# Supplementary material for: Deconvolution of multiplexed transcriptional responses to wood smoke particles defines rapid aryl hydrocarbon receptor signaling dynamics
Source: J Biol Chem. 2021 Sep 11;297(4):101147. doi: 10.1016/j.jbc.2021.101147 (PMC8517214; doi:10.1016/j.jbc.2021.101147)
Supplement: Supplemental Table S1 [file mmc1.xlsx]

## Sheet: qPCR PRIMERS
Supplemental Table S1. qPCR primer sequences.
	Forward Sequence (5' to 3')	Reverse Sequence (5' to 3')
CXCL8	CTTGGCAGCCTTCCTGATTT	GGGTGGAAAGGTTTGGAGTATG
IL1A	CATCCTCCACAATAGCAGACAG	GAGTTTCCTGGCTATGGGATAAG
IL6	TGACCCAACCACAAATGC	AGGAACTCCTTAAAGCTGCG
TNFAIP3	AGTGTTCCCAGGTGGCCTTAGAAA	TCTCAGCCAAGACGATGAAGCAGT
TNIP1	AACAAGCAGTGGGACCAGCATTTC	TGCTTCTGCAAATCAGCCAGCTTC
AHRR	GCGGACGGTTCTTCCTAATC	CGCAGTTTCCTGTGTCTTCT
CYP1A1	CCTGTCTTACTTTTCCGAAGGAC	TTGCTGTATTGTTGCCCATGT
RPL19 (internal control)	ATCGATCGCCACATGTATCA	GCGTGCTTCCTTGGTCTTAG
