# Supplementary material for: Deconvolution of multiplexed transcriptional responses to wood smoke particles defines rapid aryl hydrocarbon receptor signaling dynamics
Source: J Biol Chem. 2021 Sep 11;297(4):101147. doi: 10.1016/j.jbc.2021.101147 (PMC8517214; doi:10.1016/j.jbc.2021.101147)
Supplement: Supplemental Table S2 [file mmc2.xlsx]

## Sheet: ChIP-qPCR PRIMERS
Supplemental Table S2. ChIP-qPCR primer sequences.
	Forward sequence (5' to 3')	Reverse sequence (5' to 3')
CYP1B1	GTCAGGTGCCGTGAGAAG	AGCAGAAACTTCAACCCGAT
MEF2A	CGTGAGTGAACTGCCTTGA	CCTGTCACGAAACACACAAAG
CCR7	GCTGGTGTGGACATCCTAAT	GCATGACTGCTCTGTTACATTC
DNMT3L	GTTATGGAGGAGCGGTGAATA	GGAGTGAACAGAGGTCGTAAG
IL24	GCCACCTATCATTCTCTGCTAAG	TTGGTGTCAGGAGGTTGAATAC
LHX4	TGCTCCTTGTGAGGGAATCT	CAAAGGCTGAACCCGGAAT
GAPDH (negative control)	CGGCTACTAGCGGTTTTACG	AAGAAGATGCGGCTGACTGT
MYOD1 (negative control)	TGCAGGAGATGAAATACTAAGCAAGTA	AGATTGGAAACTGAGGACTTTAGTTAGAG
OLIG3 (negative control)	GGCAAGGACAGAGACAATCATA	CTCTGTGTTCTCGCTTTGGA
