# Supplementary material for: Deconvolution of multiplexed transcriptional responses to wood smoke particles defines rapid aryl hydrocarbon receptor signaling dynamics
Source: J Biol Chem. 2021 Sep 11;297(4):101147. doi: 10.1016/j.jbc.2021.101147 (PMC8517214; doi:10.1016/j.jbc.2021.101147)
Supplement: Supplemental Table S3 [file mmc3.xlsx]

## Sheet: EARLY PEAK
Supplemental Table S3. DESeq2 output for WSP-induced early peak genes identified by PRO-seq.
	Comparison between Vehicle vs WSP30 min							Comparison between WSP30 min and WSP120 min					Normalized Read Counts
Gene	Accession	baseMean	log2FoldChange	lfcSE	stat	pvalue	padj	log2FoldChange	lfcSE	stat	pvalue	padj	V1	V2	30WSP1	30WSP2	120WSP1	120WSP2
NEUROG2	NM_024019	50.82	7.34272	1.07604	6.8238	8.87e-12	5.01e-11	-4.69021	0.55539	-8.44489	3.04e-17	2.74e-16	1.87455	0	145.637	146.053	7.34289	4.01312
EGR3	NM_004430	487.637	6.95752	0.558142	12.4655	1.15e-35	2.39e-34	-6.27065	0.536698	-11.6838	1.54e-31	2.96e-30	6.56093	16.3203	1475.71	1390.02	25.1756	12.0393
TRARG1	NM_172367	7.5272	6.91909	1.69322	4.08635	4.38e-05	0.0001263	-2.95824	1.09592	-2.69933	0.00694784	0.015083	0	0	23.8935	16.1161	3.14695	2.00656
LOC400627	NR_148968	19.7258	6.91132	1.53851	4.49222	7.05e-06	2.24e-05	-3.55706	0.75139	-4.73398	2.2e-06	7.76e-06	0.937276	0	65.9917	42.3049	2.09797	7.02295
LCN10	NM_001368090	18.5608	6.82043	1.53675	4.43823	9.07e-06	2.85e-05	-3.45894	0.745394	-4.64042	3.48e-06	1.2e-05	0	0.858962	58.0272	43.3121	3.14695	6.01967
EGR4	NM_001965	29.8098	6.60174	1.11541	5.91869	3.25e-09	1.47e-08	-6.41028	1.11625	-5.74268	9.32e-09	4.18e-08	1.87455	0	93.2986	81.588	2.09797	0
F2RL3	NM_003950	14.9512	6.50957	1.55696	4.18095	2.9e-05	8.58e-05	-3.50438	0.826404	-4.24052	2.23e-05	7.01e-05	0	0.858962	44.3737	37.2686	4.19593	3.00984
LINC00316	NR_103811	87.7926	6.27778	0.607756	10.3294	5.19e-25	6.99e-24	-3.88907	0.370321	-10.5019	8.47e-26	1.25e-24	3.7491	2.57689	253.727	233.684	20.9797	12.0393
MIR3972	NR_039768	4.39204	6.26492	1.86822	3.35341	0.000798226	0.0019449	-4.6325	1.8627	-2.48699	0.012883	0.0266164	0	0	10.2401	15.1089	0	1.00328
LINC01280	NR_110392	10.6041	5.98132	1.61956	3.69317	0.000221477	0.000582347	-3.1898	0.963701	-3.30994	0.000933152	0.0023472	0	0.858962	27.3069	29.2105	5.24492	1.00328
TTLL8	NM_001350317	432.265	5.76627	0.242233	23.8047	2.99e-125	2.69e-123	-3.91929	0.172348	-22.7406	1.78e-114	2.31e-112	22.4946	21.4741	1221.98	1169.43	84.9677	73.2394
IL24	NM_001185158	1332.86	5.75698	0.149084	38.6157	0	0	-2.3594	0.0926046	-25.4782	3.44e-143	6.81e-141	59.0484	62.7042	3299.59	3291.72	619.949	664.171
EGR1	NM_001964	16598.1	5.49057	0.0612268	89.676	0	0	-4.78954	0.0590239	-81.1458	0	0	1074.12	1019.59	47433.2	46659.3	1706.7	1695.54
CYP1A1	NM_000499	950.659	5.40982	0.168234	32.1565	7.16e-227	1.51e-224	-1.46605	0.102267	-14.3356	1.31e-46	4.35e-45	48.7383	48.1019	2136.77	1980.27	764.709	725.371
UMODL1-AS1	NR_027243	53.0573	5.39278	0.637994	8.45272	2.85e-17	2.43e-16	-2.45225	0.392735	-6.24402	4.26e-10	2.17e-09	3.7491	2.57689	121.743	142.023	25.1756	23.0754
HRNR	NM_001009931	6.11003	5.19924	1.75336	2.9653	0.00302387	0.0067545	-3.42848	1.31686	-2.60352	0.00922721	0.0195948	0	0.858962	13.6535	19.1379	0	3.00984
KRT17	NM_000422	14256.9	5.12837	0.0678297	75.6065	0	0	-2.46702	0.0619994	-39.7911	0	0	1005.7	1016.15	36916.7	33811.7	6246.7	6544.39
LHX4	NM_033343	1528.17	5.06649	0.123062	41.1702	0	0	-2.42125	0.0914397	-26.4792	1.68e-154	3.72e-152	107.787	116.819	3896.92	3640.23	729.044	678.217
EGR2	NM_001136178	215.239	4.91111	0.274598	17.8847	1.55e-71	7.6e-70	-5.03894	0.294885	-17.0879	1.83e-65	9.99e-64	20.6201	19.7561	617.819	596.297	18.8817	18.059
LOC100287036	NM_001242885	670.003	4.76033	0.160745	29.6142	9.82e-193	1.67e-190	-2.95445	0.126361	-23.381	6.67e-121	9.56e-119	60.9229	66.1401	1733.99	1714.35	210.846	233.764
CYP1A2	NM_000761	32.7936	4.66246	0.690301	6.75424	1.44e-11	7.97e-11	-2.32361	0.496088	-4.68386	2.82e-06	9.82e-06	2.81183	3.43585	85.3341	73.5299	12.5878	19.0623
VIPR1	NM_001251882	1578.03	4.43909	0.117838	37.6712	0	0	-0.506102	0.0834279	-6.06634	1.31e-09	6.39e-09	131.219	118.537	2765.96	2644.05	1864.04	1944.35
MAFF	NM_001161572	9010.73	4.41246	0.073864	59.7376	0	0	-2.86882	0.0701871	-40.8739	0	0	1146.29	999.832	23809.4	21857.5	3131.22	3120.2
LOC105377372	NR_161159	38.6504	4.39929	0.596924	7.36993	1.71e-13	1.11e-12	-2.48337	0.459647	-5.40277	6.56e-08	2.72e-07	4.68638	4.29481	85.3341	103.748	16.7837	17.0557
LINC01345	NR_147024	10.0635	4.36392	1.1297	3.86292	0.000112042	0.000306527	-4.76782	1.27701	-3.73359	0.000188773	0.000528184	1.87455	0.858962	28.4447	27.196	0	2.00656
IL20	NM_018724	62.9758	4.32831	0.472497	9.16051	5.17e-20	5.25e-19	-2.38343	0.369823	-6.44478	1.16e-10	6.22e-10	4.68638	10.3075	134.259	170.227	27.2736	31.1017
KRT17P2	NR_146075	439.987	4.27473	0.186253	22.9512	1.43e-116	1.19e-114	-2.45044	0.152475	-16.0711	4.07e-58	1.84e-56	62.7975	48.1019	1060.42	1077.77	174.131	216.708
LOC105372833	NR_135514	101.642	4.2695	0.380385	11.2242	3.1e-29	5.02e-28	-1.271	0.265537	-4.78654	1.7e-06	6.06e-06	13.1219	8.58962	209.353	206.488	86.0167	86.282
MADCAM1	NM_130760	30.6916	4.22081	0.658394	6.41076	1.45e-10	7.43e-10	-2.54489	0.533666	-4.76869	1.85e-06	6.59e-06	3.7491	4.29481	71.6806	78.5662	17.8327	8.02623
SECTM1	NM_003004	16718.1	4.21161	0.0740521	56.8736	0	0	-2.28761	0.0719726	-31.7845	1.06e-221	5.15e-219	2268.21	2034.02	42512.3	37173.9	8268.09	8052.32
IL17REL	NM_001371417	49.5676	4.17872	0.550845	7.58601	3.3e-14	2.25e-13	-1.11189	0.392708	-2.83134	0.00463538	0.0103857	7.49821	3.43585	109.228	86.6243	53.4982	37.1213
TAGLN	NM_001001522	19385.1	4.16928	0.0638306	65.3178	0	0	-2.98823	0.0624894	-47.8197	0	0	2772.46	2698.86	51820.6	46613.9	6196.35	6208.29
MYL7	NM_021223	6.20062	4.16912	1.38943	3.00059	0.00269456	0.00606588	-3.38642	1.25766	-2.69263	0.00708905	0.0153708	0.937276	0.858962	18.2046	14.1016	2.09797	1.00328
NPTX1	NM_002522	479.163	4.03239	0.191771	21.0271	3.71e-98	2.58e-96	-1.22877	0.153449	-8.00769	1.17e-15	9.46e-15	76.8566	42.0892	1036.52	895.453	422.74	401.312
LINC01346	NR_040065	16.5623	4.00008	0.892055	4.48411	7.32e-06	2.32e-05	-3.36919	0.839375	-4.01393	5.97e-05	0.000178083	1.87455	3.43585	44.3737	41.2976	8.39187	0
SCUBE1	NM_173050	1024.54	3.99981	0.126178	31.6997	1.57e-220	3.16e-218	-1.05591	0.0976519	-10.813	2.99e-27	4.77e-26	115.285	133.139	2051.43	1931.92	948.281	967.161
TBATA	NM_001318241	11.2613	3.96224	1.11431	3.55579	0.000376845	0.000959012	-2.9939	1.01449	-2.95113	0.00316614	0.0073132	3.7491	0	11.3779	45.3266	2.09797	5.0164
KRT17P1	NR_146392	227.409	3.9144	0.234339	16.704	1.23e-62	4.99e-61	-2.3666	0.197704	-11.9704	5.08e-33	1.06e-31	39.3656	32.6406	534.76	547.949	93.3596	116.38
TNFSF4	NM_003326	54.7737	3.90516	0.449746	8.68304	3.85e-18	3.49e-17	-4.35979	0.506037	-8.61555	6.96e-18	6.53e-17	8.43548	11.1665	136.535	158.14	7.34289	7.02295
LRRC14B	NM_001080478	34.535	3.89472	0.59492	6.54662	5.89e-11	3.12e-10	-2.2109	0.492974	-4.48482	7.3e-06	2.43e-05	8.43548	2.57689	89.8852	71.5154	15.7348	19.0623
KCNMB1	NM_004137	13.4811	3.89161	0.924194	4.21081	2.54e-05	7.58e-05	-2.86738	0.820673	-3.49394	0.000475947	0.00125596	3.7491	0.858962	31.8581	35.2541	3.14695	6.01967
UMODL1	NM_001199528	1153.3	3.86759	0.112313	34.436	7.3e-260	1.81e-257	-2.13125	0.0962299	-22.1475	1.1e-108	1.3e-106	179.957	185.536	2587.33	2748.81	603.166	615.01
GBP2	NM_004120	317.676	3.86275	0.193599	19.9523	1.43e-88	8.67e-87	-3.43589	0.187112	-18.3628	2.61e-75	1.83e-73	54.362	58.4094	779.385	862.214	73.4289	78.2558
ACTG2	NM_001615	40.8601	3.85306	0.529767	7.27313	3.51e-13	2.22e-12	-3.07376	0.486911	-6.31276	2.74e-10	1.42e-09	5.62365	8.58962	96.712	109.791	8.39187	16.0525
LINC00484	NR_135306	1822.76	3.83124	0.0947174	40.4492	0	0	-2.58557	0.0861101	-30.0263	4.45e-198	1.45e-195	290.555	329.842	4438.51	4404.74	716.456	756.472
MUC4	NM_001322468	820.345	3.83015	0.130115	29.4366	1.87e-190	3.07e-188	-1.53759	0.105259	-14.6077	2.51e-48	8.71e-47	119.034	125.408	1749.92	1729.46	583.235	615.01
DNMT3L	NM_013369	1267.78	3.80221	0.105913	35.8995	3.1e-282	8.63e-280	-2.11604	0.0913376	-23.1672	9.75e-119	1.34e-116	210.887	207.869	2929.8	2910.98	661.909	685.24
CCN2	NM_001901	22946.3	3.79791	0.0573746	66.195	0	0	-3.01812	0.0567131	-53.2173	0	0	4209.31	4072.34	59426.7	55751.8	7186.59	7030.98
C5orf66-AS2	NR_037895	807.159	3.73729	0.139722	26.7481	1.3e-157	1.62e-155	-2.95621	0.132103	-22.3781	6.43e-111	7.84e-109	122.783	177.805	1967.24	2056.82	244.413	273.895
SBK3	NM_001199824	63.9637	3.73256	0.443536	8.41547	3.91e-17	3.31e-16	-1.59036	0.359549	-4.4232	9.72e-06	3.2e-05	6.56093	13.7434	147.912	124.9	54.5472	36.118
CCL20	NM_001130046	17.2574	3.67817	0.804385	4.57264	4.82e-06	1.56e-05	-2.30804	0.694509	-3.32327	0.000889698	0.00224583	4.68638	1.71792	37.547	43.3121	5.24492	11.0361
LINC00229	NR_044991	36.5913	3.67049	0.581292	6.31436	2.71e-10	1.36e-09	-1.68529	0.480583	-3.50676	0.000453601	0.00120187	1.87455	10.3075	88.7475	69.5009	22.0287	27.0885
HOTS	NM_001293171	4.10759	3.66748	1.57756	2.32478	0.0200839	0.0385568	-5.9166	1.87865	-3.14938	0.00163616	0.0039645	0.937276	0.858962	14.7912	8.05807	0	0
CSF3	NM_001178147	17.1624	3.6662	0.797176	4.59899	4.25e-06	1.39e-05	-2.29353	0.685961	-3.34353	0.000827209	0.00210019	4.68638	1.71792	40.9604	39.2831	6.2939	10.0328
LOC102467080	NR_104658	2837.42	3.63353	0.0895964	40.5544	0	0	-2.49717	0.0848862	-29.4179	3.24e-190	9.71e-188	512.69	577.223	6413.71	7123.33	1145.49	1252.09
FOSL1	NM_001300855	12662.2	3.6324	0.0723658	50.1949	0	0	-2.43763	0.0710178	-34.3242	3.42e-258	2.69e-255	2568.14	2275.39	31691.9	28354.3	5549.12	5534.09
MIR619	NR_030350	220.89	3.63108	0.243116	14.9356	1.93e-50	6.13e-49	-1.63035	0.203939	-7.99428	1.3e-15	1.05e-14	36.5538	39.5123	541.587	402.904	156.299	148.485
SPOCD1	NM_001281987	5546.46	3.62857	0.0754748	48.0766	0	0	-1.92837	0.0713561	-27.0246	7.59e-161	1.75e-158	928.84	1071.98	12793.3	11977.3	3248.7	3258.65
SLC34A3	NM_001177317	288.62	3.61598	0.228894	15.7976	3.23e-56	1.16e-54	-0.799002	0.184488	-4.33091	1.48e-05	4.77e-05	44.052	41.2302	580.272	465.354	341.969	258.846
BMF	NM_001003940	4417.29	3.59505	0.0738243	48.6973	0	0	-2.22006	0.0695124	-31.9375	8.05e-224	4.17e-221	887.6	803.989	10508.6	9919.49	2181.89	2202.2
RNF224	NM_001190228	395.195	3.5844	0.18707	19.1607	7.88e-82	4.51e-80	-1.45665	0.157774	-9.23252	2.64e-20	2.88e-19	74.0448	62.7042	907.955	730.263	282.177	314.026
SYNJ2-IT1	NR_046796	458.113	3.57665	0.162078	22.0674	6.5e-108	5.02e-106	-3.04325	0.155625	-19.555	3.74e-85	3.18e-83	103.1	88.4731	1071.8	1208.71	131.123	145.475
DUSP5	NM_004419	6979.05	3.5739	0.0649772	55.0024	0	0	-3.06264	0.0639949	-47.8575	0	0	1486.52	1435.33	17562.9	17225.1	2160.91	2003.55
EMX1	NM_004097	14.73	3.57178	0.857734	4.1642	3.12e-05	9.19e-05	-1.79584	0.7112	-2.52509	0.0115669	0.0241095	3.7491	1.71792	34.1336	30.2178	11.5388	7.02295
FAM71A	NM_153606	114.719	3.53606	0.326361	10.8348	2.35e-27	3.54e-26	-1.61084	0.27466	-5.86486	4.5e-09	2.08e-08	16.871	24.9099	252.589	234.691	62.939	96.3148
LINC01629	NR_133913	1191.94	3.53263	0.105974	33.3347	1.21e-243	2.74e-241	-3.22948	0.104719	-30.8394	7.77e-209	2.9e-206	254.002	263.701	3114.13	2880.76	322.038	317.036
LGI3	NM_139278	51.3615	3.51687	0.453139	7.76114	8.42e-15	5.99e-14	-1.85403	0.380657	-4.8706	1.11e-06	4.06e-06	10.31	9.44858	117.192	108.784	28.3226	34.1115
SHISA2	NM_001007538	8009.02	3.51305	0.0655421	53.6	0	0	-1.97432	0.0627245	-31.4761	1.85e-217	8.09e-215	1574.62	1561.59	18613.1	17192.9	4631.26	4480.64
CHI3L1	NM_001276	626.027	3.5097	0.135208	25.9578	1.48e-148	1.71e-146	-2.77733	0.1269	-21.886	3.53e-106	4e-104	137.78	129.703	1542.84	1501.82	220.287	223.731
MIR3155A	NR_036111	30.4313	3.45785	0.608806	5.67972	1.35e-08	5.76e-08	-2.12182	0.537885	-3.94475	7.99e-05	0.000234458	6.56093	6.01274	91.023	47.3412	12.5878	19.0623
LINC01589	NR_131244	318.105	3.44291	0.189999	18.1207	2.19e-73	1.1e-71	-1.81393	0.163909	-11.0666	1.82e-28	3.08e-27	68.4211	59.2684	724.771	661.769	209.797	184.603
CD7	NM_006137	2866.48	3.43161	0.0971472	35.3239	2.53e-273	6.54e-271	-0.33477	0.0867341	-3.85972	0.000113515	0.000325897	419.9	425.186	4977.82	4144.87	3695.57	3535.56
NPAS4	NM_001318804	593.847	3.42671	0.149515	22.9188	3.02e-116	2.5e-114	-1.91292	0.133274	-14.3533	1.02e-46	3.38e-45	120.909	122.832	1413.13	1209.72	373.438	323.056
DRGX	NM_001276451	289.817	3.42184	0.193345	17.6981	4.34e-70	2.07e-68	-2.46694	0.177117	-13.9284	4.26e-44	1.31e-42	65.6093	61.8453	675.846	688.965	111.192	135.443
MYEOV	NM_138768	25.5966	3.39552	0.647609	5.24316	1.58e-07	6.04e-07	-1.9795	0.566187	-3.4962	0.000471936	0.00124624	6.56093	4.29481	70.5429	43.3121	17.8327	11.0361
MMP2	NM_001302508	3305.36	3.38841	0.0762448	44.4412	0	0	-3.12143	0.0758521	-41.1515	0	0	802.308	762.758	8466.28	7918.06	957.722	925.023
KRTAP2-1	NM_001123387	101.967	3.3586	0.338883	9.91078	3.74e-23	4.61e-22	-0.921201	0.273291	-3.37077	0.000749575	0.00191783	15.9337	20.6151	210.491	166.198	90.2126	108.354
KRTAP2-4	NM_033184	134.607	3.35688	0.291472	11.517	1.08e-30	1.86e-29	-1.06863	0.237507	-4.49937	6.82e-06	2.28e-05	21.5573	28.3458	259.416	253.829	108.045	136.446
ZFP57	NM_001109809	46.4602	3.35552	0.472265	7.10517	1.2e-12	7.3e-12	-2.57335	0.440428	-5.84283	5.13e-09	2.36e-08	11.2473	10.3075	92.1608	127.922	23.0776	14.0459
STC2	NM_003714	50234.1	3.35468	0.0509382	65.8577	0	0	-2.00026	0.0504719	-39.6312	0	0	10729.9	11131.3	112116	111527	27663.8	28236.3
LIF	NM_002309	11575.8	3.34221	0.0586079	57.0266	0	0	-1.98818	0.0568429	-34.9767	5.08e-268	4.14e-265	2576.57	2494.43	26342.1	25080.7	6458.59	6502.25
DHRS3	NM_004753	15230.6	3.32367	0.0539328	61.6261	0	0	-3.04625	0.0538003	-56.6214	0	0	3706.93	3768.27	37727.9	37119.5	4538.95	4521.78
COL18A1-AS1	NR_027498	7.11427	3.3027	1.14105	2.89444	0.0037984	0.00833825	-3.09646	1.13902	-2.71854	0.00655706	0.0142981	0.937276	2.57689	15.929	19.1379	2.09797	2.00656
ZNF295-AS1	NR_119384	9627.9	3.28808	0.0718382	45.7706	0	0	-1.87395	0.0700892	-26.7366	1.77e-157	4.02e-155	2322.57	1979.91	21409.8	20595.4	5716.96	5742.77
CYGB	NM_134268	5424.22	3.28076	0.0657332	49.9102	0	0	-1.8172	0.0621924	-29.2189	1.12e-187	3.26e-185	1177.22	1236.91	11941.1	11530.1	3322.13	3337.91
LINC02288	NR_110554	1033.23	3.27653	0.108296	30.2554	4.43e-201	7.95e-199	-2.40651	0.101569	-23.6933	4.23e-124	6.38e-122	238.068	256.83	2387.08	2412.38	439.524	465.521
LINC02029	NR_135546	452.336	3.27224	0.176474	18.5423	9.4e-77	4.99e-75	-1.57963	0.158015	-9.99672	1.58e-23	2.08e-22	78.7312	115.96	879.51	1008.27	287.422	344.125
SERPINE1	NM_000602	29726.1	3.25922	0.0544906	59.8125	0	0	-1.99018	0.0538301	-36.9716	3.28e-299	4.15e-296	6936.78	6799.55	67147.7	64369.9	16199.5	16903.2
KRTAP2-2	NM_033032	86.9953	3.25508	0.358387	9.08259	1.06e-19	1.06e-18	-0.866071	0.290346	-2.9829	0.00285534	0.00664922	13.1219	19.7561	172.944	143.031	81.8207	91.2984
MIR3138	NR_036090	103.107	3.21944	0.330542	9.73986	2.04e-22	2.4e-21	-1.63104	0.290385	-5.61682	1.94e-08	8.47e-08	17.8082	28.3458	252.589	180.299	72.3799	67.2197
AWAT2	NM_001002254	12.1071	3.21686	0.874866	3.67698	0.00023601	0.000618715	-2.82338	0.85252	-3.31181	0.000926954	0.00233264	2.81183	3.43585	23.8935	34.2468	5.24492	3.00984
LINC01891	NR_146988	119.64	3.2113	0.291145	11.0299	2.74e-28	4.27e-27	-1.94512	0.25977	-7.48784	7e-14	5e-13	33.7419	23.192	253.727	270.953	63.988	72.2361
NAMA	NR_102270	27.2529	3.20544	0.629991	5.08807	3.62e-07	1.34e-06	-1.62752	0.551295	-2.95218	0.00315544	0.00729069	1.87455	10.3075	56.8894	57.4138	20.9797	16.0525
FCMR	NM_005449	2006.74	3.19956	0.0920806	34.7474	1.52e-264	3.88e-262	-2.09443	0.0870748	-24.0532	7.73e-128	1.22e-125	517.376	459.545	4253.05	4710.95	1051.08	1048.43
ASB2	NM_001202429	157.062	3.18668	0.253663	12.5627	3.39e-36	7.14e-35	-2.00111	0.228376	-8.76236	1.91e-18	1.85e-17	37.491	38.6533	316.305	376.715	83.9187	89.2918
MYBPH	NM_004997	62.7236	3.17606	0.403716	7.86707	3.63e-15	2.65e-14	-1.94097	0.362496	-5.35445	8.58e-08	3.52e-07	13.1219	17.1792	128.57	146.053	27.2736	44.1443
SLC7A5	NM_003486	223218	3.17236	0.0626428	50.642	0	0	-2.08584	0.0625803	-33.3305	1.39e-243	9.63e-241	55408.9	54923.8	529567	465105	118079	116225
HES1	NM_005524	3169.76	3.14275	0.0771619	40.7293	0	0	-3.17995	0.0783418	-40.5907	0	0	873.541	886.449	7432.03	8111.46	840.236	874.859
FLG	NM_002016	3250.26	3.13098	0.0810339	38.6379	0	0	-1.52992	0.0761758	-20.0841	1.02e-89	9.34e-88	785.437	739.566	6575.28	6777.84	2172.45	2451.01
LOC100506188	NR_109774	47.3278	3.1221	0.453579	6.88326	5.85e-12	3.36e-11	-2.45836	0.430212	-5.71429	1.1e-08	4.91e-08	14.0591	11.1665	109.228	109.791	13.6368	26.0853
GGT8P	NR_003503	397.404	3.11073	0.167772	18.5414	9.56e-77	5.07e-75	-1.55858	0.148802	-10.4742	1.13e-25	1.67e-24	86.2294	103.075	845.376	793.72	258.05	297.974
NR4A1	NM_001202233	5439.88	3.104	0.0713695	43.4919	0	0	-2.18395	0.0695207	-31.4144	1.29e-216	5.43e-214	1495.89	1345.99	12583.9	11839.3	2638.19	2735.94
LOC102723996	NM_001363770	3190.79	3.09593	0.0835587	37.051	1.73e-300	5.63e-298	-1.63951	0.0792586	-20.6856	4.67e-95	4.65e-93	820.116	737.849	6978.05	6335.66	2212.31	2060.74
MIR6775	NR_106833	655.322	3.08921	0.141247	21.8709	4.92e-106	3.72e-104	-2.39636	0.135659	-17.6646	7.86e-70	4.75e-68	179.957	173.51	1573.56	1434.34	246.511	324.059
LOC100128253	NR_148995	472.578	3.08189	0.166828	18.4734	3.38e-76	1.77e-74	-1.27947	0.14865	-8.60726	7.48e-18	7.01e-17	113.41	105.652	852.203	1000.21	425.887	338.105
CNN2	NM_001303499	11954.4	3.05542	0.0712105	42.9068	0	0	-2.20519	0.0704619	-31.2962	5.26e-215	2.18e-212	3372.32	3081.1	28378.7	25262.1	5965.57	5666.52
PACRG-AS1	NR_028390	52.6954	3.04431	0.427636	7.11893	1.09e-12	6.62e-12	-1.93861	0.388987	-4.98375	6.24e-07	2.33e-06	12.1846	15.4613	114.917	113.82	36.7144	23.0754
IL19	NM_153758	241.446	3.02458	0.230394	13.1279	2.28e-39	5.37e-38	-2.2294	0.219775	-10.144	3.52e-24	4.83e-23	79.6684	54.1146	465.355	618.457	99.6535	131.43
LOC101928748	NR_110950	45.7347	3.02387	0.450329	6.71481	1.88e-11	1.04e-10	-1.9189	0.408432	-4.69822	2.62e-06	9.19e-06	14.9964	9.44858	98.9876	98.7114	25.1756	27.0885
LINC01227	NR_104666	47.2403	3.02008	0.445479	6.77941	1.21e-11	6.74e-11	-2.22926	0.417371	-5.34119	9.23e-08	3.77e-07	15.9337	10.3075	118.33	93.6751	24.1266	21.0689
GBP1	NM_002053	2800	3.01429	0.083579	36.0651	8e-285	2.28e-282	-2.52508	0.082274	-30.6911	7.47e-207	2.7e-204	743.26	858.103	6338.62	6610.64	1082.55	1166.81
LOC285593	NR_027108	14.8142	3.01078	0.843443	3.56963	0.000357492	0.000912616	-1.95759	0.77867	-2.51402	0.0119365	0.0248253	1.87455	6.01274	34.1336	30.2178	13.6368	3.00984
KRTAP2-3	NM_001165252	184.864	3.00843	0.234684	12.8191	1.28e-37	2.89e-36	-1.05725	0.19942	-5.30164	1.15e-07	4.65e-07	38.4283	47.2429	354.99	336.424	161.543	170.557
MIR6814	NR_106872	125.472	3.00044	0.284382	10.5508	5.04e-26	7.15e-25	-1.95908	0.262072	-7.47534	7.7e-14	5.48e-13	32.8047	35.2175	281.034	263.902	55.5961	84.2754
LOC100505782	NR_040111	133.038	2.99826	0.268211	11.1788	5.18e-29	8.28e-28	-1.97946	0.246399	-8.03357	9.47e-16	7.71e-15	32.8047	39.5123	278.758	300.163	80.7717	66.2164
MYL9	NM_006097	36193.2	2.995	0.0583723	51.3086	0	0	-1.90803	0.057993	-32.9011	2.12e-237	1.38e-234	10057	9513.87	80831.9	75185.8	20464.6	21106
VGLL2	NM_153453	66.1946	2.98097	0.373996	7.97059	1.58e-15	1.18e-14	-1.88546	0.340225	-5.54179	2.99e-08	1.28e-07	21.5573	14.6024	141.086	143.031	37.7634	39.1279
FAM3D-AS1	NR_134853	221.738	2.95611	0.207197	14.2671	3.51e-46	1e-44	-1.80594	0.188302	-9.59063	8.75e-22	1.04e-20	63.7348	57.5505	477.871	462.332	139.515	129.423
LOC105370622	NR_135190	7.67713	2.94478	1.05947	2.77948	0.00544465	0.0116491	-2.26282	1.00123	-2.26005	0.0238184	0.0464701	1.87455	2.57689	19.3424	15.1089	3.14695	4.01312
DLL1	NM_005618	614.98	2.94388	0.146529	20.0908	8.87e-90	5.49e-88	-1.20091	0.132121	-9.08951	9.95e-20	1.05e-18	147.152	158.908	1265.22	1092.88	561.206	464.518
OR2A1	NM_001005287	37.4167	2.93281	0.482704	6.07579	1.23e-09	5.81e-09	-2.91718	0.493468	-5.91158	3.39e-09	1.59e-08	11.2473	12.0255	83.0585	94.6823	9.44085	14.0459
OR2A42	NM_001001802	37.4167	2.93281	0.482704	6.07579	1.23e-09	5.81e-09	-2.91718	0.493468	-5.91158	3.39e-09	1.59e-08	11.2473	12.0255	83.0585	94.6823	9.44085	14.0459
MIR1-1HG-AS1	NR_033263	50.4517	2.93251	0.432891	6.77424	1.25e-11	6.98e-11	-2.04124	0.403168	-5.06301	4.13e-07	1.58e-06	17.8082	11.1665	119.468	100.726	31.4695	22.0721
MIR4505	NR_039727	20.741	2.91368	0.671826	4.33696	1.44e-05	4.44e-05	-1.77102	0.611403	-2.89664	0.00377179	0.00857751	4.68638	6.8717	31.8581	55.3992	12.5878	13.0426
MORC2-AS1	NR_026920	10.761	2.91295	0.931269	3.12794	0.00176039	0.00408189	-2.07513	0.871684	-2.3806	0.0172843	0.0347363	2.81183	3.43585	25.0313	22.1597	2.09797	9.02951
CNN1	NM_001299	888.768	2.90451	0.123813	23.4589	1.07e-121	9.48e-120	-1.84044	0.116832	-15.7529	6.56e-56	2.84e-54	254.002	249.958	2032.09	1742.56	565.402	488.597
EGF	NM_001963	274.196	2.90192	0.190158	15.2606	1.4e-52	4.68e-51	-3.1859	0.200733	-15.8713	1e-56	4.4e-55	79.6684	97.0627	638.299	684.936	62.939	82.2689
MYADM	NM_001290193	7481.59	2.88426	0.0681661	42.3122	0	0	-1.59778	0.0663864	-24.0678	5.43e-128	8.72e-126	2132.3	2015.98	16082.6	14541.8	5060.3	5056.53
WNT7B	NM_058238	6022.34	2.88283	0.0751811	38.3451	0	0	-1.39151	0.0728615	-19.098	2.62e-81	2.07e-79	1700.22	1530.67	12589.6	11234	4533.71	4545.86
MIR6883	NR_106943	16.8588	2.86553	0.750932	3.81597	0.000135651	0.000367369	-4.81336	1.0502	-4.58326	4.58e-06	1.56e-05	9.37276	2.57689	48.9249	37.2686	0	3.00984
GLIPR1	NM_006851	4248.53	2.8592	0.0778111	36.7455	1.37e-295	4.17e-293	-2.91553	0.0786245	-37.0817	5.54e-301	7.43e-298	1297.19	1467.11	9563.11	10503.7	1343.75	1316.3
EPPK1	NM_031308	15180.3	2.85812	0.150874	18.9438	4.97e-80	2.77e-78	-1.46157	0.150454	-9.71439	2.62e-22	3.23e-21	4392.07	3977	33848.1	26832.4	11318.5	10714
LOC101928804	NR_110737	17.9534	2.85711	0.714914	3.99644	6.43e-05	0.000181585	-2.09483	0.674512	-3.10569	0.00189834	0.00455329	7.49821	3.43585	34.1336	44.3194	6.2939	12.0393
KCNQ2	NM_172108	22.8756	2.85148	0.648377	4.39788	1.09e-05	3.41e-05	-1.37731	0.57656	-2.38884	0.0169015	0.034027	4.68638	7.73066	48.9249	41.2976	11.5388	23.0754
GJB2	NM_004004	70.9605	2.85023	0.357927	7.96317	1.68e-15	1.25e-14	-1.94478	0.332991	-5.84032	5.21e-09	2.39e-08	23.4319	18.8972	141.086	163.176	44.0573	35.1148
PADI3	NM_016233	479.591	2.83205	0.144849	19.5517	3.99e-85	2.34e-83	-1.50055	0.131204	-11.4367	2.74e-30	4.99e-29	130.281	140.011	980.773	945.816	332.528	348.138
TNRC17	NR_146582	5.01254	2.82905	1.27397	2.22066	0.0263738	0.0493268	-4.63873	1.77847	-2.60827	0.00910019	0.0193648	1.87455	1.71792	11.3779	14.1016	0	1.00328
SNX18	NM_001102575	14047.8	2.82886	0.064832	43.6337	0	0	-2.37223	0.0645602	-36.7445	1.43e-295	1.71e-292	4717.31	4177.99	31858.1	31328.8	6211.03	5993.59
SFRP2	NM_003013	35.9987	2.82787	0.540802	5.22902	1.7e-07	6.5e-07	-2.17381	0.519225	-4.18664	2.83e-05	8.79e-05	9.37276	12.8844	72.8184	85.617	27.2736	8.02623
WDR1	NM_017491	36301.5	2.81774	0.0562509	50.0923	0	0	-2.13774	0.0560393	-38.1471	0	0	11594.1	10971.5	81664.7	77428	17786.6	18364
MIR7976	NR_107016	68.8674	2.81562	0.352973	7.97688	1.5e-15	1.12e-14	-2.37904	0.343515	-6.9256	4.34e-12	2.65e-11	23.4319	20.6151	152.464	157.132	31.4695	28.0918
MIR6730	NR_106788	55.7203	2.80036	0.389439	7.19075	6.44e-13	4e-12	-3.27629	0.424614	-7.71593	1.2e-14	9.02e-14	17.8082	20.6151	143.361	124.9	12.5878	15.0492
PLEKHF1	NM_024310	4635.99	2.79925	0.072786	38.4586	0	0	-2.06733	0.0713879	-28.9591	2.16e-184	6.07e-182	1480.9	1410.42	10579.2	9544.78	2371.75	2428.94
MIR2278	NR_031755	6.41001	2.79105	1.12435	2.48236	0.0130514	0.0260229	-3.32491	1.24019	-2.68096	0.00734112	0.0158661	1.87455	2.57689	14.7912	16.1161	2.09797	1.00328
TIPARP	NM_015508	24348.3	2.77733	0.0550778	50.4256	0	0	-1.97527	0.0546922	-36.1162	1.27e-285	1.37e-282	7470.09	7747.84	50905.8	53430	13451.1	13084.8
SRF	NM_003131	5482.41	2.77267	0.0703015	39.4397	0	0	-2.20151	0.0694271	-31.7097	1.14e-220	5.42e-218	1856.74	1674.12	12453.1	11667.1	2608.82	2634.61
LINC02347	NR_130748	7.97469	2.76478	1.02197	2.70534	0.00682348	0.0143578	-2.55635	1.02019	-2.50577	0.0122186	0.0253656	1.87455	3.43585	18.2046	18.1307	4.19593	2.00656
PRCD	NR_033357	2139.81	2.75759	0.0896425	30.762	8.44e-208	1.59e-205	-1.98338	0.0870547	-22.7831	6.75e-115	8.83e-113	686.086	669.132	4870.87	4294.95	1203.18	1114.64
LMOD1	NM_012134	2134.37	2.75634	0.0794496	34.6929	1.01e-263	2.52e-261	-1.96164	0.0764209	-25.6689	2.6e-145	5.2e-143	661.717	687.17	4529.53	4587.06	1175.91	1164.81
MYH9	NM_002473	180874	2.75622	0.0498838	55.2528	0	0	-1.79688	0.0498147	-36.0714	6.38e-285	6.6e-282	56324.7	55549.1	384637	371207	107409	110119
MIR614	NR_030345	114.646	2.74903	0.28617	9.60629	7.52e-22	8.56e-21	-1.58732	0.262058	-6.05713	1.39e-09	6.75e-09	35.6165	33.4995	237.798	226.633	65.037	89.2918
TMEM40	NM_001284406	798.675	2.74628	0.118278	23.2189	2.93e-119	2.5e-117	-1.23141	0.107325	-11.4737	1.79e-30	3.28e-29	242.754	211.305	1512.12	1530.03	658.762	637.082
MAP2K3	NM_145109	13697.4	2.74514	0.0646571	42.4569	0	0	-1.81043	0.0639733	-28.2998	3.48e-176	9.32e-174	4090.27	4454.58	29878.3	27424.6	8154.8	8181.74
ICOSLG	NM_001283050	5259.45	2.74471	0.0755872	36.3118	1.05e-288	3.04e-286	-1.20379	0.0730191	-16.4859	4.63e-61	2.26e-59	1548.38	1425.88	10565.5	9365.49	4356.43	4295.04
PCAT5	NR_110138	12.4256	2.73958	0.847732	3.23165	0.00123076	0.00292314	-2.12562	0.812588	-2.61586	0.00890037	0.0189661	4.68638	3.43585	22.7558	31.225	9.44085	3.00984
NR4A3	NM_173200	944.927	2.73183	0.1103	24.7671	2.03e-135	2.03e-133	-2.01463	0.105992	-19.0073	1.48e-80	1.16e-78	307.426	303.214	1945.62	2109.2	525.541	478.564
F3	NM_001993	34502.1	2.72612	0.052078	52.3468	0	0	-1.93315	0.0518013	-37.3185	8.22e-305	1.17e-301	10794.6	11346	73165.5	73342.5	19200.6	19163.6
IRF2BPL	NM_024496	7134.63	2.72087	0.171533	15.8621	1.16e-56	4.24e-55	-1.59391	0.170939	-9.32448	1.12e-20	1.24e-19	2405.05	1973.9	15824.4	13042	5024.63	4537.83
MIR4669	NR_039816	73.032	2.71179	0.356846	7.59933	2.98e-14	2.04e-13	-1.724	0.331849	-5.19513	2.05e-07	8.06e-07	28.1183	18.0382	157.015	144.038	38.8124	52.1705
KRTAP4-9	NM_001146041	97.1518	2.7071	0.310577	8.71636	2.87e-18	2.62e-17	-1.1334	0.275217	-4.11822	3.82e-05	0.000116688	26.2437	29.2047	162.704	199.437	87.0656	78.2558
TPM4	NM_001367836	32586.4	2.70134	0.051708	52.2422	0	0	-2.07395	0.0514898	-40.2789	0	0	10931.4	10676	71461	69072.8	16582.3	16794.9
LINC01348	NR_027454	472.925	2.69652	0.143965	18.7304	2.8e-78	1.53e-76	-2.56735	0.14485	-17.7242	2.73e-70	1.69e-68	150.901	179.523	1051.32	1093.88	178.327	183.6
SPRY4-IT1	NR_131221	48.0121	2.69076	0.433829	6.20236	5.56e-10	2.7e-09	-1.30465	0.389208	-3.35206	0.000802118	0.00204081	12.1846	16.3203	101.263	83.6025	33.5675	41.1344
SBK2	NM_001370096	253.862	2.66425	0.198855	13.398	6.22e-41	1.53e-39	-0.807357	0.174193	-4.63483	3.57e-06	1.23e-05	68.4211	70.4349	461.942	419.02	269.589	233.764
SYNJ2	NM_003898	47624.5	2.65663	0.0500638	53.0648	0	0	-2.19172	0.049966	-43.8642	0	0	16478.2	16419.9	105039	102403	22452.4	22954
ALDH1A3	NM_001293815	20669.9	2.65477	0.0670113	39.6167	0	0	-1.95999	0.0667158	-29.3781	1.04e-189	3.09e-187	7442.91	6468.84	43827.6	43765.4	11512.6	11002
LOC101929705	NR_125864	6858.02	2.64599	0.0626218	42.2534	0	0	-1.53447	0.0609916	-25.1588	1.13e-139	2.08e-137	2142.61	2224.71	14063.1	13279.7	4701.55	4736.48
LOC145694	NR_132970	3940.73	2.64291	0.0668405	39.5406	0	0	-2.14927	0.0658707	-32.6287	1.61e-233	9.4e-231	1392.79	1339.98	8503.83	8560.69	1945.86	1901.21
LOC101928453	NR_120638	393.313	2.63952	0.157798	16.7272	8.31e-63	3.43e-61	-2.01812	0.152049	-13.2729	3.33e-40	8.98e-39	121.846	146.883	807.829	869.264	200.356	213.698
HCG20	NR_138037	1058.32	2.62386	0.10702	24.5174	9.63e-133	9.33e-131	-2.04713	0.104206	-19.6451	6.37e-86	5.54e-84	376.785	357.328	2161.8	2360.01	516.1	577.889
LOC101928909	NR_110134	147.747	2.62233	0.259432	10.108	5.09e-24	6.56e-23	-2.43124	0.259479	-9.36971	7.27e-21	8.18e-20	40.3029	66.1401	300.376	357.577	61.89	60.1967
ARTN	NM_057090	1425.83	2.62046	0.0957343	27.3722	5.88e-165	7.88e-163	-1.60007	0.0910507	-17.5734	3.94e-69	2.32e-67	492.07	440.648	2973.04	2758.88	947.232	943.082
LOC112267881	NM_001368251	26.6489	2.61759	0.556231	4.70595	2.53e-06	8.47e-06	-1.79254	0.522009	-3.43392	0.000594916	0.00154786	9.37276	8.58962	55.7516	54.392	15.7348	16.0525
CARD10	NM_014550	8093.94	2.61228	0.0711937	36.6925	9.62e-295	2.85e-292	-1.59424	0.0701091	-22.7394	1.83e-114	2.36e-112	2714.35	2599.22	17326.2	15164.3	5397.02	5362.53
ADAMTS15	NM_139055	3969.4	2.60705	0.0707884	36.8288	6.39e-297	2.05e-294	-1.93741	0.0694209	-27.9082	2.12e-171	5.43e-169	1352.49	1389.8	8617.61	8094.33	2116.85	2245.34
GBP1P1	NR_003133	354.67	2.60383	0.16183	16.0899	3e-58	1.13e-56	-2.36912	0.161193	-14.6974	6.7e-49	2.39e-47	120.909	136.575	799.865	767.531	141.613	161.528
MIR6892	NR_106952	271.762	2.60071	0.193342	13.4514	3.02e-41	7.52e-40	-1.55164	0.180833	-8.58048	9.45e-18	8.79e-17	92.7903	85.8962	526.796	556.007	158.397	210.689
KCCAT198	NR_131986	137.455	2.60054	0.251378	10.3451	4.4e-25	5.96e-24	-2.52822	0.254555	-9.9319	3.02e-23	3.94e-22	56.2365	45.525	321.994	294.12	57.6941	49.1607
MIR6825	NR_106883	17.842	2.59652	0.725368	3.57959	0.000344137	0.000881189	-1.60017	0.677225	-2.36284	0.0181356	0.0362807	9.37276	2.57689	44.3737	27.196	10.4898	13.0426
VEGFA	NM_001171625	9416.33	2.59113	0.0640452	40.4578	0	0	-1.68051	0.063137	-26.6169	4.33e-156	9.77e-154	3266.41	3078.52	19744	18484.2	5798.78	6126.02
ARL4C	NM_005737	3053.53	2.58449	0.0798698	32.3588	1.04e-229	2.22e-227	-1.45976	0.0770306	-18.9504	4.38e-80	3.37e-78	1045.06	951.73	6272.62	5700.08	2152.51	2199.19
CDC42EP2	NM_006779	8287.75	2.57245	0.0683904	37.6142	0	0	-1.3851	0.0671156	-20.6376	1.26e-94	1.25e-92	2689.04	2700.58	17003.1	15059.5	6174.32	6099.94
KIR2DL2	NM_014219	68.1068	2.56063	0.357398	7.16463	7.8e-13	4.81e-12	-1.65335	0.334788	-4.93848	7.87e-07	2.92e-06	22.4946	24.0509	128.57	146.053	50.3512	37.1213
NFIL3	NM_001290000	3008.63	2.55816	0.0748174	34.192	3.18e-256	7.62e-254	-2.52571	0.0754579	-33.4718	1.24e-245	8.83e-243	1153.79	1127.82	6755.05	6681.15	1228.36	1105.61
DPEP1	NM_001128141	90.0724	2.54838	0.317599	8.0239	1.02e-15	7.76e-15	-1.21186	0.288326	-4.20308	2.63e-05	8.21e-05	34.6792	23.192	172.944	164.183	68.1839	77.2525
BLK	NM_001330465	544.294	2.54481	0.142797	17.8211	4.85e-71	2.36e-69	-1.87145	0.137937	-13.5674	6.25e-42	1.77e-40	183.706	203.574	1028.56	1231.88	300.009	318.039
COTL1	NM_021149	9116.95	2.54351	0.0572896	44.3973	0	0	-1.99475	0.0567461	-35.1521	1.08e-270	9.46e-268	3301.09	3294.98	19602.9	18853.9	4819.03	4829.79
MBP	NM_001025101	15216.1	2.53884	0.0553667	45.855	0	0	-1.03881	0.0542943	-19.133	1.34e-81	1.07e-79	4635.77	4834.24	27550.4	27488.1	13162.6	13625.5
FAM167A	NM_053279	1841.88	2.5288	0.0867606	29.1469	9.14e-187	1.42e-184	-0.739178	0.0798132	-9.26135	2.02e-20	2.21e-19	560.491	520.531	3183.53	3051.99	1831.53	1903.22
KRT34	NM_021013	104.977	2.52737	0.292081	8.65298	5.02e-18	4.53e-17	-1.29955	0.267388	-4.86016	1.17e-06	4.27e-06	38.4283	30.9226	180.908	217.568	80.7717	81.2656
CCN1	NM_001554	36292.9	2.52665	0.0576309	43.8418	0	0	-1.73382	0.0574151	-30.1979	2.52e-200	8.46e-198	12496.7	13136.1	76548.1	71165.9	22505.9	21904.6
LOC100129316	NR_033912	56.3378	2.52584	0.405991	6.2214	4.93e-10	2.41e-09	-1.57696	0.381092	-4.138	3.5e-05	0.00010755	26.2437	12.8844	116.054	107.777	41.9593	33.1082
KRTAP4-7	NM_033061	51.3209	2.52511	0.459466	5.49574	3.89e-08	1.59e-07	-0.960329	0.418263	-2.29599	0.0216762	0.0427002	22.4946	9.44858	77.3696	104.755	58.7431	35.1148
GGT3P	NR_003267	186.594	2.51853	0.224701	11.2084	3.71e-29	5.98e-28	-1.12525	0.204138	-5.51223	3.54e-08	1.51e-07	68.4211	51.5377	345.888	339.446	166.788	147.482
KIR2DL1	NM_014218	41.29	2.51488	0.463434	5.42662	5.74e-08	2.3e-07	-1.5581	0.433555	-3.59378	0.000325917	0.000882332	13.1219	15.4613	72.8184	90.6533	34.6165	21.0689
ALDH3A1	NM_001330150	1382.3	2.51221	0.105099	23.9034	2.83e-126	2.58e-124	-0.992467	0.0987359	-10.0517	9.03e-24	1.21e-22	436.771	429.481	2688.59	2255.25	1256.68	1227.01
RIPK4	NM_020639	17307.9	2.51004	0.0543227	46.2061	0	0	-1.90016	0.0539794	-35.2015	1.89e-271	1.8e-268	6346.29	6283.31	36833.6	35110	9626.52	9647.53
CYP1B1	NM_000104	59369.2	2.50837	0.0577194	43.458	0	0	-1.38442	0.0575273	-24.0655	5.75e-128	9.16e-126	19501	20660.6	118390	110131	44384.6	43148
NDRG1	NM_001258433	12973.2	2.49639	0.0651874	38.2957	0	0	-1.63862	0.0646096	-25.3618	6.65e-142	1.28e-139	4312.41	4891.79	26272.7	25678	8382.43	8302.13
FLOT1	NM_001318875	15801.9	2.49546	0.0591047	42.221	0	0	-1.22063	0.058302	-20.9364	2.5e-97	2.6e-95	5468.07	5000.02	29434.6	29584.2	12565.8	12758.7
MRVI1	NM_001206881	528.004	2.49466	0.144178	17.3026	4.49e-67	2.04e-65	-1.09334	0.13299	-8.22118	2.02e-16	1.72e-15	172.459	169.216	909.093	1015.32	414.349	487.594
RIPOR3	NR_110890	625.601	2.48993	0.134117	18.5653	6.13e-77	3.27e-75	-1.20137	0.124852	-9.62232	6.44e-22	7.74e-21	207.138	207.01	1257.26	1070.72	487.777	523.712
HAS3	NM_138612	2225.76	2.48727	0.0829655	29.9796	1.81e-197	3.22e-195	-1.32642	0.0792374	-16.7398	6.72e-63	3.4e-61	791.998	718.951	4353.18	4114.65	1652.15	1723.63
BPIFA2	NM_001319164	89.293	2.48436	0.30676	8.09872	5.55e-16	4.3e-15	-1.73446	0.291307	-5.95407	2.62e-09	1.24e-08	35.6165	29.2047	188.873	173.249	56.6451	52.1705
RFX3-AS1	NR_121586	44.5409	2.48036	0.443359	5.59448	2.21e-08	9.23e-08	-1.76055	0.423031	-4.16175	3.16e-05	9.74e-05	19.6828	12.8844	104.676	76.5517	29.3715	24.0787
TESC-AS1	NR_120464	39.2314	2.47329	0.481828	5.13314	2.85e-07	1.07e-06	-1.10732	0.438057	-2.52779	0.0114783	0.0239401	8.43548	17.1792	72.8184	70.5081	28.3226	38.1246
LINC02547	NR_135109	203.475	2.46991	0.208982	11.8188	3.12e-32	5.73e-31	-1.94093	0.202823	-9.56956	1.07e-21	1.27e-20	68.4211	84.1783	442.6	404.918	115.388	105.344
ZYX	NM_003461	13346.7	2.46372	0.066923	36.8142	1.09e-296	3.46e-294	-1.48197	0.0662961	-22.3539	1.11e-110	1.34e-108	4908.51	4523.3	27311.5	24713.1	9490.16	9133.85
CARMN	NR_105059	50.6317	2.45877	0.431104	5.70342	1.17e-08	5.04e-08	-1.36138	0.401377	-3.39177	0.000694436	0.001788	21.5573	13.7434	94.4364	98.7114	48.2533	27.0885
RERG	NM_032918	59.1696	2.4516	0.396266	6.18674	6.14e-10	2.97e-09	-1.91621	0.384992	-4.97726	6.45e-07	2.41e-06	21.5573	23.192	135.397	109.791	43.0083	22.0721
KIR2DS1	NM_014512	66.3484	2.44817	0.353759	6.92046	4.5e-12	2.62e-11	-1.61273	0.333548	-4.83507	1.33e-06	4.81e-06	21.5573	26.6278	138.81	124.9	44.0573	42.1377
MUC6	NM_005961	16.5537	2.42836	0.687401	3.53268	0.000411377	0.00104282	-2.44743	0.703191	-3.48047	0.000500544	0.00131554	7.49821	6.01274	35.2714	37.2686	5.24492	8.02623
CMKLR1	NM_001142343	495.162	2.41724	0.143743	16.8164	1.85e-63	7.79e-62	-1.28479	0.134516	-9.5512	1.28e-21	1.51e-20	179.957	168.357	961.431	898.475	351.41	411.344
FLJ42393	NR_024413	303.292	2.41469	0.191023	12.6408	1.26e-36	2.69e-35	-2.44638	0.194301	-12.5907	2.38e-36	5.53e-35	107.787	140.87	588.236	739.328	109.094	134.439
LUCAT1	NR_103548	1929.36	2.41056	0.0859044	28.061	2.93e-173	4.18e-171	-2.43551	0.0870141	-27.9899	2.16e-172	5.66e-170	756.382	828.899	4105.14	4327.18	746.876	811.653
LOC101928433	NR_136240	965.629	2.38186	0.106957	22.2693	7.33e-110	5.76e-108	-1.91492	0.104958	-18.2446	2.28e-74	1.58e-72	395.53	367.636	2030.95	1945.02	557.01	497.626
KIR2DS3	NM_012313	96.6557	2.37858	0.295239	8.05646	7.85e-16	6.02e-15	-1.53107	0.27888	-5.49007	4.02e-08	1.7e-07	33.7419	38.6533	186.597	190.372	72.3799	58.1902
CRH	NM_000756	73.2272	2.3781	0.331098	7.18245	6.85e-13	4.24e-12	-2.33902	0.336282	-6.95554	3.51e-12	2.17e-11	28.1183	32.6406	147.912	168.212	29.3715	33.1082
LINC01819	NR_110585	39.7949	2.37462	0.447449	5.30702	1.11e-07	4.34e-07	-1.8876	0.435059	-4.33872	1.43e-05	4.62e-05	17.8082	13.7434	78.5074	84.6097	22.0287	22.0721
KIR2DS2	NM_001291700	96.32	2.37077	0.295543	8.02174	1.04e-15	7.89e-15	-1.52326	0.279202	-5.45575	4.88e-08	2.04e-07	33.7419	38.6533	186.597	188.357	72.3799	58.1902
LOC102725023	NM_001360171	96.32	2.37077	0.295543	8.02174	1.04e-15	7.89e-15	-1.52326	0.279202	-5.45575	4.88e-08	2.04e-07	33.7419	38.6533	186.597	188.357	72.3799	58.1902
FAM107A	NM_001282714	1492.03	2.36859	0.093123	25.4351	1.03e-142	1.12e-140	-0.833492	0.0867567	-9.60723	7.45e-22	8.91e-21	524.874	463.84	2537.27	2563.47	1459.14	1403.59
IFFO2	NM_001136265	15838.6	2.3685	0.0573977	41.2647	0	0	-1.58792	0.0569438	-27.8857	3.98e-171	1.01e-168	6116.66	5940.58	31933.2	30329.6	10592.6	10119.1
LINC02376	NR_146537	22.3398	2.36716	0.601297	3.93675	8.26e-05	0.000230044	-1.62088	0.571666	-2.83536	0.00457741	0.010269	10.31	6.8717	39.8226	48.3484	13.6368	15.0492
SPRY4	NM_001127496	2724.23	2.36265	0.0727099	32.4942	1.29e-231	2.76e-229	-1.67605	0.0709221	-23.6323	1.8e-123	2.69e-121	1042.25	1065.97	5332.81	5510.71	1693.06	1700.56
NECAB1	NM_022351	36.9435	2.35696	0.483142	4.8784	1.07e-06	3.74e-06	-1.29854	0.449701	-2.88756	0.00388245	0.00881142	15.9337	11.1665	73.9562	64.4646	22.0287	34.1115
KLHL30	NM_198582	52.7773	2.34862	0.396348	5.92564	3.11e-09	1.41e-08	-1.38399	0.370733	-3.73313	0.000189118	0.000529085	17.8082	21.4741	106.952	93.6751	34.6165	42.1377
BDKRB2	NM_000623	7328.69	2.33011	0.0621691	37.4802	1.94e-307	6.4e-305	-1.23281	0.0608547	-20.2583	3e-91	2.83e-89	2735.91	2648.18	13633	13437.8	5562.76	5954.46
C6orf223	NR_160956	795.833	2.32207	0.117506	19.7613	6.41e-87	3.84e-85	-1.1897	0.110786	-10.7387	6.7e-27	1.05e-25	307.426	275.727	1532.6	1381.96	647.223	630.059
KRTAP9-7	NM_001277332	1295.78	2.32067	0.106683	21.7529	6.48e-105	4.84e-103	-1.19547	0.102207	-11.6965	1.33e-31	2.56e-30	429.272	520.531	2376.84	2374.11	970.31	1103.61
PADI1	NM_013358	1667.93	2.32064	0.0832533	27.8744	5.45e-171	7.66e-169	-2.18039	0.0835486	-26.0972	3.92e-150	8.27e-148	704.831	705.208	3482.77	3560.66	783.591	770.518
XIRP2-AS1	NR_046665	79.1201	2.32044	0.325597	7.12671	1.03e-12	6.27e-12	-2.33033	0.33191	-7.02096	2.2e-12	1.39e-11	30.9301	36.9354	167.255	172.241	26.2246	41.1344
PRG2	NM_001302927	10.6984	2.31669	0.849231	2.72798	0.0063723	0.0134756	-2.13352	0.85008	-2.50979	0.0120805	0.0250995	5.62365	3.43585	22.7558	22.1597	4.19593	6.01967
ITGA11	NM_001004439	10472	2.31098	0.0610718	37.8403	0	0	-0.150027	0.0591501	-2.53638	0.0112006	0.0234059	2908.37	3112.02	15172.4	14710	13179.4	13749.9
LOC100126447	NR_145523	107.291	2.30917	0.299331	7.71443	1.22e-14	8.55e-14	-1.09861	0.2783	-3.94759	7.89e-05	0.000231896	34.6792	42.9481	211.629	174.256	106.996	73.2394
PAX8	NM_013952	1656.48	2.30474	0.0850119	27.1108	7.34e-162	9.56e-160	-1.22643	0.080827	-15.1736	5.29e-52	2.07e-50	617.665	616.735	3004.9	3093.29	1283.96	1322.32
CFLAR-AS1	NR_040030	1137.03	2.3006	0.100733	22.8385	1.9e-115	1.57e-113	-2.28245	0.10194	-22.3901	4.92e-111	6.02e-109	492.07	491.326	2283.54	2559.44	496.169	499.633
LINC01861	NR_146729	18.3735	2.29981	0.660407	3.48241	0.000496914	0.00124606	-1.85851	0.645492	-2.87921	0.00398674	0.00902562	5.62365	9.44858	35.2714	39.2831	12.5878	8.02623
SNORA91	NR_132773	128.084	2.29639	0.255489	8.98822	2.51e-19	2.44e-18	-1.93447	0.251681	-7.68618	1.52e-14	1.13e-13	55.2993	51.5377	270.794	253.829	59.7921	77.2525
FUCA1	NM_000147	2063.96	2.28885	0.0911541	25.1097	3.9e-139	4.08e-137	-1.82993	0.0901357	-20.3019	1.24e-91	1.17e-89	896.973	809.142	4196.16	4136.81	1267.17	1077.52
SKOR1	NM_001365915	111.135	2.28589	0.285143	8.01665	1.09e-15	8.2e-15	-1.83928	0.279353	-6.58407	4.58e-11	2.55e-10	41.2401	50.6788	227.558	221.597	76.5758	49.1607
NKAIN1	NM_024522	374.17	2.27699	0.168327	13.5272	1.08e-41	2.72e-40	-0.66177	0.153898	-4.30007	1.71e-05	5.43e-05	142.466	109.947	653.09	568.094	389.173	382.249
PADI2	NM_007365	923.395	2.26815	0.11111	20.4136	1.27e-92	8.09e-91	-0.984587	0.104257	-9.44386	3.59e-21	4.13e-20	349.604	322.111	1698.72	1536.07	795.13	838.741
TPRA1	NM_001353004	8025.41	2.26722	0.0631571	35.8982	3.26e-282	8.95e-280	-1.65918	0.0625903	-26.5085	7.73e-155	1.73e-152	3409.81	3153.25	16155.5	15433.2	4929.17	5071.58
SPRY2	NM_005842	2265.61	2.25904	0.0781586	28.9032	1.09e-183	1.65e-181	-1.59133	0.0763183	-20.8512	1.49e-96	1.52e-94	893.224	949.153	4512.47	4311.07	1454.94	1472.81
MIR1-1HG	NM_178463	109.005	2.25558	0.290349	7.76853	7.94e-15	5.67e-14	-0.944187	0.267546	-3.52906	0.000417034	0.00111235	45.9265	33.4995	197.975	180.299	84.9677	111.364
PDGFB	NM_002608	5380.86	2.25377	0.0664532	33.9151	3.98e-252	9.26e-250	-1.38056	0.0651963	-21.1755	1.61e-99	1.72e-97	2109.81	2137.1	10530.2	9728.11	3948.37	3831.52
LINC02688	NR_160890	83.1913	2.25238	0.309117	7.2865	3.18e-13	2.02e-12	-2.47123	0.322096	-7.67234	1.69e-14	1.26e-13	38.4283	36.9354	178.633	180.299	37.7634	27.0885
DAPK3	NM_001348	6324.74	2.24382	0.072771	30.8339	9.2e-209	1.75e-206	-1.28942	0.0716976	-17.9841	2.6e-72	1.72e-70	2587.82	2357.85	12351.8	11069.8	4855.75	4725.44
MIR637	NR_030367	126.32	2.2434	0.2642	8.49129	2.04e-17	1.76e-16	-1.44676	0.252001	-5.74108	9.41e-09	4.21e-08	52.4874	48.9608	263.967	216.561	77.6248	98.3213
LOC102724467	NR_120309	280.908	2.23887	0.176563	12.6803	7.6e-37	1.65e-35	-1.43326	0.168265	-8.51788	1.62e-17	1.49e-16	110.599	115.101	505.178	560.036	189.866	204.669
HMGA1	NM_001319082	2764.08	2.23414	0.0812213	27.5068	1.46e-166	1.96e-164	-1.17834	0.0787529	-14.9625	1.29e-50	4.81e-49	1084.43	1046.22	5320.3	4704.91	2237.48	2191.16
PCP4	NM_006198	26.6167	2.23291	0.541518	4.12344	3.73e-05	0.000108571	-1.72862	0.526382	-3.28396	0.00102361	0.00255387	11.2473	11.1665	59.165	46.3339	15.7348	16.0525
MIR554	NR_030280	132.288	2.23195	0.258262	8.64219	5.51e-18	4.96e-17	-2.40757	0.266849	-9.02219	1.84e-19	1.91e-18	69.3584	51.5377	253.727	312.25	57.6941	49.1607
HK2	NM_000189	7607.74	2.22554	0.0605566	36.7513	1.11e-295	3.41e-293	-2.06534	0.0606087	-34.0767	1.63e-254	1.24e-251	3252.35	3465.05	15487.6	15933.8	3732.28	3775.34
SLC26A9-AS1	NR_110984	167.301	2.22144	0.229538	9.67785	3.75e-22	4.37e-21	-2.36787	0.236491	-10.0125	1.34e-23	1.78e-22	69.3584	83.3193	360.679	352.541	56.6451	81.2656
GLRA4	NM_001024452	72.3386	2.2201	0.335974	6.60793	3.9e-11	2.1e-10	-2.28987	0.34433	-6.65021	2.93e-11	1.66e-10	37.491	28.3458	135.397	170.227	31.4695	31.1017
PTGES	NM_004878	188.067	2.21789	0.231745	9.57039	1.07e-21	1.2e-20	-1.79992	0.228112	-7.89048	3.01e-15	2.37e-14	82.4803	79.0245	405.053	346.497	83.9187	131.43
TMEM156	NM_024943	1068.16	2.21546	0.107282	20.6508	9.59e-95	6.39e-93	-0.606815	0.0996289	-6.09075	1.12e-09	5.51e-09	345.855	390.828	1641.83	1781.84	1087.8	1160.79
SSH1	NM_018984	45145	2.20949	0.0502953	43.9302	0	0	-1.48183	0.0501403	-29.5537	5.89e-192	1.81e-189	18539.3	18662.7	85655	86408.7	30254.8	31349.5
CDK15	NM_139158	3153.88	2.20485	0.0721059	30.578	2.4e-205	4.49e-203	-1.57872	0.0708237	-22.2908	4.54e-110	5.42e-108	1339.37	1306.48	5897.15	6297.38	2016.15	2066.75
FOS	NM_005252	3650.67	2.20336	0.0764158	28.8338	8.1e-183	1.22e-180	-1.74621	0.0757606	-23.049	1.5e-117	2.03e-115	1581.18	1558.16	6834.69	7619.91	2233.29	2076.79
KIR2DL3	NM_015868	29.7967	2.20245	0.530113	4.15469	3.26e-05	9.55e-05	-1.36555	0.50324	-2.71352	0.00665731	0.0144913	12.1846	12.0255	47.7871	63.4573	27.2736	16.0525
GPR3	NM_005281	596.258	2.20204	0.130771	16.8389	1.27e-63	5.35e-62	-1.31108	0.12493	-10.4945	9.15e-26	1.35e-24	257.751	222.471	1158.27	1049.56	451.063	438.433
LOC100268168	NR_026682	2729.64	2.20092	0.0791875	27.7938	5.15e-170	7.07e-168	-1.79356	0.0784949	-22.8494	1.48e-115	1.96e-113	1112.55	1251.51	5485.28	5390.85	1621.73	1515.95
VCL	NM_003373	34393.4	2.19808	0.0507813	43.2851	0	0	-2.32769	0.0509261	-45.7072	0	0	15596.3	16137.3	72346.2	73273	14435.1	14572.6
PTGES3L	NM_001261430	739.723	2.19706	0.115058	19.0952	2.77e-81	1.58e-79	-1.95926	0.114679	-17.0847	1.93e-65	1.05e-63	311.176	344.444	1501.88	1506.86	401.761	372.217
CPN1	NM_001308	46.7316	2.19559	0.421123	5.21365	1.85e-07	7.04e-07	-1.04041	0.38994	-2.66814	0.00762725	0.0164517	19.6828	16.3203	71.6806	92.6678	40.9104	39.1279
FBLIM1	NM_001350151	8117.9	2.19235	0.0664723	32.9814	1.5e-238	3.29e-236	-1.65017	0.0660343	-24.9896	7.93e-138	1.42e-135	3597.26	3335.35	16503.6	15178.4	4969.04	5123.75
C2CD2	NM_015500	13110.1	2.19007	0.0558114	39.2406	0	0	-1.6507	0.0554912	-29.7471	1.89e-194	5.91e-192	5663.02	5548.04	25723.1	25434.3	7937.66	8354.3
LOC101927817	NR_110931	42.8666	2.18986	0.422962	5.17744	2.25e-07	8.5e-07	-2.02581	0.424129	-4.7764	1.78e-06	6.35e-06	17.8082	20.6151	91.023	84.6097	23.0776	20.0656
RARRES2	NM_002889	342.213	2.18945	0.16846	12.9969	1.27e-38	2.95e-37	-0.951507	0.15705	-6.05861	1.37e-09	6.69e-09	131.219	127.985	614.405	568.094	335.675	275.902
MXRA7	NM_001008528	19237.7	2.18878	0.0534132	40.9784	0	0	-1.70427	0.0532195	-32.0235	5.13e-225	2.72e-222	8493.59	8095.72	37960	37668.5	11643.7	11564.8
OAS2	NM_016817	431.297	2.1837	0.1615	13.5214	1.17e-41	2.94e-40	-2.00493	0.161647	-12.4031	2.51e-35	5.65e-34	190.267	197.561	795.314	965.961	189.866	248.813
CRISPLD2	NM_031476	21531.1	2.18152	0.055068	39.6151	0	0	-1.81374	0.0549652	-32.998	8.68e-239	5.82e-236	9357.76	9565.4	43637.6	42208.2	11880.8	12537
ABCA7	NM_019112	4955.52	2.18002	0.0738073	29.5366	9.76e-192	1.62e-189	-1.70381	0.0732794	-23.2509	1.39e-119	1.94e-117	2130.43	2164.58	9737.19	9727.1	2769.32	3204.47
PAX8-AS1	NR_015377	903.832	2.17103	0.110273	19.6878	2.74e-86	1.63e-84	-1.11853	0.104827	-10.6702	1.4e-26	2.15e-25	348.667	366.777	1627.04	1596.51	694.427	789.581
C5orf67	NR_161255	184.483	2.1688	0.213836	10.1424	3.58e-24	4.66e-23	-1.95473	0.213456	-9.15752	5.31e-20	5.69e-19	75.9193	90.191	353.852	393.838	102.8	90.2951
KCNJ15	NM_001276437	74.6714	2.16218	0.331209	6.52815	6.66e-11	3.51e-10	-1.88954	0.328948	-5.74419	9.24e-09	4.14e-08	30.9301	36.0764	129.708	170.227	41.9593	39.1279
DNMBP-AS1	NR_024130	377.436	2.15965	0.153619	14.0585	6.84e-45	1.89e-43	-2.41695	0.159698	-15.1345	9.59e-52	3.7e-50	192.142	167.498	762.318	842.068	152.103	148.485
PLEC	NM_000445	70608.4	2.15868	0.0720919	29.9435	5.35e-197	9.46e-195	-1.01809	0.0719787	-14.1443	2.03e-45	6.45e-44	28540	26696.5	133078	113556	62706.1	59073.1
ACTA1	NM_001100	56.9684	2.1549	0.392165	5.49488	3.91e-08	1.59e-07	-1.17972	0.369873	-3.18952	0.00142507	0.00347855	29.0555	17.1792	110.365	94.6823	51.4002	39.1279
LPP-AS2	NR_036497	3013.33	2.15332	0.0728784	29.5468	7.22e-192	1.21e-189	-1.74265	0.0722016	-24.1359	1.05e-128	1.71e-126	1306.56	1360.6	5915.36	5951.89	1703.55	1842.02
CCR7	NM_001838	273.012	2.15303	0.177498	12.1299	7.34e-34	1.43e-32	-1.56025	0.172006	-9.07091	1.18e-19	1.24e-18	111.536	123.691	545	502.622	185.67	169.554
PORCN	NM_022825	1454.51	2.15292	0.0875217	24.5987	1.3e-133	1.28e-131	-1.44187	0.084868	-16.9896	9.81e-65	5.25e-63	605.48	626.183	2713.62	2764.93	1019.61	997.259
BHLHE40	NM_003670	6320.6	2.14997	0.060004	35.8305	3.7e-281	1e-278	-1.79814	0.0597152	-30.1119	3.39e-199	1.12e-196	2882.12	2766.72	12586.2	12480.9	3570.74	3636.89
HPCAL1	NM_002149	38391.3	2.13466	0.0520126	41.0412	0	0	-1.60459	0.0519011	-30.9162	7.24e-210	2.79e-207	17111.8	16588.3	75358	72628.4	24094.1	24567.3
KLF9	NM_001206	11918.7	2.13392	0.0548319	38.9175	0	0	-1.7719	0.0546553	-32.4196	1.46e-230	8.29e-228	5264.68	5449.26	23353.1	23674.6	6833.08	6937.67
FOSB	NM_006732	1437.5	2.13324	0.0938497	22.7304	2.24e-114	1.82e-112	-1.45375	0.091512	-15.8859	7.93e-57	3.5e-55	570.801	662.26	2721.59	2693.41	1000.73	976.191
MNT	NM_020310	7731.81	2.13166	0.0698408	30.5217	1.34e-204	2.47e-202	-1.68324	0.0695237	-24.211	1.7e-129	2.79e-127	3599.14	3277.8	15780	14352.4	4601.89	4779.62
ZBTB21	NM_020727	7285.97	2.12377	0.0600038	35.394	2.11e-274	5.59e-272	-1.84735	0.0598715	-30.8552	4.77e-209	1.81e-206	3287.96	3366.27	14122.2	14879.2	4024.95	4035.19
DUSP1	NM_004417	17514.4	2.11266	0.0540058	39.1191	0	0	-1.27282	0.0535805	-23.7552	9.7e-125	1.49e-122	7529.14	7241.91	32059.5	31819.3	13430.1	13006.5
EREG	NM_001432	3303.27	2.11109	0.0809535	26.0778	6.51e-150	7.61e-148	-1.5456	0.0800467	-19.3088	4.53e-83	3.7e-81	1343.12	1570.18	6136.09	6456.53	2109.51	2204.2
LOC101928565	NR_125956	24.3582	2.11052	0.567655	3.71796	0.000200835	0.000530776	-1.85513	0.564546	-3.28606	0.00101599	0.00253625	11.2473	11.1665	54.6138	42.3049	16.7837	10.0328
DUSP8	NM_004420	4698.97	2.10626	0.0801107	26.2918	2.38e-152	2.82e-150	-1.11622	0.0788191	-14.1618	1.58e-45	5.05e-44	1940.16	1925.79	9018.11	7630.99	3907.46	3771.33
KIR2DS5	NM_014513	117.965	2.10542	0.2597	8.10711	5.18e-16	4.03e-15	-1.45052	0.249948	-5.80328	6.5e-09	2.95e-08	47.8011	54.9736	226.42	216.561	80.7717	81.2656
LINC02130	NR_131191	59.2277	2.10184	0.371436	5.65867	1.53e-08	6.47e-08	-0.962222	0.344988	-2.78915	0.00528469	0.0117321	21.5573	25.7689	106.952	96.6968	47.2043	57.1869
TCAF2P1	NR_110549	266.019	2.0919	0.181252	11.5414	8.16e-31	1.41e-29	-0.70065	0.166278	-4.21372	2.51e-05	7.86e-05	98.414	103.934	417.568	445.208	259.099	271.889
FAM3D	NM_138805	34.6907	2.08797	0.497861	4.19389	2.74e-05	8.14e-05	-1.12099	0.470138	-2.38439	0.0171077	0.0344117	18.7455	10.3075	50.0627	72.5226	30.4205	26.0853
MMP14	NM_004995	12332.4	2.08716	0.061301	34.0477	4.39e-254	1.03e-251	-1.22362	0.0607569	-20.1397	3.31e-90	3.07e-88	5395.9	5073.03	22941.2	21539.2	9325.47	9719.77
MISP	NM_173481	3830.86	2.08166	0.0714101	29.1508	8.16e-187	1.27e-184	-1.32113	0.0701152	-18.8423	3.4e-79	2.56e-77	1699.28	1619.14	7321.67	6724.46	2814.42	2806.17
NOG	NM_005450	2415.89	2.08128	0.105542	19.72	1.45e-86	8.66e-85	-0.82319	0.103081	-7.98586	1.4e-15	1.12e-14	1068.49	834.052	4329.28	3716.79	2345.53	2201.19
AJAP1	NM_018836	127.597	2.07324	0.281875	7.35517	1.91e-13	1.23e-12	-1.35624	0.272701	-4.97335	6.58e-07	2.45e-06	51.5502	60.1274	228.695	241.742	66.086	117.384
SLC2A1	NM_006516	27456.9	2.06853	0.0522519	39.5876	0	0	-1.6821	0.052163	-32.247	3.88e-228	2.16e-225	12926.9	12412	53703.6	52578.9	16437.6	16682.5
GADD45A	NM_001199742	5382.66	2.06759	0.0741427	27.8866	3.88e-171	5.49e-169	-1.30093	0.0732542	-17.7591	1.47e-70	9.26e-69	2426.61	2259.07	10128.6	9510.54	4216.91	3754.27
PLEKHG4B	NM_052909	7369.58	2.06729	0.0601943	34.3436	1.76e-258	4.3e-256	-1.11024	0.0591554	-18.7682	1.37e-78	1.02e-76	3121.13	3078.52	13301.9	12681.4	5923.61	6110.97
SLC25A45	NM_001278251	723.296	2.05523	0.127147	16.1642	9.02e-59	3.43e-57	-1.20968	0.122787	-9.85183	6.73e-23	8.6e-22	326.172	298.06	1421.1	1173.46	560.157	560.833
BAIAP2L2	NM_025045	210.448	2.05277	0.209057	9.81919	9.31e-23	1.12e-21	-0.879644	0.195711	-4.4946	6.97e-06	2.33e-05	88.1039	82.4604	362.954	344.483	217.14	167.548
MIR6821	NR_106879	205.122	2.05036	0.204734	10.0148	1.31e-23	1.66e-22	-1.54776	0.199985	-7.73935	9.99e-15	7.56e-14	82.4803	104.793	393.675	383.766	141.613	124.407
RNF39	NM_025236	16.2494	2.04982	0.699476	2.9305	0.00338415	0.00749898	-1.68254	0.689378	-2.44067	0.0146601	0.0299218	5.62365	9.44858	38.6848	24.1742	11.5388	8.02623
MFNG	NM_001166343	1840.19	2.04887	0.0886872	23.1022	4.4e-118	3.71e-116	-0.811893	0.0849242	-9.56022	1.18e-21	1.39e-20	737.636	735.272	3230.18	2866.66	1705.65	1765.77
LOC101928911	NR_110869	75.0127	2.04809	0.320649	6.38732	1.69e-10	8.6e-10	-1.56343	0.312821	-4.99785	5.8e-07	2.18e-06	31.8674	36.9354	138.81	146.053	48.2533	48.1574
MIR12133	NR_162147	42.7367	2.04741	0.42054	4.86852	1.12e-06	3.93e-06	-2.30316	0.439006	-5.24631	1.55e-07	6.19e-07	19.6828	23.192	89.8852	87.6315	20.9797	15.0492
FLNA	NM_001110556	73513.6	2.04529	0.0618919	33.0461	1.77e-239	3.92e-237	-1.04306	0.061787	-16.8815	6.16e-64	3.21e-62	31664.9	30192.5	134966	120354	61997	61907.3
LOC101929555	NR_110873	322.896	2.04524	0.197438	10.3589	3.81e-25	5.18e-24	-1.95643	0.198564	-9.85289	6.66e-23	8.52e-22	146.215	166.639	630.335	661.769	122.731	209.685
DUSP4	NM_001394	26484.6	2.04458	0.050976	40.1086	0	0	-1.62164	0.0508657	-31.8808	4.92e-223	2.44e-220	12243.6	12331.3	51248.2	50138.3	16294.9	16651.4
IL16	NM_001172128	608.763	2.04394	0.124054	16.4763	5.44e-61	2.15e-59	-1.16557	0.118502	-9.83586	7.89e-23	1.01e-21	264.312	260.266	1125.27	1038.48	485.679	478.564
LACC1	NM_001128303	1574.7	2.04316	0.0931936	21.9238	1.54e-106	1.17e-104	-1.55752	0.0919141	-16.9454	2.08e-64	1.1e-62	718.891	730.118	2785.3	3184.95	996.535	1032.37
LTK	NM_002344	215.33	2.04244	0.200138	10.2052	1.88e-24	2.47e-23	-0.919243	0.187203	-4.91042	9.09e-07	3.34e-06	80.6057	96.2038	351.576	377.722	198.258	187.613
AKAP12	NM_005100	13076.7	2.04207	0.0541662	37.7002	0	0	-1.83288	0.0541502	-33.848	3.88e-251	2.85e-248	6331.3	6174.22	25619.6	25879.5	7125.75	7329.96
NAGLU	NM_000263	3379.73	2.04014	0.077375	26.3669	3.28e-153	3.98e-151	-1.35221	0.0762027	-17.7449	1.89e-70	1.18e-68	1421.85	1592.52	6426.23	5979.09	2482.94	2375.76
ATF3	NM_001030287	5914.98	2.03997	0.0718117	28.4072	1.65e-177	2.42e-175	-1.0857	0.0707433	-15.3471	3.7e-53	1.48e-51	2629.06	2405.95	10408.5	10292.2	5143.17	4611.07
JUN	NM_002228	18946.2	2.03979	0.0566038	36.0362	2.27e-284	6.38e-282	-0.984596	0.0561318	-17.5408	6.99e-69	4.05e-67	8189.92	7622.43	32306.4	32703.7	16629.5	16225
CSRP1	NM_001193570	16059.5	2.03581	0.0542531	37.5243	0	0	-1.72768	0.0541657	-31.8962	3.01e-223	1.53e-220	7643.48	7558.01	31817.1	30517.9	9297.14	9523.12
LINC01132	NR_038856	328.549	2.03376	0.160399	12.6794	7.69e-37	1.67e-35	-2.00391	0.162547	-12.3281	6.39e-35	1.41e-33	171.521	151.177	641.712	677.885	159.446	169.554
ITGA3	NM_002204	40640.9	2.03298	0.0553745	36.7132	4.49e-295	1.35e-292	-1.40462	0.0552545	-25.421	1.48e-142	2.91e-140	18818.6	17915.4	77353.7	72976.9	28081.3	28699.8
LOC102724927	NR_120311	636.423	2.03203	0.120191	16.9066	4.02e-64	1.72e-62	-1.7461	0.119388	-14.6254	1.93e-48	6.75e-47	291.493	313.521	1227.67	1247.99	355.605	382.249
LINC02192	NR_110649	516.137	2.02968	0.132105	15.3641	2.85e-53	9.65e-52	-1.39394	0.128041	-10.8867	1.33e-27	2.16e-26	227.758	238.792	915.919	989.128	365.046	360.177
LRP5	NM_001291902	27157.5	2.0287	0.0557979	36.358	1.96e-289	5.73e-287	-1.08793	0.0555059	-19.6002	1.54e-85	1.32e-83	11787.2	11491.2	48921.5	46063	21905.9	22776.4
RCAN1	NM_004414	5010.36	2.0226	0.0687952	29.4002	5.45e-190	8.88e-188	-1.67891	0.0685101	-24.5059	1.28e-132	2.17e-130	2346.94	2400.8	9233.15	10056.5	2926.66	3098.13
LINC00884	NR_033929	299.404	2.02206	0.16615	12.1701	4.49e-34	8.81e-33	-1.64855	0.163796	-10.0647	7.92e-24	1.06e-22	146.215	136.575	555.241	592.268	182.523	183.6
SPINT2	NM_001166103	2551.58	2.02167	0.0730906	27.6598	2.13e-168	2.9e-166	-1.1574	0.0709207	-16.3196	7.16e-60	3.36e-58	1124.73	1100.33	4557.98	4476.26	2048.67	2001.54
PPP1R15A	NM_014330	11501.8	2.01936	0.0589693	34.2442	5.32e-257	1.29e-254	-1.40599	0.0585855	-23.9989	2.85e-127	4.45e-125	5424.95	5058.43	20842	21650	8011.09	8024.23
LOC91370	NR_148946	764.862	2.01636	0.120272	16.7649	4.41e-63	1.84e-61	-1.32552	0.116935	-11.3356	8.75e-30	1.56e-28	365.538	323.829	1491.64	1296.34	557.01	554.813
IGF2BP2-AS1	NR_126326	60.6666	2.01493	0.357204	5.64084	1.69e-08	7.15e-08	-1.97653	0.3621	-5.45851	4.8e-08	2.01e-07	29.0555	30.9226	110.365	131.951	34.6165	27.0885
ACTN1	NM_001130004	62750.4	2.01406	0.0508729	39.59	0	0	-1.55429	0.0508199	-30.5842	1.98e-205	7.06e-203	29647	29049.2	119630	117451	39553	41171.6
SIM2	NM_005069	4182.52	2.01029	0.0685325	29.3334	3.89e-189	6.24e-187	-1.03962	0.0669312	-15.5326	2.09e-54	8.66e-53	1827.69	1763.45	7499.16	6968.22	3514.1	3522.51
CMTM3	NM_144601	3015.47	2.0095	0.0841981	23.8663	6.86e-126	6.23e-124	-1.1495	0.0826292	-13.9115	5.39e-44	1.65e-42	1405.91	1239.48	5643.43	5005.07	2377	2421.92
LINC02227	NR_109888	184.883	2.00592	0.228693	8.77121	1.77e-18	1.64e-17	-2.00946	0.231898	-8.66529	4.5e-18	4.27e-17	91.853	92.7679	319.718	421.034	76.5758	107.351
IRX1	NM_024337	3210.16	2.00581	0.100951	19.8691	7.53e-88	4.54e-86	-1.41816	0.100198	-14.1537	1.77e-45	5.66e-44	1644.92	1310.78	6375.03	5490.57	2328.74	2110.9
LOC154761	NR_015421	3160.36	1.99531	0.0734171	27.1777	1.19e-162	1.56e-160	-1.52057	0.0726533	-20.9291	2.91e-97	3.01e-95	1458.4	1515.21	5692.35	6163.42	2032.93	2099.86
CDCP1	NM_022842	5309.47	1.99492	0.0624316	31.9537	4.8e-224	9.75e-222	-1.45618	0.0617831	-23.5692	7.97e-123	1.17e-120	2432.23	2515.04	9738.33	9982.94	3656.76	3531.54
PIK3R5	NM_001142633	101.009	1.99459	0.285559	6.98488	2.85e-12	1.69e-11	-0.973243	0.268512	-3.62458	0.000289429	0.000789458	49.6756	36.9354	172.944	171.234	84.9677	90.2951
VASN	NM_138440	17697.3	1.98947	0.258931	7.68342	1.55e-14	1.08e-13	-0.73186	0.2588	-2.8279	0.0046855	0.0104898	8367.06	6056.54	31723.8	25550.1	18913.2	15572.9
PPP1R3B	NM_001201329	2296.09	1.98945	0.0797282	24.9529	1.98e-137	2.05e-135	-1.64911	0.0792106	-20.8193	2.89e-96	2.94e-94	1159.41	1050.51	4375.93	4394.67	1355.29	1440.71
LINC01291	NR_125792	460.698	1.98845	0.139899	14.2136	7.55e-46	2.13e-44	-1.52331	0.137238	-11.0997	1.26e-28	2.15e-27	215.573	219.894	815.794	911.569	308.401	292.957
GPC1	NM_002081	15456	1.98764	0.0798658	24.8872	1.02e-136	1.05e-134	-0.710095	0.0793712	-8.9465	3.67e-19	3.72e-18	6553.43	5995.56	27205.6	22561.6	15570.1	14849.5
LINC00683	NR_120419	160.486	1.98433	0.239982	8.26867	1.35e-16	1.1e-15	-0.64407	0.222771	-2.89118	0.00383797	0.00871655	73.1075	55.8325	235.522	272.967	147.907	177.58
LOC100996750	NM_001365252	380.487	1.97015	0.174238	11.3072	1.21e-29	1.98e-28	-1.21803	0.169187	-7.1993	6.05e-13	4.01e-12	158.4	187.254	575.721	778.611	300.009	282.925
PLD6	NM_178836	717.947	1.96828	0.121449	16.2067	4.53e-59	1.74e-57	-1.40791	0.118856	-11.8455	2.27e-32	4.54e-31	368.349	306.65	1365.35	1273.18	504.561	489.6
C8orf86	NM_001369354	113.247	1.96437	0.285267	6.88608	5.74e-12	3.3e-11	-1.33573	0.277055	-4.82117	1.43e-06	5.14e-06	62.7975	42.9481	174.082	236.706	78.6738	84.2754
CYTOR	NR_024204	46476.3	1.96402	0.0565265	34.7451	1.65e-264	4.17e-262	-1.99114	0.0565837	-35.1893	2.91e-271	2.65e-268	23061.7	24339.6	91264.2	93674.1	22486	24032.5
BPESC1	NR_026783	15.5046	1.96365	0.698913	2.80958	0.00496065	0.0106918	-2.12003	0.721351	-2.93897	0.00329306	0.00757717	6.56093	9.44858	27.3069	35.2541	9.44085	5.0164
VASP	NM_003370	5981.95	1.96031	0.061911	31.6633	4.98e-220	9.95e-218	-1.3454	0.0612218	-21.9759	4.9e-107	5.61e-105	2848.38	2740.09	11126.4	10619.5	4266.22	4291.02
MIR6886	NR_106946	79.0625	1.9572	0.31741	6.16618	7e-10	3.36e-09	-1.39723	0.308421	-4.53025	5.89e-06	1.98e-05	40.3029	34.3585	154.739	134.973	60.8411	49.1607
TRPM8	NM_024080	391.233	1.95464	0.150264	13.008	1.1e-38	2.55e-37	-1.1531	0.144108	-8.00167	1.23e-15	9.93e-15	188.392	166.639	671.295	703.067	298.96	319.043
SLC44A3-AS1	NR_160779	4780.53	1.95207	0.0690243	28.2809	5.93e-176	8.56e-174	-1.52964	0.0685914	-22.3008	3.63e-110	4.36e-108	2244.78	2374.17	8581.2	9291.96	3035.76	3155.31
CYSRT1	NM_199001	276.774	1.95114	0.175741	11.1023	1.22e-28	1.93e-27	-0.927828	0.165801	-5.59604	2.19e-08	9.5e-08	111.536	128.844	476.733	454.274	245.462	243.797
ZSWIM4	NM_001367834	7417.72	1.94076	0.0673479	28.8169	1.32e-182	1.97e-180	-0.918912	0.0664049	-13.838	1.5e-43	4.52e-42	3306.71	3172.15	13110.7	11762.8	6561.39	6592.55
ELMSAN1	NM_001043318	17421.3	1.9406	0.0548282	35.3942	2.09e-274	5.59e-272	-1.75937	0.0548357	-32.0844	7.27e-226	3.94e-223	8836.64	8665.21	34064.2	33118.7	9676.87	10166.2
KRT33B	NM_002279	46.2407	1.93747	0.425294	4.55561	5.22e-06	1.69e-05	-1.10262	0.406055	-2.71546	0.00661846	0.0144246	16.871	24.9099	94.4364	66.4791	34.6165	40.1312
MYT1	NM_004535	143.039	1.93717	0.248983	7.78033	7.23e-15	5.17e-14	-1.23052	0.240379	-5.11909	3.07e-07	1.18e-06	70.2957	62.7042	245.762	262.895	89.1636	127.416
TMEM45B	NM_138788	365.713	1.93521	0.15887	12.1811	3.92e-34	7.7e-33	-1.4396	0.155678	-9.24726	2.3e-20	2.51e-19	188.392	164.062	621.232	724.219	247.56	248.813
SEPTIN9-DT	NR_136503	1032.64	1.91766	0.10259	18.6926	5.69e-78	3.09e-76	-1.39142	0.100686	-13.8194	1.95e-43	5.81e-42	533.31	463.84	1904.66	1859.4	712.26	722.361
KLF10	NM_005655	2887.6	1.9172	0.0711037	26.9635	3.97e-160	5.02e-158	-1.33985	0.0699824	-19.1456	1.05e-81	8.43e-80	1421.85	1342.56	5229.27	5208.54	2047.62	2075.78
LOC101928445	NR_110560	1407.08	1.91091	0.0879231	21.7339	9.81e-105	7.28e-103	-1.54191	0.0870433	-17.7142	3.26e-70	2.01e-68	712.33	682.875	2669.25	2576.57	911.567	889.909
LOC338694	NR_104161	143.422	1.91038	0.252178	7.57553	3.58e-14	2.43e-13	-0.64759	0.235497	-2.74989	0.00596154	0.0130906	61.8602	58.4094	235.522	216.561	120.633	167.548
LIMA1	NM_001113546	13654.5	1.90677	0.0539337	35.3539	8.73e-274	2.29e-271	-2.15681	0.0543564	-39.6791	0	0	7184.22	7469.54	27371.8	27578.7	6185.86	6137.06
CALD1	NM_004342	29591.7	1.89845	0.0620928	30.5743	2.69e-205	4.97e-203	-2.03942	0.0622168	-32.7793	1.16e-235	7.15e-233	15058.3	16449.1	56374	61093.3	14215.8	14359.9
SACS-AS1	NR_103450	137.426	1.89606	0.251077	7.55172	4.3e-14	2.9e-13	-1.65133	0.250137	-6.60169	4.06e-11	2.28e-10	66.5466	73.0118	233.247	286.062	95.4575	70.2295
MGAM	NM_004668	139.666	1.89422	0.25144	7.53347	4.94e-14	3.33e-13	-1.17515	0.242678	-4.84245	1.28e-06	4.64e-06	66.5466	65.2811	218.455	270.953	93.3596	123.403
LOC644936	NR_004845	28.0774	1.89384	0.5401	3.50647	0.000454094	0.00114499	-1.27935	0.523579	-2.44348	0.0145465	0.0297111	14.0591	12.8844	56.8894	43.3121	27.2736	14.0459
TIMP3	NM_000362	6041.14	1.89384	0.0644328	29.3925	6.85e-190	1.11e-187	-1.49449	0.0641095	-23.3115	3.39e-120	4.77e-118	3097.7	2909.31	10985.3	11332.7	4074.25	3847.58
SYT2	NM_177402	519.246	1.89128	0.142406	13.2809	2.99e-40	7.23e-39	-1.55162	0.141184	-10.99	4.27e-28	7.1e-27	230.57	290.329	909.093	1025.39	320.989	339.108
MAPKAPK2	NM_032960	8288.53	1.89082	0.0647213	29.2148	1.26e-187	1.99e-185	-1.79332	0.0648353	-27.6597	2.13e-168	5.34e-166	4451.12	4156.52	15974.5	15941.9	4398.39	4808.72
AKNAD1	NM_152763	373.9	1.88586	0.15222	12.389	3e-35	6.14e-34	-1.6686	0.151952	-10.9811	4.71e-28	7.82e-27	180.894	201.856	675.846	739.328	230.776	214.702
AACSP1	NR_135095	190.836	1.88553	0.219452	8.59201	8.55e-18	7.6e-17	-1.59038	0.217942	-7.29727	2.94e-13	2e-12	93.7276	99.6396	315.167	398.875	134.27	103.338
FRMPD4	NM_001368395	752.096	1.87608	0.117652	15.946	3.04e-57	1.12e-55	-0.780206	0.111943	-6.9697	3.18e-12	1.97e-11	306.489	355.61	1249.29	1184.54	691.28	725.371
PER1	NM_002616	2797.93	1.87111	0.0705587	26.5184	5.94e-155	7.31e-153	-1.53409	0.0701129	-21.8803	4e-106	4.49e-104	1411.54	1423.3	5266.82	5104.79	1805.3	1775.8
CACNA1H	NM_021098	76.2624	1.86437	0.329464	5.6588	1.52e-08	6.47e-08	-0.758165	0.309078	-2.45299	0.0141674	0.0290018	34.6792	32.6406	136.535	108.784	79.7228	65.2131
C15orf62	NM_001130448	163.924	1.86345	0.220991	8.43222	3.39e-17	2.88e-16	-1.28306	0.214696	-5.97616	2.28e-09	1.09e-08	77.7939	82.4604	302.652	281.025	111.192	128.42
ZNF598	NM_178167	5786.84	1.86278	0.0753924	24.7079	8.81e-135	8.8e-133	-0.941537	0.074462	-12.6445	1.2e-36	2.83e-35	2682.48	2633.58	10353.9	8983.74	5191.42	4875.94
KLF2	NM_016270	2440.2	1.8627	0.0866813	21.4891	1.97e-102	1.42e-100	-1.13257	0.0852274	-13.2888	2.69e-40	7.31e-39	1264.39	1062.54	4303.11	4153.94	1972.09	1885.16
ADORA2B	NM_000676	9490.56	1.86198	0.0557683	33.3877	2.07e-244	4.71e-242	-1.40084	0.0554669	-25.2554	9.88e-141	1.88e-138	4776.36	4695.95	17444.6	16987.4	6480.62	6558.44
TUFT1	NM_001126337	20126.2	1.86196	0.0589192	31.602	3.47e-219	6.87e-217	-2.07763	0.0591547	-35.1219	3.12e-270	2.63e-267	11097.3	10874.5	39651.9	40213.8	9016.02	9903.37
SMAP2	NM_022733	2859.67	1.86177	0.0730341	25.4918	2.43e-143	2.65e-141	-1.66571	0.073024	-22.8104	3.61e-115	4.76e-113	1476.21	1492.02	5389.7	5398.91	1774.88	1626.32
LOC101927588	NR_125420	725.953	1.85484	0.115571	16.0493	5.78e-58	2.17e-56	-1.38155	0.113586	-12.163	4.89e-34	1.05e-32	381.471	344.444	1264.08	1358.79	498.267	508.662
TMEM75	NR_103558	34.296	1.85301	0.464063	3.99301	6.52e-05	0.000184149	-2.59278	0.508276	-5.10113	3.38e-07	1.3e-06	20.6201	18.8972	65.9917	76.5517	14.6858	9.02951
TRPM3	NM_001366143	2469.67	1.85202	0.0790226	23.4366	1.81e-121	1.59e-119	-1.54223	0.0786579	-19.6068	1.35e-85	1.17e-83	1233.45	1299.61	4361.14	4783.47	1545.15	1595.21
PIM3	NM_001001852	3421.88	1.84998	0.0978143	18.9132	8.88e-80	4.92e-78	-0.902918	0.0965681	-9.35006	8.76e-21	9.8e-20	1678.66	1464.53	6145.19	5184.36	3263.39	2795.14
ITPRIP	NM_001272013	8963.56	1.84787	0.0576182	32.071	1.12e-225	2.34e-223	-1.48822	0.0574238	-25.9164	4.35e-148	8.94e-146	4596.4	4545.63	16843.8	16065.8	5812.42	5917.34
LOC102724404	NR_136205	389.401	1.84225	0.145959	12.6217	1.6e-36	3.41e-35	-1.332	0.142674	-9.33593	1e-20	1.12e-19	190.267	198.42	683.811	710.117	275.883	277.908
ELF4	NM_001127197	9132.27	1.84071	0.058725	31.3445	1.16e-215	2.27e-213	-1.13882	0.0581862	-19.572	2.68e-85	2.3e-83	4436.13	4389.3	16288.6	15324.4	7144.63	7210.57
LOC105378933	NR_135034	76.8446	1.83986	0.318752	5.77206	7.83e-09	3.42e-08	-0.833829	0.300182	-2.77774	0.00547383	0.012113	36.5538	33.4995	119.468	130.944	72.3799	68.223
MIR6835	NR_106893	31.0182	1.83619	0.495595	3.70503	0.000211369	0.000557066	-1.37193	0.485168	-2.82774	0.00468781	0.0104939	14.0591	17.1792	51.2005	60.4355	25.1756	18.059
IER3	NM_003897	23140.6	1.83608	0.058862	31.1929	1.33e-213	2.57e-211	-0.814727	0.0585312	-13.9195	4.82e-44	1.48e-42	10098.2	10936.3	38370.8	36738.8	20999.6	21699.9
KCNJ6	NM_002240	440.614	1.83506	0.139191	13.1838	1.09e-39	2.59e-38	-1.5265	0.138052	-11.0574	2.02e-28	3.41e-27	228.695	226.766	777.109	847.105	280.079	283.928
NGF-AS1	NR_157569	726.939	1.83242	0.118069	15.5199	2.55e-54	8.87e-53	-1.28906	0.115691	-11.1423	7.81e-29	1.34e-27	337.419	386.533	1323.25	1258.07	550.716	505.653
CD22	NM_001185101	20.272	1.83142	0.602486	3.03978	0.00236752	0.00537696	-1.40467	0.591139	-2.37621	0.0174913	0.0351152	10.31	10.3075	32.9959	40.2904	14.6858	13.0426
RSU1P2	NR_024472	25.5042	1.83113	0.563983	3.24678	0.00116717	0.00277964	-1.39692	0.554038	-2.52135	0.0116905	0.0243537	10.31	15.4613	58.0272	34.2468	19.9307	15.0492
E2F7	NM_203394	22479.9	1.83001	0.0592552	30.8835	1.99e-209	3.81e-207	-1.81063	0.0593381	-30.5139	1.71e-204	5.89e-202	11631.6	12587.2	41953.7	44158.2	12464	12084.5
HORMAD2	NM_152510	91.0418	1.82875	0.298052	6.13566	8.48e-10	4.05e-09	-1.57231	0.296632	-5.30052	1.15e-07	4.67e-07	49.6756	45.525	150.188	187.35	49.3022	64.2099
ABHD4	NM_022060	6941.17	1.82019	0.0616681	29.5159	1.8e-191	2.97e-189	-0.890689	0.0607244	-14.6677	1.04e-48	3.66e-47	3236.41	3234.85	11367.6	11483.8	5942.49	6381.86
SLC37A2	NM_001145290	2475.2	1.80379	0.0762553	23.6546	1.06e-123	9.43e-122	-0.705604	0.0736608	-9.5791	9.79e-22	1.16e-20	1142.54	1096.89	4020.94	3797.37	2435.74	2357.71
LINC01970	NR_135639	4953.58	1.80024	0.171364	10.5053	8.16e-26	1.14e-24	-1.3383	0.171181	-7.81803	5.37e-15	4.13e-14	2880.25	2192.07	9327.59	8336.07	3470.04	3515.49
LINC02410	NR_135016	214.463	1.8	0.191493	9.39982	5.47e-21	5.89e-20	-1.76229	0.193851	-9.09093	9.82e-20	1.03e-18	110.599	122.832	410.741	402.904	113.29	126.413
MIR629	NR_030714	27.0975	1.79862	0.522347	3.44334	0.000574574	0.00142822	-1.79857	0.530897	-3.3878	0.000704548	0.00181158	16.871	12.8844	47.7871	55.3992	12.5878	17.0557
SDS	NM_006843	23.5012	1.79775	0.591438	3.03962	0.00236876	0.00537868	-1.42283	0.583721	-2.43752	0.0147885	0.0301513	15.9337	8.58962	46.6493	38.2758	10.4898	21.0689
LOC100652768	NR_045215	3135.77	1.7974	0.0736692	24.3982	1.79e-131	1.73e-129	-1.17211	0.0726105	-16.1424	1.28e-58	5.88e-57	1552.13	1573.62	5638.88	5228.68	2338.18	2483.12
AHRR	NM_020731	42917.7	1.79431	0.0541547	33.133	9.96e-241	2.22e-238	-0.737475	0.0539565	-13.668	1.58e-42	4.55e-41	19863.7	19457.2	70426.8	65958.3	40567.3	41232.8
SCN10A	NM_006514	35.9585	1.79362	0.469089	3.82363	0.000131502	0.000356938	-1.30898	0.459062	-2.85144	0.00435223	0.0097995	17.8082	18.8972	76.2318	51.3702	29.3715	22.0721
HTR1B	NM_000863	59.71	1.78669	0.369082	4.84091	1.29e-06	4.48e-06	-1.22682	0.35956	-3.41202	0.000644841	0.00166898	37.491	23.192	105.814	102.74	39.8614	49.1607
LOC101927964	NR_120632	11.7389	1.78297	0.771059	2.31236	0.0207576	0.0397397	-4.08823	1.08004	-3.78524	0.000153559	0.000434458	6.56093	8.58962	25.0313	27.196	1.04898	2.00656
ETS1	NM_001143820	25251.2	1.78276	0.0603233	29.5534	5.94e-192	1e-189	-1.9899	0.0604961	-32.8931	2.76e-237	1.75e-234	13794.8	14752.7	47268.3	50961.3	12140.9	12589.1
NKX2-5	NM_001166175	215.787	1.77709	0.191235	9.2927	1.5e-20	1.58e-19	-1.40836	0.188746	-7.46166	8.54e-14	6.06e-13	106.849	119.396	381.159	394.845	150.005	142.466
LOC100507507	NR_161353	2270.8	1.77631	0.0906027	19.6055	1.39e-85	8.14e-84	-1.1425	0.0894025	-12.7793	2.14e-37	5.2e-36	1180.03	1099.47	4221.19	3587.86	1812.64	1723.63
MIR3680-1	NR_037451	90.1894	1.77559	0.300141	5.91586	3.3e-09	1.5e-08	-2.02833	0.310907	-6.5239	6.85e-11	3.75e-10	61.8602	41.2302	168.393	183.321	47.2043	39.1279
MIR3680-2	NR_049833	90.1894	1.77559	0.300141	5.91586	3.3e-09	1.5e-08	-2.02833	0.310907	-6.5239	6.85e-11	3.75e-10	61.8602	41.2302	168.393	183.321	47.2043	39.1279
B4GALNT2	NM_001159387	150.401	1.77208	0.237883	7.44935	9.38e-14	6.19e-13	-0.619261	0.223424	-2.77168	0.00557677	0.0123288	63.7348	72.1528	208.215	255.844	148.956	153.502
ATP8A2	NM_016529	1803.78	1.76828	0.0834507	21.1895	1.19e-99	8.45e-98	-1.4796	0.0830755	-17.8103	5.87e-71	3.76e-69	941.962	980.935	3151.67	3398.49	1195.84	1153.77
IGFBP4	NM_001552	11743.7	1.76592	0.0609341	28.9809	1.15e-184	1.75e-182	-1.41027	0.0608017	-23.1946	5.16e-119	7.13e-117	6390.35	6014.45	21853.5	20332.5	7950.25	7920.89
MAFG	NM_002359	6380.87	1.7606	0.0707449	24.8866	1.04e-136	1.06e-134	-0.705966	0.0697341	-10.1237	4.34e-24	5.91e-23	3078.01	2844.02	10547.3	9517.59	6034.8	6263.47
CHRM2	NM_001006627	134.252	1.76016	0.244483	7.19952	6.04e-13	3.76e-12	-1.42703	0.241992	-5.89702	3.7e-09	1.73e-08	74.0448	68.717	223.006	259.873	98.6045	81.2656
CAPNS2	NM_032330	94.3981	1.75884	0.282749	6.2205	4.96e-10	2.42e-09	-2.12504	0.296657	-7.1633	7.88e-13	5.16e-12	61.8602	48.1019	180.908	190.372	43.0083	42.1377
LINC02133	NR_110650	472.328	1.75684	0.140312	12.521	5.73e-36	1.2e-34	-1.673	0.141311	-11.8391	2.45e-32	4.9e-31	237.131	283.458	855.617	905.526	263.295	288.944
CELF4	NM_001353724	695.805	1.75508	0.112427	15.6109	6.14e-55	2.18e-53	-1.61068	0.112799	-14.2792	2.95e-46	9.67e-45	376.785	384.815	1298.22	1273.18	416.447	425.39
LINC02294	NR_110033	33.4962	1.75242	0.471616	3.71577	0.000202586	0.000535155	-1.41437	0.466285	-3.03327	0.00241922	0.00569828	14.9964	20.6151	55.7516	64.4646	23.0776	22.0721
LINC01151	NR_126348	1420.23	1.75175	0.094496	18.5378	1.02e-76	5.41e-75	-1.68866	0.0950844	-17.7596	1.45e-70	9.2e-69	745.134	828.899	2529.3	2772.98	798.277	846.768
PROSER2-AS1	NR_038222	634.372	1.74634	0.118885	14.6893	7.55e-49	2.32e-47	-1.00854	0.114908	-8.77688	1.68e-18	1.64e-17	314.925	316.957	1071.8	1048.56	542.325	511.672
ARHGEF16	NM_014448	3474.01	1.74518	0.0835212	20.8951	5.93e-97	4.08e-95	-0.260552	0.0812185	-3.20804	0.00133642	0.0032769	1471.52	1443.06	5275.92	4497.41	4202.23	3953.92
LAMB3	NM_000228	1840.16	1.7444	0.0812524	21.4689	3.04e-102	2.19e-100	-1.08635	0.0795324	-13.6592	1.78e-42	5.11e-41	936.339	925.961	3200.6	3039.91	1440.25	1497.9
DSTN	NM_001011546	10489.4	1.74391	0.0587649	29.676	1.57e-193	2.68e-191	-1.80038	0.059017	-30.5061	2.17e-204	7.36e-202	5888.9	5961.2	19422	20268.1	5873.26	5523.05
LPCAT2	NM_017839	6138.89	1.7427	0.0719994	24.2044	2e-129	1.88e-127	-1.63498	0.0721149	-22.6718	8.5e-114	1.09e-111	3392.94	3397.2	11665.7	11059.7	3911.66	3406.13
LOC100996643	NR_160664	622.386	1.74177	0.13083	13.3133	1.94e-40	4.71e-39	-1.42698	0.129961	-10.98	4.77e-28	7.9e-27	302.74	365.059	1043.35	1191.59	411.202	420.374
LOC105379443	NR_160670	622.386	1.74177	0.13083	13.3133	1.94e-40	4.71e-39	-1.42698	0.129961	-10.98	4.77e-28	7.9e-27	302.74	365.059	1043.35	1191.59	411.202	420.374
ZIM3	NM_052882	23.533	1.74093	0.594235	2.9297	0.00339286	0.00751681	-1.46815	0.590899	-2.4846	0.0129698	0.0267761	18.7455	6.8717	37.547	47.3412	13.6368	17.0557
TPM1	NM_001018020	43026.8	1.73951	0.0509694	34.1285	2.78e-255	6.61e-253	-1.86958	0.0510627	-36.6133	1.76e-293	2e-290	25114.3	24032	82388.4	81717.9	22533.2	22375.1
TP53AIP1	NM_001195195	27.3341	1.73601	0.523875	3.31378	0.000920426	0.00222528	-1.9188	0.54046	-3.5503	0.000384785	0.00103189	17.8082	13.7434	43.2359	61.4428	15.7348	12.0393
SAMD4A	NM_015589	38884.2	1.7355	0.0584543	29.6899	1.04e-193	1.79e-191	-1.24811	0.0583816	-21.3786	2.12e-101	2.29e-99	19598.4	21103.8	65791.4	69748.6	28049.8	29012.8
LIF-AS1	NR_149070	185.638	1.73275	0.212293	8.16206	3.29e-16	2.6e-15	-0.732614	0.201305	-3.63933	0.000273352	0.000747935	95.6021	80.7425	288.998	296.134	188.817	163.534
ASB5	NM_080874	96.6823	1.73209	0.293736	5.89675	3.71e-09	1.67e-08	-1.5965	0.294938	-5.41301	6.2e-08	2.57e-07	44.9892	61.8453	177.495	178.285	48.2533	69.2263
BCAR1	NM_001170715	22939.1	1.73092	0.0674284	25.6705	2.49e-145	2.77e-143	-1.00433	0.0672419	-14.936	1.92e-50	7.06e-49	11825.6	11212.9	40817	35658	19310.7	18810.5
GNG14	NM_001316692	28.9889	1.72987	0.504241	3.43064	0.000602164	0.00149306	-1.41592	0.499462	-2.8349	0.00458405	0.0102808	14.0591	17.1792	53.476	50.3629	16.7837	22.0721
PDLIM5	NM_001256426	30015.9	1.72883	0.0666736	25.9297	3.08e-148	3.51e-146	-2.00294	0.0668262	-29.9724	2.25e-197	7.21e-195	16420.1	18606	55826.7	60275.4	14611.3	14355.9
NOP14-AS1	NR_015453	5556.97	1.72734	0.0620452	27.8401	1.42e-170	1.97e-168	-1.12521	0.0613911	-18.3285	4.9e-75	3.41e-73	2796.83	2922.19	9597.24	9343.33	4279.85	4402.39
ABRACL	NM_021243	1741.53	1.72728	0.08537	20.2328	5.03e-91	3.17e-89	-1.37562	0.0847576	-16.2301	3.09e-59	1.43e-57	954.147	916.513	3117.54	3075.16	1128.71	1257.11
LOC286297	NR_046175	618.932	1.72679	0.132341	13.048	6.53e-39	1.52e-37	-1.44874	0.131738	-10.9971	3.95e-28	6.59e-27	300.866	371.072	1053.59	1172.45	390.222	425.39
LOC102724580	NR_136300	608.384	1.72677	0.129413	13.3431	1.3e-40	3.17e-39	-1.45197	0.128809	-11.2723	1.8e-29	3.17e-28	302.74	358.187	1038.8	1150.29	383.928	416.361
SLC2A4	NM_001042	71.1458	1.725	0.335719	5.13824	2.77e-07	1.04e-06	-0.992463	0.323356	-3.06926	0.00214591	0.00510626	31.8674	39.5123	131.983	104.755	54.5472	64.2099
VSIR	NM_022153	7633.82	1.72118	0.0577977	29.7794	7.23e-195	1.27e-192	-1.29128	0.0574946	-22.4591	1.04e-111	1.3e-109	4018.1	4096.39	13581.8	13174.9	5410.66	5521.04
EDN1	NM_001955	671.073	1.71703	0.124386	13.8041	2.41e-43	6.38e-42	-1.36664	0.123309	-11.0831	1.52e-28	2.58e-27	345.855	377.943	1110.48	1269.15	437.426	485.587
SH3BP2	NM_001122681	23638.7	1.71556	0.0598345	28.6718	8.59e-181	1.27e-178	-0.8193	0.0595726	-13.753	4.89e-43	1.43e-41	11619.4	11459.4	39781.6	36017.6	21463.3	21491.2
RAB33A	NM_004794	281.106	1.71291	0.174826	9.79778	1.15e-22	1.37e-21	-1.3028	0.172325	-7.5601	4.03e-14	2.93e-13	156.525	144.306	517.694	468.375	217.14	182.597
LOC105369201	NR_160703	5642.12	1.70941	0.0633807	26.9706	3.27e-160	4.19e-158	-1.24397	0.0629551	-19.7596	6.63e-87	5.88e-85	3016.15	2974.59	9932.89	9658.61	3994.53	4275.98
LOC101928195	NR_135597	664.842	1.70845	0.1273	13.4206	4.58e-41	1.14e-39	-1.47238	0.127004	-11.5932	4.46e-31	8.36e-30	330.858	401.135	1130.96	1263.1	418.545	444.453
LOC101929583	NR_136299	664.842	1.70845	0.1273	13.4206	4.58e-41	1.14e-39	-1.47238	0.127004	-11.5932	4.46e-31	8.36e-30	330.858	401.135	1130.96	1263.1	418.545	444.453
LINC02783	NR_148993	939.765	1.70826	0.111386	15.3364	4.37e-53	1.47e-51	-1.48471	0.111215	-13.3498	1.19e-40	3.27e-39	496.756	540.287	1723.75	1667.01	548.618	662.164
ARPC4	NM_001024960	6478.41	1.70705	0.0618042	27.6202	6.36e-168	8.62e-166	-1.32848	0.0615417	-21.5866	2.4e-103	2.64e-101	3569.15	3416.09	11712.4	11092.9	4517.97	4561.91
MIR29B1	NR_029517	159.056	1.70693	0.217106	7.86221	3.77e-15	2.75e-14	-1.93705	0.224828	-8.6157	6.95e-18	6.53e-17	94.6649	91.909	292.411	316.279	81.8207	77.2525
MIR23A	NR_029495	222.675	1.70417	0.199941	8.52335	1.55e-17	1.35e-16	-0.597598	0.18913	-3.15971	0.00157924	0.0038327	93.7276	114.242	364.092	315.272	236.021	212.695
CDH5	NM_001795	250.375	1.69718	0.177718	9.54988	1.3e-21	1.46e-20	-1.06435	0.17231	-6.17692	6.54e-10	3.28e-09	134.03	125.408	418.706	422.041	201.405	200.656
PDLIM7	NR_103804	37884.7	1.69704	0.0644805	26.3187	1.17e-152	1.41e-150	-0.939358	0.0643577	-14.5959	2.98e-48	1.03e-46	20177.7	18135.3	64726.5	59493.7	32569.9	32205.3
TRIM55	NM_184086	381.171	1.69087	0.149142	11.3373	8.57e-30	1.42e-28	-2.0376	0.155243	-13.1253	2.36e-39	6.18e-38	227.758	228.484	689.499	782.64	172.033	186.61
PLAU	NM_001145031	15227.4	1.69062	0.0704653	23.9923	3.35e-127	3.1e-125	-1.37392	0.0703996	-19.516	8.03e-85	6.75e-83	8660.43	8032.16	28723.5	25159.3	10646.1	10143.2
ANKRD66	NM_001162435	18.4822	1.68999	0.688644	2.45408	0.0141244	0.028003	-1.67938	0.697196	-2.40876	0.0160066	0.0323598	5.62365	15.4613	35.2714	33.2395	5.24492	16.0525
CAVIN3	NM_145040	6819.76	1.68918	0.0657753	25.681	1.91e-145	2.13e-143	-1.0052	0.0651882	-15.4199	1.2e-53	4.85e-52	3702.24	3316.45	11325.5	11301.4	5665.56	5607.33
THBS1	NM_003246	89451.7	1.68911	0.0555244	30.421	2.9e-203	5.28e-201	-1.69811	0.0555489	-30.5696	3.1e-205	1.09e-202	50100.2	52749.7	161097	170552	50106.8	52104.3
ACTN1-AS1	NR_073422	2587.96	1.68881	0.0776686	21.7438	7.9e-105	5.88e-103	-1.18666	0.0768203	-15.4472	7.87e-54	3.2e-52	1360.92	1391.52	4555.7	4320.13	2043.42	1856.07
LINC02289	NR_110553	51.9721	1.68798	0.393756	4.28686	1.81e-05	5.5e-05	-0.857198	0.377111	-2.27307	0.0230221	0.0450942	26.2437	25.7689	70.5429	96.6968	52.4492	40.1312
SLC20A2	NM_006749	58442.3	1.68555	0.0499044	33.7756	4.5e-250	1.04e-247	-1.36091	0.0498788	-27.2843	6.51e-164	1.56e-161	31633.1	32483.4	102050	104190	39781.7	40515.4
ARID3A	NM_005224	2481.82	1.68377	0.0824062	20.4326	8.59e-93	5.51e-91	-1.32908	0.0819606	-16.2161	3.88e-59	1.79e-57	1398.42	1313.35	4594.39	4117.67	1790.62	1676.48
PLCL1	NM_006226	628.052	1.68277	0.119334	14.1014	3.73e-45	1.03e-43	-1.18153	0.117064	-10.093	5.93e-24	8.02e-23	340.231	329.842	1051.32	1098.92	458.406	489.6
MIR4797	NR_039960	52.0311	1.67991	0.371824	4.51802	6.24e-06	2e-05	-2.80291	0.424014	-6.61042	3.83e-11	2.15e-10	29.0555	37.7943	105.814	108.784	14.6858	16.0525
CPNE7	NM_153636	2780.32	1.67677	0.0816883	20.5264	1.25e-93	8.15e-92	-0.667284	0.0798261	-8.35922	6.31e-17	5.54e-16	1318.75	1366.61	4589.84	3999.82	2700.08	2706.85
LOC101927851	NR_125945	527.613	1.67277	0.130734	12.7952	1.74e-37	3.9e-36	-2.11427	0.136734	-15.4626	6.2e-54	2.54e-52	323.36	319.534	994.427	1054.6	258.05	215.705
EMP1	NM_001423	7999.79	1.67008	0.0613922	27.2034	5.92e-163	7.8e-161	-1.92665	0.0619705	-31.0898	3.3e-212	1.3e-209	4649.83	4912.41	14778.7	15652.8	3955.72	4049.23
PICART1	NR_038230	4296.28	1.66336	0.0661658	25.1393	1.85e-139	1.95e-137	-1.24437	0.0657264	-18.9325	6.16e-80	4.71e-78	2331.94	2350.98	7475.27	7359.03	3016.88	3243.6
TGFB1I1	NM_001164719	4040.39	1.66268	0.0710914	23.3879	5.67e-121	4.93e-119	-0.761204	0.0698099	-10.904	1.1e-27	1.8e-26	1953.28	2063.23	6560.49	6160.4	3878.09	3626.85
SMAD3	NM_005902	66456.7	1.66176	0.051936	31.9963	1.23e-224	2.52e-222	-1.64089	0.0519655	-31.5766	7.74e-219	3.46e-216	38634.5	38363.8	120402	123221	38009.9	40109.1
ACTG1	NM_001614	46298.2	1.66104	0.0548364	30.2908	1.52e-201	2.74e-199	-0.96316	0.0547314	-17.598	2.55e-69	1.52e-67	24088.9	23933.3	78823.7	73046.4	38836.5	39060.7
YBX2	NM_015982	59.1233	1.65673	0.360222	4.59921	4.24e-06	1.38e-05	-1.20231	0.353475	-3.4014	0.000670411	0.00173241	27.181	36.9354	97.8498	104.755	39.8614	48.1574
FHL2	NM_201557	39539.5	1.65643	0.0530192	31.2421	2.86e-214	5.56e-212	-1.65295	0.0530727	-31.1451	5.91e-213	2.36e-210	22910.8	23112.1	72041.3	73039.4	22367.5	23765.7
GAS6	NM_000820	40741.4	1.65484	0.0568418	29.1131	2.45e-186	3.78e-184	-1.15483	0.0567699	-20.3423	5.43e-92	5.18e-90	22011.9	21928.4	72217.7	66148.7	31303.8	30837.8
LOC102724904	NR_160669	373.189	1.65175	0.153103	10.7885	3.9e-27	5.81e-26	-1.34497	0.151987	-8.84922	8.81e-19	8.7e-18	201.514	214.741	607.579	700.045	266.442	248.813
GNG7	NM_052847	6118.75	1.65112	0.0679821	24.2876	2.65e-130	2.52e-128	-0.886611	0.0672626	-13.1813	1.12e-39	2.99e-38	3209.23	3077.66	10278.8	9467.23	5519.75	5159.86
PDE9A	NM_002606	863.573	1.64807	0.104392	15.7873	3.8e-56	1.37e-54	-1.12716	0.102418	-11.0055	3.59e-28	6.01e-27	478.948	451.814	1456.37	1459.52	654.566	680.223
TRAM2	NM_012288	30711.4	1.6469	0.0514147	32.0317	3.95e-225	8.18e-223	-1.68568	0.0515021	-32.7303	5.8e-235	3.47e-232	17927.3	18167.9	55769.8	57265.7	17290.4	17847.3
SHB	NM_003028	37926	1.64503	0.0506127	32.5022	9.92e-232	2.15e-229	-1.57778	0.0506507	-31.1502	5.04e-213	2.05e-210	22227.5	21742.9	69769.2	67749.2	22884.6	23182.8
FGF1	NM_001257206	1873.15	1.64248	0.0910029	18.0487	8.08e-73	4.03e-71	-1.16999	0.0901115	-12.9838	1.51e-38	3.85e-37	996.324	1043.64	3053.82	3314.89	1312.28	1517.96
DRD4	NM_000797	180.524	1.64006	0.219585	7.46888	8.09e-14	5.36e-13	-1.13095	0.21526	-5.25387	1.49e-07	5.95e-07	114.348	81.6014	294.687	314.265	145.809	132.433
IQCJ-SCHIP1-AS1	NR_121669	77.3913	1.63884	0.307337	5.33237	9.69e-08	3.8e-07	-2.48185	0.337914	-7.34463	2.06e-13	1.42e-12	48.7383	50.6788	142.223	167.205	30.4205	25.082
SLC7A7	NM_001126106	127.511	1.63839	0.251379	6.51762	7.14e-11	3.76e-10	-0.761025	0.240216	-3.16809	0.00153444	0.00373074	71.233	57.5505	194.562	205.481	125.878	110.361
GLIS2	NM_001318918	6182.86	1.63256	0.0756815	21.5715	3.33e-103	2.42e-101	-0.948265	0.0751306	-12.6216	1.61e-36	3.77e-35	3259.85	3239.15	10854.5	9300.02	5354.01	5089.63
PRAM1	NM_032152	69.9604	1.63179	0.353859	4.61141	4e-06	1.31e-05	-0.788676	0.340131	-2.31874	0.020409	0.0404459	41.2401	30.0637	124.019	96.6968	76.5758	51.1672
ZFP36L2	NM_006887	13249.4	1.62624	0.0791779	20.5391	9.64e-94	6.31e-92	-0.588263	0.0787724	-7.46788	8.15e-14	5.79e-13	6425.96	6519.52	21892.2	18076.3	13784.7	12797.8
IFIT3	NM_001549	883.708	1.62581	0.105366	15.4301	1.03e-53	3.52e-52	-1.41167	0.105237	-13.4142	4.99e-41	1.38e-39	502.38	508.506	1496.19	1622.69	567.5	604.977
MIR661	NR_030383	83.8718	1.62283	0.333303	4.86893	1.12e-06	3.92e-06	-0.94447	0.324139	-2.91378	0.00357077	0.00816175	57.1738	31.7816	118.33	154.111	77.6248	64.2099
SNAI2	NM_003068	4305.88	1.62268	0.0772261	21.0121	5.09e-98	3.53e-96	-1.36229	0.0771124	-17.6662	7.63e-70	4.62e-68	2375.99	2519.34	7103.21	7971.45	3065.13	2800.15
GFRA2	NM_001165039	213.383	1.6185	0.193045	8.38404	5.11e-17	4.28e-16	-0.861013	0.185863	-4.63251	3.61e-06	1.25e-05	109.661	112.524	336.785	345.49	198.258	177.58
PRR7-AS1	NR_038915	2520.55	1.6147	0.077638	20.7978	4.53e-96	3.08e-94	-1.2728	0.07722	-16.4828	4.88e-61	2.37e-59	1428.41	1408.7	4535.22	4154.94	1848.31	1747.71
TTC39C-AS1	NR_110796	2830.95	1.61395	0.0744024	21.6922	2.43e-104	1.8e-102	-1.21218	0.0738635	-16.411	1.59e-60	7.58e-59	1580.25	1575.34	5043.81	4617.27	2105.31	2063.75
MIR3918	NR_037482	343.008	1.61376	0.172924	9.33217	1.04e-20	1.1e-19	-1.08406	0.169887	-6.38106	1.76e-10	9.28e-10	213.699	160.626	624.646	519.746	266.442	272.892
ERRFI1	NM_018948	6356.92	1.61224	0.0621226	25.9526	1.7e-148	1.95e-146	-1.94047	0.062949	-30.826	1.17e-208	4.31e-206	4058.4	3800.91	11842.1	12180.8	3174.22	3085.08
XXYLT1-AS2	NR_102710	206.389	1.61051	0.198562	8.11085	5.03e-16	3.92e-15	-1.03796	0.193634	-5.36041	8.3e-08	3.41e-07	118.097	105.652	317.443	364.628	170.984	161.528
WNT9A	NM_003395	2210.02	1.60707	0.0915407	17.5558	5.37e-69	2.52e-67	-0.363496	0.0889494	-4.08655	4.38e-05	0.000132689	1054.44	1012.72	3363.3	2935.15	2590.99	2303.53
AJUBA	NM_032876	16706.1	1.60641	0.0577436	27.8196	2.51e-170	3.47e-168	-1.12458	0.0575837	-19.5295	6.16e-85	5.2e-83	9396.19	9025.12	29028.4	27063	12801.8	12922.2
KIT	NM_000222	1880.5	1.60474	0.0791624	20.2715	2.3e-91	1.46e-89	-2.11516	0.0822185	-25.7261	5.98e-146	1.22e-143	1174.41	1204.27	3551.04	3683.55	812.962	856.8
C11orf68	NM_031450	4516.8	1.60299	0.0736608	21.7618	5.34e-105	4e-103	-0.669155	0.0725335	-9.22546	2.82e-20	3.07e-19	2256.96	2298.58	7337.59	6504.88	4244.19	4458.57
RASD1	NM_016084	1440.74	1.60063	0.0950866	16.8334	1.39e-63	5.86e-62	-0.490358	0.0917149	-5.34655	8.96e-08	3.67e-07	713.267	682.875	2202.76	2031.64	1590.26	1423.65
FAM131B	NM_001371250	3574.8	1.59905	0.0702087	22.7757	7.99e-115	6.52e-113	-1.17622	0.0697155	-16.8717	7.26e-64	3.78e-62	2036.7	1957.57	6282.86	5817.93	2675.96	2677.75
MYC	NM_001354870	16715.1	1.59695	0.0546139	29.2407	5.9e-188	9.4e-186	-1.2523	0.0545233	-22.9681	9.72e-117	1.3e-114	9206.86	9732.9	28765.6	28532.6	12113.7	11939
SCHIP1	NM_014575	21108.5	1.5967	0.0613338	26.033	2.09e-149	2.43e-147	-1.95176	0.0616	-31.6845	2.54e-220	1.18e-217	12541.7	13807.8	39070.5	40628.8	10080.7	10521.4
STC1	NM_003155	4760.94	1.5927	0.0664381	23.9727	5.36e-127	4.94e-125	-1.3782	0.0663996	-20.7561	1.08e-95	1.09e-93	2684.36	2833.72	8052.13	8591.92	3168.98	3234.57
IQCJ-SCHIP1	NM_001197113	21195.4	1.58907	0.0615401	25.8216	5.07e-147	5.74e-145	-1.94401	0.0618034	-31.4547	3.61e-217	1.55e-214	12619.5	13926.4	39155.8	40713.4	10165.7	10591.6
FAM107B	NM_001282695	16668	1.58559	0.0550548	28.8001	2.14e-182	3.18e-180	-1.4425	0.0550849	-26.1868	3.76e-151	8e-149	9654.88	9933.04	28662	30127.1	10710.1	10920.7
KIR3DS1	NM_001083539	47.9748	1.58457	0.415946	3.80955	0.000139221	0.000376455	-1.12533	0.408819	-2.75264	0.00591165	0.0129944	22.4946	30.9226	94.4364	66.4791	29.3715	44.1443
LOC112268355	NM_001368254	47.9748	1.58457	0.415946	3.80955	0.000139221	0.000376455	-1.12533	0.408819	-2.75264	0.00591165	0.0129944	22.4946	30.9226	94.4364	66.4791	29.3715	44.1443
PPL	NM_002705	5340.99	1.58363	0.0617991	25.6254	7.95e-145	8.79e-143	-1.8061	0.0625578	-28.8709	2.77e-183	7.6e-181	3347.01	3254.61	10113.8	9672.71	2839.6	2818.21
CAPN2	NM_001146068	27696.4	1.58345	0.0532245	29.7505	1.71e-194	2.97e-192	-0.934511	0.0530648	-17.6108	2.04e-69	1.21e-67	15063.9	14798.2	45720.9	43772.4	23026.2	23796.8
MIDN	NM_177401	14264.9	1.5823	0.0752441	21.0289	3.57e-98	2.5e-96	-0.848541	0.0749868	-11.3159	1.1e-29	1.95e-28	8024.96	7104.48	24137	21165.5	12919.3	12238
LOC101928940	NR_120567	854.491	1.58171	0.108239	14.6132	2.31e-48	7.06e-47	-2.07862	0.112984	-18.3975	1.38e-75	9.74e-74	514.564	575.505	1576.97	1687.16	373.438	399.305
RPL26L1	NM_001317981	5627.6	1.57897	0.0606893	26.0173	3.15e-149	3.65e-147	-1.29884	0.0605494	-21.4509	4.48e-102	4.88e-100	3178.3	3312.16	9641.61	9751.27	3902.22	3980.01
LINC01714	NR_125998	141.995	1.57823	0.23007	6.85978	6.9e-12	3.94e-11	-1.93407	0.240355	-8.0467	8.51e-16	6.95e-15	94.6649	84.1783	259.416	273.974	75.5268	64.2099
GAD1	NM_000817	749.837	1.57811	0.110682	14.2581	3.99e-46	1.13e-44	-0.692161	0.106427	-6.5036	7.84e-11	4.28e-10	375.848	395.123	1152.58	1150.29	702.819	722.361
LINC02537	NR_149142	69.4878	1.5776	0.323787	4.87234	1.1e-06	3.85e-06	-1.25799	0.320733	-3.92223	8.77e-05	0.000256073	38.4283	41.2302	114.917	122.886	49.3022	50.164
LINC00174	NR_026873	298.269	1.57469	0.166047	9.48341	2.46e-21	2.71e-20	-1.49055	0.167283	-8.91033	5.09e-19	5.12e-18	178.082	176.946	567.756	490.535	185.67	190.623
LINC02399	NR_135019	28.0903	1.57341	0.505755	3.11102	0.00186444	0.00430259	-1.79973	0.523306	-3.43915	0.000583537	0.00151999	15.9337	18.8972	53.476	50.3629	17.8327	12.0393
MYO16-AS1	NR_047700	76.5229	1.57336	0.307011	5.12477	2.98e-07	1.11e-06	-2.06057	0.325197	-6.33638	2.35e-10	1.23e-09	51.5502	46.384	151.326	140.009	37.7634	32.1049
GLRA1	NM_001146040	284.449	1.57312	0.171876	9.15268	5.55e-20	5.63e-19	-1.13186	0.169171	-6.6906	2.22e-11	1.27e-10	147.152	172.651	450.564	501.615	213.993	220.721
ACTB	NM_001101	16027.7	1.57251	0.0559134	28.124	4.98e-174	7.14e-172	-0.850952	0.0556125	-15.3015	7.48e-53	2.96e-51	8754.16	8348.25	26007.6	24857.1	14020.7	14178.3
KRT80	NM_182507	12675	1.57035	0.0593921	26.4404	4.71e-154	5.74e-152	-1.41126	0.0594166	-23.7519	1.05e-124	1.61e-122	7486.02	7465.24	23142.6	21262.2	8326.83	8367.35
SIGLEC15	NM_213602	47.6242	1.57007	0.405576	3.8712	0.000108299	0.000296893	-0.874786	0.392125	-2.23088	0.0256889	0.0497319	27.181	24.0509	67.1295	84.6097	34.6165	48.1574
MARCHF10	NM_152598	7415.85	1.56659	0.0582138	26.9111	1.63e-159	2.05e-157	-1.27098	0.0580845	-21.8816	3.89e-106	4.39e-104	4270.23	4303.4	12928.7	12468.9	5330.94	5192.97
HLF	NM_002126	5251.23	1.566	0.0635588	24.6386	4.87e-134	4.83e-132	-2.31213	0.0654788	-35.3111	3.97e-273	3.93e-270	3357.32	3556.1	10109.2	10362.7	2016.15	2105.88
LINC01422	NR_110540	148.832	1.56532	0.22702	6.89505	5.38e-12	3.1e-11	-0.859604	0.219184	-3.92184	8.79e-05	0.000256453	83.4175	76.4476	229.833	242.749	131.123	129.423
LBH	NM_030915	9403.1	1.56416	0.0636155	24.5878	1.71e-133	1.66e-131	-1.21945	0.063479	-19.2102	3.04e-82	2.45e-80	5686.45	5109.11	15815.3	16101	6883.43	6823.3
CSRNP1	NM_001320560	3663.95	1.56227	0.0908919	17.1882	3.25e-66	1.44e-64	-1.06357	0.0904105	-11.7637	6e-32	1.18e-30	2224.16	1873.4	6509.28	5589.28	2962.33	2825.23
LOC101928438	NR_109802	1197.54	1.56211	0.09229	16.9261	2.89e-64	1.24e-62	-1.56015	0.0932716	-16.727	8.33e-63	4.2e-61	712.33	737.849	2134.49	2148.48	698.623	753.463
C11orf24	NM_001300913	3713.08	1.56183	0.0689806	22.6416	1.69e-113	1.36e-111	-1.18989	0.0686067	-17.3436	2.21e-67	1.25e-65	2194.16	2052.92	6346.58	6189.61	2815.47	2679.76
ZNF860	NM_001137674	652.318	1.56121	0.129708	12.0363	2.29e-33	4.38e-32	-1.69447	0.131956	-12.8412	9.64e-38	2.39e-36	379.597	425.186	1117.31	1258.07	330.43	403.318
BAIAP2	NM_017451	56126.6	1.56039	0.0592979	26.3143	1.31e-152	1.58e-150	-0.864669	0.0592211	-14.6007	2.78e-48	9.64e-47	30936.7	29533.7	93492	84855.5	48939.3	49002.2
VTCN1	NM_001253850	57.9712	1.56025	0.357265	4.36723	1.26e-05	3.9e-05	-1.85245	0.371317	-4.98887	6.07e-07	2.27e-06	42.1774	30.9226	110.365	104.755	32.5185	27.0885
FER1L6	NM_001039112	278	1.56023	0.176583	8.83566	9.95e-19	9.3e-18	-0.654798	0.169232	-3.86924	0.000109174	0.000314305	149.964	136.575	457.391	387.795	265.393	270.885
LOC101927824	NR_160681	219.758	1.55979	0.216353	7.20947	5.62e-13	3.51e-12	-0.932634	0.211624	-4.40704	1.05e-05	3.43e-05	129.344	110.806	362.954	344.483	224.483	146.479
LOC101927245	NR_160672	1491.21	1.5569	0.0921751	16.8907	5.27e-64	2.25e-62	-1.4248	0.0924196	-15.4166	1.27e-53	5.09e-52	836.987	937.987	2623.74	2601.75	1023.81	923.017
FER1L4	NR_119376	1620.84	1.5555	0.0854248	18.2089	4.38e-74	2.22e-72	-1.46038	0.0858181	-17.0172	6.12e-65	3.31e-63	963.52	978.358	2925.25	2784.06	992.339	1081.53
SCART1	NR_149718	149.184	1.5546	0.234735	6.62278	3.52e-11	1.9e-10	-1.5689	0.238097	-6.58932	4.42e-11	2.46e-10	97.4767	84.1783	296.963	236.706	96.5065	83.2722
GOLT1A	NM_198447	28.6785	1.55407	0.503319	3.08764	0.00201754	0.00463618	-1.24757	0.499078	-2.49975	0.0124282	0.0257609	17.8082	15.4613	52.3382	45.3266	23.0776	18.059
LOC284454	NR_036515	12853.1	1.552	0.0757603	20.4857	2.89e-93	1.86e-91	-0.547529	0.0753502	-7.26646	3.69e-13	2.49e-12	6915.22	6072	20291.3	17788.2	13255	12796.8
TACSTD2	NM_002353	5193.28	1.55021	0.0838771	18.4819	2.89e-76	1.52e-74	-0.650247	0.08307	-7.8277	4.97e-15	3.85e-14	2620.62	2755.55	8599.4	7150.53	5198.76	4834.8
LOC101928417	NR_110937	22.3325	1.54742	0.568636	2.72128	0.00650296	0.0137354	-1.26271	0.564741	-2.23591	0.0253576	0.0491449	14.0591	12.0255	40.9604	35.2541	13.6368	18.059
C12orf80	NM_001242696	111.867	1.54408	0.258407	5.97538	2.3e-09	1.06e-08	-1.47615	0.260816	-5.65971	1.52e-08	6.67e-08	64.672	70.4349	196.837	197.423	77.6248	64.2099
SMAD7	NM_005904	9085.29	1.54391	0.0586897	26.3063	1.62e-152	1.94e-150	-1.28679	0.0586242	-21.9499	8.69e-107	9.9e-105	5400.58	5265.44	15840.3	15260	6213.13	6532.35
LINC00452	NM_001278674	5436.11	1.54134	0.0620137	24.8548	2.29e-136	2.33e-134	-1.11874	0.0616552	-18.1451	1.4e-73	9.58e-72	3028.34	3182.46	8949.84	9129.79	4214.82	4111.44
MUS81	NR_146598	6988.21	1.53895	0.0670511	22.9519	1.41e-116	1.18e-114	-0.753583	0.0664175	-11.3462	7.75e-30	1.39e-28	3738.79	3709	11349.4	10295.2	6606.5	6230.36
HRK	NR_073189	986.477	1.53503	0.101084	15.1856	4.4e-52	1.45e-50	-0.767565	0.0981706	-7.81869	5.34e-15	4.11e-14	517.376	539.428	1477.99	1584.42	915.763	883.889
TNNC1	NM_003280	80.2634	1.53446	0.307176	4.99539	5.87e-07	2.12e-06	-1.40797	0.308656	-4.56161	5.08e-06	1.72e-05	44.9892	51.5377	128.57	151.089	47.2043	58.1902
NGF	NM_002506	12152.1	1.53101	0.0583635	26.2323	1.14e-151	1.34e-149	-1.10526	0.0581916	-18.9934	1.93e-80	1.5e-78	6883.35	7049.5	19629.1	20634.7	9106.23	9609.41
ALDH1B1	NM_000692	2774.8	1.53074	0.0701905	21.8084	1.93e-105	1.46e-103	-0.676895	0.068496	-9.88226	4.97e-23	6.38e-22	1451.84	1470.54	4238.26	4206.31	2615.12	2666.72
MYH11	NM_001040114	116.352	1.52845	0.260016	5.8783	4.15e-09	1.86e-08	-1.19394	0.257531	-4.63609	3.55e-06	1.23e-05	58.1111	77.3066	200.251	191.379	80.7717	90.2951
CFLAR	NM_003879	11377.1	1.52839	0.0548818	27.8487	1.12e-170	1.56e-168	-1.28038	0.0548339	-23.3501	1.37e-120	1.96e-118	6602.17	6855.38	19258.2	19564	8032.07	7950.99
LINC00589	NR_026765	277.602	1.52757	0.166571	9.17067	4.7e-20	4.8e-19	-1.2867	0.166014	-7.75056	9.15e-15	6.95e-14	163.086	165.78	467.631	480.462	193.013	195.639
MOB3A	NM_130807	10466.2	1.52662	0.0633182	24.1103	1.95e-128	1.82e-126	-0.683576	0.0628322	-10.8794	1.45e-27	2.34e-26	5719.26	5347.04	16598.1	15284.1	9871.99	9976.61
TNC	NM_002160	14290.7	1.5249	0.0655427	23.2657	9.86e-120	8.45e-118	-1.5784	0.0656921	-24.0273	1.44e-127	2.27e-125	8421.42	9288.82	24789	26178.7	8236.62	8829.86
MMEL1	NM_033467	33.0203	1.52471	0.485328	3.14161	0.00168019	0.00390907	-1.29523	0.484101	-2.67553	0.00746107	0.0161133	15.9337	23.192	63.7161	49.3557	17.8327	28.0918
ADRB2	NM_000024	7452.7	1.523	0.0629082	24.21	1.75e-129	1.65e-127	-1.00712	0.0625534	-16.1001	2.55e-58	1.16e-56	4096.83	4333.46	11842.1	12387.3	6197.4	5859.15
MAP3K14	NM_003954	24389.4	1.52253	0.0536551	28.3762	3.97e-177	5.8e-175	-1.47551	0.0537169	-27.4682	4.21e-166	1.03e-163	14933.6	14893.5	44046	41648.1	15273.2	15541.8
PALLD	NM_001166108	29378.8	1.52111	0.0573659	26.5159	6.35e-155	7.78e-153	-1.61327	0.0574627	-28.0751	1.97e-173	5.23e-171	17595.5	19063.8	51682.9	53537.8	17395.3	16997.6
NTSR1	NM_002531	668.552	1.51824	0.116676	13.0124	1.04e-38	2.41e-37	-0.802554	0.113286	-7.08429	1.4e-12	8.97e-12	356.165	371.931	1079.76	1007.26	605.264	590.931
HMGA2-AS1	NR_158985	30.9888	1.51823	0.478231	3.17469	0.00149999	0.00351457	-1.73547	0.494287	-3.51105	0.000446334	0.0011844	17.8082	21.4741	61.4405	51.3702	16.7837	17.0557
MEAK7	NM_020947	4146.07	1.51643	0.064101	23.6569	1e-123	8.96e-122	-1.1425	0.0637431	-17.9235	7.73e-72	5.09e-70	2440.67	2383.62	7004.22	6796.98	3096.6	3154.31
LINC00565	NR_047495	672.226	1.51241	0.115175	13.1314	2.18e-39	5.13e-38	-1.53511	0.116732	-13.1507	1.69e-39	4.44e-38	406.778	426.904	1184.44	1194.61	390.222	430.407
CCND1	NM_053056	6441.1	1.511	0.0621015	24.3311	9.19e-131	8.76e-129	-0.869136	0.0615352	-14.1242	2.69e-45	8.55e-44	3582.27	3560.4	10532.5	9826.82	5531.29	5613.35
MIR3614	NR_037408	58.675	1.51036	0.37768	3.99903	6.36e-05	0.000179743	-1.01991	0.370737	-2.75103	0.00594087	0.0130477	29.0555	37.7943	112.641	78.5662	38.8124	55.1803
LY6K	NM_017527	1199.54	1.50731	0.0937578	16.0766	3.72e-58	1.4e-56	-0.822068	0.0915497	-8.97947	2.72e-19	2.78e-18	686.086	634.773	1889.87	1863.43	1085.7	1037.39
SMIM29	NM_178508	1128.53	1.50696	0.103252	14.5949	3.03e-48	9.14e-47	-0.491805	0.0997895	-4.92843	8.29e-07	3.06e-06	562.365	591.825	1752.19	1531.03	1200.04	1133.71
LINC00887	NR_024480	98.8246	1.50678	0.272593	5.52755	3.25e-08	1.34e-07	-2.08295	0.290362	-7.17366	7.3e-13	4.8e-12	60.9229	70.4349	172.944	200.445	44.0573	44.1443
DDAH1	NM_001134445	40825.9	1.5063	0.0584862	25.7548	2.85e-146	3.19e-144	-1.09593	0.0584389	-18.7534	1.82e-78	1.33e-76	22711.1	24669.4	65405.7	69196.7	31312.2	31660.5
LYSMD4	NM_001284420	1451.23	1.50604	0.109017	13.8147	2.08e-43	5.52e-42	-0.934814	0.1078	-8.67175	4.26e-18	4.04e-17	869.792	765.335	2447.38	2195.82	1337.45	1091.57
DAW1	NM_001330004	694.48	1.5051	0.122766	12.2599	1.49e-34	2.97e-33	-1.78409	0.126015	-14.1578	1.67e-45	5.34e-44	411.464	481.878	1199.23	1337.64	351.41	385.259
LOXL2	NM_002318	41574.2	1.50391	0.0515905	29.1509	8.14e-187	1.27e-184	-1.30244	0.0515882	-25.2468	1.23e-140	2.31e-138	25283	24746.7	72301.9	69587.5	28401.2	29125.2
LINC00881	NR_034008	312.311	1.5001	0.164547	9.11656	7.75e-20	7.81e-19	-1.12843	0.16273	-6.93441	4.08e-12	2.5e-11	172.459	193.267	484.698	549.963	228.678	244.8
PRICKLE2-AS3	NR_046702	468.075	1.49695	0.147107	10.1759	2.54e-24	3.32e-23	-1.75777	0.150945	-11.6451	2.43e-31	4.61e-30	260.563	341.867	818.07	884.373	251.756	251.823
TNS4	NM_032865	3439.04	1.4928	0.0661432	22.5692	8.71e-113	6.96e-111	-1.18264	0.065872	-17.9536	4.5e-72	2.97e-70	2009.52	2072.68	5745.83	5744.4	2516.51	2545.32
JMJD6	NM_001081461	7457.75	1.48906	0.0589367	25.2653	7.69e-141	8.22e-139	-1.13055	0.0587404	-19.2465	1.51e-82	1.23e-80	4515.79	4277.63	12431.5	12249.3	5606.82	5665.52
BAG3	NM_004281	9931.87	1.48619	0.0557358	26.665	1.2e-156	1.49e-154	-1.05132	0.0555111	-18.9389	5.46e-80	4.19e-78	5766.12	5797.14	16487.7	15908.6	7887.31	7744.31
ARPC4-TTLL3	NM_001198793	12260.7	1.4824	0.0587759	25.2212	2.34e-140	2.5e-138	-1.09479	0.0586362	-18.671	8.53e-78	6.17e-76	7352.93	7064.96	20838.6	19447.1	9464.98	9395.71
LINC02028	NR_136179	321.877	1.48042	0.158339	9.34969	8.79e-21	9.35e-20	-1.57993	0.161548	-9.77991	1.37e-22	1.73e-21	220.26	188.972	564.343	576.152	190.915	190.623
GPRC5C	NM_001366261	580.209	1.48042	0.125087	11.8351	2.57e-32	4.72e-31	-0.902298	0.122402	-7.37163	1.69e-13	1.17e-12	342.106	316.957	962.569	876.315	485.679	497.626
COL15A1	NM_001855	2120.42	1.47856	0.0778335	18.9964	1.82e-80	1.03e-78	-0.702769	0.0760896	-9.23607	2.56e-20	2.78e-19	1120.98	1192.24	3160.77	3286.69	1977.33	1984.49
IER2	NM_004907	13379.2	1.47431	0.0539831	27.3107	3.17e-164	4.22e-162	-1.01633	0.0537959	-18.8922	1.32e-79	1e-77	7823.44	7757.29	22059.4	21233	10728	10673.9
MAGIX	NM_001099682	886.838	1.47306	0.103305	14.2594	3.92e-46	1.12e-44	-1.17748	0.102719	-11.4632	2.02e-30	3.7e-29	552.055	511.942	1454.09	1497.79	641.978	663.167
ALPK2	NM_052947	3322.1	1.47288	0.0728187	20.2266	5.71e-91	3.57e-89	-0.944987	0.072119	-13.1032	3.16e-39	8.2e-38	1838	1981.63	5254.3	5350.56	2650.78	2857.34
LINC02551	NR_125383	367.819	1.46896	0.15262	9.62497	6.27e-22	7.19e-21	-1.30349	0.152879	-8.52627	1.51e-17	1.39e-16	205.263	245.663	621.232	628.53	243.364	262.859
PA2G4P4	NR_003284	186.714	1.46849	0.199375	7.36548	1.77e-13	1.14e-12	-1.60148	0.204273	-7.8399	4.51e-15	3.5e-14	121.846	117.678	321.994	340.453	105.947	112.367
ALDH4A1	NM_001319218	3922.07	1.46486	0.0718926	20.3757	2.75e-92	1.75e-90	-0.721728	0.0709339	-10.1747	2.57e-24	3.56e-23	2203.54	2126.79	6272.62	5681.95	3680.88	3566.66
CORO1C	NM_014325	21694.5	1.46458	0.0619949	23.6243	2.17e-123	1.92e-121	-1.80458	0.0622295	-28.9988	6.81e-185	1.94e-182	13728.3	14879.8	38576.7	40380	10895.8	11706.3
SH3BP4	NM_014521	43756.6	1.4643	0.0517492	28.296	3.87e-176	5.61e-174	-1.41213	0.0517828	-27.2703	9.54e-164	2.27e-161	27610.3	27130.3	75945.1	75099.2	27680.6	29074
PXDC1	NM_183373	16978.3	1.46161	0.0537246	27.2056	5.57e-163	7.38e-161	-0.977304	0.0535631	-18.2458	2.23e-74	1.55e-72	10056	9713.15	27692.6	26753.8	13806.7	13847.3
MIR29A	NR_029503	228.479	1.45849	0.198689	7.34057	2.13e-13	1.37e-12	-2.14182	0.210829	-10.159	3.02e-24	4.16e-23	145.278	168.357	393.675	468.375	81.8207	113.371
SMS	NM_001258423	9323.47	1.45665	0.0570574	25.5295	9.27e-144	1.01e-141	-1.65712	0.0574788	-28.83	9.02e-183	2.45e-180	5934.83	6186.25	16470.6	16800.1	5194.57	5354.5
MEIOC	NM_001145080	61.2242	1.45642	0.35618	4.08899	4.33e-05	0.000124986	-1.12044	0.35279	-3.17594	0.00149353	0.00363708	33.7419	39.5123	104.676	96.6968	55.5961	37.1213
SLC22A4	NM_003059	6629.98	1.45614	0.0597404	24.3744	3.19e-131	3.07e-129	-1.3449	0.0598501	-22.471	7.97e-112	9.98e-110	4014.35	4231.25	11297.1	11329.6	4407.83	4499.71
MUC5B	NM_002458	93.7303	1.45608	0.28564	5.09762	3.44e-07	1.27e-06	-0.705896	0.275352	-2.56361	0.0103589	0.0217728	45.9265	57.5505	144.499	140.009	88.1146	86.282
POU2F3	NM_001244682	364.775	1.45594	0.147056	9.90056	4.14e-23	5.08e-22	-1.24109	0.146842	-8.45187	2.87e-17	2.59e-16	222.134	224.189	600.752	623.493	262.246	255.836
CD81	NM_001297649	4010.2	1.45441	0.0746144	19.4924	1.27e-84	7.41e-83	-0.441476	0.0733029	-6.02263	1.72e-09	8.28e-09	2072.32	2105.32	6045.07	5406.97	4351.18	4080.34
LOC105371855	NR_147886	2705.44	1.4536	0.0780593	18.6217	2.14e-77	1.16e-75	-0.916804	0.077243	-11.8691	1.71e-32	3.46e-31	1538.07	1589.94	4126.76	4440	2165.1	2372.75
RAB38	NM_022337	233.422	1.4535	0.1899	7.65401	1.95e-14	1.35e-13	-0.90411	0.18586	-4.86446	1.15e-06	4.18e-06	126.532	142.588	340.199	396.86	208.748	185.607
APCDD1	NM_153000	127.605	1.45313	0.244456	5.94433	2.78e-09	1.27e-08	-1.50396	0.248738	-6.04637	1.48e-09	7.19e-09	74.9821	87.6141	224.144	221.597	87.0656	70.2295
DUSP6	NM_022652	1193.11	1.45205	0.0952822	15.2394	1.94e-52	6.45e-51	-1.46952	0.0962915	-15.2612	1.39e-52	5.48e-51	715.141	799.694	2022.99	2123.3	752.121	745.436
PCDHGC4	NM_018928	3959.55	1.45002	0.0672302	21.568	3.59e-103	2.6e-101	-0.77512	0.0663386	-11.6843	1.53e-31	2.95e-30	2226.03	2232.44	6126.99	6054.63	3430.18	3687.05
IZUMO4	NM_001039846	179.555	1.4494	0.207506	6.98483	2.85e-12	1.69e-11	-0.727235	0.200486	-3.62737	0.000286323	0.000781361	105.912	94.4858	269.656	276.996	165.739	164.538
MYL12A	NM_001303048	8158.3	1.44801	0.0588735	24.5952	1.42e-133	1.39e-131	-1.65639	0.0593486	-27.9096	2.04e-171	5.28e-169	5255.31	5400.3	14133.6	14937.6	4600.84	4622.11
LINC00702	NR_108040	531.811	1.44782	0.146163	9.90548	3.94e-23	4.85e-22	-1.59507	0.148606	-10.7335	7.09e-27	1.11e-25	317.736	371.072	848.79	1030.43	340.92	281.921
CFL1	NM_005507	9311.47	1.44623	0.217268	6.65645	2.81e-11	1.52e-10	-0.612004	0.217116	-2.81879	0.00482047	0.0107718	5884.22	4259.59	14972.2	12668.3	9405.19	8679.37
PFKP	NM_001323069	23336.1	1.44597	0.0551808	26.2043	2.38e-151	2.79e-149	-1.13356	0.0551328	-20.5606	6.19e-94	6.05e-92	14256.9	13936.7	39661	37152.7	17405.8	17603.5
ARHGDIB	NM_001175	283.261	1.44533	0.174148	8.29944	1.05e-16	8.56e-16	-1.51518	0.177069	-8.557	1.16e-17	1.07e-16	163.086	200.138	463.08	526.796	168.886	177.58
LOC100133920	NR_024443	218.904	1.44499	0.196288	7.36161	1.82e-13	1.17e-12	-1.10709	0.194554	-5.69037	1.27e-08	5.62e-08	117.159	146.024	333.372	383.766	161.543	171.561
MIR27A	NR_029501	288.17	1.44411	0.165991	8.6999	3.32e-18	3.02e-17	-0.813561	0.161443	-5.0393	4.67e-07	1.77e-06	164.961	163.203	441.462	451.252	264.344	243.797
SMIM19	NM_001135676	3974.76	1.44382	0.0702146	20.563	5.89e-94	3.87e-92	-1.20788	0.0701335	-17.2226	1.8e-66	1.01e-64	2530.64	2338.95	6757.32	6487.75	2950.79	2783.1
DINOL	NR_144384	78.8242	1.4438	0.306717	4.70727	2.51e-06	8.42e-06	-1.59265	0.314569	-5.06296	4.13e-07	1.58e-06	54.362	48.1019	124.019	154.111	47.2043	45.1476
PLA2G6	NM_001004426	2835.5	1.44313	0.0712615	20.2512	3.46e-91	2.19e-89	-1.28553	0.071353	-18.0165	1.45e-72	9.64e-71	1785.51	1734.24	4652.41	4915.42	1947.96	1977.46
WWTR1-AS1	NR_040250	1856.06	1.44262	0.0924775	15.5997	7.31e-55	2.58e-53	-0.940812	0.0915744	-10.2737	9.25e-25	1.31e-23	1175.34	994.678	3036.76	2858.6	1587.11	1483.85
TRIM10	NM_006778	76.5449	1.43943	0.32203	4.46985	7.83e-06	2.48e-05	-1.60396	0.330106	-4.85891	1.18e-06	4.3e-06	53.4247	46.384	146.775	123.893	34.6165	54.1771
LINC00460	NR_163477	21.5475	1.43935	0.591065	2.43518	0.0148843	0.0293715	-1.78631	0.615483	-2.90229	0.00370445	0.00843966	15.9337	12.8844	28.4447	49.3557	13.6368	9.02951
NEDD4L	NM_001144967	35533.9	1.43764	0.0580287	24.7746	1.68e-135	1.7e-133	-1.41837	0.0580741	-24.4235	9.62e-132	1.61e-129	21820.7	23327.7	59347	62951.7	22448.3	23308.2
C15orf39	NM_015492	4071.1	1.43705	0.172595	8.32614	8.35e-17	6.89e-16	-0.591175	0.172149	-3.43408	0.000594568	0.00154713	2511.9	1925.79	6310.17	5704.11	3813.06	4161.6
SLC7A5P2	NR_002594	9736.18	1.43634	0.0627978	22.8725	8.73e-116	7.21e-114	-1.03019	0.062621	-16.4512	8.22e-61	3.94e-59	5872.97	5737.01	16418.3	15004.1	7839.06	7545.66
DOCK2	NR_156756	2818.47	1.43632	0.0779379	18.429	7.69e-76	3.97e-74	-1.29059	0.0780504	-16.5353	2.04e-61	1.01e-59	1676.79	1836.46	4571.63	4937.58	1995.17	1893.19
AIFM2	NM_001198696	2977.09	1.4354	0.0727164	19.7397	9.83e-87	5.88e-85	-0.925796	0.071985	-12.861	7.47e-38	1.86e-36	1795.82	1687.86	4837.87	4583.03	2435.74	2522.24
LOC101926963	NR_110054	301.88	1.43427	0.164937	8.69586	3.44e-18	3.13e-17	-0.571616	0.158401	-3.60867	0.000307765	0.000836071	165.898	162.344	420.982	465.354	293.715	302.99
ACTR3	NM_005721	8832.09	1.4333	0.0649978	22.0516	9.23e-108	7.08e-106	-1.89638	0.0656848	-28.8709	2.77e-183	7.6e-181	5678.02	6293.62	15757.2	16577.5	4371.12	4315.1
SLC25A4	NM_001151	1815.46	1.43321	0.0828401	17.301	4.63e-67	2.09e-65	-0.694419	0.0810696	-8.56571	1.07e-17	9.95e-17	1057.25	972.345	2687.46	2790.11	1716.14	1669.46
RTL6	NM_032287	3865.31	1.42996	0.0826069	17.3105	3.92e-67	1.78e-65	-0.82841	0.0819768	-10.1054	5.23e-24	7.09e-23	2216.66	2232.44	6514.97	5476.47	3459.55	3291.76
VAC14-AS1	NR_034083	60.0075	1.42935	0.349219	4.09297	4.26e-05	0.000123074	-0.952761	0.342416	-2.78247	0.0053947	0.0119612	35.6165	35.2175	89.8852	100.726	52.4492	46.1508
ANGPTL4	NM_001039667	238.884	1.42906	0.18612	7.67815	1.61e-14	1.12e-13	-0.935537	0.182729	-5.11981	3.06e-07	1.18e-06	145.278	135.716	397.088	359.591	215.042	180.59
PCSK6	NM_001291309	226.673	1.42861	0.1958	7.29625	2.96e-13	1.88e-12	-0.720616	0.190108	-3.79056	0.000150311	0.000425691	140.591	115.101	334.51	352.541	228.678	188.616
ZNF395	NM_018660	7459.06	1.42776	0.0577891	24.7064	9.14e-135	9.09e-133	-1.20199	0.057749	-20.814	3.23e-96	3.27e-94	4652.64	4556.79	12604.4	12171.7	5356.11	5412.69
HSD52	NR_027120	881.328	1.42693	0.112177	12.7204	4.56e-37	9.99e-36	-1.17085	0.111846	-10.4684	1.21e-25	1.77e-24	535.184	548.018	1374.45	1537.08	598.97	694.269
ASTN1	NM_001286164	31.4088	1.42641	0.486608	2.93133	0.00337509	0.00748036	-1.33741	0.490212	-2.72823	0.00636759	0.0139178	23.4319	16.3203	50.0627	56.4065	25.1756	17.0557
TNK2	NM_005781	7521.34	1.42516	0.0648102	21.9897	3.61e-107	2.76e-105	-1.06235	0.064633	-16.4367	1.04e-60	5e-59	4706.06	4372.12	12643.1	11734.6	5873.26	5798.95
SPRY4-AS1	NR_120664	3217.56	1.42475	0.0709409	20.0837	1.03e-89	6.33e-88	-0.794967	0.0700016	-11.3564	6.89e-30	1.24e-28	1919.54	1771.18	5017.64	4888.23	2834.35	2874.39
GASAL1	NR_149020	637.58	1.42469	0.121792	11.6977	1.31e-31	2.34e-30	-0.938859	0.119904	-7.8301	4.87e-15	3.78e-14	406.778	346.162	1016.04	1003.23	525.541	527.725
BHLHE40-AS1	NR_125916	2225	1.42388	0.082335	17.2938	5.24e-67	2.36e-65	-1.13541	0.0820665	-13.8352	1.56e-43	4.68e-42	1360.92	1360.6	3812.73	3491.16	1743.41	1581.17
ARG2	NM_001172	461.559	1.42365	0.136731	10.4121	2.18e-25	3e-24	-0.517394	0.131274	-3.94132	8.1e-05	0.000237496	246.504	251.676	689.499	647.667	482.533	451.476
TCAF2	NM_001363538	12557.1	1.42364	0.0527867	26.9696	3.36e-160	4.28e-158	-0.992211	0.052606	-18.8612	2.38e-79	1.79e-77	7451.34	7523.65	20054.7	20118	10062.9	10132.1
STRA6	NM_001199040	687.265	1.42261	0.114823	12.3896	2.97e-35	6.1e-34	-1.32956	0.115491	-11.5122	1.15e-30	2.11e-29	449.892	419.174	1145.75	1182.52	442.671	483.581
KLF7	NM_001270943	23135.8	1.42253	0.0560498	25.3798	4.22e-142	4.53e-140	-1.78324	0.0562994	-31.6742	3.52e-220	1.6e-217	15160.4	15968.1	40559.9	42883	12041.3	12201.9
LOC101928119	NR_147613	822.329	1.42145	0.107838	13.1813	1.12e-39	2.68e-38	-0.998861	0.106534	-9.37601	6.85e-21	7.74e-20	491.133	492.185	1252.7	1379.94	660.86	657.148
PCDHGC5	NM_018929	3479.64	1.4209	0.0689593	20.6049	2.48e-94	1.63e-92	-0.722338	0.0679343	-10.6329	2.1e-26	3.2e-25	1958.91	1979.91	5313.47	5233.72	3084.01	3307.81
EPGN	NR_073117	109.383	1.42007	0.270664	5.2466	1.55e-07	5.94e-07	-1.48804	0.275443	-5.40237	6.58e-08	2.72e-07	74.9821	66.9991	160.428	218.575	66.086	69.2263
MIR6716	NR_106773	56.6108	1.4197	0.369471	3.84251	0.000121781	0.000331976	-0.937677	0.362556	-2.5863	0.00970132	0.0205156	29.0555	37.7943	86.4719	92.6678	54.5472	39.1279
MEGF6	NM_001409	39080.5	1.41727	0.0687715	20.6084	2.31e-94	1.52e-92	-0.670064	0.0686725	-9.75739	1.72e-22	2.14e-21	22139.4	21694	63084.7	53989.1	37404.7	36171.2
SIRPB1	NM_006065	626.64	1.41657	0.120275	11.7777	5.08e-32	9.22e-31	-0.632279	0.11647	-5.4287	5.68e-08	2.36e-07	344.917	352.175	971.671	890.417	592.676	607.987
EMD	NM_000117	2445.71	1.41538	0.083582	16.934	2.52e-64	1.09e-62	-0.831191	0.0826411	-10.0578	8.48e-24	1.14e-22	1382.48	1456.8	3969.74	3606.99	2240.63	2017.59
SNORD140	NR_132979	35.1857	1.4129	0.463965	3.04527	0.00232468	0.00529073	-1.54589	0.474901	-3.25518	0.00113319	0.00281002	29.9928	16.3203	60.3028	62.45	20.9797	21.0689
SNORA104	NR_132784	34.9048	1.40931	0.475018	2.96687	0.0030085	0.00672346	-2.45089	0.524972	-4.66862	3.03e-06	1.05e-05	16.871	33.4995	75.094	59.4283	10.4898	14.0459
NEXN	NM_001172309	4823.38	1.40644	0.0650275	21.6283	9.72e-104	7.17e-102	-1.14672	0.0649179	-17.6642	7.91e-70	4.77e-68	2871.81	3096.56	7870.08	7954.32	3618.99	3528.53
MYOSLID	NR_146555	421.733	1.40406	0.13945	10.0686	7.61e-24	9.73e-23	-1.48328	0.14195	-10.4493	1.48e-25	2.16e-24	270.873	280.022	725.909	732.277	244.413	276.905
CDKN1A	NM_001291549	11176	1.4039	0.0560074	25.0664	1.16e-138	1.2e-136	-0.910816	0.0557704	-16.3315	5.89e-60	2.78e-58	6623.73	6644.93	17902	17211	9177.56	9497.04
LINC00398	NR_047012	70.6578	1.40377	0.320263	4.38318	1.17e-05	3.63e-05	-1.36437	0.323853	-4.21295	2.52e-05	7.88e-05	48.7383	42.0892	116.054	123.893	43.0083	50.164
PFKL	NM_001002021	7151.84	1.40369	0.0804148	17.4556	3.12e-68	1.44e-66	-0.517984	0.079845	-6.48737	8.74e-11	4.75e-10	4071.53	3739.92	11223.1	9445.07	7396.38	7034.99
LINC01123	NR_046110	3483.29	1.40305	0.0662494	21.1783	1.51e-99	1.07e-97	-0.982971	0.0657572	-14.9485	1.59e-50	5.89e-49	2062.94	2131.09	5550.13	5542.95	2838.55	2774.07
IL1A	NM_000575	104.24	1.40018	0.271252	5.16191	2.44e-07	9.2e-07	-0.671601	0.262062	-2.56276	0.0103845	0.0218165	56.2365	61.8453	143.361	168.212	95.4575	100.328
C11orf91	NM_001166692	1441.92	1.39997	0.112166	12.4812	9.45e-36	1.96e-34	-0.415454	0.109857	-3.78178	0.000155708	0.000440155	788.249	751.592	2198.21	1866.45	1682.57	1364.46
C19orf33	NM_001317801	1991.69	1.3999	0.0877853	15.9469	2.99e-57	1.1e-55	-0.517667	0.0859098	-6.0257	1.68e-09	8.13e-09	1105.99	1073.7	2985.56	2766.94	2136.78	1881.15
CCDC89	NM_152723	112.199	1.39982	0.265384	5.27471	1.33e-07	5.14e-07	-0.989277	0.261722	-3.77987	0.00015691	0.000443334	70.2957	65.2811	185.459	172.241	76.5758	103.338
FOXL1	NM_005250	322.363	1.3995	0.162396	8.61782	6.82e-18	6.11e-17	-0.958945	0.160034	-5.99211	2.07e-09	9.9e-09	204.326	182.959	547.276	474.419	264.344	260.853
RIN1	NM_001363559	6736.22	1.39868	0.0785479	17.8067	6.27e-71	3.05e-69	-0.691185	0.0780807	-8.85219	8.58e-19	8.49e-18	4072.46	3598.19	10822.6	9400.75	6247.75	6275.51
SNORA80B	NR_028374	81.3931	1.39752	0.312448	4.4728	7.72e-06	2.45e-05	-1.21952	0.312751	-3.89933	9.65e-05	0.000279788	42.1774	60.1274	122.881	147.06	62.939	53.1738
NPTN-IT1	NR_103844	394.041	1.39458	0.145403	9.59112	8.71e-22	9.87e-21	-1.58461	0.149076	-10.6296	2.17e-26	3.31e-25	256.814	267.996	654.228	725.226	218.189	241.79
TEX26-AS1	NR_038287	265.677	1.39315	0.184368	7.55636	4.15e-14	2.8e-13	-0.956026	0.181887	-5.25615	1.47e-07	5.88e-07	148.09	171.792	389.123	451.252	239.168	194.636
C10orf90	NM_001350921	567.398	1.39294	0.127067	10.9622	5.8e-28	8.96e-27	-1.05604	0.12606	-8.3773	5.42e-17	4.78e-16	332.733	363.341	879.51	948.838	462.602	417.364
UBALD1	NM_145253	1554.17	1.3927	0.217449	6.40472	1.51e-10	7.72e-10	-0.629236	0.216645	-2.90445	0.00367895	0.00838798	1026.32	725.823	2470.14	2129.35	1512.63	1460.77
C1QTNF7	NM_001135170	94.4112	1.39209	0.286203	4.86397	1.15e-06	4.01e-06	-1.2371	0.28693	-4.3115	1.62e-05	5.18e-05	66.5466	53.2557	143.361	170.227	60.8411	72.2361
A3GALT2	NM_001080438	968.662	1.39196	0.0995812	13.9782	2.12e-44	5.77e-43	-0.997349	0.0985353	-10.1217	4.42e-24	6.02e-23	583.923	592.684	1575.84	1512.9	750.023	796.604
TIPARP-AS1	NR_027954	792.8	1.3905	0.109803	12.6636	9.41e-37	2.02e-35	-1.22467	0.109963	-11.1371	8.27e-29	1.42e-27	487.383	515.377	1274.32	1354.76	536.031	588.925
ILK	NM_001278442	3223.82	1.38984	0.0689995	20.1427	3.12e-90	1.94e-88	-0.80539	0.0681417	-11.8193	3.1e-32	6.19e-31	1928.91	1849.35	5018.78	4881.18	2882.61	2782.09
VDR	NM_001364085	3362.43	1.38877	0.070743	19.6312	8.37e-86	4.93e-84	-0.616248	0.0695791	-8.85679	8.23e-19	8.15e-18	1978.59	1809.83	4991.48	4925.5	3224.58	3244.6
STX12	NM_177424	6289.43	1.38408	0.0627092	22.0715	5.94e-108	4.61e-106	-1.1631	0.0626723	-18.5585	6.97e-77	4.96e-75	4013.41	3888.52	10599.6	10025.2	4712.03	4497.7
LINC01106	NR_027244	3714.91	1.38405	0.0648175	21.353	3.65e-101	2.62e-99	-0.965082	0.0643514	-14.9971	7.67e-51	2.88e-49	2221.34	2283.98	5858.47	5901.53	3003.24	3020.87
PCDHGC3	NM_032403	6731.75	1.38125	0.0647681	21.3261	6.5e-101	4.64e-99	-0.821893	0.0643595	-12.7703	2.4e-37	5.83e-36	3970.3	3983.01	10367.5	10350.6	5566.96	6152.11
IL13	NM_001354992	27.8449	1.38069	0.509687	2.70889	0.00675078	0.0142179	-1.30398	0.513952	-2.53716	0.0111756	0.0233621	18.7455	17.1792	40.9604	52.3775	15.7348	22.0721
LINC-PINT	NR_110473	30116.3	1.37826	0.0588845	23.4061	3.7e-121	3.23e-119	-1.60846	0.0590174	-27.254	1.49e-163	3.5e-161	19795.3	20792	51175.4	54333.6	16746	17855.4
SLC16A6	NM_004694	708.124	1.37753	0.11249	12.2459	1.77e-34	3.52e-33	-1.05251	0.111657	-9.42631	4.25e-21	4.86e-20	423.649	451.814	1166.23	1110	540.227	556.82
LDLR	NM_000527	19856.4	1.3761	0.0549162	25.0581	1.43e-138	1.48e-136	-1.51489	0.055082	-27.5025	1.64e-166	4.06e-164	13249.3	13202.2	35435.3	33226.4	11989.9	12035.3
ISLR2	NM_001130136	162.683	1.37455	0.221594	6.20302	5.54e-10	2.69e-09	-1.15881	0.221272	-5.23706	1.63e-07	6.49e-07	103.1	102.217	257.14	274.982	135.319	103.338
BIN1	NM_001320641	12718.1	1.37136	0.059663	22.985	6.58e-117	5.51e-115	-0.9309	0.0595025	-15.6447	3.61e-55	1.53e-53	7912.48	7521.93	20686.1	19244.7	10502.4	10441.1
DNMBP	NM_015221	15904.2	1.37132	0.0539036	25.4402	9.05e-143	9.82e-141	-1.40488	0.054044	-25.995	5.63e-149	1.17e-146	10281.9	10625.4	27089.6	27001.6	10019.9	10407
EPS8L2	NM_022772	8649.9	1.36894	0.0782842	17.4868	1.81e-68	8.37e-67	-0.426082	0.0777688	-5.47883	4.28e-08	1.81e-07	4843.84	4583.42	13161.9	11188.6	9449.25	8672.34
CAPZB	NM_001206541	28418.3	1.36838	0.0506263	27.0291	6.73e-161	8.71e-159	-0.947034	0.050548	-18.7353	2.55e-78	1.86e-76	17301.2	17348.5	44584.2	44874.4	22840.6	23561
LMNA	NM_001282625	17987.7	1.36838	0.0535888	25.5349	8.09e-144	8.9e-142	-0.903804	0.0534507	-16.9091	3.86e-64	2.02e-62	11126.4	10626.2	28196.7	27961.5	15155.7	14859.6
DRAP1	NM_006442	1184.61	1.36668	0.114831	11.9017	1.16e-32	2.17e-31	-0.599979	0.112829	-5.31759	1.05e-07	4.27e-07	751.695	595.261	1856.87	1614.64	1122.41	1166.81
ZNF628	NM_033113	1508.33	1.36657	0.101395	13.4777	2.11e-41	5.28e-40	-0.562954	0.0995049	-5.65755	1.54e-08	6.75e-08	857.607	841.783	2383.67	2000.42	1560.89	1405.59
TOM1	NM_001135729	13187.1	1.36586	0.0601531	22.7064	3.88e-114	3.13e-112	-0.520655	0.0597678	-8.71129	3e-18	2.88e-17	7267.64	7454.93	19741.8	18207.2	13456.4	12994.5
CD63	NM_001257389	2286.79	1.36569	0.0901192	15.1543	7.1e-52	2.32e-50	-0.212557	0.0879622	-2.41646	0.0156723	0.0317599	1271.88	1094.32	3106.16	2988.54	2778.76	2481.11
DGKE	NM_003647	3864.52	1.36117	0.0655692	20.7594	1.01e-95	6.76e-94	-1.10712	0.065447	-16.9162	3.42e-64	1.79e-62	2441.6	2428.29	6164.54	6344.72	2970.72	2837.27
FOXC2	NM_005251	1711.5	1.35939	0.115143	11.8062	3.63e-32	6.62e-31	-0.411311	0.113358	-3.62843	0.000285151	0.000778442	1005.7	863.257	2677.22	2118.27	1929.08	1675.48
TPM2	NM_213674	10074.8	1.35821	0.0586624	23.1531	1.35e-118	1.15e-116	-0.950343	0.0584833	-16.2498	2.24e-59	1.04e-57	5986.38	6373.5	15554.7	16134.3	8160.04	8239.93
SPACA7	NM_145248	102.471	1.35646	0.273109	4.96675	6.81e-07	2.44e-06	-0.889767	0.268319	-3.31608	0.000912899	0.00229981	59.9857	64.4222	151.326	167.205	76.5758	95.3115
CYTH4	NM_001318024	177.581	1.35597	0.223363	6.07072	1.27e-09	5.99e-09	-0.633628	0.216995	-2.92001	0.00350025	0.00801424	106.849	97.9217	242.349	281.025	143.711	193.633
ADAMTSL4-AS1	NR_104133	17440.3	1.35507	0.0565476	23.9634	6.7e-127	6.15e-125	-1.08095	0.056506	-19.1299	1.42e-81	1.13e-79	10993.3	10956.1	28924.8	27226.2	12984.3	13557.3
ADAMTS14	NM_080722	5900.72	1.35482	0.0604597	22.4086	3.25e-111	2.58e-109	-0.580149	0.0596912	-9.71918	2.5e-22	3.09e-21	3398.56	3321.61	8764.38	8423.71	5768.36	5727.72
PARD6B	NM_032521	3702.32	1.35442	0.0674058	20.0935	8.4e-90	5.22e-88	-1.11257	0.0673064	-16.5299	2.23e-61	1.1e-59	2316.01	2370.74	5914.22	6069.74	2857.43	2685.78
LINC02012	NR_145451	430.11	1.3524	0.141797	9.5376	1.46e-21	1.63e-20	-0.715968	0.138302	-5.17683	2.26e-07	8.84e-07	259.625	245.663	676.984	613.421	377.634	407.331
MYT1L	NM_001329846	143.977	1.34739	0.249983	5.38992	7.05e-08	2.8e-07	-0.967404	0.247418	-3.91	9.23e-05	0.000268399	84.3548	93.6269	270.794	183.321	115.388	116.38
ANXA3	NM_005139	8737.92	1.34681	0.0568383	23.6955	4.01e-124	3.6e-122	-1.36835	0.0570649	-23.9789	4.61e-127	7.15e-125	5649.9	5925.98	14733.2	14713	5690.74	5714.68
LOC285097	NR_149023	24.1392	1.34504	0.602948	2.23077	0.0256961	0.048186	-1.60922	0.620158	-2.59485	0.00946322	0.0200567	14.9964	18.0382	59.165	25.1815	8.39187	19.0623
SGSM2	NM_001346700	7590.44	1.34412	0.0573843	23.4231	2.49e-121	2.18e-119	-0.941995	0.0571488	-16.4832	4.85e-61	2.36e-59	4720.12	4650.42	12094.7	11695.3	6162.78	6219.33
TSPAN4	NM_001025239	7899.02	1.34346	0.0862562	15.5752	1.07e-54	3.76e-53	-0.472246	0.0857944	-5.5044	3.7e-08	1.57e-07	4399.57	4430.53	12504.3	9907.4	8187.32	7965.03
SHROOM2	NM_001649	231.546	1.34142	0.187827	7.14176	9.21e-13	5.65e-12	-1.11225	0.187409	-5.93491	2.94e-09	1.39e-08	135.905	158.908	394.812	353.548	183.572	162.531
FER1L6-AS2	NR_103547	54.2389	1.33899	0.362562	3.69314	0.000221498	0.000582347	-1.01551	0.359275	-2.82657	0.00470494	0.0105281	32.8047	35.2175	87.6097	84.6097	44.0573	41.1344
TPCN1	NM_001351346	7976.15	1.33713	0.0602367	22.198	3.59e-109	2.81e-107	-0.645848	0.0597475	-10.8096	3.1e-27	4.95e-26	4740.74	4567.96	12117.4	11401.2	7493.94	7535.63
TGFBR1	NM_001130916	6817.92	1.3358	0.0674946	19.7911	3.55e-87	2.13e-85	-1.57406	0.0680073	-23.1454	1.62e-118	2.2e-116	4431.44	4924.43	11450.7	12167.7	3991.38	3941.88
GYPC	NM_016815	5437.14	1.33377	0.0604084	22.0792	5.01e-108	3.89e-106	-0.851213	0.0599822	-14.1911	1.04e-45	3.35e-44	3280.47	3352.53	8481.07	8240.38	4630.21	4638.16
LINC00601	NR_073453	1252.19	1.33363	0.0919182	14.5089	1.06e-47	3.17e-46	-1.04389	0.0915002	-11.4086	3.79e-30	6.86e-29	811.681	773.066	1933.1	2058.84	947.232	989.233
NAT14	NM_020378	1906.96	1.33124	0.086551	15.3811	2.19e-53	7.46e-52	-0.541432	0.0848569	-6.38053	1.76e-10	9.31e-10	1128.48	1053.09	2897.95	2591.68	1917.54	1853.06
CDC42EP3	NM_001270436	11433.8	1.32944	0.0535786	24.8129	6.5e-136	6.58e-134	-1.2959	0.0537127	-24.1265	1.32e-128	2.13e-126	7604.12	7518.5	18819	19183.2	7722.62	7755.35
UGT1A4	NM_007120	66.8687	1.32784	0.361602	3.67209	0.000240571	0.000630237	-0.899598	0.356869	-2.52081	0.0117085	0.024389	44.9892	37.7943	95.5742	111.806	38.8124	72.2361
UGT1A5	NM_019078	67.4041	1.32735	0.36005	3.68657	0.000227294	0.000596965	-0.915139	0.355647	-2.57317	0.0100772	0.0212357	45.9265	37.7943	97.8498	111.806	38.8124	72.2361
LINC00243	NR_130726	780.424	1.32695	0.107061	12.3944	2.8e-35	5.76e-34	-0.785601	0.105058	-7.47781	7.56e-14	5.38e-13	474.262	468.993	1198.09	1168.42	697.574	675.207
ITGA5	NM_002205	5522.35	1.32305	0.0612034	21.6173	1.23e-103	9.07e-102	-0.741808	0.0606571	-12.2295	2.16e-34	4.71e-33	3370.44	3259.76	8146.56	8438.81	4930.22	4988.3
CD9	NM_001330312	5384.79	1.3217	0.0606603	21.7886	2.98e-105	2.24e-103	-0.588235	0.0598859	-9.82261	9e-23	1.14e-21	3176.43	3082.82	7816.6	7827.41	5145.27	5260.19
SLC2A9	NM_001001290	708.056	1.31804	0.115409	11.4206	3.3e-30	5.54e-29	-0.457348	0.1116	-4.09811	4.17e-05	0.000126639	382.409	417.456	992.151	1003.23	698.623	754.466
HMSD	NM_001123366	451.003	1.31799	0.139993	9.41465	4.75e-21	5.13e-20	-1.23319	0.140864	-8.75451	2.05e-18	1.98e-17	298.054	296.342	696.326	784.655	335.675	294.964
MT2A	NM_005953	2884.88	1.3179	0.0767061	17.1811	3.68e-66	1.63e-64	-1.32796	0.0771805	-17.2059	2.4e-66	1.34e-64	1906.42	1952.42	4577.32	5041.33	1848.31	1983.48
IL6R-AS1	NR_147855	182.454	1.31719	0.207107	6.35996	2.02e-10	1.02e-09	-0.611053	0.200689	-3.04478	0.00232851	0.00549883	111.536	102.217	278.758	253.829	166.788	181.594
COL21A1	NM_001318752	133.636	1.31567	0.246062	5.3469	8.95e-08	3.51e-07	-1.6397	0.254649	-6.43906	1.2e-10	6.44e-10	90.9158	96.2038	201.388	263.902	67.135	82.2689
PDCD1LG2	NM_025239	1871.44	1.31537	0.0868974	15.1371	9.22e-52	3.01e-50	-1.24363	0.0872764	-14.2493	4.53e-46	1.48e-44	1186.59	1286.73	2904.77	3250.42	1280.81	1319.31
FLVCR2	NM_017791	2191	1.31342	0.0786085	16.7083	1.14e-62	4.65e-61	-0.924893	0.0780564	-11.849	2.18e-32	4.36e-31	1347.8	1394.1	3370.13	3444.83	1714.04	1875.13
MIR6831	NR_106889	93.2803	1.31263	0.278041	4.721	2.35e-06	7.9e-06	-1.97342	0.297307	-6.63767	3.19e-11	1.8e-10	63.7348	72.1528	170.668	167.205	37.7634	48.1574
GSN-AS1	NR_103560	51.5328	1.31256	0.375725	3.4934	0.00047692	0.00119936	-1.4963	0.386046	-3.87596	0.000106206	0.000306266	36.5538	34.3585	85.3341	90.6533	25.1756	37.1213
RPL13P5	NR_002803	111.466	1.31246	0.26118	5.02513	5.03e-07	1.83e-06	-0.794468	0.255822	-3.10554	0.00189929	0.0045551	63.7348	72.1528	182.046	156.125	94.4085	100.328
TSC22D3	NM_001318468	1046.13	1.30967	0.108837	12.0334	2.37e-33	4.53e-32	-0.750185	0.107306	-6.99111	2.73e-12	1.7e-11	687.023	581.517	1482.54	1657.95	912.616	955.122
KCNN1	NM_002248	171.882	1.30956	0.221278	5.91816	3.26e-09	1.48e-08	-0.559591	0.214404	-2.60998	0.0090547	0.0192734	97.4767	102.217	274.207	221.597	154.201	181.594
FTSJ1	NM_001282157	2723.72	1.3093	0.0717695	18.2431	2.35e-74	1.2e-72	-0.883833	0.0711949	-12.4143	2.19e-35	4.94e-34	1748.02	1642.34	4228.02	4172.07	2256.36	2295.5
PHC2	NM_001330488	12029.3	1.3089	0.0531354	24.6333	5.55e-134	5.48e-132	-1.09264	0.0531169	-20.5705	5.05e-94	4.96e-92	7748.46	7808.83	19423.2	19121.8	9010.77	9062.62
SLA	NM_001282965	76.439	1.30848	0.321304	4.07242	4.65e-05	0.000133766	-1.56449	0.331134	-4.72465	2.31e-06	8.11e-06	46.8638	59.2684	146.775	116.842	36.7144	52.1705
LINC00474	NR_024032	91.3798	1.30742	0.277467	4.712	2.45e-06	8.24e-06	-1.77723	0.292099	-6.08434	1.17e-09	5.73e-09	61.8602	68.717	158.153	165.19	47.2043	47.1541
SLC2A1-AS1	NR_033967	967.766	1.30507	0.100983	12.9236	3.31e-38	7.57e-37	-1.24927	0.101696	-12.2843	1.1e-34	2.43e-33	607.355	679.439	1575.84	1605.57	668.203	670.19
COL16A1	NM_001856	3679.63	1.30504	0.0709101	18.4042	1.22e-75	6.27e-74	-0.451657	0.069743	-6.47602	9.42e-11	5.1e-10	2058.26	2124.21	5387.43	4950.68	3718.65	3838.55
ARPC2	NM_152862	9955.55	1.30464	0.0573018	22.7679	9.54e-115	7.76e-113	-1.35602	0.0575242	-23.573	7.29e-123	1.08e-120	6598.42	6869.12	16376.2	16892.7	6386.21	6610.61
CD59	NM_000611	15041.7	1.30322	0.0547072	23.8217	1.99e-125	1.8e-123	-1.36788	0.0548703	-24.9294	3.57e-137	6.31e-135	10021.4	10378	25414.8	24929.7	9945.41	9561.25
KCNG2	NM_012283	119.513	1.30311	0.245923	5.29885	1.17e-07	4.53e-07	-1.91409	0.261707	-7.31386	2.6e-13	1.77e-12	86.2294	87.6141	230.971	198.43	56.6451	57.1869
TXN2	NM_012473	4672.57	1.30193	0.0612133	21.2687	2.21e-100	1.58e-98	-1.18718	0.0613504	-19.3509	2e-83	1.65e-81	3096.76	3067.35	7537.85	7659.2	3349.41	3324.87
VSIG1	NM_001170553	23.2757	1.29942	0.562119	2.31165	0.0207968	0.0398014	-1.4533	0.576033	-2.52295	0.0116376	0.0242478	12.1846	19.7561	37.547	41.2976	17.8327	11.0361
CSNK1D	NM_001363749	33969.9	1.29692	0.0554802	23.3762	7.46e-121	6.46e-119	-0.829062	0.0554106	-14.9622	1.3e-50	4.82e-49	21575.2	20536.1	53316.7	50151.4	29077.8	29162.3
LOC100130370	NM_001272086	157.36	1.29672	0.234801	5.52263	3.34e-08	1.37e-07	-0.731346	0.230017	-3.17953	0.00147513	0.00359457	99.3512	91.909	240.073	229.655	166.788	116.38
MAP1LC3A	NM_181509	534.57	1.29638	0.152077	8.52447	1.54e-17	1.33e-16	-0.479511	0.148524	-3.22851	0.00124437	0.00306769	352.416	262.842	815.794	694.001	571.696	510.669
PKD1L3	NM_181536	50.5457	1.29563	0.393125	3.29571	0.000981735	0.00236222	-1.01853	0.391049	-2.6046	0.00919805	0.0195383	25.3064	39.5123	84.1963	75.5444	33.5675	45.1476
CMTM2	NM_144673	79.9561	1.29518	0.299722	4.32125	1.55e-05	4.75e-05	-1.53561	0.309359	-4.96384	6.91e-07	2.57e-06	61.8602	49.8198	137.672	135.98	48.2533	46.1508
MIR4435-2HG	NR_136162	94129	1.29466	0.0538426	24.0453	9.36e-128	8.7e-126	-1.31927	0.0538647	-24.4924	1.78e-132	3.01e-130	62341	64966.8	154629	157683	60701.5	64452.7
TINAGL1	NM_001204414	2550.74	1.29302	0.0773799	16.71	1.11e-62	4.53e-61	-0.694959	0.0764143	-9.09462	9.49e-20	1e-18	1562.44	1520.36	3960.64	3594.91	2367.56	2298.51
FGF5	NM_004464	11507.8	1.29293	0.0621799	20.7934	4.97e-96	3.37e-94	-1.2486	0.0622852	-20.0465	2.17e-89	1.98e-87	7347.3	8058.78	18472	19279.9	7842.2	8046.3
DLGAP4-AS1	NR_109939	2057.38	1.29244	0.0774352	16.6905	1.54e-62	6.25e-61	-0.946633	0.0769693	-12.2988	9.19e-35	2.03e-33	1274.7	1339.98	3223.35	3182.94	1622.78	1700.56
AIFM1	NM_001130847	2496.07	1.29078	0.0721346	17.894	1.31e-71	6.45e-70	-1.19487	0.0724049	-16.5026	3.51e-61	1.72e-59	1632.73	1683.57	4078.97	4036.09	1807.4	1737.68
AHDC1	NM_001029882	13475.9	1.29048	0.057532	22.4306	1.98e-111	1.58e-109	-0.752163	0.0573218	-13.1218	2.47e-39	6.46e-38	8456.1	8051.05	20723.7	19653.6	11872.4	12098.5
DAPK1-IT1	NR_146781	143.577	1.29019	0.227839	5.66273	1.49e-08	6.33e-08	-1.83722	0.240651	-7.63438	2.27e-14	1.68e-13	98.414	109.947	268.518	241.742	77.6248	65.2131
TCTEX1D4	NM_001013632	307.47	1.29005	0.164953	7.8207	5.25e-15	3.8e-14	-0.745156	0.161663	-4.60932	4.04e-06	1.39e-05	184.643	191.549	450.564	469.383	250.707	297.974
PHLDA1	NM_007350	12758	1.28881	0.0560067	23.0116	3.56e-117	3e-115	-1.06201	0.055983	-18.9702	3.01e-80	2.33e-78	8306.14	8285.55	20834	19706	9808	9608.4
LINC01778	NR_146732	324.266	1.28593	0.162799	7.89891	2.81e-15	2.07e-14	-0.963924	0.16161	-5.9645	2.45e-09	1.17e-08	220.26	194.984	492.662	518.738	282.177	236.774
PTGER4	NM_000958	4413.11	1.28448	0.0752477	17.07	2.48e-65	1.09e-63	-0.773254	0.0747944	-10.3384	4.72e-25	6.77e-24	2845.57	2601.8	6917.75	6350.77	4039.64	3723.17
PDPN	NM_198389	658.045	1.28422	0.118736	10.8158	2.9e-27	4.34e-26	-0.612607	0.115872	-5.28692	1.24e-07	5.02e-07	418.962	366.777	959.155	952.867	631.488	619.023
KRTAP5-AS1	NR_021489	1089.65	1.28146	0.0932192	13.7467	5.33e-43	1.39e-41	-1.02393	0.0929076	-11.021	3.03e-28	5.09e-27	712.33	700.913	1735.13	1700.25	846.53	842.754
PRDM8	NM_020226	2293.03	1.28104	0.0833164	15.3756	2.39e-53	8.09e-52	-0.668839	0.0822899	-8.12783	4.37e-16	3.63e-15	1482.77	1292.74	3465.7	3276.61	2129.44	2110.9
PLOD1	NM_000302	5312.75	1.27843	0.0757484	16.8774	6.6e-64	2.81e-62	-0.84828	0.0754672	-11.2404	2.58e-29	4.52e-28	3556.02	3123.19	8484.48	7715.6	4554.69	4442.52
MYO16	NM_015011	2446.55	1.27839	0.0882381	14.4879	1.44e-47	4.29e-46	-1.29046	0.0887222	-14.545	6.29e-48	2.16e-46	1566.19	1756.58	3741.05	4319.13	1672.08	1624.31
ATP8B1	NM_005603	42653.9	1.27212	0.050607	25.1373	1.95e-139	2.04e-137	-1.16224	0.0506261	-22.9573	1.25e-116	1.66e-114	27941.1	29002	68612	68917.7	30437.3	31013.4
LINC01238	NR_110592	90.9506	1.27189	0.291481	4.36354	1.28e-05	3.96e-05	-1.39701	0.297681	-4.69297	2.69e-06	9.42e-06	58.1111	67.858	141.086	163.176	48.2533	67.2197
PVR	NM_001135768	19891.8	1.27083	0.0521531	24.3673	3.8e-131	3.64e-129	-0.932143	0.0520853	-17.8965	1.26e-71	8.18e-70	12945.7	12570.1	31168.6	30400.1	16159.6	16106.6
BTD	NM_001370752	9518.8	1.27023	0.0619882	20.4916	2.56e-93	1.66e-91	-1.31593	0.0621953	-21.1581	2.33e-99	2.48e-97	6347.23	6689.6	15175.8	16269.2	6185.86	6445.06
BBOF1	NM_025057	1570.96	1.26999	0.0842099	15.0813	2.15e-51	6.95e-50	-0.94405	0.0837243	-11.2757	1.73e-29	3.06e-28	971.955	1047.93	2431.45	2441.6	1255.63	1277.17
STOM	NM_001270527	4307.29	1.26985	0.0805127	15.772	4.85e-56	1.74e-54	-1.20991	0.0807049	-14.9918	8.31e-51	3.11e-49	2696.54	3105.15	6648.09	7343.92	3114.43	2935.59
SPATA3-AS1	NR_033879	30.8449	1.26791	0.506529	2.50313	0.0123099	0.0246566	-1.20765	0.51079	-2.36429	0.0180647	0.0361547	25.3064	16.3203	55.7516	44.3194	28.3226	15.0492
PLK3	NM_004073	1787.97	1.26642	0.101063	12.531	5.05e-36	1.06e-34	-0.262845	0.0990368	-2.65401	0.0079541	0.0171081	1055.37	927.679	2562.3	2207.91	2108.46	1866.1
LINC00518	NR_027793	51.1411	1.26537	0.419925	3.01332	0.00258403	0.00583551	-1.22127	0.423397	-2.88446	0.00392091	0.00889072	24.3692	44.666	81.9207	84.6097	24.1266	47.1541
LRP10	NM_014045	2905.62	1.26523	0.0763572	16.5698	1.15e-61	4.59e-60	-0.36571	0.0749108	-4.88193	1.05e-06	3.84e-06	1736.77	1572.76	4090.35	3862.84	3035.76	3135.25
RNF220	NM_001319956	15276.4	1.26429	0.0547246	23.1028	4.34e-118	3.67e-116	-0.161504	0.0542386	-2.97766	0.00290456	0.00675556	8437.36	8079.4	19780.4	19891.3	17455.1	18014.9
ODC1	NM_002539	2414.05	1.26338	0.0848749	14.8852	4.11e-50	1.3e-48	-1.43178	0.0857969	-16.688	1.6e-62	8.04e-61	1777.07	1599.39	4146.1	3957.52	1598.65	1405.59
LINC00673	NR_036488	52671.6	1.26316	0.0489528	25.8036	8.07e-147	9.1e-145	-0.857023	0.0489134	-17.5212	9.87e-69	5.69e-67	33674.4	33205.8	80377.9	80147.6	43876.9	44747.2
ARNT2	NM_014862	3727.84	1.26221	0.0695145	18.1576	1.12e-73	5.65e-72	-0.590168	0.0686611	-8.59538	8.3e-18	7.75e-17	2175.42	2304.6	5370.36	5377.76	3444.86	3694.07
SIK1	NM_173354	5021.35	1.2607	0.0734887	17.1551	5.76e-66	2.54e-64	-1.12193	0.0735606	-15.2518	1.6e-52	6.31e-51	3391.06	3307.86	8582.33	7471.85	3705.01	3669.99
SIK1B	NM_001320643	5021.35	1.2607	0.0734887	17.1551	5.76e-66	2.54e-64	-1.12193	0.0735606	-15.2518	1.6e-52	6.31e-51	3391.06	3307.86	8582.33	7471.85	3705.01	3669.99
APEH	NM_001640	4929.52	1.26006	0.0705264	17.8665	2.15e-71	1.05e-69	-0.694318	0.0700267	-9.91505	3.58e-23	4.64e-22	3092.07	2974.59	7673.24	6858.43	4523.22	4455.56
CDKN1B	NM_004064	9677.91	1.25949	0.059678	21.1048	7.18e-99	5.05e-97	-1.04752	0.0596614	-17.5578	5.19e-69	3.04e-67	6189.77	6565.05	14860.6	15677	7385.89	7389.15
IRAK1	NM_001025243	7313.75	1.25824	0.0668147	18.8319	4.14e-79	2.28e-77	-0.521976	0.0663064	-7.87217	3.49e-15	2.73e-14	4482.05	4194.31	10877.3	9877.18	7241.13	7210.57
EXOC3	NM_007277	6223.37	1.25728	0.0647398	19.4205	5.18e-84	3e-82	-0.834335	0.0644692	-12.9416	2.62e-38	6.61e-37	3878.45	4013.07	9811.15	9057.27	5197.71	5382.59
KLF6	NM_001160124	23153.9	1.25692	0.0518939	24.221	1.34e-129	1.26e-127	-0.918319	0.0518357	-17.716	3.16e-70	1.96e-68	14823	15025	35000.6	36330.8	18784.2	18960
MIR645	NR_030375	120.375	1.25675	0.257293	4.88452	1.04e-06	3.64e-06	-1.18684	0.259272	-4.57757	4.7e-06	1.6e-05	86.2294	76.4476	210.491	178.285	97.5555	73.2394
SCX	NM_001080514	506.103	1.25447	0.157531	7.96329	1.68e-15	1.25e-14	-0.425195	0.15389	-2.76298	0.00572762	0.0126292	344.917	243.945	756.629	646.66	530.786	513.679
LINC01031	NR_125789	184.349	1.2539	0.204864	6.12062	9.32e-10	4.43e-09	-1.76578	0.215207	-8.20505	2.3e-16	1.96e-15	136.842	133.998	294.687	350.526	101.751	88.2886
KCNE1	NM_000219	411.874	1.25246	0.14647	8.55095	1.22e-17	1.07e-16	-0.782978	0.144309	-5.42571	5.77e-08	2.4e-07	253.064	265.419	567.756	666.805	365.046	353.154
TMEM132D	NM_133448	895.74	1.25177	0.103409	12.105	9.94e-34	1.92e-32	-0.85958	0.102386	-8.39546	4.64e-17	4.13e-16	581.111	564.338	1313.01	1413.18	734.289	768.512
AKAP17A	NR_027383	1196.33	1.25141	0.103577	12.0819	1.32e-33	2.54e-32	-0.379381	0.101087	-3.753	0.000174731	0.000491188	717.953	659.683	1700.99	1578.37	1352.14	1168.82
NCEH1	NM_001146276	10206.8	1.25125	0.059802	20.9233	3.29e-97	2.27e-95	-1.21879	0.0599336	-20.3357	6.21e-92	5.89e-90	6700.58	7206.69	16296.5	16812.2	7012.46	7212.57
CASR	NM_000388	35.445	1.25103	0.445216	2.80994	0.00495514	0.010683	-1.00129	0.443475	-2.25783	0.0239563	0.0467032	22.4946	24.0509	52.3382	58.421	27.2736	28.0918
LOC100507156	NR_038323	1740.17	1.25045	0.0807911	15.4775	4.92e-54	1.7e-52	-0.808795	0.0799554	-10.1156	4.71e-24	6.4e-23	1071.31	1132.11	2646.49	2597.72	1487.46	1505.92
LOC101928093	NR_161233	119.264	1.24823	0.249563	5.00165	5.68e-07	2.05e-06	-1.00512	0.248747	-4.04074	5.33e-05	0.00015997	80.6057	76.4476	175.219	197.423	98.6045	87.2853
RSU1	NM_152724	13635.5	1.24754	0.0635335	19.636	7.62e-86	4.5e-84	-1.24365	0.0636432	-19.5409	4.93e-85	4.17e-83	8937.86	9752.66	21397.2	22982.6	9214.27	9528.14
ZDHHC7	NM_001145548	4945.9	1.24437	0.0622966	19.9749	9.1e-89	5.53e-87	-1.00029	0.0622157	-16.0777	3.66e-58	1.66e-56	3341.39	3176.44	7717.62	7721.65	3893.83	3824.5
SSUH2	NM_001256749	61.7711	1.24402	0.361557	3.44072	0.000580162	0.00144097	-1.9159	0.383739	-4.99272	5.95e-07	2.23e-06	53.4247	39.5123	105.814	113.82	19.9307	38.1246
TTYH3	NM_025250	5563.27	1.24114	0.0803812	15.4407	8.72e-54	3e-52	-0.431286	0.0797582	-5.40742	6.39e-08	2.65e-07	3298.27	3224.54	8384.36	7037.72	5902.63	5532.08
FZD7	NM_003507	2044.55	1.24085	0.0826561	15.0121	6.11e-51	1.96e-49	-0.937585	0.0823428	-11.3864	4.89e-30	8.83e-29	1287.82	1379.49	3273.42	3033.86	1702.5	1590.2
MN1	NM_002430	4975.84	1.23886	0.0666563	18.5858	4.18e-77	2.24e-75	-0.509499	0.0659201	-7.72904	1.08e-14	8.16e-14	2991.78	2957.41	7330.77	6712.37	4892.46	4970.24
KLHL36	NM_024731	1549.13	1.23723	0.0907035	13.6403	2.3e-42	5.93e-41	-0.974826	0.0904648	-10.7757	4.48e-27	7.09e-26	1055.37	984.371	2540.68	2268.35	1244.09	1201.93
GRK6	NM_001004106	9403.91	1.23721	0.0681026	18.1668	9.45e-74	4.78e-72	-0.584122	0.067774	-8.61867	6.77e-18	6.36e-17	5927.33	5517.97	14162	12819.4	9254.13	8742.57
EBP	NM_006579	2016.39	1.23674	0.0783601	15.7828	4.09e-56	1.47e-54	-0.953811	0.0780863	-12.2148	2.59e-34	5.63e-33	1345.93	1299.61	3153.95	3080.2	1661.59	1557.09
NADK	NM_001353641	7909.96	1.2362	0.0705699	17.5174	1.06e-68	4.91e-67	-0.659853	0.0702531	-9.39251	5.86e-21	6.66e-20	5144.71	4647.84	12086.7	10981.1	7451.98	7147.36
MIR22HG	NR_028505	5013.18	1.23436	0.0668334	18.4692	3.66e-76	1.91e-74	-0.423211	0.0660003	-6.41226	1.43e-10	7.63e-10	3042.4	2847.46	7116.86	6739.57	5273.24	5059.54
SERTAD4-AS1	NR_024337	717.477	1.23401	0.116748	10.5699	4.11e-26	5.84e-25	-0.791872	0.115349	-6.865	6.65e-12	4e-11	471.45	442.366	1125.27	1024.38	652.468	588.925
SHISA9	NM_001145204	195.212	1.23264	0.200279	6.1546	7.53e-10	3.61e-09	-1.25033	0.202974	-6.16008	7.27e-10	3.63e-09	125.595	144.306	296.963	337.432	140.564	126.413
EPHA2	NM_001329090	16104.3	1.23213	0.0570848	21.5843	2.52e-103	1.84e-101	-0.678697	0.0569038	-11.9271	8.55e-33	1.75e-31	10212.6	9848	24321.4	22804.3	14855.7	14583.7
SLC38A5	NM_033518	362.832	1.22993	0.149119	8.24799	1.61e-16	1.3e-15	-0.612971	0.145499	-4.21287	2.52e-05	7.88e-05	233.382	213.023	525.658	520.753	344.067	340.112
FIBP	NM_004214	2643.65	1.22911	0.0732095	16.789	2.94e-63	1.24e-61	-0.538186	0.072035	-7.47117	7.95e-14	5.65e-13	1567.13	1631.17	3827.52	3672.47	2527	2636.62
DNAJC5B	NM_001349432	96.8965	1.22906	0.289395	4.24701	2.17e-05	6.5e-05	-1.72184	0.302792	-5.68657	1.3e-08	5.74e-08	83.4175	60.1274	170.668	165.19	60.8411	41.1344
TFCP2L1	NM_014553	305.198	1.22787	0.160803	7.63585	2.24e-14	1.55e-13	-0.553651	0.156299	-3.54226	0.00039671	0.00106137	181.832	188.972	423.257	445.208	298.96	292.957
IQCN	NM_025249	2633.89	1.22688	0.0806665	15.2093	3.07e-52	1.02e-50	-0.456305	0.079436	-5.74431	9.23e-09	4.14e-08	1562.44	1568.47	3910.58	3420.65	2665.47	2675.75
EHD1	NM_001282444	14903.9	1.22673	0.0614856	19.9514	1.46e-88	8.8e-87	-0.615035	0.0612766	-10.037	1.05e-23	1.4e-22	8861.94	9504.42	22112.9	20876.4	14413	13654.6
USP2	NM_001243759	2017.87	1.22629	0.0785798	15.6057	6.66e-55	2.35e-53	-0.748954	0.0777433	-9.63369	5.76e-22	6.95e-21	1318.75	1240.34	3059.51	2927.09	1770.68	1790.85
MIR221	NR_029635	43.8373	1.22428	0.440741	2.77777	0.00547336	0.0117017	-1.03827	0.440912	-2.35483	0.0185311	0.0370005	24.3692	34.3585	54.6138	82.5952	43.0083	24.0787
PFDN2	NM_012394	3343	1.22404	0.0737573	16.5955	7.51e-62	3.01e-60	-1.07033	0.0738338	-14.4965	1.28e-47	4.34e-46	2156.67	2351.84	5065.43	5467.4	2493.43	2523.25
CHSY1	NM_014918	11429.2	1.2237	0.05462	22.404	3.6e-111	2.85e-109	-1.45052	0.0549713	-26.3868	1.94e-153	4.25e-151	8054.01	8312.18	18885	19338.4	6955.81	7029.98
PRKCG	NM_001316329	207.246	1.2209	0.199205	6.12884	8.85e-10	4.21e-09	-0.758541	0.196156	-3.86703	0.000110168	0.000316887	139.654	124.55	306.065	309.228	202.454	161.528
UGT1A9	NM_021027	80.7042	1.2207	0.328407	3.71703	0.000201577	0.000532615	-1.03259	0.328493	-3.14343	0.0016698	0.00403957	53.4247	54.9736	120.606	131.951	43.0083	80.2623
C1orf185	NM_001136508	54.661	1.21979	0.390181	3.1262	0.00177078	0.00410516	-1.51519	0.402154	-3.76768	0.000164774	0.000464631	31.8674	47.2429	69.4051	114.828	32.5185	32.1049
CLEC18C	NM_173619	194.71	1.21912	0.203711	5.98457	2.17e-09	1e-08	-0.479214	0.197423	-2.42734	0.0152099	0.0309151	111.536	121.973	284.447	259.873	210.846	179.587
C5orf56	NR_161242	6422.12	1.21796	0.0579169	21.0294	3.53e-98	2.48e-96	-0.892173	0.0577474	-15.4496	7.6e-54	3.09e-52	4237.42	4177.13	9703.06	9869.12	5284.78	5261.2
NT5E	NM_001204813	4071.18	1.21642	0.0652231	18.6502	1.26e-77	6.81e-76	-0.889488	0.0649839	-13.6878	1.2e-42	3.48e-41	2641.24	2694.56	6056.45	6341.7	3298	3395.1
GSG1	NM_001367359	676.84	1.2164	0.114626	10.6119	2.62e-26	3.77e-25	-0.955615	0.114208	-8.36729	5.9e-17	5.19e-16	436.771	461.263	1017.18	1069.71	520.296	555.817
IATPR	NR_160030	97.1533	1.21572	0.285474	4.25859	2.06e-05	6.19e-05	-1.59738	0.29649	-5.38764	7.14e-08	2.94e-07	71.233	71.2939	174.082	157.132	41.9593	67.2197
DSTNP2	NR_033796	82.2156	1.21488	0.317836	3.82235	0.000132188	0.00035863	-1.22282	0.321656	-3.80165	0.000143734	0.000407875	62.7975	51.5377	154.739	110.798	47.2043	66.2164
PER2	NM_022817	5407.29	1.21431	0.0605608	20.0511	1.97e-89	1.21e-87	-1.07265	0.0606362	-17.6899	5.02e-70	3.06e-68	3675.06	3659.18	8667.67	8351.18	4011.31	4079.33
SSR3	NM_001308197	5441.5	1.21327	0.0635546	19.0901	3.05e-81	1.74e-79	-1.30367	0.0639686	-20.3799	2.52e-92	2.42e-90	3798.78	3868.77	8826.96	8951.51	3740.68	3462.32
LRIG1	NM_015541	8887.94	1.21195	0.0590416	20.527	1.23e-93	8.06e-92	-0.706144	0.0587665	-12.0161	2.92e-33	6.12e-32	5554.3	5704.37	13114.1	12968.5	7739.4	8246.95
MTSS2	NM_138383	8183.21	1.21141	0.0637734	18.9955	1.86e-80	1.04e-78	-0.680357	0.0634755	-10.7184	8.34e-27	1.29e-25	5152.21	5160.65	12530.5	11353.8	7517.02	7385.14
SCML1	NM_001037535	1123.06	1.21064	0.0932083	12.9885	1.42e-38	3.28e-37	-1.23135	0.0942226	-13.0685	4.98e-39	1.29e-37	757.319	809.142	1835.25	1791.91	776.248	768.512
TENM4	NM_001098816	761.838	1.21013	0.113491	10.6628	1.52e-26	2.2e-25	-0.65757	0.111575	-5.8935	3.78e-09	1.77e-08	478.011	478.442	1041.08	1170.43	724.848	678.217
TTC9	NM_015351	222.404	1.21005	0.186	6.50564	7.74e-11	4.06e-10	-1.23172	0.188576	-6.53169	6.5e-11	3.57e-10	144.34	165.78	370.919	347.504	158.397	147.482
GPRC5A	NM_003979	13335.3	1.20997	0.0547732	22.0905	3.9e-108	3.04e-106	-1.23246	0.0549202	-22.4408	1.57e-111	1.95e-109	9345.58	9271.64	21335.8	21730.6	8944.68	9383.67
SRGN	NM_001321053	2374.21	1.20913	0.0721149	16.7667	4.28e-63	1.79e-61	-1.29673	0.0729394	-17.7782	1.04e-70	6.65e-69	1658.04	1691.3	3836.62	3907.16	1561.94	1590.2
LINC00636	NR_015394	94.9851	1.20837	0.275325	4.38888	1.14e-05	3.54e-05	-0.902666	0.273283	-3.30304	0.000956413	0.00239962	59.9857	65.2811	145.637	144.038	79.7228	75.2459
MIR1204	NR_031609	173.789	1.20719	0.228353	5.28648	1.25e-07	4.83e-07	-1.30158	0.231996	-5.61036	2.02e-08	8.78e-08	147.152	98.7807	306.065	260.88	117.486	112.367
MYLK2	NM_033118	629.958	1.2063	0.125386	9.62071	6.54e-22	7.48e-21	-0.923287	0.124844	-7.39554	1.41e-13	9.79e-13	428.335	407.148	1022.87	905.526	473.092	542.774
SYNC	NM_030786	5013.61	1.20463	0.0652247	18.469	3.67e-76	1.91e-74	-0.95749	0.0651452	-14.6978	6.66e-49	2.37e-47	3461.36	3236.57	7899.66	7536.31	3932.64	4015.12
UGT1A7	NM_019077	79.0495	1.20425	0.329671	3.6529	0.000259296	0.000675871	-1.00316	0.329519	-3.04431	0.00233216	0.00550649	51.5502	54.9736	120.606	124.9	43.0083	79.259
TNFRSF13C	NM_052945	574.813	1.20406	0.135785	8.8674	7.49e-19	7.06e-18	-0.626709	0.133527	-4.6935	2.69e-06	9.39e-06	398.342	321.252	876.097	780.626	553.863	518.695
LINC02492	NR_110436	160.764	1.20392	0.222013	5.42276	5.87e-08	2.35e-07	-0.521362	0.215767	-2.41632	0.0156784	0.0317695	103.1	93.6269	212.766	239.728	145.809	169.554
LOC102723493	NR_135686	1172.19	1.20184	0.0945817	12.707	5.41e-37	1.18e-35	-1.20003	0.0954325	-12.5746	2.91e-36	6.76e-35	801.371	833.193	1947.89	1814.07	788.836	847.771
BFSP1	NM_001278608	5052.02	1.20058	0.0628945	19.0888	3.13e-81	1.78e-79	-1.40984	0.0635463	-22.186	4.69e-109	5.56e-107	3626.32	3654.88	8152.25	8580.84	3091.36	3206.48
CRAT37	NR_110106	80.8129	1.19901	0.306788	3.90829	9.3e-05	0.000256861	-1.56129	0.31857	-4.90092	9.54e-07	3.5e-06	55.2993	63.5632	143.361	129.936	55.5961	37.1213
EEF1D	NM_001130055	17445.8	1.19811	0.0668766	17.9152	8.98e-72	4.42e-70	-0.601086	0.0667194	-9.00916	2.08e-19	2.14e-18	11207	10568.7	26560.5	23402.7	16283.4	16652.4
BOK	NM_032515	6621.98	1.19623	0.0843862	14.1757	1.3e-45	3.63e-44	-0.458908	0.0839503	-5.46643	4.59e-08	1.93e-07	4212.12	3800.91	10051.2	8310.89	6817.35	6539.37
UGT1A6	NM_205862	77.1482	1.19506	0.335763	3.55923	0.000371943	0.000947172	-0.969802	0.335168	-2.89348	0.00380994	0.00865634	50.6129	53.2557	114.917	122.886	41.9593	79.259
TMEM123	NM_052932	6829.17	1.19479	0.0615759	19.4036	7.19e-84	4.16e-82	-1.71176	0.0625068	-27.3852	4.12e-165	9.98e-163	4998.49	5275.75	11459.8	12059.9	3629.48	3551.61
RPTOR	NM_001163034	50851.8	1.19457	0.0499135	23.9328	1.39e-126	1.28e-124	-0.709097	0.0498605	-14.2216	6.73e-46	2.18e-44	32399.7	32672.3	74162.2	74772.9	44759.1	46344.5
IRF2BP2	NM_001077397	3620.66	1.19412	0.0785845	15.1954	3.79e-52	1.25e-50	-1.08057	0.0787189	-13.7269	7.01e-43	2.04e-41	2471.6	2498.72	6026.86	5348.54	2824.91	2553.35
STK24	NM_001032296	17620.4	1.19378	0.0512058	23.3134	3.24e-120	2.8e-118	-1.2624	0.0513508	-24.5838	1.88e-133	3.23e-131	12505.1	12423.2	28712.1	28312	11846.2	11924
TADA3	NR_103488	3482.39	1.19278	0.0662927	17.9926	2.23e-72	1.1e-70	-1.14667	0.0666032	-17.2164	2e-66	1.12e-64	2368.5	2469.52	5495.52	5565.11	2472.45	2523.25
NOXA1	NM_006647	1246.44	1.19257	0.10507	11.3502	7.4e-30	1.23e-28	-0.605397	0.103699	-5.83804	5.28e-09	2.43e-08	766.692	794.54	1954.72	1616.65	1206.33	1139.73
2020-12-01	NR_163556	246.21	1.19253	0.177373	6.72327	1.78e-11	9.81e-11	-1.00984	0.177485	-5.68971	1.27e-08	5.64e-08	163.086	170.933	400.501	363.62	181.474	197.646
MIR3605	NR_037400	45.8272	1.19227	0.396162	3.00955	0.00261635	0.00590266	-1.24333	0.402823	-3.08655	0.00202494	0.00483913	34.6792	30.0637	77.3696	70.5081	26.2246	36.118
DLG1-AS1	NR_038289	2561.7	1.19181	0.0755497	15.7752	4.61e-56	1.65e-54	-1.02131	0.0756045	-13.5085	1.39e-41	3.88e-40	1709.59	1775.47	4026.63	3936.37	1872.44	2049.7
LOC101927989	NR_136504	375.522	1.18895	0.148761	7.99231	1.32e-15	9.95e-15	-0.919845	0.148117	-6.21025	5.29e-10	2.68e-09	246.504	255.971	543.863	601.334	287.422	318.039
ZFP36	NM_003407	6307.01	1.18726	0.0677187	17.5322	8.13e-69	3.8e-67	-0.708365	0.0674113	-10.5081	7.93e-26	1.17e-24	4026.54	4075.78	8772.34	9675.73	5474.65	5817.01
CYFIP2	NM_001037333	404.121	1.18563	0.142234	8.33578	7.7e-17	6.37e-16	-1.33775	0.145255	-9.20971	3.27e-20	3.54e-19	279.308	301.496	628.059	692.994	257.001	265.869
MIR222	NR_029636	46.7323	1.18517	0.399223	2.96869	0.00299074	0.00668835	-1.62605	0.417289	-3.8967	9.75e-05	0.000282764	33.7419	36.0764	86.4719	72.5226	32.5185	19.0623
NTN4	NM_001329701	15156.4	1.18493	0.060189	19.6868	2.8e-86	1.66e-84	-1.13892	0.0602675	-18.8978	1.19e-79	9.03e-78	10125.4	10993	23420.2	24595.2	10777.3	11027
ODC1-DT	NR_110597	191.284	1.18398	0.199082	5.94721	2.73e-09	1.25e-08	-1.29656	0.203087	-6.38428	1.72e-10	9.1e-10	138.717	134.857	306.065	315.272	114.339	138.453
SGCA	NM_001135697	593.021	1.18312	0.128123	9.23429	2.6e-20	2.7e-19	-0.416552	0.124734	-3.33951	0.00083926	0.00212842	359.914	355.61	827.172	797.749	660.86	556.82
LASP1	NM_001271608	23181.6	1.18183	0.0567061	20.8413	1.83e-96	1.25e-94	-0.727356	0.0566147	-12.8475	8.89e-38	2.21e-36	15132.3	14850.6	35299.9	32722.8	20305.2	20778.9
TRAF3IP2	NM_001164281	4070.99	1.17974	0.0700498	16.8415	1.21e-63	5.13e-62	-1.20412	0.0704251	-17.0979	1.54e-65	8.43e-64	2749.03	2999.5	6313.59	6710.36	2809.18	2844.3
NFE2L2	NM_001313903	12492	1.17946	0.0545679	21.6146	1.31e-103	9.59e-102	-1.29389	0.0547942	-23.6136	2.79e-123	4.16e-121	8771.03	9122.18	20274.2	20255	8161.09	8368.35
PDCD6	NM_001267557	15290.6	1.17898	0.0566691	20.8047	3.92e-96	2.68e-94	-0.609964	0.0564727	-10.801	3.4e-27	5.42e-26	9817.03	9506.99	22541.9	21211.9	14191.7	14474.3
MAP3K8	NM_001244134	10408.4	1.17105	0.0546699	21.4204	8.62e-102	6.19e-100	-0.794622	0.0545206	-14.5747	4.07e-48	1.4e-46	6786.81	6938.7	15278.2	15628.6	8936.29	8882.03
BDKRB1	NM_000710	263.235	1.16875	0.177426	6.58727	4.48e-11	2.4e-10	-1.2012	0.17979	-6.68117	2.37e-11	1.35e-10	175.271	198.42	397.088	443.194	166.788	198.649
WDR87	NM_001291088	307.56	1.16855	0.160121	7.29794	2.92e-13	1.86e-12	-1.31419	0.163553	-8.03526	9.34e-16	7.61e-15	208.075	236.215	482.422	516.724	198.258	203.666
SRD5A3-AS1	NR_037969	73.2736	1.16806	0.320814	3.64093	0.000271651	0.000705414	-1.50982	0.332571	-4.53985	5.63e-06	1.9e-05	49.6756	59.2684	104.676	140.009	39.8614	46.1508
ITGB1	NM_002211	21632.2	1.16786	0.0656615	17.786	9.07e-71	4.39e-69	-1.91775	0.0660485	-29.0355	2.35e-185	6.77e-183	15896.2	17890.5	36628.8	39285.1	10132.1	9960.55
AGAP1-IT1	NR_131900	198.714	1.16776	0.208036	5.61328	1.99e-08	8.34e-08	-1.40055	0.213262	-6.5673	5.12e-11	2.84e-10	156.525	134.857	295.825	357.577	108.045	139.456
EDNRA	NM_001166055	202.257	1.16756	0.195755	5.96443	2.45e-09	1.13e-08	-0.706959	0.192652	-3.66963	0.000242905	0.000669289	127.47	134.857	314.029	275.989	184.621	176.577
FOXC2-AS1	NR_125795	159.296	1.16717	0.223458	5.22321	1.76e-07	6.7e-07	-0.661165	0.21944	-3.01297	0.00258706	0.00606166	108.724	96.2038	233.247	226.633	161.543	129.423
RELT	NM_152222	6948.39	1.16636	0.167168	6.97719	3.01e-12	1.77e-11	-0.387648	0.166946	-2.322	0.0202329	0.0401242	4653.57	3751.95	10275.4	8589.9	7424.71	6994.86
PDP1	NM_018444	2640.83	1.16562	0.071995	16.1904	5.9e-59	2.26e-57	-0.918343	0.07186	-12.7796	2.13e-37	5.19e-36	1747.08	1828.73	4085.8	3938.38	2097.97	2147.02
BST1	NM_004334	1250.68	1.16492	0.0899578	12.9497	2.36e-38	5.42e-37	-1.10955	0.0905476	-12.2537	1.6e-34	3.52e-33	881.977	870.988	1955.86	1974.23	876.95	944.086
NRP1	NM_001244973	42849.2	1.16489	0.0575747	20.2326	5.06e-91	3.17e-89	-1.45405	0.0576762	-25.2106	3.06e-140	5.67e-138	30449.3	32865.6	69044.4	72919.5	25680.2	26136.4
CNBD2	NM_080834	180.113	1.16293	0.206309	5.63686	1.73e-08	7.31e-08	-0.925453	0.205745	-4.49806	6.86e-06	2.29e-05	134.03	110.806	277.62	269.945	145.809	142.466
PCDHGA12	NM_003735	7995.67	1.16222	0.0625579	18.5782	4.82e-77	2.58e-75	-0.726272	0.0623355	-11.651	2.27e-31	4.31e-30	5245.93	5204.45	11696.5	11691.3	6739.72	7396.17
PVRIG2P	NR_103728	1175.53	1.16189	0.100755	11.5318	9.12e-31	1.57e-29	-0.557569	0.0991903	-5.6212	1.9e-08	8.27e-08	784.5	698.336	1752.19	1565.28	1117.17	1135.71
IGSF23	NM_001205280	350.378	1.16047	0.152926	7.58843	3.24e-14	2.21e-13	-0.932465	0.152617	-6.10982	9.97e-10	4.92e-09	254.939	222.471	541.587	524.782	268.54	289.948
MIR3187	NR_036154	720.237	1.15863	0.129934	8.91702	4.79e-19	4.57e-18	-0.32923	0.126924	-2.59392	0.00948898	0.0201076	455.516	407.148	1058.14	868.257	814.011	718.348
CHMP1A	NM_002768	2361.47	1.15804	0.0783274	14.7846	1.84e-49	5.75e-48	-0.404112	0.0769813	-5.24948	1.53e-07	6.08e-07	1485.58	1395.81	3272.28	3156.75	2521.76	2336.64
ADGRE3	NM_032571	229.903	1.1578	0.194239	5.96071	2.51e-09	1.15e-08	-2.48201	0.216522	-11.4631	2.02e-30	3.7e-29	161.211	218.176	449.426	398.875	74.4778	77.2525
KDM6B	NM_001348716	3777.18	1.15761	0.0716394	16.1588	9.84e-59	3.74e-57	-0.356116	0.0706468	-5.04079	4.64e-07	1.76e-06	2321.63	2235.02	5285.02	4881.18	3851.87	4088.36
PPP1R18	NM_001134870	6229.01	1.15616	0.0608822	18.9901	2.06e-80	1.15e-78	-0.390701	0.0602151	-6.48841	8.67e-11	4.72e-10	3888.76	3695.26	8510.65	8389.46	6350.55	6539.37
CYP2D7	NM_001348386	449.103	1.15477	0.141935	8.13594	4.09e-16	3.2e-15	-0.819314	0.140899	-5.8149	6.07e-09	2.77e-08	307.426	292.906	716.806	620.471	357.703	399.305
EIF6	NR_052022	4550.48	1.15446	0.0658145	17.5411	6.95e-69	3.26e-67	-0.757918	0.0655022	-11.5709	5.79e-31	1.08e-29	3037.71	2972.87	6827.87	6552.22	4083.69	3828.51
DENND2A	NM_015689	15760.7	1.15436	0.0543013	21.2584	2.76e-100	1.96e-98	-0.593456	0.0541081	-10.968	5.45e-28	9e-27	10076.7	10038.7	22853.6	21922	14608.1	15065.2
MIR5703	NR_049888	111.402	1.15348	0.296675	3.88802	0.000101064	0.000277997	-0.742453	0.293644	-2.52841	0.0114579	0.0239041	94.6649	52.3967	185.459	141.016	97.5555	97.3181
INPP5D	NM_001017915	359.379	1.15319	0.1602	7.19842	6.09e-13	3.79e-12	-1.03744	0.160837	-6.45027	1.12e-10	6.01e-10	233.382	267.137	499.489	613.421	277.981	264.866
FAM110B	NM_147189	2558.24	1.15112	0.0720674	15.9728	1.98e-57	7.3e-56	-0.513731	0.0709892	-7.23675	4.6e-13	3.08e-12	1628.99	1584.79	3604.51	3532.46	2541.69	2457.03
LINC01341	NR_015422	233.984	1.15069	0.179846	6.39818	1.57e-10	8.03e-10	-0.917216	0.179395	-5.11283	3.17e-07	1.22e-06	162.149	157.19	369.781	339.446	186.719	188.616
LINC00880	NR_034007	3057.17	1.14916	0.0695474	16.5235	2.49e-61	9.86e-60	-0.811877	0.0692336	-11.7266	9.31e-32	1.81e-30	2043.26	2050.34	4407.79	4669.65	2603.58	2568.39
NINJ1	NM_004148	2478.94	1.1489	0.0753367	15.2502	1.64e-52	5.48e-51	-0.346277	0.0738964	-4.68598	2.79e-06	9.72e-06	1545.57	1452.51	3401.99	3245.39	2650.78	2577.42
LOC101929829	NR_111920	420.162	1.14889	0.145472	7.8977	2.84e-15	2.08e-14	-0.740444	0.143855	-5.14715	2.64e-07	1.03e-06	283.995	270.573	663.33	567.087	381.83	354.158
CYP2D6	NM_000106	416.933	1.14791	0.145681	7.87957	3.28e-15	2.4e-14	-0.736005	0.14403	-5.11009	3.22e-07	1.24e-06	282.12	267.996	657.641	562.05	377.634	354.158
DGKD	NM_152879	21943.7	1.14737	0.0513035	22.3643	8.77e-111	6.91e-109	-0.928095	0.0512923	-18.0942	3.54e-73	2.39e-71	14940.2	15124.6	33565.9	33032	17278.9	17720.9
TRAF5	NM_004619	2643.16	1.14692	0.0696341	16.4706	5.97e-61	2.35e-59	-1.20354	0.0702971	-17.1207	1.04e-65	5.72e-64	1894.23	1903.46	4207.54	4202.28	1807.4	1844.03
TGM5	NM_004245	50.6221	1.14666	0.376558	3.04512	0.00232588	0.00529241	-1.02543	0.378343	-2.71031	0.00672203	0.0146266	31.8674	38.6533	81.9207	74.5372	34.6165	42.1377
LOC101927692	NR_120628	170.491	1.14516	0.231849	4.93925	7.84e-07	2.79e-06	-0.699735	0.228934	-3.05649	0.00223945	0.00531275	115.285	108.229	284.447	210.517	172.033	132.433
LINC00643	NR_015358	59.3015	1.14499	0.346629	3.30321	0.000955851	0.00230436	-1.37177	0.356863	-3.84395	0.000121069	0.000346407	39.3656	48.1019	88.7475	104.755	36.7144	38.1246
CYP1B1-AS1	NR_027252	2124.55	1.14407	0.0912369	12.5396	4.53e-36	9.5e-35	-1.42955	0.0924997	-15.4546	7.02e-54	2.86e-52	1512.76	1650.07	3210.84	3778.23	1265.07	1330.35
CSNK1E	NM_001894	12697.9	1.1439	0.0595477	19.2097	3.07e-82	1.76e-80	-0.696875	0.0593951	-11.7329	8.65e-32	1.69e-30	8490.78	8169.59	19117.1	17699.6	11264	11446.4
JUNB	NM_002229	9720.17	1.14372	0.0755786	15.1328	9.84e-52	3.19e-50	-0.505002	0.0753092	-6.70572	2e-11	1.15e-10	6569.37	5668.29	13001.5	14031.1	9888.77	9161.94
LINC00211	NR_110012	80.2867	1.14281	0.301203	3.79416	0.000148145	0.000399448	-1.00376	0.302256	-3.32089	0.000897303	0.00226378	52.4874	59.2684	113.779	132.958	65.037	58.1902
LOC100131315	NR_109767	239.423	1.14251	0.178006	6.41837	1.38e-10	7.08e-10	-0.768024	0.17605	-4.36254	1.29e-05	4.16e-05	155.588	163.203	361.817	342.468	209.797	203.666
NBL1	NM_001278164	2029.59	1.1425	0.078885	14.4831	1.55e-47	4.6e-46	-0.367412	0.0772796	-4.75432	1.99e-06	7.05e-06	1241.89	1233.47	2823.99	2642.04	2148.32	2087.82
LAT2	NM_032464	247.235	1.14224	0.178356	6.40425	1.51e-10	7.74e-10	-0.532744	0.174115	-3.05973	0.0022154	0.00525952	149.964	163.203	360.679	331.388	244.413	233.764
LIMS2	NM_001161404	11023.2	1.1411	0.0625598	18.2401	2.48e-74	1.26e-72	-0.271612	0.0621325	-4.3715	1.23e-05	4e-05	6772.75	6370.06	15098.4	13888.1	12052.8	11957.1
SIDT2	NM_001040455	2181.97	1.14085	0.0854304	13.3542	1.12e-40	2.74e-39	-0.446843	0.084239	-5.30447	1.13e-07	4.58e-07	1412.47	1302.19	3173.29	2813.27	2238.53	2152.03
LOC730668	NR_027240	2165.17	1.1393	0.0753687	15.1163	1.26e-51	4.09e-50	-0.471449	0.0740747	-6.36451	1.96e-10	1.03e-09	1360.92	1350.29	3014	2958.32	2196.57	2110.9
TRIOBP	NM_001039141	19835.8	1.13913	0.0609129	18.701	4.86e-78	2.65e-76	-0.52813	0.0607591	-8.6922	3.56e-18	3.39e-17	12661.7	12500.5	29150.1	26272.3	19408.3	19022.2
BTBD19	NM_001136537	1441.83	1.13895	0.0953382	11.9464	6.78e-33	1.28e-31	-0.303024	0.093284	-3.2484	0.00116057	0.00287323	895.098	840.065	1929.69	1890.62	1437.11	1658.42
ABL1	NM_007313	17702.3	1.138	0.0541607	21.0116	5.14e-98	3.56e-96	-1.12523	0.0542512	-20.7411	1.47e-95	1.48e-93	12291.4	12938.5	27817.8	27710.7	12576.3	12879.1
WEE1	NM_003390	5992.3	1.13784	0.0598799	19.0021	1.64e-80	9.27e-79	-1.24875	0.0602976	-20.7098	2.83e-95	2.82e-93	4285.22	4427.09	9531.25	9641.48	4107.82	3960.95
KCTD10	NM_001317395	4978.74	1.13755	0.0608533	18.6933	5.61e-78	3.05e-76	-1.22119	0.061301	-19.9213	2.66e-88	2.4e-86	3609.45	3599.91	7848.46	8011.74	3353.6	3449.27
UGT1A10	NM_019075	97.4358	1.13691	0.278889	4.07658	4.57e-05	0.000131495	-1.00285	0.279911	-3.58274	0.000340015	0.000918314	66.5466	69.5759	141.086	158.14	63.988	85.2787
PPP1R14B	NM_138689	1199.23	1.13661	0.0953672	11.9182	9.51e-33	1.78e-31	-0.21478	0.0925753	-2.32006	0.0203379	0.0403183	729.201	683.734	1617.93	1488.73	1336.41	1339.38
CCER2	NM_001243212	108.069	1.13601	0.263612	4.30942	1.64e-05	5e-05	-0.719381	0.260029	-2.76654	0.00566544	0.0125067	79.6684	63.5632	158.153	156.125	98.6045	92.3017
LINC01135	NR_108106	4360.42	1.13571	0.0656351	17.3034	4.43e-67	2.01e-65	-0.930292	0.065614	-14.1782	1.25e-45	4.01e-44	2925.24	3087.97	6550.25	6664.02	3555.01	3380.05
SIRT7	NM_016538	4536.98	1.13438	0.0871233	13.0204	9.37e-39	2.18e-37	-0.23203	0.0863442	-2.68727	0.00720397	0.0155963	2906.49	2469.52	6344.31	5456.32	5076.03	4969.24
QPCT	NM_012413	664.663	1.13396	0.124613	9.09984	9.05e-20	9.1e-19	-0.570805	0.122609	-4.65551	3.23e-06	1.12e-05	431.147	422.609	886.337	986.106	682.888	578.892
ARID3B	NM_001307939	4225.86	1.13377	0.0627916	18.0561	7.06e-73	3.54e-71	-1.32462	0.0635146	-20.8553	1.36e-96	1.4e-94	3089.26	3139.51	6908.65	6760.72	2697.99	2759.02
ACOX2	NM_003500	114.025	1.13376	0.262389	4.32089	1.55e-05	4.76e-05	-0.995827	0.263256	-3.78274	0.000155113	0.000438582	74.0448	85.0373	196.837	153.103	81.8207	93.305
STRCP1	NR_146078	146.753	1.13152	0.229377	4.93303	8.1e-07	2.87e-06	-1.20884	0.233285	-5.18182	2.2e-07	8.62e-07	111.536	101.358	235.522	230.662	87.0656	114.374
DLX2	NM_004405	1703.58	1.13121	0.0854994	13.2306	5.84e-40	1.41e-38	-0.661939	0.0846418	-7.82048	5.26e-15	4.06e-14	1141.6	1092.6	2557.75	2336.84	1578.72	1513.95
LEKR1	NM_001004316	2156.6	1.13019	0.0746782	15.1341	9.64e-52	3.13e-50	-1.10674	0.0751824	-14.7208	4.74e-49	1.7e-47	1509.95	1566.75	3332.58	3402.52	1578.72	1549.06
NAMPT	NM_005746	3087.2	1.12869	0.0713237	15.8248	2.1e-56	7.61e-55	-1.09123	0.071661	-15.2277	2.32e-52	9.1e-51	2175.42	2221.28	4696.79	4916.43	2338.18	2175.11
IRF1	NM_001354924	9380.73	1.12865	0.0578933	19.4954	1.2e-84	6.99e-83	-0.271985	0.057362	-4.74155	2.12e-06	7.49e-06	5709.88	5553.19	12340.4	12285.5	10469.9	9925.44
SCAT2	NR_157844	131.474	1.12746	0.234862	4.80052	1.58e-06	5.43e-06	-1.08326	0.237158	-4.56768	4.93e-06	1.67e-05	89.9785	97.0627	200.251	208.503	101.751	91.2984
NECTIN2	NM_001042724	5539.87	1.12745	0.0672253	16.7712	3.96e-63	1.66e-61	-0.533405	0.0667466	-7.99149	1.33e-15	1.08e-14	3684.43	3397.2	7997.51	7472.85	5302.61	5384.6
MRVI1-AS1	NR_046375	249.903	1.12708	0.183463	6.14337	8.08e-10	3.86e-09	-0.428357	0.178574	-2.39877	0.0164502	0.0331948	158.4	153.754	306.065	374.7	249.658	256.839
LOC105372273	NR_134909	334.876	1.12684	0.175043	6.43751	1.21e-10	6.28e-10	-1.07678	0.176205	-6.11096	9.9e-10	4.88e-09	237.131	238.792	599.614	441.179	228.678	263.862
DCUN1D3	NM_173475	3335.62	1.1264	0.0711304	15.8358	1.76e-56	6.41e-55	-1.40595	0.0721411	-19.4889	1.36e-84	1.14e-82	2420.98	2573.45	5259.99	5643.67	2075.94	2039.67
FBLN1	NM_006486	17279	1.12616	0.0594881	18.9308	6.35e-80	3.54e-78	-0.532281	0.0593151	-8.9738	2.86e-19	2.92e-18	11222	10873.6	25107.6	23123.6	16378.8	16968.5
HIC1	NM_006497	279.772	1.12603	0.178919	6.29353	3.1e-10	1.55e-09	-0.409524	0.174288	-2.34969	0.0187888	0.037456	185.581	162.344	401.639	357.577	313.646	257.843
MIR378I	NR_039760	39.4195	1.12563	0.439945	2.55856	0.0105107	0.0213285	-1.39364	0.453281	-3.07456	0.00210812	0.00502264	27.181	31.7816	59.165	69.5009	16.7837	32.1049
ARHGAP23	NM_001199417	29209.1	1.12557	0.0586299	19.1979	3.85e-82	2.21e-80	-0.616848	0.0585474	-10.5359	5.9e-26	8.81e-25	19489.7	18570.8	43150.6	39893.5	26621.1	27529
PHLDB1	NM_015157	16809.2	1.12472	0.0560831	20.0545	1.84e-89	1.13e-87	-0.961294	0.0560975	-17.1361	7.98e-66	4.4e-64	11835	11616.6	26397.8	24742.3	13005.3	13258.3
MIR3190	NR_036158	307.486	1.12471	0.167488	6.71516	1.88e-11	1.03e-10	-0.382186	0.162771	-2.34799	0.0188749	0.0376178	187.455	192.408	440.324	388.802	341.969	293.961
AQP5	NM_001651	29.1835	1.12428	0.480109	2.34171	0.0191954	0.0370131	-1.74402	0.511296	-3.41098	0.000647288	0.00167494	22.4946	23.192	52.3382	47.3412	14.6858	15.0492
ERCC1	NM_001369412	6036.86	1.12364	0.0634504	17.709	3.58e-70	1.71e-68	-0.572773	0.0630337	-9.08678	1.02e-19	1.07e-18	3983.42	3816.37	8774.62	8221.25	5783.05	5642.44
NPTN	NM_001161364	8274.66	1.12313	0.0575246	19.5243	6.82e-85	3.98e-83	-1.52937	0.0581826	-26.2856	2.8e-152	6.07e-150	6260.06	6364.05	13688.7	13809.5	4639.66	4885.97
SNRK-AS1	NR_046757	148.946	1.12135	0.23171	4.83946	1.3e-06	4.51e-06	-1.4797	0.239871	-6.1687	6.89e-10	3.45e-09	111.536	114.242	275.345	216.561	78.6738	97.3181
PLS3	NM_001282337	5800.53	1.12092	0.0692716	16.1815	6.81e-59	2.6e-57	-1.63781	0.0702185	-23.3245	2.5e-120	3.54e-118	4215.87	4767.24	9620	9920.49	3156.39	3123.21
CYP2S1	NM_030622	492.127	1.12032	0.130826	8.56345	1.1e-17	9.66e-17	-0.445138	0.127506	-3.4911	0.000481027	0.00126782	317.736	301.496	654.228	690.98	485.679	502.643
SH3TC2	NM_024577	1280.48	1.11981	0.0972467	11.5151	1.11e-30	1.9e-29	-1.13894	0.0980655	-11.6141	3.49e-31	6.59e-30	910.095	937.128	1859.15	2153.52	898.979	924.02
THOC6	NM_024339	8571.02	1.11954	0.07253	15.4356	9.44e-54	3.24e-52	-0.318647	0.0721049	-4.41922	9.91e-06	3.25e-05	5443.7	5019.78	12141.3	10594.3	9059.02	9167.96
GREM1	NM_013372	19131.6	1.11941	0.0548267	20.4171	1.18e-92	7.54e-91	-0.898435	0.0548141	-16.3906	2.23e-60	1.06e-58	12890.4	13569.9	28290	29198.4	15251.2	15590
PEA15	NM_001297578	4828.45	1.11872	0.0627982	17.8145	5.45e-71	2.66e-69	-0.736442	0.0625144	-11.7804	4.93e-32	9.74e-31	3241.1	3233.13	7000.81	7057.86	4103.62	4334.17
SUN1	NM_001367696	11769	1.11566	0.0539473	20.6806	5.17e-95	3.46e-93	-0.742882	0.0538185	-13.8035	2.43e-43	7.21e-42	7966.84	7859.5	17386.5	16908.9	10203.5	10288.6
TLE3	NM_001282979	10445.9	1.11433	0.0556927	20.0086	4.63e-89	2.82e-87	-1.36868	0.0560803	-24.4058	1.49e-131	2.47e-129	7945.29	7710.9	17202.2	16692.3	6486.92	6637.69
TNFAIP1	NM_021137	5654.34	1.11408	0.0609668	18.2736	1.34e-74	6.88e-73	-0.605457	0.0605577	-9.99802	1.55e-23	2.06e-22	3665.69	3729.61	8113.57	7895.9	5154.71	5366.54
CCN4	NM_003882	169.32	1.11291	0.219623	5.06734	4.03e-07	1.48e-06	-1.03782	0.221118	-4.69351	2.69e-06	9.39e-06	104.975	135.716	260.553	260.88	114.339	139.456
MYL6	NM_021019	5403.23	1.11259	0.0630592	17.6437	1.14e-69	5.38e-68	-0.648799	0.0627023	-10.3473	4.3e-25	6.19e-24	3676	3463.34	7792.71	7643.08	4837.91	5006.36
NPAS3	NM_001165893	626.693	1.11249	0.125287	8.87953	6.71e-19	6.36e-18	-1.44288	0.128669	-11.2138	3.49e-29	6.08e-28	440.52	509.365	960.293	1093.88	382.879	373.22
IRS2	NM_003749	5800.8	1.11241	0.0668405	16.6427	3.42e-62	1.38e-60	-1.03879	0.0669856	-15.5076	3.08e-54	1.28e-52	4184.94	4073.2	9274.11	8581.85	4496.99	4193.71
SERTAD2	NM_014755	4060.99	1.11194	0.0626863	17.7381	2.13e-70	1.02e-68	-0.971405	0.062782	-15.4727	5.31e-54	2.18e-52	2871.81	2843.17	6158.85	6192.63	3152.2	3147.29
KANK1	NM_001256876	2888.32	1.11054	0.0772066	14.384	6.53e-47	1.91e-45	-0.444503	0.0762739	-5.82772	5.62e-09	2.57e-08	1722.71	1927.51	4022.08	3863.84	2829.11	2964.69
LINC00886	NR_038387	3885.49	1.11047	0.0663448	16.7379	6.94e-63	2.87e-61	-1.14877	0.0667766	-17.2031	2.52e-66	1.4e-64	2797.77	2843.17	5973.39	6205.72	2669.66	2823.23
GCH1	NM_001024024	4234.57	1.10893	0.065323	16.9761	1.23e-64	5.35e-63	-0.724748	0.0650098	-11.1483	7.3e-29	1.26e-27	2914.93	2779.6	6271.49	6010.31	3749.07	3682.03
STARD5	NM_181900	6786.61	1.10745	0.0600813	18.4326	7.2e-76	3.73e-74	-0.974538	0.0601497	-16.2019	4.89e-59	2.26e-57	4720.12	4858.29	10173	10465.4	5124.29	5378.58
NELL2	NM_001145110	209.561	1.10742	0.197737	5.60047	2.14e-08	8.94e-08	-0.692839	0.195322	-3.54716	0.000389409	0.00104355	135.905	144.306	293.549	310.236	164.69	208.682
PGBD3	NM_170753	1222.5	1.10741	0.0899844	12.3067	8.33e-35	1.68e-33	-1.08812	0.0907347	-11.9923	3.9e-33	8.13e-32	858.545	901.051	1863.7	1927.89	897.93	885.895
PFN1	NM_005022	9929.24	1.10559	0.0760288	14.5417	6.59e-48	1.97e-46	-0.296067	0.0756757	-3.91232	9.14e-05	0.000266038	6471.89	5676.02	13802.5	12336.9	10996.5	10291.6
TM4SF19	NM_001204898	1817.29	1.10476	0.0860403	12.84	9.79e-38	2.21e-36	-0.649412	0.0852876	-7.61438	2.65e-14	1.95e-13	1149.1	1261.82	2546.37	2640.03	1579.77	1726.64
ABHD17C	NM_021214	3406.95	1.10305	0.0653512	16.8788	6.44e-64	2.75e-62	-0.956386	0.0654474	-14.6131	2.32e-48	8.07e-47	2417.23	2387.06	5134.84	5184.36	2666.52	2651.67
NIBAN2	NM_001035534	15997.4	1.10246	0.0584253	18.8696	2.03e-79	1.12e-77	-0.521425	0.0582423	-8.95268	3.47e-19	3.52e-18	10555.6	10116.9	22994.7	21394.2	15616.2	15307
TGFB2	NR_138148	22983.2	1.10238	0.0602232	18.3049	7.56e-75	3.88e-73	-1.16572	0.0603126	-19.328	3.13e-83	2.56e-81	16205.5	17394	35401.1	36741.8	15513.4	16643.4
LINC01411	NR_125806	868.809	1.10198	0.102795	10.7202	8.18e-27	1.21e-25	-0.973385	0.10313	-9.43841	3.78e-21	4.35e-20	626.1	603.85	1278.87	1359.8	664.007	680.223
LOC100506123	NR_130704	1712.66	1.10154	0.0933502	11.8001	3.9e-32	7.1e-31	-1.66339	0.0958732	-17.3499	1.98e-67	1.12e-65	1274.7	1412.99	2672.66	3094.3	906.322	914.991
VWF	NM_000552	374.832	1.10102	0.146557	7.51262	5.8e-14	3.88e-13	-0.477086	0.143086	-3.33425	0.000855286	0.00216665	230.57	249.099	519.969	509.673	374.487	365.194
LINC01920	NR_110241	93.5574	1.09982	0.300421	3.66092	0.000251313	0.000656191	-1.42461	0.309698	-4.59999	4.23e-06	1.45e-05	55.2993	86.7552	170.668	134.973	52.4492	61.2
SH3RF3-AS1	NR_029193	362.845	1.0997	0.153649	7.15726	8.23e-13	5.07e-12	-0.659645	0.151656	-4.34961	1.36e-05	4.4e-05	248.378	235.356	549.552	487.513	348.263	308.007
LOC100506175	NR_111906	87.8718	1.09867	0.292589	3.75498	0.000173354	0.000462603	-0.922568	0.292892	-3.14986	0.0016335	0.00395933	56.2365	66.9991	146.775	117.849	67.135	72.2361
MSN	NM_002444	9490.39	1.09719	0.060783	18.0509	7.76e-73	3.88e-71	-1.16484	0.0610009	-19.0955	2.75e-81	2.17e-79	6885.23	7025.45	14337.3	15421.1	6491.11	6782.17
IGFL2-AS1	NR_135234	3750.31	1.09708	0.0647642	16.9396	2.3e-64	9.91e-63	-1.05394	0.0650553	-16.2007	4.98e-59	2.29e-57	2722.79	2673.95	5864.16	5680.94	2759.88	2800.15
ACOT2	NR_046028	1859.99	1.09652	0.0781817	14.0253	1.09e-44	2.99e-43	-0.942949	0.0783067	-12.0417	2.14e-33	4.51e-32	1308.44	1316.79	2855.85	2758.88	1437.11	1482.85
INSYN2B	NM_001346304	7942.88	1.09536	0.0620088	17.6647	7.85e-70	3.73e-68	-1.07606	0.0621758	-17.3068	4.18e-67	2.35e-65	5643.34	5840.08	11922.9	12612.9	5642.48	5995.6
LOC105372672	NR_134576	971.739	1.09445	0.10429	10.4943	9.18e-26	1.28e-24	-1.44775	0.107022	-13.5276	1.08e-41	3.01e-40	699.208	788.527	1514.4	1662.98	587.431	577.889
MIR21	NR_029493	505.927	1.09383	0.133255	8.20855	2.24e-16	1.79e-15	-1.25267	0.135798	-9.22449	2.85e-20	3.09e-19	341.168	411.443	803.278	804.8	337.773	337.102
RHOA	NM_001313941	13680.6	1.09337	0.0529842	20.6358	1.31e-94	8.69e-93	-0.999391	0.0530479	-18.8394	3.59e-79	2.69e-77	9817.96	9720.88	21030.9	20659.9	10545.4	10308.7
ROCK2	NM_001321643	12323.5	1.09238	0.0650723	16.7872	3.03e-63	1.27e-61	-1.63272	0.0655614	-24.9036	6.8e-137	1.18e-134	9181.55	10174.4	19917	21356.9	6710.35	6600.57
RAB11B	NM_004218	1821.43	1.09131	0.0936809	11.6492	2.32e-31	4.11e-30	-0.497621	0.0926472	-5.37114	7.82e-08	3.22e-07	1225.02	1130.39	2718.18	2301.59	1768.59	1784.83
KIF23	NM_001367804	9587.46	1.09127	0.0573723	19.0209	1.14e-80	6.49e-79	-1.50651	0.0579449	-25.999	5.08e-149	1.06e-146	7196.4	7626.73	15646.9	15937.9	5562.76	5554.15
TBX15	NM_152380	55.0501	1.0886	0.385071	2.82701	0.00469848	0.0101604	-1.50518	0.399747	-3.76533	0.000166331	0.000468846	44.052	41.2302	76.2318	104.755	41.9593	22.0721
MIR24-2	NR_029497	165.545	1.08848	0.219148	4.96687	6.8e-07	2.44e-06	-0.567656	0.21513	-2.63866	0.00832332	0.0178366	105.912	111.665	244.624	218.575	172.033	140.459
FJX1	NM_014344	1838.15	1.08825	0.0954419	11.4022	4.08e-30	6.82e-29	-0.444676	0.0943177	-4.71466	2.42e-06	8.51e-06	1268.13	1084.87	2649.91	2351.95	1889.22	1784.83
LRRC8A	NM_019594	8842.43	1.08821	0.0603872	18.0206	1.34e-72	6.68e-71	-0.581407	0.060127	-9.66965	4.06e-22	4.94e-21	5862.66	5804.87	12890	11918.9	8312.15	8266.02
SSPO	NR_163594	189.397	1.08643	0.2096	5.18334	2.18e-07	8.24e-07	-0.737039	0.207818	-3.54655	0.000390308	0.0010456	130.281	127.985	309.478	239.728	157.348	171.561
ATOH8	NM_032827	8219.77	1.08619	0.0588817	18.447	5.51e-76	2.86e-74	-1.39954	0.05941	-23.5574	1.05e-122	1.54e-120	6238.51	6316.81	13699	12960.4	4972.18	5131.77
ABHD11	NM_148912	1292.67	1.08357	0.103616	10.4575	1.35e-25	1.87e-24	-0.279634	0.101643	-2.75114	0.0059388	0.0130457	845.423	749.015	1815.91	1563.27	1435.01	1347.4
HJURP	NM_001282963	9891.74	1.083	0.0571551	18.9484	4.55e-80	2.55e-78	-1.01659	0.0572597	-17.7539	1.61e-70	1.01e-68	7136.42	7112.21	14696.8	15485.6	7360.72	7558.7
BCL2L11	NM_138623	11361.7	1.08299	0.05826	18.5889	3.95e-77	2.12e-75	-1.76727	0.0589913	-29.9581	3.45e-197	1.09e-194	8843.2	9379.87	18914.6	19690.9	5749.48	5592.28
UPP1	NM_001362774	7221.93	1.08189	0.060818	17.789	8.6e-71	4.17e-69	-0.801268	0.0607268	-13.1946	9.42e-40	2.51e-38	5037.86	4965.66	10778.3	10397.9	6266.63	5885.23
LOC100128988	NR_145524	281.331	1.08149	0.170803	6.33182	2.42e-10	1.22e-09	-0.962976	0.171521	-5.61434	1.97e-08	8.59e-08	192.142	209.587	403.915	446.216	200.356	235.771
KCNN4	NM_002250	1001.61	1.07728	0.10513	10.2472	1.22e-24	1.62e-23	-0.448771	0.103319	-4.34355	1.4e-05	4.52e-05	677.65	613.299	1443.85	1280.23	993.388	1001.27
CBX4	NM_003655	1645.02	1.07709	0.101048	10.6592	1.58e-26	2.29e-25	-0.536976	0.100128	-5.3629	8.19e-08	3.36e-07	1139.73	1023.02	2442.83	2120.28	1680.47	1463.78
SLC25A37	NM_001317813	12859.8	1.07521	0.0533267	20.1628	2.08e-90	1.3e-88	-0.894567	0.0533346	-16.7728	3.86e-63	1.97e-61	9128.13	9068.06	19261.6	19078.5	10162.6	10460.2
LSAMP	NM_001318915	223.06	1.07439	0.183317	5.86082	4.61e-09	2.06e-08	-1.23335	0.187478	-6.57861	4.75e-11	2.64e-10	166.835	167.498	373.194	331.388	148.956	150.492
ASMT	NM_004043	1615.76	1.07376	0.0841236	12.7641	2.6e-37	5.79e-36	-0.344816	0.0824126	-4.18402	2.86e-05	8.88e-05	1038.5	997.255	2208.45	2076.97	1689.91	1683.5
UGT1A8	NM_019076	102.749	1.07307	0.273528	3.92307	8.74e-05	0.000242622	-1.00759	0.27564	-3.65545	0.000256735	0.000704839	72.1702	76.4476	142.223	170.227	67.135	88.2886
BDH1	NM_203315	2779.56	1.07174	0.0720502	14.8748	4.8e-50	1.51e-48	-0.694599	0.0716382	-9.69593	3.14e-22	3.86e-21	1954.22	1836.46	3911.71	4053.21	2433.64	2488.13
AP2S1	NM_001301081	3160.47	1.07166	0.0730545	14.6693	1.01e-48	3.1e-47	-0.464396	0.072271	-6.42576	1.31e-10	7e-10	2113.56	1986.78	4441.92	4176.1	3041	3203.47
CCDC190	NM_178550	133.69	1.07164	0.228453	4.69085	2.72e-06	9.09e-06	-2.17445	0.253531	-8.57668	9.76e-18	9.08e-17	109.661	115.101	238.935	233.684	55.5961	49.1607
SRA1	NR_045586	5680.11	1.07123	0.0603507	17.7501	1.72e-70	8.29e-69	-0.676563	0.0600878	-11.2596	2.08e-29	3.65e-28	3826.9	3890.24	8250.1	7967.42	5131.63	5014.39
MUSK	NM_005592	1374.19	1.07117	0.0871571	12.2901	1.02e-34	2.06e-33	-1.31842	0.088966	-14.8194	1.1e-49	3.96e-48	1027.25	1063.4	2141.32	2251.22	902.126	859.81
ACTN4	NM_001322033	43955.5	1.0703	0.0514904	20.7863	5.76e-96	3.88e-94	-0.753563	0.0514657	-14.642	1.51e-48	5.33e-47	30514.9	30177.9	65021.2	62426.9	37265.1	38327.3
C1orf198	NM_001136494	3724.2	1.06917	0.0881641	12.127	7.6e-34	1.48e-32	-0.436858	0.0875827	-4.98795	6.1e-07	2.28e-06	2653.43	2155.14	5229.27	4857	3776.34	3674.01
ASB1	NM_001040445	7241.16	1.06805	0.0564451	18.9218	7.54e-80	4.19e-78	-0.953419	0.0565333	-16.8647	8.18e-64	4.23e-62	5223.44	5172.67	10837.4	10958	5611.01	5644.45
PXK	NM_001289101	2210.46	1.06765	0.077774	13.7276	6.94e-43	1.81e-41	-0.797164	0.077569	-10.2768	8.96e-25	1.27e-23	1501.52	1580.49	3329.17	3133.58	1815.79	1902.22
LOC101927727	NR_135633	166.209	1.06725	0.22029	4.84473	1.27e-06	4.4e-06	-1.51789	0.229246	-6.62121	3.56e-11	2.01e-10	129.344	131.421	234.384	311.243	97.5555	93.305
CD200	NM_001365853	1590.25	1.0672	0.0863317	12.3616	4.22e-35	8.58e-34	-1.67742	0.0894417	-18.7544	1.78e-78	1.32e-76	1231.58	1312.49	2556.61	2773.99	814.011	852.787
KIAA1217	NM_001098500	12522.8	1.06647	0.0591832	18.0198	1.36e-72	6.76e-71	-1.38583	0.0595307	-23.2792	7.2e-120	1.01e-117	9490.85	9796.46	19466.4	20925.8	7598.84	7858.68
STK32B	NM_001306082	513.003	1.06616	0.129451	8.23606	1.78e-16	1.43e-15	-0.850425	0.129294	-6.57747	4.79e-11	2.66e-10	350.541	372.79	735.011	779.618	398.614	441.443
LINC02789	NR_147896	37.837	1.06534	0.461903	2.3064	0.0210881	0.0403012	-1.27835	0.47321	-2.70144	0.00690401	0.0149953	29.0555	28.3458	53.476	66.4791	34.6165	15.0492
HYI	NM_001243526	1460.32	1.06477	0.0997388	10.6756	1.32e-26	1.93e-25	-0.291132	0.0980218	-2.97007	0.0029773	0.00691486	990.701	834.911	2011.61	1806.02	1554.59	1564.11
IGFBP2	NM_001313993	759.051	1.06403	0.114575	9.28678	1.59e-20	1.67e-19	-1.25535	0.116722	-10.7551	5.61e-27	8.83e-26	591.421	556.608	1289.11	1112.01	503.512	501.64
LOC93429	NR_027003	168.584	1.06401	0.210374	5.05768	4.24e-07	1.56e-06	-0.894884	0.210682	-4.24757	2.16e-05	6.8e-05	129.344	110.806	254.864	246.778	134.27	135.443
NTN5	NM_145807	100.22	1.06276	0.275014	3.86439	0.000111368	0.000304868	-0.618829	0.270969	-2.28376	0.0223856	0.043959	62.7975	72.1528	153.601	128.929	97.5555	86.282
ANXA11	NM_001278407	7426.75	1.06129	0.0628803	16.8779	6.55e-64	2.79e-62	-0.741717	0.0627582	-11.8186	3.13e-32	6.23e-31	5197.19	5082.48	11138.9	10314.3	6277.12	6550.41
TFAP2A-AS1	NR_033910	4081.66	1.06099	0.0647819	16.3778	2.75e-60	1.07e-58	-0.637218	0.0643946	-9.89553	4.35e-23	5.61e-22	2835.26	2696.28	5833.44	5706.12	3697.67	3721.16
LOC100507065	NR_120431	475.349	1.06048	0.138518	7.65589	1.92e-14	1.33e-13	-1.25014	0.141332	-8.84543	9.12e-19	9e-18	338.357	381.379	695.188	805.807	306.303	325.062
PCDHGA11	NM_018914	8923.4	1.05938	0.0614591	17.2372	1.4e-66	6.26e-65	-0.673136	0.0613021	-10.9806	4.74e-28	7.85e-27	6101.67	6091.76	12698.9	12712.6	7608.28	8327.22
GGT2	NM_001351304	345.543	1.05934	0.150275	7.04936	1.8e-12	1.08e-11	-0.699454	0.148837	-4.69946	2.61e-06	9.14e-06	232.444	242.227	483.56	505.644	308.401	300.984
PXDN	NM_012293	6188.9	1.05897	0.0589531	17.9629	3.81e-72	1.88e-70	-0.171067	0.0581421	-2.94222	0.00325867	0.00750259	3820.34	3706.42	7822.29	7857.63	6935.88	6990.85
THBD	NM_000361	2117.93	1.05851	0.081489	12.9896	1.4e-38	3.24e-37	-0.351103	0.0802022	-4.37773	1.2e-05	3.89e-05	1272.82	1420.72	2853.57	2759.89	2237.48	2163.07
EDN2	NR_126098	238.655	1.05816	0.178156	5.93953	2.86e-09	1.3e-08	-0.825651	0.177733	-4.64545	3.39e-06	1.17e-05	169.647	166.639	364.092	336.424	203.503	191.626
TMEM178A	NM_001167959	39.4604	1.05682	0.426821	2.47602	0.0132855	0.0264502	-1.51456	0.446458	-3.39238	0.000692882	0.00178481	34.6792	27.4868	73.9562	55.3992	25.1756	20.0656
STRC	NM_153700	152.318	1.05646	0.224446	4.70696	2.51e-06	8.43e-06	-1.18915	0.229	-5.19278	2.07e-07	8.16e-07	120.909	108.229	234.384	241.742	91.2616	117.384
SGIP1	NM_001308203	857.79	1.05471	0.109909	9.5962	8.3e-22	9.42e-21	-1.19755	0.111617	-10.7291	7.43e-27	1.16e-25	607.355	684.593	1270.91	1413.18	572.745	597.954
RAVER1	NM_001366174	7310.45	1.05442	0.0666756	15.8142	2.48e-56	8.96e-55	-0.434367	0.0662963	-6.55191	5.68e-11	3.14e-10	4961	4546.49	10262.8	9482.33	7329.25	7280.8
TRIM50	NM_001281450	402.357	1.0536	0.14765	7.13579	9.62e-13	5.89e-12	-0.423162	0.144445	-2.92957	0.00339434	0.00779367	253.064	268.855	533.623	549.963	437.426	371.213
GATA6-AS1	NR_102763	76.751	1.05353	0.318182	3.31109	0.00092934	0.0022454	-0.927107	0.319431	-2.90237	0.00370351	0.00843893	59.9857	50.6788	111.503	117.849	48.2533	72.2361
PRR7	NM_030567	5290	1.05331	0.0883022	11.9284	8.41e-33	1.58e-31	-0.430979	0.0879047	-4.90279	9.45e-07	3.47e-06	3634.76	3243.44	7834.81	6440.41	5456.81	5129.77
RRBP1	NM_001042576	20688.5	1.05319	0.0535679	19.6608	4.68e-86	2.77e-84	-0.449228	0.0534073	-8.41135	4.05e-17	3.62e-16	13785.5	13229.7	28424.2	27634.1	20298.9	20758.8
FLJ42969	NR_033962	340.176	1.05185	0.150737	6.97803	2.99e-12	1.77e-11	-0.913267	0.151222	-6.03925	1.55e-09	7.5e-09	237.131	251.676	515.418	498.593	264.344	273.895
PNMA1	NM_006029	6126.11	1.04982	0.0719461	14.5918	3.17e-48	9.56e-47	-0.559621	0.0716506	-7.81042	5.7e-15	4.38e-14	4256.17	3958.1	8721.14	8283.7	6098.79	5438.78
SORT1	NM_002959	6774.88	1.04861	0.0605522	17.3174	3.48e-67	1.58e-65	-1.07819	0.0608073	-17.7313	2.4e-70	1.5e-68	4871.02	5169.23	10448.3	10323.4	4838.96	4998.34
DLG1	NM_001366203	49914.9	1.04786	0.0642491	16.3094	8.46e-60	3.28e-58	-1.42258	0.0643388	-22.1108	2.49e-108	2.91e-106	36742.1	41274.9	77821.3	83478.6	29820.5	30352.2
LHFPL2	NM_005779	17495.1	1.0474	0.0556703	18.8143	5.76e-79	3.16e-77	-0.564613	0.05554	-10.1659	2.82e-24	3.89e-23	11513.5	11999.7	23968.6	24629.5	16042.1	16817
NIFK	NM_032390	3789.27	1.0467	0.0647402	16.1677	8.52e-59	3.25e-57	-0.887477	0.0648022	-13.6952	1.08e-42	3.16e-41	2734.97	2701.44	5522.82	5706.12	3003.24	3067.02
MRPS24	NM_032014	1755.16	1.04637	0.0858856	12.1833	3.81e-34	7.5e-33	-0.249795	0.0841716	-2.96768	0.00300054	0.00696601	1161.28	1032.47	2282.4	2246.19	1937.47	1871.12
PLP2	NM_002668	2633.73	1.04619	0.0775506	13.4904	1.78e-41	4.45e-40	-0.482938	0.0767618	-6.29139	3.15e-10	1.62e-09	1825.81	1653.5	3705.78	3478.06	2588.89	2550.34
ATP13A3	NM_001367549	10569	1.04559	0.0675987	15.4676	5.74e-54	1.98e-52	-1.50103	0.0680657	-22.0526	9.01e-108	1.04e-105	7950.91	8764.85	16508.2	17997.7	6227.82	5964.49
TP53INP2	NM_001329430	3276.63	1.04397	0.0849782	12.2852	1.09e-34	2.18e-33	-0.311026	0.0841484	-3.69616	0.000218881	0.000607132	2217.59	1944.69	4573.91	4007.88	3525.63	3390.08
LOC728613	NR_003713	2776.64	1.04397	0.0743109	14.0487	7.84e-45	2.16e-43	-0.609552	0.073795	-8.26007	1.46e-16	1.25e-15	1918.6	1856.22	4010.7	3773.19	2635.05	2466.06
FAM166A	NM_001001710	228.211	1.04308	0.19513	5.34558	9.01e-08	3.54e-07	-0.716055	0.193786	-3.69509	0.00021981	0.000609413	145.278	171.792	339.061	315.272	174.131	223.731
GSE1	NM_001134473	6199.2	1.04272	0.0671582	15.5263	2.3e-54	8.04e-53	-1.06827	0.0674044	-15.8487	1.43e-56	6.28e-55	4669.51	4531.03	9988.64	8967.63	4510.63	4527.8
LOC107985246	NR_160747	807.334	1.04172	0.10601	9.82659	8.65e-23	1.04e-21	-0.967795	0.10665	-9.07447	1.14e-19	1.2e-18	609.229	569.492	1181.02	1243.96	627.292	613.004
HYDIN	NM_001270974	469.017	1.04055	0.14221	7.31701	2.54e-13	1.62e-12	-0.623844	0.140729	-4.43295	9.3e-06	3.06e-05	288.681	351.316	696.326	622.486	425.887	429.403
SH2B3	NM_005475	5667.43	1.0403	0.0633679	16.4169	1.45e-60	5.68e-59	-0.454054	0.062894	-7.21936	5.22e-13	3.47e-12	3663.81	3795.75	7880.32	7464.8	5487.23	5712.67
CHODL	NM_001204178	117.033	1.03979	0.249827	4.16204	3.15e-05	9.27e-05	-1.04037	0.252905	-4.11368	3.89e-05	0.000118836	89.9785	83.3193	169.53	186.343	79.7228	93.305
SPATA33	NR_073515	3258.83	1.03973	0.0675229	15.3982	1.68e-53	5.73e-52	-0.755769	0.0673371	-11.2237	3.12e-29	5.46e-28	2306.64	2269.38	4649	4757.28	2728.41	2842.29
SLC24A4	NM_153648	297.011	1.03874	0.161741	6.42228	1.34e-10	6.91e-10	-0.972568	0.162956	-5.96829	2.4e-09	1.14e-08	213.699	220.753	451.702	441.179	212.944	241.79
ZNF548	NM_001172773	1869.21	1.03624	0.0873949	11.8569	1.98e-32	3.66e-31	-1.24165	0.088573	-14.0184	1.2e-44	3.76e-43	1344.99	1516.93	2810.34	3060.05	1216.82	1266.14
UBE2J2	NM_194315	9253.97	1.03527	0.0653341	15.8458	1.5e-56	5.48e-55	-0.365087	0.0649962	-5.61705	1.94e-08	8.46e-08	6271.31	5694.06	12657.9	11863.5	9414.63	9622.45
TENT5B	NM_052943	2120.91	1.03503	0.0759067	13.6356	2.46e-42	6.33e-41	-0.649968	0.075379	-8.62266	6.54e-18	6.15e-17	1491.21	1431.03	3023.1	2964.36	1940.62	1875.13
HHLA3	NR_027404	2170.97	1.03372	0.0840482	12.2991	9.16e-35	1.85e-33	-1.11804	0.0847655	-13.1898	1e-39	2.67e-38	1669.29	1595.95	3166.46	3515.33	1467.53	1611.27
ENAH	NM_018212	46579.5	1.03084	0.0588218	17.5248	9.26e-69	4.32e-67	-1.7416	0.0590022	-29.5175	1.72e-191	5.21e-189	36446	40033.7	76420.7	79846.4	23244.4	23485.8
C6orf132	NM_001164446	6118.08	1.02845	0.0634622	16.2057	4.59e-59	1.76e-57	-0.251931	0.0628243	-4.01008	6.07e-05	0.000180837	3900	3823.24	8187.52	7568.54	6607.55	6621.64
PLEKHG2	NM_022835	5362.5	1.02701	0.0618322	16.6096	5.94e-62	2.39e-60	-0.675216	0.06162	-10.9577	6.1e-28	1.01e-26	3704.11	3753.67	7799.54	7400.33	4726.72	4790.66
LINC01846	NR_146477	418.789	1.02696	0.140361	7.31659	2.54e-13	1.63e-12	-1.01268	0.141765	-7.14333	9.11e-13	5.92e-12	307.426	313.521	603.028	661.769	297.911	329.076
C1orf220	NR_033186	833.304	1.02618	0.10756	9.54055	1.42e-21	1.59e-20	-0.833502	0.10756	-7.74918	9.25e-15	7.01e-14	586.735	609.004	1276.6	1160.36	705.966	661.161
LOC339166	NR_040000	118.8	1.0257	0.247995	4.13598	3.53e-05	0.000103164	-0.591548	0.2444	-2.4204	0.0155033	0.0314553	85.2921	77.3066	160.428	170.227	111.192	108.354
METTL23	NM_001080510	8324.07	1.02214	0.07129	14.3377	1.27e-46	3.7e-45	-0.518015	0.0710627	-7.28955	3.11e-13	2.11e-12	5576.79	5647.68	12057.1	10742.4	8343.62	7576.76
PHLDA3	NM_012396	1420.82	1.02185	0.0919693	11.1108	1.11e-28	1.76e-27	-0.643884	0.0913452	-7.0489	1.8e-12	1.15e-11	1034.75	934.551	2022.99	1974.23	1336.41	1221.99
PCDHGB7	NM_018927	9314.13	1.01858	0.0604732	16.8435	1.17e-63	4.96e-62	-0.652713	0.0603379	-10.8176	2.84e-27	4.54e-26	6483.14	6469.7	13101.6	13139.7	7992.21	8698.43
LPL	NM_000237	103.972	1.01656	0.270918	3.75229	0.000175223	0.000467207	-1.13234	0.276076	-4.10157	4.1e-05	0.00012483	81.543	76.4476	182.046	137.994	76.5758	69.2263
ELL	NM_006532	12951.2	1.01654	0.063363	16.0431	6.39e-58	2.39e-56	-0.534636	0.0632103	-8.45805	2.72e-17	2.46e-16	9108.45	8474.52	18452.6	17118.4	11979.4	12574.1
RARA-AS1	NR_110861	223.601	1.01642	0.1984	5.12307	3.01e-07	1.12e-06	-0.80196	0.198181	-4.0466	5.2e-05	0.00015622	182.769	138.293	343.612	305.199	173.082	198.649
TRAM2-AS1	NR_103446	1333.49	1.01523	0.105458	9.62691	6.16e-22	7.07e-21	-0.558918	0.104642	-5.34125	9.23e-08	3.77e-07	958.833	862.398	1964.96	1716.37	1340.6	1157.78
SH3GL1	NM_001199944	8921.8	1.0142	0.0634075	15.9949	1.39e-57	5.15e-56	-0.38235	0.0630763	-6.0617	1.35e-09	6.57e-09	5958.26	5756.76	12389.4	11274.2	9160.77	8991.39
LOC101927854	NR_121667	102.332	1.01369	0.264805	3.82804	0.000129166	0.000350805	-0.937469	0.26677	-3.51415	0.00044116	0.00117122	76.8566	73.8708	160.428	144.038	75.5268	83.2722
MSANTD3	NM_001198807	3476.45	1.01233	0.0665367	15.2146	2.83e-52	9.39e-51	-0.92568	0.0667455	-13.8688	9.79e-44	2.97e-42	2491.28	2621.55	5172.38	5143.06	2732.6	2697.82
RXRA	NM_002957	17764.5	1.01226	0.0655269	15.4479	7.79e-54	2.68e-52	-0.530008	0.0654193	-8.10171	5.42e-16	4.48e-15	12316.7	11830.5	25900.6	22808.4	16793.2	16937.4
SNX9	NM_016224	8736.63	1.01135	0.0610077	16.5773	1.02e-61	4.06e-60	-1.33783	0.0614881	-21.7575	5.87e-105	6.49e-103	6710.89	7035.76	13382.7	14327.2	5420.1	5543.12
PACRG	NM_001080378	274.259	1.0111	0.17449	5.79461	6.85e-09	3.02e-08	-0.835529	0.174652	-4.78396	1.72e-06	6.13e-06	200.577	196.702	369.781	430.1	205.601	242.794
ACTR2	NM_001005386	7734.18	1.01047	0.0596144	16.9501	1.92e-64	8.32e-63	-1.09763	0.0598995	-18.3245	5.28e-75	3.66e-73	5750.19	5979.24	11941.1	11691.3	5669.76	5373.56
JUP	NM_001352773	1830.22	1.0088	0.0900652	11.2008	4.04e-29	6.49e-28	-0.376909	0.0889265	-4.23843	2.25e-05	7.07e-05	1274.7	1132.97	2560.02	2284.46	1864.04	1865.1
WDR45B	NM_019613	9999.18	1.00837	0.0590096	17.0883	1.81e-65	7.96e-64	-0.749159	0.0589593	-12.7064	5.45e-37	1.3e-35	7241.39	7014.29	14773	13905.2	8666.7	8394.44
MYO1E	NM_004998	25967.3	1.0075	0.0553235	18.211	4.22e-74	2.15e-72	-1.00607	0.055385	-18.1651	9.76e-74	6.68e-72	18959.2	19880.7	38106.8	39978.1	19134.5	19744.5
HTR1D	NM_000864	400.69	1.00543	0.148462	6.77225	1.27e-11	7.07e-11	-0.619934	0.147045	-4.21596	2.49e-05	7.78e-05	262.437	294.624	563.205	556.007	333.577	394.289
POLR2L	NM_021128	3541.72	1.00518	0.0846818	11.8701	1.69e-32	3.14e-31	-0.466249	0.0841858	-5.53833	3.05e-08	1.3e-07	2592.5	2173.17	4991.48	4571.95	3467.94	3453.29
RELA	NM_001243985	3978.24	1.00425	0.0655852	15.3121	6.35e-53	2.14e-51	-0.382077	0.0648828	-5.88872	3.89e-09	1.82e-08	2675.92	2576.03	5381.74	5153.14	4034.39	4048.23
LOC105379194	NR_134244	880.888	1.00339	0.112781	8.8968	5.75e-19	5.46e-18	-0.628562	0.111979	-5.61322	1.99e-08	8.64e-08	672.027	557.466	1247.02	1215.76	825.55	767.508
SLC1A4	NM_001348406	5851.62	1.00292	0.0627429	15.9847	1.63e-57	6.06e-56	-0.594543	0.062487	-9.51467	1.82e-21	2.13e-20	4166.19	3940.92	8005.48	8238.37	5493.53	5265.21
SERPINB8	NM_001348367	4215.24	1.00258	0.0703955	14.2421	5.02e-46	1.42e-44	-0.95633	0.0706211	-13.5417	8.87e-42	2.49e-40	3032.09	3233.99	5993.87	6560.28	3225.62	3245.61
RPSAP52	NR_026825	965.593	1.00151	0.103733	9.65471	4.7e-22	5.44e-21	-0.771654	0.103568	-7.4507	9.28e-14	6.57e-13	656.093	730.977	1424.51	1354.76	780.444	846.768
TMC3	NM_001080532	36.5371	0.999865	0.447974	2.23197	0.0256171	0.0480813	-1.2428	0.46069	-2.69769	0.00698232	0.0151495	22.4946	34.3585	64.8539	49.3557	23.0776	25.082
GDNF	NM_000514	684.329	0.999432	0.114776	8.7077	3.1e-18	2.83e-17	-0.640695	0.11385	-5.62755	1.83e-08	7.98e-08	505.192	454.391	938.675	978.048	613.655	616.013
ARF4	NM_001660	6496.41	0.99938	0.0631575	15.8236	2.14e-56	7.75e-55	-1.0906	0.0634814	-17.1799	3.76e-66	2.08e-64	4768.86	5128.86	9691.68	10096.8	4580.91	4711.4
PTPRN2	NM_001308267	296.242	0.999085	0.162883	6.13376	8.58e-10	4.1e-09	-0.666913	0.161613	-4.1266	3.68e-05	0.000112732	216.511	200.997	434.635	399.882	269.589	255.836
JPH2	NM_020433	8534.81	0.997925	0.0569234	17.531	8.31e-69	3.88e-67	-0.611685	0.0567497	-10.7786	4.34e-27	6.88e-26	6048.24	5850.39	11712.4	12047.8	7718.42	7831.6
PCDHGA10	NM_018913	9554.6	0.995243	0.0595116	16.7235	8.84e-63	3.64e-61	-0.637872	0.059385	-10.7413	6.51e-27	1.02e-25	6712.77	6699.05	13349.7	13385.5	8254.45	8926.17
ZNF850	NM_001267779	3347.54	0.994965	0.0691936	14.3794	6.97e-47	2.03e-45	-1.33315	0.0703157	-18.9595	3.68e-80	2.85e-78	2731.22	2577.75	5166.7	5410.99	2068.6	2129.96
KCNB1	NM_004975	1614.75	0.993215	0.0833622	11.9144	9.95e-33	1.86e-31	-1.80364	0.0873998	-20.6366	1.29e-94	1.27e-92	1320.62	1400.11	2624.88	2791.11	776.248	775.535
SSC5D	NM_001144950	2813.84	0.992113	0.0741247	13.3844	7.46e-41	1.84e-39	-0.165573	0.0728492	-2.27282	0.0230371	0.0451159	1797.69	1747.13	3654.57	3397.48	3215.14	3071.04
KLF4	NM_004235	812.971	0.991891	0.119727	8.2846	1.19e-16	9.67e-16	-0.304105	0.11757	-2.58659	0.00969298	0.0205055	552.055	508.506	1086.59	1022.37	937.791	770.518
CDH23	NM_022124	1813.66	0.991181	0.0796335	12.4468	1.46e-35	3.01e-34	-0.805911	0.0796563	-10.1174	4.63e-24	6.29e-23	1284.07	1353.72	2604.4	2640.03	1471.72	1527.99
PSG7	NM_002783	780.265	0.99038	0.117903	8.39995	4.47e-17	3.76e-16	-0.525771	0.116627	-4.50813	6.54e-06	2.19e-05	516.439	555.749	1004.67	1125.11	686.035	793.594
CD274	NM_001267706	1652.97	0.990379	0.0858364	11.538	8.49e-31	1.47e-29	-1.20069	0.0871873	-13.7714	3.79e-43	1.12e-41	1240.02	1334.83	2505.41	2610.81	1162.27	1064.48
GATA6	NM_005257	3584.93	0.98911	0.0708743	13.9558	2.9e-44	7.87e-43	-0.62367	0.0705779	-8.83662	9.87e-19	9.72e-18	2390.05	2642.17	5033.57	4958.74	3266.54	3218.52
CENPB	NM_001810	2761.91	0.98909	0.0838033	11.8025	3.79e-32	6.91e-31	-0.185243	0.0826964	-2.24004	0.0250886	0.0486774	1798.63	1704.18	3677.33	3276.61	3217.23	2897.47
SEC14L1	NM_001204408	32409.9	0.988764	0.0511829	19.3183	3.77e-83	2.18e-81	-0.82521	0.0511907	-16.1203	1.84e-58	8.37e-57	23350.4	24026	46774.5	47244.5	26126	26938
INPP1	NM_001128928	2234.7	0.988324	0.0779431	12.6801	7.63e-37	1.65e-35	-1.07435	0.0786872	-13.6534	1.93e-42	5.52e-41	1720.84	1694.73	3288.21	3486.12	1675.23	1543.04
C10orf55	NR_160937	896.122	0.985748	0.104057	9.47316	2.72e-21	2.98e-20	-1.05914	0.105378	-10.0509	9.1e-24	1.22e-22	722.64	645.94	1342.59	1365.84	632.537	667.181
GMPR	NM_006877	959.176	0.985384	0.106477	9.25441	2.15e-20	2.25e-19	-0.635918	0.105807	-6.01014	1.85e-09	8.9e-09	696.396	657.106	1298.22	1379.94	800.375	923.017
KHNYN	NM_015299	6121.32	0.985133	0.0631236	15.6064	6.58e-55	2.33e-53	-0.573937	0.0628788	-9.12768	7e-20	7.45e-19	4378.02	4145.35	8685.87	8185.99	5633.04	5699.63
TLN1	NM_006289	11673.8	0.984556	0.0602614	16.3381	5.29e-60	2.05e-58	-0.656391	0.0601771	-10.9076	1.06e-27	1.73e-26	8415.8	8127.5	16364.8	16368	9942.27	10824.4
ELOVL1	NM_001256401	2756.48	0.983864	0.0800613	12.2889	1.04e-34	2.09e-33	-0.202443	0.0789427	-2.56442	0.0103347	0.021726	1867.05	1655.22	3595.41	3369.28	3089.26	2962.68
FBXO47	NM_001008777	400.225	0.983799	0.148719	6.61515	3.71e-11	2e-10	-1.47916	0.154504	-9.57358	1.03e-21	1.23e-20	340.231	310.944	703.153	585.217	237.07	224.735
LINC00513	NR_109780	1342.93	0.982415	0.104262	9.42258	4.4e-21	4.77e-20	-1.63208	0.107399	-15.1964	3.74e-52	1.46e-50	1013.2	1216.29	2065.09	2340.87	724.848	697.279
PUF60	NM_078480	7417.4	0.982308	0.0802248	12.2444	1.8e-34	3.58e-33	-0.27713	0.0798633	-3.47006	0.000520351	0.00136523	5002.24	4659.87	10406.2	8684.59	8059.34	7692.14
SLC5A10	NM_152351	1637.79	0.980242	0.0891655	10.9935	4.11e-28	6.36e-27	-0.26956	0.08767	-3.07472	0.00210703	0.00502055	1074.12	1057.38	2235.75	1971.21	1770.68	1717.61
LOC101927322	NM_001289967	2027.2	0.978489	0.0806093	12.1387	6.59e-34	1.29e-32	-0.769658	0.0805654	-9.55322	1.26e-21	1.48e-20	1397.48	1549.57	2870.64	2938.17	1685.72	1721.63
R3HDM4	NM_138774	2746.48	0.97617	0.0756183	12.9092	4e-38	9.09e-37	-0.293688	0.0746246	-3.93553	8.3e-05	0.000243013	1840.81	1763.45	3698.95	3392.45	2839.6	2943.62
SNORC	NM_001346122	808.077	0.97616	0.115685	8.43809	3.23e-17	2.74e-16	-0.402366	0.113949	-3.53112	0.000413809	0.00110414	590.484	498.198	1117.31	1023.37	824.501	794.597
BSN	NM_003458	594.359	0.975604	0.123137	7.92291	2.32e-15	1.71e-14	-0.541631	0.121715	-4.45001	8.59e-06	2.84e-05	428.335	397.7	849.928	774.582	574.843	540.767
THY1	NM_001311162	4289.27	0.975347	0.064157	15.2025	3.4e-52	1.13e-50	-0.2195	0.0632998	-3.46762	0.000525091	0.00137688	2832.45	2697.14	5440.9	5429.13	4708.89	4627.12
SLAMF7	NM_001282594	142.399	0.974651	0.241333	4.03861	5.38e-05	0.000153489	-0.708887	0.2404	-2.94878	0.00319029	0.00736375	95.6021	109.088	232.109	171.234	127.976	118.387
ACOT1	NM_001037161	1125.48	0.974604	0.0939925	10.369	3.43e-25	4.67e-24	-0.670315	0.0935314	-7.16674	7.68e-13	5.04e-12	807.932	799.694	1636.14	1523.98	1004.93	980.204
TFAP2A	NM_001042425	17909	0.974498	0.0525497	18.5443	9.07e-77	4.83e-75	-0.728127	0.0525245	-13.8626	1.07e-43	3.23e-42	12715.1	13169.6	25188.3	25675	15354	15352.2
PRMT8	NM_001256536	387.107	0.97361	0.143808	6.77019	1.29e-11	7.16e-11	-0.765265	0.143685	-5.32598	1e-07	4.09e-07	268.998	294.624	547.276	560.036	335.675	316.033
LINC01634	NR_024417	338.844	0.972944	0.15371	6.32973	2.46e-10	1.23e-09	-1.07047	0.156285	-6.84949	7.41e-12	4.44e-11	260.563	261.125	515.418	508.666	223.434	263.862
BANK1	NM_001127507	190.016	0.972941	0.205791	4.72781	2.27e-06	7.65e-06	-0.968373	0.207979	-4.6561	3.22e-06	1.12e-05	126.532	160.626	274.207	290.091	154.201	134.439
CHPF	NM_024536	1680.98	0.972382	0.0883745	11.003	3.7e-28	5.73e-27	-0.2945	0.0869978	-3.38514	0.000711412	0.00182779	1153.79	1057.38	2276.71	2061.86	1786.42	1749.72
TRIM73	NM_198924	1757.81	0.972159	0.0796641	12.2032	2.99e-34	5.88e-33	-0.549298	0.0789555	-6.95706	3.47e-12	2.15e-11	1220.33	1230.89	2440.56	2369.07	1617.53	1668.45
TRIM74	NM_198853	1757.81	0.972159	0.0796641	12.2032	2.99e-34	5.88e-33	-0.549298	0.0789555	-6.95706	3.47e-12	2.15e-11	1220.33	1230.89	2440.56	2369.07	1617.53	1668.45
PCDHGB6	NM_018926	9755.47	0.971822	0.059636	16.2959	1.06e-59	4.08e-58	-0.627823	0.0595229	-10.5476	5.21e-26	7.79e-25	6926.47	6909.49	13537.4	13599	8428.58	9131.85
FLCN	NM_001353229	6224.59	0.971713	0.0639149	15.2032	3.37e-52	1.11e-50	-0.383642	0.0634943	-6.04215	1.52e-09	7.38e-09	4327.4	4038.84	8434.42	7972.45	6293.9	6280.53
MMP24OS	NM_001355004	5948.46	0.970252	0.0865574	11.2093	3.67e-29	5.92e-28	-0.244272	0.0861248	-2.83625	0.00456462	0.0102435	4226.18	3511.44	8083.98	7073.98	6524.68	6270.49
CLDN1	NM_021101	802.323	0.968827	0.116974	8.28239	1.21e-16	9.84e-16	-0.291451	0.114798	-2.53881	0.011123	0.0232672	489.258	566.915	971.671	1095.9	821.354	868.84
PROSER2	NM_153256	8608.14	0.96852	0.0556898	17.3913	9.6e-68	4.4e-66	-0.719094	0.0556376	-12.9246	3.27e-38	8.19e-37	6220.7	6237.78	12360.9	12019.6	7377.5	7432.29
SMG1P2	NR_135317	21177.5	0.966923	0.0556969	17.3605	1.64e-67	7.51e-66	-1.04552	0.0558032	-18.7359	2.52e-78	1.85e-76	15856.8	16708.5	32631.8	31027.6	15502.9	15337.1
SOX9	NM_000346	4588.73	0.966826	0.0731602	13.2152	7.17e-40	1.72e-38	-0.860663	0.0732753	-11.7456	7.44e-32	1.46e-30	3318.89	3510.58	6652.65	6697.26	3913.76	3439.24
SLC1A5	NM_005628	11651.3	0.964559	0.0570356	16.9115	3.7e-64	1.59e-62	-0.424218	0.0568139	-7.46679	8.22e-14	5.84e-13	7693.16	8173.03	15360.1	15604.5	11663.7	11413.3
TGFA	NM_003236	1547.03	0.964504	0.0965189	9.9929	1.64e-23	2.07e-22	-0.53083	0.0958261	-5.53951	3.03e-08	1.3e-07	980.39	1175.92	2121.97	2089.05	1504.24	1410.61
TP53I11	NM_001318386	2494.28	0.964301	0.0733428	13.1479	1.75e-39	4.15e-38	-0.267434	0.0721857	-3.70481	0.000211551	0.000587945	1638.36	1634.61	3287.07	3100.34	2647.63	2657.69
RGS9	NM_003835	823.719	0.962384	0.105307	9.13881	6.31e-20	6.39e-19	-0.71559	0.105034	-6.81292	9.56e-12	5.67e-11	605.48	590.107	1119.58	1208.71	709.113	709.318
GNG12	NM_018841	21603.8	0.96145	0.0580044	16.5755	1.05e-61	4.18e-60	-1.45221	0.0582792	-24.9182	4.73e-137	8.29e-135	17211.2	18215.2	33421.4	35563.3	12394.8	12816.9
YIF1B	NM_001039673	3726.12	0.961344	0.0658165	14.6064	2.56e-48	7.74e-47	-0.520028	0.0653821	-7.95368	1.81e-15	1.45e-14	2592.5	2600.94	5013.09	5098.74	3439.62	3611.8
GALNT5	NM_001329868	658.069	0.960287	0.117449	8.17624	2.93e-16	2.32e-15	-0.608215	0.116556	-5.21821	1.81e-07	7.15e-07	447.081	487.891	892.026	927.685	571.696	622.033
ADGRF1	NM_153840	477.152	0.960159	0.144	6.66778	2.6e-11	1.41e-10	-1.40326	0.148544	-9.44677	3.49e-21	4.03e-20	364.6	413.161	704.291	808.829	257.001	315.03
SLC43A3	NM_017611	4947.98	0.959494	0.064666	14.8377	8.36e-50	2.62e-48	-0.813471	0.0647305	-12.567	3.2e-36	7.41e-35	3716.3	3612.8	7030.39	7220.03	3911.66	4196.72
PHLPP1	NM_194449	18222.5	0.959048	0.0624299	15.362	2.94e-53	9.95e-52	-1.48701	0.0627515	-23.6968	3.89e-124	5.91e-122	14304.7	15751.6	28485.7	29946.8	10197.2	10648.8
SUN2	NM_015374	5619.63	0.958788	0.0610617	15.702	1.47e-55	5.23e-54	-0.391171	0.0606	-6.45496	1.08e-10	5.84e-10	3838.14	3780.29	7578.81	7230.1	5607.87	5682.57
CAP1	NM_001350480	8818.48	0.95664	0.055634	17.1953	2.88e-66	1.28e-64	-0.844008	0.0557065	-15.151	7.47e-52	2.89e-50	6563.74	6591.68	12785.3	12746.9	6994.62	7228.63
ATP2A3	NM_174956	303.858	0.956163	0.159436	5.99718	2.01e-09	9.29e-09	-0.529192	0.15736	-3.36294	0.000771181	0.00196913	208.075	217.317	419.844	405.925	279.03	292.957
YWHAZ	NM_003406	17702.5	0.955504	0.0571212	16.7277	8.24e-63	3.41e-61	-1.29929	0.057379	-22.644	1.6e-113	2.05e-111	13751.7	14744.1	27475.3	27788.3	11452.8	11003
MYOF	NM_013451	33816	0.955392	0.0516872	18.4841	2.77e-76	1.46e-74	-0.64912	0.0516589	-12.5655	3.27e-36	7.55e-35	23747.8	24842	47010	47213.2	29766	30317.1
BCOR	NM_001123383	15899.3	0.954445	0.0570001	16.7446	6.2e-63	2.57e-61	-0.57505	0.0569114	-10.1043	5.29e-24	7.16e-23	11449.8	11056.6	22387.1	21227	14942.8	14332.8
TM4SF19-TCTEX1D2	NR_037950	4876.37	0.954229	0.0621653	15.3499	3.55e-53	1.2e-51	-0.38066	0.0616353	-6.176	6.57e-10	3.3e-09	3360.13	3251.17	6420.54	6388.04	5001.55	4836.81
LOC100128993	NR_038919	42.5252	0.953944	0.42777	2.23004	0.025745	0.0482618	-1.87403	0.460946	-4.06561	4.79e-05	0.000144551	25.3064	48.1019	77.3696	65.4718	17.8327	21.0689
ZDHHC11B	NR_147096	791.233	0.953421	0.108408	8.79473	1.43e-18	1.33e-17	-0.400233	0.106627	-3.75359	0.000174319	0.00049009	561.428	517.095	1038.8	1048.56	767.856	813.659
DCLRE1CP1	NR_144469	194.073	0.953214	0.199172	4.78588	1.7e-06	5.81e-06	-0.985561	0.201816	-4.88347	1.04e-06	3.81e-06	134.968	162.344	281.034	295.127	138.466	152.498
TRIM9	NM_015163	234.915	0.952044	0.186862	5.09491	3.49e-07	1.29e-06	-0.581821	0.18512	-3.14294	0.00167263	0.00404556	153.713	179.523	321.994	323.33	196.16	234.767
HACD1	NM_014241	5276.12	0.950418	0.069356	13.7035	9.68e-43	2.51e-41	-0.720549	0.0693113	-10.3958	2.59e-25	3.75e-24	3829.71	3880.79	7756.3	7146.5	4717.28	4326.14
PCDHGA9	NM_018921	10024.3	0.950276	0.0600568	15.8229	2.16e-56	7.82e-55	-0.612817	0.0599529	-10.2216	1.59e-24	2.22e-23	7165.47	7169.76	13795.7	13903.2	8674.05	9437.85
FRMD8	NM_001300833	7602.24	0.949475	0.0664645	14.2854	2.7e-46	7.73e-45	-0.214897	0.0660192	-3.25507	0.00113365	0.00281088	5049.1	4877.19	10109.2	9062.31	8326.83	8188.76
TTLL3	NM_001025930	3918.62	0.948873	0.0721361	13.1539	1.62e-39	3.83e-38	-0.502409	0.0717533	-7.0019	2.53e-12	1.58e-11	2827.76	2649.04	5527.37	5045.36	3794.17	3667.99
LOC101927787	NR_125944	164.223	0.948054	0.218631	4.33633	1.45e-05	4.45e-05	-0.968659	0.221319	-4.37676	1.2e-05	3.91e-05	110.599	140.87	228.695	256.851	126.927	121.397
MBNL1-AS1	NR_027037	2946.45	0.944625	0.0690239	13.6855	1.24e-42	3.22e-41	-0.974359	0.0695201	-14.0155	1.25e-44	3.9e-43	2209.16	2318.34	4352.04	4363.45	2192.38	2243.33
RAB30	NM_001286060	5534.47	0.942889	0.062934	14.9822	9.6e-51	3.06e-49	-1.29813	0.063694	-20.3807	2.48e-92	2.39e-90	4363.96	4600.6	8443.52	8790.35	3441.72	3566.66
POLR1E	NM_001282766	5102.43	0.942581	0.0655799	14.373	7.64e-47	2.23e-45	-1.09192	0.0660539	-16.5308	2.2e-61	1.08e-59	3885.01	4121.3	7577.67	7811.29	3493.12	3726.18
WFDC10B	NM_172006	197.693	0.941631	0.193964	4.85466	1.21e-06	4.2e-06	-1.54386	0.204369	-7.5543	4.21e-14	3.06e-13	160.274	170.933	335.647	301.17	101.751	116.38
SQOR	NM_001271213	3864.98	0.941142	0.0653596	14.3995	5.22e-47	1.53e-45	-0.380057	0.064746	-5.86997	4.36e-09	2.02e-08	2637.49	2638.73	4943.69	5185.37	3917.95	3866.64
MYO5B	NM_001080467	530.676	0.941031	0.128269	7.33638	2.19e-13	1.41e-12	-0.969971	0.129742	-7.47614	7.65e-14	5.45e-13	378.659	437.212	785.074	782.64	411.202	389.272
PVRIG	NM_024070	115.215	0.939614	0.257439	3.64986	0.000262387	0.000683148	-0.908866	0.259886	-3.49717	0.000470224	0.0012423	98.414	77.3066	167.255	169.219	80.7717	98.3213
DAGLB	NM_001142936	11966.9	0.939145	0.0531736	17.6619	8.25e-70	3.91e-68	-0.632438	0.0530961	-11.9112	1.03e-32	2.11e-31	8650.12	8633.43	16728.9	16411.3	10653.5	10724
ZNF789	NM_213603	3879.26	0.938868	0.0741879	12.6553	1.05e-36	2.24e-35	-0.987443	0.0745691	-13.242	5.02e-40	1.34e-38	3138.94	2855.19	5708.28	5779.65	2753.58	3039.94
SLC9A1	NR_046474	7664.4	0.938459	0.0700868	13.39	6.92e-41	1.71e-39	-0.545161	0.0699272	-7.79613	6.38e-15	4.89e-14	5734.25	5138.31	10822.6	10013.2	7308.27	6969.78
RASGRP3	NM_001349978	305.587	0.938077	0.163725	5.7296	1.01e-08	4.34e-08	-0.793741	0.164152	-4.83542	1.33e-06	4.8e-06	212.762	243.086	415.293	458.303	240.217	263.862
MAP1S	NM_018174	3548.91	0.937116	0.0746557	12.5525	3.85e-36	8.09e-35	-0.250588	0.0738805	-3.3918	0.000694354	0.00178799	2361.93	2344.11	4780.98	4232.5	3826.69	3747.25
SEL1L2	NR_073207	172.87	0.936592	0.212812	4.40103	1.08e-05	3.36e-05	-1.0745	0.216937	-4.95303	7.31e-07	2.71e-06	134.03	137.434	241.211	278.003	109.094	137.449
CCDC26	NR_130917	155.083	0.934245	0.224567	4.1602	3.18e-05	9.34e-05	-1.24138	0.231347	-5.3659	8.05e-08	3.31e-07	128.407	121.973	212.766	264.909	110.143	92.3017
SMIM41	NM_001369216	1267.92	0.934194	0.093551	9.98593	1.76e-23	2.21e-22	-0.424483	0.0924216	-4.5929	4.37e-06	1.49e-05	896.036	858.962	1736.26	1617.66	1299.69	1198.92
MAPRE1	NM_012325	7114.06	0.933593	0.0569404	16.396	2.04e-60	7.99e-59	-1.28611	0.0575884	-22.3327	1.78e-110	2.14e-108	5737.07	5820.33	10966	11109.1	4474.96	4576.96
MKNK2	NM_017572	4975.69	0.933376	0.0913029	10.2229	1.57e-24	2.07e-23	-0.250602	0.0908557	-2.75825	0.0058112	0.0127999	3451.05	3160.98	7017.88	5611.44	5483.04	5129.77
PURB	NM_033224	3446.35	0.932178	0.0735919	12.6668	9.03e-37	1.95e-35	-0.781885	0.0736652	-10.614	2.56e-26	3.89e-25	2433.17	2711.74	5009.68	4811.68	2905.68	2806.17
F2R	NM_001992	2842.75	0.931824	0.0688511	13.5339	9.87e-42	2.49e-40	-1.23284	0.0700477	-17.5999	2.47e-69	1.47e-67	2283.2	2302.88	4292.87	4455.11	1848.31	1874.13
NOL12	NM_024313	3278.32	0.931617	0.067028	13.8989	6.43e-44	1.73e-42	-0.430741	0.0664361	-6.48353	8.96e-11	4.86e-10	2272.89	2277.97	4265.57	4413.81	3192.06	3247.61
MAPK6-DT	NR_156732	785.657	0.931239	0.107144	8.6915	3.58e-18	3.25e-17	-0.514357	0.106009	-4.852	1.22e-06	4.44e-06	554.867	556.608	1021.73	1096.9	736.387	747.443
MGLL	NM_001003794	8363.34	0.929652	0.0584732	15.8988	6.46e-57	2.37e-55	-0.242357	0.0580541	-4.17467	2.98e-05	9.24e-05	5516.81	5597	10578	10592.3	8689.78	9206.09
PSG10P	NR_026824	1009.52	0.927564	0.0968411	9.57821	9.87e-22	1.12e-20	-0.546986	0.0960204	-5.69656	1.22e-08	5.43e-08	739.511	701.772	1346	1394.05	935.693	940.072
LINC00423	NR_047020	146.436	0.926929	0.236092	3.92613	8.63e-05	0.000239738	-0.601876	0.23445	-2.56718	0.010253	0.0215682	93.7276	117.678	186.597	215.553	119.584	145.475
MIR1181	NR_031592	254.607	0.925274	0.177097	5.22469	1.74e-07	6.64e-07	-0.853328	0.178284	-4.78633	1.7e-06	6.06e-06	200.577	186.395	360.679	373.693	183.572	222.728
TPRG1-AS1	NR_046873	281.798	0.925184	0.168423	5.49323	3.95e-08	1.61e-07	-0.85203	0.16954	-5.02554	5.02e-07	1.9e-06	233.382	194.984	399.364	412.976	221.336	228.748
VGLL3	NM_001320494	4128.34	0.925155	0.0769274	12.0263	2.58e-33	4.92e-32	-1.07726	0.0774283	-13.9131	5.28e-44	1.62e-42	3049.9	3469.35	6071.24	6310.48	3060.93	2808.18
SLC8B1	NM_024959	5484.72	0.925036	0.0750476	12.326	6.56e-35	1.33e-33	-0.209866	0.0745236	-2.81611	0.00486092	0.0108569	3810.96	3437.57	7062.25	6699.28	6271.87	5626.39
MIR6081	NR_106729	186.56	0.92443	0.217727	4.24582	2.18e-05	6.53e-05	-0.764064	0.218076	-3.50366	0.000458919	0.00121483	125.595	152.895	256.002	272.967	181.474	130.426
FANCE	NM_021922	1637.68	0.923728	0.10195	9.06063	1.3e-19	1.29e-18	-0.29838	0.10087	-2.95805	0.00309593	0.00716554	1181.9	1031.61	2255.1	1944.01	1803.2	1610.26
CFAP57	NM_001195831	1233.87	0.923132	0.112333	8.21785	2.07e-16	1.66e-15	-1.3516	0.11451	-11.8034	3.75e-32	7.45e-31	897.91	1135.55	1881.9	1976.24	705.966	805.633
IBA57	NM_001010867	2596.5	0.922679	0.0805767	11.4509	2.33e-30	3.95e-29	-0.746802	0.0806115	-9.26422	1.97e-20	2.16e-19	2051.7	1819.28	3780.87	3555.62	2239.58	2131.97
NTF3	NM_001102654	1082.39	0.921959	0.103334	8.92216	4.57e-19	4.36e-18	-0.610216	0.102877	-5.93153	3e-09	1.41e-08	737.636	832.334	1408.58	1566.29	947.232	1002.28
FOSL2	NM_005253	28081.3	0.921084	0.0530466	17.3637	1.55e-67	7.11e-66	-0.874703	0.0530903	-16.4758	5.48e-61	2.66e-59	21341.8	21571.1	41630.5	39629.6	21850.3	22464.4
EEF2	NM_001961	13078.3	0.920852	0.0696113	13.2285	6.01e-40	1.44e-38	-0.281597	0.0694082	-4.05712	4.97e-05	0.00014977	9168.43	8462.5	17752.9	15627.6	13551.8	13906.5
GAS6-DT	NR_044993	1452.66	0.919472	0.0921945	9.97318	2e-23	2.51e-22	-1.05938	0.0933321	-11.3506	7.36e-30	1.32e-28	1122.86	1171.62	2029.81	2308.64	1063.67	1019.33
APOLD1	NM_001130415	13368.4	0.919079	0.05229	17.5766	3.72e-69	1.75e-67	-0.719358	0.0522854	-13.7583	4.54e-43	1.33e-41	9894.82	9962.24	18713.2	18834.7	11350	11455.4
TRIM56	NM_030961	5731.42	0.918507	0.0633744	14.4933	1.33e-47	3.97e-46	-0.335622	0.0629267	-5.33354	9.63e-08	3.93e-07	4020.91	3816.37	7620.9	7192.84	5874.31	5863.16
RASGRF1	NM_001145648	1176.11	0.917626	0.0920116	9.97294	2e-23	2.51e-22	-0.304183	0.0903892	-3.36526	0.000764726	0.00195331	815.43	781.656	1537.15	1479.66	1214.72	1228.01
TRIB1	NM_025195	3309.76	0.916664	0.0756758	12.113	9.01e-34	1.75e-32	-0.328015	0.0750172	-4.37253	1.23e-05	3.98e-05	2303.82	2217.84	4503.36	4034.07	3482.63	3316.84
CDK11A	NM_033529	9867.43	0.916585	0.0603639	15.1843	4.49e-52	1.48e-50	-0.414646	0.0601462	-6.89397	5.43e-12	3.29e-11	7107.36	6650.09	13200.6	12767	9528.97	9950.52
PRMT1	NR_033397	3794.11	0.915383	0.0661318	13.8418	1.43e-43	3.8e-42	-0.458014	0.065687	-6.97267	3.11e-12	1.93e-11	2687.17	2657.63	5164.42	4917.44	3615.85	3722.17
TNXB	NM_001365276	4428.45	0.915348	0.0620935	14.7414	3.49e-49	1.09e-47	-0.4384	0.0616586	-7.11013	1.16e-12	7.48e-12	3128.63	3082.82	5894.88	5819.94	4287.2	4357.24
OR7E47P	NR_120439	173.617	0.913752	0.208901	4.3741	1.22e-05	3.78e-05	-0.770363	0.209497	-3.6772	0.000235812	0.000651105	120.909	140.011	251.451	240.735	153.152	135.443
APBB3	NM_006051	4083.69	0.912926	0.0667705	13.6726	1.48e-42	3.83e-41	-0.669402	0.0666897	-10.0376	1.04e-23	1.39e-22	3032.09	2992.62	5870.99	5474.45	3515.14	3616.82
RBP4	NM_001323518	94.1581	0.911703	0.276971	3.29169	0.000995872	0.00239396	-1.50967	0.291993	-5.17024	2.34e-07	9.15e-07	79.6684	79.8835	149.05	151.089	44.0573	61.2
CASC11	NR_117102	58.3931	0.910878	0.356081	2.55807	0.0105256	0.0213568	-1.58952	0.377234	-4.21363	2.51e-05	7.86e-05	56.2365	43.8071	102.401	85.617	25.1756	37.1213
LOC349160	NR_046103	101.177	0.910181	0.282761	3.2189	0.00128682	0.00304454	-0.733346	0.283004	-2.59129	0.00956166	0.0202483	76.8566	74.7297	114.917	169.219	87.0656	84.2754
SPEN	NM_015001	12220.6	0.909922	0.0527919	17.236	1.42e-66	6.38e-65	-1.07999	0.053051	-20.3576	3.97e-92	3.81e-90	9674.56	9786.16	18304.7	18261.6	8594.32	8702.44
SCN5A	NM_001099404	7566.43	0.907815	0.0604233	15.0243	5.09e-51	1.64e-49	-1.09586	0.060808	-18.0217	1.32e-72	8.8e-71	6169.15	5924.26	11683.9	11006.3	5347.72	5267.22
MIR3619	NR_037413	315.749	0.90759	0.158241	5.73549	9.72e-09	4.21e-08	-0.539089	0.156746	-3.43925	0.000583335	0.00151963	215.573	238.792	428.946	424.056	304.205	282.925
FAM71F2	NM_001128926	699.838	0.907424	0.114708	7.9107	2.56e-15	1.88e-14	-0.942989	0.115982	-8.13047	4.28e-16	3.56e-15	560.491	529.98	1050.18	995.172	500.365	562.84
TOMM40	NM_001128916	3444.32	0.905895	0.0762067	11.8873	1.38e-32	2.56e-31	-0.28976	0.0755384	-3.83593	0.000125088	0.000357412	2464.1	2226.43	4590.97	4197.25	3562.35	3624.85
THRB-AS1	NR_046244	1931.95	0.904497	0.0835998	10.8194	2.79e-27	4.17e-26	-0.334478	0.0826274	-4.04803	5.17e-05	0.000155335	1281.26	1378.63	2531.58	2449.65	2064.4	1886.16
LOC283299	NR_036678	236.176	0.903799	0.184351	4.9026	9.46e-07	3.33e-06	-0.891509	0.186192	-4.78811	1.68e-06	6.02e-06	185.581	179.523	376.608	307.214	182.523	185.607
BMP1	NR_033403	14106.1	0.903446	0.0549715	16.4348	1.08e-60	4.23e-59	-0.412466	0.0548107	-7.52528	5.26e-14	3.79e-13	9839.52	9953.65	18906.6	18119.6	13685	14132.2
SLC22A14	NM_001320033	334.236	0.903124	0.156452	5.77255	7.81e-09	3.42e-08	-0.79754	0.157182	-5.07399	3.9e-07	1.49e-06	254.939	253.394	471.044	479.455	248.609	297.974
LOC101927318	NR_110590	214.786	0.902784	0.190173	4.74716	2.06e-06	6.98e-06	-1.46739	0.199282	-7.36338	1.79e-13	1.24e-12	190.267	173.51	319.718	359.591	111.192	134.439
ETS2	NM_001256295	10846.4	0.900815	0.0594715	15.147	7.93e-52	2.59e-50	-0.630113	0.0594195	-10.6045	2.84e-26	4.29e-25	8165.55	7810.54	15316.9	14512.6	9852.06	9420.79
UBC	NM_021009	14238.7	0.900691	0.0733272	12.2832	1.12e-34	2.24e-33	-0.491523	0.0732398	-6.71115	1.93e-11	1.11e-10	10375.6	9991.45	18320.7	19701	12465.1	14578.6
TNK2-AS1	NR_145450	710.806	0.900228	0.110334	8.15915	3.37e-16	2.66e-15	-0.448209	0.108943	-4.11418	3.89e-05	0.000118609	496.756	510.224	952.329	927.685	698.623	679.22
NR3C1	NM_001018075	45201.1	0.899466	0.0645192	13.9411	3.57e-44	9.66e-43	-1.64338	0.0646879	-25.4048	2.23e-142	4.35e-140	36937.1	41389.1	70208.3	75901	23379.7	23391.5
EID3	NM_001008394	1366.44	0.899117	0.0891733	10.0828	6.58e-24	8.43e-23	-0.538028	0.0885874	-6.07342	1.25e-09	6.12e-09	984.14	992.101	1771.54	1912.78	1238.85	1299.25
PCDHGB5	NM_018925	10677.6	0.898933	0.0583273	15.4119	1.36e-53	4.65e-52	-0.583015	0.0582429	-10.0101	1.38e-23	1.83e-22	7811.26	7778.76	14482.9	14587.1	9347.49	10057.9
SDHAP3	NR_003263	2349.23	0.898626	0.0773087	11.6239	3.12e-31	5.5e-30	-0.718742	0.077339	-9.2934	1.49e-20	1.65e-19	1757.39	1768.6	3335.99	3238.34	2095.87	1899.21
C17orf67	NM_001085430	3920.05	0.898474	0.0709006	12.6723	8.42e-37	1.82e-35	-0.445161	0.0705072	-6.3137	2.72e-10	1.41e-09	2913.05	2643.89	5249.75	5106.8	3889.63	3717.15
C6orf99	NR_160977	1661.62	0.89832	0.0860238	10.4427	1.58e-25	2.18e-24	-0.496716	0.0854068	-5.81588	6.03e-09	2.75e-08	1243.76	1138.98	2267.61	2172.66	1621.73	1524.98
ZMIZ1-AS1	NR_024429	2819.31	0.897395	0.074383	12.0645	1.63e-33	3.13e-32	-0.260245	0.0735078	-3.54037	0.000399566	0.00106864	1935.47	1893.15	3730.81	3402.52	2957.09	2996.79
PRAG1	NM_001080826	15875.6	0.896222	0.0514744	17.411	6.8e-68	3.13e-66	-1.41388	0.051904	-27.2403	2.17e-163	5.04e-161	13393.7	13365.5	24806.1	24997.1	9280.36	9410.76
MIR6728	NR_106786	371.74	0.896158	0.151757	5.90523	3.52e-09	1.59e-08	-0.339366	0.149067	-2.27661	0.0228096	0.0447318	260.563	254.253	507.453	451.252	355.605	401.312
MICALL1	NM_033386	7651.58	0.895714	0.0638392	14.0308	1.01e-44	2.77e-43	-0.187206	0.0634067	-2.95247	0.00315241	0.0072852	5215.94	4998.3	9924.92	9080.44	8342.57	8347.28
RHOB	NM_004040	10617.1	0.895123	0.0852354	10.5018	8.48e-26	1.18e-24	-0.254807	0.0850321	-2.99659	0.00273016	0.00637794	7818.75	6599.41	14430.6	12383.2	11634.3	10836.4
ENTPD4	NM_001128930	2489.2	0.89382	0.0724011	12.3454	5.16e-35	1.05e-33	-1.07376	0.0733471	-14.6394	1.57e-48	5.52e-47	2033.89	1959.29	3626.13	3791.32	1773.83	1750.72
FERMT2	NM_001134999	10195.1	0.893546	0.0587865	15.1998	3.54e-52	1.17e-50	-1.38819	0.0593493	-23.3902	5.37e-121	7.75e-119	8288.33	8857.62	15660.5	16193.7	6139.7	6030.71
LINC00941	NR_040245	2427.28	0.893188	0.0751994	11.8776	1.55e-32	2.88e-31	-0.40309	0.0745189	-5.40923	6.33e-08	2.63e-07	1680.54	1735.96	3255.21	3092.28	2464.06	2335.63
LDB2	NM_001304435	401.295	0.892988	0.155828	5.7306	1e-08	4.32e-08	-0.768508	0.156303	-4.91678	8.8e-07	3.24e-06	303.677	306.65	521.107	611.406	293.715	371.213
ATP2B1-AS1	NR_028138	1879.54	0.892034	0.0943671	9.45281	3.3e-21	3.6e-20	-0.4602	0.093801	-4.90613	9.29e-07	3.41e-06	1453.71	1229.17	2536.13	2440.59	1907.05	1710.59
TTC19	NM_001271420	4378.69	0.891607	0.0654104	13.631	2.62e-42	6.73e-41	-0.963341	0.0658251	-14.6349	1.68e-48	5.89e-47	3503.54	3398.05	6446.71	6356.81	3397.66	3169.36
TOB1	NM_001243877	9688.68	0.888438	0.0580833	15.2959	8.14e-53	2.73e-51	-0.398559	0.0578635	-6.88793	5.66e-12	3.42e-11	6993.95	6667.26	12623.8	12663.3	9813.24	9370.63
SPART-AS1	NR_045181	807.563	0.887468	0.105613	8.40305	4.35e-17	3.67e-16	-0.860149	0.106467	-8.079	6.53e-16	5.38e-15	601.731	650.234	1162.82	1154.32	624.145	652.131
SLC22A1	NM_003057	1018.59	0.88713	0.100521	8.82535	1.09e-18	1.02e-17	-0.666416	0.100403	-6.6374	3.19e-11	1.81e-10	784.5	737.849	1472.3	1343.68	861.216	911.981
OGFRL1	NM_001324266	5369.54	0.885622	0.0647986	13.6673	1.59e-42	4.12e-41	-1.43322	0.0658495	-21.7651	4.97e-105	5.53e-103	4569.22	4553.36	8202.31	8650.34	3238.21	3003.82
FBXL18	NM_001363441	8350.59	0.885553	0.058185	15.2196	2.62e-52	8.72e-51	-0.305209	0.0578559	-5.27533	1.33e-07	5.33e-07	5770.81	5766.21	10947.8	10368.7	8556.56	8693.41
PCDHGA8	NM_032088	10909.1	0.885255	0.0569874	15.5342	2.04e-54	7.11e-53	-0.5662	0.0569011	-9.95059	2.51e-23	3.28e-22	8005.27	7980.62	14726.4	14800.7	9657.99	10283.6
VPS37C	NM_017966	2634.25	0.883902	0.0711766	12.4184	2.08e-35	4.28e-34	-0.699078	0.0711945	-9.81928	9.3e-23	1.18e-21	1978.59	1990.22	3754.7	3570.73	2245.87	2265.4
FAH	NM_000137	2070.58	0.883047	0.0767713	11.5023	1.28e-30	2.2e-29	-0.463975	0.0761741	-6.09098	1.12e-09	5.5e-09	1478.08	1492.88	2790.99	2689.38	1938.52	2033.65
TACC2	NM_001291876	12004.4	0.883031	0.0543418	16.2496	2.25e-59	8.67e-58	-0.56252	0.0542586	-10.3674	3.49e-25	5.03e-24	8762.59	8834.43	16417.1	16037.6	10814	11160.5
SDHA	NM_001330758	17066.5	0.882486	0.0531755	16.5957	7.48e-62	3e-60	-0.889755	0.0532732	-16.7017	1.27e-62	6.4e-61	13433	13244.3	24410.1	24769.5	12998	13544.3
RBMXL1	NM_019610	2850.69	0.880394	0.0743866	11.8354	2.56e-32	4.71e-31	-0.832098	0.0746852	-11.1414	7.89e-29	1.36e-27	2279.45	2135.38	3985.67	4138.83	2368.61	2196.18
SNORD51	NR_002589	49.5436	0.878848	0.390769	2.24902	0.0245111	0.046169	-1.53448	0.41253	-3.71967	0.000199483	0.000556783	34.6792	50.6788	92.1608	65.4718	25.1756	29.0951
DISC1-IT1	NR_126441	124.635	0.878595	0.2394	3.66999	0.000242562	0.000635014	-1.5799	0.254396	-6.21037	5.29e-10	2.67e-09	102.163	114.242	205.94	192.386	60.8411	72.2361
TUBB6	NM_001303525	22134.4	0.877401	0.0528322	16.6073	6.17e-62	2.48e-60	-0.622602	0.0528094	-11.7896	4.42e-32	8.74e-31	16752.9	16200	30811.3	29725.2	19562.5	19754.6
ELK1	NM_001114123	2149.75	0.875629	0.076314	11.474	1.78e-30	3.03e-29	-0.760018	0.0765177	-9.93258	3e-23	3.91e-22	1652.42	1639.76	2946.87	3092.28	1830.48	1736.68
TEX29	NM_001303133	701.17	0.875614	0.114676	7.63557	2.25e-14	1.55e-13	-0.604676	0.114262	-5.292	1.21e-07	4.88e-07	486.446	554.031	943.226	966.968	627.292	629.056
TMEM65	NM_194291	5114.27	0.873167	0.065539	13.3229	1.7e-40	4.15e-39	-1.19125	0.0662519	-17.9807	2.76e-72	1.83e-70	4049.97	4393.59	7614.08	7853.6	3436.47	3337.91
INSIG1	NM_001346594	3669.28	0.872572	0.0699379	12.4764	1e-35	2.08e-34	-1.29604	0.0710845	-18.2324	2.86e-74	1.97e-72	3170.8	2984.89	5844.82	5426.1	2280.49	2308.55
DDB2	NM_001300734	5683.05	0.869791	0.0606373	14.3442	1.16e-46	3.37e-45	-0.971427	0.0610202	-15.9198	4.62e-57	2.05e-55	4466.12	4604.04	8112.43	8461.98	4215.87	4237.85
MALT1	NM_173844	6084.04	0.869628	0.0603991	14.398	5.32e-47	1.56e-45	-1.19493	0.0610587	-19.5701	2.78e-85	2.37e-83	4968.5	5100.52	9045.41	9352.4	4101.53	3935.86
TSR1	NM_018128	4424.52	0.868241	0.061419	14.1364	2.27e-45	6.31e-44	-0.993873	0.0619458	-16.0442	6.27e-58	2.83e-56	3547.59	3546.66	6507.01	6443.43	3227.72	3274.7
LINC01126	NR_027251	2599.13	0.866919	0.0748517	11.5818	5.1e-31	8.92e-30	-0.416305	0.0743004	-5.60299	2.11e-08	9.14e-08	1837.06	1883.7	3514.63	3273.59	2605.68	2480.11
SLC25A33	NM_032315	3182.65	0.866605	0.0992783	8.72905	2.57e-18	2.36e-17	-0.398048	0.0989163	-4.02409	5.72e-05	0.000170953	2509.09	2030.59	4496.54	3780.24	3199.4	3080.07
AEN	NM_022767	3727.11	0.86649	0.0645954	13.4141	5e-41	1.24e-39	-0.656272	0.0645641	-10.1647	2.85e-24	3.93e-23	2853.07	2765.86	5164.42	5079.61	3257.09	3242.6
FLG-AS1	NR_103778	782.58	0.865573	0.114584	7.55401	4.22e-14	2.85e-13	-1.04663	0.11647	-8.98631	2.56e-19	2.62e-18	591.421	676.003	1087.73	1221.8	549.667	568.859
FLNB	NM_001164318	63865.3	0.865412	0.0503183	17.1988	2.71e-66	1.21e-64	-1.06216	0.0503737	-21.0855	1.08e-98	1.14e-96	51022.5	52699.9	94665.1	94304.6	44560.8	45939.1
ISOC2	NM_001136201	2531.38	0.865097	0.0726017	11.9157	9.81e-33	1.84e-31	-0.288817	0.0717434	-4.0257	5.68e-05	0.000169855	1755.52	1766.03	3279.1	3136.6	2668.61	2582.44
ARHGEF5	NM_005435	3364.84	0.862489	0.0701317	12.2981	9.27e-35	1.87e-33	-0.182123	0.0692897	-2.62844	0.00857784	0.018332	2371.31	2196.37	4190.47	4112.64	3714.45	3603.78
ZNF787	NM_001002836	6935.63	0.860641	0.0605683	14.2094	8.01e-46	2.26e-44	-0.383684	0.0602884	-6.36415	1.96e-10	1.03e-09	5074.41	4816.2	9155.78	8803.44	6815.25	6948.71
SYN3	NM_001369910	555.057	0.860239	0.123641	6.95756	3.46e-12	2.03e-11	-0.488902	0.122551	-3.98937	6.62e-05	0.000196422	407.715	402.853	746.389	725.226	500.365	547.79
DNAJB6	NM_001363676	23222	0.859943	0.0535744	16.0514	5.59e-58	2.1e-56	-0.785484	0.0536156	-14.6503	1.34e-48	4.72e-47	18078.2	17944.6	32665.9	32713.8	18411.8	19517.8
LOC105369212	NR_158193	74.9212	0.859748	0.326943	2.62966	0.00854705	0.0176503	-1.31024	0.33938	-3.8607	0.000113065	0.000324646	67.4839	59.2684	116.054	113.82	59.7921	33.1082
LGALS1	NM_002305	10069.6	0.859395	0.0611523	14.0534	7.35e-45	2.02e-43	-0.272049	0.0608902	-4.46787	7.9e-06	2.62e-05	6831.8	7162.89	13187	12208	10439.5	10588.6
OSR1	NM_145260	2417.99	0.859316	0.0762269	11.2731	1.78e-29	2.9e-28	-0.367825	0.0755567	-4.86819	1.13e-06	4.11e-06	1749.89	1687.86	3247.25	2990.55	2408.47	2423.92
PSMD8	NM_002812	5387.64	0.85866	0.0732734	11.7186	1.02e-31	1.84e-30	-0.321007	0.0729144	-4.40252	1.07e-05	3.5e-05	4047.16	3533.77	6951.88	6791.95	5345.62	5655.48
LOC105373311	NR_158569	1488.31	0.858659	0.10005	8.58225	9.3e-18	8.25e-17	-0.510771	0.0996136	-5.12752	2.94e-07	1.14e-06	1054.44	1131.25	1793.15	2168.63	1388.85	1393.55
ADPRHL2	NM_017825	3527.29	0.858519	0.0758958	11.3118	1.15e-29	1.89e-28	-0.252716	0.0752649	-3.35769	0.000785956	0.00200417	2562.51	2320.06	4616.01	4236.53	3784.73	3643.91
SRPX2	NM_014467	318.747	0.858418	0.160059	5.36314	8.18e-08	3.22e-07	-1.07733	0.163717	-6.58047	4.69e-11	2.61e-10	262.437	258.548	438.048	505.644	238.119	209.685
IER5	NM_016545	12427.9	0.858312	0.0536178	16.008	1.12e-57	4.18e-56	-0.465385	0.0534925	-8.70001	3.32e-18	3.17e-17	9155.31	8917.75	16499.1	16265.2	11941.6	11788.5
TJP3	NM_001267560	110.688	0.857058	0.265248	3.23116	0.0012329	0.00292762	-1.20627	0.273815	-4.4054	1.06e-05	3.46e-05	103.1	81.6014	185.459	149.074	78.6738	66.2164
EZR	NM_001111077	21103.1	0.857041	0.0503192	17.0321	4.75e-65	2.07e-63	-1.00088	0.0504621	-19.8344	1.5e-87	1.34e-85	17016.2	17053.8	30682.7	31028.6	15410.6	15426.4
SLC25A2	NM_031947	137.96	0.85636	0.229947	3.72416	0.000195965	0.000519049	-0.949149	0.233941	-4.05721	4.97e-05	0.000149728	114.348	106.511	211.629	188.357	97.5555	109.357
LOC105371849	NR_135648	1918.49	0.855106	0.0814113	10.5035	8.32e-26	1.16e-24	-0.815887	0.0818392	-9.9694	2.07e-23	2.73e-22	1484.64	1516.07	2583.92	2842.48	1559.84	1523.98
HSP90B2P	NR_073383	85.2076	0.854677	0.290058	2.94658	0.00321313	0.00713319	-1.39623	0.304311	-4.58817	4.47e-06	1.53e-05	76.8566	69.5759	117.192	147.06	51.4002	49.1607
LINC01094	NR_038304	311.36	0.853095	0.163716	5.21083	1.88e-07	7.14e-07	-0.928346	0.16604	-5.59112	2.26e-08	9.75e-08	252.127	245.663	409.604	488.521	223.434	248.813
PTBP1	NM_031991	16722.5	0.85223	0.0628763	13.5541	7.5e-42	1.9e-40	-0.383427	0.062768	-6.10864	1e-09	4.95e-09	12340.2	11610.6	22693.2	20546.1	16504.7	16640.4
C2orf48	NR_161344	4990.99	0.851349	0.0636621	13.3729	8.7e-41	2.14e-39	-0.900627	0.0639984	-14.0726	5.59e-45	1.76e-43	4087.46	3855.02	7302.32	7026.64	3808.86	3865.63
GAK	NM_005255	13542.7	0.851227	0.0595431	14.296	2.32e-46	6.67e-45	-0.268632	0.0593459	-4.52655	6e-06	2.02e-05	9715.8	9174.58	17590.2	16488.8	13962	14324.8
ANKRD11	NM_013275	26238.3	0.850856	0.0514759	16.5292	2.26e-61	8.99e-60	-0.498236	0.0514264	-9.68833	3.38e-22	4.14e-21	19403.5	19178.1	35231.6	34353.6	24267.2	24995.7
LINC02535	NR_134633	291.687	0.850608	0.163106	5.21506	1.84e-07	6.99e-07	-1.11532	0.167484	-6.65923	2.75e-11	1.56e-10	230.57	250.817	409.604	458.303	196.16	204.669
STAG3L5P-PVRIG2P-PILRB	NR_036569	21510.3	0.850543	0.0544178	15.6299	4.56e-55	1.62e-53	-0.552351	0.0543798	-10.1573	3.08e-24	4.23e-23	16190.5	15812.6	29613.2	28095.5	19418.8	19931.1
IGFBP7	NM_001553	18109.2	0.849314	0.0559975	15.167	5.85e-52	1.92e-50	-1.17573	0.0562362	-20.907	4.62e-97	4.76e-95	14608.4	15579.9	26807.4	27582.8	11925.9	12150.7
MAP1LC3B	NM_022818	993.263	0.848972	0.102995	8.24285	1.68e-16	1.36e-15	-0.407369	0.101987	-3.99434	6.49e-05	0.000192639	742.322	690.606	1327.8	1253.03	1023.81	922.013
CLU	NM_001831	2740.73	0.848625	0.0737001	11.5146	1.11e-30	1.91e-29	-0.457699	0.0732917	-6.2449	4.24e-10	2.16e-09	2086.38	1913.77	3592	3609.01	2580.5	2662.7
FRMD4A	NM_018027	31956.1	0.848518	0.0532378	15.9383	3.44e-57	1.26e-55	-0.385391	0.0531722	-7.24798	4.23e-13	2.84e-12	22499.3	23379.2	40941	41671.3	30920.9	32324.6
PCDHGB4	NM_003736	11297.2	0.846556	0.0561649	15.0727	2.45e-51	7.91e-50	-0.543224	0.0560916	-9.68459	3.51e-22	4.29e-21	8420.49	8390.34	15075.7	15153.2	10077.6	10665.9
LINC00319	NR_152722	68.6475	0.846538	0.342435	2.47211	0.0134317	0.0267157	-0.819977	0.34551	-2.37324	0.017633	0.0353747	44.052	63.5632	113.779	80.5807	58.7431	51.1672
ANAPC13	NM_001242374	3364.03	0.846247	0.0738296	11.4622	2.04e-30	3.47e-29	-0.905555	0.0742774	-12.1915	3.45e-34	7.45e-33	2617.81	2753.83	4712.72	4944.63	2448.33	2706.85
NREP	NM_001142474	9391.68	0.846179	0.0711181	11.8982	1.21e-32	2.26e-31	-1.5202	0.0717723	-21.1809	1.43e-99	1.54e-97	7666.92	8787.18	14239.4	15342.6	5142.12	5171.9
CPNE5	NM_020939	368.091	0.844863	0.150438	5.61604	1.95e-08	8.21e-08	-0.890214	0.152325	-5.84419	5.09e-09	2.34e-08	274.622	311.803	509.729	543.92	267.491	300.984
RARA	NM_000964	10599.6	0.84407	0.0633566	13.3225	1.71e-40	4.17e-39	-0.346203	0.0631701	-5.48049	4.24e-08	1.79e-07	7494.46	7620.71	14275.8	12861.7	10544.4	10800.3
PRUNE2	NM_015225	11299.4	0.843458	0.0607356	13.8874	7.56e-44	2.03e-42	-1.03552	0.0609894	-16.9787	1.18e-64	6.3e-63	8851.63	9622.1	16207.8	16942.1	8076.13	8096.46
ETF1	NM_001291975	9076.35	0.842933	0.0551007	15.2981	7.88e-53	2.65e-51	-1.11256	0.0555249	-20.0372	2.61e-89	2.38e-87	7431.66	7598.38	13365.6	13594	6257.19	6211.3
C1orf226	NM_001135240	257.716	0.841837	0.172607	4.87718	1.08e-06	3.76e-06	-1.37588	0.180417	-7.62609	2.42e-14	1.78e-13	237.131	207.01	413.017	382.758	146.858	159.521
SCARNA5	NR_003008	91.9459	0.841083	0.307118	2.73863	0.00616964	0.0130835	-0.715856	0.308144	-2.32312	0.0201725	0.0400148	89.9785	52.3967	137.672	116.842	75.5268	79.259
CARD19	NR_134467	1699.87	0.841053	0.0939335	8.95371	3.44e-19	3.3e-18	-0.308851	0.0930624	-3.31875	0.000904212	0.00227969	1255.01	1151.87	2302.88	2009.48	1810.55	1669.46
RUNX1	NM_001754	58202.4	0.840681	0.0518946	16.1998	5.06e-59	1.94e-57	-0.782382	0.0519138	-15.0708	2.52e-51	9.6e-50	44699.6	46427.8	81065.1	82135.9	46458.4	48427.3
TBC1D8	NM_001102426	5149.36	0.840244	0.0608655	13.8049	2.38e-43	6.3e-42	-1.02271	0.0614045	-16.6552	2.77e-62	1.38e-60	4224.3	4190.88	7574.25	7491.99	3627.39	3787.38
TRIM25	NM_005082	13380.6	0.840036	0.0577209	14.5534	5.56e-48	1.67e-46	-0.244259	0.0575089	-4.24733	2.16e-05	6.81e-05	9082.2	9580.86	17049.8	16362.9	14357.4	13850.3
SARDH	NM_007101	1261.59	0.839484	0.0949669	8.83975	9.59e-19	8.98e-18	-0.314054	0.0938278	-3.34713	0.000816527	0.00207492	938.213	852.091	1671.41	1532.04	1297.59	1278.18
KIFC3	NM_001318710	11327.9	0.839243	0.0614923	13.6479	2.08e-42	5.36e-41	-0.155659	0.061208	-2.54312	0.0109867	0.0230031	7741.9	7721.21	14506.8	13161.9	12445.1	12390.5
LIMD1	NM_014240	11349.7	0.838844	0.0561304	14.9446	1.69e-50	5.37e-49	-0.555811	0.0560707	-9.91269	3.67e-23	4.74e-22	8540.46	8461.64	15231.6	15178.4	10052.4	10633.8
IRX2	NM_001134222	7789.55	0.837709	0.0807376	10.3757	3.2e-25	4.36e-24	-0.34232	0.0805404	-4.25029	2.13e-05	6.73e-05	5824.23	5311.82	10686.1	9217.43	8275.43	7422.26
FAM50B	NM_012135	310.353	0.837574	0.162078	5.16771	2.37e-07	8.94e-07	-0.435136	0.16035	-2.71366	0.00665436	0.0144862	207.138	245.663	406.19	403.911	305.254	293.961
MEF2A	NM_001352617	10705.9	0.836448	0.0663534	12.606	1.96e-36	4.16e-35	-0.99444	0.0665749	-14.9372	1.89e-50	6.95e-49	8374.56	9071.5	14799.2	16352.8	7746.74	7890.79
CDK11B	NM_033490	9618.96	0.836298	0.056426	14.8212	1.07e-49	3.35e-48	-0.444157	0.0562738	-7.89279	2.96e-15	2.33e-14	7192.65	6892.31	12582.8	12563.5	9119.86	9362.6
FOXE1	NM_004473	392.461	0.835542	0.144277	5.79123	6.99e-09	3.07e-08	-0.367995	0.142276	-2.58648	0.00969605	0.0205096	284.932	280.022	519.969	488.521	409.104	372.217
PCDHGA7	NM_018920	11426.6	0.835492	0.0560791	14.8985	3.37e-50	1.07e-48	-0.540045	0.0560118	-9.64162	5.33e-22	6.45e-21	8554.52	8535.51	15211.1	15285.2	10189.8	10783.2
MRPL52	NM_181307	1695.97	0.835439	0.0836351	9.9891	1.7e-23	2.15e-22	-0.685198	0.0837625	-8.18025	2.83e-16	2.4e-15	1249.39	1363.17	2305.16	2357.99	1419.27	1480.84
WNT5A	NM_003392	2077.44	0.835097	0.0777784	10.7369	6.83e-27	1.01e-25	-0.683116	0.0778856	-8.77077	1.77e-18	1.73e-17	1569	1631.17	2759.14	2949.25	1761.24	1794.87
SLC25A25	NM_001006641	7567.75	0.83474	0.059089	14.1268	2.6e-45	7.2e-44	-0.497042	0.0589538	-8.43103	3.43e-17	3.07e-16	5698.64	5520.55	10239	9771.42	7013.51	7163.41
TGIF1	NM_173207	10935	0.834343	0.0542544	15.3784	2.29e-53	7.76e-52	-0.681405	0.0542827	-12.5529	3.83e-36	8.81e-35	8371.75	8473.66	14811.7	15223.7	9307.63	9421.79
TRAPPC2B	NM_001355204	782.918	0.833535	0.111263	7.49155	6.81e-14	4.53e-13	-0.44829	0.110347	-4.06254	4.85e-05	0.00014643	550.181	598.697	1001.25	1046.54	712.26	788.577
VPS37B	NM_024667	4427.58	0.833437	0.0653142	12.7604	2.73e-37	6.06e-36	-0.764328	0.0654981	-11.6695	1.83e-31	3.49e-30	3546.65	3388.61	6138.37	6217.81	3528.78	3745.24
SLFNL1	NM_001168247	338.743	0.833268	0.158595	5.25405	1.49e-07	5.72e-07	-0.708512	0.159136	-4.45224	8.5e-06	2.81e-05	253.064	271.432	510.867	425.063	280.079	291.954
GADD45B	NM_015675	12917.7	0.833244	0.0630334	13.2191	6.81e-40	1.63e-38	-0.633534	0.0630296	-10.0514	9.06e-24	1.21e-22	9720.49	9999.18	18506.1	16632.9	11209.4	11438.4
LINC02173	NR_147150	70.3387	0.831868	0.352468	2.36012	0.018269	0.0354096	-1.44474	0.368239	-3.92338	8.73e-05	0.000254887	49.6756	73.0118	106.952	111.806	53.4982	27.0885
LSM14B	NM_144703	3957.14	0.827316	0.0687752	12.0293	2.49e-33	4.75e-32	-0.502132	0.0685724	-7.32266	2.43e-13	1.66e-12	3071.45	2825.13	5222.45	5237.75	3774.24	3611.8
PCDHGA6	NM_018919	11543.1	0.8265	0.0561439	14.7211	4.72e-49	1.46e-47	-0.536401	0.056081	-9.56475	1.12e-21	1.33e-20	8672.61	8659.2	15330.6	15405	10289.5	10901.6
SLC22A5	NM_001308122	7018.91	0.826091	0.057115	14.4636	2.06e-47	6.09e-46	-0.534753	0.0570121	-9.37964	6.62e-21	7.5e-20	5199.07	5337.59	9358.31	9323.19	6451.25	6444.06
ZBTB38	NM_001080412	27428	0.825777	0.0565249	14.6091	2.46e-48	7.46e-47	-1.06632	0.056652	-18.8223	4.96e-79	3.69e-77	22004.4	23469.4	39467.6	41135.4	18911.1	19580
CUEDC1	NM_001271875	11028.5	0.824397	0.0609023	13.5364	9.54e-42	2.41e-40	-0.72864	0.0609639	-11.952	6.34e-33	1.31e-31	8931.3	8304.45	15472.8	15046.4	8957.27	9458.92
DLC1	NM_001348082	31506.6	0.824138	0.0559889	14.7197	4.82e-49	1.49e-47	-1.36405	0.0561905	-24.2756	3.55e-130	5.87e-128	26404	28258.1	47411.6	49367.8	18586.9	19011.1
GPD1	NM_005276	322.753	0.823898	0.163376	5.04295	4.58e-07	1.67e-06	-0.460398	0.162034	-2.84137	0.00449198	0.0100924	256.814	220.753	449.426	395.853	291.617	322.053
PSD4	NM_012455	1707.24	0.823338	0.0811693	10.1435	3.54e-24	4.61e-23	-0.317994	0.080247	-3.96269	7.41e-05	0.000218575	1259.7	1186.23	2154.97	2171.65	1740.26	1730.66
SULF2	NM_198596	9385.37	0.823278	0.0582773	14.1269	2.59e-45	7.2e-44	-0.619194	0.0582683	-10.6266	2.24e-26	3.41e-25	7288.26	7072.7	12771.7	12638.1	8023.68	8517.84
SAMD10	NM_080621	403.109	0.822839	0.148512	5.54057	3.01e-08	1.24e-07	-0.653024	0.148674	-4.39232	1.12e-05	3.66e-05	336.482	285.175	550.689	547.949	324.136	374.223
CLK3	NM_003992	3771.47	0.822699	0.0732543	11.2307	2.88e-29	4.67e-28	-0.340815	0.0728263	-4.67983	2.87e-06	1e-05	2853.07	2580.32	4959.62	4649.51	3857.11	3729.19
NOCT	NM_012118	7897.02	0.822544	0.0648031	12.693	6.47e-37	1.41e-35	-0.389721	0.0646103	-6.03187	1.62e-09	7.83e-09	5957.32	5548.04	10524.5	9822.79	7936.61	7592.82
LINC02585	NR_111921	649.354	0.82184	0.117009	7.02374	2.16e-12	1.29e-11	-0.467269	0.116126	-4.02382	5.73e-05	0.000171128	508.941	454.391	856.754	845.09	619.949	610.997
SH3TC2-DT	NR_122044	186.469	0.820116	0.199367	4.11361	3.9e-05	0.000112999	-0.633993	0.199443	-3.17881	0.00147879	0.00360273	141.529	145.165	238.935	266.924	165.739	160.525
PFKFB3	NR_136554	20187.4	0.819571	0.0525176	15.6056	6.66e-55	2.35e-53	-0.637879	0.0525218	-12.145	6.1e-34	1.31e-32	15843.7	15221.7	27624.4	27201	17718.4	17515.2
ABCC6	NR_147784	450.047	0.818425	0.138526	5.90808	3.46e-09	1.57e-08	-0.746647	0.139358	-5.35778	8.42e-08	3.46e-07	372.098	335.854	664.468	584.21	373.438	370.21
PCDHGB3	NM_018924	11629.3	0.81827	0.0560034	14.6111	2.39e-48	7.25e-47	-0.533244	0.0559441	-9.53172	1.55e-21	1.82e-20	8765.4	8758.84	15412.5	15487.6	10372.4	10978.9
ANKRD33B	NM_001164440	6128.19	0.818049	0.0590988	13.8421	1.42e-43	3.8e-42	-0.992062	0.0595509	-16.6591	2.6e-62	1.3e-60	4934.76	5140.03	8882.71	8881	4431.96	4498.7
BCL2L1	NM_001317920	17652.4	0.817495	0.0513351	15.9247	4.27e-57	1.57e-55	-0.587674	0.0513178	-11.4517	2.31e-30	4.21e-29	13404.9	13510.6	23805.9	23629.3	15643.5	15920
P4HB	NM_000918	14974.8	0.816897	0.0590907	13.8245	1.81e-43	4.82e-42	-0.302752	0.058943	-5.13635	2.8e-07	1.09e-06	11114.2	10331.6	19332.2	18445.9	15127.4	15497.7
PHLDB2	NM_001134437	38945	0.816878	0.0643214	12.6999	5.92e-37	1.29e-35	-1.62844	0.0645294	-25.2356	1.63e-140	3.04e-138	33215.2	36926.8	59202.5	64359.8	19821.6	20143.8
PCDHGA5	NM_018918	11690.4	0.814493	0.0559357	14.5612	4.96e-48	1.49e-46	-0.533001	0.055879	-9.53848	1.45e-21	1.7e-20	8831.01	8818.97	15476.2	15564.2	10423.8	11028
SACS	NM_014363	12515.3	0.814321	0.0554798	14.6778	8.95e-49	2.74e-47	-0.947756	0.055688	-17.019	5.93e-65	3.21e-63	10126.3	10334.2	17529.9	18447.9	9363.23	9290.36
XDH	NM_000379	443.968	0.81385	0.138684	5.86836	4.4e-09	1.97e-08	-0.513889	0.137961	-3.72489	0.000195399	0.000545785	308.364	359.046	575.721	598.312	407.006	415.358
PSTPIP1	NM_001321137	164.275	0.813353	0.222591	3.65403	0.00025816	0.000673065	-0.495336	0.221171	-2.23961	0.0251162	0.0487226	120.909	125.408	195.7	236.706	136.368	170.557
TMEM173	NM_001367258	765.114	0.813326	0.106748	7.61908	2.55e-14	1.76e-13	-0.430199	0.105787	-4.06665	4.77e-05	0.000143949	562.365	567.774	1011.49	975.027	741.631	732.394
RPL13	NM_001243131	9075.42	0.812486	0.0633155	12.8323	1.08e-37	2.44e-36	-0.393201	0.0631538	-6.22608	4.78e-10	2.43e-09	6942.4	6360.62	11999.1	11362.9	8965.66	8821.83
CRIM1-DT	NR_037631	526.026	0.81111	0.129745	6.25159	4.06e-10	2.01e-09	-0.829571	0.131084	-6.32854	2.47e-10	1.29e-09	442.394	401.135	775.971	704.074	434.279	398.302
PILRB	NM_178238	7351.74	0.81109	0.0637578	12.7214	4.5e-37	9.87e-36	-0.557956	0.0637037	-8.7586	1.98e-18	1.92e-17	5725.82	5452.69	9836.18	9775.45	6373.63	6946.7
FLJ31104	NR_102755	3672.23	0.808952	0.0660543	12.2468	1.75e-34	3.48e-33	-0.584311	0.0659989	-8.85335	8.49e-19	8.4e-18	2750.9	2868.93	4836.74	5009.1	3298	3269.69
MIRLET7BHG	NR_027033	76783.3	0.808842	0.0635696	12.7237	4.37e-37	9.6e-36	-0.228676	0.0635376	-3.59907	0.000319355	0.00086611	54474.5	54005.5	101317	88723.4	81924.6	80255.3
KIF25	NM_005355	409.28	0.80851	0.141231	5.72474	1.04e-08	4.46e-08	-0.441154	0.139985	-3.15142	0.00162477	0.00393942	304.615	303.214	512.005	551.978	375.536	408.335
SAPCD1	NM_001039651	450.25	0.807682	0.140845	5.73455	9.78e-09	4.23e-08	-0.542991	0.140372	-3.86822	0.000109631	0.000315503	350.541	333.277	607.579	589.246	372.389	448.466
NEK6	NM_001166167	47563.9	0.806032	0.0558207	14.4397	2.91e-47	8.6e-46	-0.337592	0.0557784	-6.05238	1.43e-09	6.94e-09	34519.9	34545.7	62912.8	57844.9	47586.1	47973.8
DENND3	NM_001352890	6409.45	0.804844	0.0583502	13.7933	2.8e-43	7.36e-42	-0.565126	0.0582975	-9.69383	3.2e-22	3.94e-21	4961	4830.8	8479.93	8624.15	5734.79	5826.04
LOC102723899	NM_001365443	62.0843	0.804429	0.340259	2.36417	0.0180707	0.0350522	-1.0603	0.349764	-3.03147	0.00243369	0.00572941	50.6129	53.2557	100.125	81.588	37.7634	49.1607
ANXA2P2	NR_003573	221.123	0.804274	0.181939	4.42056	9.84e-06	3.08e-05	-0.96888	0.185856	-5.21307	1.86e-07	7.34e-07	178.082	186.395	327.683	309.228	167.837	157.515
KLHDC4	NR_147833	6054.03	0.804154	0.0620344	12.963	1.98e-38	4.56e-37	-0.714665	0.0621511	-11.4988	1.34e-30	2.46e-29	4899.14	4634.96	8510.65	8136.64	5035.12	5107.69
POFUT2	NM_133635	2728.82	0.804004	0.0758623	10.5982	3.04e-26	4.34e-25	-0.439382	0.0755203	-5.81806	5.95e-09	2.72e-08	2122.93	1936.96	3647.75	3439.79	2588.89	2636.62
FAM118A	NM_001104595	3180.15	0.803709	0.0702483	11.441	2.61e-30	4.41e-29	-0.665307	0.0703508	-9.457	3.17e-21	3.66e-20	2521.27	2439.45	4477.2	4183.15	2763.02	2696.81
TMBIM6	NM_003217	7073.65	0.803548	0.0630515	12.7443	3.35e-37	7.4e-36	-1.05398	0.0634998	-16.5981	7.19e-62	3.57e-60	5797.05	6038.5	9926.06	10730.3	4914.49	5035.46
NRG1	NM_013962	3309.26	0.803235	0.0700248	11.4707	1.85e-30	3.15e-29	-0.431478	0.069707	-6.18988	6.02e-10	3.03e-09	2390.05	2525.35	4235.98	4342.29	3271.78	3090.1
ZBED6CL	NM_138434	294.834	0.802374	0.166625	4.81545	1.47e-06	5.06e-06	-0.404863	0.164914	-2.455	0.0140883	0.0288555	215.573	219.894	400.501	359.591	266.442	307.003
LPIN1	NM_001261428	4967.89	0.802317	0.0611486	13.1208	2.5e-39	5.89e-38	-1.13819	0.0619452	-18.3742	2.12e-75	1.49e-73	4213.99	4214.93	7476.4	7224.06	3295.91	3382.05
FKRP	NM_024301	2085.39	0.802264	0.0781487	10.2659	1e-24	1.34e-23	-0.350069	0.077499	-4.51707	6.27e-06	2.11e-05	1572.75	1470.54	2715.9	2590.67	2092.72	2069.76
KLHL3	NM_017415	352.819	0.802227	0.156894	5.11319	3.17e-07	1.18e-06	-1.43296	0.164064	-8.73415	2.45e-18	2.37e-17	284.932	339.29	518.831	570.109	217.14	186.61
MBD1	NM_001204141	5603.77	0.801558	0.059961	13.368	9.3e-41	2.28e-39	-0.476809	0.0597986	-7.97358	1.54e-15	1.24e-14	4239.3	4176.27	7359.21	7308.67	5174.64	5364.53
JARID2	NM_004973	15805.8	0.800909	0.0565079	14.1734	1.34e-45	3.75e-44	-0.373742	0.0564007	-6.62655	3.44e-11	1.94e-10	11346.7	11858	20099	20329.5	15161	16040.4
PCDHGB2	NM_018923	11845.2	0.800858	0.0561438	14.2644	3.65e-46	1.04e-44	-0.524012	0.0560911	-9.34216	9.44e-21	1.05e-19	8995.04	8981.31	15594.5	15722.3	10569.6	11208.6
ZNF503-AS1	NR_038223	142.791	0.800754	0.241867	3.31072	0.000930572	0.00224813	-0.638162	0.242235	-2.63447	0.00842676	0.0180243	105.912	115.96	192.286	194.401	100.702	147.482
GRAMD2B	NM_001146319	18977.9	0.800599	0.0551061	14.5283	8.02e-48	2.39e-46	-1.17778	0.0553587	-21.2755	1.92e-100	2.07e-98	15920.6	16504.1	27457.1	29020.1	12435.7	12530
ZCCHC2	NR_126534	4141.08	0.800307	0.0638357	12.537	4.68e-36	9.8e-35	-1.00307	0.0645026	-15.5509	1.57e-54	6.54e-53	3366.69	3514.87	5959.73	6025.42	2951.84	3027.9
CAPN3	NM_024344	201.252	0.799994	0.200584	3.98832	6.65e-05	0.000187541	-1.01376	0.205057	-4.94378	7.66e-07	2.84e-06	150.901	183.818	314.029	269.945	135.319	153.502
KIF9	NM_182902	1147.72	0.799754	0.0916644	8.7248	2.67e-18	2.44e-17	-0.317983	0.0905461	-3.51184	0.000445021	0.00118106	843.548	821.168	1433.61	1463.55	1170.67	1153.77
ZNF706	NM_001267709	1772.29	0.799325	0.0843884	9.47198	2.75e-21	3.01e-20	-0.689508	0.0846229	-8.14801	3.7e-16	3.1e-15	1412.47	1371.76	2412.11	2432.53	1589.21	1415.63
AKIRIN1	NM_001136275	4958.35	0.798758	0.0815331	9.79673	1.16e-22	1.39e-21	-0.299478	0.0812259	-3.68698	0.000226935	0.000628325	3669.43	3493.4	6706.12	5756.48	5331.98	4792.66
PCDHGA4	NM_018917	11885.9	0.797782	0.0559197	14.2666	3.54e-46	1.01e-44	-0.521471	0.0558673	-9.33409	1.02e-20	1.14e-19	9035.34	9021.68	15629.8	15760.6	10624.1	11243.7
CLN8	NM_018941	2391.47	0.797559	0.0767252	10.395	2.61e-25	3.58e-24	-0.28219	0.0760129	-3.71239	0.00020531	0.000572067	1706.78	1735.96	3058.37	2927.09	2360.21	2560.37
IQCD	NM_138451	1068.59	0.797281	0.0967438	8.24116	1.71e-16	1.38e-15	-0.514852	0.0963842	-5.34167	9.21e-08	3.76e-07	770.441	850.373	1423.37	1395.05	987.094	985.22
PCDHGB1	NM_018922	11905.7	0.796827	0.0559302	14.2468	4.69e-46	1.33e-44	-0.520796	0.0558782	-9.3202	1.16e-20	1.29e-19	9061.58	9031.99	15650.3	15782.7	10643	11264.8
C5orf38	NM_001365689	3689.55	0.796574	0.0739787	10.7676	4.9e-27	7.26e-26	-0.475098	0.0737839	-6.43904	1.2e-10	6.44e-10	2823.07	2729.78	4905	4740.16	3675.64	3263.67
PCDHGA3	NM_018916	11940.8	0.796057	0.055828	14.2591	3.94e-46	1.12e-44	-0.518738	0.0557752	-9.30051	1.4e-20	1.55e-19	9094.39	9051.74	15693.5	15814	10688.1	11302.9
RXFP2	NM_130806	90.3169	0.795388	0.278198	2.85907	0.0042489	0.00925585	-0.932143	0.283933	-3.28297	0.00102721	0.00256202	73.1075	75.5887	124.019	133.965	63.988	71.2328
PHACTR2	NM_001100166	12059.6	0.79488	0.059566	13.3445	1.27e-40	3.11e-39	-1.0997	0.0598813	-18.3647	2.52e-75	1.77e-73	9771.1	10641.7	17626.6	17791.2	8355.16	8171.71
PCDHGA2	NM_018915	11976.3	0.794122	0.0558681	14.2142	7.48e-46	2.11e-44	-0.516859	0.0558156	-9.26012	2.04e-20	2.24e-19	9130.94	9080.09	15735.6	15842.2	10722.7	11346.1
IL12A-AS1	NR_108088	569.476	0.793851	0.120266	6.60078	4.09e-11	2.2e-10	-1.12303	0.123714	-9.07769	1.11e-19	1.16e-18	470.512	497.339	826.034	852.141	398.614	372.217
LOC110117498-PIK3R3	NM_001303427	14197.6	0.792432	0.0601001	13.1852	1.07e-39	2.55e-38	-0.507778	0.0600554	-8.45517	2.79e-17	2.52e-16	10856.5	10709.5	18087.4	19261.8	13600.1	12670.4
PIK3R3	NM_001328648	14189	0.792378	0.0601852	13.1657	1.38e-39	3.29e-38	-0.508109	0.0601407	-8.44867	2.95e-17	2.65e-16	10849	10706.1	18077.2	19251.7	13594.8	12655.4
PRICKLE2	NM_001370528	7603.88	0.791375	0.0600776	13.1725	1.26e-39	3e-38	-1.04102	0.0605126	-17.2034	2.5e-66	1.4e-64	6219.76	6553.02	10781.7	11324.6	5366.6	5377.58
TMPRSS15	NM_002772	998.236	0.791176	0.105634	7.48976	6.9e-14	4.59e-13	-1.41787	0.10938	-12.9628	1.99e-38	5.05e-37	818.242	954.307	1466.61	1601.54	574.843	573.876
PHF1	NM_024165	908.005	0.78963	0.119191	6.6249	3.47e-11	1.88e-10	-0.334782	0.118206	-2.83219	0.00462311	0.0103643	687.96	640.786	1260.67	1037.48	971.359	849.777
CDK3	NM_001258	762.596	0.789436	0.108231	7.29398	3.01e-13	1.91e-12	-0.470768	0.107603	-4.37506	1.21e-05	3.94e-05	583.923	566.915	1029.7	959.918	723.799	711.325
SBDS	NM_016038	4719.52	0.786113	0.0614928	12.7838	2.02e-37	4.5e-36	-0.216745	0.0609715	-3.55486	0.000378181	0.0010149	3360.13	3368.85	5735.59	5867.28	5034.07	4951.18
MMP24-AS1-EDEM2	NM_001355008	20472.2	0.786062	0.0601318	13.0723	4.74e-39	1.11e-37	-0.144123	0.0599864	-2.40259	0.0162792	0.0328759	14780.8	13886.8	25715.1	23718.9	22486	22245.7
EFCAB8	NM_001143967	2680.08	0.785951	0.0701416	11.2052	3.84e-29	6.18e-28	-0.919558	0.0709014	-12.9695	1.82e-38	4.63e-37	2179.17	2243.61	3756.98	3868.88	1995.17	2036.66
CLMN	NM_024734	6639.75	0.785396	0.0612566	12.8214	1.24e-37	2.8e-36	-0.608031	0.0612721	-9.92345	3.29e-23	4.28e-22	5122.21	5213.9	8772.34	9042.16	5657.17	6030.71
LOC100129534	NR_024489	160.322	0.78466	0.222998	3.51869	0.000433677	0.00109569	-0.648294	0.223661	-2.89855	0.00374887	0.00852864	134.968	116.819	234.384	199.437	124.829	151.495
DAPK1	NM_001288731	32315.4	0.784166	0.0528218	14.8455	7.44e-50	2.34e-48	-0.557258	0.0528134	-10.5514	5e-26	7.48e-25	24447.9	25364.3	42792.2	42990.8	28492.5	29804.4
SAMD12	NR_146234	1429.27	0.784151	0.108208	7.2467	4.27e-13	2.69e-12	-0.87939	0.109018	-8.06648	7.24e-16	5.94e-15	1078.8	1265.25	1818.19	2217.98	1110.87	1084.54
LIPG	NM_001308006	592.818	0.783956	0.119266	6.57317	4.93e-11	2.63e-10	-0.54033	0.118968	-4.54181	5.58e-06	1.89e-05	454.579	456.109	789.625	778.611	517.149	560.833
HCCS	NM_001122608	1731.97	0.783052	0.0834368	9.38497	6.29e-21	6.75e-20	-0.852978	0.0842229	-10.1276	4.17e-24	5.69e-23	1368.42	1460.24	2397.32	2470.81	1294.45	1400.58
LINC02026	NR_033944	150.293	0.782675	0.222204	3.52233	0.000427776	0.0010821	-1.74018	0.239902	-7.25371	4.05e-13	2.73e-12	149.964	128.844	256.002	223.611	66.086	77.2525
PCDHGA1	NM_018912	12091	0.781987	0.0558207	14.0089	1.38e-44	3.76e-43	-0.510622	0.0557724	-9.15546	5.41e-20	5.79e-19	9256.54	9220.1	15831.2	15938.9	10833.9	11465.5
CENPV	NM_181716	2136.59	0.78189	0.0781287	10.0077	1.41e-23	1.78e-22	-0.811166	0.0787003	-10.307	6.55e-25	9.37e-24	1761.14	1704.18	3032.2	2926.09	1768.59	1627.32
HBEGF	NM_001945	9644.19	0.781852	0.0614803	12.7171	4.75e-37	1.04e-35	-0.431904	0.0613716	-7.03752	1.96e-12	1.24e-11	7440.1	7048.64	12926.4	11985.4	9216.37	9248.23
ITGB4	NM_001005731	13237.6	0.780968	0.0690658	11.3076	1.2e-29	1.97e-28	-0.209857	0.0689002	-3.04581	0.00232053	0.00548226	9671.75	9220.96	17382	15083.7	14007.1	14060
ASAP1-IT1	NR_002765	264.056	0.780824	0.171708	4.5474	5.43e-06	1.75e-05	-0.835134	0.174052	-4.79818	1.6e-06	5.74e-06	205.263	225.048	350.439	388.802	217.14	197.646
LOXL1	NM_005576	14153.3	0.779789	0.0612889	12.7232	4.4e-37	9.66e-36	-0.143344	0.0610853	-2.34662	0.0189447	0.037737	9999.8	9880.64	17933.8	16201.8	15513.4	15390.3
FAM133DP	NR_034169	400.812	0.777546	0.153066	5.07981	3.78e-07	1.39e-06	-1.59242	0.16126	-9.87488	5.35e-23	6.86e-22	336.482	395.982	606.441	649.682	182.523	233.764
ENDOV	NR_148043	11151.9	0.77752	0.0575533	13.5096	1.37e-41	3.45e-40	-0.207005	0.0573179	-3.61153	0.000304391	0.000827497	8040.89	7893	14079	13236.4	11950	11712.3
CLTB	NR_045724	4076.68	0.777109	0.0860441	9.03151	1.69e-19	1.67e-18	-0.199808	0.0856057	-2.33405	0.019593	0.0389467	3177.36	2639.59	5242.93	4724.04	4324.96	4351.22
LINC01443	NR_104164	660.399	0.776686	0.115605	6.71843	1.84e-11	1.01e-10	-0.71292	0.11632	-6.12896	8.85e-10	4.38e-09	502.38	551.454	919.333	887.395	534.982	566.853
KIAA0513	NM_001286566	2167.14	0.775528	0.0808543	9.59167	8.67e-22	9.82e-21	-0.202797	0.0799851	-2.53544	0.0112307	0.0234581	1633.67	1463.67	2709.07	2591.68	2296.23	2308.55
IRF3	NM_001197125	3233.58	0.775472	0.0699067	11.093	1.36e-28	2.13e-27	-0.212534	0.0692502	-3.06907	0.00214725	0.00510838	2360.06	2271.96	3995.91	3932.34	3312.69	3528.53
ABL2	NM_001168237	12702	0.775327	0.0587953	13.1869	1.04e-39	2.49e-38	-1.06911	0.0590893	-18.0931	3.61e-73	2.43e-71	10390.6	11214.6	18286.5	18694.7	8684.54	8941.22
TSPAN2	NM_001308316	871.271	0.774723	0.105688	7.33029	2.3e-13	1.47e-12	-0.911311	0.107245	-8.49744	1.94e-17	1.77e-16	712.33	731.836	1177.61	1292.31	627.292	686.243
CDC37	NM_007065	3523.31	0.774588	0.0685255	11.3036	1.26e-29	2.06e-28	-0.42434	0.0682588	-6.21664	5.08e-10	2.57e-09	2738.72	2566.58	4485.16	4588.06	3321.08	3440.24
DLGAP4	NM_001365621	21755.9	0.773929	0.052962	14.6129	2.32e-48	7.08e-47	-0.272964	0.0528545	-5.16445	2.41e-07	9.42e-07	15946.8	15697.5	27591.4	26519.1	22090.5	22690.2
CTNND1	NM_001206884	6388.97	0.772901	0.0593274	13.0277	8.51e-39	1.98e-37	-1.51865	0.0605586	-25.0774	8.79e-139	1.6e-136	5709.88	5888.19	9960.2	9859.05	3381.92	3534.55
MIR181A1HG	NR_040073	9171.81	0.772305	0.0743404	10.3888	2.79e-25	3.81e-24	-1.1289	0.0747084	-15.1108	1.37e-51	5.28e-50	7347.3	8424.7	12750.1	14189.3	6154.39	6165.15
SIRPA	NM_080792	14854.1	0.772282	0.0536077	14.4062	4.73e-47	1.39e-45	-0.585956	0.0536108	-10.9298	8.3e-28	1.36e-26	11633.5	11541	19970.5	19611.3	12924.5	13443.9
RPS6KA2	NM_001318936	4549.37	0.77214	0.0626867	12.3175	7.3e-35	1.48e-33	-0.244165	0.0622148	-3.92455	8.69e-05	0.000253752	3331.08	3246.88	5708.28	5525.82	4770.78	4713.41
PTPRF	NM_001329137	18180.9	0.771171	0.0571557	13.4925	1.73e-41	4.34e-40	-0.209651	0.0570139	-3.67719	0.00023582	0.000651105	13178.1	12903.3	22923	21590.6	18773.7	19716.4
BRD9	NM_023924	10198.2	0.769855	0.0581438	13.2405	5.12e-40	1.23e-38	-0.501244	0.0580909	-8.62861	6.21e-18	5.84e-17	7892.8	7757.29	13780.9	12906	9361.13	9491.02
RAB9A	NM_004251	1823.05	0.769741	0.0808118	9.52511	1.65e-21	1.83e-20	-0.804801	0.0814742	-9.87799	5.19e-23	6.66e-22	1448.09	1522.94	2528.16	2538.29	1504.24	1396.56
ING1	NM_198217	12434.7	0.76866	0.0604793	12.7095	5.24e-37	1.15e-35	-0.291437	0.0603271	-4.83094	1.36e-06	4.9e-06	9501.16	8715.89	15745.8	15288.2	12851.1	12505.9
SPG7	NM_001363850	5587.29	0.767312	0.0732582	10.4741	1.14e-25	1.58e-24	-0.55734	0.0732404	-7.60974	2.75e-14	2.02e-13	4583.28	4104.98	7765.4	7022.61	5011	5036.46
EPAS1	NM_001430	15254.6	0.767268	0.0524223	14.6363	1.65e-48	5.03e-47	-0.77232	0.0525278	-14.7031	6.16e-49	2.2e-47	12517.3	12229.9	21083.2	21036.6	12452.5	12207.9
TLR4	NM_138557	1023.94	0.767244	0.103844	7.38846	1.49e-13	9.68e-13	-1.35877	0.107342	-12.6583	1.01e-36	2.38e-35	864.168	961.179	1458.64	1647.88	593.725	618.02
AGAP11	NM_133447	1509.37	0.766539	0.0848112	9.03818	1.59e-19	1.57e-18	-0.455922	0.0844341	-5.39974	6.67e-08	2.76e-07	1124.73	1172.48	1964.96	1944.01	1467.53	1382.52
LINC00299	NR_034135	140.727	0.766448	0.226942	3.37729	0.000732042	0.00179458	-0.779974	0.229693	-3.39572	0.000684485	0.00176566	115.285	113.383	205.94	183.321	108.045	118.387
URGCP-MRPS24	NM_001204871	9287.84	0.76644	0.0549173	13.9563	2.88e-44	7.83e-43	-0.166784	0.0545997	-3.05467	0.00225311	0.00533958	6606.86	6609.71	11316.4	11166.5	9926.53	10101
MED9	NM_018019	3322.83	0.765876	0.0674052	11.3623	6.45e-30	1.07e-28	-0.620801	0.0674937	-9.19791	3.65e-20	3.94e-19	2569.07	2668.8	4365.69	4540.72	2896.24	2896.47
MICALCL	NM_032867	1041.63	0.765222	0.0981812	7.79398	6.49e-15	4.66e-14	-0.893791	0.0995441	-8.97884	2.74e-19	2.8e-18	904.471	825.463	1421.1	1516.93	798.277	783.561
ABLIM1	NM_001322884	23217.4	0.765198	0.0554744	13.7937	2.78e-43	7.33e-42	-0.658036	0.0555021	-11.8561	2e-32	4.02e-31	18012.6	18872.3	30695.2	31994.6	19475.4	20254.2
ZNF256	NM_005773	1052.53	0.765026	0.101325	7.55023	4.35e-14	2.93e-13	-0.401953	0.100675	-3.99258	6.54e-05	0.000193993	741.385	842.642	1301.63	1391.02	1009.12	1029.36
C1orf116	NM_001083924	726.472	0.763644	0.110024	6.94072	3.9e-12	2.27e-11	-0.726498	0.110847	-6.55408	5.6e-11	3.1e-10	571.738	598.697	984.187	1003.23	576.941	624.04
LOC101928126	NR_134561	119.136	0.763014	0.258666	2.94981	0.0031797	0.00706863	-0.774817	0.261488	-2.96311	0.00304551	0.00705961	101.226	92.7679	152.464	176.27	79.7228	112.367
HS3ST1	NM_005114	984.316	0.762618	0.0970201	7.86042	3.83e-15	2.79e-14	-0.334806	0.0960243	-3.48668	0.00048905	0.00128711	744.197	717.233	1237.91	1240.94	994.437	971.174
IL6R	NM_181359	2032.61	0.762077	0.0820491	9.28806	1.57e-20	1.65e-19	-0.279804	0.0813509	-3.43946	0.000582865	0.00151876	1545.57	1434.47	2631.7	2422.46	2046.57	2114.91
CELSR3	NM_001407	3333.55	0.761336	0.0714522	10.6552	1.65e-26	2.39e-25	-0.167633	0.0707817	-2.36831	0.0178696	0.035799	2421.92	2335.52	4199.58	3865.86	3545.57	3632.87
LOC100128361	NR_036505	177.588	0.760819	0.206203	3.68965	0.000224559	0.000590053	-1.00708	0.211482	-4.76203	1.92e-06	6.8e-06	139.654	161.485	243.487	266.924	118.535	135.443
TSPYL2	NM_022117	3698.93	0.760204	0.0717583	10.594	3.18e-26	4.54e-25	-0.485299	0.071631	-6.77499	1.24e-11	7.3e-11	2986.16	2700.58	4711.58	4916.43	3484.72	3394.09
LINC02057	NR_146624	2464.63	0.760148	0.0778495	9.76433	1.6e-22	1.9e-21	-1.00947	0.0788707	-12.799	1.66e-37	4.05e-36	1976.71	2205.82	3470.25	3615.05	1760.19	1759.75
GOLGA8Q	NM_001355476	301.775	0.758922	0.171996	4.41243	1.02e-05	3.2e-05	-0.439619	0.171001	-2.57086	0.0101447	0.0213639	224.009	235.356	418.706	359.591	255.952	317.036
PYGM	NM_001164716	1635.51	0.758649	0.0837984	9.05325	1.39e-19	1.38e-18	-0.236666	0.0828357	-2.85706	0.00427589	0.00963618	1195.96	1181.07	2090.12	1932.93	1700.4	1712.6
KDM3A	NM_018433	4083.58	0.758113	0.0666283	11.3782	5.37e-30	8.95e-29	-1.50805	0.0683396	-22.067	6.56e-108	7.63e-106	3684.43	3772.56	6089.44	6520.99	2177.69	2256.37
GDPD2	NM_001171191	506.711	0.757814	0.127724	5.93321	2.97e-09	1.35e-08	-0.492505	0.127264	-3.86993	0.000108866	0.000313498	382.409	398.558	650.815	669.827	451.063	487.594
MIR5047	NR_039969	208.656	0.757749	0.194009	3.90575	9.39e-05	0.000259449	-1.19522	0.2011	-5.94343	2.79e-09	1.32e-08	189.33	176.087	275.345	341.461	134.27	135.443
TBC1D10A	NM_001204240	4291.93	0.756779	0.0656063	11.5352	8.77e-31	1.52e-29	-0.245319	0.0651533	-3.76527	0.000166372	0.000468904	3213.92	3044.16	5407.91	5166.23	4448.74	4470.61
FLJ31356	NR_103831	4108.03	0.756166	0.0707038	10.6949	1.08e-26	1.57e-25	-0.5069	0.0706235	-7.1775	7.1e-13	4.67e-12	3360.13	2997.78	5364.67	5370.7	3780.54	3774.34
KLHL5	NM_001007075	4645.47	0.756124	0.0657012	11.5085	1.19e-30	2.05e-29	-0.839605	0.0660907	-12.7038	5.63e-37	1.34e-35	3734.11	3938.34	6370.47	6588.48	3517.24	3724.17
LOC613206	NR_149024	426.355	0.755856	0.138982	5.43852	5.37e-08	2.16e-07	-0.786331	0.140585	-5.59329	2.23e-08	9.64e-08	353.353	344.444	550.689	626.515	343.018	340.112
NEDD4	NM_006154	18243.9	0.75504	0.0608031	12.4178	2.09e-35	4.31e-34	-1.19892	0.0610689	-19.6322	8.21e-86	7.12e-84	15215.7	16763.5	26399	27573.7	11730.8	11780.5
LIX1L	NM_153713	1737.73	0.754824	0.0829306	9.10188	8.88e-20	8.93e-19	-0.722633	0.0834008	-8.66459	4.53e-18	4.3e-17	1388.11	1421.58	2478.1	2265.33	1424.52	1448.73
DDIT4	NM_019058	10033.5	0.754357	0.0574068	13.1405	1.93e-39	4.55e-38	-0.735389	0.0575345	-12.7817	2.07e-37	5.06e-36	8311.76	7959.14	13774.1	13671.5	8050.95	8433.56
ABCF1	NM_001090	4185.28	0.754318	0.0653987	11.5341	8.88e-31	1.53e-29	-0.495974	0.0653001	-7.5953	3.07e-14	2.25e-13	3302.96	3165.28	5323.71	5584.24	3827.74	3907.77
EIF1	NM_005801	10705.8	0.754093	0.0582385	12.9484	2.4e-38	5.51e-37	-0.534208	0.0582203	-9.17564	4.49e-20	4.82e-19	8113.06	8564.71	14377.1	13755.1	9609.74	9815.08
GNRH2	NM_178331	1578.42	0.75273	0.0909863	8.27301	1.31e-16	1.06e-15	-0.365701	0.0904387	-4.04363	5.26e-05	0.000158092	1216.58	1155.3	2125.39	1872.49	1511.59	1589.19
RNH1	NM_203388	5733.98	0.752477	0.0672485	11.1895	4.59e-29	7.36e-28	-0.186355	0.0668635	-2.7871	0.00531828	0.0118021	4235.55	4024.24	7222.68	6693.24	6291.8	5936.4
CDC25B	NR_136336	10380.6	0.752202	0.0608563	12.3603	4.29e-35	8.71e-34	-0.13955	0.0605932	-2.30307	0.0212748	0.0420003	7494.46	7287.44	12974.2	11925.9	11396.2	11205.6
SLIT1	NM_003061	208.242	0.752198	0.197664	3.80544	0.000141552	0.000382485	-1.00236	0.202397	-4.95244	7.33e-07	2.72e-06	156.525	197.561	308.341	289.083	137.417	160.525
TP53BP2	NM_001031685	4590.22	0.751869	0.063393	11.8605	1.9e-32	3.52e-31	-0.90616	0.0639118	-14.1783	1.25e-45	4.01e-44	3751.91	3934.91	6477.43	6468.62	3520.39	3388.07
CHERP	NM_006387	8193.18	0.751561	0.0632801	11.8767	1.56e-32	2.9e-31	-0.295729	0.0630764	-4.68842	2.75e-06	9.61e-06	6109.16	6012.74	10649.7	9761.35	8492.57	8133.58
PTGES3L-AARSD1	NM_001136042	3004.16	0.750225	0.0730352	10.2721	9.41e-25	1.26e-23	-0.526948	0.0729776	-7.22068	5.17e-13	3.44e-12	2357.25	2326.07	3759.25	4115.66	2690.64	2776.07
LINC01444	NR_110783	240.466	0.749905	0.178098	4.21064	2.55e-05	7.58e-05	-0.832874	0.180854	-4.60524	4.12e-06	1.41e-05	194.953	202.715	357.265	312.25	193.013	182.597
CCDC114	NM_001364171	1307.85	0.74922	0.0873136	8.58079	9.42e-18	8.35e-17	-0.39468	0.0867389	-4.55021	5.36e-06	1.81e-05	986.951	994.678	1690.75	1640.82	1280.81	1253.1
MX2	NM_002463	120.182	0.74903	0.259484	2.88662	0.00389407	0.00853183	-0.582343	0.25983	-2.24125	0.0250101	0.0485375	104.038	85.8962	141.086	177.278	94.4085	118.387
OLFML2B	NM_001347700	1343.33	0.74871	0.0969344	7.72388	1.13e-14	7.95e-14	-0.332941	0.0962441	-3.45933	0.000541513	0.00141782	928.84	1078	1673.69	1700.25	1392	1287.21
C14orf28	NM_001017923	1666.33	0.748502	0.0996822	7.50889	5.96e-14	3.99e-13	-0.302438	0.0990694	-3.05279	0.00226722	0.00536745	1361.86	1112.36	2142.45	2012.5	1745.51	1623.31
RFTN1	NM_015150	9886.38	0.748092	0.05871	12.7421	3.45e-37	7.6e-36	-0.700024	0.0588147	-11.9022	1.15e-32	2.35e-31	7775.64	8197.94	13086.8	13742	8193.61	8322.2
KYAT3	NR_146183	5326.67	0.746881	0.0603203	12.3819	3.27e-35	6.68e-34	-0.942088	0.0608487	-15.4825	4.56e-54	1.88e-52	4500.8	4498.39	7399.03	7701.5	3928.44	3931.85
TXNRD1	NM_001093771	55611.3	0.746753	0.0539157	13.8504	1.27e-43	3.39e-42	-0.66115	0.0539306	-12.2593	1.5e-34	3.29e-33	43413.7	45822.2	73849.3	75890.9	46386.1	48305.9
EPHX1	NM_001136018	5250.89	0.746634	0.0652935	11.435	2.79e-30	4.72e-29	-0.435138	0.0651524	-6.67877	2.41e-11	1.38e-10	4176.5	3863.61	6892.72	6596.54	5005.75	4970.24
DAP	NM_004394	6122.76	0.746103	0.0609349	12.2443	1.8e-34	3.58e-33	-0.67501	0.0610713	-11.0528	2.12e-28	3.59e-27	4848.53	5006.03	8248.96	8280.68	5031.97	5320.39
MGAT5B	NM_001199172	12255.1	0.74532	0.0587681	12.6824	7.4e-37	1.61e-35	-0.503587	0.05874	-8.57315	1.01e-17	9.35e-17	9718.61	9336.92	16538.9	15406	11229.4	11300.9
AXL	NM_021913	27876.7	0.745269	0.0534849	13.9342	3.93e-44	1.06e-42	-0.67488	0.0535192	-12.61	1.86e-36	4.35e-35	22715.8	22170.7	38549.4	36694.4	23247.6	23882.1
GTPBP4	NM_012341	7687.03	0.74515	0.0584526	12.7479	3.2e-37	7.08e-36	-0.61505	0.0585103	-10.5118	7.62e-26	1.13e-24	5973.26	6258.4	10237.8	10266	6584.47	6802.23
PAMR1	NM_001282675	2521.5	0.74491	0.075148	9.91257	3.67e-23	4.54e-22	-1.29825	0.0769929	-16.862	8.56e-64	4.42e-62	2204.47	2302.02	3645.47	3906.15	1493.75	1577.15
ZFP36L1	NM_001244701	16127.4	0.744886	0.0535803	13.9022	6.14e-44	1.66e-42	-0.305123	0.0534656	-5.7069	1.15e-08	5.12e-08	12206.1	11792.7	19793	20422.2	16301.2	16249.1
RNF152	NM_173557	763.318	0.74467	0.106258	7.00814	2.42e-12	1.44e-11	-1.04573	0.108955	-9.59777	8.17e-22	9.73e-21	646.72	666.555	1096.83	1103.96	515.051	550.8
ATP6V1B2	NM_001693	4307.93	0.744316	0.0650762	11.4376	2.71e-30	4.58e-29	-0.944198	0.0656889	-14.3738	7.56e-47	2.52e-45	3614.14	3675.5	5975.66	6234.93	3261.29	3086.09
LINC00511	NR_033876	380.701	0.744088	0.147192	5.05523	4.3e-07	1.57e-06	-0.710018	0.148382	-4.78506	1.71e-06	6.1e-06	319.611	298.06	537.036	497.586	295.813	336.098
EFNB2	NM_004093	953.982	0.743738	0.0969256	7.67329	1.68e-14	1.17e-13	-1.10022	0.0995843	-11.0481	2.24e-28	3.77e-27	815.43	840.924	1376.72	1397.07	633.586	660.158
ANXA6	NM_001363114	9971.93	0.743394	0.0559641	13.2834	2.89e-40	7e-39	-0.502759	0.0559287	-8.9893	2.49e-19	2.55e-18	7817.82	7700.6	13028.8	12950.3	8960.42	9373.64
LINC02099	NR_125814	402.408	0.743028	0.145307	5.11352	3.16e-07	1.18e-06	-0.639111	0.145939	-4.3793	1.19e-05	3.87e-05	320.548	323.829	509.729	568.094	322.038	370.21
FAM83E	NM_017708	1728.01	0.742619	0.0867495	8.5605	1.12e-17	9.89e-17	-0.220513	0.0858734	-2.56788	0.0102323	0.0215285	1249.39	1272.98	2224.38	1998.4	1867.19	1755.74
ZBTB17	NM_001287604	3857.99	0.740484	0.0648086	11.4257	3.11e-30	5.24e-29	-0.523284	0.0647681	-8.07935	6.51e-16	5.36e-15	2965.54	3072.51	5122.32	4967.8	3496.26	3523.52
RAPGEF4	NM_007023	619.986	0.740355	0.117935	6.27763	3.44e-10	1.71e-09	-1.34235	0.123033	-10.9105	1.03e-27	1.68e-26	525.812	590.966	944.364	922.649	361.899	374.223
CTTN	NM_138565	10822	0.740318	0.056606	13.0785	4.37e-39	1.02e-37	-0.262759	0.0564204	-4.65717	3.21e-06	1.11e-05	8142.11	7839.75	13628.4	13070.2	11044.7	11206.6
LOC101928336	NR_110396	120.018	0.739791	0.250968	2.94775	0.00320093	0.00710957	-1.13955	0.259813	-4.38603	1.15e-05	3.76e-05	94.6649	115.101	188.873	162.169	87.0656	72.2361
SNHG20	NR_027058	3982.19	0.739684	0.0664229	11.136	8.38e-29	1.33e-27	-0.312891	0.0660677	-4.73592	2.18e-06	7.69e-06	3058.33	2894.7	5030.16	4909.38	3924.25	4076.32
CYSTM1	NM_032412	1763	0.739439	0.0885656	8.34906	6.88e-17	5.71e-16	-0.550128	0.0885742	-6.21093	5.27e-10	2.67e-09	1329.99	1445.63	2429.18	2207.91	1518.93	1646.38
SCAMP2	NM_001320778	5559.78	0.738625	0.0653821	11.297	1.36e-29	2.22e-28	-0.273408	0.0650826	-4.20093	2.66e-05	8.29e-05	4138.07	4099.83	7145.31	6602.58	5819.76	5553.15
PEAR1	NM_001080471	2705.04	0.738602	0.0732896	10.0779	6.92e-24	8.86e-23	-0.383995	0.0729595	-5.26313	1.42e-07	5.67e-07	2125.74	1986.78	3472.53	3388.42	2568.96	2687.78
BCL10	NM_003921	2464.54	0.738406	0.0721393	10.2358	1.37e-24	1.82e-23	-0.639538	0.0723588	-8.83843	9.71e-19	9.57e-18	1944.85	2009.11	3340.55	3257.48	2150.42	2084.81
LURAP1L-AS1	NR_125775	908.945	0.737464	0.109392	6.7415	1.57e-11	8.68e-11	-0.587888	0.109571	-5.36538	8.08e-08	3.32e-07	677.65	766.194	1162.82	1244.97	755.268	846.768
EBNA1BP2	NM_001159936	2144.77	0.737162	0.090303	8.16321	3.26e-16	2.58e-15	-0.807519	0.0908826	-8.8853	6.37e-19	6.36e-18	1745.21	1810.69	2862.67	3064.08	1540.96	1845.03
LOC100506076	NR_103732	3067.06	0.736687	0.0859479	8.57132	1.02e-17	9.04e-17	-1.50218	0.087741	-17.1206	1.04e-65	5.72e-64	2636.56	3017.53	4396.41	5025.21	1630.12	1696.54
DCLK1	NM_001330072	4403.31	0.73554	0.0711773	10.3339	4.95e-25	6.68e-24	-0.343527	0.0709216	-4.84376	1.27e-06	4.61e-06	3164.24	3477.94	5340.78	5719.22	4287.2	4430.48
NXN	NM_022463	23034.6	0.735289	0.0549444	13.3824	7.66e-41	1.89e-39	-0.680613	0.05499	-12.377	3.48e-35	7.76e-34	19013.6	18306.2	31910.4	30217.8	19187	19573
PRKAG2	NM_016203	13852.5	0.735017	0.051989	14.1379	2.22e-45	6.18e-44	-1.3009	0.0524861	-24.7857	1.28e-135	2.21e-133	12364.5	12520.2	20710	20709.2	8378.23	8432.56
LOC653712	NR_034179	148.049	0.734994	0.227056	3.23706	0.00120769	0.00287103	-0.758105	0.229767	-3.29945	0.000968762	0.00242659	131.219	112.524	194.562	210.517	108.045	131.43
MIER2	NM_001346105	6695.23	0.734981	0.0636003	11.5563	6.86e-31	1.19e-29	-0.363388	0.063431	-5.72888	1.01e-08	4.52e-08	5162.52	4986.28	8800.79	8092.32	6575.03	6554.42
COX4I1	NM_001318786	1256.28	0.734134	0.094346	7.7813	7.18e-15	5.14e-14	-0.53027	0.0943072	-5.6228	1.88e-08	8.19e-08	986.014	989.525	1636.14	1649.89	1212.63	1063.48
HCFC1	NM_005334	10032.5	0.733935	0.0621912	11.8013	3.84e-32	7.01e-31	-0.22328	0.0619888	-3.60193	0.00031586	0.00085704	7289.19	7435.18	12796.7	11696.3	10301	10676.9
EPB41L1	NM_001258331	10058	0.733932	0.0573052	12.8074	1.49e-37	3.34e-36	-0.462649	0.0572495	-8.08128	6.41e-16	5.28e-15	7821.57	7771.89	13259.8	12676.4	9214.27	9604.39
LMCD1	NM_001278233	5689.45	0.733914	0.0630487	11.6404	2.57e-31	4.55e-30	-0.918536	0.0635065	-14.4637	2.06e-47	6.96e-46	4728.56	4906.39	7846.19	8177.93	4119.36	4358.24
ARRDC3	NR_138072	11778.1	0.733254	0.0684041	10.7194	8.25e-27	1.22e-25	-1.7794	0.0692261	-25.7041	1.05e-145	2.12e-143	10561.2	11896.6	18033.9	19301.1	5306.81	5569.2
LGALS3	NM_001357678	3133.76	0.732451	0.0708951	10.3315	5.08e-25	6.85e-24	-0.555245	0.0709235	-7.82879	4.93e-15	3.81e-14	2452.85	2504.73	4197.3	4041.12	2906.73	2699.82
CC2D1B	NM_032449	4636.19	0.731696	0.0624844	11.7101	1.13e-31	2.03e-30	-0.267472	0.0621104	-4.3064	1.66e-05	5.29e-05	3449.17	3435.85	5732.18	5701.09	4853.65	4645.18
QSOX1	NM_002826	11358.5	0.731296	0.0532079	13.7441	5.52e-43	1.44e-41	-0.325047	0.0530662	-6.12531	9.05e-10	4.48e-09	8585.45	8514.89	14261	14127.8	11343.7	11318
BOK-AS1	NR_033346	3548.86	0.730512	0.0673662	10.8439	2.13e-27	3.21e-26	-0.481339	0.0672697	-7.15537	8.34e-13	5.46e-12	2839.95	2694.56	4585.29	4596.12	3355.7	3221.53
FTH1P3	NR_002201	154.032	0.730458	0.226833	3.22025	0.00128079	0.00303121	-0.54755	0.226949	-2.41265	0.015837	0.0320652	128.407	115.101	223.006	181.307	148.956	127.416
ADAM17	NM_003183	5150.03	0.730123	0.0642942	11.356	6.93e-30	1.15e-28	-0.883355	0.0647457	-13.6435	2.21e-42	6.32e-41	4166.19	4517.28	7235.19	7171.68	3899.07	3910.78
CD109	NM_001159588	6757.89	0.729873	0.0624537	11.6866	1.49e-31	2.66e-30	-1.0722	0.0630218	-17.0131	6.56e-65	3.53e-63	5648.96	6112.38	9597.24	9910.42	4651.19	4627.12
ENC1	NM_001256576	17125.9	0.729469	0.0692369	10.5358	5.9e-26	8.34e-25	-0.479272	0.069217	-6.92419	4.38e-12	2.68e-11	13019.7	13686.7	22810.4	21472.7	16954.7	14811.4
PSG3	NM_021016	716.606	0.729225	0.121257	6.01389	1.81e-09	8.42e-09	-0.358042	0.12043	-2.97302	0.00294886	0.00685231	548.306	540.287	866.994	936.751	637.782	769.515
PRR34-AS1	NR_027034	1987.25	0.729002	0.0807794	9.02459	1.8e-19	1.78e-18	-0.39518	0.0804243	-4.91369	8.94e-07	3.29e-06	1492.14	1550.43	2637.39	2408.36	1902.86	1932.32
JARID2-AS1	NR_120502	299.463	0.72868	0.164267	4.43596	9.17e-06	2.88e-05	-0.713718	0.165783	-4.30514	1.67e-05	5.32e-05	263.374	226.766	410.741	400.889	262.246	232.761
RHOJ	NM_020663	495.986	0.728571	0.147037	4.95503	7.23e-07	2.58e-06	-1.25328	0.151574	-8.2684	1.36e-16	1.17e-15	378.659	508.506	708.842	762.495	308.401	309.01
SEC16A	NM_001276418	10941.7	0.726916	0.0573897	12.6663	9.09e-37	1.96e-35	-0.451275	0.0573359	-7.87072	3.53e-15	2.76e-14	8642.62	8340.52	14424.9	13684.6	10180.4	10376.9
TMEM165	NR_073070	7250.7	0.726872	0.0586991	12.383	3.23e-35	6.59e-34	-0.852307	0.0590203	-14.4409	2.86e-47	9.61e-46	6036.06	6144.16	9827.07	10330.4	5618.36	5548.13
RRP7BP	NR_002184	5931.64	0.725983	0.0672902	10.7888	3.89e-27	5.8e-26	-0.273306	0.0670306	-4.07733	4.56e-05	0.000137858	4579.53	4268.18	7624.32	7010.52	6118.72	5988.57
USP4	NM_003363	7845.94	0.724986	0.0575121	12.6058	1.96e-36	4.16e-35	-0.605927	0.0575794	-10.5233	6.75e-26	1e-24	6308.8	6281.59	10633.8	10178.4	6780.63	6892.53
DAD1	NM_001344	5421.37	0.723988	0.0669053	10.8211	2.74e-27	4.1e-26	-1.22618	0.067791	-18.0877	3.98e-73	2.68e-71	4799.79	4888.35	7683.48	8316.94	3300.1	3539.57
CCDC122	NM_144974	2814.53	0.72395	0.0714438	10.1331	3.94e-24	5.11e-23	-0.760567	0.0719257	-10.5743	3.92e-26	5.89e-25	2361.93	2294.29	3970.88	3720.81	2288.88	2250.35
ZFAND5	NM_006007	11233.6	0.723394	0.0827929	8.7374	2.39e-18	2.19e-17	-0.267234	0.0826802	-3.23214	0.00122867	0.00303194	8188.98	8563.85	14976.7	12687.4	12332.9	10651.8
LOC105377448	NR_133945	332.173	0.72308	0.152081	4.75458	1.99e-06	6.74e-06	-1.18173	0.157909	-7.48358	7.23e-14	5.16e-13	298.991	291.188	471.044	502.622	202.454	226.741
CCNL1	NM_001308185	9083.18	0.723013	0.067773	10.6682	1.43e-26	2.09e-25	-0.769683	0.0679377	-11.3292	9.4e-30	1.68e-28	7209.53	7850.06	11846.6	13010.8	7447.78	7134.32
LOC101929798	NR_135813	2187.21	0.72048	0.0967248	7.44876	9.42e-14	6.21e-13	-0.236013	0.0961774	-2.45393	0.0141304	0.0289364	1607.43	1634.61	2967.35	2378.14	2209.16	2326.6
LINC01118	NR_034099	174.995	0.72004	0.203344	3.541	0.000398617	0.00101125	-0.827852	0.206935	-4.00054	6.32e-05	0.000187829	142.466	151.177	240.073	243.757	129.025	143.469
RSPH4A	NM_001161664	85.107	0.71956	0.28867	2.49268	0.0126785	0.0253458	-0.923723	0.295637	-3.12452	0.00178095	0.00429207	74.9821	70.4349	108.09	130.944	63.988	62.2033
DEAF1	NM_001367390	15720.6	0.719537	0.0600694	11.9784	4.61e-33	8.72e-32	-0.261613	0.0599578	-4.36329	1.28e-05	4.15e-05	12058.1	11404.4	20089.9	18545.6	16075.7	16149.8
SPRED2	NM_181784	4922.04	0.719265	0.0634226	11.3408	8.24e-30	1.36e-28	-0.804115	0.063801	-12.6035	2.02e-36	4.72e-35	4016.23	4211.49	6687.92	6858.43	3795.22	3962.95
ACOT9	NM_001330259	4483.84	0.718074	0.062007	11.5805	5.17e-31	9.04e-30	-0.789382	0.0624099	-12.6483	1.14e-36	2.7e-35	3695.68	3783.73	6190.7	6114.06	3514.1	3604.78
KANK4	NM_001320269	1471.56	0.717422	0.0853791	8.40279	4.36e-17	3.67e-16	-1.0714	0.0873133	-12.2708	1.3e-34	2.86e-33	1269.07	1307.34	2149.28	2088.05	968.212	1047.42
NIT1	NM_001185092	1739.92	0.716397	0.080268	8.92506	4.45e-19	4.25e-18	-0.682152	0.080741	-8.44864	2.95e-17	2.65e-16	1412.47	1434.47	2275.58	2401.31	1478.02	1437.7
RPL35	NM_007209	5904.78	0.716346	0.0657422	10.8963	1.2e-27	1.83e-26	-0.247487	0.0654599	-3.78074	0.000156362	0.000441839	4565.47	4233.82	6987.16	7465.8	6093.55	6082.88
NUAK2	NM_030952	5705.98	0.716018	0.0584207	12.2562	1.56e-34	3.1e-33	-0.522776	0.0584198	-8.94861	3.6e-19	3.65e-18	4519.54	4523.3	7419.52	7434.58	5161	5177.92
MTCH1	NM_001271641	4863.27	0.715787	0.0656743	10.8991	1.16e-27	1.77e-26	-0.397937	0.0655162	-6.07387	1.25e-09	6.11e-09	3866.26	3637.71	6305.62	6018.37	4584.06	4767.58
CASP9	NM_032996	1446.71	0.715666	0.0869052	8.23502	1.8e-16	1.44e-15	-0.454198	0.0866834	-5.23974	1.61e-07	6.4e-07	1091.93	1167.33	1869.39	1842.28	1393.05	1316.3
PGS1	NR_110602	12034.5	0.715178	0.0588859	12.1452	6.09e-34	1.19e-32	-0.320079	0.0587718	-5.44613	5.15e-08	2.15e-07	9443.99	8806.08	15266.8	14692.9	11872.4	12124.6
SLC20A1	NM_005415	10868.6	0.714571	0.055308	12.9198	3.48e-38	7.94e-37	-0.75867	0.0554744	-13.676	1.41e-42	4.09e-41	9086.89	8973.58	14496.6	15138.1	8804.12	8712.48
SLC25A5-AS1	NR_028443	833.343	0.714208	0.103894	6.8744	6.23e-12	3.57e-11	-0.22969	0.102555	-2.23966	0.0251129	0.0487204	616.727	621.03	997.84	1032.44	883.244	848.774
ARHGEF34P	NR_033942	2701.8	0.713414	0.0706857	10.0928	5.95e-24	7.63e-23	-0.296487	0.0702175	-4.22241	2.42e-05	7.57e-05	1988.9	2089	3330.31	3357.19	2731.55	2713.87
ADM5	NM_001101340	2641.21	0.712005	0.0752273	9.46472	2.94e-21	3.22e-20	-0.27307	0.0747342	-3.65388	0.000258304	0.000708888	2006.71	1961.01	3390.61	3110.42	2738.9	2639.63
ZNF516	NM_014643	10386	0.711506	0.0565814	12.5749	2.9e-36	6.14e-35	-0.6424	0.0566684	-11.3361	8.69e-30	1.56e-28	8329.57	8573.3	13989.1	13691.7	8666.7	9065.63
LOXL1-AS1	NR_040068	4161.12	0.711093	0.067242	10.5751	3.89e-26	5.53e-25	-0.220286	0.0668204	-3.2967	0.000978293	0.00244966	3212.98	2964.28	5118.91	4991.97	4356.43	4322.13
MYOSLID-AS1	NR_110283	719.762	0.70916	0.118779	5.97044	2.37e-09	1.09e-08	-1.3252	0.123194	-10.757	5.49e-27	8.66e-26	621.414	692.324	989.876	1157.34	433.23	424.387
MRTO4	NM_016183	2563.82	0.708211	0.0741072	9.55657	1.22e-21	1.37e-20	-0.366862	0.0737933	-4.97148	6.64e-07	2.48e-06	1993.59	1949.84	3341.68	3102.36	2467.21	2528.26
TRAF3IP2-AS1	NR_034109	6569.45	0.707593	0.064424	10.9834	4.59e-28	7.1e-27	-1.15619	0.0651131	-17.7566	1.53e-70	9.65e-69	5792.36	5919.11	9109.13	10014.2	4279.85	4302.06
MCL1	NM_182763	5656.74	0.706487	0.0712154	9.92042	3.39e-23	4.2e-22	-0.733179	0.0714442	-10.2623	1.04e-24	1.47e-23	4989.12	4404.76	7716.48	7609.84	4746.65	4473.62
SFT2D1	NR_130113	3555.46	0.706247	0.0672613	10.5001	8.63e-26	1.2e-24	-0.593336	0.0673983	-8.80343	1.33e-18	1.3e-17	2918.68	2827.7	4570.49	4802.61	3061.98	3151.3
LOC100272217	NR_027440	4559.93	0.705784	0.0717752	9.83326	8.1e-23	9.76e-22	-0.181068	0.0713757	-2.53684	0.0111859	0.0233816	3499.79	3223.69	5508.03	5456.32	5069.74	4602.04
SGCG	NM_000231	496.324	0.705582	0.139578	5.05511	4.3e-07	1.58e-06	-0.405973	0.138957	-2.92157	0.00348273	0.00797893	352.416	418.315	632.61	625.508	437.426	511.672
CALM1	NM_001363669	12102.3	0.705515	0.067144	10.5075	7.98e-26	1.12e-24	-0.684535	0.067232	-10.1817	2.39e-24	3.32e-23	9473.98	10445	15527.4	16955.2	9902.41	10309.7
LINC01800	NR_110224	663.577	0.704487	0.130893	5.38216	7.36e-08	2.91e-07	-0.481641	0.130752	-3.68363	0.000229936	0.000636017	482.697	565.197	877.234	831.996	675.546	548.794
BLOC1S1	NR_037655	2089.22	0.703914	0.0785625	8.95993	3.25e-19	3.12e-18	-0.45989	0.0784357	-5.86327	4.54e-09	2.1e-08	1663.66	1624.3	2623.74	2730.68	1870.34	2022.61
HSBP1L1	NM_001136180	820.857	0.70376	0.112571	6.2517	4.06e-10	2e-09	-0.250603	0.111453	-2.24851	0.0245434	0.0477375	669.215	563.479	1017.18	989.128	843.383	842.754
LINC02762	NR_126004	2738.75	0.70306	0.07445	9.44338	3.61e-21	3.93e-20	-0.746854	0.0749374	-9.96636	2.14e-23	2.81e-22	2241.03	2326.07	3656.85	3778.23	2114.75	2315.57
TMED1	NM_006858	1753.02	0.70262	0.089321	7.86623	3.65e-15	2.67e-14	-0.256302	0.0886787	-2.89023	0.00384956	0.00874024	1420.91	1216.29	2157.25	2132.37	1809.5	1781.82
PGAM2	NM_000290	245.906	0.702552	0.176762	3.97457	7.05e-05	0.000197909	-0.465293	0.176348	-2.63849	0.00832767	0.0178409	186.518	200.997	320.856	310.236	215.042	241.79
MIR181A2HG	NR_038975	6866.84	0.701078	0.072283	9.69906	3.04e-22	3.56e-21	-0.887841	0.0726127	-12.2271	2.23e-34	4.85e-33	5439.95	6315.95	9393.58	9721.06	5174.64	5155.85
LINC02310	NR_146549	416.781	0.700778	0.146807	4.77346	1.81e-06	6.16e-06	-0.380859	0.145973	-2.6091	0.00907801	0.0193212	299.928	345.303	505.178	543.92	431.132	375.226
LINC01638	NM_001350812	1170.94	0.699767	0.106925	6.54449	5.97e-11	3.16e-10	-0.918577	0.108344	-8.47833	2.28e-17	2.08e-16	982.265	1035.05	1487.09	1787.88	821.354	911.981
C5orf66	NR_161235	5429.29	0.698021	0.0593515	11.7608	6.21e-32	1.12e-30	-0.433386	0.0592613	-7.31314	2.61e-13	1.78e-12	4270.23	4249.29	6980.33	6841.3	5115.89	5118.73
RRM2B	NM_015713	2884.74	0.697921	0.0712535	9.7949	1.18e-22	1.41e-21	-0.53825	0.0713188	-7.5471	4.45e-14	3.22e-13	2251.34	2376.75	3776.32	3732.9	2653.93	2517.23
GMEB2	NM_012384	8552.47	0.697868	0.0681368	10.2421	1.28e-24	1.71e-23	-0.252092	0.0679651	-3.70914	0.000207961	0.00057924	6667.78	6212.01	11028.6	9865.09	8842.93	8698.43
COL12A1	NM_004370	6496.9	0.696671	0.0733575	9.49693	2.16e-21	2.39e-20	-1.11133	0.0739314	-15.032	4.53e-51	1.71e-49	5382.77	6180.23	9019.24	9723.07	4345.94	4330.15
STXBP6	NM_001351942	1415.76	0.696559	0.0865421	8.04878	8.36e-16	6.39e-15	-0.870274	0.0878209	-9.90964	3.78e-23	4.89e-22	1191.28	1230.89	1891	2033.66	1075.21	1072.51
LINC01983	NR_134939	284.79	0.696466	0.167389	4.16076	3.17e-05	9.32e-05	-0.854855	0.170524	-5.0131	5.36e-07	2.02e-06	258.688	227.625	382.297	404.918	202.454	232.761
EMC8	NM_006067	2344.72	0.696095	0.0830544	8.3812	5.24e-17	4.38e-16	-0.31837	0.0826759	-3.85083	0.00011772	0.000337249	1870.8	1718.78	3016.28	2799.17	2442.03	2221.26
SVOP	NM_018711	209.59	0.695549	0.189989	3.66099	0.000251241	0.000656078	-0.762945	0.192731	-3.95859	7.54e-05	0.00022213	168.71	182.959	287.86	282.032	181.474	154.505
TFPI	NM_001329241	11818.7	0.695498	0.0730015	9.52716	1.62e-21	1.8e-20	-1.40792	0.0735083	-19.1532	9.1e-82	7.3e-80	10255.7	11699.9	16823.3	18733	6622.23	6778.15
BNIP3L	NM_004331	2264.03	0.695219	0.0720754	9.64572	5.13e-22	5.92e-21	-1.45971	0.0749013	-19.4884	1.38e-84	1.15e-82	2132.3	2102.74	3406.54	3449.86	1233.6	1259.12
GDF15	NM_004864	258.806	0.694931	0.172382	4.03135	5.55e-05	0.000157901	-0.487451	0.172248	-2.82993	0.00465584	0.0104285	219.323	192.408	335.647	330.381	242.315	232.761
DDX47	NM_201224	3120.79	0.694237	0.0740096	9.38037	6.57e-21	7.05e-20	-1.18085	0.0753476	-15.6721	2.35e-55	1e-53	2713.41	2906.73	4360	4733.11	1965.8	2045.69
DAGLA	NM_006133	4775.59	0.694032	0.0658023	10.5472	5.23e-26	7.42e-25	-0.177999	0.065398	-2.72179	0.00649301	0.0141756	3527.91	3550.09	5962.01	5491.58	5085.47	5036.46
AUP1	NR_126510	6045.8	0.693062	0.0595405	11.6402	2.57e-31	4.56e-30	-0.273227	0.0592905	-4.60827	4.06e-06	1.39e-05	4591.71	4581.7	7272.74	7556.46	6195.3	6076.86
CANT1	NM_138793	5388.13	0.691469	0.0660384	10.4707	1.18e-25	1.63e-24	-0.176412	0.0656828	-2.68582	0.0072352	0.0156565	4113.7	3880.79	6700.43	6210.76	5727.45	5695.62
MPRIP	NM_001364716	29657.4	0.690504	0.0526601	13.1125	2.79e-39	6.56e-38	-0.556852	0.0526755	-10.5714	4.05e-26	6.08e-25	24056.1	23895.5	39335.6	38052.2	25725.3	26879.9
LOC728158	NR_148989	418.126	0.690423	0.137102	5.03582	4.76e-07	1.73e-06	-1.09661	0.14173	-7.73732	1.02e-14	7.67e-14	359.914	384.815	580.272	621.479	286.373	275.902
NWD1	NM_001007525	148.224	0.689881	0.225384	3.06091	0.00220662	0.00503814	-0.573144	0.226315	-2.5325	0.0113251	0.0236423	110.599	129.703	195.7	192.386	140.564	120.393
LOC100287329	NR_149045	91.0021	0.689853	0.292514	2.35836	0.0183559	0.0355631	-0.658462	0.295019	-2.23193	0.0256196	0.0496104	84.3548	66.1401	108.09	133.965	68.1839	85.2787
UCP3	NM_003356	634.063	0.689694	0.114498	6.02362	1.71e-09	7.95e-09	-0.731222	0.115846	-6.31202	2.75e-10	1.43e-09	530.498	530.839	845.376	866.243	530.786	500.636
LINC01787	NR_110693	459.226	0.688342	0.147651	4.66194	3.13e-06	1.04e-05	-1.41966	0.154126	-9.21102	3.23e-20	3.5e-19	404.903	452.673	606.441	774.582	254.903	261.856
TFAP2A-AS2	NR_145448	2104.46	0.688117	0.0859928	8.00203	1.22e-15	9.22e-15	-0.419557	0.0858242	-4.88857	1.02e-06	3.72e-06	1532.45	1775.47	2637.39	2694.42	2048.67	1938.34
MAPRE2	NM_001143826	4247.23	0.686944	0.0691376	9.93589	2.91e-23	3.61e-22	-0.496845	0.0691409	-7.18599	6.67e-13	4.4e-12	3332.95	3461.62	5214.48	5722.24	3839.28	3912.79
LOC105372440	NR_134883	116.717	0.686523	0.254169	2.70104	0.00691221	0.0145311	-0.807249	0.258629	-3.12126	0.00180078	0.00433481	102.163	96.2038	178.633	141.016	84.9677	97.3181
PSG8	NM_001130167	874.823	0.685951	0.10142	6.76349	1.35e-11	7.49e-11	-0.249548	0.100334	-2.48718	0.012876	0.0266043	648.595	676.003	1062.69	1068.7	900.028	892.918
FAM200B	NM_001145191	5839.49	0.685119	0.0828814	8.26627	1.38e-16	1.12e-15	-1.01137	0.083354	-12.1334	7.02e-34	1.5e-32	5142.83	5146.9	7592.46	8948.49	3832.99	4373.29
YARS	NM_003680	6798.12	0.684619	0.0580926	11.785	4.67e-32	8.47e-31	-0.463233	0.058063	-7.97812	1.49e-15	1.19e-14	5340.6	5469.01	8766.66	8609.04	6384.11	6219.33
ZGPAT	NM_001083113	4645.65	0.684386	0.0624474	10.9594	5.99e-28	9.23e-27	-0.325729	0.0622198	-5.23514	1.65e-07	6.55e-07	3568.21	3598.19	5885.78	5632.59	4585.11	4604.05
NDFIP2	NM_019080	5638.54	0.684009	0.0708728	9.65122	4.86e-22	5.61e-21	-1.28439	0.0717989	-17.8887	1.44e-71	9.37e-70	4906.64	5450.97	7972.48	8668.47	3392.41	3440.24
C16orf91	NM_001272051	2058.33	0.683123	0.0782792	8.72675	2.62e-18	2.4e-17	-0.213511	0.0776028	-2.75133	0.00593545	0.0130396	1523.07	1571.9	2403.01	2565.49	2176.64	2109.9
STAT5B	NM_012448	3825.81	0.682836	0.0633032	10.7868	3.98e-27	5.92e-26	-0.782766	0.0638124	-12.2667	1.37e-34	3.01e-33	3244.85	3242.58	5217.9	5196.45	3000.09	3052.98
USP50	NM_203494	165.326	0.682637	0.219226	3.11385	0.00184663	0.0042645	-1.06351	0.226185	-4.70193	2.58e-06	9.04e-06	136.842	157.19	213.904	257.858	124.829	101.331
BSG	NM_198590	3582.3	0.681899	0.0803494	8.48668	2.13e-17	1.83e-16	-0.241477	0.0800101	-3.01808	0.00254383	0.00596527	2803.39	2622.41	4617.14	4088.46	3852.92	3509.47
ERLIN2	NM_001362878	3731.73	0.68153	0.064626	10.5457	5.31e-26	7.53e-25	-0.629727	0.0648664	-9.70805	2.79e-22	3.44e-21	3033.02	3117.17	4941.41	4923.48	3141.71	3233.57
RCSD1	NM_001322923	291.764	0.681336	0.168836	4.03549	5.45e-05	0.000155302	-0.982536	0.173185	-5.67333	1.4e-08	6.17e-08	270.873	242.227	373.194	448.23	200.356	215.705
PMPCA	NM_001282944	5551.8	0.681265	0.064326	10.5908	3.29e-26	4.69e-25	-0.226194	0.0640369	-3.53225	0.000412047	0.00110034	4317.09	4064.61	6915.48	6525.02	5780.95	5707.65
C18orf65	NM_001272093	489.614	0.681183	0.146981	4.63449	3.58e-06	1.18e-05	-0.467652	0.146864	-3.18425	0.00145131	0.00353996	350.541	429.481	664.468	588.239	414.349	490.603
DYNLT1	NM_001291603	6972.53	0.680207	0.0595549	11.4215	3.27e-30	5.49e-29	-0.352092	0.0594249	-5.92499	3.12e-09	1.47e-08	5572.1	5273.17	8767.79	8609.04	6760.7	6852.4
SRP14-AS1	NR_040059	2442.88	0.678426	0.0752687	9.01339	2e-19	1.96e-18	-0.729069	0.0758211	-9.61565	6.87e-22	8.23e-21	2039.51	2070.96	3285.93	3292.73	1892.37	2075.78
LINC02511	NR_149105	85.7217	0.678154	0.284816	2.38103	0.0172643	0.0336369	-0.842898	0.291014	-2.89642	0.00377452	0.00858271	76.8566	70.4349	122.881	112.813	67.135	64.2099
CRK	NM_016823	8815.24	0.678041	0.0646112	10.4942	9.19e-26	1.28e-24	-0.426157	0.0645693	-6.6	4.11e-11	2.3e-10	7265.76	6687.88	11500.8	10824	8122.28	8490.75
RALY	NM_016732	19028	0.677355	0.0516163	13.1229	2.43e-39	5.73e-38	-0.928256	0.0518121	-17.9158	8.87e-72	5.81e-70	16389.2	16803	26286.3	26795.1	13936.8	13957.6
ELDR	NR_110426	690.551	0.676717	0.120881	5.59821	2.17e-08	9.05e-08	-0.395475	0.120457	-3.28313	0.00102662	0.0025611	594.233	493.044	846.514	889.41	662.958	657.148
GOLGA8IP	NR_024074	556.294	0.676588	0.123384	5.48361	4.17e-08	1.7e-07	-0.458255	0.123234	-3.71858	0.000200344	0.000558843	437.708	449.237	741.838	676.878	523.443	508.662
CDH1	NM_001317185	439.379	0.675094	0.136949	4.92952	8.24e-07	2.92e-06	-0.559316	0.13747	-4.06863	4.73e-05	0.000142786	369.287	347.021	593.925	549.963	403.859	372.217
SMG1P3	NR_027155	20850.9	0.674914	0.0591401	11.4121	3.64e-30	6.1e-29	-1.18145	0.0593994	-19.89	4.97e-88	4.46e-86	18057.6	19847.2	29890.8	30626.7	13304.3	13378.7
WLS	NM_001002292	8233.82	0.674763	0.0636544	10.6004	2.97e-26	4.25e-25	-0.757007	0.0638746	-11.8515	2.11e-32	4.24e-31	6717.46	7234.18	10802.2	11469.7	6456.49	6722.97
MELTF	NM_005929	13102.9	0.674579	0.0592838	11.3788	5.33e-30	8.9e-29	-0.163738	0.0591239	-2.7694	0.00561601	0.012406	9984.8	9567.12	16115.6	15092.8	13658.8	14198.4
CALN1	NM_001363460	334.185	0.674183	0.15684	4.29855	1.72e-05	5.24e-05	-0.412215	0.156311	-2.63714	0.00836081	0.0179008	242.754	285.175	434.635	408.947	311.548	322.053
RPS16	NM_001363860	4314.47	0.672475	0.078412	8.57618	9.81e-18	8.67e-17	-0.48627	0.0784194	-6.20088	5.61e-10	2.83e-09	3589.77	3349.09	5116.63	5937.79	3885.44	4008.1
TPM3	NM_001364680	9393.39	0.672231	0.0642489	10.4629	1.28e-25	1.77e-24	-0.696709	0.0643984	-10.8187	2.81e-27	4.49e-26	7806.57	7951.41	12339.3	12771	7331.35	8160.67
BLOC1S1-RDH5	NR_037658	4092	0.671645	0.0631853	10.6298	2.17e-26	3.12e-25	-0.328043	0.0629537	-5.21087	1.88e-07	7.43e-07	3168.93	3188.47	5124.6	5003.05	3997.68	4069.3
LITAF	NR_024320	8750.71	0.671026	0.057701	11.6294	2.92e-31	5.16e-30	-0.578576	0.0577819	-10.0131	1.33e-23	1.77e-22	7014.57	7336.4	11495.1	11356.8	7514.92	7786.45
NANS	NM_018946	4124.75	0.670707	0.0653958	10.2561	1.11e-24	1.48e-23	-0.613925	0.0656023	-9.35829	8.1e-21	9.09e-20	3473.54	3341.36	5357.84	5488.55	3454.3	3632.87
ATP6V0A1	NM_001130021	7746.13	0.67048	0.0592799	11.3104	1.17e-29	1.92e-28	-0.639812	0.0594251	-10.7667	4.94e-27	7.81e-26	6488.76	6375.22	10239	10234.8	6358.94	6780.16
EXOC3-AS1	NR_126522	3554.57	0.670468	0.0797466	8.40748	4.19e-17	3.53e-16	-0.210174	0.0793764	-2.64782	0.00810129	0.017405	2547.52	2826.84	4306.53	4249.63	3931.59	3465.33
PPIB	NM_000942	4160.31	0.670421	0.0629389	10.6519	1.71e-26	2.47e-25	-0.227582	0.0625636	-3.63761	0.000275177	0.000752746	3187.67	3130.92	4993.75	5061.48	4258.87	4329.15
FBXO46	NM_001329633	4014.42	0.669142	0.0722205	9.26527	1.95e-20	2.03e-19	-0.342308	0.0720366	-4.75186	2.02e-06	7.13e-06	3148.31	3116.32	5263.41	4700.88	4005.02	3852.59
DIABLO	NM_019887	7278.39	0.66826	0.0621854	10.7463	6.17e-27	9.14e-26	-0.220502	0.0619643	-3.55853	0.000372938	0.00100142	5469	5577.24	8981.7	8574.79	7790.8	7276.78
LENG8	NM_052925	7304.86	0.668129	0.0615886	10.8483	2.03e-27	3.07e-26	-0.152382	0.0613087	-2.48549	0.0129373	0.0267189	5470.88	5434.65	8996.49	8335.07	7877.87	7714.21
LURAP1L	NM_203403	1549.26	0.667298	0.0832282	8.0177	1.08e-15	8.14e-15	-0.623865	0.0837029	-7.45332	9.1e-14	6.44e-13	1259.7	1309.06	1991.13	2088.05	1311.23	1336.37
SNHG10	NR_003138	2376.28	0.6671	0.0762706	8.74649	2.2e-18	2.03e-17	-0.357289	0.0760135	-4.70033	2.6e-06	9.11e-06	1793.95	1930.09	3033.34	2882.77	2336.09	2281.46
SAT1	NR_027783	4000.98	0.666586	0.0850848	7.83437	4.71e-15	3.42e-14	-0.396111	0.0849933	-4.6605	3.15e-06	1.09e-05	3379.82	2949.68	5032.44	5012.12	3520.39	4111.44
TBC1D25	NM_001348264	1251.83	0.666426	0.0893353	7.45982	8.66e-14	5.73e-13	-0.469777	0.0893211	-5.25942	1.45e-07	5.78e-07	1034.75	977.499	1617.93	1575.35	1148.64	1156.78
ELMO1	NM_014800	189.209	0.666253	0.195793	3.40284	0.000666897	0.00164301	-0.599041	0.197178	-3.03807	0.002381	0.00561522	162.149	150.318	245.762	249.8	164.69	162.531
GOLGA8T	NM_001355469	697.648	0.665049	0.115545	5.75578	8.62e-09	3.75e-08	-0.304846	0.114722	-2.65725	0.007878	0.0169556	546.432	535.133	910.23	805.807	708.064	680.223
SLC25A32	NR_102337	3932.99	0.664928	0.0767627	8.66211	4.63e-18	4.18e-17	-0.497407	0.0767961	-6.47699	9.36e-11	5.07e-10	3053.64	3307.86	5231.55	4858.01	3764.8	3382.05
STAG3L5P	NR_103720	6925.39	0.664853	0.0634928	10.4713	1.17e-25	1.62e-24	-0.377142	0.0634066	-5.948	2.71e-09	1.29e-08	5468.07	5448.4	9007.87	8301.83	6806.86	6519.31
CAVIN1	NM_012232	16601.8	0.664595	0.0518531	12.8169	1.32e-37	2.97e-36	-0.149018	0.0517071	-2.88197	0.00395197	0.00895388	12421.7	12389.7	19893.1	19437.1	17669.1	17800.2
TMEM185B	NM_024121	3751.26	0.664248	0.0673788	9.85841	6.3e-23	7.64e-22	-0.360529	0.067204	-5.36469	8.11e-08	3.33e-07	3006.78	2886.97	4776.43	4563.89	3562.35	3711.13
SLC35E2A	NM_001199787	11040.1	0.664054	0.0557912	11.9025	1.15e-32	2.15e-31	-0.238792	0.055643	-4.29151	1.77e-05	5.64e-05	8598.57	8268.37	13586.3	13139.7	11324.8	11323
GOLGA8O	NM_001277308	321.094	0.663711	0.164256	4.04071	5.33e-05	0.000152209	-0.392655	0.163664	-2.39915	0.0164331	0.0331631	237.131	270.573	439.186	366.642	300.009	313.023
RHEB	NM_005614	8552.33	0.663565	0.0572007	11.6006	4.09e-31	7.18e-30	-1.03071	0.0577052	-17.8616	2.35e-71	1.52e-69	7493.52	7781.34	11896.7	12298.6	5965.57	5878.21
LRRC17	NM_001031692	494.65	0.662314	0.125375	5.28267	1.27e-07	4.93e-07	-0.966034	0.128826	-7.49875	6.44e-14	4.62e-13	434.896	439.789	698.602	685.943	353.508	355.161
MICAL2	NM_001346295	19738	0.662142	0.0520057	12.7321	3.92e-37	8.64e-36	-0.672446	0.0520874	-12.9099	3.96e-38	9.89e-37	16529.8	16594.3	25954.1	26461.7	16174.3	16713.6
RUNDC1	NM_001321381	1921.75	0.662086	0.0816972	8.10415	5.31e-16	4.13e-15	-0.596504	0.0820276	-7.27199	3.54e-13	2.39e-12	1615.86	1562.45	2401.87	2624.92	1623.83	1701.56
RPL36	NM_015414	5022.4	0.661929	0.0644416	10.2718	9.45e-25	1.26e-23	-0.199266	0.0641153	-3.10792	0.00188406	0.00452238	3695.68	3912.57	6098.54	5941.82	5124.29	5361.52
HOXB2	NM_002145	2346.27	0.661541	0.0785677	8.42001	3.76e-17	3.19e-16	-0.200441	0.0779976	-2.56983	0.0101748	0.0214235	1875.49	1681.85	2841.06	2784.06	2468.26	2426.93
DNAJB12	NR_157570	6371.66	0.661296	0.0617022	10.7175	8.42e-27	1.24e-25	-0.245141	0.061479	-3.9874	6.68e-05	0.000197922	4974.12	4788.71	7950.86	7489.98	6556.15	6470.15
XAB2	NM_020196	2251.72	0.661043	0.0803816	8.22381	1.97e-16	1.58e-15	-0.178805	0.0797565	-2.24189	0.0249688	0.0484779	1772.39	1624.3	2773.93	2596.71	2314.06	2428.94
LINC00167	NR_024233	2500.29	0.66086	0.081101	8.14861	3.68e-16	2.89e-15	-0.492459	0.081149	-6.06859	1.29e-09	6.31e-09	2121.99	1927.51	3328.03	3074.15	2352.87	2197.18
EIF4G1	NM_001194947	8010.74	0.659604	0.0604241	10.9162	9.64e-28	1.48e-26	-0.393438	0.0603635	-6.51782	7.13e-11	3.91e-10	6576.86	6132.13	10097.9	9975.89	7523.31	7758.36
MIR5689HG	NR_132993	819.74	0.659416	0.102987	6.4029	1.52e-10	7.81e-10	-1.18579	0.106817	-11.1011	1.24e-28	2.12e-27	747.946	754.169	1223.12	1150.29	518.198	524.715
MAPK10	NM_002753	262.152	0.658593	0.16997	3.87476	0.00010673	0.00029291	-1.03891	0.175583	-5.91695	3.28e-09	1.54e-08	250.253	219.894	382.297	359.591	177.278	183.6
GBA2	NM_020944	2532.11	0.658284	0.0729166	9.0279	1.75e-19	1.73e-18	-0.299222	0.0725608	-4.12374	3.73e-05	0.000114077	1984.21	1950.7	3200.6	3010.7	2509.17	2537.29
SART1	NM_005146	3487.62	0.65735	0.0729062	9.01638	1.94e-19	1.91e-18	-0.280853	0.0726214	-3.86735	0.000110024	0.000316515	2805.27	2594.92	4404.38	4112.64	3421.78	3586.72
EIF2B2	NM_014239	2765.56	0.657124	0.0701093	9.37284	7.06e-21	7.55e-20	-0.43099	0.0700401	-6.15348	7.58e-10	3.78e-09	2197.91	2230.72	3532.83	3451.88	2535.39	2644.64
KAT5	NM_182710	2340.08	0.656868	0.0810082	8.10866	5.12e-16	3.98e-15	-0.277959	0.0806212	-3.44772	0.000565344	0.00147682	1910.17	1711.91	2959.39	2750.82	2344.48	2363.73
ATG101	NM_021934	2675.03	0.656613	0.0718167	9.14289	6.08e-20	6.16e-19	-0.462627	0.0718138	-6.44204	1.18e-10	6.33e-10	2160.42	2153.42	3470.25	3331.01	2532.25	2402.85
LOC105747689	NR_131917	11653.6	0.65628	0.0723922	9.06562	1.24e-19	1.24e-18	-1.08799	0.0727229	-14.9608	1.32e-50	4.91e-49	9852.64	11224.1	15744.7	17472.9	7885.21	7742.3
TPST2	NM_001362922	7600.76	0.655687	0.058473	11.2135	3.5e-29	5.65e-28	-0.403864	0.0584197	-6.91315	4.74e-12	2.89e-11	6127.91	5981.81	9618.86	9458.16	7039.73	7378.11
ARPC5	NM_001270439	7404.9	0.654676	0.0600683	10.8989	1.17e-27	1.78e-26	-0.746814	0.0603358	-12.3776	3.45e-35	7.71e-34	6289.12	6360.62	9786.11	10127	5751.58	6114.99
REV3L	NM_002912	12466.4	0.654433	0.0580375	11.276	1.72e-29	2.81e-28	-1.04359	0.058393	-17.8718	1.95e-71	1.27e-69	10812.4	11597.7	17363.8	17911.1	8620.55	8492.76
SNORA31B	NR_145985	469.218	0.654183	0.136979	4.77579	1.79e-06	6.1e-06	-0.642789	0.138136	-4.65329	3.27e-06	1.13e-05	415.213	371.072	643.988	593.275	372.389	419.371
PHEX	NM_001282754	413.981	0.653221	0.137613	4.74682	2.07e-06	6.99e-06	-1.18535	0.143318	-8.27075	1.33e-16	1.15e-15	375.848	384.815	628.059	569.101	261.197	264.866
LOC105369921	NR_135014	694.255	0.652924	0.123203	5.29959	1.16e-07	4.51e-07	-1.23749	0.127341	-9.71794	2.53e-22	3.13e-21	628.912	657.106	945.502	1075.75	470.994	387.266
SSU72	NM_014188	14959.4	0.651878	0.0562344	11.5922	4.52e-31	7.92e-30	-0.288505	0.0561545	-5.1377	2.78e-07	1.08e-06	11698.1	11568.5	18893	17666.3	14936.5	14994
LINC00926	NR_024433	493.125	0.651728	0.138246	4.71425	2.43e-06	8.16e-06	-0.85119	0.14068	-6.05056	1.44e-09	7.02e-09	392.719	466.417	688.362	662.776	346.165	402.315
LOC730101	NR_024403	2806.04	0.651177	0.0812445	8.01503	1.1e-15	8.31e-15	-0.614121	0.0815235	-7.53306	4.96e-14	3.58e-13	2524.08	2158.57	3697.81	3653.33	2389.58	2412.89
LOC102723701	NR_125821	567.207	0.650849	0.12225	5.32391	1.02e-07	3.97e-07	-0.340113	0.121577	-2.79752	0.00514966	0.0114558	438.645	454.391	706.566	696.016	529.737	577.889
PPP4C	NM_001303507	2736.29	0.650513	0.0778385	8.35722	6.42e-17	5.34e-16	-0.202523	0.0773702	-2.61759	0.00885542	0.0188774	2183.85	1990.22	3384.92	3166.82	2770.37	2921.55
CLTA	NM_001184762	9801.16	0.65029	0.0588426	11.0513	2.16e-28	3.37e-27	-0.228994	0.0586875	-3.90192	9.54e-05	0.000276986	7786.89	7259.95	11697.6	11914.9	10151	9996.67
CREB5	NM_182899	14119.9	0.650178	0.0617632	10.5269	6.49e-26	9.15e-25	-0.854804	0.0619574	-13.7967	2.67e-43	7.9e-42	11734.7	12912.8	18908.9	19773.5	10587.4	10802.3
LAMP1	NM_005561	3172.64	0.649814	0.0679828	9.55851	1.19e-21	1.34e-20	-0.369976	0.0678223	-5.45509	4.89e-08	2.05e-07	2554.08	2478.11	3998.19	3897.08	3003.24	3105.15
GALE	NM_001008216	3338.61	0.648648	0.0845273	7.67383	1.67e-14	1.16e-13	-0.258242	0.0842524	-3.0651	0.002176	0.005173	2808.08	2357.85	4164.3	3932.34	3476.33	3292.76
ADGRV1	NM_032119	387.812	0.647779	0.1414	4.58119	4.62e-06	1.5e-05	-0.839782	0.144356	-5.81745	5.98e-09	2.73e-08	325.235	350.457	542.725	516.724	294.764	296.971
MT1E	NM_175617	2038.26	0.647696	0.082425	7.85801	3.9e-15	2.84e-14	-0.614357	0.0828123	-7.41866	1.18e-13	8.29e-13	1646.79	1759.15	2626.01	2710.53	1834.67	1652.4
NCAPH2	NM_152299	4226.62	0.647579	0.068826	9.40893	5.01e-21	5.41e-20	-0.293981	0.0686081	-4.28494	1.83e-05	5.8e-05	3322.64	3273.51	5407.91	4927.51	4273.56	4154.58
MIR600HG	NR_026677	209.498	0.646992	0.201489	3.21106	0.00132248	0.00312394	-0.809119	0.205018	-3.94658	7.93e-05	0.000232764	196.828	166.639	308.341	260.88	143.711	180.59
LOC101929095	NR_125911	572.769	0.646839	0.131122	4.93311	8.09e-07	2.87e-06	-1.31445	0.136413	-9.63581	5.64e-22	6.81e-21	493.007	582.376	788.487	895.453	324.136	353.154
LOC105374313	NR_136187	183.969	0.646629	0.207589	3.11495	0.00183974	0.00424945	-0.841817	0.211869	-3.97328	7.09e-05	0.000209403	162.149	158.908	254.864	247.786	119.584	160.525
CAB39	NM_016289	10799.7	0.645974	0.0603822	10.6981	1.04e-26	1.52e-25	-0.948725	0.0607114	-15.6268	4.78e-55	2.01e-53	9416.81	9780.14	14408.9	15628.6	7755.14	7808.52
SENCR	NR_038908	947.207	0.645795	0.100673	6.4148	1.41e-10	7.25e-10	-0.22566	0.0997392	-2.2625	0.0236666	0.0461977	695.459	760.182	1154.85	1124.1	973.457	975.187
BCR	NM_021574	14074.2	0.645773	0.0565186	11.4258	3.11e-30	5.24e-29	-0.309041	0.0564472	-5.47488	4.38e-08	1.84e-07	11018.6	11043.7	17816.6	16704.4	13769	14093.1
CRY1	NM_004075	5128.61	0.643494	0.0718638	8.95435	3.42e-19	3.28e-18	-0.699697	0.0721433	-9.6987	3.05e-22	3.76e-21	4155.88	4574.83	6929.13	6712.37	4397.34	4002.08
NREP-AS1	NR_046678	1099.77	0.643458	0.0962529	6.68508	2.31e-11	1.26e-10	-1.07837	0.0988634	-10.9077	1.06e-27	1.73e-26	972.892	1025.6	1531.46	1590.46	699.672	778.545
C21orf91	NM_001100421	6066.14	0.643346	0.0698007	9.2169	3.06e-20	3.16e-19	-0.544325	0.06989	-7.78831	6.79e-15	5.2e-14	4933.82	5084.2	7678.93	7968.42	5697.03	5034.45
DCLRE1C	NR_146960	6329.37	0.642776	0.0594741	10.8077	3.17e-27	4.73e-26	-0.774918	0.0598356	-12.9508	2.33e-38	5.87e-37	5341.53	5590.13	8434.42	8634.22	5003.65	4972.25
NLRP2	NM_001174081	1767.4	0.64135	0.0850148	7.54398	4.56e-14	3.07e-13	-0.612769	0.0854604	-7.17021	7.49e-13	4.92e-12	1492.14	1469.68	2445.11	2176.69	1494.8	1525.99
ANKRD28	NM_015199	24723.7	0.641307	0.0677775	9.46195	3.02e-21	3.3e-20	-1.3382	0.0680286	-19.6711	3.81e-86	3.33e-84	21775.7	24921.1	35170.2	37666.4	14524.2	14284.7
RAB5IF	NR_026562	3234.06	0.640876	0.0841735	7.61375	2.66e-14	1.83e-13	-0.338475	0.0840141	-4.02878	5.61e-05	0.000167706	2793.08	2325.21	3919.68	4057.24	3120.73	3188.42
ARC	NM_015193	550.517	0.640844	0.15144	4.23166	2.32e-05	6.93e-05	-0.414713	0.15128	-2.74136	0.0061186	0.0134147	462.077	423.468	760.042	621.479	590.578	445.456
DELE1	NM_001142603	6686.89	0.64075	0.0639625	10.0176	1.28e-23	1.62e-22	-0.572189	0.0640801	-8.92928	4.29e-19	4.33e-18	5678.95	5442.38	8773.48	8565.73	5587.94	6072.85
IL31RA	NM_001242638	956.211	0.640113	0.106092	6.03357	1.6e-09	7.49e-09	-0.593467	0.106677	-5.5632	2.65e-08	1.14e-07	754.507	842.642	1240.19	1250.01	772.052	877.869
TMEM18	NM_001352680	3370.76	0.639331	0.0670501	9.53513	1.5e-21	1.67e-20	-0.462085	0.0670772	-6.88886	5.62e-12	3.4e-11	2741.53	2741.81	4320.18	4221.42	3025.27	3174.37
PTCSC2	NR_147055	1321.71	0.638593	0.087863	7.26805	3.65e-13	2.31e-12	-0.702764	0.088776	-7.91615	2.45e-15	1.94e-14	1094.74	1162.18	1726.02	1787.88	1090.94	1068.49
STX3	NM_001178040	4075.5	0.637741	0.0642892	9.91988	3.41e-23	4.22e-22	-0.649663	0.0646094	-10.0552	8.71e-24	1.17e-22	3408.87	3483.95	5274.78	5449.27	3356.75	3479.37
GOLGA8J	NM_001282472	594.841	0.63769	0.119035	5.35716	8.45e-08	3.33e-07	-0.367369	0.118601	-3.09751	0.00195155	0.00467453	464.889	483.596	741.838	734.292	591.627	552.807
LOC101928424	NR_135053	925.235	0.637512	0.107097	5.95263	2.64e-09	1.21e-08	-0.964213	0.109356	-8.81722	1.17e-18	1.15e-17	836.05	820.309	1185.58	1389.01	648.272	672.197
PNPLA7	NM_152286	1455.44	0.636879	0.084055	7.57693	3.54e-14	2.41e-13	-0.427179	0.0839996	-5.08549	3.67e-07	1.4e-06	1185.65	1167.33	1827.29	1831.2	1387.81	1333.36
SLC16A7	NM_001270622	3235.91	0.636281	0.07465	8.52353	1.55e-17	1.35e-16	-0.872632	0.0754055	-11.5725	5.68e-31	1.06e-29	2676.86	3026.98	4428.27	4440	2406.37	2436.96
ATP2A2	NM_170665	15812	0.635834	0.0529619	12.0055	3.32e-33	6.33e-32	-0.868869	0.0531786	-16.3387	5.24e-60	2.48e-58	13656.1	14208.1	21735.2	21563.4	11872.4	11836.7
PDCL3	NM_024065	1944.76	0.63572	0.0821264	7.74076	9.88e-15	6.99e-14	-0.627942	0.0825992	-7.60228	2.91e-14	2.14e-13	1659.92	1619.14	2439.42	2653.12	1708.79	1588.19
C8orf88	NM_001190972	1369.59	0.6337	0.117458	5.39512	6.85e-08	2.72e-07	-0.663242	0.118025	-5.61949	1.92e-08	8.35e-08	1048.81	1278.14	1596.32	2013.51	1111.92	1168.82
CYCS	NM_018947	3558.89	0.632268	0.0761383	8.3042	1e-16	8.23e-16	-0.748139	0.0766123	-9.76526	1.59e-22	1.99e-21	3066.77	3082.82	4433.96	5094.72	2844.84	2830.25
RAB1B	NM_030981	3031.39	0.631998	0.0784723	8.05377	8.03e-16	6.15e-15	-0.217942	0.0781096	-2.79021	0.00526743	0.0116969	2292.58	2391.35	3844.59	3417.63	3219.33	3022.88
AOPEP	NM_032823	58173	0.631969	0.0542133	11.6571	2.11e-31	3.75e-30	-0.959164	0.0542849	-17.6691	7.26e-70	4.41e-68	50660.7	53630.2	79037.6	82580.1	41099.2	42030.4
CACNA2D3	NM_018398	988.386	0.631721	0.0960368	6.57791	4.77e-11	2.55e-10	-0.55059	0.0965114	-5.70492	1.16e-08	5.18e-08	821.054	822.886	1270.91	1276.2	888.489	850.781
PEG13	NR_144431	122.78	0.631489	0.251074	2.51515	0.0118981	0.023899	-0.597327	0.253164	-2.35945	0.018302	0.0365783	101.226	104.793	179.77	140.009	96.5065	114.374
CWC25	NR_073428	2093.88	0.631035	0.073986	8.5291	1.47e-17	1.29e-16	-0.586468	0.0743739	-7.8854	3.14e-15	2.46e-14	1763.95	1745.41	2717.04	2717.58	1806.35	1812.93
CCDC9	NM_015603	2682.53	0.63019	0.0736894	8.55197	1.21e-17	1.06e-16	-0.355716	0.0735258	-4.83797	1.31e-06	4.74e-06	2221.34	2063.23	3320.07	3309.85	2527	2653.67
ABCC12	NM_033226	240.857	0.629257	0.204372	3.07898	0.00207712	0.00476251	-0.67686	0.206376	-3.27974	0.00103903	0.00258978	177.145	233.638	343.612	293.112	168.886	228.748
ADAMTS5	NM_007038	555.242	0.629121	0.120687	5.21285	1.86e-07	7.07e-07	-0.472368	0.120902	-3.90705	9.34e-05	0.00027142	456.453	453.532	692.913	714.147	508.757	505.653
LAMTOR1	NM_017907	5245.13	0.628865	0.0650387	9.6691	4.08e-22	4.75e-21	-0.468117	0.0650758	-7.19341	6.32e-13	4.18e-12	4447.37	4142.77	6479.7	6800	4756.09	4844.83
SLC35A4	NM_080670	3701.44	0.628746	0.0682759	9.20891	3.29e-20	3.4e-19	-0.442931	0.0682864	-6.48637	8.79e-11	4.78e-10	3029.28	3000.36	4540.91	4780.45	3321.08	3536.56
PDGFRA	NM_001347828	163.064	0.628296	0.212936	2.95063	0.00317129	0.00705199	-1.13725	0.221874	-5.12565	2.97e-07	1.15e-06	149.964	151.177	228.695	236.706	118.535	93.305
ANKRD1	NM_014391	444.006	0.628197	0.135576	4.63353	3.59e-06	1.18e-05	-1.8273	0.147563	-12.3832	3.22e-35	7.21e-34	437.708	456.109	659.917	721.197	180.425	208.682
MYO18A	NM_078471	12777.7	0.628075	0.0530871	11.831	2.7e-32	4.96e-31	-0.682038	0.0532369	-12.8114	1.42e-37	3.47e-36	10994.2	10855.6	17087.3	16682.2	10485.6	10561.5
EHD4	NM_139265	7055.07	0.628013	0.0577645	10.872	1.57e-27	2.38e-26	-0.43608	0.0577649	-7.54922	4.38e-14	3.17e-13	5726.76	5751.61	9014.69	8725.88	6484.82	6626.66
OFD1	NM_001330210	2729.14	0.627562	0.0720414	8.71113	3.01e-18	2.74e-17	-0.747561	0.0727022	-10.2825	8.45e-25	1.2e-23	2292.58	2432.58	3581.76	3718.8	2209.16	2139.99
TBRG1	NR_016021	5561.43	0.627409	0.0607635	10.3254	5.41e-25	7.28e-24	-0.176312	0.0604669	-2.91584	0.00354732	0.00811467	4225.24	4304.26	6642.41	6535.1	5951.93	5709.66
CLASRP	NM_007056	6814.11	0.62631	0.057678	10.8587	1.81e-27	2.74e-26	-0.191663	0.0574389	-3.33682	0.000847422	0.00214792	5267.49	5228.5	8197.76	8004.69	7157.22	7028.97
BUD23	NR_037776	4691.82	0.626113	0.0705216	8.87831	6.79e-19	6.42e-18	-0.338707	0.0704087	-4.81059	1.5e-06	5.41e-06	3712.55	3765.69	6056.45	5488.55	4717.28	4410.41
HMCES	NM_001370345	3073.35	0.625986	0.0705791	8.86927	7.36e-19	6.95e-18	-0.871589	0.0714366	-12.2009	3.08e-34	6.66e-33	2772.46	2673.09	4171.13	4231.49	2209.16	2382.79
PPP1R15B	NM_032833	5485.38	0.625726	0.0617951	10.1258	4.24e-24	5.5e-23	-0.584547	0.0619763	-9.43178	4.03e-21	4.62e-20	4534.54	4679.63	6966.68	7250.25	4656.44	4824.77
SLCO4A1	NM_016354	3080.65	0.625371	0.0689265	9.07302	1.16e-19	1.16e-18	-0.239601	0.0685718	-3.49417	0.000475537	0.00125503	2394.74	2406.81	3803.63	3604.98	3160.59	3113.17
CIRBP	NR_023312	8457.66	0.625254	0.0749992	8.3368	7.63e-17	6.33e-16	-0.360763	0.0749543	-4.81311	1.49e-06	5.34e-06	7287.32	6268.71	10868.2	10040.4	8317.39	7964.03
RTL5	NM_001024455	203.149	0.624937	0.19806	3.1553	0.00160334	0.00374098	-0.653499	0.200308	-3.26248	0.00110444	0.00274112	170.584	175.228	279.896	253.829	189.866	149.489
DNMT1	NM_001130823	17737.3	0.624563	0.0522341	11.957	5.97e-33	1.13e-31	-0.458571	0.0522455	-8.77724	1.68e-18	1.63e-17	14669.3	14379	22721.6	22064	16332.7	16257.1
STK24-AS1	NR_046542	833.232	0.624265	0.115798	5.39096	7.01e-08	2.78e-07	-0.286001	0.115207	-2.48249	0.0130467	0.0269085	671.089	642.504	1028.56	996.179	912.616	748.446
MGAT1	NM_001364380	10959.1	0.624192	0.0628071	9.93823	2.84e-23	3.53e-22	-0.232337	0.0626944	-3.70587	0.000210669	0.00058585	8887.25	8177.32	13587.5	12714.6	11133.9	11253.8
TAF10	NM_006284	2719.73	0.624043	0.0712089	8.76355	1.89e-18	1.75e-17	-0.52475	0.0714026	-7.34917	1.99e-13	1.37e-12	2231.65	2285.7	3430.43	3531.45	2356.02	2483.12
SCAANT1	NR_148359	292.078	0.623491	0.178275	3.49735	0.000469901	0.00118288	-0.629793	0.179831	-3.50214	0.000461538	0.00122148	239.005	256.83	328.821	434.129	231.825	261.856
MIR548N	NR_031666	168.863	0.623278	0.213677	2.91691	0.00353515	0.00780323	-0.965673	0.220031	-4.3888	1.14e-05	3.71e-05	133.093	170.933	233.247	235.699	124.829	115.377
AAMP	NM_001087	2211.54	0.622973	0.0771771	8.07199	6.92e-16	5.32e-15	-0.304523	0.076888	-3.9606	7.48e-05	0.000220358	1812.69	1692.16	2626.01	2768.95	2190.28	2179.12
AUTS2	NM_015570	499.457	0.622543	0.139188	4.47267	7.72e-06	2.45e-05	-0.43392	0.139212	-3.11698	0.00182712	0.00439404	403.966	410.584	634.886	619.464	410.153	517.692
WDR66	NM_144668	4290.38	0.622484	0.0634239	9.81466	9.74e-23	1.17e-21	-0.512045	0.063545	-8.05799	7.76e-16	6.36e-15	3499.79	3612.8	5479.59	5471.43	3766.9	3911.79
ATP5MGL	NM_001165877	209.582	0.622314	0.191665	3.24689	0.00116674	0.00277891	-0.476641	0.192134	-2.48078	0.0131096	0.0270257	180.894	164.062	284.447	246.778	185.67	195.639
WDR83OS	NM_016145	1805	0.621696	0.0838058	7.41829	1.19e-13	7.79e-13	-0.489154	0.0839647	-5.82571	5.69e-09	2.6e-08	1449.03	1529.81	2357.5	2228.06	1564.03	1701.56
GRPEL1	NM_025196	3056.51	0.621447	0.0734663	8.45895	2.7e-17	2.31e-16	-0.531986	0.073651	-7.22306	5.08e-13	3.38e-12	2627.18	2464.36	3846.86	3983.71	2814.42	2602.51
NUP50	NM_007172	6531.83	0.621296	0.0589986	10.5307	6.24e-26	8.8e-25	-0.651732	0.0592356	-11.0024	3.72e-28	6.22e-27	5618.03	5523.99	8647.19	8492.2	5571.15	5338.45
KCNIP1	NM_001034838	6299.47	0.62063	0.0609003	10.1909	2.18e-24	2.86e-23	-0.500024	0.0609754	-8.20042	2.4e-16	2.03e-15	5188.76	5238.81	8003.2	8029.87	5483.04	5853.13
SNX8	NM_013321	6290.98	0.620401	0.0681858	9.09868	9.14e-20	9.19e-19	-0.286558	0.0680569	-4.21056	2.55e-05	7.95e-05	5053.79	4884.92	8060.09	7221.04	6380.97	6145.08
SLC35E2B	NM_001290264	11743.7	0.620274	0.0563449	11.0085	3.48e-28	5.39e-27	-0.242204	0.0562357	-4.30695	1.66e-05	5.28e-05	9376.51	8989.04	14348.6	13882	11768.5	12097.5
SERTAD1	NM_013376	7837.56	0.619984	0.0668264	9.27752	1.73e-20	1.82e-19	-0.197582	0.0666563	-2.96419	0.00303479	0.00703762	6382.85	5747.32	9567.66	9073.39	8267.04	7987.1
SASH1	NM_001346505	4333.3	0.619805	0.0618058	10.0283	1.15e-23	1.45e-22	-0.627614	0.0621109	-10.1047	5.26e-24	7.13e-23	3642.25	3720.17	5651.39	5662.81	3666.2	3656.95
RPS19	NM_001321485	10900.9	0.619365	0.0683673	9.05938	1.31e-19	1.31e-18	-0.242495	0.068271	-3.55195	0.000382394	0.00102584	8883.5	8173.03	13786.6	12416.5	10811.9	11334
RDH5	NM_002905	1826.96	0.619243	0.0837383	7.39498	1.41e-13	9.24e-13	-0.207455	0.0831817	-2.494	0.0126314	0.0261464	1394.67	1439.62	2290.37	2065.89	1908.1	1863.09
ST6GALNAC3	NM_001349109	501.873	0.618873	0.124749	4.96093	7.02e-07	2.51e-06	-0.89522	0.127921	-6.99822	2.59e-12	1.62e-11	451.767	444.083	691.775	683.929	374.487	365.194
SEC14L5	NM_014692	127.45	0.618686	0.241485	2.56201	0.0104069	0.0211348	-0.772227	0.246152	-3.1372	0.00170569	0.00412247	104.038	118.537	160.428	181.307	109.094	91.2984
COPS9	NM_138336	2890.37	0.618585	0.0699781	8.8397	9.6e-19	8.98e-18	-0.239377	0.0696188	-3.4384	0.00058516	0.00152404	2321.63	2199.8	3505.52	3435.76	2930.86	2948.64
LOC101928002	NR_110072	139.748	0.618331	0.228661	2.70414	0.00684817	0.0144044	-0.920339	0.235234	-3.91244	9.14e-05	0.000265933	119.971	130.562	182.046	202.459	110.143	93.305
GLIPR2	NR_104640	3489.81	0.618324	0.0795674	7.77107	7.78e-15	5.56e-14	-0.607744	0.0798339	-7.61261	2.69e-14	1.98e-13	3064.89	2845.74	4860.63	4214.37	2988.55	2964.69
SEPTIN10	NM_001321512	7490.49	0.617652	0.057975	10.6538	1.67e-26	2.42e-25	-0.816494	0.0583542	-13.992	1.74e-44	5.41e-43	6642.47	6553.88	10300.4	9948.7	5847.04	5650.47
SYNDIG1	NM_001323606	459.684	0.617347	0.133095	4.6384	3.51e-06	1.16e-05	-0.819148	0.135791	-6.03241	1.62e-09	7.81e-09	420.837	389.969	593.925	648.675	354.557	350.144
RND3	NM_001254738	19953.1	0.616986	0.0567224	10.8773	1.48e-27	2.25e-26	-1.09578	0.0569868	-19.2287	2.13e-82	1.73e-80	17857.9	18964.2	27561.8	28911.4	13056.7	13366.7
ERCC6	NM_001346440	8053.12	0.616128	0.0617325	9.98062	1.85e-23	2.33e-22	-0.633028	0.0619045	-10.2259	1.52e-24	2.12e-23	6689.34	7033.18	10138.8	10893.5	6804.76	6759.09
SLC25A44	NR_104408	3224.7	0.615638	0.074277	8.28841	1.15e-16	9.37e-16	-0.466985	0.07435	-6.28091	3.37e-10	1.73e-09	2781.83	2533.94	3968.6	4173.07	2866.87	3023.88
SHC1	NM_001130041	7140.47	0.615392	0.0572317	10.7526	5.76e-27	8.54e-26	-0.336187	0.0571483	-5.8827	4.04e-09	1.88e-08	5663.96	5773.94	8820.13	8703.72	7016.65	6864.44
MIR193BHG	NR_132983	2013.27	0.615245	0.0793901	7.74964	9.22e-15	6.54e-14	-0.261926	0.0789979	-3.31561	0.00091442	0.00230339	1609.3	1561.59	2502	2355.98	2084.33	1966.43
CCDC180	NM_020893	2071.15	0.614505	0.0769614	7.98458	1.41e-15	1.06e-14	-0.727592	0.077754	-9.35762	8.16e-21	9.14e-20	1760.2	1835.6	2762.55	2743.77	1609.14	1715.61
ZNF263	NM_005741	2414.72	0.614403	0.0773583	7.9423	1.98e-15	1.47e-14	-0.288589	0.0770795	-3.74405	0.000181078	0.000507777	2004.83	1824.44	2954.84	2905.94	2454.62	2343.66
CXXC5	NM_001317201	9338.51	0.613935	0.064407	9.53211	1.54e-21	1.72e-20	-0.263097	0.0643044	-4.09143	4.29e-05	0.000130118	7515.08	7207.55	11831.9	10702.1	9258.33	9516.1
SRRM2	NM_016333	10160.2	0.612926	0.0551992	11.1039	1.2e-28	1.89e-27	-0.309209	0.0551215	-5.60959	2.03e-08	8.81e-08	8168.36	8029.58	12297.2	12473.9	9833.17	10159.2
PRKCH	NM_006255	2028.95	0.612792	0.0801667	7.64397	2.11e-14	1.45e-13	-1.08648	0.0819719	-13.2544	4.26e-40	1.14e-38	1814.57	1931.81	2820.58	2908.96	1289.2	1408.6
GOLGA8R	NM_001282484	314.886	0.61257	0.173779	3.52499	0.000423496	0.00107151	-0.42951	0.173849	-2.47059	0.0134892	0.027748	246.504	268.855	424.395	364.628	253.854	331.082
AFG3L2	NM_006796	7401.07	0.612541	0.0718496	8.52532	1.52e-17	1.33e-16	-0.36694	0.0718102	-5.10986	3.22e-07	1.24e-06	6096.04	5858.12	9691.68	8587.89	7377.5	6795.21
DDX54	NM_024072	6017.8	0.61236	0.0611582	10.0127	1.34e-23	1.7e-22	-0.191878	0.0609184	-3.14974	0.00163413	0.00396005	4811.04	4526.73	7170.34	7103.19	6209.98	6285.54
CAVIN2	NM_004657	423.44	0.612	0.14005	4.36986	1.24e-05	3.85e-05	-0.715279	0.142103	-5.03352	4.82e-07	1.82e-06	387.095	347.88	534.76	587.232	332.528	351.148
FAM86EP	NR_130740	2998.8	0.611989	0.075736	8.08055	6.45e-16	4.97e-15	-0.263887	0.0754691	-3.49663	0.000471183	0.00124456	2383.49	2349.26	3825.24	3410.58	3051.49	2972.72
TACC1	NR_148049	12344.1	0.611817	0.0540989	11.3092	1.18e-29	1.94e-28	-0.89511	0.0544032	-16.4533	7.95e-61	3.82e-59	10867.7	11241.2	16758.5	17028.7	9161.82	9006.44
ALYREF	NR_158770	2231.05	0.611667	0.0795008	7.69385	1.43e-14	9.99e-14	-0.210566	0.0790447	-2.66389	0.0077244	0.0166471	1796.76	1681.85	2751.17	2564.48	2234.34	2357.71
SNTB1	NM_021021	5341.01	0.611255	0.0680267	8.9855	2.58e-19	2.5e-18	-0.381766	0.0679865	-5.61531	1.96e-08	8.54e-08	4149.32	4511.27	6436.47	6793.96	4947.01	5208.02
DEGS1	NM_003676	4075.89	0.61108	0.0751128	8.1355	4.1e-16	3.21e-15	-0.180352	0.0748121	-2.41073	0.0159205	0.0322113	3363.88	2947.96	4804.88	4832.83	4374.26	4131.5
FRMD6-AS1	NR_037676	4023.52	0.610379	0.063419	9.62455	6.3e-22	7.21e-21	-0.277592	0.0632046	-4.39196	1.12e-05	3.66e-05	3144.56	3231.42	4829.91	4904.34	4021.8	4009.1
MIR378D2	NR_039602	280.113	0.609819	0.185129	3.29402	0.000987646	0.00237594	-0.599755	0.186555	-3.21491	0.00130487	0.00320472	195.891	279.163	369.781	356.57	246.511	232.761
MAPKBP1	NR_049762	5291.27	0.60975	0.0634931	9.60341	7.73e-22	8.79e-21	-0.208978	0.063253	-3.30385	0.000953679	0.00239355	4159.63	4094.67	6428.5	6168.45	5290.02	5606.32
LUZP1	NM_001142546	7540.93	0.60966	0.0612189	9.9587	2.31e-23	2.89e-22	-0.893113	0.0616585	-14.4848	1.51e-47	5.12e-46	6522.5	6992.81	10285.6	10339.5	5431.64	5673.54
MTUS1	NM_001363061	4184.06	0.609501	0.0704596	8.65036	5.13e-18	4.63e-17	-1.20438	0.0716713	-16.8042	2.27e-63	1.17e-61	3828.77	4046.57	5723.07	6291.34	2568.96	2645.65
SERTAD4	NM_001354173	898.937	0.609395	0.103786	5.87165	4.31e-09	1.93e-08	-0.956271	0.106262	-8.99915	2.27e-19	2.34e-18	791.061	837.488	1218.57	1266.12	603.166	677.213
LOC102724378	NR_160696	1126.59	0.609094	0.0920174	6.61934	3.61e-11	1.95e-10	-0.543017	0.0925083	-5.86993	4.36e-09	2.02e-08	968.206	924.243	1462.06	1424.26	996.535	984.217
MCFD2	NM_001171508	4340.49	0.607703	0.0642867	9.45301	3.29e-21	3.59e-20	-0.49244	0.0643973	-7.6469	2.06e-14	1.53e-13	3568.21	3651.45	5485.28	5516.76	4022.85	3798.41
UBN1	NM_001079514	6284.8	0.607552	0.067532	8.9965	2.33e-19	2.27e-18	-0.232656	0.0673652	-3.45366	0.000553044	0.00144634	5134.4	4736.32	7781.33	7258.31	6554.05	6244.41
AATK	NM_001080395	237.584	0.607299	0.178381	3.4045	0.000662865	0.00163379	-0.566724	0.179828	-3.15147	0.00162449	0.00393916	208.075	193.267	316.305	295.127	216.091	196.643
SMG1P1	NR_027154	20056.1	0.605858	0.0593076	10.2155	1.69e-24	2.23e-23	-1.07844	0.0595557	-18.108	2.76e-73	1.87e-71	17691.1	19419.4	27832.6	28647.4	13445.9	13300.5
PPP1R13L	NM_001142502	7834.8	0.605644	0.0599719	10.0988	5.59e-24	7.19e-23	-0.151963	0.0597579	-2.54297	0.0109914	0.0230088	6198.2	5883.03	9412.92	8970.65	8264.94	8279.06
VAPA	NM_194434	9299.66	0.604451	0.0656594	9.20585	3.39e-20	3.5e-19	-1.19388	0.0662411	-18.0232	1.28e-72	8.58e-71	8244.28	9273.36	13138	13498.3	5870.11	5773.87
CCDC86	NM_024098	1932.83	0.603793	0.0819197	7.37055	1.7e-13	1.1e-12	-0.24012	0.0815	-2.94625	0.00321649	0.00741821	1461.21	1584.79	2340.43	2290.51	1893.42	2026.62
SRSF6	NR_034009	21082.4	0.603727	0.0671472	8.9911	2.45e-19	2.38e-18	-0.290114	0.0671138	-4.32271	1.54e-05	4.94e-05	16530.7	17088.2	26386.4	24705	22213.3	19571
BM450697	NR_163945	193.257	0.603385	0.192375	3.13649	0.00170981	0.00397432	-0.820352	0.196968	-4.16489	3.12e-05	9.61e-05	168.71	174.369	259.416	261.887	142.662	152.498
USP36	NM_001321291	7903.6	0.603287	0.0594271	10.1517	3.26e-24	4.25e-23	-0.337712	0.0593661	-5.68864	1.28e-08	5.67e-08	6542.19	6201.71	9862.35	9497.44	7595.69	7722.24
SNX11	NM_001330320	2230.95	0.60304	0.0824822	7.31115	2.65e-13	1.69e-12	-0.611189	0.0829248	-7.37039	1.7e-13	1.18e-12	1897.98	1911.19	3090.23	2698.45	1898.66	1889.17
ILF3	NM_017620	13552.4	0.603004	0.0559607	10.7755	4.49e-27	6.68e-26	-0.53477	0.0560264	-9.54496	1.36e-21	1.6e-20	11533.2	11261	17801.8	16821.2	11863	12034.3
CAND1.11	NR_103765	1052.68	0.602093	0.101791	5.91499	3.32e-09	1.5e-08	-0.370247	0.101647	-3.64247	0.000270036	0.000739307	815.43	895.039	1253.84	1342.68	955.624	1053.44
MUL1	NM_024544	1987.48	0.601391	0.0832108	7.22732	4.93e-13	3.09e-12	-0.407951	0.0832088	-4.90274	9.45e-07	3.47e-06	1537.13	1719.64	2420.07	2522.18	1903.91	1821.95
RAB32	NM_006834	3121.88	0.600555	0.0694461	8.64778	5.25e-18	4.73e-17	-0.661506	0.0699239	-9.46038	3.07e-21	3.55e-20	2728.41	2662.78	3993.64	4179.12	2519.66	2647.65
LOC100506606	NR_103860	730.814	0.600506	0.130819	4.59037	4.42e-06	1.44e-05	-1.67936	0.137528	-12.211	2.71e-34	5.89e-33	650.469	816.014	1026.28	1197.63	327.283	367.2
PPRC1	NM_001288727	5587.28	0.600376	0.0615155	9.75974	1.68e-22	1.99e-21	-0.503653	0.0616269	-8.17263	3.02e-16	2.55e-15	4797.91	4552.5	7195.37	6980.3	4994.21	5003.35
IFT81	NM_001347948	6060.14	0.598616	0.0625452	9.57093	1.06e-21	1.2e-20	-0.692454	0.0628557	-11.0166	3.18e-28	5.34e-27	5075.35	5458.71	8091.95	7862.66	4948.06	4924.09
LSR	NM_015925	3009.87	0.598104	0.0732138	8.16927	3.1e-16	2.46e-15	-0.386678	0.07318	-5.28393	1.26e-07	5.1e-07	2553.14	2366.44	3747.87	3697.65	2752.53	2941.61
CCAR2	NR_033902	5102.71	0.597764	0.0684138	8.73748	2.38e-18	2.19e-17	-0.277371	0.0682712	-4.06278	4.85e-05	0.000146295	4204.62	3934.05	6368.2	5948.87	4934.42	5226.08
ATP2B1	NM_001682	7631.97	0.597461	0.0707966	8.43912	3.2e-17	2.72e-16	-0.859146	0.0711525	-12.0747	1.44e-33	3.04e-32	6515.94	7163.75	10169.5	10529.9	6019.07	5393.63
NR1D2	NM_005126	3266.89	0.597424	0.0667816	8.94594	3.69e-19	3.53e-18	-0.886353	0.0677171	-13.0891	3.8e-39	9.85e-38	2908.37	2974.59	4515.88	4386.61	2444.13	2371.75
ITPK1	NM_014216	15877.4	0.59725	0.0573493	10.4142	2.13e-25	2.93e-24	-0.954824	0.0576101	-16.5739	1.08e-61	5.33e-60	14633.7	14293.1	22353	21409.3	10927.3	11648.1
TAF13	NM_005645	2938.01	0.596968	0.0760775	7.84684	4.27e-15	3.1e-14	-0.600778	0.076433	-7.86019	3.84e-15	3e-14	2462.22	2560.57	3617.03	3978.67	2422.1	2587.46
UTS2B	NM_198152	607.365	0.596786	0.121279	4.92078	8.62e-07	3.05e-06	-0.280407	0.120625	-2.32463	0.0200919	0.0398689	480.822	488.75	771.42	696.016	581.137	626.046
LINC01880	NR_146651	192.426	0.596312	0.197973	3.0121	0.00259451	0.00585687	-0.67988	0.200933	-3.38362	0.000715365	0.00183691	176.208	158.049	248.038	256.851	169.935	145.475
SRGAP3	NM_014850	753.819	0.595226	0.107056	5.55993	2.7e-08	1.12e-07	-0.474583	0.107412	-4.41836	9.95e-06	3.26e-05	619.539	637.35	963.706	935.743	670.301	696.276
FEM1B	NM_015322	4811.67	0.595099	0.066129	8.99906	2.28e-19	2.22e-18	-0.557841	0.0663254	-8.41068	4.08e-17	3.64e-16	4143.7	4019.08	6257.83	6072.76	4357.48	4019.14
MSRB3	NM_001193460	9704.6	0.593743	0.0673448	8.81647	1.18e-18	1.1e-17	-1.21241	0.0679106	-17.853	2.74e-71	1.76e-69	8678.24	9744.93	13444.1	14360.5	6001.24	5998.61
FRMD6	NM_001042481	27711	0.592542	0.0565162	10.4845	1.02e-25	1.42e-24	-0.994814	0.0566816	-17.5509	5.85e-69	3.4e-67	24721.6	26208.7	37280.8	39516.8	19114.6	19423.5
PITPNA-AS1	NR_028514	1450.9	0.592014	0.0861326	6.87329	6.27e-12	3.6e-11	-0.579359	0.0867128	-6.68136	2.37e-11	1.35e-10	1196.9	1278.14	1912.62	1820.12	1253.54	1244.07
HK1	NM_033498	9269.53	0.592009	0.0572418	10.3423	4.54e-25	6.14e-24	-0.161136	0.0570691	-2.82352	0.00474991	0.0106235	7196.4	7229.03	11091.2	10654.8	9538.41	9907.38
TRPC4	NM_001354806	1771.63	0.592007	0.0864008	6.85187	7.29e-12	4.15e-11	-1.1815	0.0886917	-13.3214	1.74e-40	4.76e-39	1584	1766.89	2421.21	2629.95	1115.07	1112.64
ACTR3-AS1	NR_110174	5050.69	0.591959	0.0687283	8.61303	7.12e-18	6.36e-17	-0.87105	0.0693036	-12.5686	3.14e-36	7.28e-35	4655.45	4442.55	6557.07	7152.55	3638.92	3857.61
BMPER	NM_133468	9376.06	0.591858	0.0612145	9.66858	4.1e-22	4.77e-21	-0.454063	0.0612523	-7.413	1.23e-13	8.63e-13	7566.63	8027.86	11369.9	12133.4	8484.18	8674.35
ODF2	NM_001351584	5283.05	0.591601	0.0661053	8.94938	3.57e-19	3.42e-18	-0.224483	0.0659119	-3.40581	0.000659679	0.00170564	4183.06	4165.11	6547.97	6034.49	5514.51	5253.17
BCAR3	NM_001261408	46550.5	0.591072	0.0520183	11.3628	6.41e-30	1.07e-28	-0.966268	0.0521198	-18.5394	9.94e-77	7.05e-75	42439.8	42782.3	63576.2	64799	31980.4	33725.2
KDELR2	NM_006854	6309.36	0.590907	0.0581908	10.1546	3.16e-24	4.13e-23	-0.599971	0.0584129	-10.2712	9.5e-25	1.35e-23	5358.41	5457.85	8057.81	8233.33	5333.03	5415.7
ARRDC1-AS1	NR_122035	2000.78	0.590899	0.0754549	7.83115	4.83e-15	3.5e-14	-0.23387	0.0750331	-3.1169	0.00182765	0.00439486	1589.62	1580.49	2380.25	2394.25	2021.39	2038.66
SYTL3	NM_001242394	700.055	0.590496	0.114601	5.15263	2.57e-07	9.65e-07	-0.36586	0.114445	-3.19683	0.00138949	0.00339862	564.24	578.941	862.443	859.192	625.194	710.322
NUP58	NM_001008564	7530.77	0.590452	0.066813	8.83738	9.8e-19	9.17e-18	-0.814217	0.06716	-12.1235	7.93e-34	1.69e-32	6399.72	7039.2	9780.43	10455.3	5856.48	5653.48
PTPN11	NM_002834	9383.73	0.590037	0.0570327	10.3456	4.38e-25	5.93e-24	-0.587026	0.0571757	-10.267	9.92e-25	1.4e-23	8091.5	7960.86	12236.9	11927	8234.52	7851.66
CDC42SE1	NM_001038707	3219.79	0.589559	0.0741131	7.95485	1.79e-15	1.33e-14	-0.287926	0.0739352	-3.89431	9.85e-05	0.000285428	2700.29	2469.52	4002.74	3776.21	3112.33	3257.65
RBBP7	NM_002893	2856.9	0.58885	0.0683686	8.61287	7.13e-18	6.37e-17	-0.771089	0.0691646	-11.1486	7.27e-29	1.26e-27	2529.71	2533.94	3751.29	3863.84	2211.26	2251.36
DKK3	NM_001330220	5778.83	0.588686	0.0593469	9.9194	3.43e-23	4.24e-22	-0.351726	0.0592961	-5.93168	3e-09	1.41e-08	4665.76	4750.06	7045.18	7115.28	5467.3	5629.4
TADA2B	NM_152293	2041.69	0.588318	0.076876	7.65281	1.97e-14	1.36e-13	-0.182746	0.0763531	-2.39343	0.0166915	0.0336429	1607.43	1592.52	2461.04	2350.94	2081.18	2157.05
ADAMTS13	NR_024514	2124.33	0.588111	0.0751656	7.8242	5.11e-15	3.7e-14	-0.259908	0.0748361	-3.47303	0.000514618	0.00135128	1691.78	1699.03	2563.44	2534.26	2176.64	2080.8
KCNAB2	NM_001199861	7786.83	0.58732	0.0622638	9.43278	3.99e-21	4.34e-20	-0.23573	0.0621368	-3.79372	0.000148406	0.000420557	6184.15	6180.23	9703.06	8876.97	7897.8	7878.75
RPL3	NM_000967	13283.4	0.587041	0.0651594	9.00931	2.07e-19	2.03e-18	-0.415458	0.0651689	-6.3751	1.83e-10	9.63e-10	11453.5	10513.7	16071.3	16923	11880.8	12858
SBDSP1	NR_024110	4511.78	0.586857	0.0670513	8.75235	2.09e-18	1.93e-17	-0.25399	0.0668715	-3.79818	0.000145763	0.000413325	3521.35	3675.5	5191.73	5616.48	4558.88	4506.73
URB2	NM_001314021	3981.08	0.58656	0.0731497	8.01862	1.07e-15	8.08e-15	-0.267439	0.072981	-3.6645	0.000247823	0.000681522	3212.04	3158.4	4968.72	4599.14	4171.81	3776.34
EXT1	NM_000127	61941	0.586452	0.0573966	10.2175	1.65e-24	2.19e-23	-1.01503	0.057473	-17.661	8.37e-70	5.02e-68	55290.8	59253.8	83711.6	88283.2	41686.6	43419.9
SMG9	NM_019108	8225.02	0.585752	0.0581416	10.0746	7.16e-24	9.15e-23	-0.451454	0.0581897	-7.75831	8.61e-15	6.55e-14	6786.81	6927.53	10310.6	10273	7319.81	7732.27
ERGIC1	NM_001031711	22346.9	0.585434	0.0507021	11.5465	7.69e-31	1.33e-29	-0.288278	0.0506662	-5.68975	1.27e-08	5.64e-08	17862.6	18091.5	27077.1	26872.7	21880.8	22296.9
MEDAG	NM_032849	850.551	0.584952	0.105044	5.56861	2.57e-08	1.07e-07	-0.440789	0.105259	-4.18765	2.82e-05	8.76e-05	731.075	684.593	1090	1033.45	807.717	756.472
ANP32A-IT1	NR_026808	421.201	0.584259	0.149087	3.91891	8.89e-05	0.000246608	-0.966307	0.152999	-6.31576	2.69e-10	1.4e-09	387.095	386.533	606.441	553.992	258.05	335.095
MYL12B	NM_033546	4368.58	0.582871	0.0652231	8.93658	4.01e-19	3.84e-18	-0.616379	0.0655443	-9.404	5.25e-21	5.98e-20	3735.04	3807.78	5605.88	5692.02	3815.15	3555.62
AREG	NM_001657	602.128	0.582539	0.121413	4.79801	1.6e-06	5.49e-06	-0.413067	0.121538	-3.39867	0.000677148	0.00174842	496.756	500.775	713.393	779.618	588.48	533.744
NOP16	NM_001256539	4666.26	0.581852	0.061735	9.42501	4.3e-21	4.66e-20	-0.178857	0.0614541	-2.91042	0.00360943	0.00824269	3661	3670.35	5421.56	5551	4788.61	4905.03
PICK1	NM_001039584	2580.25	0.580877	0.0720413	8.0631	7.44e-16	5.72e-15	-0.302926	0.0718626	-4.21534	2.49e-05	7.8e-05	2085.44	2089	3208.56	3036.89	2557.42	2504.18
NXT1	NM_013248	2372.96	0.579576	0.0749774	7.73002	1.08e-14	7.59e-14	-0.285427	0.0747557	-3.81814	0.000134463	0.000383047	1918.6	1907.76	2933.22	2786.08	2412.66	2279.45
LOC101929464	NR_125978	1272.46	0.579575	0.105103	5.51437	3.5e-08	1.44e-07	-0.551394	0.105595	-5.22177	1.77e-07	7.02e-07	966.331	1205.12	1614.52	1632.77	1123.46	1092.57
PTPRJ	NM_002843	18994.3	0.577052	0.0511757	11.2759	1.73e-29	2.81e-28	-1.15977	0.0515345	-22.5047	3.73e-112	4.72e-110	17909.5	18161	26990.6	26820.3	11919.6	12164.8
SARM1	NM_015077	6063.34	0.575295	0.061161	9.40623	5.14e-21	5.55e-20	-0.398518	0.0611776	-6.51412	7.31e-11	4e-10	5008.8	5039.53	7673.24	7300.61	5565.91	5791.93
NDUFV2-AS1	NR_110771	1321.09	0.574841	0.0889295	6.46401	1.02e-10	5.31e-10	-0.514308	0.0893772	-5.75435	8.7e-09	3.91e-08	1106.92	1137.27	1614.52	1727.45	1145.49	1194.91
NDUFS5	NM_001184979	2453.66	0.574528	0.0810754	7.08635	1.38e-12	8.32e-12	-0.82212	0.0820001	-10.0258	1.17e-23	1.56e-22	2149.17	2270.24	3084.54	3495.19	1834.67	1888.17
ZNF367	NM_153695	7562.79	0.574469	0.061375	9.35998	7.98e-21	8.5e-20	-0.790819	0.061742	-12.8084	1.47e-37	3.6e-36	6698.71	6845.93	10407.3	9765.37	5970.82	5688.59
LINC01119	NR_024452	1573.22	0.574169	0.0831007	6.90931	4.87e-12	2.82e-11	-0.22662	0.0826435	-2.74215	0.00610393	0.0133877	1238.14	1271.26	1887.59	1849.33	1555.64	1637.35
F2RL1	NM_005242	764.589	0.57378	0.112651	5.09341	3.52e-07	1.3e-06	-0.325371	0.112399	-2.89477	0.00379436	0.00862438	606.417	640.786	980.773	877.322	768.905	713.331
TNFRSF11A	NM_003839	2149.11	0.573683	0.0736092	7.79364	6.51e-15	4.67e-14	-0.399315	0.0736545	-5.42147	5.91e-08	2.46e-07	1774.26	1790.94	2641.94	2664.2	2007.75	2015.59
CST3	NM_001288614	4694.39	0.572995	0.0638583	8.97292	2.89e-19	2.79e-18	-0.269409	0.0637148	-4.22835	2.35e-05	7.38e-05	3803.47	3763.97	5803.86	5455.31	4701.55	4638.16
TPTEP2-CSNK1E	NM_001289912	23699.1	0.572376	0.0547212	10.4599	1.32e-25	1.83e-24	-0.344123	0.0547104	-6.2899	3.18e-10	1.64e-09	19716.5	19151.4	29778.2	28018.9	22673.8	22855.7
LINC01033	NR_126379	151.819	0.572328	0.217542	2.63088	0.00851639	0.0175918	-0.801803	0.222829	-3.59829	0.000320321	0.000868522	127.47	145.165	199.113	206.488	113.29	119.39
LOC729867	NR_123725	946.836	0.572263	0.105551	5.42169	5.9e-08	2.36e-07	-0.692511	0.106828	-6.48247	9.02e-11	4.89e-10	878.227	790.245	1182.16	1296.34	737.436	796.604
VPS29	NM_016226	3086.67	0.572145	0.0717354	7.97576	1.51e-15	1.13e-14	-0.487052	0.071928	-6.77138	1.28e-11	7.48e-11	2558.76	2661.92	3728.53	4032.06	2800.79	2737.95
ITGB3	NM_000212	6871.82	0.571493	0.0578509	9.87873	5.15e-23	6.26e-22	-0.680601	0.0581609	-11.702	1.24e-31	2.41e-30	5972.32	6107.22	8966.91	8984.75	5506.12	5693.61
ELL2	NM_012081	20827.1	0.571137	0.0616496	9.26424	1.96e-20	2.05e-19	-1.2982	0.0619828	-20.9445	2.11e-97	2.2e-95	19404.4	21038.6	28847.5	31238.1	12207	12227
GOLGA8H	NM_001282490	734.95	0.570904	0.111756	5.1085	3.25e-07	1.21e-06	-0.317207	0.111467	-2.84575	0.00443063	0.00996226	601.731	596.979	938.675	843.076	726.946	702.295
CHRAC1	NR_023360	7178.25	0.570809	0.0678038	8.41854	3.81e-17	3.23e-16	-0.468305	0.0678769	-6.89932	5.23e-12	3.17e-11	5964.82	6135.57	9294.59	8681.56	6827.84	6165.15
RAB5C	NM_004583	4375.77	0.570657	0.0628574	9.0786	1.1e-19	1.1e-18	-0.342303	0.0628066	-5.45012	5.03e-08	2.11e-07	3637.57	3542.36	5418.15	5245.8	4219.01	4191.7
NFE2L3	NM_004289	1664.85	0.569906	0.0898421	6.34342	2.25e-10	1.13e-09	-0.229653	0.0894614	-2.56706	0.0102564	0.0215733	1411.54	1253.23	1886.45	2065.89	1680.47	1691.53
GOLGA8N	NM_001282494	735.093	0.56986	0.111739	5.09993	3.4e-07	1.26e-06	-0.317207	0.111455	-2.84606	0.00442634	0.00995358	601.731	597.838	938.675	843.076	726.946	702.295
LIMS1	NM_001193483	8455.05	0.569558	0.0609358	9.34686	9.03e-21	9.59e-20	-0.836334	0.0613102	-13.641	2.28e-42	6.52e-41	7426.97	7874.97	11011.5	11697.3	6331.67	6387.88
PTPRR	NM_002849	220.523	0.569017	0.189528	3.00228	0.00267963	0.00603586	-0.437441	0.190105	-2.30105	0.0213887	0.0421886	164.961	204.433	268.518	280.018	204.552	200.656
ARF1	NM_001024226	5953.27	0.568913	0.0608293	9.35262	8.55e-21	9.11e-20	-0.285188	0.0607316	-4.69588	2.65e-06	9.29e-06	4925.38	4726.87	7306.87	7011.53	5884.8	5864.17
HMGCL	NM_001166059	5634.19	0.568125	0.05883	9.65706	4.59e-22	5.31e-21	-0.339458	0.0587874	-5.77433	7.73e-09	3.48e-08	4646.08	4604.9	6821.04	6893.68	5388.63	5450.82
PSMD3	NM_002809	3328.41	0.567513	0.0688717	8.24015	1.72e-16	1.39e-15	-0.375941	0.0688734	-5.45844	4.8e-08	2.02e-07	2836.2	2674.81	4160.89	4005.87	3180.52	3112.17
SLC7A1	NM_003045	14378.3	0.567367	0.0518909	10.9339	7.94e-28	1.22e-26	-0.655737	0.0520441	-12.5996	2.12e-36	4.94e-35	12586.7	12620.7	18672.2	18680.6	11767.5	11942
CD99	NM_001321369	2846.23	0.566665	0.070989	7.98244	1.43e-15	1.08e-14	-0.37046	0.0709819	-5.21908	1.8e-07	7.12e-07	2405.99	2302.88	3536.24	3437.77	2759.88	2634.61
EIF3K	NM_001308393	4879.96	0.566594	0.0688006	8.23531	1.79e-16	1.44e-15	-0.352871	0.0687759	-5.13074	2.89e-07	1.12e-06	4092.15	3951.23	5834.58	6075.79	4434.05	4891.99
POU5F2	NM_153216	151.534	0.566162	0.218	2.59707	0.00940233	0.0192594	-1.0634	0.227028	-4.684	2.81e-06	9.81e-06	130.281	154.613	212.766	209.51	100.702	101.331
POLR3D	NM_001722	2507.33	0.565565	0.0754324	7.49764	6.5e-14	4.34e-13	-0.340515	0.0753654	-4.51818	6.24e-06	2.1e-05	2139.8	1984.2	2983.28	3117.47	2452.52	2366.74
IPCEF1	NM_015553	277.31	0.565438	0.1675	3.37574	0.000736168	0.00180373	-1.31571	0.176746	-7.4441	9.76e-14	6.89e-13	271.81	269.714	366.368	434.129	156.299	165.541
GNG12-AS1	NR_040077	3014.21	0.564373	0.071023	7.94635	1.92e-15	1.43e-14	-0.821804	0.0719002	-11.4298	2.97e-30	5.39e-29	2714.35	2740.09	4107.41	3959.53	2370.7	2193.17
MCM7	NM_005916	6814.99	0.564271	0.062178	9.07509	1.14e-19	1.14e-18	-0.29416	0.0621069	-4.73635	2.18e-06	7.67e-06	5740.81	5358.21	8153.39	8255.49	6546.71	6835.34
CSF1R	NM_005211	383.675	0.564042	0.143133	3.9407	8.12e-05	0.000226405	-0.603504	0.144832	-4.16694	3.09e-05	9.53e-05	346.792	320.393	500.627	485.499	313.646	335.095
AZIN1	NM_001363014	6268.05	0.56372	0.0730326	7.71875	1.17e-14	8.27e-14	-0.856779	0.0734795	-11.6601	2.04e-31	3.88e-30	5610.53	5806.58	7812.05	9060.29	4682.66	4636.15
IL18	NM_001243211	2780.15	0.563328	0.0712122	7.91056	2.56e-15	1.88e-14	-0.9988	0.072579	-13.7616	4.34e-43	1.28e-41	2520.33	2664.5	3743.32	3918.24	1911.25	1923.29
PALM2-AKAP2	NM_007203	47560.2	0.563323	0.0551769	10.2094	1.8e-24	2.37e-23	-0.658669	0.0552216	-11.9277	8.48e-33	1.74e-31	40404.1	43187.8	60971.8	62550.8	38392.8	39854.3
RNF11	NM_014372	3746.41	0.563307	0.0679413	8.29109	1.12e-16	9.17e-16	-0.555403	0.0682315	-8.13997	3.95e-16	3.3e-15	3211.11	3241.72	4861.77	4674.69	3360.94	3128.22
NABP1	NR_045622	12590.3	0.56297	0.0623878	9.02373	1.82e-19	1.79e-18	-0.830324	0.0626334	-13.2569	4.12e-40	1.11e-38	11218.3	11617.5	16104.3	17629	9254.13	9718.76
FBXL5	NM_001193535	7492.35	0.562951	0.0595731	9.44976	3.4e-21	3.7e-20	-0.710126	0.0598853	-11.8581	1.95e-32	3.93e-31	6475.64	6822.74	9633.65	10012.2	6048.44	5961.48
UBIAD1	NM_001330350	4228.71	0.562108	0.0646437	8.69548	3.45e-18	3.14e-17	-0.623492	0.065019	-9.58937	8.86e-22	1.05e-20	3661.94	3725.32	5311.19	5594.32	3485.77	3593.75
SELENOS	NM_203472	2536.7	0.561598	0.0845309	6.6437	3.06e-11	1.66e-10	-0.363877	0.0845214	-4.30515	1.67e-05	5.32e-05	2226.03	1976.47	2969.63	3229.27	2511.27	2307.54
COMMD6	NM_001287394	4221.89	0.561354	0.0706462	7.946	1.93e-15	1.43e-14	-0.694115	0.0710919	-9.76363	1.61e-22	2.02e-21	3609.45	3867.91	5283.89	5749.43	3347.31	3473.35
TNFAIP8L3	NM_207381	404.171	0.561313	0.139961	4.01048	6.06e-05	0.000171843	-0.719715	0.142495	-5.05081	4.4e-07	1.67e-06	354.29	365.059	514.28	546.942	307.352	337.102
COPS3	NM_003653	6956.43	0.56101	0.0576399	9.73302	2.18e-22	2.57e-21	-0.558523	0.0578296	-9.65808	4.54e-22	5.53e-21	5979.82	6023.9	8895.23	8814.52	6120.82	5904.3
EEF1B2	NM_021121	2824.85	0.560687	0.0693337	8.08679	6.13e-16	4.73e-15	-0.595165	0.0697998	-8.52675	1.51e-17	1.39e-16	2495.97	2415.4	3577.21	3665.41	2427.35	2367.74
TNS1	NM_022648	10436.1	0.560199	0.0592135	9.46067	3.06e-21	3.34e-20	-0.439332	0.0592591	-7.41374	1.23e-13	8.59e-13	8891	8689.26	13080	12841.5	9199.59	9915.41
CUTA	NM_001014433	1516.27	0.56017	0.0822694	6.80897	9.83e-12	5.53e-11	-0.612021	0.0830584	-7.36856	1.72e-13	1.19e-12	1323.43	1321.94	1952.44	1948.04	1252.49	1299.25
WWTR1	NM_001348362	13651.6	0.559745	0.0552222	10.1362	3.82e-24	4.96e-23	-0.704458	0.0554056	-12.7146	4.91e-37	1.17e-35	11775	12467.8	17810.9	17925.2	10979.7	10950.8
HIVEP3	NM_001127714	6995.41	0.559705	0.0582086	9.61551	6.88e-22	7.86e-21	-0.516417	0.0583544	-8.84966	8.78e-19	8.67e-18	5960.14	6017.03	8757.55	8896.11	6040.05	6301.6
VMP1	NM_001329399	32033.2	0.559203	0.0654535	8.54352	1.3e-17	1.14e-16	-1.03679	0.0655935	-15.8063	2.81e-56	1.23e-54	28138.9	32079.7	43223.4	45508	21528.3	21721
RER1	NM_007033	5644.8	0.558318	0.0589853	9.46537	2.93e-21	3.2e-20	-0.297869	0.0589063	-5.05666	4.27e-07	1.63e-06	4655.45	4572.26	6832.42	6755.69	5547.03	5506
CDCA4	NM_145701	5874.99	0.557917	0.0646495	8.62987	6.14e-18	5.51e-17	-0.46761	0.0647558	-7.22113	5.16e-13	3.43e-12	5206.57	4761.23	7433.17	7239.17	5299.47	5310.36
ARID5B	NM_032199	13341.7	0.557114	0.0628713	8.86118	7.92e-19	7.45e-18	-1.03886	0.0632228	-16.4317	1.13e-60	5.42e-59	12032.7	13081.1	18008.9	18942.5	8728.59	9256.25
LOC101929626	NR_125987	1097.16	0.556285	0.0964313	5.76872	7.99e-09	3.49e-08	-0.752909	0.0979429	-7.68722	1.5e-14	1.12e-13	975.704	993.819	1368.76	1526	852.824	865.83
YJU2	NM_018074	2378.53	0.556031	0.074106	7.50318	6.23e-14	4.17e-13	-0.19251	0.0737342	-2.61087	0.0090313	0.019229	1879.24	1918.92	2878.6	2707.51	2439.94	2447
TCF25	NM_014972	7275.45	0.556028	0.0668008	8.32367	8.53e-17	7.02e-16	-0.220698	0.0666878	-3.30942	0.000934901	0.00235082	6002.31	5694.92	9027.21	8171.89	7233.79	7522.59
SNHG11	NR_003239	7289.79	0.555639	0.0768829	7.22709	4.93e-13	3.09e-12	-0.174019	0.0767539	-2.26723	0.0233762	0.0457131	5354.66	6236.92	8846.3	8196.07	7792.9	7311.9
TSNARE1	NM_001363740	6760.81	0.555392	0.0659022	8.42752	3.53e-17	3e-16	-0.217577	0.0657769	-3.30781	0.000940291	0.00236377	5441.82	5422.63	8394.6	7574.59	6985.18	6746.05
COL8A1	NM_001850	18561.6	0.555243	0.0677068	8.20071	2.39e-16	1.91e-15	-1.37212	0.0680869	-20.1525	2.56e-90	2.38e-88	17360.2	19309.5	25571.8	28311	10317.8	10499.3
AFAP1	NM_001134647	87632.3	0.554009	0.0502767	11.0192	3.09e-28	4.79e-27	-0.897963	0.0503285	-17.842	3.33e-71	2.14e-69	79873.7	81609.1	116602	120480	62798.5	64430.6
KCTD1	NM_001258222	5583.66	0.553083	0.0604185	9.15419	5.48e-20	5.56e-19	-0.623352	0.060733	-10.2638	1.03e-24	1.45e-23	4871.02	4926.15	7049.73	7323.78	4600.84	4730.46
TNRC18	NM_001080495	22591.4	0.552524	0.0634199	8.71216	2.98e-18	2.72e-17	-0.270185	0.0633956	-4.26189	2.03e-05	6.4e-05	19070.8	17735	28362.8	25619.6	22305.6	22454.4
ANP32A	NM_006305	7619.97	0.551672	0.0574441	9.60365	7.72e-22	8.78e-21	-0.709528	0.0577719	-12.2815	1.14e-34	2.51e-33	6815.87	6782.37	10128.6	9804.66	5998.09	6190.23
LOC101927635	NR_135596	981.853	0.549617	0.105606	5.20443	1.95e-07	7.38e-07	-0.298777	0.105389	-2.835	0.00458251	0.0102784	759.193	852.95	1142.34	1217.78	911.567	1007.29
XACT	NR_131204	118.781	0.549164	0.242744	2.26232	0.0236777	0.0447658	-0.720159	0.247881	-2.90526	0.00366945	0.00836884	108.724	103.934	157.015	154.111	98.6045	90.2951
GTF2IRD1	NM_016328	35250.3	0.548886	0.0547372	10.0277	1.15e-23	1.46e-22	-0.235882	0.0547132	-4.31125	1.62e-05	5.19e-05	28948.7	28132.7	43177.9	40331.7	35368.6	35542.2
HM13-AS1	NR_046853	648.903	0.548287	0.117689	4.65879	3.18e-06	1.05e-05	-0.548634	0.118695	-4.62222	3.8e-06	1.31e-05	555.805	568.633	811.243	833.003	600.019	524.715
ARAF	NM_001256196	1851.52	0.548181	0.0805834	6.80266	1.03e-11	5.77e-11	-0.305897	0.0804545	-3.80211	0.000143467	0.000407221	1554.94	1492.88	2291.5	2165.61	1760.19	1844.03
NCOA7	NM_001199620	6422.41	0.548045	0.06511	8.41721	3.86e-17	3.26e-16	-0.811628	0.0655646	-12.3791	3.39e-35	7.58e-34	5625.53	6068.57	8259.2	8838.7	4850.5	4891.99
CD55	NM_001114752	2552.42	0.547908	0.0701064	7.81537	5.48e-15	3.96e-14	-0.521425	0.070475	-7.39872	1.38e-13	9.58e-13	2217.59	2182.62	3225.63	3207.11	2255.32	2226.28
MRPS15	NM_031280	1461.92	0.547336	0.0886553	6.17376	6.67e-10	3.21e-09	-0.271312	0.0884071	-3.06889	0.00214854	0.00511091	1240.95	1148.43	1731.71	1758.67	1388.85	1502.91
HTR7	NM_000872	950.761	0.547126	0.111831	4.89244	9.96e-07	3.5e-06	-0.38396	0.111939	-3.43008	0.000603402	0.0015685	736.699	855.526	1159.41	1168.42	959.82	824.695
ARSG	NM_001352904	4154.78	0.546593	0.064222	8.51101	1.72e-17	1.49e-16	-0.478207	0.0644057	-7.42492	1.13e-13	7.92e-13	3512.91	3590.46	5191.73	5184.36	3819.35	3629.86
EIF3B	NM_001362792	6685.86	0.54643	0.0726063	7.52593	5.23e-14	3.52e-13	-0.384142	0.0726305	-5.28899	1.23e-07	4.96e-07	5975.13	5232.8	8451.49	7916.05	6141.8	6397.91
RBPJ	NM_005349	6081.3	0.546345	0.0661665	8.25712	1.49e-16	1.21e-15	-1.18714	0.0670983	-17.6926	4.78e-70	2.92e-68	5618.97	6144.16	8401.43	8778.26	3692.42	3852.59
TBRG4	NM_199122	6095.71	0.545672	0.0624416	8.73892	2.35e-18	2.16e-17	-0.234931	0.0623223	-3.76962	0.000163499	0.000461206	4772.61	5110.83	7331.91	7098.15	6163.83	6096.93
SNRPD2	NM_004597	1716.95	0.545022	0.081343	6.7003	2.08e-11	1.14e-10	-0.286139	0.0811598	-3.52562	0.000422494	0.00112599	1415.29	1402.69	2104.91	2007.47	1642.71	1728.65
NUP210L	NM_001159484	2230.17	0.544777	0.0801715	6.79515	1.08e-11	6.07e-11	-0.466697	0.0804238	-5.80297	6.52e-09	2.96e-08	1988.9	1819.28	2831.95	2722.62	1937.47	2080.8
PPP1R2	NM_006241	4164.27	0.544554	0.071042	7.66523	1.79e-14	1.24e-13	-0.429804	0.0711451	-6.04122	1.53e-09	7.41e-09	3397.62	3657.46	4931.17	5358.62	3886.48	3754.27
U2AF2	NM_007279	9384.48	0.544519	0.0564158	9.65189	4.83e-22	5.58e-21	-0.220135	0.0563203	-3.90863	9.28e-05	0.000269782	7727.84	7447.2	11113.9	11018.4	9357.98	9641.51
MTMR2	NM_016156	5901.09	0.543781	0.0837268	6.49471	8.32e-11	4.36e-10	-1.17444	0.0844758	-13.9027	6.1e-44	1.86e-42	5250.62	6157.04	7726.72	8903.16	3636.83	3732.2
RAB11B-AS1	NR_038237	1068.97	0.543593	0.0966617	5.62366	1.87e-08	7.87e-08	-0.468066	0.0971083	-4.82004	1.44e-06	5.17e-06	941.025	885.59	1384.69	1278.21	967.163	957.128
ATXN1	NM_000332	17021.1	0.543334	0.0588696	9.22944	2.72e-20	2.83e-19	-0.539786	0.0589447	-9.1575	5.31e-20	5.69e-19	14283.1	15234.6	20952.4	22065	14498	15093.3
LOC101929719	NR_130738	460.326	0.542892	0.134096	4.04852	5.15e-05	0.000147459	-0.542704	0.135336	-4.01006	6.07e-05	0.000180837	404.903	394.264	575.721	588.239	373.438	425.39
SEC61A1	NM_013336	7116.55	0.542543	0.0591834	9.16715	4.86e-20	4.95e-19	-0.253644	0.0590954	-4.29211	1.77e-05	5.62e-05	5641.46	5966.35	8400.29	8508.32	7081.69	7101.21
CD68	NM_001040059	3863.51	0.542426	0.071327	7.60478	2.85e-14	1.96e-13	-0.177997	0.0710889	-2.50386	0.0122846	0.0254912	3165.18	3027.84	4372.52	4644.47	3822.5	4148.56
ATP6V0C	NM_001198569	3102.85	0.542302	0.0705193	7.69012	1.47e-14	1.03e-13	-0.225503	0.0703015	-3.20765	0.00133825	0.00328103	2531.58	2497.86	3582.89	3739.95	3231.92	3032.91
DHX38	NM_014003	3115.73	0.542251	0.0687692	7.88508	3.14e-15	2.3e-14	-0.296638	0.0686736	-4.31954	1.56e-05	5e-05	2596.25	2537.37	3744.46	3730.89	2959.18	3126.22
SYCP2L	NM_001040274	1023.06	0.541958	0.0958823	5.65232	1.58e-08	6.71e-08	-0.644397	0.0970948	-6.63678	3.21e-11	1.81e-10	878.227	933.692	1292.53	1345.7	845.481	842.754
PICALM	NM_001206947	12387	0.54161	0.0688939	7.8615	3.8e-15	2.77e-14	-1.23296	0.0693666	-17.7746	1.11e-70	7.08e-69	11304.5	12865.5	16948.5	18234.4	7490.79	7478.44
FOXO3	NM_201559	12916	0.540888	0.0557892	9.69522	3.16e-22	3.69e-21	-0.851489	0.0560824	-15.1828	4.6e-52	1.8e-50	11685	12077.9	17030.4	17541.4	9782.82	9378.65
FHAD1	NM_052929	359.738	0.53933	0.147459	3.65748	0.000254707	0.000664518	-0.427868	0.148059	-2.88984	0.00385443	0.00874956	299.928	310.944	432.359	455.281	316.793	343.121
OSBP2	NM_001282738	5167.13	0.538808	0.0605612	8.89692	5.74e-19	5.46e-18	-0.233135	0.0604225	-3.85842	0.000114124	0.000327481	4218.68	4185.72	6204.36	6006.28	5221.84	5165.88
ALG2	NR_024532	3881.51	0.538628	0.0702826	7.66375	1.81e-14	1.25e-13	-0.238454	0.0701312	-3.40011	0.000673594	0.00174004	3292.65	3030.42	4490.85	4690.8	3980.89	3803.43
MB21D2	NM_178496	10057.1	0.538491	0.059381	9.0684	1.21e-19	1.21e-18	-0.977182	0.0598358	-16.3311	5.93e-60	2.79e-58	9169.37	9744.93	13493	13979.7	6837.28	7118.26
SZRD1	NM_001271869	6191.4	0.538225	0.0608825	8.84039	9.54e-19	8.94e-18	-0.540292	0.0610879	-8.8445	9.19e-19	9.07e-18	5327.48	5438.09	7666.42	7966.41	5247.02	5502.99
TSPAN14	NM_001351267	10136	0.537251	0.0579562	9.26995	1.86e-20	1.95e-19	-0.302505	0.0579283	-5.22206	1.77e-07	7.01e-07	8577.95	8185.91	12438.3	11889.7	9761.84	9962.56
LINC01583	NR_120367	131.127	0.53638	0.23156	2.31637	0.020538	0.0393588	-1.2619	0.245105	-5.14839	2.63e-07	1.02e-06	132.156	125.408	192.286	181.307	71.3309	84.2754
CDV3	NM_017548	6510.73	0.53608	0.0623649	8.59587	8.26e-18	7.36e-17	-0.69644	0.0627193	-11.1041	1.2e-28	2.05e-27	6003.25	5676.02	8639.22	8295.78	5341.43	5108.7
MBNL1	NM_001314057	18383	0.535693	0.0691378	7.74819	9.32e-15	6.61e-14	-1.24457	0.0694626	-17.9172	8.66e-72	5.69e-70	16830.7	19196.9	25054.1	27173.8	10882.2	11160.5
ARFIP2	NM_012402	2832.48	0.53563	0.0746682	7.17347	7.31e-13	4.52e-12	-0.17664	0.0743681	-2.37521	0.0175391	0.0352048	2375.06	2179.19	3365.58	3235.32	2985.41	2854.33
APBB1IP	NM_019043	1248.59	0.535369	0.0967587	5.53304	3.15e-08	1.3e-07	-0.272871	0.0965361	-2.82662	0.00470426	0.0105276	988.826	1064.25	1398.34	1576.36	1259.83	1203.93
RPL11	NM_000975	4841.72	0.535003	0.0632142	8.46333	2.6e-17	2.23e-16	-0.404998	0.0632939	-6.39869	1.57e-10	8.3e-10	4088.4	4110.13	6049.62	5831.02	4371.12	4600.03
LINC00475	NR_027341	1164.49	0.534888	0.0969732	5.51583	3.47e-08	1.42e-07	-1.18232	0.100279	-11.7903	4.38e-32	8.68e-31	1075.99	1187.09	1573.56	1705.29	697.574	747.443
CHMP7	NM_152272	3176.06	0.534357	0.0770353	6.93652	4.02e-12	2.34e-11	-0.225484	0.0768532	-2.93396	0.00334663	0.00768956	2762.15	2407.67	3747.87	3736.93	3196.25	3205.48
CHCHD2	NM_001320327	2437.65	0.534174	0.0747814	7.14314	9.12e-13	5.6e-12	-0.209009	0.0745033	-2.80537	0.00502589	0.0112034	1959.84	1991.93	2828.54	2893.85	2568.96	2382.79
USP38	NM_001290326	3127.42	0.534111	0.075232	7.09953	1.25e-12	7.59e-12	-0.505549	0.0755076	-6.69533	2.15e-11	1.23e-10	2570.01	2839.73	3858.24	3976.66	2852.19	2667.72
SFTA1P	NR_027082	553.043	0.534007	0.128264	4.16335	3.14e-05	9.22e-05	-1.31282	0.134501	-9.76065	1.66e-22	2.08e-21	507.066	587.53	773.696	811.851	300.009	338.105
NOM1	NM_001353366	4947.28	0.533107	0.0669709	7.96028	1.72e-15	1.28e-14	-0.474405	0.06713	-7.06696	1.58e-12	1.01e-11	4436.13	4074.06	6122.44	6189.61	4317.62	4543.85
FN1	NM_001306132	34254.8	0.533034	0.0606165	8.79355	1.45e-18	1.35e-17	-0.932205	0.0607382	-15.3479	3.66e-53	1.46e-51	30531.8	33589.7	44997.2	47785.4	24282.9	24341.6
EGFR	NM_001346941	33459	0.532497	0.0536852	9.91888	3.45e-23	4.26e-22	-0.335684	0.0536842	-6.25293	4.03e-10	2.06e-09	27282.2	28597.4	39737.2	41089.1	31520.9	32527.3
LOC101929563	NR_121602	733.26	0.532298	0.112832	4.7176	2.39e-06	8.03e-06	-1.95403	0.123283	-15.8499	1.41e-56	6.17e-55	760.131	800.553	1052.45	1203.67	295.813	286.938
BCL2L12	NR_104200	2441.8	0.531932	0.0730423	7.28252	3.28e-13	2.08e-12	-0.250009	0.0728501	-3.43183	0.000599513	0.00155911	2050.76	1950.7	2937.77	2847.52	2421.05	2442.98
ATF4	NM_001675	13615.4	0.531495	0.0578572	9.18633	4.06e-20	4.17e-19	-0.447017	0.057911	-7.71904	1.17e-14	8.81e-14	11560.4	11742	16992.9	16690.3	11886	12820.9
PTPN1	NM_002827	17781.3	0.53138	0.0540823	9.82541	8.75e-23	1.05e-21	-0.690257	0.0542312	-12.728	4.13e-37	9.93e-36	15672.2	16260.2	22783.1	23369.4	14055.3	14547.5
TRIM41	NM_033549	5013.05	0.531145	0.0685866	7.74415	9.62e-15	6.81e-14	-0.333951	0.0685813	-4.86942	1.12e-06	4.08e-06	4192.43	4183.15	5724.21	6375.95	4862.04	4740.49
BAG6	NM_001199697	3486.44	0.530743	0.067329	7.88283	3.2e-15	2.34e-14	-0.293282	0.0672552	-4.36073	1.3e-05	4.19e-05	2869.94	2902.43	4284.91	4056.23	3358.85	3446.26
ZNF121	NM_001008727	5548.82	0.530269	0.0605929	8.75134	2.11e-18	1.94e-17	-0.62716	0.0609395	-10.2915	7.69e-25	1.1e-23	4860.71	4990.57	7261.36	6968.22	4627.07	4584.99
LOC100270746	NR_026776	1754.27	0.529946	0.084154	6.29733	3.03e-10	1.51e-09	-0.242653	0.0839082	-2.89189	0.00382936	0.00869873	1389.04	1483.43	1984.3	2162.58	1745.51	1760.75
SLC35F5	NM_001330314	5067.24	0.529503	0.067971	7.79012	6.69e-15	4.8e-14	-0.433599	0.0680808	-6.36889	1.9e-10	1e-09	4252.42	4403.04	6418.26	6077.8	4828.47	4423.46
LOC645485	NR_135046	1722.12	0.529419	0.082565	6.41215	1.43e-10	7.37e-10	-0.206775	0.0822156	-2.51504	0.011902	0.0247625	1402.16	1394.95	2009.33	2027.61	1824.18	1674.47
SPATA32	NM_152343	2025.16	0.529401	0.0761857	6.94883	3.68e-12	2.15e-11	-0.560504	0.0767627	-7.30177	2.84e-13	1.93e-12	1778.01	1772.9	2575.95	2549.37	1688.86	1785.84
ATXN7L2	NM_001350174	2691.28	0.52919	0.0741004	7.14153	9.23e-13	5.66e-12	-0.206331	0.0738509	-2.79389	0.00520787	0.0115762	2186.66	2185.2	3097.06	3211.14	2619.31	2848.31
LOC100505774	NR_145832	174.05	0.528792	0.203248	2.6017	0.00927618	0.0190267	-0.725306	0.207718	-3.49178	0.000479815	0.00126485	149.027	165.78	230.971	223.611	138.466	136.446
LOC101928489	NR_110889	1015.26	0.528758	0.0968286	5.46076	4.74e-08	1.92e-07	-0.62384	0.0980025	-6.36555	1.95e-10	1.02e-09	895.098	907.923	1273.18	1327.57	811.913	875.863
PES1	NM_001282328	3359.7	0.527286	0.0659017	8.00111	1.23e-15	9.28e-15	-0.321024	0.0658777	-4.87303	1.1e-06	4.01e-06	2771.52	2835.43	4081.25	4000.83	3223.53	3245.61
CCNB1IP1	NM_182849	3346.16	0.526977	0.0761273	6.92231	4.44e-12	2.58e-11	-1.0285	0.0773066	-13.3042	2.19e-40	5.96e-39	3040.52	3337.93	4479.47	4711.96	2357.07	2150.03
GGA2	NM_015044	5886.63	0.526275	0.0644897	8.16061	3.33e-16	2.63e-15	-0.463567	0.064624	-7.17329	7.32e-13	4.81e-12	5203.76	4932.16	7516.23	7082.04	5411.71	5173.91
TLL1	NM_012464	251.492	0.525881	0.175178	3.00198	0.00268229	0.00604126	-0.831498	0.179851	-4.62325	3.78e-06	1.3e-05	236.193	228.484	323.132	345.49	170.984	204.669
PPM1H	NM_020700	2033.68	0.525656	0.0794738	6.61421	3.74e-11	2.01e-10	-0.434881	0.0797202	-5.45509	4.89e-08	2.05e-07	1750.83	1731.67	2388.22	2622.9	1850.41	1858.07
TMSB4X	NM_021109	9662.4	0.525041	0.0602976	8.7075	3.11e-18	2.83e-17	-0.443208	0.060372	-7.34128	2.12e-13	1.45e-12	8141.18	8435.87	11497.3	12355	8649.92	8895.07
PEF1	NR_033686	3449.27	0.525007	0.0666535	7.87665	3.36e-15	2.46e-14	-0.41295	0.0667901	-6.1828	6.3e-10	3.16e-09	2884	2995.2	4300.84	4160.99	3151.15	3203.47
PRKAB1	NM_006253	4554.88	0.52479	0.0646741	8.11438	4.88e-16	3.81e-15	-0.212983	0.0645194	-3.30107	0.00096318	0.0024142	3585.08	3840.42	5329.4	5355.6	4643.85	4574.95
YKT6	NM_001363678	2866.74	0.524591	0.0754376	6.95397	3.55e-12	2.08e-11	-0.24311	0.07528	-3.22941	0.00124047	0.00305909	2467.85	2240.17	3478.22	3293.74	2827.01	2893.46
SLC4A5	NM_133478	345.9	0.524357	0.14975	3.50156	0.000462546	0.00116526	-0.72709	0.152852	-4.75684	1.97e-06	6.97e-06	317.736	310.085	427.808	474.419	266.442	278.912
MRPS18A	NM_001193343	3388.3	0.524223	0.0680584	7.70255	1.33e-14	9.35e-14	-0.494055	0.0683361	-7.22979	4.84e-13	3.23e-12	3000.22	2877.52	4174.54	4276.82	2926.66	3074.05
RPL29	NM_000992	2877.07	0.523741	0.0791331	6.61848	3.63e-11	1.96e-10	-0.194792	0.0789047	-2.46869	0.0135608	0.0278701	2501.59	2173.17	3331.44	3386.4	2962.33	2907.5
PAN3-AS1	NR_029383	2332.74	0.523532	0.0814251	6.42961	1.28e-10	6.6e-10	-0.187142	0.0811366	-2.30651	0.0210822	0.0416562	1963.59	1819.28	2816.03	2621.89	2488.19	2287.48
TK1	NM_001363848	14284.7	0.522211	0.0590136	8.84899	8.83e-19	8.3e-18	-0.266642	0.0589848	-4.52053	6.17e-06	2.07e-05	11888.4	11722.3	17683.5	16227.9	14189.6	13996.7
URGCP	NM_001077664	6436.15	0.52169	0.0588369	8.86671	7.53e-19	7.1e-18	-0.227008	0.0587338	-3.86503	0.000111073	0.000319292	5218.75	5325.57	7591.32	7547.39	6346.35	6587.53
TEN1-CDK3	NR_037709	4748.17	0.521565	0.0624274	8.35474	6.56e-17	5.45e-16	-0.280533	0.0623645	-4.49828	6.85e-06	2.29e-05	4018.1	3858.46	5587.68	5717.2	4609.23	4698.36
[truncated: 1,206 more rows]
