# Supplementary material for: Deconvolution of multiplexed transcriptional responses to wood smoke particles defines rapid aryl hydrocarbon receptor signaling dynamics
Source: J Biol Chem. 2021 Sep 11;297(4):101147. doi: 10.1016/j.jbc.2021.101147 (PMC8517214; doi:10.1016/j.jbc.2021.101147)
Supplement: Supplemental Table S4 [file mmc4.xlsx]

## Sheet: EARLY PLATEAU
Supplemental Table S4. DESeq2 output for WSP-induced early-plateau genes identified by PRO-seq.
		Comparison between Vehicle and WSP 30 min						Comparison between Vehicle and WSP 120 min					Normalized Read Counts
Gene	Accession	baseMean	log2FoldChange	lfcSE	stat	pvalue	padj	log2FoldChange	lfcSE	stat	pvalue	padj	V1	V2	30WSP1	30WSP2	120WSP1	120WSP2
NEUROG2	NM_024019	50.82	7.34272	1.07604	6.8238	8.86608e-12	5.01343e-11	2.65251	1.15723	2.29212	0.0218985	0.0424733	1.87455	0	145.637	146.053	7.34289	4.01312
RTP3	NM_031440	25.8817	6.79063	1.50375	4.5158	6.30776e-06	2.01594e-05	5.94772	1.5091	3.94124	8.10616e-05	0.000233195	0	0.858962	47.7871	51.3702	25.1756	30.0984
LINC00316	NR_103811	87.7926	6.27778	0.607756	10.3294	5.18681e-25	6.98854e-24	2.38871	0.655521	3.64398	0.000268451	0.000719829	3.7491	2.57689	253.727	233.684	20.9797	12.0393
TTLL8	NM_001350317	432.265	5.76627	0.242233	23.8047	2.98682e-125	2.68979e-123	1.84698	0.266933	6.91927	4.53967e-12	2.95098e-11	22.4946	21.4741	1221.98	1169.43	84.9677	73.2394
IL24	NM_001185158	1332.86	5.75698	0.149084	38.6157	0	0	3.39757	0.15346	22.1398	1.30769e-108	1.75261e-105	59.0484	62.7042	3299.59	3291.72	619.949	664.171
EGR1	NM_001964	16598.1	5.49057	0.0612268	89.676	0	0	0.701026	0.0659747	10.6257	2.2634e-26	5.87351e-25	1074.12	1019.59	47433.2	46659.3	1706.7	1695.54
CYP1A1	NM_000499	950.659	5.40982	0.168234	32.1565	7.16031e-227	1.51056e-224	3.94376	0.170862	23.0816	7.09352e-118	1.24322e-114	48.7383	48.1019	2136.77	1980.27	764.709	725.371
UMODL1-AS1	NR_027243	53.0573	5.39278	0.637994	8.45272	2.84591e-17	2.43398e-16	2.94053	0.665474	4.41871	9.92935e-06	3.19941e-05	3.7491	2.57689	121.743	142.023	25.1756	23.0754
NKD2	NM_033120	10.935	5.15753	1.60364	3.21614	0.00129929	0.00307244	5.19696	1.60215	3.24373	0.00117974	0.00288218	0	0.858962	14.7912	17.1234	16.7837	16.0525
LRRC19	NM_022901	3.49842	5.15206	1.93679	2.66009	0.00781188	0.0162455	4.80876	1.94729	2.46946	0.0135316	0.0273683	0	0	5.68894	6.04355	5.24492	4.01312
KRT17	NM_000422	14256.9	5.12837	0.0678297	75.6065	0	0	2.66134	0.0688205	38.6708	0	0	1005.7	1016.15	36916.7	33811.7	6246.7	6544.39
LHX4	NM_033343	1528.17	5.06649	0.123062	41.1702	0	0	2.64524	0.127929	20.6773	5.54073e-95	5.4887e-92	107.787	116.819	3896.92	3640.23	729.044	678.217
LOC100287036	NM_001242885	670.003	4.76033	0.160745	29.6142	9.82331e-193	1.67026e-190	1.80588	0.173181	10.4277	1.85305e-25	4.4302e-24	60.9229	66.1401	1733.99	1714.35	210.846	233.764
CTBP1-AS	NR_104331	3.51167	4.71503	1.96263	2.4024	0.0162877	0.031939	5.22546	1.94102	2.69212	0.00709998	0.015124	0	0	5.68894	3.02178	7.34289	5.0164
CYP1A2	NM_000761	32.7936	4.66246	0.690301	6.75424	1.43585e-11	7.96551e-11	2.33886	0.727866	3.2133	0.00131217	0.00318048	2.81183	3.43585	85.3341	73.5299	12.5878	19.0623
SERPINB2	NM_002575	698.894	4.48408	0.178257	25.1552	1.23995e-139	1.314e-137	4.4107	0.178278	24.7406	3.91663e-135	8.92364e-132	37.491	55.8325	1016.04	1085.83	981.849	1016.32
VIPR1	NM_001251882	1578.03	4.43909	0.117838	37.6712	0	0	3.93299	0.118465	33.1995	1.09279e-241	6.22454e-238	131.219	118.537	2765.96	2644.05	1864.04	1944.35
LINC00900	NR_034148	9.39579	4.42301	1.36483	3.24071	0.00119234	0.00283573	3.17301	1.39168	2.27999	0.0226085	0.0437389	0.937276	0.858962	19.3424	19.1379	1.04898	15.0492
MAFF	NM_001161572	9010.73	4.41246	0.073864	59.7376	0	0	1.54364	0.0758197	20.3593	3.83991e-92	3.64535e-89	1146.29	999.832	23809.4	21857.5	3131.22	3120.2
LOC105377372	NR_161159	38.6504	4.39929	0.596924	7.36993	1.70724e-13	1.10631e-12	1.91592	0.638454	3.00088	0.00269204	0.00619613	4.68638	4.29481	85.3341	103.748	16.7837	17.0557
SI	NM_001041	22.5469	4.34791	0.823308	5.28102	1.28466e-07	4.97192e-07	3.12082	0.841482	3.70871	0.000208314	0.000567298	2.81183	1.71792	52.3382	39.2831	23.0776	16.0525
IL20	NM_018724	62.9758	4.32831	0.472497	9.16051	5.16515e-20	5.25369e-19	1.94488	0.502482	3.87055	0.000108589	0.000306922	4.68638	10.3075	134.259	170.227	27.2736	31.1017
KRT17P2	NR_146075	439.987	4.27473	0.186253	22.9512	1.43303e-116	1.19161e-114	1.82429	0.197749	9.22527	2.82839e-20	4.21742e-19	62.7975	48.1019	1060.42	1077.77	174.131	216.708
LOC105372833	NR_135514	101.642	4.2695	0.380385	11.2242	3.10341e-29	5.01832e-28	2.9985	0.389514	7.69805	1.38157e-14	1.17061e-13	13.1219	8.58962	209.353	206.488	86.0167	86.282
MADCAM1	NM_130760	30.6916	4.22081	0.658394	6.41076	1.44795e-10	7.43355e-10	1.67592	0.708195	2.36646	0.0179589	0.0354541	3.7491	4.29481	71.6806	78.5662	17.8327	8.02623
SECTM1	NM_003004	16718.1	4.21161	0.0740521	56.8736	0	0	1.924	0.0747433	25.7415	4.01458e-146	1.14335e-142	2268.21	2034.02	42512.3	37173.9	8268.09	8052.32
IL17REL	NM_001371417	49.5676	4.17872	0.550845	7.58601	3.29895e-14	2.24972e-13	3.06683	0.561799	5.45895	4.78971e-08	2.02616e-07	7.49821	3.43585	109.228	86.6243	53.4982	37.1213
TAGLN	NM_001001522	19385.1	4.16928	0.0638306	65.3178	0	0	1.18105	0.0649911	18.1725	8.51688e-74	3.88097e-71	2772.46	2698.86	51820.6	46613.9	6196.35	6208.29
AIRE	NM_000383	45.2378	4.09033	0.574218	7.1233	1.0537e-12	6.42601e-12	3.22637	0.582709	5.53685	3.07959e-08	1.33268e-07	6.56093	3.43585	92.1608	76.5517	55.5961	37.1213
NPTX1	NM_002522	479.163	4.03239	0.191771	21.0271	3.70799e-98	2.58357e-96	2.80362	0.19548	14.3422	1.19214e-46	1.42957e-44	76.8566	42.0892	1036.52	895.453	422.74	401.312
SCUBE1	NM_173050	1024.54	3.99981	0.126178	31.6997	1.56735e-220	3.16022e-218	2.94391	0.128357	22.9353	2.06515e-116	3.13683e-113	115.285	133.139	2051.43	1931.92	948.281	967.161
KRT17P1	NR_146392	227.409	3.9144	0.234339	16.704	1.22544e-62	4.99472e-61	1.54781	0.251046	6.16543	7.02917e-10	3.66566e-09	39.3656	32.6406	534.76	547.949	93.3596	116.38
LRRC14B	NM_001080478	34.535	3.89472	0.59492	6.54662	5.88531e-11	3.12421e-10	1.68382	0.633563	2.6577	0.00786761	0.0166162	8.43548	2.57689	89.8852	71.5154	15.7348	19.0623
UMODL1	NM_001199528	1153.3	3.86759	0.112313	34.436	7.30236e-260	1.80844e-257	1.73634	0.118105	14.7017	6.28997e-49	8.47992e-47	179.957	185.536	2587.33	2748.81	603.166	615.01
LINC00552	NR_028064	7.86988	3.83252	1.33369	2.87362	0.00405791	0.00886692	3.42555	1.34238	2.55185	0.0107154	0.0220881	1.87455	0	14.7912	11.0798	9.44085	10.0328
LINC00484	NR_135306	1822.76	3.83124	0.0947174	40.4492	0	0	1.24568	0.100839	12.3531	4.68581e-35	2.40454e-33	290.555	329.842	4438.51	4404.74	716.456	756.472
MUC4	NM_001322468	820.345	3.83015	0.130115	29.4366	1.87085e-190	3.06658e-188	2.29256	0.134427	17.0543	3.24604e-65	1.02719e-62	119.034	125.408	1749.92	1729.46	583.235	615.01
DNMT3L	NM_013369	1267.78	3.80221	0.105913	35.8995	3.10496e-282	8.62725e-280	1.68618	0.111447	15.1299	1.02853e-51	1.73586e-49	210.887	207.869	2929.8	2910.98	661.909	685.24
CCN2	NM_001901	22946.3	3.79791	0.0573746	66.195	0	0	0.779788	0.0585037	13.3289	1.57252e-40	1.26156e-38	4209.31	4072.34	59426.7	55751.8	7186.59	7030.98
C5orf66-AS2	NR_037895	807.159	3.73729	0.139722	26.7481	1.298e-157	1.62492e-155	0.781081	0.151939	5.14077	2.7362e-07	1.05485e-06	122.783	177.805	1967.24	2056.82	244.413	273.895
SBK3	NM_001199824	63.9637	3.73256	0.443536	8.41547	3.91323e-17	3.30709e-16	2.14221	0.460573	4.65118	3.30042e-06	1.12402e-05	6.56093	13.7434	147.912	124.9	54.5472	36.118
KRT5	NM_000424	15.2336	3.69579	0.888757	4.15838	3.20518e-05	9.41066e-05	2.67577	0.908808	2.94427	0.00323722	0.00734263	2.81183	1.71792	23.8935	34.2468	14.6858	14.0459
LINC00229	NR_044991	36.5913	3.67049	0.581292	6.31436	2.71278e-10	1.35931e-09	1.9852	0.605994	3.27594	0.00105312	0.00259117	1.87455	10.3075	88.7475	69.5009	22.0287	27.0885
LOC102467080	NR_104658	2837.42	3.63353	0.0895964	40.5544	0	0	1.13636	0.0935584	12.146	6.02677e-34	2.86668e-32	512.69	577.223	6413.71	7123.33	1145.49	1252.09
FOSL1	NM_001300855	12662.2	3.6324	0.0723658	50.1949	0	0	1.19477	0.0734325	16.2703	1.60376e-59	4.06e-57	2568.14	2275.39	31691.9	28354.3	5549.12	5534.09
MIR619	NR_030350	220.89	3.63108	0.243116	14.9356	1.93245e-50	6.13217e-49	2.00074	0.252483	7.92424	2.29547e-15	2.10548e-14	36.5538	39.5123	541.587	402.904	156.299	148.485
SPOCD1	NM_001281987	5546.46	3.62857	0.0754748	48.0766	0	0	1.7002	0.0770358	22.0702	6.10983e-108	7.73368e-105	928.84	1071.98	12793.3	11977.3	3248.7	3258.65
SLC34A3	NM_001177317	288.62	3.61598	0.228894	15.7976	3.23104e-56	1.16481e-54	2.81698	0.231977	12.1433	6.22258e-34	2.95365e-32	44.052	41.2302	580.272	465.354	341.969	258.846
BMF	NM_001003940	4417.29	3.59505	0.0738243	48.6973	0	0	1.37499	0.0763405	18.0113	1.58884e-72	6.70374e-70	887.6	803.989	10508.6	9919.49	2181.89	2202.2
RNF224	NM_001190228	395.195	3.5844	0.18707	19.1607	7.87708e-82	4.50933e-80	2.12775	0.192906	11.03	2.73985e-28	8.21378e-27	74.0448	62.7042	907.955	730.263	282.177	314.026
SYNJ2-IT1	NR_046796	458.113	3.57665	0.162078	22.0674	6.49718e-108	5.01803e-106	0.533406	0.181677	2.93601	0.00332461	0.00751991	103.1	88.4731	1071.8	1208.71	131.123	145.475
DUSP5	NM_004419	6979.05	3.5739	0.0649772	55.0024	0	0	0.511268	0.068343	7.48091	7.38118e-14	5.78709e-13	1486.52	1435.33	17562.9	17225.1	2160.91	2003.55
FAM71A	NM_153606	114.719	3.53606	0.326361	10.8348	2.35477e-27	3.54367e-26	1.92522	0.339588	5.66926	1.43414e-08	6.44361e-08	16.871	24.9099	252.589	234.691	62.939	96.3148
LINC01629	NR_133913	1191.94	3.53263	0.105974	33.3347	1.21258e-243	2.73538e-241	0.30315	0.119162	2.544	0.010959	0.0225514	254.002	263.701	3114.13	2880.76	322.038	317.036
LGI3	NM_139278	51.3615	3.51687	0.453139	7.76114	8.41707e-15	5.99108e-14	1.66284	0.479198	3.47005	0.000520356	0.00134055	10.31	9.44858	117.192	108.784	28.3226	34.1115
SHISA2	NM_001007538	8009.02	3.51305	0.0655421	53.6	0	0	1.53873	0.0668417	23.0205	2.90259e-117	4.72376e-114	1574.62	1561.59	18613.1	17192.9	4631.26	4480.64
CHI3L1	NM_001276	626.027	3.5097	0.135208	25.9578	1.48469e-148	1.70845e-146	0.732372	0.149522	4.89809	9.67714e-07	3.49613e-06	137.78	129.703	1542.84	1501.82	220.287	223.731
LINC01589	NR_131244	318.105	3.44291	0.189999	18.1207	2.18791e-73	1.10043e-71	1.62899	0.199767	8.15444	3.50794e-16	3.44504e-15	68.4211	59.2684	724.771	661.769	209.797	184.603
CD7	NM_006137	2866.48	3.43161	0.0971472	35.3239	2.52738e-273	6.54362e-271	3.09684	0.0974074	31.7927	8.16911e-222	3.7225e-218	419.9	425.186	4977.82	4144.87	3695.57	3535.56
NPAS4	NM_001318804	593.847	3.42671	0.149515	22.9188	3.01505e-116	2.498e-114	1.51379	0.156752	9.65727	4.5791e-22	7.97023e-21	120.909	122.832	1413.13	1209.72	373.438	323.056
DRGX	NM_001276451	289.817	3.42184	0.193345	17.6981	4.33968e-70	2.06852e-68	0.954898	0.210706	4.5319	5.84542e-06	1.93466e-05	65.6093	61.8453	675.846	688.965	111.192	135.443
MMP2	NM_001302508	3305.36	3.38841	0.0762448	44.4412	0	0	0.266979	0.0825311	3.23489	0.00121688	0.00296656	802.308	762.758	8466.28	7918.06	957.722	925.023
KRTAP2-1	NM_001123387	101.967	3.3586	0.338883	9.91078	3.73729e-23	4.6102e-22	2.4374	0.34592	7.04612	1.8397e-12	1.23791e-11	15.9337	20.6151	210.491	166.198	90.2126	108.354
KRTAP2-4	NM_033184	134.607	3.35688	0.291472	11.517	1.08316e-30	1.86394e-29	2.28825	0.298892	7.65577	1.92155e-14	1.60427e-13	21.5573	28.3458	259.416	253.829	108.045	136.446
STC2	NM_003714	50234.1	3.35468	0.0509382	65.8577	0	0	1.35441	0.0512145	26.4458	4.07305e-154	1.32572e-150	10729.9	11131.3	112116	111527	27663.8	28236.3
LIF	NM_002309	11575.8	3.34221	0.0586079	57.0266	0	0	1.35403	0.0596343	22.7055	3.94966e-114	5.62432e-111	2576.57	2494.43	26342.1	25080.7	6458.59	6502.25
DHRS3	NM_004753	15230.6	3.32367	0.0539328	61.6261	0	0	0.277425	0.0558088	4.97099	6.66133e-07	2.44991e-06	3706.93	3768.27	37727.9	37119.5	4538.95	4521.78
ZNF295-AS1	NR_119384	9627.9	3.28808	0.0718382	45.7706	0	0	1.41412	0.0727595	19.4356	3.85812e-84	2.66374e-81	2322.57	1979.91	21409.8	20595.4	5716.96	5742.77
CYGB	NM_134268	5424.22	3.28076	0.0657332	49.9102	0	0	1.46356	0.0674271	21.7058	1.80668e-104	2.16649e-101	1177.22	1236.91	11941.1	11530.1	3322.13	3337.91
LINC02288	NR_110554	1033.23	3.27653	0.108296	30.2554	4.4328e-201	7.95251e-199	0.87002	0.116713	7.45438	9.02898e-14	7.00907e-13	238.068	256.83	2387.08	2412.38	439.524	465.521
LINC02029	NR_135546	452.336	3.27224	0.176474	18.5423	9.40295e-77	4.99387e-75	1.69261	0.182596	9.26972	1.86639e-20	2.83303e-19	78.7312	115.96	879.51	1008.27	287.422	344.125
SERPINE1	NM_000602	29726.1	3.25922	0.0544906	59.8125	0	0	1.26904	0.0549251	23.1049	4.13609e-118	7.85306e-115	6936.78	6799.55	67147.7	64369.9	16199.5	16903.2
KRTAP2-2	NM_033032	86.9953	3.25508	0.358387	9.08259	1.06018e-19	1.06317e-18	2.38901	0.365657	6.53348	6.42571e-11	3.73002e-10	13.1219	19.7561	172.944	143.031	81.8207	91.2984
MIR3138	NR_036090	103.107	3.21944	0.330542	9.73986	2.03827e-22	2.40497e-21	1.58839	0.345539	4.59685	4.28922e-06	1.44287e-05	17.8082	28.3458	252.589	180.299	72.3799	67.2197
LINC01891	NR_146988	119.64	3.2113	0.291145	11.0299	2.74159e-28	4.26961e-27	1.26618	0.310131	4.08273	4.45088e-05	0.000132457	33.7419	23.192	253.727	270.953	63.988	72.2361
NAMA	NR_102270	27.2529	3.20544	0.629991	5.08807	3.61731e-07	1.33706e-06	1.57792	0.659615	2.39219	0.0167484	0.0332632	1.87455	10.3075	56.8894	57.4138	20.9797	16.0525
FCMR	NM_005449	2006.74	3.19956	0.0920806	34.7474	1.5171e-264	3.88378e-262	1.10513	0.0961618	11.4924	1.43975e-30	5.09366e-29	517.376	459.545	4253.05	4710.95	1051.08	1048.43
ASB2	NM_001202429	157.062	3.18668	0.253663	12.5627	3.38655e-36	7.13775e-35	1.18557	0.271021	4.37445	1.21737e-05	3.88521e-05	37.491	38.6533	316.305	376.715	83.9187	89.2918
MYBPH	NM_004997	62.7236	3.17606	0.403716	7.86707	3.63057e-15	2.65125e-14	1.23509	0.429773	2.87382	0.00405537	0.00902408	13.1219	17.1792	128.57	146.053	27.2736	44.1443
SLC7A5	NM_003486	223218	3.17236	0.0626428	50.642	0	0	1.08652	0.0626977	17.3295	2.81636e-67	9.87199e-65	55408.9	54923.8	529567	465105	118079	116225
FLG	NM_002016	3250.26	3.13098	0.0810339	38.6379	0	0	1.60106	0.0828322	19.329	3.06531e-83	1.99543e-80	785.437	739.566	6575.28	6777.84	2172.45	2451.01
GGT8P	NR_003503	397.404	3.11073	0.167772	18.5414	9.5619e-77	5.06647e-75	1.55215	0.174998	8.86951	7.34666e-19	9.58684e-18	86.2294	103.075	845.376	793.72	258.05	297.974
NR4A1	NM_001202233	5439.88	3.104	0.0713695	43.4919	0	0	0.920046	0.0734818	12.5207	5.74952e-36	3.1339e-34	1495.89	1345.99	12583.9	11839.3	2638.19	2735.94
LOC102723996	NM_001363770	3190.79	3.09593	0.0835587	37.051	1.73084e-300	5.63364e-298	1.45642	0.0855234	17.0295	4.95891e-65	1.54772e-62	820.116	737.849	6978.05	6335.66	2212.31	2060.74
MIR6775	NR_106833	655.322	3.08921	0.141247	21.8709	4.91612e-106	3.72122e-104	0.692848	0.151484	4.57375	4.79082e-06	1.60191e-05	179.957	173.51	1573.56	1434.34	246.511	324.059
LOC100128253	NR_148995	472.578	3.08189	0.166828	18.4734	3.37897e-76	1.76574e-74	1.80242	0.171536	10.5075	7.97541e-26	1.97728e-24	113.41	105.652	852.203	1000.21	425.887	338.105
KY	NM_001366276	19.6798	3.08143	0.815842	3.77699	0.000158737	0.000425942	3.62997	0.805458	4.50671	6.58404e-06	2.16653e-05	3.7491	1.71792	20.4802	25.1815	39.8614	27.0885
CNN2	NM_001303499	11954.4	3.05542	0.0712105	42.9068	0	0	0.850225	0.0722006	11.7759	5.19771e-32	2.08128e-30	3372.32	3081.1	28378.7	25262.1	5965.57	5666.52
PACRG-AS1	NR_028390	52.6954	3.04431	0.427636	7.11893	1.08767e-12	6.62077e-12	1.1057	0.457062	2.41915	0.0155569	0.0311057	12.1846	15.4613	114.917	113.82	36.7144	23.0754
IL19	NM_153758	241.446	3.02458	0.230394	13.1279	2.27997e-39	5.37197e-38	0.795174	0.24547	3.23939	0.00119784	0.00292389	79.6684	54.1146	465.355	618.457	99.6535	131.43
LOC101928748	NR_110950	45.7347	3.02387	0.450329	6.71481	1.88317e-11	1.03688e-10	1.10497	0.482031	2.29232	0.021887	0.0424547	14.9964	9.44858	98.9876	98.7114	25.1756	27.0885
GBP1	NM_002053	2800	3.01429	0.083579	36.0651	7.99866e-285	2.27802e-282	0.489202	0.0881038	5.55256	2.81512e-08	1.22334e-07	743.26	858.103	6338.62	6610.64	1082.55	1166.81
KRTAP2-3	NM_001165252	184.864	3.00843	0.234684	12.8191	1.28259e-37	2.8876e-36	1.95118	0.241409	8.08247	6.34684e-16	6.10411e-15	38.4283	47.2429	354.99	336.424	161.543	170.557
MIR6814	NR_106872	125.472	3.00044	0.284382	10.5508	5.0388e-26	7.14844e-25	1.04137	0.303344	3.43296	0.000597037	0.00152277	32.8047	35.2175	281.034	263.902	55.5961	84.2754
LOC100505782	NR_040111	133.038	2.99826	0.268211	11.1788	5.18104e-29	8.28385e-28	1.0188	0.287445	3.54432	0.00039363	0.00103062	32.8047	39.5123	278.758	300.163	80.7717	66.2164
MYL9	NM_006097	36193.2	2.995	0.0583723	51.3086	0	0	1.08697	0.0586889	18.5208	1.40216e-76	7.09929e-74	10057	9513.87	80831.9	75185.8	20464.6	21106
VGLL2	NM_153453	66.1946	2.98097	0.373996	7.97059	1.57917e-15	1.17928e-14	1.09552	0.399735	2.74061	0.00613252	0.0132326	21.5573	14.6024	141.086	143.031	37.7634	39.1279
FAM3D-AS1	NR_134853	221.738	2.95611	0.207197	14.2671	3.50631e-46	1.00235e-44	1.15017	0.220226	5.22267	1.76361e-07	6.97484e-07	63.7348	57.5505	477.871	462.332	139.515	129.423
DLL1	NM_005618	614.98	2.94388	0.146529	20.0908	8.87351e-90	5.49386e-88	1.74297	0.150356	11.5923	4.50791e-31	1.64861e-29	147.152	158.908	1265.22	1092.88	561.206	464.518
CHRNA1	NM_000079	21.7845	2.93889	0.658641	4.46206	8.11761e-06	2.56343e-05	1.77437	0.681674	2.60297	0.0092421	0.0192832	6.56093	4.29481	46.6493	36.2613	18.8817	18.059
CNN1	NM_001299	888.768	2.90451	0.123813	23.4589	1.07369e-121	9.48177e-120	1.06407	0.12948	8.21798	2.06965e-16	2.07365e-15	254.002	249.958	2032.09	1742.56	565.402	488.597
MYADM	NM_001290193	7481.59	2.88426	0.0681661	42.3122	0	0	1.28648	0.0691725	18.5982	3.32219e-77	1.7603e-74	2132.3	2015.98	16082.6	14541.8	5060.3	5056.53
WNT7B	NM_058238	6022.34	2.88283	0.0751811	38.3451	0	0	1.49132	0.0761165	19.5926	1.7888e-85	1.31471e-82	1700.22	1530.67	12589.6	11234	4533.71	4545.86
EPPK1	NM_031308	15180.3	2.85812	0.150874	18.9438	4.9674e-80	2.77395e-78	1.39655	0.151073	9.24422	2.36955e-20	3.56355e-19	4392.07	3977	33848.1	26832.4	11318.5	10714
GJB2	NM_004004	70.9605	2.85023	0.357927	7.96317	1.67681e-15	1.24892e-14	0.905459	0.384426	2.35536	0.018505	0.0364531	23.4319	18.8972	141.086	163.176	44.0573	35.1148
HS3ST2	NM_006043	346.808	2.8373	0.19302	14.6995	6.49218e-49	1.99619e-47	3.44817	0.190239	18.1255	2.00544e-73	8.78691e-71	48.7383	60.1274	382.297	397.867	596.872	594.944
PADI3	NM_016233	479.591	2.83205	0.144849	19.5517	3.99356e-85	2.33905e-83	1.3315	0.151525	8.78731	1.53181e-18	1.94976e-17	130.281	140.011	980.773	945.816	332.528	348.138
SNX18	NM_001102575	14047.8	2.82886	0.064832	43.6337	0	0	0.456632	0.0659003	6.92913	4.23443e-12	2.76518e-11	4717.31	4177.99	31858.1	31328.8	6211.03	5993.59
WDR1	NM_017491	36301.5	2.81774	0.0562509	50.0923	0	0	0.68	0.0566498	12.0036	3.40304e-33	1.52029e-31	11594.1	10971.5	81664.7	77428	17786.6	18364
PLEKHF1	NM_024310	4635.99	2.79925	0.072786	38.4586	0	0	0.73192	0.0750447	9.75312	1.78877e-22	3.23199e-21	1480.9	1410.42	10579.2	9544.78	2371.75	2428.94
TIPARP	NM_015508	24348.3	2.77733	0.0550778	50.4256	0	0	0.802059	0.0556116	14.4225	3.73518e-47	4.62785e-45	7470.09	7747.84	50905.8	53430	13451.1	13084.8
SRF	NM_003131	5482.41	2.77267	0.0703015	39.4397	0	0	0.571158	0.0725054	7.87745	3.34138e-15	3.00672e-14	1856.74	1674.12	12453.1	11667.1	2608.82	2634.61
PRCD	NR_033357	2139.81	2.75759	0.0896425	30.762	8.44201e-208	1.58961e-205	0.774211	0.0933475	8.29386	1.09629e-16	1.14106e-15	686.086	669.132	4870.87	4294.95	1203.18	1114.64
LMOD1	NM_012134	2134.37	2.75634	0.0794496	34.6929	1.00773e-263	2.52309e-261	0.794698	0.0835452	9.51219	1.86686e-21	3.10926e-20	661.717	687.17	4529.53	4587.06	1175.91	1164.81
MYH9	NM_002473	180874	2.75622	0.0498838	55.2528	0	0	0.959335	0.0499526	19.2049	3.36608e-82	2.07278e-79	56324.7	55549.1	384637	371207	107409	110119
MIR614	NR_030345	114.646	2.74903	0.28617	9.60629	7.52125e-22	8.56393e-21	1.16171	0.301509	3.85299	0.000116685	0.00032854	35.6165	33.4995	237.798	226.633	65.037	89.2918
TMEM40	NM_001284406	798.675	2.74628	0.118278	23.2189	2.93458e-119	2.50417e-117	1.51487	0.122083	12.4085	2.35144e-35	1.22039e-33	242.754	211.305	1512.12	1530.03	658.762	637.082
MAP2K3	NM_145109	13697.4	2.74514	0.0646571	42.4569	0	0	0.93471	0.0653629	14.3003	2.17852e-46	2.58518e-44	4090.27	4454.58	29878.3	27424.6	8154.8	8181.74
ICOSLG	NM_001283050	5259.45	2.74471	0.0755872	36.3118	1.05309e-288	3.03717e-286	1.54092	0.076474	20.1496	2.7152e-90	2.37935e-87	1548.38	1425.88	10565.5	9365.49	4356.43	4295.04
SLC17A2	NM_005835	12.5996	2.73557	0.901633	3.03401	0.00241326	0.00547428	2.08401	0.916291	2.2744	0.0229422	0.0443167	4.68638	1.71792	26.1691	16.1161	18.8817	8.02623
NR4A3	NM_173200	944.927	2.73183	0.1103	24.7671	2.02673e-135	2.03423e-133	0.717197	0.117232	6.11774	9.49144e-10	4.87606e-09	307.426	303.214	1945.62	2109.2	525.541	478.564
F3	NM_001993	34502.1	2.72612	0.052078	52.3468	0	0	0.792969	0.0524648	15.1143	1.30341e-51	2.1836e-49	10794.6	11346	73165.5	73342.5	19200.6	19163.6
IRF2BPL	NM_024496	7134.63	2.72087	0.171533	15.8621	1.1604e-56	4.24373e-55	1.12695	0.171958	6.55364	5.61512e-11	3.27702e-10	2405.05	1973.9	15824.4	13042	5024.63	4537.83
MIR4669	NR_039816	73.032	2.71179	0.356846	7.59933	2.97673e-14	2.0373e-13	0.98779	0.378638	2.6088	0.00908611	0.0189824	28.1183	18.0382	157.015	144.038	38.8124	52.1705
KRTAP4-9	NM_001146041	97.1518	2.7071	0.310577	8.71636	2.87298e-18	2.62356e-17	1.5737	0.321288	4.89808	9.67787e-07	3.49613e-06	26.2437	29.2047	162.704	199.437	87.0656	78.2558
TPM4	NM_001367836	32586.4	2.70134	0.051708	52.2422	0	0	0.627389	0.0521711	12.0256	2.60649e-33	1.18064e-31	10931.4	10676	71461	69072.8	16582.3	16794.9
SPRY4-IT1	NR_131221	48.0121	2.69076	0.433829	6.20236	5.56214e-10	2.70324e-09	1.38611	0.452428	3.06372	0.00218603	0.00510364	12.1846	16.3203	101.263	83.6025	33.5675	41.1344
SBK2	NM_001370096	253.862	2.66425	0.198855	13.398	6.21523e-41	1.53421e-39	1.85689	0.20311	9.14226	6.11604e-20	8.79166e-19	68.4211	70.4349	461.942	419.02	269.589	233.764
SYNJ2	NM_003898	47624.5	2.65663	0.0500638	53.0648	0	0	0.464909	0.0504248	9.21984	2.97533e-20	4.43072e-19	16478.2	16419.9	105039	102403	22452.4	22954
ALDH1A3	NM_001293815	20669.9	2.65477	0.0670113	39.6167	0	0	0.694781	0.067527	10.2889	7.90501e-25	1.7939e-23	7442.91	6468.84	43827.6	43765.4	11512.6	11002
LOC101929705	NR_125864	6858.02	2.64599	0.0626218	42.2534	0	0	1.11151	0.0637662	17.4311	4.7954e-68	1.73426e-65	2142.61	2224.71	14063.1	13279.7	4701.55	4736.48
LOC145694	NR_132970	3940.73	2.64291	0.0668405	39.5406	0	0	0.493642	0.0699428	7.05779	1.69168e-12	1.14202e-11	1392.79	1339.98	8503.83	8560.69	1945.86	1901.21
LOC101928453	NR_120638	393.313	2.63952	0.157798	16.7272	8.30792e-63	3.42912e-61	0.621404	0.169488	3.66636	0.000246027	0.000662977	121.846	146.883	807.829	869.264	200.356	213.698
MIR1290	NR_031622	26.8457	2.63103	0.620388	4.24094	2.22582e-05	6.67277e-05	1.53382	0.63917	2.39971	0.0164081	0.0326613	3.7491	12.0255	64.8539	34.2468	24.1266	22.0721
HCG20	NR_138037	1058.32	2.62386	0.10702	24.5174	9.62569e-133	9.33241e-131	0.576727	0.113627	5.07561	3.86247e-07	1.46232e-06	376.785	357.328	2161.8	2360.01	516.1	577.889
ARTN	NM_057090	1425.83	2.62046	0.0957343	27.3722	5.87618e-165	7.87546e-163	1.02039	0.0995257	10.2525	1.15324e-24	2.58363e-23	492.07	440.648	2973.04	2758.88	947.232	943.082
CARD10	NM_014550	8093.94	2.61228	0.0711937	36.6925	9.6156e-295	2.84522e-292	1.01804	0.0720995	14.1199	2.86518e-45	3.0648e-43	2714.35	2599.22	17326.2	15164.3	5397.02	5362.53
ADAMTS15	NM_139055	3969.4	2.60705	0.0707884	36.8288	6.39432e-297	2.05195e-294	0.66964	0.0732594	9.14067	6.20675e-20	8.91643e-19	1352.49	1389.8	8617.61	8094.33	2116.85	2245.34
MIR6892	NR_106952	271.762	2.60071	0.193342	13.4514	3.02287e-41	7.51888e-40	1.04908	0.202734	5.17465	2.28344e-07	8.90549e-07	92.7903	85.8962	526.796	556.007	158.397	210.689
VEGFA	NM_001171625	9416.33	2.59113	0.0640452	40.4578	0	0	0.91062	0.0649806	14.0137	1.28507e-44	1.34307e-42	3266.41	3078.52	19744	18484.2	5798.78	6126.02
ARL4C	NM_005737	3053.53	2.58449	0.0798698	32.3588	1.04484e-229	2.22483e-227	1.12472	0.0817525	13.7576	4.58196e-43	4.2785e-41	1045.06	951.73	6272.62	5700.08	2152.51	2199.19
CDC42EP2	NM_006779	8287.75	2.57245	0.0683904	37.6142	0	0	1.18735	0.0691492	17.1708	4.39485e-66	1.43046e-63	2689.04	2700.58	17003.1	15059.5	6174.32	6099.94
KIR2DL2	NM_014219	68.1068	2.56063	0.357398	7.16463	7.79984e-13	4.81473e-12	0.907279	0.37955	2.3904	0.0168298	0.0334103	22.4946	24.0509	128.57	146.053	50.3512	37.1213
RNF223	NM_001205252	25.5807	2.55639	0.611333	4.18167	2.89381e-05	8.55712e-05	1.61247	0.628027	2.56752	0.0102428	0.0211829	12.1846	3.43585	44.3737	46.3339	23.0776	24.0787
DPEP1	NM_001128141	90.0724	2.54838	0.317599	8.0239	1.02442e-15	7.75683e-15	1.33652	0.330039	4.04959	5.13084e-05	0.000151485	34.6792	23.192	172.944	164.183	68.1839	77.2525
BLK	NM_001330465	544.294	2.54481	0.142797	17.8211	4.84632e-71	2.36442e-69	0.673361	0.151192	4.45368	8.44108e-06	2.74353e-05	183.706	203.574	1028.56	1231.88	300.009	318.039
COTL1	NM_021149	9116.95	2.54351	0.0572896	44.3973	0	0	0.548761	0.0586975	9.34896	8.85132e-21	1.3794e-19	3301.09	3294.98	19602.9	18853.9	4819.03	4829.79
MBP	NM_001025101	15216.1	2.53884	0.0553667	45.855	0	0	1.50003	0.0557193	26.9212	1.24153e-159	4.71452e-156	4635.77	4834.24	27550.4	27488.1	13162.6	13625.5
FAM167A	NM_053279	1841.88	2.5288	0.0867606	29.1469	9.14039e-187	1.4167e-184	1.78963	0.0879845	20.3402	5.66561e-92	5.16341e-89	560.491	520.531	3183.53	3051.99	1831.53	1903.22
KRT34	NM_021013	104.977	2.52737	0.292081	8.65298	5.017e-18	4.52523e-17	1.22782	0.304789	4.02843	5.61503e-05	0.000164798	38.4283	30.9226	180.908	217.568	80.7717	81.2656
CCN1	NM_001554	36292.9	2.52665	0.0576309	43.8418	0	0	0.79283	0.0579163	13.6892	1.1774e-42	1.08607e-40	12496.7	13136.1	76548.1	71165.9	22505.9	21904.6
KRTAP4-7	NM_033061	51.3209	2.52511	0.459466	5.49574	3.89066e-08	1.58776e-07	1.56478	0.470807	3.32361	0.000888599	0.0022129	22.4946	9.44858	77.3696	104.755	58.7431	35.1148
GGT3P	NR_003267	186.594	2.51853	0.224701	11.2084	3.70845e-29	5.97548e-28	1.39328	0.232449	5.99392	2.04842e-09	1.01437e-08	68.4211	51.5377	345.888	339.446	166.788	147.482
ALDH3A1	NM_001330150	1382.3	2.51221	0.105099	23.9034	2.82602e-126	2.57552e-124	1.51974	0.107023	14.2001	9.14727e-46	1.01664e-43	436.771	429.481	2688.59	2255.25	1256.68	1227.01
RIPK4	NM_020639	17307.9	2.51004	0.0543227	46.2061	0	0	0.609884	0.0550521	11.0783	1.59888e-28	4.90954e-27	6346.29	6283.31	36833.6	35110	9626.52	9647.53
CYP1B1	NM_000104	59369.2	2.50837	0.0577194	43.458	0	0	1.12395	0.0578461	19.43	4.30485e-84	2.88476e-81	19501	20660.6	118390	110131	44384.6	43148
NDRG1	NM_001258433	12973.2	2.49639	0.0651874	38.2957	0	0	0.857776	0.0658364	13.0289	8.38046e-39	5.83915e-37	4312.41	4891.79	26272.7	25678	8382.43	8302.13
FLOT1	NM_001318875	15801.9	2.49546	0.0591047	42.221	0	0	1.27482	0.0594969	21.4267	7.53025e-102	8.57846e-99	5468.07	5000.02	29434.6	29584.2	12565.8	12758.7
MRVI1	NM_001206881	528.004	2.49466	0.144178	17.3026	4.4929e-67	2.03512e-65	1.40133	0.148307	9.4488	3.42744e-21	5.57393e-20	172.459	169.216	909.093	1015.32	414.349	487.594
RIPOR3	NR_110890	625.601	2.48993	0.134117	18.5653	6.13035e-77	3.27105e-75	1.28856	0.138344	9.31415	1.22938e-20	1.89258e-19	207.138	207.01	1257.26	1070.72	487.777	523.712
HAS3	NM_138612	2225.76	2.48727	0.0829655	29.9796	1.80851e-197	3.21914e-195	1.16085	0.0851601	13.6314	2.60409e-42	2.33589e-40	791.998	718.951	4353.18	4114.65	1652.15	1723.63
BPIFA2	NM_001319164	89.293	2.48436	0.30676	8.09872	5.55419e-16	4.30284e-15	0.749901	0.327977	2.28644	0.0222283	0.0430398	35.6165	29.2047	188.873	173.249	56.6451	52.1705
TESC-AS1	NR_120464	39.2314	2.47329	0.481828	5.13314	2.84951e-07	1.06606e-06	1.36597	0.498694	2.7391	0.00616071	0.0132909	8.43548	17.1792	72.8184	70.5081	28.3226	38.1246
LINC02547	NR_135109	203.475	2.46991	0.208982	11.8188	3.12117e-32	5.72567e-31	0.528984	0.225206	2.34889	0.0188292	0.0370217	68.4211	84.1783	442.6	404.918	115.388	105.344
ZYX	NM_003461	13346.7	2.46372	0.066923	36.8142	1.09262e-296	3.45752e-294	0.981745	0.0674571	14.5536	5.53807e-48	7.12878e-46	4908.51	4523.3	27311.5	24713.1	9490.16	9133.85
CARMN	NR_105059	50.6317	2.45877	0.431104	5.70342	1.17424e-08	5.04126e-08	1.09739	0.450225	2.43743	0.0147921	0.0296779	21.5573	13.7434	94.4364	98.7114	48.2533	27.0885
CMKLR1	NM_001142343	495.162	2.41724	0.143743	16.8164	1.84938e-63	7.7886e-62	1.13245	0.149199	7.59023	3.19347e-14	2.60322e-13	179.957	168.357	961.431	898.475	351.41	411.344
LOC440311	NR_077061	15.3691	2.38911	0.786563	3.0374	0.00238629	0.00541688	2.39067	0.785092	3.04508	0.00232617	0.00540812	2.81183	5.15377	25.0313	17.1234	22.0287	20.0656
LOC101928433	NR_136240	965.629	2.38186	0.106957	22.2693	7.32915e-110	5.75819e-108	0.466935	0.113596	4.11048	3.94837e-05	0.000118073	395.53	367.636	2030.95	1945.02	557.01	497.626
KIR2DS3	NM_012313	96.6557	2.37858	0.295239	8.05646	7.85359e-16	6.01871e-15	0.847507	0.312438	2.71256	0.00667659	0.0143099	33.7419	38.6533	186.597	190.372	72.3799	58.1902
KIR2DS2	NM_001291700	96.32	2.37077	0.295543	8.02174	1.04259e-15	7.88923e-15	0.847512	0.312674	2.71053	0.00671767	0.0143822	33.7419	38.6533	186.597	188.357	72.3799	58.1902
LOC102725023	NM_001360171	96.32	2.37077	0.295543	8.02174	1.04259e-15	7.88923e-15	0.847512	0.312674	2.71053	0.00671767	0.0143822	33.7419	38.6533	186.597	188.357	72.3799	58.1902
FAM107A	NM_001282714	1492.03	2.36859	0.093123	25.4351	1.0331e-142	1.11556e-140	1.5351	0.0947655	16.1989	5.13455e-59	1.24453e-56	524.874	463.84	2537.27	2563.47	1459.14	1403.59
IFFO2	NM_001136265	15838.6	2.3685	0.0573977	41.2647	0	0	0.780584	0.0579807	13.4628	2.5886e-41	2.14468e-39	6116.66	5940.58	31933.2	30329.6	10592.6	10119.1
SPRY4	NM_001127496	2724.23	2.36265	0.0727099	32.4942	1.28587e-231	2.76389e-229	0.686603	0.075566	9.08614	1.02619e-19	1.44237e-18	1042.25	1065.97	5332.81	5510.71	1693.06	1700.56
MIR5572	NR_049837	17.7125	2.35112	0.716584	3.28101	0.00103437	0.00248205	1.89213	0.725452	2.60821	0.0091018	0.0190096	6.56093	4.29481	34.1336	21.1524	23.0776	17.0557
KLHL30	NM_198582	52.7773	2.34862	0.396348	5.92564	3.11074e-09	1.41496e-08	0.964623	0.416849	2.31408	0.0206632	0.0402799	17.8082	21.4741	106.952	93.6751	34.6165	42.1377
BDKRB2	NM_000623	7328.69	2.33011	0.0621691	37.4802	1.93824e-307	6.40012e-305	1.0973	0.0629918	17.4197	5.84855e-68	2.08209e-65	2735.91	2648.18	13633	13437.8	5562.76	5954.46
C6orf223	NR_160956	795.833	2.32207	0.117506	19.7613	6.41026e-87	3.84346e-85	1.13237	0.1213	9.33527	1.00736e-20	1.56241e-19	307.426	275.727	1532.6	1381.96	647.223	630.059
KRTAP9-7	NM_001277332	1295.78	2.32067	0.106683	21.7529	6.4828e-105	4.84276e-103	1.1252	0.109275	10.297	7.27199e-25	1.65851e-23	429.272	520.531	2376.84	2374.11	970.31	1103.61
ITGA11	NM_001004439	10472	2.31098	0.0610718	37.8403	0	0	2.16095	0.0611096	35.3619	6.58151e-274	7.49766e-270	2908.37	3112.02	15172.4	14710	13179.4	13749.9
LOC100126447	NR_145523	107.291	2.30917	0.299331	7.71443	1.21522e-14	8.5482e-14	1.21056	0.309313	3.9137	9.08942e-05	0.000259556	34.6792	42.9481	211.629	174.256	106.996	73.2394
PAX8	NM_013952	1656.48	2.30474	0.0850119	27.1108	7.34185e-162	9.55867e-160	1.07831	0.0876383	12.3041	8.6103e-35	4.3692e-33	617.665	616.735	3004.9	3093.29	1283.96	1322.32
SHISA7	NM_001145176	25.8587	2.29109	0.722018	3.17318	0.00150781	0.00353109	3.96915	0.690631	5.74714	9.07669e-09	4.17531e-08	4.68638	2.57689	17.0668	18.1307	53.4982	59.1935
FUCA1	NM_000147	2063.96	2.28885	0.0911541	25.1097	3.89945e-139	4.07546e-137	0.458921	0.094617	4.85031	1.23271e-06	4.39831e-06	896.973	809.142	4196.16	4136.81	1267.17	1077.52
NKAIN1	NM_024522	374.17	2.27699	0.168327	13.5272	1.08077e-41	2.7179e-40	1.61522	0.171097	9.44037	3.71466e-21	6.02383e-20	142.466	109.947	653.09	568.094	389.173	382.249
PADI2	NM_007365	923.395	2.26815	0.11111	20.4136	1.26704e-92	8.08633e-91	1.28356	0.113852	11.274	1.76424e-29	5.80036e-28	349.604	322.111	1698.72	1536.07	795.13	838.741
TPRA1	NM_001353004	8025.41	2.26722	0.0631571	35.8982	3.259e-282	8.94615e-280	0.608049	0.0642783	9.45964	3.09004e-21	5.05409e-20	3409.81	3153.25	16155.5	15433.2	4929.17	5071.58
CYP26A1	NM_057157	20.9032	2.26657	0.634986	3.56949	0.000357683	0.000913002	1.55533	0.64929	2.39544	0.0166006	0.0330071	6.56093	7.73066	39.8226	29.2105	22.0287	20.0656
SPRY2	NM_005842	2265.61	2.25904	0.0781586	28.9032	1.08744e-183	1.65175e-181	0.667708	0.0811493	8.22814	1.90137e-16	1.91346e-15	893.224	949.153	4512.47	4311.07	1454.94	1472.81
MIR1-1HG	NM_178463	109.005	2.25558	0.290349	7.76853	7.94043e-15	5.66598e-14	1.3114	0.29878	4.38917	1.13786e-05	3.64781e-05	45.9265	33.4995	197.975	180.299	84.9677	111.364
PDGFB	NM_002608	5380.86	2.25377	0.0664532	33.9151	3.98421e-252	9.26288e-250	0.873204	0.0676783	12.9023	4.37034e-38	2.87786e-36	2109.81	2137.1	10530.2	9728.11	3948.37	3831.52
DAPK3	NM_001348	6324.74	2.24382	0.072771	30.8339	9.20111e-209	1.74698e-206	0.954398	0.0736425	12.9599	2.06551e-38	1.37604e-36	2587.82	2357.85	12351.8	11069.8	4855.75	4725.44
MIR637	NR_030367	126.32	2.2434	0.2642	8.49129	2.04362e-17	1.76171e-16	0.796645	0.277993	2.8657	0.00416092	0.0092409	52.4874	48.9608	263.967	216.561	77.6248	98.3213
LOC102724467	NR_120309	280.908	2.23887	0.176563	12.6803	7.60407e-37	1.65158e-35	0.805606	0.18572	4.33774	1.43956e-05	4.55415e-05	110.599	115.101	505.178	560.036	189.866	204.669
HMGA1	NM_001319082	2764.08	2.23414	0.0812213	27.5068	1.45512e-166	1.96174e-164	1.0558	0.0828038	12.7506	3.09342e-37	1.86456e-35	1084.43	1046.22	5320.3	4704.91	2237.48	2191.16
HK2	NM_000189	7607.74	2.22554	0.0605566	36.7513	1.10705e-295	3.40851e-293	0.160194	0.0622939	2.57159	0.0101234	0.0209531	3252.35	3465.05	15487.6	15933.8	3732.28	3775.34
TMEM156	NM_024943	1068.16	2.21546	0.107282	20.6508	9.59486e-95	6.39209e-93	1.60865	0.108663	14.8041	1.37896e-49	1.94695e-47	345.855	390.828	1641.83	1781.84	1087.8	1160.79
SSH1	NM_018984	45145	2.20949	0.0502953	43.9302	0	0	0.727658	0.0505106	14.406	4.7407e-47	5.83849e-45	18539.3	18662.7	85655	86408.7	30254.8	31349.5
CDK15	NM_139158	3153.88	2.20485	0.0721059	30.578	2.40232e-205	4.48642e-203	0.626135	0.0744264	8.4128	4.00326e-17	4.38089e-16	1339.37	1306.48	5897.15	6297.38	2016.15	2066.75
FOS	NM_005252	3650.67	2.20336	0.0764158	28.8338	8.09991e-183	1.22217e-180	0.457148	0.0786165	5.81491	6.06674e-09	2.84354e-08	1581.18	1558.16	6834.69	7619.91	2233.29	2076.79
GPR3	NM_005281	596.258	2.20204	0.130771	16.8389	1.26571e-63	5.35028e-62	0.89096	0.135982	6.55205	5.67543e-11	3.30967e-10	257.751	222.471	1158.27	1049.56	451.063	438.433
LOC100268168	NR_026682	2729.64	2.20092	0.0791875	27.7938	5.15104e-170	7.06995e-168	0.407362	0.0821351	4.95966	7.0615e-07	2.59081e-06	1112.55	1251.51	5485.28	5390.85	1621.73	1515.95
CPN1	NM_001308	46.7316	2.19559	0.421123	5.21365	1.85164e-07	7.04419e-07	1.15517	0.436436	2.64683	0.008125	0.0171217	19.6828	16.3203	71.6806	92.6678	40.9104	39.1279
FBLIM1	NM_001350151	8117.9	2.19235	0.0664723	32.9814	1.50263e-238	3.29192e-236	0.542176	0.0675256	8.0292	9.81103e-16	9.29071e-15	3597.26	3335.35	16503.6	15178.4	4969.04	5123.75
C2CD2	NM_015500	13110.1	2.19007	0.0558114	39.2406	0	0	0.539373	0.0565894	9.53134	1.55261e-21	2.60876e-20	5663.02	5548.04	25723.1	25434.3	7937.66	8354.3
RARRES2	NM_002889	342.213	2.18945	0.16846	12.9969	1.27406e-38	2.95002e-37	1.23795	0.173162	7.14906	8.7371e-13	6.07835e-12	131.219	127.985	614.405	568.094	335.675	275.902
MXRA7	NM_001008528	19237.7	2.18878	0.0534132	40.9784	0	0	0.484509	0.0539951	8.9732	2.88022e-19	3.89685e-18	8493.59	8095.72	37960	37668.5	11643.7	11564.8
LINC02072	NR_122104	25.014	2.18591	0.575648	3.7973	0.000146281	0.000394657	1.48758	0.588634	2.52718	0.0114982	0.0235546	9.37276	8.58962	45.5115	36.2613	27.2736	23.0754
MIR8058	NR_107025	14.9113	2.18536	0.750311	2.91261	0.00358423	0.00790084	1.82282	0.757934	2.40498	0.0161734	0.0322364	4.68638	5.15377	21.618	23.167	16.7837	18.059
CRISPLD2	NM_031476	21531.1	2.18152	0.055068	39.6151	0	0	0.367783	0.0556232	6.61204	3.79065e-11	2.24795e-10	9357.76	9565.4	43637.6	42208.2	11880.8	12537
ABCA7	NM_019112	4955.52	2.18002	0.0738073	29.5366	9.76066e-192	1.62326e-189	0.476207	0.0754339	6.3129	2.73857e-10	1.48607e-09	2130.43	2164.58	9737.19	9727.1	2769.32	3204.47
PAX8-AS1	NR_015377	903.832	2.17103	0.110273	19.6878	2.7446e-86	1.63272e-84	1.0525	0.113607	9.26445	1.96077e-20	2.97036e-19	348.667	366.777	1627.04	1596.51	694.427	789.581
PLEC	NM_000445	70608.4	2.15868	0.0720919	29.9435	5.35373e-197	9.45577e-195	1.14059	0.0721507	15.8085	2.71998e-56	5.84641e-54	28540	26696.5	133078	113556	62706.1	59073.1
ACTA1	NM_001100	56.9684	2.1549	0.392165	5.49488	3.90975e-08	1.59441e-07	0.97518	0.408063	2.38978	0.0168587	0.0334589	29.0555	17.1792	110.365	94.6823	51.4002	39.1279
LPP-AS2	NR_036497	3013.33	2.15332	0.0728784	29.5468	7.21812e-192	1.20925e-189	0.410676	0.0756665	5.42745	5.71653e-08	2.39951e-07	1306.56	1360.6	5915.36	5951.89	1703.55	1842.02
CCR7	NM_001838	273.012	2.15303	0.177498	12.1299	7.33505e-34	1.42717e-32	0.592774	0.188118	3.15107	0.00162674	0.00388141	111.536	123.691	545	502.622	185.67	169.554
PORCN	NM_022825	1454.51	2.15292	0.0875217	24.5987	1.30324e-133	1.27987e-131	0.711049	0.0911684	7.7993	6.2253e-15	5.4157e-14	605.48	626.183	2713.62	2764.93	1019.61	997.259
BHLHE40	NM_003670	6320.6	2.14997	0.060004	35.8305	3.70118e-281	1.0039e-278	0.351837	0.0617068	5.70176	1.18577e-08	5.37004e-08	2882.12	2766.72	12586.2	12480.9	3570.74	3636.89
HPCAL1	NM_002149	38391.3	2.13466	0.0520126	41.0412	0	0	0.530074	0.0522887	10.1374	3.76863e-24	8.00974e-23	17111.8	16588.3	75358	72628.4	24094.1	24567.3
KLF9	NM_001206	11918.7	2.13392	0.0548319	38.9175	0	0	0.362023	0.0558046	6.48733	8.73723e-11	4.99797e-10	5264.68	5449.26	23353.1	23674.6	6833.08	6937.67
FOSB	NM_006732	1437.5	2.13324	0.0938497	22.7304	2.24238e-114	1.81816e-112	0.679491	0.0973446	6.98026	2.94627e-12	1.95366e-11	570.801	662.26	2721.59	2693.41	1000.73	976.191
MNT	NM_020310	7731.81	2.13166	0.0698408	30.5217	1.34189e-204	2.46562e-202	0.448425	0.0709316	6.32193	2.58314e-10	1.40631e-09	3599.14	3277.8	15780	14352.4	4601.89	4779.62
ZBTB21	NM_020727	7285.97	2.12377	0.0600038	35.394	2.1118e-274	5.5948e-272	0.276428	0.0615505	4.49108	7.08635e-06	2.32343e-05	3287.96	3366.27	14122.2	14879.2	4024.95	4035.19
MIR4695	NR_039844	24.1133	2.11924	0.59835	3.54181	0.000397395	0.00100838	1.85853	0.602253	3.08596	0.00202895	0.00475838	7.49821	8.58962	40.9604	29.2105	28.3226	30.0984
DUSP1	NM_004417	17514.4	2.11266	0.0540058	39.1191	0	0	0.839842	0.0544286	15.4302	1.02614e-53	1.90079e-51	7529.14	7241.91	32059.5	31819.3	13430.1	13006.5
EREG	NM_001432	3303.27	2.11109	0.0809535	26.0778	6.5147e-150	7.61184e-148	0.565484	0.0828932	6.82183	8.98865e-12	5.66732e-11	1343.12	1570.18	6136.09	6456.53	2109.51	2204.2
DUSP8	NM_004420	4698.97	2.10626	0.0801107	26.2918	2.37699e-152	2.82069e-150	0.990038	0.0810047	12.222	2.37246e-34	1.16245e-32	1940.16	1925.79	9018.11	7630.99	3907.46	3771.33
KIR2DS5	NM_014513	117.965	2.10542	0.2597	8.10711	5.18359e-16	4.03219e-15	0.654901	0.274927	2.38209	0.0172147	0.034112	47.8011	54.9736	226.42	216.561	80.7717	81.2656
LINC02130	NR_131191	59.2277	2.10184	0.371436	5.65867	1.52546e-08	6.47228e-08	1.13962	0.383988	2.96784	0.00299898	0.00684726	21.5573	25.7689	106.952	96.6968	47.2043	57.1869
TCAF2P1	NR_110549	266.019	2.0919	0.181252	11.5414	8.15864e-31	1.41358e-29	1.39125	0.185172	7.51326	5.76706e-14	4.56873e-13	98.414	103.934	417.568	445.208	259.099	271.889
MMP14	NM_004995	12332.4	2.08716	0.061301	34.0477	4.39072e-254	1.03132e-251	0.863534	0.0618043	13.9721	2.30791e-44	2.358e-42	5395.9	5073.03	22941.2	21539.2	9325.47	9719.77
MISP	NM_173481	3830.86	2.08166	0.0714101	29.1508	8.16227e-187	1.27376e-184	0.760528	0.0729414	10.4266	1.87536e-25	4.47884e-24	1699.28	1619.14	7321.67	6724.46	2814.42	2806.17
NOG	NM_005450	2415.89	2.08128	0.105542	19.72	1.45204e-86	8.66057e-85	1.25809	0.106449	11.8188	3.12229e-32	1.27488e-30	1068.49	834.052	4329.28	3716.79	2345.53	2201.19
AJAP1	NM_018836	127.597	2.07324	0.281875	7.35517	1.90678e-13	1.23071e-12	0.717004	0.293821	2.44028	0.014676	0.0294787	51.5502	60.1274	228.695	241.742	66.086	117.384
SLC2A1	NM_006516	27456.9	2.06853	0.0522519	39.5876	0	0	0.386431	0.0526664	7.33734	2.17873e-13	1.61589e-12	12926.9	12412	53703.6	52578.9	16437.6	16682.5
GADD45A	NM_001199742	5382.66	2.06759	0.0741427	27.8866	3.87601e-171	5.48516e-169	0.766666	0.0751761	10.1983	2.01841e-24	4.3923e-23	2426.61	2259.07	10128.6	9510.54	4216.91	3754.27
PLEKHG4B	NM_052909	7369.58	2.06729	0.0601943	34.3436	1.75686e-258	4.30411e-256	0.957045	0.06095	15.7021	1.46232e-55	3.02887e-53	3121.13	3078.52	13301.9	12681.4	5923.61	6110.97
SLC25A45	NM_001278251	723.296	2.05523	0.127147	16.1642	9.01675e-59	3.42968e-57	0.845552	0.13119	6.44526	1.15402e-10	6.51628e-10	326.172	298.06	1421.1	1173.46	560.157	560.833
BAIAP2L2	NM_025045	210.448	2.05277	0.209057	9.81919	9.30918e-23	1.11749e-21	1.17313	0.214723	5.46343	4.67014e-08	1.97852e-07	88.1039	82.4604	362.954	344.483	217.14	167.548
MIR6821	NR_106879	205.122	2.05036	0.204734	10.0148	1.31284e-23	1.66361e-22	0.502601	0.216973	2.31643	0.020535	0.0400504	82.4803	104.793	393.675	383.766	141.613	124.407
MFNG	NM_001166343	1840.19	2.04887	0.0886872	23.1022	4.39749e-118	3.71083e-116	1.23698	0.0900802	13.732	6.53225e-43	6.05003e-41	737.636	735.272	3230.18	2866.66	1705.65	1765.77
FLNA	NM_001110556	73513.6	2.04529	0.0618919	33.0461	1.77016e-239	3.91566e-237	1.00223	0.0619605	16.1753	7.53102e-59	1.78736e-56	31664.9	30192.5	134966	120354	61997	61907.3
DUSP4	NM_001394	26484.6	2.04458	0.050976	40.1086	0	0	0.422937	0.0513942	8.22928	1.88349e-16	1.89631e-15	12243.6	12331.3	51248.2	50138.3	16294.9	16651.4
IL16	NM_001172128	608.763	2.04394	0.124054	16.4763	5.43532e-61	2.14625e-59	0.878366	0.128734	6.82308	8.91065e-12	5.62227e-11	264.312	260.266	1125.27	1038.48	485.679	478.564
LACC1	NM_001128303	1574.7	2.04316	0.0931936	21.9238	1.53882e-106	1.16869e-104	0.485638	0.096767	5.01863	5.20416e-07	1.9403e-06	718.891	730.118	2785.3	3184.95	996.535	1032.37
LTK	NM_002344	215.33	2.04244	0.200138	10.2052	1.87997e-24	2.47448e-23	1.1232	0.206235	5.44622	5.14519e-08	2.16968e-07	80.6057	96.2038	351.576	377.722	198.258	187.613
AKAP12	NM_005100	13076.7	2.04207	0.0541662	37.7002	0	0	0.209196	0.0551214	3.79518	0.000147534	0.000409827	6331.3	6174.22	25619.6	25879.5	7125.75	7329.96
NAGLU	NM_000263	3379.73	2.04014	0.077375	26.3669	3.28262e-153	3.97825e-151	0.68793	0.079035	8.70412	3.20042e-18	3.93727e-17	1421.85	1592.52	6426.23	5979.09	2482.94	2375.76
ATF3	NM_001030287	5914.98	2.03997	0.0718117	28.4072	1.64683e-177	2.42074e-175	0.954266	0.0725814	13.1475	1.75844e-39	1.29239e-37	2629.06	2405.95	10408.5	10292.2	5143.17	4611.07
JUN	NM_002228	18946.2	2.03979	0.0566038	36.0362	2.26851e-284	6.38095e-282	1.05519	0.0568741	18.5531	7.70152e-77	3.98799e-74	8189.92	7622.43	32306.4	32703.7	16629.5	16225
CSRP1	NM_001193570	16059.5	2.03581	0.0542531	37.5243	0	0	0.308132	0.0549642	5.60604	2.07005e-08	9.13148e-08	7643.48	7558.01	31817.1	30517.9	9297.14	9523.12
ITGA3	NM_002204	40640.9	2.03298	0.0553745	36.7132	4.49183e-295	1.3466e-292	0.628354	0.0555796	11.3055	1.23293e-29	4.09492e-28	18818.6	17915.4	77353.7	72976.9	28081.3	28699.8
HAND2-AS1	NR_136196	28.2084	2.03249	0.567373	3.58228	0.000340612	0.000872473	1.98211	0.567154	3.49483	0.000474366	0.0012279	6.56093	12.0255	45.5115	31.225	38.8124	35.1148
LOC102724927	NR_120311	636.423	2.03203	0.120191	16.9066	4.02056e-64	1.72189e-62	0.285932	0.128211	2.23017	0.0257365	0.0492095	291.493	313.521	1227.67	1247.99	355.605	382.249
LINC02192	NR_110649	516.137	2.02968	0.132105	15.3641	2.85005e-53	9.64867e-52	0.635738	0.138657	4.58497	4.54056e-06	1.52337e-05	227.758	238.792	915.919	989.128	365.046	360.177
EGOT	NR_004428	20.3329	2.02892	0.653678	3.10385	0.0019102	0.00440017	1.78824	0.657509	2.71972	0.00653373	0.0140319	5.62365	8.58962	35.2714	23.167	27.2736	22.0721
LRP5	NM_001291902	27157.5	2.0287	0.0557979	36.358	1.96302e-289	5.73402e-287	0.940775	0.0560152	16.795	2.65499e-63	7.85601e-61	11787.2	11491.2	48921.5	46063	21905.9	22776.4
RCAN1	NM_004414	5010.36	2.0226	0.0687952	29.4002	5.45423e-190	8.87637e-188	0.34369	0.0705091	4.87441	1.09135e-06	3.9189e-06	2346.94	2400.8	9233.15	10056.5	2926.66	3098.13
SPINT2	NM_001166103	2551.58	2.02167	0.0730906	27.6598	2.12877e-168	2.90431e-166	0.864271	0.0749835	11.5262	9.73912e-31	3.49994e-29	1124.73	1100.33	4557.98	4476.26	2048.67	2001.54
PPP1R15A	NM_014330	11501.8	2.01936	0.0589693	34.2442	5.31953e-257	1.28936e-254	0.613368	0.0596493	10.2829	8.41516e-25	1.90777e-23	5424.95	5058.43	20842	21650	8011.09	8024.23
LOC91370	NR_148946	764.862	2.01636	0.120272	16.7649	4.40544e-63	1.83834e-61	0.69083	0.124841	5.53366	3.13611e-08	1.35559e-07	365.538	323.829	1491.64	1296.34	557.01	554.813
ACTN1	NM_001130004	62750.4	2.01406	0.0508729	39.59	0	0	0.459769	0.0510401	9.00799	2.09864e-19	2.86663e-18	29647	29049.2	119630	117451	39553	41171.6
SIM2	NM_005069	4182.52	2.01029	0.0685325	29.3334	3.88771e-189	6.23785e-187	0.970676	0.0696126	13.944	3.42377e-44	3.45165e-42	1827.69	1763.45	7499.16	6968.22	3514.1	3522.51
CMTM3	NM_144601	3015.47	2.0095	0.0841981	23.8663	6.85983e-126	6.22687e-124	0.859999	0.0855844	10.0485	9.32312e-24	1.90509e-22	1405.91	1239.48	5643.43	5005.07	2377	2421.92
IRX1	NM_024337	3210.16	2.00581	0.100951	19.8691	7.53296e-88	4.5405e-86	0.587646	0.102392	5.73919	9.51323e-09	4.36731e-08	1644.92	1310.78	6375.03	5490.57	2328.74	2110.9
LOC154761	NR_015421	3160.36	1.99531	0.0734171	27.1777	1.19171e-162	1.56045e-160	0.474738	0.0756212	6.27785	3.43293e-10	1.8482e-09	1458.4	1515.21	5692.35	6163.42	2032.93	2099.86
CDCP1	NM_022842	5309.47	1.99492	0.0624316	31.9537	4.79516e-224	9.75472e-222	0.538743	0.0638879	8.43263	3.37971e-17	3.73621e-16	2432.23	2515.04	9738.33	9982.94	3656.76	3531.54
PIK3R5	NM_001142633	101.009	1.99459	0.285559	6.98488	2.8509e-12	1.68714e-11	1.02135	0.29537	3.45786	0.000544476	0.00139794	49.6756	36.9354	172.944	171.234	84.9677	90.2951
VASN	NM_138440	17697.3	1.98947	0.258931	7.68342	1.54896e-14	1.0809e-13	1.25761	0.258975	4.85612	1.19707e-06	4.27695e-06	8367.06	6056.54	31723.8	25550.1	18913.2	15572.9
PPP1R3B	NM_001201329	2296.09	1.98945	0.0797282	24.9529	1.9845e-137	2.04592e-135	0.340344	0.0828602	4.10744	4.00064e-05	0.000119558	1159.41	1050.51	4375.93	4394.67	1355.29	1440.71
LINC01291	NR_125792	460.698	1.98845	0.139899	14.2136	7.54971e-46	2.12887e-44	0.465145	0.147758	3.14802	0.00164379	0.00391963	215.573	219.894	815.794	911.569	308.401	292.957
GPC1	NM_002081	15456	1.98764	0.0798658	24.8872	1.02346e-136	1.05038e-134	1.27754	0.0800244	15.9644	2.26168e-57	5.15302e-55	6553.43	5995.56	27205.6	22561.6	15570.1	14849.5
LINC00683	NR_120419	160.486	1.98433	0.239982	8.26867	1.35466e-16	1.10073e-15	1.34026	0.24447	5.48232	4.19785e-08	1.78573e-07	73.1075	55.8325	235.522	272.967	147.907	177.58
LOC100289580	NR_103774	50.3239	1.97819	0.421954	4.68815	2.75679e-06	9.2017e-06	1.19113	0.43229	2.7554	0.0058621	0.0126912	14.0591	27.4868	94.4364	70.5081	49.3022	46.1508
COL6A6	NM_001102608	58.2597	1.97673	0.395973	4.99209	5.973e-07	2.15535e-06	1.48379	0.401442	3.69616	0.000218881	0.000594042	29.0555	16.3203	102.401	75.5444	65.037	61.2
LOC100996750	NM_001365252	380.487	1.97015	0.174238	11.3072	1.20865e-29	1.98114e-28	0.75212	0.179937	4.17991	2.91621e-05	8.88275e-05	158.4	187.254	575.721	778.611	300.009	282.925
PLD6	NM_178836	717.947	1.96828	0.121449	16.2067	4.52503e-59	1.74152e-57	0.560373	0.126697	4.42294	9.73686e-06	3.14094e-05	368.349	306.65	1365.35	1273.18	504.561	489.6
VASP	NM_003370	5981.95	1.96031	0.061911	31.6633	4.97989e-220	9.95279e-218	0.614905	0.0630865	9.74702	1.89969e-22	3.42697e-21	2848.38	2740.09	11126.4	10619.5	4266.22	4291.02
TRPM8	NM_024080	391.233	1.95464	0.150264	13.008	1.10145e-38	2.55294e-37	0.801537	0.156241	5.13015	2.89514e-07	1.11386e-06	188.392	166.639	671.295	703.067	298.96	319.043
SLC44A3-AS1	NR_160779	4780.53	1.95207	0.0690243	28.2809	5.93375e-176	8.55662e-174	0.422429	0.0706005	5.98338	2.18558e-09	1.07948e-08	2244.78	2374.17	8581.2	9291.96	3035.76	3155.31
CYSRT1	NM_199001	276.774	1.95114	0.175741	11.1023	1.22201e-28	1.92548e-27	1.02331	0.181254	5.64573	1.64485e-08	7.3454e-08	111.536	128.844	476.733	454.274	245.462	243.797
ZSWIM4	NM_001367834	7417.72	1.94076	0.0673479	28.8169	1.31571e-182	1.97218e-180	1.02185	0.0678849	15.0527	3.3156e-51	5.39591e-49	3306.71	3172.15	13110.7	11762.8	6561.39	6592.55
ELMSAN1	NM_001043318	17421.3	1.9406	0.0548282	35.3942	2.0943e-274	5.5948e-272	0.181228	0.0555025	3.26523	0.00109376	0.00268536	8836.64	8665.21	34064.2	33118.7	9676.87	10166.2
MYT1	NM_004535	143.039	1.93717	0.248983	7.78033	7.23332e-15	5.17438e-14	0.706651	0.259723	2.72079	0.00651263	0.0139932	70.2957	62.7042	245.762	262.895	89.1636	127.416
GPR68	NM_001348437	302.709	1.93628	0.174541	11.0935	1.34872e-28	2.12219e-27	1.60213	0.17603	9.10145	8.91378e-20	1.26222e-18	108.724	121.973	466.493	418.012	339.871	361.18
TMEM45B	NM_138788	365.713	1.93521	0.15887	12.1811	3.91978e-34	7.69899e-33	0.495612	0.166987	2.96797	0.00299772	0.00684564	188.392	164.062	621.232	724.219	247.56	248.813
SEPTIN9-DT	NR_136503	1032.64	1.91766	0.10259	18.6926	5.6903e-78	3.08685e-76	0.526242	0.106866	4.92433	8.46485e-07	3.07646e-06	533.31	463.84	1904.66	1859.4	712.26	722.361
KLF10	NM_005655	2887.6	1.9172	0.0711037	26.9635	3.96534e-160	5.01924e-158	0.577351	0.0732109	7.88614	3.11682e-15	2.81465e-14	1421.85	1342.56	5229.27	5208.54	2047.62	2075.78
LOC101928445	NR_110560	1407.08	1.91091	0.0879231	21.7339	9.81476e-105	7.28403e-103	0.369004	0.0921442	4.00464	6.21123e-05	0.000181362	712.33	682.875	2669.25	2576.57	911.567	889.909
LOC338694	NR_104161	143.422	1.91038	0.252178	7.57553	3.57658e-14	2.43468e-13	1.26279	0.257022	4.91317	8.96151e-07	3.25074e-06	61.8602	58.4094	235.522	216.561	120.633	167.548
MGAM	NM_004668	139.666	1.89422	0.25144	7.53347	4.94086e-14	3.32563e-13	0.719064	0.261746	2.74718	0.00601099	0.0129864	66.5466	65.2811	218.455	270.953	93.3596	123.403
TIMP3	NM_000362	6041.14	1.89384	0.0644328	29.3925	6.8453e-190	1.10612e-187	0.399354	0.0657358	6.07514	1.23883e-09	6.29474e-09	3097.7	2909.31	10985.3	11332.7	4074.25	3847.58
SYT2	NM_177402	519.246	1.89128	0.142406	13.2809	2.98682e-40	7.23185e-39	0.339659	0.149536	2.27142	0.0231214	0.0446515	230.57	290.329	909.093	1025.39	320.989	339.108
LINC02332	NR_146543	66.9051	1.88268	0.360103	5.22818	1.71189e-07	6.52671e-07	1.57875	0.363015	4.349	1.36762e-05	4.33618e-05	31.8674	20.6151	100.125	92.6678	83.9187	72.2361
FRMPD4	NM_001368395	752.096	1.87608	0.117652	15.946	3.0383e-57	1.11833e-55	1.09587	0.120135	9.12202	7.37355e-20	1.05197e-18	306.489	355.61	1249.29	1184.54	691.28	725.371
KRTAP4-8	NM_031960	46.3139	1.87403	0.440076	4.25841	2.05886e-05	6.19917e-05	1.27365	0.447947	2.84331	0.00446479	0.00986767	16.871	22.333	59.165	84.6097	36.7144	58.1902
PER1	NM_002616	2797.93	1.87111	0.0705587	26.5184	5.93906e-155	7.31435e-153	0.337016	0.07321	4.60341	4.15637e-06	1.40004e-05	1411.54	1423.3	5266.82	5104.79	1805.3	1775.8
MIR663B	NR_031608	35.6558	1.86741	0.485095	3.84957	0.000118326	0.000323061	1.84674	0.484399	3.81244	0.000137601	0.000384062	12.1846	13.7434	43.2359	51.3702	48.2533	45.1476
CACNA1H	NM_021098	76.2624	1.86437	0.329464	5.6588	1.52431e-08	6.46859e-08	1.10621	0.337911	3.27366	0.00106165	0.0026116	34.6792	32.6406	136.535	108.784	79.7228	65.2131
C15orf62	NM_001130448	163.924	1.86345	0.220991	8.43222	3.39163e-17	2.88339e-16	0.580388	0.232208	2.49943	0.0124392	0.0253183	77.7939	82.4604	302.652	281.025	111.192	128.42
ZNF598	NM_178167	5786.84	1.86278	0.0753924	24.7079	8.80565e-135	8.79947e-133	0.921248	0.0760311	12.1167	8.61254e-34	4.02107e-32	2682.48	2633.58	10353.9	8983.74	5191.42	4875.94
KLF2	NM_016270	2440.2	1.8627	0.0866813	21.4891	1.96841e-102	1.42375e-100	0.730134	0.0883371	8.26532	1.39326e-16	1.42478e-15	1264.39	1062.54	4303.11	4153.94	1972.09	1885.16
ADORA2B	NM_000676	9490.56	1.86198	0.0557683	33.3877	2.06687e-244	4.70915e-242	0.461137	0.0566486	8.1403	3.94284e-16	3.85387e-15	4776.36	4695.95	17444.6	16987.4	6480.62	6558.44
SMAP2	NM_022733	2859.67	1.86177	0.0730341	25.4918	2.43183e-143	2.65104e-141	0.196061	0.0758626	2.58442	0.00975424	0.0202479	1476.21	1492.02	5389.7	5398.91	1774.88	1626.32
LOC101927447	NR_134582	83.912	1.85912	0.309554	6.00578	1.90413e-09	8.82858e-09	1.30848	0.315142	4.15202	3.29551e-05	9.96613e-05	36.5538	34.3585	124.019	132.958	92.3106	83.2722
LINC02025	NR_147147	16.9074	1.8555	0.768597	2.41413	0.0157727	0.0309877	1.83203	0.767724	2.38631	0.0170185	0.0337613	2.81183	9.44858	32.9959	12.0871	22.0287	22.0721
LOC101927588	NR_125420	725.953	1.85484	0.115571	16.0493	5.77984e-58	2.16592e-56	0.473286	0.120942	3.91334	9.10284e-05	0.000259899	381.471	344.444	1264.08	1358.79	498.267	508.662
TRPM3	NM_001366143	2469.67	1.85202	0.0790226	23.4366	1.80946e-121	1.59176e-119	0.309795	0.0817347	3.79024	0.0001505	0.000417608	1233.45	1299.61	4361.14	4783.47	1545.15	1595.21
PIM3	NM_001001852	3421.88	1.84998	0.0978143	18.9132	8.88275e-80	4.9242e-78	0.947063	0.098606	9.60451	7.6518e-22	1.31975e-20	1678.66	1464.53	6145.19	5184.36	3263.39	2795.14
LRRN4	NM_152611	39.2583	1.84938	0.458254	4.03571	5.44372e-05	0.000155173	1.40786	0.464464	3.03115	0.00243625	0.00564733	19.6828	12.8844	62.5783	54.392	39.8614	46.1508
ITPRIP	NM_001272013	8963.56	1.84787	0.0576182	32.071	1.11781e-225	2.33652e-223	0.359659	0.0586012	6.1374	8.38805e-10	4.33856e-09	4596.4	4545.63	16843.8	16065.8	5812.42	5917.34
LOC102724404	NR_136205	389.401	1.84225	0.145959	12.6217	1.60335e-36	3.41409e-35	0.510254	0.153492	3.32431	0.00088639	0.00220764	190.267	198.42	683.811	710.117	275.883	277.908
ELF4	NM_001127197	9132.27	1.84071	0.058725	31.3445	1.15685e-215	2.2722e-213	0.701888	0.0593868	11.8189	3.11695e-32	1.27488e-30	4436.13	4389.3	16288.6	15324.4	7144.63	7210.57
LOC105378933	NR_135034	76.8446	1.83986	0.318752	5.77206	7.8307e-09	3.42446e-08	1.00603	0.328468	3.06279	0.00219286	0.00511854	36.5538	33.4995	119.468	130.944	72.3799	68.223
IER3	NM_003897	23140.6	1.83608	0.058862	31.1929	1.32894e-213	2.56598e-211	1.02135	0.0590341	17.301	4.62224e-67	1.57184e-64	10098.2	10936.3	38370.8	36738.8	20999.6	21699.9
NGF-AS1	NR_157569	726.939	1.83242	0.118069	15.5199	2.54507e-54	8.86648e-53	0.543361	0.122873	4.42212	9.77356e-06	3.15154e-05	337.419	386.533	1323.25	1258.07	550.716	505.653
CHRM1	NM_000738	47.7869	1.82799	0.418453	4.36844	1.25137e-05	3.8759e-05	1.68938	0.419552	4.02662	5.65848e-05	0.000165988	20.6201	16.3203	70.5429	60.4355	55.5961	63.2066
ABHD4	NM_022060	6941.17	1.82019	0.0616681	29.5159	1.80144e-191	2.9742e-189	0.9295	0.0622782	14.925	2.26733e-50	3.40133e-48	3236.41	3234.85	11367.6	11483.8	5942.49	6381.86
SLC37A2	NM_001145290	2475.2	1.80379	0.0762553	23.6546	1.05936e-123	9.42834e-122	1.09818	0.0772979	14.2071	8.27303e-46	9.33133e-44	1142.54	1096.89	4020.94	3797.37	2435.74	2357.71
LINC01970	NR_135639	4953.58	1.80024	0.171364	10.5053	8.16446e-26	1.14192e-24	0.46194	0.171887	2.68747	0.00719962	0.0153176	2880.25	2192.07	9327.59	8336.07	3470.04	3515.49
LOC100652768	NR_045215	3135.77	1.7974	0.0736692	24.3982	1.78752e-131	1.72571e-129	0.625287	0.075264	8.30793	9.73896e-17	1.01879e-15	1552.13	1573.62	5638.88	5228.68	2338.18	2483.12
AHRR	NM_020731	42917.7	1.79431	0.0541547	33.133	9.95688e-241	2.22409e-238	1.05683	0.0542446	19.4827	1.53849e-84	1.09541e-81	19863.7	19457.2	70426.8	65958.3	40567.3	41232.8
MIR10392	NR_162101	2943.68	1.79164	0.289084	6.19764	5.73174e-10	2.7827e-09	1.55506	0.289143	5.37816	7.52525e-08	3.11058e-07	1363.74	1023.02	4627.38	3635.2	4072.15	2940.61
LOC100507507	NR_161353	2270.8	1.77631	0.0906027	19.6055	1.38648e-85	8.14165e-84	0.633812	0.0923413	6.8638	6.70514e-12	4.27807e-11	1180.03	1099.47	4221.19	3587.86	1812.64	1723.63
B4GALNT2	NM_001159387	150.401	1.77208	0.237883	7.44935	9.38003e-14	6.18924e-13	1.15282	0.242585	4.75221	2.01201e-06	7.01156e-06	63.7348	72.1528	208.215	255.844	148.956	153.502
ATP8A2	NM_016529	1803.78	1.76828	0.0834507	21.1895	1.19365e-99	8.446e-98	0.288675	0.0867894	3.32615	0.000880533	0.00219425	941.962	980.935	3151.67	3398.49	1195.84	1153.77
IGFBP4	NM_001552	11743.7	1.76592	0.0609341	28.9809	1.14561e-184	1.75179e-182	0.355653	0.0616004	5.77355	7.76173e-09	3.59584e-08	6390.35	6014.45	21853.5	20332.5	7950.25	7920.89
MAFG	NM_002359	6380.87	1.7606	0.0707449	24.8866	1.03931e-136	1.06186e-134	1.05463	0.0711846	14.8155	1.16346e-49	1.67773e-47	3078.01	2844.02	10547.3	9517.59	6034.8	6263.47
PROSER2-AS1	NR_038222	634.372	1.74634	0.118885	14.6893	7.54504e-49	2.3168e-47	0.737802	0.122914	6.00261	1.94171e-09	9.65304e-09	314.925	316.957	1071.8	1048.56	542.325	511.672
ARHGEF16	NM_014448	3474.01	1.74518	0.0835212	20.8951	5.93445e-97	4.08491e-95	1.48463	0.0837211	17.733	2.33057e-70	9.15513e-68	1471.52	1443.06	5275.92	4497.41	4202.23	3953.92
LAMB3	NM_000228	1840.16	1.7444	0.0812524	21.4689	3.03865e-102	2.1909e-100	0.658057	0.083493	7.88158	3.23277e-15	2.91589e-14	936.339	925.961	3200.6	3039.91	1440.25	1497.9
LOC100996643	NR_160664	622.386	1.74177	0.13083	13.3133	1.93821e-40	4.70791e-39	0.314798	0.136698	2.30286	0.0212865	0.0413922	302.74	365.059	1043.35	1191.59	411.202	420.374
LOC105379443	NR_160670	622.386	1.74177	0.13083	13.3133	1.93821e-40	4.70791e-39	0.314798	0.136698	2.30286	0.0212865	0.0413922	302.74	365.059	1043.35	1191.59	411.202	420.374
SAMD4A	NM_015589	38884.2	1.7355	0.0584543	29.6899	1.03688e-193	1.78972e-191	0.487387	0.0586333	8.31246	9.3735e-17	9.81912e-16	19598.4	21103.8	65791.4	69748.6	28049.8	29012.8
MIR6852	NR_106911	122.094	1.7341	0.2841	6.10382	1.03561e-09	4.90957e-09	1.43487	0.28611	5.01508	5.3012e-07	1.97486e-06	54.362	49.8198	207.077	140.009	123.78	157.515
LIF-AS1	NR_149070	185.638	1.73275	0.212293	8.16206	3.29366e-16	2.60114e-15	1.00014	0.217532	4.59765	4.27281e-06	1.43799e-05	95.6021	80.7425	288.998	296.134	188.817	163.534
BCAR1	NM_001170715	22939.1	1.73092	0.0674284	25.6705	2.49475e-145	2.7727e-143	0.726596	0.0676271	10.7442	6.31382e-27	1.72074e-25	11825.6	11212.9	40817	35658	19310.7	18810.5
NOP14-AS1	NR_015453	5556.97	1.72734	0.0620452	27.8401	1.42086e-170	1.97396e-168	0.602135	0.0630693	9.5472	1.33253e-21	2.24892e-20	2796.83	2922.19	9597.24	9343.33	4279.85	4402.39
ABRACL	NM_021243	1741.53	1.72728	0.08537	20.2328	5.03388e-91	3.16829e-89	0.351655	0.088445	3.97598	7.00913e-05	0.000203227	954.147	916.513	3117.54	3075.16	1128.71	1257.11
VSIR	NM_022153	7633.82	1.72118	0.0577977	29.7794	7.22677e-195	1.26657e-192	0.429902	0.0587581	7.31648	2.54556e-13	1.87151e-12	4018.1	4096.39	13581.8	13174.9	5410.66	5521.04
EDN1	NM_001955	671.073	1.71703	0.124386	13.8041	2.40915e-43	6.37517e-42	0.350391	0.129798	2.69951	0.00694425	0.0148186	345.855	377.943	1110.48	1269.15	437.426	485.587
SH3BP2	NM_001122681	23638.7	1.71556	0.0598345	28.6718	8.58756e-181	1.27051e-178	0.89626	0.0600036	14.9368	1.90002e-50	2.90538e-48	11619.4	11459.4	39781.6	36017.6	21463.3	21491.2
RAB33A	NM_004794	281.106	1.71291	0.174826	9.79778	1.15084e-22	1.37425e-21	0.410112	0.183429	2.23581	0.0253641	0.0485667	156.525	144.306	517.694	468.375	217.14	182.597
LOC105369201	NR_160703	5642.12	1.70941	0.0633807	26.9706	3.27359e-160	4.19019e-158	0.465443	0.0645088	7.2152	5.38567e-13	3.80487e-12	3016.15	2974.59	9932.89	9658.61	3994.53	4275.98
ARPC4	NM_001024960	6478.41	1.70705	0.0618042	27.6202	6.35854e-168	8.62339e-166	0.378568	0.0629054	6.01805	1.76529e-09	8.8106e-09	3569.15	3416.09	11712.4	11092.9	4517.97	4561.91
MIR23A	NR_029495	222.675	1.70417	0.199941	8.52335	1.54998e-17	1.34635e-16	1.10657	0.203594	5.43517	5.47435e-08	2.30167e-07	93.7276	114.242	364.092	315.272	236.021	212.695
CDH5	NM_001795	250.375	1.69718	0.177718	9.54988	1.29853e-21	1.45599e-20	0.632833	0.185045	3.41989	0.000626475	0.00159286	134.03	125.408	418.706	422.041	201.405	200.656
PDLIM7	NR_103804	37884.7	1.69704	0.0644805	26.3187	1.17161e-152	1.41238e-150	0.757684	0.0645967	11.7295	9.00368e-32	3.48285e-30	20177.7	18135.3	64726.5	59493.7	32569.9	32205.3
PLAU	NM_001145031	15227.4	1.69062	0.0704653	23.9923	3.34681e-127	3.09975e-125	0.316706	0.0708989	4.46701	7.93198e-06	2.58729e-05	8660.43	8032.16	28723.5	25159.3	10646.1	10143.2
CAVIN3	NM_145040	6819.76	1.68918	0.0657753	25.681	1.90591e-145	2.12864e-143	0.683978	0.0664621	10.2913	7.71594e-25	1.75449e-23	3702.24	3316.45	11325.5	11301.4	5665.56	5607.33
ACTN1-AS1	NR_073422	2587.96	1.68881	0.0776686	21.7438	7.90046e-105	5.88249e-103	0.502151	0.0795532	6.31214	2.75195e-10	1.49251e-09	1360.92	1391.52	4555.7	4320.13	2043.42	1856.07
SLC20A2	NM_006749	58442.3	1.68555	0.0499044	33.7756	4.50363e-250	1.03647e-247	0.32464	0.0500622	6.48474	8.88843e-11	5.07936e-10	31633.1	32483.4	102050	104190	39781.7	40515.4
ARID3A	NM_005224	2481.82	1.68377	0.0824062	20.4326	8.58752e-93	5.51149e-91	0.354686	0.0845611	4.19443	2.73563e-05	8.36624e-05	1398.42	1313.35	4594.39	4117.67	1790.62	1676.48
PLCL1	NM_006226	628.052	1.68277	0.119334	14.1014	3.72532e-45	1.03258e-43	0.501238	0.124319	4.03186	5.53374e-05	0.000162496	340.231	329.842	1051.32	1098.92	458.406	489.6
MIR6745	NR_106803	49.5726	1.67688	0.464639	3.609	0.000307382	0.000791791	1.39207	0.4675	2.97769	0.00290431	0.0066491	29.9928	13.7434	92.1608	47.3412	65.037	49.1607
CPNE7	NM_153636	2780.32	1.67677	0.0816883	20.5264	1.2513e-93	8.14561e-92	1.00948	0.082511	12.2345	2.03307e-34	1.00263e-32	1318.75	1366.61	4589.84	3999.82	2700.08	2706.85
MS4A4A	NM_001243266	34.5574	1.66342	0.519298	3.20322	0.00135902	0.00320504	1.46393	0.521547	2.8069	0.00500215	0.0109564	20.6201	9.44858	53.476	41.2976	51.4002	31.1017
PICART1	NR_038230	4296.28	1.66336	0.0661658	25.1393	1.85013e-139	1.95154e-137	0.418996	0.067591	6.19899	5.68279e-10	2.9923e-09	2331.94	2350.98	7475.27	7359.03	3016.88	3243.6
TGFB1I1	NM_001164719	4040.39	1.66268	0.0710914	23.3879	5.67193e-121	4.93242e-119	0.901477	0.0718548	12.5458	4.19152e-36	2.29016e-34	1953.28	2063.23	6560.49	6160.4	3878.09	3626.85
ACTG1	NM_001614	46298.2	1.66104	0.0548364	30.2908	1.51616e-201	2.74161e-199	0.697877	0.0549522	12.6997	5.93556e-37	3.45872e-35	24088.9	23933.3	78823.7	73046.4	38836.5	39060.7
MYO1H	NM_001101421	51.9297	1.66017	0.397655	4.17491	2.98105e-05	8.79339e-05	1.0472	0.405806	2.58056	0.00986411	0.020461	21.5573	28.3458	89.8852	68.4936	45.1063	58.1902
GAS6	NM_000820	40741.4	1.65484	0.0568418	29.1131	2.45381e-186	3.77755e-184	0.500009	0.057002	8.77179	1.75849e-18	2.22462e-17	22011.9	21928.4	72217.7	66148.7	31303.8	30837.8
GNG7	NM_052847	6118.75	1.65112	0.0679821	24.2876	2.65342e-130	2.51898e-128	0.764509	0.0686186	11.1414	7.88449e-29	2.495e-27	3209.23	3077.66	10278.8	9467.23	5519.75	5159.86
PDE9A	NM_002606	863.573	1.64807	0.104392	15.7873	3.8047e-56	1.36945e-54	0.520909	0.108316	4.80917	1.51555e-06	5.35187e-06	478.948	451.814	1456.37	1459.52	654.566	680.223
FGF1	NM_001257206	1873.15	1.64248	0.0910029	18.0487	8.07958e-73	4.02812e-71	0.472492	0.0931963	5.06986	3.98112e-07	1.50474e-06	996.324	1043.64	3053.82	3314.89	1312.28	1517.96
DRD4	NM_000797	180.524	1.64006	0.219585	7.46888	8.08784e-14	5.35834e-13	0.509108	0.228545	2.2276	0.0259069	0.0494771	114.348	81.6014	294.687	314.265	145.809	132.433
SLC7A7	NM_001126106	127.511	1.63839	0.251379	6.51762	7.14317e-11	3.75866e-10	0.87737	0.258187	3.39819	0.000678335	0.00171553	71.233	57.5505	194.562	205.481	125.878	110.361
SMIM25	NM_001278655	51.9951	1.63278	0.390703	4.17909	2.92683e-05	8.64914e-05	1.51527	0.391498	3.87044	0.00010864	0.000306988	22.4946	22.333	70.5429	68.4936	61.89	66.2164
GLIS2	NM_001318918	6182.86	1.63256	0.0756815	21.5715	3.3262e-103	2.42122e-101	0.684299	0.0762983	8.96874	2.99932e-19	4.05077e-18	3259.85	3239.15	10854.5	9300.02	5354.01	5089.63
PRAM1	NM_032152	69.9604	1.63179	0.353859	4.61141	3.99951e-06	1.30964e-05	0.843113	0.363087	2.32207	0.0202293	0.0395275	41.2401	30.0637	124.019	96.6968	76.5758	51.1672
ZFP36L2	NM_006887	13249.4	1.62624	0.0791779	20.5391	9.63808e-94	6.31017e-92	1.03798	0.0793324	13.0839	4.06971e-39	2.90671e-37	6425.96	6519.52	21892.2	18076.3	13784.7	12797.8
SNAI2	NM_003068	4305.88	1.62268	0.0772261	21.0121	5.08524e-98	3.53238e-96	0.260396	0.078613	3.31238	0.000925067	0.00229594	2375.99	2519.34	7103.21	7971.45	3065.13	2800.15
GFRA2	NM_001165039	213.383	1.6185	0.193045	8.38404	5.11414e-17	4.27599e-16	0.757483	0.199202	3.80259	0.000143191	0.000398687	109.661	112.524	336.785	345.49	198.258	177.58
PRR7-AS1	NR_038915	2520.55	1.6147	0.077638	20.7978	4.52717e-96	3.07902e-94	0.341901	0.0797793	4.28559	1.82254e-05	5.70238e-05	1428.41	1408.7	4535.22	4154.94	1848.31	1747.71
TTC39C-AS1	NR_110796	2830.95	1.61395	0.0744024	21.6922	2.43022e-104	1.79773e-102	0.401776	0.0762688	5.26789	1.37999e-07	5.53259e-07	1580.25	1575.34	5043.81	4617.27	2105.31	2063.75
MIR3918	NR_037482	343.008	1.61376	0.172924	9.33217	1.03729e-20	1.09771e-19	0.529696	0.178636	2.96523	0.00302459	0.00689882	213.699	160.626	624.646	519.746	266.442	272.892
XXYLT1-AS2	NR_102710	206.389	1.61051	0.198562	8.11085	5.02663e-16	3.91544e-15	0.572551	0.206355	2.77459	0.00552711	0.0120116	118.097	105.652	317.443	364.628	170.984	161.528
WNT9A	NM_003395	2210.02	1.60707	0.0915407	17.5558	5.37125e-69	2.52327e-67	1.24357	0.0919873	13.519	1.20853e-41	1.02361e-39	1054.44	1012.72	3363.3	2935.15	2590.99	2303.53
AJUBA	NM_032876	16706.1	1.60641	0.0577436	27.8196	2.51204e-170	3.46875e-168	0.481825	0.0581167	8.29064	1.12645e-16	1.17085e-15	9396.19	9025.12	29028.4	27063	12801.8	12922.2
C11orf68	NM_031450	4516.8	1.60299	0.0736608	21.7618	5.33815e-105	4.00081e-103	0.93384	0.0742297	12.5804	2.70624e-36	1.51496e-34	2256.96	2298.58	7337.59	6504.88	4244.19	4458.57
RASD1	NM_016084	1440.74	1.60063	0.0950866	16.8334	1.38952e-63	5.86276e-62	1.11027	0.0960369	11.5609	6.50389e-31	2.35049e-29	713.267	682.875	2202.76	2031.64	1590.26	1423.65
FAM131B	NM_001371250	3574.8	1.59905	0.0702087	22.7757	7.98795e-115	6.52321e-113	0.42283	0.0717196	5.8956	3.73315e-09	1.79481e-08	2036.7	1957.57	6282.86	5817.93	2675.96	2677.75
MYC	NM_001354870	16715.1	1.59695	0.0546139	29.2407	5.89778e-188	9.39686e-186	0.344653	0.0550683	6.25864	3.88342e-10	2.07992e-09	9206.86	9732.9	28765.6	28532.6	12113.7	11939
STC1	NM_003155	4760.94	1.5927	0.0664381	23.9727	5.35855e-127	4.94289e-125	0.214505	0.0679223	3.1581	0.00158802	0.00379739	2684.36	2833.72	8052.13	8591.92	3168.98	3234.57
FAM107B	NM_001282695	16668	1.58559	0.0550548	28.8001	2.13634e-182	3.18133e-180	0.143089	0.0556039	2.57336	0.0100717	0.0208593	9654.88	9933.04	28662	30127.1	10710.1	10920.7
CAPN2	NM_001146068	27696.4	1.58345	0.0532245	29.7505	1.70992e-194	2.97395e-192	0.648944	0.0534183	12.1483	5.85474e-34	2.79068e-32	15063.9	14798.2	45720.9	43772.4	23026.2	23796.8
MIDN	NM_177401	14264.9	1.5823	0.0752441	21.0289	3.57169e-98	2.49624e-96	0.733757	0.0754805	9.72115	2.45e-22	4.37467e-21	8024.96	7104.48	24137	21165.5	12919.3	12238
RPL26L1	NM_001317981	5627.6	1.57897	0.0606893	26.0173	3.15232e-149	3.64581e-147	0.280134	0.06196	4.5212	6.1489e-06	2.03068e-05	3178.3	3312.16	9641.61	9751.27	3902.22	3980.01
GAD1	NM_000817	749.837	1.57811	0.110682	14.2581	3.99424e-46	1.13472e-44	0.885952	0.113049	7.83688	4.61887e-15	4.07577e-14	375.848	395.123	1152.58	1150.29	702.819	722.361
DNAI2	NM_001172810	24.6323	1.57788	0.58005	2.72025	0.0065233	0.0137758	1.52088	0.579932	2.62251	0.00872849	0.0182953	11.2473	10.3075	34.1336	30.2178	38.8124	23.0754
GLRA1	NM_001146040	284.449	1.57312	0.171876	9.15268	5.55402e-20	5.63163e-19	0.441266	0.179197	2.46247	0.0137985	0.0278587	147.152	172.651	450.564	501.615	213.993	220.721
ACTB	NM_001101	16027.7	1.57251	0.0559134	28.124	4.98041e-174	7.1367e-172	0.721558	0.0561975	12.8397	9.82755e-38	6.23707e-36	8754.16	8348.25	26007.6	24857.1	14020.7	14178.3
KRT16	NM_005557	17.3927	1.57084	0.681148	2.30617	0.0211013	0.0403231	1.54498	0.680232	2.27125	0.023132	0.0446681	5.62365	9.44858	23.8935	21.1524	25.1756	19.0623
KRT80	NM_182507	12675	1.57035	0.0593921	26.4404	4.71069e-154	5.73948e-152	0.15909	0.0600423	2.64962	0.00805813	0.0169918	7486.02	7465.24	23142.6	21262.2	8326.83	8367.35
MARCHF10	NM_152598	7415.85	1.56659	0.0582138	26.9111	1.62972e-159	2.05147e-157	0.295613	0.0591937	4.994	5.91423e-07	2.18892e-06	4270.23	4303.4	12928.7	12468.9	5330.94	5192.97
LINC01422	NR_110540	148.832	1.56532	0.22702	6.89505	5.38466e-12	3.10357e-11	0.705712	0.234555	3.00872	0.00262349	0.00604995	83.4175	76.4476	229.833	242.749	131.123	129.423
CCDC187	NM_001291516	36.2612	1.56508	0.484932	3.22742	0.00124913	0.00296217	1.15209	0.490974	2.34654	0.0189487	0.0372207	20.6201	14.6024	65.9917	38.2758	41.9593	36.118
LBH	NM_030915	9403.1	1.56416	0.0636155	24.5878	1.70665e-133	1.66173e-131	0.344717	0.0642869	5.36216	8.22331e-08	3.38439e-07	5686.45	5109.11	15815.3	16101	6883.43	6823.3
CSRNP1	NM_001320560	3663.95	1.56227	0.0908919	17.1882	3.25378e-66	1.4423e-64	0.498703	0.0919012	5.42651	5.74677e-08	2.40954e-07	2224.16	1873.4	6509.28	5589.28	2962.33	2825.23
C11orf24	NM_001300913	3713.08	1.56183	0.0689806	22.6416	1.68674e-113	1.35797e-111	0.371949	0.0704909	5.27656	1.3163e-07	5.294e-07	2194.16	2052.92	6346.58	6189.61	2815.47	2679.76
BAIAP2	NM_017451	56126.6	1.56039	0.0592979	26.3143	1.31405e-152	1.57575e-150	0.695717	0.0593762	11.7171	1.04176e-31	4.00939e-30	30936.7	29533.7	93492	84855.5	48939.3	49002.2
FER1L6	NM_001039112	278	1.56023	0.176583	8.83566	9.95093e-19	9.30332e-18	0.905431	0.180337	5.02077	5.1466e-07	1.92009e-06	149.964	136.575	457.391	387.795	265.393	270.885
LOC101927824	NR_160681	219.758	1.55979	0.216353	7.20947	5.61701e-13	3.50528e-12	0.627159	0.2223	2.82122	0.00478413	0.0105163	129.344	110.806	362.954	344.483	224.483	146.479
LOC284454	NR_036515	12853.1	1.552	0.0757603	20.4857	2.88664e-93	1.86315e-91	1.00447	0.0759143	13.2317	5.75717e-40	4.40172e-38	6915.22	6072	20291.3	17788.2	13255	12796.8
TACSTD2	NM_002353	5193.28	1.55021	0.0838771	18.4819	2.8888e-76	1.51656e-74	0.89996	0.0843	10.6757	1.32279e-26	3.49633e-25	2620.62	2755.55	8599.4	7150.53	5198.76	4834.8
PADI4	NM_012387	64.1495	1.54778	0.354766	4.36283	1.28392e-05	3.9708e-05	1.00437	0.361256	2.78023	0.00543205	0.0118174	39.3656	25.7689	89.8852	99.7186	62.939	67.2197
FLT3	NM_004119	51.1379	1.54419	0.395468	3.90471	9.4337e-05	0.000260404	0.932378	0.403868	2.30862	0.0209649	0.0408373	23.4319	29.2047	64.8539	88.6388	54.5472	46.1508
SMAD7	NM_005904	9085.29	1.54391	0.0586897	26.3063	1.62241e-152	1.93534e-150	0.257119	0.0595002	4.32131	1.55105e-05	4.88378e-05	5400.58	5265.44	15840.3	15260	6213.13	6532.35
LINC00452	NM_001278674	5436.11	1.54134	0.0620137	24.8548	2.2924e-136	2.33169e-134	0.422605	0.0630775	6.69977	2.0875e-11	1.26797e-10	3028.34	3182.46	8949.84	9129.79	4214.82	4111.44
MUS81	NR_146598	6988.21	1.53895	0.0670511	22.9519	1.41096e-116	1.17756e-114	0.785365	0.0675211	11.6314	2.8535e-31	1.06232e-29	3738.79	3709	11349.4	10295.2	6606.5	6230.36
HRK	NR_073189	986.477	1.53503	0.101084	15.1856	4.40182e-52	1.44929e-50	0.767463	0.103327	7.42752	1.10655e-13	8.47452e-13	517.376	539.428	1477.99	1584.42	915.763	883.889
NGF	NM_002506	12152.1	1.53101	0.0583635	26.2323	1.13774e-151	1.34313e-149	0.425752	0.058864	7.23282	4.73081e-13	3.36203e-12	6883.35	7049.5	19629.1	20634.7	9106.23	9609.41
ALDH1B1	NM_000692	2774.8	1.53074	0.0701905	21.8084	1.93041e-105	1.45637e-103	0.853848	0.0711813	11.9954	3.75558e-33	1.66798e-31	1451.84	1470.54	4238.26	4206.31	2615.12	2666.72
FGD2	NM_173558	89.1433	1.52878	0.29873	5.11761	3.09428e-07	1.1529e-06	1.29399	0.300666	4.30374	1.67939e-05	5.27334e-05	44.9892	39.5123	120.606	122.886	96.5065	110.361
CFLAR	NM_003879	11377.1	1.52839	0.0548818	27.8487	1.11654e-170	1.56069e-168	0.248007	0.055571	4.46289	8.08631e-06	2.63612e-05	6602.17	6855.38	19258.2	19564	8032.07	7950.99
RELB	NM_006509	3561.02	1.52744	0.0746983	20.4481	6.24181e-93	4.01733e-91	1.88642	0.0742304	25.413	1.81121e-142	4.58519e-139	1410.6	1407.84	4284.91	3842.69	5205.06	5215.04
MOB3A	NM_130807	10466.2	1.52662	0.0633182	24.1103	1.94847e-128	1.81942e-126	0.843047	0.0636143	13.2525	4.36572e-40	3.37182e-38	5719.26	5347.04	16598.1	15284.1	9871.99	9976.61
ADRB2	NM_000024	7452.7	1.523	0.0629082	24.21	1.74747e-129	1.64522e-127	0.51589	0.0635805	8.11396	4.89944e-16	4.74612e-15	4096.83	4333.46	11842.1	12387.3	6197.4	5859.15
MIR935	NR_030632	33.483	1.51841	0.486905	3.1185	0.00181777	0.00420381	1.44978	0.487014	2.97688	0.00291198	0.00666397	14.9964	15.4613	39.8226	47.3412	46.1553	37.1213
NTSR1	NM_002531	668.552	1.51824	0.116676	13.0124	1.03992e-38	2.41278e-37	0.715689	0.119706	5.97874	2.24866e-09	1.10895e-08	356.165	371.931	1079.76	1007.26	605.264	590.931
MEAK7	NM_020947	4146.07	1.51643	0.064101	23.6569	1.00251e-123	8.9573e-122	0.373931	0.0654894	5.7098	1.13109e-08	5.13361e-08	2440.67	2383.62	7004.22	6796.98	3096.6	3154.31
MIR636	NR_030366	483.655	1.51389	0.329954	4.58817	4.47152e-06	1.45542e-05	1.78863	0.32933	5.43111	5.60047e-08	2.35296e-07	217.448	179.523	708.842	425.063	726.946	644.105
CCND1	NM_053056	6441.1	1.511	0.0621015	24.3311	9.18803e-131	8.759e-129	0.641864	0.0627582	10.2276	1.49228e-24	3.28504e-23	3582.27	3560.4	10532.5	9826.82	5531.29	5613.35
LY6K	NM_017527	1199.54	1.50731	0.0937578	16.0766	3.72136e-58	1.40145e-56	0.685241	0.0959272	7.14334	9.10878e-13	6.32149e-12	686.086	634.773	1889.87	1863.43	1085.7	1037.39
SMIM29	NM_178508	1128.53	1.50696	0.103252	14.5949	3.0251e-48	9.14109e-47	1.01515	0.104385	9.72508	2.35728e-22	4.21241e-21	562.365	591.825	1752.19	1531.03	1200.04	1133.71
DDAH1	NM_001134445	40825.9	1.5063	0.0584862	25.7548	2.84609e-146	3.19435e-144	0.410375	0.0586342	6.9989	2.57981e-12	1.71917e-11	22711.1	24669.4	65405.7	69196.7	31312.2	31660.5
LYSMD4	NM_001284420	1451.23	1.50604	0.109017	13.8147	2.07714e-43	5.5158e-42	0.571229	0.110831	5.15406	2.54904e-07	9.88047e-07	869.792	765.335	2447.38	2195.82	1337.45	1091.57
GSTT4	NM_001358664	18.3106	1.50545	0.657496	2.28967	0.0220406	0.0419597	1.57918	0.654145	2.41411	0.0157738	0.0315033	7.49821	8.58962	20.4802	25.1815	22.0287	26.0853
LOXL2	NM_002318	41574.2	1.50391	0.0515905	29.1509	8.14456e-187	1.27376e-184	0.20147	0.0517974	3.88957	0.000100424	0.000285151	25283	24746.7	72301.9	69587.5	28401.2	29125.2
TNS4	NM_032865	3439.04	1.4928	0.0661432	22.5692	8.70953e-113	6.96274e-111	0.310156	0.0678425	4.57171	4.8377e-06	1.61616e-05	2009.52	2072.68	5745.83	5744.4	2516.51	2545.32
CXCL8	NM_000584	305.773	1.48961	0.168498	8.84051	9.52846e-19	8.93401e-18	1.24547	0.169557	7.34544	2.05083e-13	1.5285e-12	137.78	158.908	401.639	432.114	343.018	361.18
JMJD6	NM_001081461	7457.75	1.48906	0.0589367	25.2653	7.68694e-141	8.2225e-139	0.358508	0.0597709	5.99804	1.99714e-09	9.91129e-09	4515.79	4277.63	12431.5	12249.3	5606.82	5665.52
BAG3	NM_004281	9931.87	1.48619	0.0557358	26.665	1.19988e-156	1.48576e-154	0.434877	0.0563401	7.71878	1.17449e-14	1.00185e-13	5766.12	5797.14	16487.7	15908.6	7887.31	7744.31
ARPC4-TTLL3	NM_001198793	12260.7	1.4824	0.0587759	25.2212	2.34345e-140	2.49501e-138	0.387607	0.0592658	6.54014	6.1462e-11	3.57415e-10	7352.93	7064.96	20838.6	19447.1	9464.98	9395.71
ETV4	NM_001079675	364.496	1.48202	0.156435	9.4737	2.70092e-21	2.96854e-20	1.20537	0.157568	7.64982	2.01258e-14	1.6772e-13	178.082	180.382	502.902	498.593	444.769	382.249
GPRC5C	NM_001366261	580.209	1.48042	0.125087	11.8351	2.56912e-32	4.72437e-31	0.57812	0.128858	4.48648	7.24109e-06	2.37144e-05	342.106	316.957	962.569	876.315	485.679	497.626
COL15A1	NM_001855	2120.42	1.47856	0.0778335	18.9964	1.82499e-80	1.02922e-78	0.77579	0.0790637	9.81222	9.97454e-23	1.82979e-21	1120.98	1192.24	3160.77	3286.69	1977.33	1984.49
IER2	NM_004907	13379.2	1.47431	0.0539831	27.3107	3.16893e-164	4.22227e-162	0.457988	0.054428	8.41458	3.94318e-17	4.3193e-16	7823.44	7757.29	22059.4	21233	10728	10673.9
MAGIX	NM_001099682	886.838	1.47306	0.103305	14.2594	3.91979e-46	1.11636e-44	0.29558	0.107481	2.75007	0.00595834	0.0128824	552.055	511.942	1454.09	1497.79	641.978	663.167
ALPK2	NM_052947	3322.1	1.47288	0.0728187	20.2266	5.71045e-91	3.57436e-89	0.527889	0.0740258	7.13115	9.95369e-13	6.87435e-12	1838	1981.63	5254.3	5350.56	2650.78	2857.34
MIR4444-1	NR_039646	211.394	1.46755	0.244224	6.00903	1.86639e-09	8.66242e-09	1.3027	0.244817	5.32111	1.03138e-07	4.20227e-07	98.414	104.793	354.99	208.503	276.932	224.735
MIR4444-2	NR_049831	211.394	1.46755	0.244224	6.00903	1.86639e-09	8.66242e-09	1.3027	0.244817	5.32111	1.03138e-07	4.20227e-07	98.414	104.793	354.99	208.503	276.932	224.735
KLF15	NM_014079	196.86	1.46741	0.206035	7.12215	1.06254e-12	6.47819e-12	1.0861	0.208433	5.21077	1.88061e-07	7.40928e-07	111.536	89.3321	286.723	267.931	212.944	212.695
ALDH4A1	NM_001319218	3922.07	1.46486	0.0718926	20.3757	2.74574e-92	1.74746e-90	0.743136	0.0726395	10.2305	1.44829e-24	3.19228e-23	2203.54	2126.79	6272.62	5681.95	3680.88	3566.66
UGT1A1	NM_000463	46.3427	1.46363	0.424476	3.44809	0.000564566	0.00140473	0.985291	0.43098	2.28616	0.0222448	0.0430681	26.2437	22.333	58.0272	75.5444	36.7144	59.1935
PXDC1	NM_183373	16978.3	1.46161	0.0537246	27.2056	5.57139e-163	7.38015e-161	0.484307	0.0540607	8.95858	3.289e-19	4.42626e-18	10056	9713.15	27692.6	26753.8	13806.7	13847.3
IL32	NM_001369593	133.452	1.45765	0.287156	5.07614	3.85171e-07	1.41841e-06	2.99369	0.272952	10.9678	5.45764e-28	1.60241e-26	39.3656	29.2047	102.401	85.617	261.197	282.925
MUC5B	NM_002458	93.7303	1.45608	0.28564	5.09762	3.43955e-07	1.27467e-06	0.750186	0.293248	2.5582	0.0105216	0.0217219	45.9265	57.5505	144.499	140.009	88.1146	86.282
CD81	NM_001297649	4010.2	1.45441	0.0746144	19.4924	1.27453e-84	7.40787e-83	1.01293	0.0750046	13.505	1.46197e-41	1.23369e-39	2072.32	2105.32	6045.07	5406.97	4351.18	4080.34
LOC105371855	NR_147886	2705.44	1.4536	0.0780593	18.6217	2.14102e-77	1.15595e-75	0.536797	0.0793937	6.7612	1.36851e-11	8.46597e-11	1538.07	1589.94	4126.76	4440	2165.1	2372.75
RAB38	NM_022337	233.422	1.4535	0.1899	7.65401	1.94811e-14	1.34911e-13	0.549388	0.1961	2.80157	0.00508551	0.0111246	126.532	142.588	340.199	396.86	208.748	185.607
PCDHGC4	NM_018928	3959.55	1.45002	0.0672302	21.568	3.58624e-103	2.6022e-101	0.674904	0.0680936	9.91141	3.71349e-23	7.10993e-22	2226.03	2232.44	6126.99	6054.63	3430.18	3687.05
IZUMO4	NM_001039846	179.555	1.4494	0.207506	6.98483	2.85207e-12	1.6874e-11	0.72216	0.213178	3.38759	0.000705101	0.00177939	105.912	94.4858	269.656	276.996	165.739	164.538
CFL1	NM_005507	9311.47	1.44623	0.217268	6.65645	2.80525e-11	1.52469e-10	0.83423	0.217354	3.83811	0.000123983	0.000347841	5884.22	4259.59	14972.2	12668.3	9405.19	8679.37
PFKP	NM_001323069	23336.1	1.44597	0.0551808	26.2043	2.37532e-151	2.78966e-149	0.312411	0.0554695	5.63212	1.78006e-08	7.89968e-08	14256.9	13936.7	39661	37152.7	17405.8	17603.5
MIR27A	NR_029501	288.17	1.44411	0.165991	8.6999	3.32187e-18	3.02137e-17	0.630545	0.171051	3.68631	0.000227531	0.00061605	164.961	163.203	441.462	451.252	264.344	243.797
SMIM19	NM_001135676	3974.76	1.44382	0.0702146	20.563	5.88693e-94	3.86535e-92	0.235944	0.0716524	3.29289	0.000991632	0.00244967	2530.64	2338.95	6757.32	6487.75	2950.79	2783.1
WWTR1-AS1	NR_040250	1856.06	1.44262	0.0924775	15.5997	7.31475e-55	2.57588e-53	0.501808	0.0941753	5.32844	9.90581e-08	4.04687e-07	1175.34	994.678	3036.76	2858.6	1587.11	1483.85
LOC101928841	NM_001304433	42.5752	1.43903	0.429034	3.35412	0.000796171	0.00194031	1.06387	0.434265	2.44982	0.0142928	0.0287801	24.3692	19.7561	56.8894	62.45	38.8124	53.1738
C15orf39	NM_015492	4071.1	1.43705	0.172595	8.32614	8.3523e-17	6.88989e-16	0.845871	0.172832	4.89418	9.87152e-07	3.56043e-06	2511.9	1925.79	6310.17	5704.11	3813.06	4161.6
SLC7A5P2	NR_002594	9736.18	1.43634	0.0627978	22.8725	8.73167e-116	7.20805e-114	0.406149	0.0633352	6.41269	1.42977e-10	8.00979e-10	5872.97	5737.01	16418.3	15004.1	7839.06	7545.66
AIFM2	NM_001198696	2977.09	1.4354	0.0727164	19.7397	9.83087e-87	5.87891e-85	0.509605	0.074037	6.88312	5.85566e-12	3.7653e-11	1795.82	1687.86	4837.87	4583.03	2435.74	2522.24
LOC101926963	NR_110054	301.88	1.43427	0.164937	8.69586	3.44216e-18	3.12829e-17	0.862653	0.16813	5.13088	2.88398e-07	1.10975e-06	165.898	162.344	420.982	465.354	293.715	302.99
SLC25A4	NM_001151	1815.46	1.43321	0.0828401	17.301	4.62652e-67	2.09148e-65	0.738794	0.0841784	8.77652	1.68605e-18	2.13416e-17	1057.25	972.345	2687.46	2790.11	1716.14	1669.46
RTL6	NM_032287	3865.31	1.42996	0.0826069	17.3105	3.9231e-67	1.78411e-65	0.601553	0.0833911	7.21363	5.44779e-13	3.84518e-12	2216.66	2232.44	6514.97	5476.47	3459.55	3291.76
ANGPTL4	NM_001039667	238.884	1.42906	0.18612	7.67815	1.614e-14	1.12491e-13	0.49352	0.192592	2.56252	0.0103916	0.021473	145.278	135.716	397.088	359.591	215.042	180.59
PCSK6	NM_001291309	226.673	1.42861	0.1958	7.29625	2.95889e-13	1.88364e-12	0.707994	0.20053	3.53061	0.000414602	0.00108292	140.591	115.101	334.51	352.541	228.678	188.616
ZNF395	NM_018660	7459.06	1.42776	0.0577891	24.7064	9.13748e-135	9.09119e-133	0.22577	0.058718	3.84499	0.000120559	0.000338737	4652.64	4556.79	12604.4	12171.7	5356.11	5412.69
SNORD139	NR_000026	176.768	1.42537	0.23664	6.02337	1.70818e-09	7.95568e-09	0.952675	0.239672	3.97491	7.04047e-05	0.000204005	74.0448	114.242	228.695	278.003	194.062	171.561
TNK2	NM_005781	7521.34	1.42516	0.0648102	21.9897	3.60986e-107	2.75997e-105	0.362807	0.0655116	5.53805	3.05852e-08	1.32456e-07	4706.06	4372.12	12643.1	11734.6	5873.26	5798.95
SPRY4-AS1	NR_120664	3217.56	1.42475	0.0709409	20.0837	1.02515e-89	6.32982e-88	0.629787	0.071982	8.74924	2.14803e-18	2.69646e-17	1919.54	1771.18	5017.64	4888.23	2834.35	2874.39
GASAL1	NR_149020	637.58	1.42469	0.121792	11.6977	1.30931e-31	2.34154e-30	0.485834	0.125523	3.87049	0.000108617	0.000306962	406.778	346.162	1016.04	1003.23	525.541	527.725
BHLHE40-AS1	NR_125916	2225	1.42388	0.082335	17.2938	5.23969e-67	2.36398e-65	0.288475	0.084356	3.41974	0.000626822	0.00159356	1360.92	1360.6	3812.73	3491.16	1743.41	1581.17
LRRC2	NM_024512	327.382	1.42386	0.166074	8.57362	1.00284e-17	8.86643e-17	1.18538	0.167054	7.09584	1.28572e-12	8.79693e-12	149.027	180.382	424.395	460.317	361.899	388.269
ARG2	NM_001172	461.559	1.42365	0.136731	10.4121	2.18337e-25	2.99854e-24	0.90626	0.138972	6.52116	6.97637e-11	4.03221e-10	246.504	251.676	689.499	647.667	482.533	451.476
TCAF2	NM_001363538	12557.1	1.42364	0.0527867	26.9696	3.36152e-160	4.27871e-158	0.431426	0.0532601	8.10036	5.47959e-16	5.28788e-15	7451.34	7523.65	20054.7	20118	10062.9	10132.1
LOC101928119	NR_147613	822.329	1.42145	0.107838	13.1813	1.12474e-39	2.67775e-38	0.422584	0.111366	3.79457	0.000147901	0.000410798	491.133	492.185	1252.7	1379.94	660.86	657.148
PCDHGC5	NM_018929	3479.64	1.4209	0.0689593	20.6049	2.48056e-94	1.63344e-92	0.698561	0.0698418	10.0021	1.49271e-23	2.98072e-22	1958.91	1979.91	5313.47	5233.72	3084.01	3307.81
CBLC	NM_001130852	35.6834	1.41854	0.489237	2.8995	0.00373762	0.00821117	1.17566	0.492372	2.38775	0.016952	0.0336383	21.5573	14.6024	50.0627	46.3339	52.4492	29.0951
MEGF6	NM_001409	39080.5	1.41727	0.0687715	20.6084	2.30611e-94	1.52297e-92	0.747209	0.0688439	10.8537	1.91574e-27	5.42889e-26	22139.4	21694	63084.7	53989.1	37404.7	36171.2
SIRPB1	NM_006065	626.64	1.41657	0.120275	11.7777	5.08396e-32	9.21504e-31	0.784293	0.122662	6.39392	1.61687e-10	9.00263e-10	344.917	352.175	971.671	890.417	592.676	607.987
EMD	NM_000117	2445.71	1.41538	0.083582	16.934	2.5243e-64	1.08722e-62	0.584191	0.0848113	6.88812	5.65326e-12	3.63853e-11	1382.48	1456.8	3969.74	3606.99	2240.63	2017.59
MIR130B	NR_029845	23.749	1.41445	0.591028	2.3932	0.016702	0.0326614	1.81837	0.581062	3.12939	0.00175169	0.0041556	11.2473	8.58962	30.7203	22.1597	35.6654	34.1115
NEXN	NM_001172309	4823.38	1.40644	0.0650275	21.6283	9.7242e-104	7.1701e-102	0.259714	0.0662296	3.92142	8.80285e-05	0.000251902	2871.81	3096.56	7870.08	7954.32	3618.99	3528.53
CDKN1A	NM_001291549	11176	1.4039	0.0560074	25.0664	1.15818e-138	1.20493e-136	0.493085	0.056459	8.73351	2.46887e-18	3.07718e-17	6623.73	6644.93	17902	17211	9177.56	9497.04
PFKL	NM_001002021	7151.84	1.40369	0.0804148	17.4556	3.1213e-68	1.43959e-66	0.885704	0.080663	10.9803	4.75352e-28	1.39928e-26	4071.53	3739.92	11223.1	9445.07	7396.38	7034.99
LINC01123	NR_046110	3483.29	1.40305	0.0662494	21.1783	1.51418e-99	1.06809e-97	0.420078	0.0675894	6.21514	5.12788e-10	2.71328e-09	2062.94	2131.09	5550.13	5542.95	2838.55	2774.07
HILS1	NR_024193	46.9867	1.40167	0.411499	3.40625	0.000658616	0.00162402	1.54276	0.408346	3.77806	0.000158053	0.000436758	20.6201	22.333	60.3028	53.3847	66.086	59.1935
IL1A	NM_000575	104.24	1.40018	0.271252	5.16191	2.44446e-07	9.20422e-07	0.728578	0.278086	2.61997	0.00879367	0.0184144	56.2365	61.8453	143.361	168.212	95.4575	100.328
C11orf91	NM_001166692	1441.92	1.39997	0.112166	12.4812	9.45395e-36	1.96353e-34	0.984512	0.112841	8.7248	2.6665e-18	3.31081e-17	788.249	751.592	2198.21	1866.45	1682.57	1364.46
C19orf33	NM_001317801	1991.69	1.3999	0.0877853	15.9469	2.99352e-57	1.10363e-55	0.882236	0.0885995	9.95757	2.33694e-23	4.58612e-22	1105.99	1073.7	2985.56	2766.94	2136.78	1881.15
FOXL1	NM_005250	322.363	1.3995	0.162396	8.61782	6.82392e-18	6.11389e-17	0.440554	0.168087	2.62098	0.00876777	0.0183675	204.326	182.959	547.276	474.419	264.344	260.853
RIN1	NM_001363559	6736.22	1.39868	0.0785479	17.8067	6.27062e-71	3.04627e-69	0.707493	0.0789298	8.96357	3.14347e-19	4.23541e-18	4072.46	3598.19	10822.6	9400.75	6247.75	6275.51
TEX26-AS1	NR_038287	265.677	1.39315	0.184368	7.55636	4.14514e-14	2.80329e-13	0.437122	0.190433	2.29542	0.0217094	0.0421281	148.09	171.792	389.123	451.252	239.168	194.636
C10orf90	NM_001350921	567.398	1.39294	0.127067	10.9622	5.80434e-28	8.95668e-27	0.336895	0.131734	2.55739	0.010546	0.0217646	332.733	363.341	879.51	948.838	462.602	417.364
UBALD1	NM_145253	1554.17	1.3927	0.217449	6.40472	1.50643e-10	7.71814e-10	0.763464	0.217984	3.50239	0.00046111	0.00119685	1026.32	725.823	2470.14	2129.35	1512.63	1460.77
A3GALT2	NM_001080438	968.662	1.39196	0.0995812	13.9782	2.11911e-44	5.76843e-43	0.394613	0.102832	3.83744	0.000124323	0.000348709	583.923	592.684	1575.84	1512.9	750.023	796.604
ILK	NM_001278442	3223.82	1.38984	0.0689995	20.1427	3.11568e-90	1.93955e-88	0.584449	0.0700894	8.33862	7.51652e-17	7.95801e-16	1928.91	1849.35	5018.78	4881.18	2882.61	2782.09
VDR	NM_001364085	3362.43	1.38877	0.070743	19.6312	8.36633e-86	4.92554e-84	0.772524	0.0714819	10.8073	3.17999e-27	8.87903e-26	1978.59	1809.83	4991.48	4925.5	3224.58	3244.6
LOC100288175	NR_148960	1978.27	1.38815	0.0998852	13.8975	6.56289e-44	1.76331e-42	1.27985	0.099954	12.8044	1.54944e-37	9.67187e-36	1026.32	937.128	2789.86	2349.93	2529.1	2237.31
STX12	NM_177424	6289.43	1.38408	0.0627092	22.0715	5.94285e-108	4.60551e-106	0.220984	0.0636877	3.4698	0.00052085	0.00134167	4013.41	3888.52	10599.6	10025.2	4712.03	4497.7
LINC01106	NR_027244	3714.91	1.38405	0.0648175	21.353	3.6531e-101	2.61736e-99	0.41897	0.0660762	6.3407	2.28716e-10	1.25326e-09	2221.34	2283.98	5858.47	5901.53	3003.24	3020.87
PCDHGC3	NM_032403	6731.75	1.38125	0.0647681	21.3261	6.50148e-101	4.64356e-99	0.559358	0.0653407	8.56064	1.12242e-17	1.30012e-16	3970.3	3983.01	10367.5	10350.6	5566.96	6152.11
SLC16A6	NM_004694	708.124	1.37753	0.11249	12.2459	1.768e-34	3.51808e-33	0.325022	0.116705	2.785	0.0053528	0.0116561	423.649	451.814	1166.23	1110	540.227	556.82
BIN1	NM_001320641	12718.1	1.37136	0.059663	22.985	6.58038e-117	5.51204e-115	0.440456	0.0600479	7.33508	2.21584e-13	1.64084e-12	7912.48	7521.93	20686.1	19244.7	10502.4	10441.1
EPS8L2	NM_022772	8649.9	1.36894	0.0782842	17.4868	1.80684e-68	8.36728e-67	0.942856	0.0784512	12.0184	2.84534e-33	1.27866e-31	4843.84	4583.42	13161.9	11188.6	9449.25	8672.34
CAPZB	NM_001206541	28418.3	1.36838	0.0506263	27.0291	6.72719e-161	8.70865e-159	0.421348	0.050834	8.28871	1.14487e-16	1.18783e-15	17301.2	17348.5	44584.2	44874.4	22840.6	23561
LMNA	NM_001282625	17987.7	1.36838	0.0535888	25.5349	8.08835e-144	8.90265e-142	0.464577	0.053881	8.62229	6.56305e-18	7.79222e-17	11126.4	10626.2	28196.7	27961.5	15155.7	14859.6
DRAP1	NM_006442	1184.61	1.36668	0.114831	11.9017	1.16023e-32	2.16678e-31	0.766704	0.116086	6.60461	3.98558e-11	2.35741e-10	751.695	595.261	1856.87	1614.64	1122.41	1166.81
ZNF628	NM_033113	1508.33	1.36657	0.101395	13.4777	2.11493e-41	5.27782e-40	0.803615	0.102429	7.84561	4.30851e-15	3.81669e-14	857.607	841.783	2383.67	2000.42	1560.89	1405.59
TOM1	NM_001135729	13187.1	1.36586	0.0601531	22.7064	3.87689e-114	3.13231e-112	0.845203	0.0603351	14.0085	1.38314e-44	1.42595e-42	7267.64	7454.93	19741.8	18207.2	13456.4	12994.5
CD63	NM_001257389	2286.79	1.36569	0.0901192	15.1543	7.09638e-52	2.31971e-50	1.15314	0.0903403	12.7644	2.59243e-37	1.57931e-35	1271.88	1094.32	3106.16	2988.54	2778.76	2481.11
DGKE	NM_003647	3864.52	1.36117	0.0655692	20.7594	1.00878e-95	6.76001e-94	0.254059	0.0669975	3.79207	0.000149398	0.000414703	2441.6	2428.29	6164.54	6344.72	2970.72	2837.27
FOXC2	NM_005251	1711.5	1.35939	0.115143	11.8062	3.62774e-32	6.62296e-31	0.94808	0.115693	8.19483	2.50954e-16	2.49356e-15	1005.7	863.257	2677.22	2118.27	1929.08	1675.48
TPM2	NM_213674	10074.8	1.35821	0.0586624	23.1531	1.35403e-118	1.15113e-116	0.407871	0.0591698	6.89323	5.45389e-12	3.51518e-11	5986.38	6373.5	15554.7	16134.3	8160.04	8239.93
CYTH4	NM_001318024	177.581	1.35597	0.223363	6.07072	1.27338e-09	5.99067e-09	0.722345	0.227941	3.16899	0.00152967	0.00366825	106.849	97.9217	242.349	281.025	143.711	193.633
ADAMTSL4-AS1	NR_104133	17440.3	1.35507	0.0565476	23.9634	6.69792e-127	6.15344e-125	0.274118	0.0569064	4.81699	1.4574e-06	5.1545e-06	10993.3	10956.1	28924.8	27226.2	12984.3	13557.3
ADAMTS14	NM_080722	5900.72	1.35482	0.0604597	22.4086	3.24551e-111	2.57651e-109	0.774666	0.0609204	12.716	4.81616e-37	2.84278e-35	3398.56	3321.61	8764.38	8423.71	5768.36	5727.72
PARD6B	NM_032521	3702.32	1.35442	0.0674058	20.0935	8.40367e-90	5.21714e-88	0.24185	0.0688669	3.51185	0.000444997	0.00115753	2316.01	2370.74	5914.22	6069.74	2857.43	2685.78
LINC02012	NR_145451	430.11	1.3524	0.141797	9.5376	1.46182e-21	1.63345e-20	0.636433	0.145246	4.38175	1.1773e-05	3.76473e-05	259.625	245.663	676.984	613.421	377.634	407.331
SGSM2	NM_001346700	7590.44	1.34412	0.0573843	23.4231	2.48716e-121	2.17952e-119	0.402122	0.0580656	6.92531	4.35023e-12	2.83593e-11	4720.12	4650.42	12094.7	11695.3	6162.78	6219.33
TSPAN4	NM_001025239	7899.02	1.34346	0.0862562	15.5752	1.07245e-54	3.76499e-53	0.871214	0.086445	10.0783	6.89429e-24	1.42411e-22	4399.57	4430.53	12504.3	9907.4	8187.32	7965.03
TPCN1	NM_001351346	7976.15	1.33713	0.0602367	22.198	3.59269e-109	2.81292e-107	0.691284	0.0606271	11.4022	4.07538e-30	1.40133e-28	4740.74	4567.96	12117.4	11401.2	7493.94	7535.63
GYPC	NM_016815	5437.14	1.33377	0.0604084	22.0792	5.00501e-108	3.89195e-106	0.482558	0.0612055	7.88422	3.16518e-15	2.85719e-14	3280.47	3352.53	8481.07	8240.38	4630.21	4638.16
LINC00601	NR_073453	1252.19	1.33363	0.0919182	14.5089	1.06425e-47	3.16965e-46	0.289744	0.0948306	3.05539	0.00224768	0.00523738	811.681	773.066	1933.1	2058.84	947.232	989.233
NAT14	NM_020378	1906.96	1.33124	0.086551	15.3811	2.19353e-53	7.45931e-52	0.789813	0.0874692	9.02962	1.72276e-19	2.37743e-18	1128.48	1053.09	2897.95	2591.68	1917.54	1853.06
CALB2	NM_007088	106.256	1.33101	0.274579	4.84745	1.25061e-06	4.34094e-06	0.912233	0.278375	3.277	0.00104916	0.00258291	57.1738	60.9863	129.708	167.205	109.094	113.371
LINC00243	NR_130726	780.424	1.32695	0.107061	12.3944	2.80376e-35	5.75502e-34	0.541353	0.109886	4.92648	8.37239e-07	3.0446e-06	474.262	468.993	1198.09	1168.42	697.574	675.207
TMEM88	NM_203411	286.172	1.32327	0.16933	7.81469	5.50984e-15	3.97644e-14	1.16228	0.16995	6.83897	7.97657e-12	5.04829e-11	144.34	154.613	380.021	368.657	327.283	342.118
ITGA5	NM_002205	5522.35	1.32305	0.0612034	21.6173	1.23429e-103	9.07162e-102	0.581246	0.0618597	9.39619	5.65726e-21	9.01364e-20	3370.44	3259.76	8146.56	8438.81	4930.22	4988.3
CD9	NM_001330312	5384.79	1.3217	0.0606603	21.7886	2.9771e-105	2.23862e-103	0.733467	0.061174	11.9898	4.01645e-33	1.78036e-31	3176.43	3082.82	7816.6	7827.41	5145.27	5260.19
SLC2A9	NM_001001290	708.056	1.31804	0.115409	11.4206	3.30007e-30	5.5449e-29	0.860694	0.116922	7.36127	1.82173e-13	1.36354e-12	382.409	417.456	992.151	1003.23	698.623	754.466
C2orf50	NM_001371320	100.202	1.31798	0.279448	4.71637	2.40089e-06	8.07767e-06	0.879653	0.28364	3.1013	0.00192671	0.00453447	51.5502	60.9863	151.326	129.936	109.094	98.3213
IL6R-AS1	NR_147855	182.454	1.31719	0.207107	6.35996	2.01812e-10	1.01998e-09	0.706138	0.211732	3.33505	0.000852837	0.00212896	111.536	102.217	278.758	253.829	166.788	181.594
FLVCR2	NM_017791	2191	1.31342	0.0786085	16.7083	1.14e-62	4.65479e-61	0.388523	0.0802918	4.83888	1.30573e-06	4.64259e-06	1347.8	1394.1	3370.13	3444.83	1714.04	1875.13
MIR8072	NR_107039	489.068	1.31076	0.347182	3.77544	0.000159725	0.00042834	1.23865	0.347197	3.56758	0.000360292	0.000949005	311.176	191.549	535.898	710.117	662.958	522.708
TSC22D3	NM_001318468	1046.13	1.30967	0.108837	12.0334	2.37258e-33	4.53116e-32	0.559486	0.110808	5.04913	4.43824e-07	1.67142e-06	687.023	581.517	1482.54	1657.95	912.616	955.122
KCNN1	NM_002248	171.882	1.30956	0.221278	5.91816	3.25571e-09	1.47677e-08	0.749969	0.225423	3.32694	0.000878054	0.00218832	97.4767	102.217	274.207	221.597	154.201	181.594
FTSJ1	NM_001282157	2723.72	1.3093	0.0717695	18.2431	2.34599e-74	1.19846e-72	0.425469	0.0731735	5.81452	6.08081e-09	2.84955e-08	1748.02	1642.34	4228.02	4172.07	2256.36	2295.5
PHC2	NM_001330488	12029.3	1.3089	0.0531354	24.6333	5.55115e-134	5.47521e-132	0.216264	0.0536995	4.0273	5.64203e-05	0.000165527	7748.46	7808.83	19423.2	19121.8	9010.77	9062.62
NEURL1	NM_004210	263.442	1.30608	0.184055	7.09612	1.28306e-12	7.77862e-12	1.6325	0.181632	8.98799	2.51803e-19	3.42104e-18	107.787	132.28	303.789	291.098	374.487	371.213
COL16A1	NM_001856	3679.63	1.30504	0.0709101	18.4042	1.21628e-75	6.26961e-74	0.853385	0.0713787	11.9557	6.05941e-33	2.62467e-31	2058.26	2124.21	5387.43	4950.68	3718.65	3838.55
CSNK1D	NM_001363749	33969.9	1.29692	0.0554802	23.3762	7.46255e-121	6.4649e-119	0.467855	0.0556161	8.41222	4.02329e-17	4.4007e-16	21575.2	20536.1	53316.7	50151.4	29077.8	29162.3
MIR181A1	NR_029626	24.4113	1.2969	0.576456	2.24979	0.0244623	0.0461001	1.49711	0.5708	2.62283	0.00872027	0.0182816	11.2473	12.0255	35.2714	22.1597	35.6654	30.0984
LOC100130370	NM_001272086	157.36	1.29672	0.234801	5.52263	3.3397e-08	1.37226e-07	0.56537	0.240688	2.34898	0.018825	0.0370196	99.3512	91.909	240.073	229.655	166.788	116.38
MAP1LC3A	NM_181509	534.57	1.29638	0.152077	8.52447	1.53515e-17	1.335e-16	0.816865	0.153695	5.31485	1.06746e-07	4.34073e-07	352.416	262.842	815.794	694.001	571.696	510.669
TINAGL1	NM_001204414	2550.74	1.29302	0.0773799	16.71	1.10866e-62	4.53497e-61	0.598058	0.0784215	7.6262	2.41768e-14	1.99798e-13	1562.44	1520.36	3960.64	3594.91	2367.56	2298.51
DLGAP4-AS1	NR_109939	2057.38	1.29244	0.0774352	16.6905	1.53571e-62	6.24814e-61	0.345802	0.0793122	4.36002	1.30052e-05	4.13554e-05	1274.7	1339.98	3223.35	3182.94	1622.78	1700.56
AHDC1	NM_001029882	13475.9	1.29048	0.057532	22.4306	1.97827e-111	1.57598e-109	0.538315	0.0578251	9.30937	1.28589e-20	1.97425e-19	8456.1	8051.05	20723.7	19653.6	11872.4	12098.5
TCTEX1D4	NM_001013632	307.47	1.29005	0.164953	7.8207	5.25316e-15	3.80203e-14	0.544893	0.169338	3.21779	0.00129181	0.00313414	184.643	191.549	450.564	469.383	250.707	297.974
PHLDA1	NM_007350	12758	1.28881	0.0560067	23.0116	3.56456e-117	2.99686e-115	0.226798	0.056495	4.01448	5.95773e-05	0.000174384	8306.14	8285.55	20834	19706	9808	9608.4
PTGER4	NM_000958	4413.11	1.28448	0.0752477	17.07	2.48278e-65	1.08575e-63	0.511224	0.0759548	6.73063	1.68926e-11	1.03658e-10	2845.57	2601.8	6917.75	6350.77	4039.64	3723.17
PDPN	NM_198389	658.045	1.28422	0.118736	10.8158	2.89897e-27	4.33684e-26	0.671617	0.120993	5.55087	2.84258e-08	1.23457e-07	418.962	366.777	959.155	952.867	631.488	619.023
MIR6869	NR_106929	1026.78	1.28248	0.116006	11.0553	2.06663e-28	3.23394e-27	1.36011	0.115647	11.7609	6.21048e-32	2.46945e-30	513.627	512.8	1368.76	1130.14	1398.3	1237.04
KRTAP5-AS1	NR_021489	1089.65	1.28146	0.0932192	13.7467	5.32834e-43	1.39381e-41	0.257527	0.0964598	2.66978	0.00759001	0.0160836	712.33	700.913	1735.13	1700.25	846.53	842.754
PRDM8	NM_020226	2293.03	1.28104	0.0833164	15.3756	2.38517e-53	8.08686e-52	0.612203	0.084346	7.25824	3.92167e-13	2.81703e-12	1482.77	1292.74	3465.7	3276.61	2129.44	2110.9
PLOD1	NM_000302	5312.75	1.27843	0.0757484	16.8774	6.5994e-64	2.80524e-62	0.430155	0.0764029	5.63009	1.80118e-08	7.98873e-08	3556.02	3123.19	8484.48	7715.6	4554.69	4442.52
PVR	NM_001135768	19891.8	1.27083	0.0521531	24.3673	3.80342e-131	3.64105e-129	0.338686	0.0524393	6.45863	1.05655e-10	5.9851e-10	12945.7	12570.1	31168.6	30400.1	16159.6	16106.6
BBOF1	NM_025057	1570.96	1.26999	0.0842099	15.0813	2.15004e-51	6.94845e-50	0.325945	0.0864671	3.76958	0.000163521	0.000451159	971.955	1047.93	2431.45	2441.6	1255.63	1277.17
PLK3	NM_004073	1787.97	1.26642	0.101063	12.531	5.05196e-36	1.056e-34	1.00357	0.101406	9.89663	4.30546e-23	8.15426e-22	1055.37	927.679	2562.3	2207.91	2108.46	1866.1
CROCC2	NM_001351305	62.165	1.26542	0.371258	3.40847	0.000653284	0.00161157	1.51033	0.367218	4.11291	3.90703e-05	0.000116944	22.4946	36.9354	75.094	68.4936	78.6738	91.2984
LRP10	NM_014045	2905.62	1.26523	0.0763572	16.5698	1.15124e-61	4.58565e-60	0.899518	0.0767845	11.7148	1.07e-31	4.09731e-30	1736.77	1572.76	4090.35	3862.84	3035.76	3135.25
RNF220	NM_001319956	15276.4	1.26429	0.0547246	23.1028	4.33529e-118	3.67194e-116	1.10279	0.0547607	20.1383	3.40502e-90	2.77072e-87	8437.36	8079.4	19780.4	19891.3	17455.1	18014.9
LINC00673	NR_036488	52671.6	1.26316	0.0489528	25.8036	8.07067e-147	9.10308e-145	0.406137	0.0490568	8.27892	1.243e-16	1.28322e-15	33674.4	33205.8	80377.9	80147.6	43876.9	44747.2
PCBP3	NM_001348240	11199.6	1.26247	0.0553216	22.8206	2.86137e-115	2.34509e-113	1.85088	0.055002	33.6511	3.00889e-248	2.28515e-244	4788.54	4802.46	11556.5	11453.5	17021.9	17574.4
ARNT2	NM_014862	3727.84	1.26221	0.0695145	18.1576	1.11869e-73	5.65147e-72	0.672046	0.0701695	9.57746	9.94624e-22	1.70004e-20	2175.42	2304.6	5370.36	5377.76	3444.86	3694.07
MIR4745	NR_039900	299.2	1.26008	0.174184	7.23417	4.68386e-13	2.93986e-12	1.16138	0.174395	6.65946	2.74836e-11	1.65221e-10	164.961	153.754	415.293	348.512	376.585	336.098
APEH	NM_001640	4929.52	1.26006	0.0705264	17.8665	2.15112e-71	1.05174e-69	0.56574	0.0711211	7.95461	1.79702e-15	1.66043e-14	3092.07	2974.59	7673.24	6858.43	4523.22	4455.56
CDKN1B	NM_004064	9677.91	1.25949	0.059678	21.1048	7.17877e-99	5.04818e-97	0.211972	0.0602737	3.51681	0.000436759	0.00113714	6189.77	6565.05	14860.6	15677	7385.89	7389.15
IRAK1	NM_001025243	7313.75	1.25824	0.0668147	18.8319	4.13978e-79	2.27828e-77	0.736269	0.067115	10.9702	5.31255e-28	1.56182e-26	4482.05	4194.31	10877.3	9877.18	7241.13	7210.57
EXOC3	NM_007277	6223.37	1.25728	0.0647398	19.4205	5.18258e-84	3.00458e-82	0.422942	0.0653819	6.4688	9.87851e-11	5.61557e-10	3878.45	4013.07	9811.15	9057.27	5197.71	5382.59
KLF6	NM_001160124	23153.9	1.25692	0.0518939	24.221	1.33587e-129	1.26292e-127	0.338605	0.052137	6.49452	8.32974e-11	4.77687e-10	14823	15025	35000.6	36330.8	18784.2	18960
MIR6840	NR_106899	137.024	1.2564	0.259114	4.84882	1.24198e-06	4.31427e-06	0.993069	0.260868	3.80679	0.000140781	0.000392457	80.6057	72.1528	218.455	147.06	158.397	145.475
SCX	NM_001080514	506.103	1.25447	0.157531	7.96329	1.6752e-15	1.24843e-14	0.829271	0.158965	5.2167	1.82143e-07	7.18978e-07	344.917	243.945	756.629	646.66	530.786	513.679
CD177	NM_020406	54.1821	1.25265	0.368479	3.39952	0.000675035	0.0016618	0.905818	0.372922	2.42897	0.0151417	0.030334	30.9301	30.9226	72.8184	74.5372	57.6941	58.1902
CDA	NM_001785	278.034	1.25257	0.171526	7.3025	2.82464e-13	1.80278e-12	1.18199	0.171577	6.88898	5.6195e-12	3.61884e-11	152.776	142.588	342.474	360.599	335.675	334.092
KCNE1	NM_000219	411.874	1.25246	0.14647	8.55095	1.22081e-17	1.07187e-16	0.469479	0.150405	3.12143	0.00179977	0.00425638	253.064	265.419	567.756	666.805	365.046	353.154
TMEM132D	NM_133448	895.74	1.25177	0.103409	12.105	9.93979e-34	1.92411e-32	0.392189	0.106284	3.69001	0.00022425	0.000607527	581.111	564.338	1313.01	1413.18	734.289	768.512
AKAP17A	NR_027383	1196.33	1.25141	0.103577	12.0819	1.31572e-33	2.54045e-32	0.87203	0.104379	8.35447	6.5729e-17	6.99799e-16	717.953	659.683	1700.99	1578.37	1352.14	1168.82
LOC100507156	NR_038323	1740.17	1.25045	0.0807911	15.4775	4.92089e-54	1.70391e-52	0.441651	0.0825537	5.34986	8.80208e-08	3.61476e-07	1071.31	1132.11	2646.49	2597.72	1487.46	1505.92
MIR937	NR_030633	51.957	1.2502	0.393679	3.17567	0.0014949	0.00350336	1.5463	0.388346	3.98175	6.84103e-05	0.000198657	28.1183	21.4741	60.3028	57.4138	68.1839	76.2492
ZDHHC7	NM_001145548	4945.9	1.24437	0.0622966	19.9749	9.10391e-89	5.53129e-87	0.244083	0.0633484	3.85303	0.000116664	0.000328521	3341.39	3176.44	7717.62	7721.65	3893.83	3824.5
TTYH3	NM_025250	5563.27	1.24114	0.0803812	15.4407	8.71821e-54	2.99601e-52	0.809854	0.0806422	10.0426	9.90715e-24	2.0154e-22	3298.27	3224.54	8384.36	7037.72	5902.63	5532.08
FZD7	NM_003507	2044.55	1.24085	0.0826561	15.0121	6.11362e-51	1.96187e-49	0.303262	0.0844206	3.59227	0.000327808	0.000868362	1287.82	1379.49	3273.42	3033.86	1702.5	1590.2
MN1	NM_002430	4975.84	1.23886	0.0666563	18.5858	4.18434e-77	2.2432e-75	0.729364	0.0670869	10.8719	1.56833e-27	4.4666e-26	2991.78	2957.41	7330.77	6712.37	4892.46	4970.24
KLHL36	NM_024731	1549.13	1.23723	0.0907035	13.6403	2.30479e-42	5.93361e-41	0.2624	0.0929305	2.82362	0.00474847	0.010446	1055.37	984.371	2540.68	2268.35	1244.09	1201.93
GRK6	NM_001004106	9403.91	1.23721	0.0681026	18.1668	9.45004e-74	4.78466e-72	0.653086	0.0683659	9.5528	1.26242e-21	2.13375e-20	5927.33	5517.97	14162	12819.4	9254.13	8742.57
LINC00322	NR_103713	150.371	1.23717	0.226393	5.4647	4.63695e-08	1.87686e-07	0.976203	0.228203	4.27778	1.88763e-05	5.89066e-05	84.3548	85.0373	208.215	191.379	164.69	168.551
MIR6819	NR_106877	168.833	1.23711	0.240922	5.13492	2.82271e-07	1.05621e-06	1.37771	0.2394	5.75485	8.67162e-09	4.00029e-08	84.3548	85.8962	162.704	237.713	204.552	237.777
EBP	NM_006579	2016.39	1.23674	0.0783601	15.7828	4.08565e-56	1.46826e-54	0.282931	0.0802866	3.52402	0.000425055	0.00110857	1345.93	1299.61	3153.95	3080.2	1661.59	1557.09
NADK	NM_001353641	7909.96	1.2362	0.0705699	17.5174	1.05539e-68	4.90735e-67	0.576347	0.0709199	8.12674	4.40998e-16	4.28474e-15	5144.71	4647.84	12086.7	10981.1	7451.98	7147.36
LINC00908	NR_015417	181.719	1.2344	0.215217	5.73559	9.71733e-09	4.20512e-08	0.932439	0.217124	4.29451	1.75082e-05	5.48854e-05	108.724	98.7807	216.18	270.953	193.013	202.662
MIR22HG	NR_028505	5013.18	1.23436	0.0668334	18.4692	3.65621e-76	1.90625e-74	0.811147	0.0671739	12.0753	1.42575e-33	6.5891e-32	3042.4	2847.46	7116.86	6739.57	5273.24	5059.54
SERTAD4-AS1	NR_024337	717.477	1.23401	0.116748	10.5699	4.10927e-26	5.84429e-25	0.44214	0.119635	3.69575	0.000219236	0.000594934	471.45	442.366	1125.27	1024.38	652.468	588.925
EPHA2	NM_001329090	16104.3	1.23213	0.0570848	21.5843	2.52399e-103	1.84316e-101	0.553436	0.0573049	9.65775	4.55752e-22	7.9448e-21	10212.6	9848	24321.4	22804.3	14855.7	14583.7
SLC38A5	NM_033518	362.832	1.22993	0.149119	8.24799	1.61082e-16	1.30284e-15	0.616959	0.152401	4.04827	5.15975e-05	0.00015226	233.382	213.023	525.658	520.753	344.067	340.112
FIBP	NM_004214	2643.65	1.22911	0.0732095	16.789	2.93929e-63	1.23559e-61	0.690925	0.0739975	9.33715	9.89596e-21	1.53694e-19	1567.13	1631.17	3827.52	3672.47	2527	2636.62
TFCP2L1	NM_014553	305.198	1.22787	0.160803	7.63585	2.2433e-14	1.54648e-13	0.67422	0.164007	4.11093	3.94071e-05	0.000117859	181.832	188.972	423.257	445.208	298.96	292.957
IQCN	NM_025249	2633.89	1.22688	0.0806665	15.2093	3.06897e-52	1.01781e-50	0.770575	0.0812552	9.48338	2.46168e-21	4.05545e-20	1562.44	1568.47	3910.58	3420.65	2665.47	2675.75
EHD1	NM_001282444	14903.9	1.22673	0.0614856	19.9514	1.45658e-88	8.80282e-87	0.611691	0.0616819	9.91688	3.51592e-23	6.73731e-22	8861.94	9504.42	22112.9	20876.4	14413	13654.6
USP2	NM_001243759	2017.87	1.22629	0.0785798	15.6057	6.66039e-55	2.35364e-53	0.477336	0.0800101	5.96595	2.43215e-09	1.19221e-08	1318.75	1240.34	3059.51	2927.09	1770.68	1790.85
PRKCG	NM_001316329	207.246	1.2209	0.199205	6.12884	8.85216e-10	4.215e-09	0.462355	0.204765	2.25798	0.023947	0.0460935	139.654	124.55	306.065	309.228	202.454	161.528
NLRP5	NM_153447	44.4156	1.22069	0.460331	2.65178	0.00800696	0.0166148	1.25998	0.4588	2.74625	0.00602802	0.0130207	20.6201	25.7689	69.4051	39.2831	70.2819	41.1344
PTPRH	NM_001161440	1727.02	1.22064	0.0855035	14.2759	3.09284e-46	8.85268e-45	1.04014	0.0857498	12.13	7.32672e-34	3.44189e-32	986.951	937.128	2253.96	2229.06	1890.27	2064.75
CLEC18C	NM_173619	194.71	1.21912	0.203711	5.98457	2.1696e-09	1.00106e-08	0.739911	0.207051	3.57357	0.000352152	0.000928746	111.536	121.973	284.447	259.873	210.846	179.587
C5orf56	NR_161242	6422.12	1.21796	0.0579169	21.0294	3.53407e-98	2.47755e-96	0.325783	0.0586758	5.55224	2.82025e-08	1.22533e-07	4237.42	4177.13	9703.06	9869.12	5284.78	5261.2
NT5E	NM_001204813	4071.18	1.21642	0.0652231	18.6502	1.25756e-77	6.80575e-76	0.326937	0.0662807	4.93261	8.11396e-07	2.95837e-06	2641.24	2694.56	6056.45	6341.7	3298	3395.1
PER2	NM_022817	5407.29	1.21431	0.0605608	20.0511	1.97369e-89	1.20883e-87	0.141664	0.0616476	2.29796	0.0215641	0.0418675	3675.06	3659.18	8667.67	8351.18	4011.31	4079.33
LRIG1	NM_015541	8887.94	1.21195	0.0590416	20.527	1.23471e-93	8.06061e-92	0.505805	0.0594468	8.50853	1.76152e-17	2.00153e-16	5554.3	5704.37	13114.1	12968.5	7739.4	8246.95
MTSS2	NM_138383	8183.21	1.21141	0.0637734	18.9955	1.85659e-80	1.04446e-78	0.531053	0.0641631	8.27662	1.26725e-16	1.30647e-15	5152.21	5160.65	12530.5	11353.8	7517.02	7385.14
TENM4	NM_001098816	761.838	1.21013	0.113491	10.6628	1.51974e-26	2.20406e-25	0.552557	0.115734	4.77439	1.80254e-06	6.30668e-06	478.011	478.442	1041.08	1170.43	724.848	678.217
SYNC	NM_030786	5013.61	1.20463	0.0652247	18.469	3.67104e-76	1.90961e-74	0.247143	0.0661693	3.73502	0.000187703	0.00051408	3461.36	3236.57	7899.66	7536.31	3932.64	4015.12
TNFRSF13C	NM_052945	574.813	1.20406	0.135785	8.8674	7.48709e-19	7.06067e-18	0.577355	0.138136	4.1796	2.92018e-05	8.89365e-05	398.342	321.252	876.097	780.626	553.863	518.695
LINC02492	NR_110436	160.764	1.20392	0.222013	5.42276	5.86874e-08	2.34791e-07	0.682562	0.226126	3.01851	0.00254022	0.00587279	103.1	93.6269	212.766	239.728	145.809	169.554
CD83	NM_001251901	668.755	1.20306	0.124473	9.66526	4.23542e-22	4.92095e-21	0.960173	0.125147	7.67235	1.68872e-14	1.41821e-13	354.29	409.725	865.857	894.446	790.934	697.279
EEF1D	NM_001130055	17445.8	1.19811	0.0668766	17.9152	8.97904e-72	4.41854e-70	0.59702	0.0670272	8.90712	5.23732e-19	6.90551e-18	11207	10568.7	26560.5	23402.7	16283.4	16652.4
BOK	NM_032515	6621.98	1.19623	0.0843862	14.1757	1.29571e-45	3.63118e-44	0.737325	0.084613	8.71409	2.93115e-18	3.62559e-17	4212.12	3800.91	10051.2	8310.89	6817.35	6539.37
LOC389602	NR_144629	107.719	1.19598	0.264885	4.51512	6.32823e-06	2.02191e-05	0.648072	0.270352	2.39714	0.0165235	0.0328739	72.1702	60.9863	153.601	151.089	110.143	98.3213
RPTOR	NM_001163034	50851.8	1.19457	0.0499135	23.9328	1.39485e-126	1.27631e-124	0.485473	0.0499981	9.70983	2.73799e-22	4.86982e-21	32399.7	32672.3	74162.2	74772.9	44759.1	46344.5
SNORD83B	NR_000028	264.727	1.19296	0.182763	6.52739	6.69234e-11	3.53041e-10	0.884875	0.184355	4.79985	1.58787e-06	5.59165e-06	154.651	154.613	394.812	313.258	280.079	290.951
NOXA1	NM_006647	1246.44	1.19257	0.10507	11.3502	7.39723e-30	1.22663e-28	0.587171	0.106418	5.51757	3.43716e-08	1.47843e-07	766.692	794.54	1954.72	1616.65	1206.33	1139.73
MIR181A2	NR_029611	55.8424	1.19077	0.374547	3.17922	0.00147673	0.00346436	1.04815	0.375733	2.78961	0.00527714	0.0115057	28.1183	34.3585	79.6452	63.4573	70.2819	59.1935
ZFP36	NM_003407	6307.01	1.18726	0.0677187	17.5322	8.13092e-69	3.804e-67	0.478894	0.0682201	7.01984	2.22125e-12	1.48762e-11	4026.54	4075.78	8772.34	9675.73	5474.65	5817.01
SGCA	NM_001135697	593.021	1.18312	0.128123	9.23429	2.60003e-20	2.70251e-19	0.766569	0.129602	5.91479	3.32308e-09	1.60579e-08	359.914	355.61	827.172	797.749	660.86	556.82
LASP1	NM_001271608	23181.6	1.18183	0.0567061	20.8413	1.82828e-96	1.25469e-94	0.454474	0.0568749	7.99076	1.34108e-15	1.25226e-14	15132.3	14850.6	35299.9	32722.8	20305.2	20778.9
PDCD6	NM_001267557	15290.6	1.17898	0.0566691	20.8047	3.9234e-96	2.6844e-94	0.56902	0.0568759	10.0046	1.45498e-23	2.91048e-22	9817.03	9506.99	22541.9	21211.9	14191.7	14474.3
MAP3K8	NM_001244134	10408.4	1.17105	0.0546699	21.4204	8.61556e-102	6.19233e-100	0.376432	0.0551039	6.8313	8.41466e-12	5.31816e-11	6786.81	6938.7	15278.2	15628.6	8936.29	8882.03
CXCL2	NM_002089	1525.59	1.16879	0.0925559	12.628	1.48028e-36	3.15792e-35	1.18123	0.0923909	12.7851	1.9863e-37	1.22818e-35	881.977	778.22	1903.52	1827.17	1942.72	1819.95
EDNRA	NM_001166055	202.257	1.16756	0.195755	5.96443	2.45497e-09	1.1277e-08	0.460606	0.20112	2.2902	0.0220096	0.0426671	127.47	134.857	314.029	275.989	184.621	176.577
RELT	NM_152222	6948.39	1.16636	0.167168	6.97719	3.01145e-12	1.77386e-11	0.778715	0.167257	4.6558	3.22731e-06	1.09961e-05	4653.57	3751.95	10275.4	8589.9	7424.71	6994.86
MIR4651	NR_039795	1335.02	1.1662	0.301663	3.86589	0.000110686	0.000303036	1.14968	0.301627	3.8116	0.00013807	0.000385277	897.91	568.633	1852.32	1438.37	1663.69	1589.19
PDP1	NM_018444	2640.83	1.16562	0.071995	16.1904	5.89887e-59	2.25882e-57	0.247281	0.0735406	3.36251	0.000772372	0.00193936	1747.08	1828.73	4085.8	3938.38	2097.97	2147.02
MIR3197	NR_036167	33.1144	1.16374	0.501303	2.32144	0.0202633	0.0388684	1.26058	0.498344	2.52955	0.011421	0.0234113	22.4946	12.8844	37.547	41.2976	50.3512	34.1115
PCDHGA12	NM_003735	7995.67	1.16222	0.0625579	18.5782	4.82043e-77	2.57814e-75	0.435944	0.063001	6.91963	4.52836e-12	2.94447e-11	5245.93	5204.45	11696.5	11691.3	6739.72	7396.17
PVRIG2P	NR_103728	1175.53	1.16189	0.100755	11.5318	9.12472e-31	1.57379e-29	0.604319	0.102111	5.91825	3.25376e-09	1.57397e-08	784.5	698.336	1752.19	1565.28	1117.17	1135.71
MIR3187	NR_036154	720.237	1.15863	0.129934	8.91702	4.79004e-19	4.56637e-18	0.829396	0.130835	6.33927	2.30855e-10	1.26437e-09	455.516	407.148	1058.14	868.257	814.011	718.348
CHMP1A	NM_002768	2361.47	1.15804	0.0783274	14.7846	1.84112e-49	5.75419e-48	0.753928	0.0789157	9.55359	1.25282e-21	2.1191e-20	1485.58	1395.81	3272.28	3156.75	2521.76	2336.64
KDM6B	NM_001348716	3777.18	1.15761	0.0716394	16.1588	9.83959e-59	3.73642e-57	0.801493	0.0719832	11.1344	8.52783e-29	2.69111e-27	2321.63	2235.02	5285.02	4881.18	3851.87	4088.36
WDFY4	NM_020945	41.7825	1.15747	0.437196	2.64747	0.00810961	0.0168101	1.21458	0.435173	2.79102	0.0052542	0.0114633	28.1183	17.1792	52.3382	48.3484	54.5472	50.164
PPP1R18	NM_001134870	6229.01	1.15616	0.0608822	18.9901	2.05795e-80	1.15488e-78	0.76546	0.0611577	12.5162	6.09025e-36	3.3117e-34	3888.76	3695.26	8510.65	8389.46	6350.55	6539.37
MIR4769	NR_039926	109.266	1.15581	0.285153	4.05328	5.05041e-05	0.000144613	0.803966	0.288093	2.79065	0.00526021	0.0114743	65.6093	66.1401	166.117	127.922	93.3596	136.446
CYP2D7	NM_001348386	449.103	1.15477	0.141935	8.13594	4.08758e-16	3.20259e-15	0.335461	0.145932	2.29875	0.021519	0.0417979	307.426	292.906	716.806	620.471	357.703	399.305
EIF6	NR_052022	4550.48	1.15446	0.0658145	17.5411	6.95152e-69	3.25892e-67	0.396543	0.0665934	5.95469	2.60566e-09	1.27288e-08	3037.71	2972.87	6827.87	6552.22	4083.69	3828.51
DENND2A	NM_015689	15760.7	1.15436	0.0543013	21.2584	2.75524e-100	1.95562e-98	0.560905	0.0545046	10.291	7.74073e-25	1.75837e-23	10076.7	10038.7	22853.6	21922	14608.1	15065.2
FAM110B	NM_147189	2558.24	1.15112	0.0720674	15.9728	1.97786e-57	7.30367e-56	0.637385	0.0728581	8.74831	2.16572e-18	2.71567e-17	1628.99	1584.79	3604.51	3532.46	2541.69	2457.03
LINC00880	NR_034007	3057.17	1.14916	0.0695474	16.5235	2.48742e-61	9.85626e-60	0.337287	0.0707389	4.76805	1.86016e-06	6.49831e-06	2043.26	2050.34	4407.79	4669.65	2603.58	2568.39
NINJ1	NM_004148	2478.94	1.1489	0.0753367	15.2502	1.64132e-52	5.47524e-51	0.802622	0.0758181	10.5862	3.45504e-26	8.80532e-25	1545.57	1452.51	3401.99	3245.39	2650.78	2577.42
LOC101929829	NR_111920	420.162	1.14889	0.145472	7.8977	2.84106e-15	2.08406e-14	0.408448	0.149163	2.73827	0.00617638	0.013321	283.995	270.573	663.33	567.087	381.83	354.158
CCDC92B	NM_001355573	183.73	1.14849	0.22205	5.1722	2.31359e-07	8.73164e-07	1.10703	0.221888	4.98912	6.06539e-07	2.24304e-06	116.222	89.3321	223.006	231.67	246.511	195.639
CYP2D6	NM_000106	416.933	1.14791	0.145681	7.87957	3.28499e-15	2.40196e-14	0.411902	0.149369	2.75761	0.00582252	0.0126079	282.12	267.996	657.641	562.05	377.634	354.158
DGKD	NM_152879	21943.7	1.14737	0.0513035	22.3643	8.76968e-111	6.91378e-109	0.219272	0.0515709	4.25185	2.1201e-05	6.5774e-05	14940.2	15124.6	33565.9	33032	17278.9	17720.9
CSNK1E	NM_001894	12697.9	1.1439	0.0595477	19.2097	3.06749e-82	1.76489e-80	0.447022	0.0598276	7.47183	7.90859e-14	6.17933e-13	8490.78	8169.59	19117.1	17699.6	11264	11446.4
JUNB	NM_002229	9720.17	1.14372	0.0755786	15.1328	9.84102e-52	3.18944e-50	0.638714	0.0757738	8.42922	3.47984e-17	3.84318e-16	6569.37	5668.29	13001.5	14031.1	9888.77	9161.94
CLEC18B	NM_001011880	161.981	1.14365	0.225459	5.07253	3.9257e-07	1.44473e-06	0.789156	0.227994	3.4613	0.000537564	0.00138144	90.9158	105.652	227.558	207.495	187.768	152.498
NBL1	NM_001278164	2029.59	1.1425	0.078885	14.4831	1.55e-47	4.59832e-46	0.775086	0.0794903	9.7507	1.83205e-22	3.30755e-21	1241.89	1233.47	2823.99	2642.04	2148.32	2087.82
LAT2	NM_032464	247.235	1.14224	0.178356	6.40425	1.51112e-10	7.73869e-10	0.609493	0.181804	3.35248	0.000800916	0.0020066	149.964	163.203	360.679	331.388	244.413	233.764
LIMS2	NM_001161404	11023.2	1.1411	0.0625598	18.2401	2.47819e-74	1.26315e-72	0.869487	0.0626551	13.8773	8.69114e-44	8.49866e-42	6772.75	6370.06	15098.4	13888.1	12052.8	11957.1
SIDT2	NM_001040455	2181.97	1.14085	0.0854304	13.3542	1.11961e-40	2.73703e-39	0.694011	0.0860924	8.06123	7.55277e-16	7.20915e-15	1412.47	1302.19	3173.29	2813.27	2238.53	2152.03
GLT1D1	NM_001366886	54.2356	1.13997	0.378946	3.00826	0.00262751	0.00592432	1.09377	0.378698	2.88825	0.00387388	0.00865997	29.9928	30.9226	75.094	59.4283	58.7431	71.2328
LOC730668	NR_027240	2165.17	1.1393	0.0753687	15.1163	1.2645e-51	4.09238e-50	0.667846	0.0761751	8.76725	1.83078e-18	2.31094e-17	1360.92	1350.29	3014	2958.32	2196.57	2110.9
TRIOBP	NM_001039141	19835.8	1.13913	0.0609129	18.701	4.85795e-78	2.64793e-76	0.611002	0.0610383	10.0101	1.37552e-23	2.7588e-22	12661.7	12500.5	29150.1	26272.3	19408.3	19022.2
BTBD19	NM_001136537	1441.83	1.13895	0.0953382	11.9464	6.78188e-33	1.27701e-31	0.835922	0.0958906	8.71746	2.84523e-18	3.52697e-17	895.098	840.065	1929.69	1890.62	1437.11	1658.42
MIR197	NR_029583	58.388	1.13692	0.357174	3.1831	0.00145705	0.00342312	0.806785	0.361234	2.23341	0.0255216	0.0488438	35.6165	35.2175	75.094	80.5807	55.5961	68.223
PPP1R14B	NM_138689	1199.23	1.13661	0.0953672	11.9182	9.51471e-33	1.78422e-31	0.921825	0.0957841	9.62399	6.33258e-22	1.09636e-20	729.201	683.734	1617.93	1488.73	1336.41	1339.38
LINC01135	NR_108106	4360.42	1.13571	0.0656351	17.3034	4.43068e-67	2.01093e-65	0.205422	0.0666863	3.08043	0.00206705	0.00484225	2925.24	3087.97	6550.25	6664.02	3555.01	3380.05
SIRT7	NM_016538	4536.98	1.13438	0.0871233	13.0204	9.37015e-39	2.17846e-37	0.902349	0.0872577	10.3412	4.58763e-25	1.0644e-23	2906.49	2469.52	6344.31	5456.32	5076.03	4969.24
QPCT	NM_012413	664.663	1.13396	0.124613	9.09984	9.04623e-20	9.09573e-19	0.563154	0.126613	4.44785	8.67326e-06	2.81498e-05	431.147	422.609	886.337	986.106	682.888	578.892
DLX2	NM_004405	1703.58	1.13121	0.0854994	13.2306	5.84439e-40	1.40611e-38	0.469267	0.0868603	5.40255	6.57003e-08	2.73459e-07	1141.6	1092.6	2557.75	2336.84	1578.72	1513.95
MFSD2A	NM_001287808	963.531	1.13045	0.105729	10.6919	1.11021e-26	1.62355e-25	1.00858	0.105909	9.523	1.68244e-21	2.81965e-20	596.107	516.236	1216.3	1216.77	1093.04	1142.73
IRF1	NM_001354924	9380.73	1.12865	0.0578933	19.4954	1.20018e-84	6.9936e-83	0.85667	0.0580148	14.7664	2.41267e-49	3.31147e-47	5709.88	5553.19	12340.4	12285.5	10469.9	9925.44
MIR3648-1	NR_037421	67199	1.12841	0.344647	3.2741	0.00105999	0.00253979	1.66783	0.344639	4.83936	1.30258e-06	4.63357e-06	36551.9	26808.2	84428.4	54087.8	112849	88469.1
MIR3648-2	NR_128711	67199	1.12841	0.344647	3.2741	0.00105999	0.00253979	1.66783	0.344639	4.83936	1.30258e-06	4.63357e-06	36551.9	26808.2	84428.4	54087.8	112849	88469.1
NECTIN2	NM_001042724	5539.87	1.12745	0.0672253	16.7712	3.96289e-63	1.65975e-61	0.594045	0.0676372	8.78282	1.59426e-18	2.02699e-17	3684.43	3397.2	7997.51	7472.85	5302.61	5384.6
MRVI1-AS1	NR_046375	249.903	1.12708	0.183463	6.14337	8.07912e-10	3.86387e-09	0.698723	0.186017	3.75624	0.000172485	0.000474111	158.4	153.754	306.065	374.7	249.658	256.839
FBLN1	NM_006486	17279	1.12616	0.0594881	18.9308	6.35407e-80	3.53964e-78	0.593878	0.0596372	9.95818	2.32276e-23	4.57009e-22	11222	10873.6	25107.6	23123.6	16378.8	16968.5
HIC1	NM_006497	279.772	1.12603	0.178919	6.29353	3.10329e-10	1.54852e-09	0.71651	0.181137	3.95562	7.6335e-05	0.000220266	185.581	162.344	401.639	357.577	313.646	257.843
ARHGAP23	NM_001199417	29209.1	1.12557	0.0586299	19.1979	3.85209e-82	2.21073e-80	0.508725	0.058737	8.66108	4.67324e-18	5.64854e-17	19489.7	18570.8	43150.6	39893.5	26621.1	27529
PHLDB1	NM_015157	16809.2	1.12472	0.0560831	20.0545	1.84376e-89	1.1323e-87	0.163426	0.056418	2.8967	0.00377107	0.00844672	11835	11616.6	26397.8	24742.3	13005.3	13258.3
MIR3190	NR_036158	307.486	1.12471	0.167488	6.71516	1.87857e-11	1.0346e-10	0.742522	0.169467	4.3815	1.17864e-05	3.76796e-05	187.455	192.408	440.324	388.802	341.969	293.961
ERCC1	NM_001369412	6036.86	1.12364	0.0634504	17.709	3.57576e-70	1.71155e-68	0.550868	0.063887	8.62254	6.54879e-18	7.77933e-17	3983.42	3816.37	8774.62	8221.25	5783.05	5642.44
CASTOR1	NM_001037666	1305.6	1.12347	0.101567	11.0613	1.93182e-28	3.02505e-27	1.07623	0.10153	10.6001	2.97579e-26	7.62659e-25	718.891	761.9	1738.54	1490.74	1619.63	1503.92
CYP2S1	NM_030622	492.127	1.12032	0.130826	8.56345	1.09538e-17	9.66055e-17	0.675182	0.132734	5.08673	3.64285e-07	1.38516e-06	317.736	301.496	654.228	690.98	485.679	502.643
THOC6	NM_024339	8571.02	1.11954	0.07253	15.4356	9.43804e-54	3.2385e-52	0.800893	0.0726607	11.0224	2.98106e-28	8.92516e-27	5443.7	5019.78	12141.3	10594.3	9059.02	9167.96
GREM1	NM_013372	19131.6	1.11941	0.0548267	20.4171	1.17762e-92	7.53676e-91	0.22097	0.0551035	4.0101	6.06936e-05	0.00017747	12890.4	13569.9	28290	29198.4	15251.2	15590
PEA15	NM_001297578	4828.45	1.11872	0.0627982	17.8145	5.45357e-71	2.655e-69	0.382278	0.063545	6.01586	1.78936e-09	8.92293e-09	3241.1	3233.13	7000.81	7057.86	4103.62	4334.17
SUN1	NM_001367696	11769	1.11566	0.0539473	20.6806	5.17456e-95	3.45739e-93	0.372782	0.0543088	6.86412	6.69014e-12	4.2697e-11	7966.84	7859.5	17386.5	16908.9	10203.5	10288.6
TNFAIP1	NM_021137	5654.34	1.11408	0.0609668	18.2736	1.34402e-74	6.88138e-73	0.508624	0.0614859	8.27219	1.31517e-16	1.35159e-15	3665.69	3729.61	8113.57	7895.9	5154.71	5366.54
RS1	NM_000330	31.796	1.11362	0.487167	2.28591	0.0222596	0.0423376	1.28616	0.482476	2.66576	0.00768148	0.0162563	16.871	17.1792	36.4092	37.2686	40.9104	42.1377
MYL6	NM_021019	5403.23	1.11259	0.0630592	17.6437	1.13851e-69	5.38169e-68	0.463795	0.0636302	7.28891	3.12463e-13	2.26725e-12	3676	3463.34	7792.71	7643.08	4837.91	5006.36
KANK1	NM_001256876	2888.32	1.11054	0.0772066	14.384	6.52511e-47	1.90845e-45	0.666035	0.0777589	8.56539	1.07713e-17	1.2502e-16	1722.71	1927.51	4022.08	3863.84	2829.11	2964.69
ALOXE3	NM_001165960	312.511	1.1103	0.162395	6.83704	8.08471e-12	4.58556e-11	0.987943	0.162763	6.06982	1.28056e-09	6.49804e-09	194.016	170.933	389.123	397.867	362.948	360.177
GCH1	NM_001024024	4234.57	1.10893	0.065323	16.9761	1.23388e-64	5.35482e-63	0.384183	0.066127	5.80979	6.25531e-09	2.92771e-08	2914.93	2779.6	6271.49	6010.31	3749.07	3682.03
MIR631	NR_030360	89.7284	1.10769	0.31001	3.57307	0.000352823	0.000901708	1.24783	0.307752	4.05466	5.02068e-05	0.000148483	41.2401	55.8325	119.468	90.6533	124.829	106.348
PAX6-AS1	NR_033971	78.2012	1.10663	0.329533	3.35818	0.000784584	0.00191453	1.18195	0.327872	3.60491	0.000312267	0.000830088	51.5502	35.2175	85.3341	100.726	109.094	87.2853
MIR3615	NR_037409	871.839	1.10584	0.271813	4.06838	4.73413e-05	0.000135984	1.15137	0.27167	4.23811	2.25408e-05	6.9712e-05	593.296	380.52	1124.13	970.998	1128.71	1033.38
PFN1	NM_005022	9929.24	1.10559	0.0760288	14.5417	6.593e-48	1.97392e-46	0.809521	0.0761269	10.6338	2.07403e-26	5.40053e-25	6471.89	5676.02	13802.5	12336.9	10996.5	10291.6
TM4SF19	NM_001204898	1817.29	1.10476	0.0860403	12.84	9.79014e-38	2.21069e-36	0.455344	0.0872843	5.21679	1.82055e-07	7.18754e-07	1149.1	1261.82	2546.37	2640.03	1579.77	1726.64
NIBAN2	NM_001035534	15997.4	1.10246	0.0584253	18.8696	2.02755e-79	1.12126e-77	0.581039	0.0585858	9.91774	3.48553e-23	6.6847e-22	10555.6	10116.9	22994.7	21394.2	15616.2	15307
VWF	NM_000552	374.832	1.10102	0.146557	7.51262	5.79549e-14	3.88481e-13	0.623939	0.148995	4.18765	2.81858e-05	8.6107e-05	230.57	249.099	519.969	509.673	374.487	365.194
SH3RF3-AS1	NR_029193	362.845	1.0997	0.153649	7.15726	8.23077e-13	5.07249e-12	0.440059	0.157196	2.79943	0.00511934	0.0111927	248.378	235.356	549.552	487.513	348.263	308.007
GJD3	NM_152219	134.808	1.09758	0.236758	4.6359	3.55384e-06	1.17196e-05	0.725315	0.23986	3.02391	0.00249533	0.00577488	87.1666	81.6014	190.011	171.234	136.368	142.466
MIR4746	NR_039901	280.998	1.09585	0.170154	6.44035	1.192e-10	6.1696e-10	1.10107	0.169712	6.48791	8.7035e-11	4.98117e-10	160.274	158.908	345.888	336.424	328.332	356.164
SMC1B	NM_001291501	93.1206	1.09413	0.291091	3.75873	0.000170775	0.000456041	0.715509	0.294827	2.42688	0.0152293	0.0304903	63.7348	53.2557	141.086	108.784	97.5555	94.3082
RAB11B	NM_004218	1821.43	1.09131	0.0936809	11.6492	2.31601e-31	4.10966e-30	0.593688	0.0945111	6.28167	3.34948e-10	1.80541e-09	1225.02	1130.39	2718.18	2301.59	1768.59	1784.83
MIR24-2	NR_029497	165.545	1.08848	0.219148	4.96687	6.80433e-07	2.43681e-06	0.520822	0.223707	2.32815	0.0199044	0.0389539	105.912	111.665	244.624	218.575	172.033	140.459
FJX1	NM_014344	1838.15	1.08825	0.0954419	11.4022	4.07505e-30	6.81688e-29	0.643575	0.0961466	6.69368	2.17623e-11	1.31835e-10	1268.13	1084.87	2649.91	2351.95	1889.22	1784.83
LRRC8A	NM_019594	8842.43	1.08821	0.0603872	18.0206	1.34343e-72	6.68311e-71	0.506806	0.0607081	8.34825	6.92832e-17	7.36606e-16	5862.66	5804.87	12890	11918.9	8312.15	8266.02
RPPH1	NR_002312	3384.57	1.08668	0.239839	4.53086	5.87433e-06	1.88667e-05	1.05041	0.239828	4.37983	1.18774e-05	3.7949e-05	1991.71	1917.2	4924.35	3378.35	4383.7	3712.13
MIR6772	NR_106830	36.6871	1.08565	0.466644	2.3265	0.0199917	0.0384024	1.20496	0.463344	2.60059	0.00930649	0.0194086	24.3692	16.3203	37.547	48.3484	51.4002	42.1377
PCP4L1	NM_001102566	137.402	1.08484	0.234653	4.62317	3.77916e-06	1.24088e-05	0.910479	0.235745	3.86214	0.000112396	0.000316974	80.6057	84.1783	177.495	172.241	158.397	151.495
MUC5AC	NM_001304359	62.5313	1.08452	0.366039	2.96286	0.00304796	0.00680297	1.05556	0.365578	2.88737	0.00388477	0.00868177	44.052	28.3458	67.1295	85.617	81.8207	68.223
ABHD11	NM_148912	1292.67	1.08357	0.103616	10.4575	1.35326e-25	1.86978e-24	0.803934	0.104131	7.72043	1.15939e-14	9.90361e-14	845.423	749.015	1815.91	1563.27	1435.01	1347.4
SZT2-AS1	NR_046744	1852.48	1.08228	0.0927816	11.6648	1.92847e-31	3.43e-30	0.879972	0.0930376	9.45823	3.1319e-21	5.11521e-20	1200.65	1041.92	2514.51	2233.09	2053.91	2070.77
UPP1	NM_001362774	7221.93	1.08189	0.060818	17.789	8.60387e-71	4.17086e-69	0.280621	0.0613937	4.57084	4.85772e-06	1.62192e-05	5037.86	4965.66	10778.3	10397.9	6266.63	5885.23
LOC101926933	NR_110002	2473.85	1.0789	0.36234	2.97758	0.00290534	0.00650888	1.32842	0.362232	3.66732	0.000245109	0.00066066	1363.74	1275.56	3596.55	1979.26	3645.22	2982.75
KCNN4	NM_002250	1001.61	1.07728	0.10513	10.2472	1.21852e-24	1.62072e-23	0.628513	0.106318	5.91166	3.38684e-09	1.63457e-08	677.65	613.299	1443.85	1280.23	993.388	1001.27
CBX4	NM_003655	1645.02	1.07709	0.101048	10.6592	1.57945e-26	2.2892e-25	0.540111	0.101984	5.29604	1.18342e-07	4.78663e-07	1139.73	1023.02	2442.83	2120.28	1680.47	1463.78
SLC25A37	NM_001317813	12859.8	1.07521	0.0533267	20.1628	2.07846e-90	1.29742e-88	0.180647	0.0537501	3.36087	0.000776963	0.00194981	9128.13	9068.06	19261.6	19078.5	10162.6	10460.2
SNORA78	NR_003020	2354.44	1.07493	0.181964	5.90739	3.47567e-09	1.57185e-08	1.23389	0.181803	6.78696	1.14524e-11	7.13901e-11	1301.88	1285.87	3028.79	2423.46	3378.78	2707.85
ASMT	NM_004043	1615.76	1.07376	0.0841236	12.7641	2.60139e-37	5.7881e-36	0.728947	0.0847885	8.59724	8.1658e-18	9.59514e-17	1038.5	997.255	2208.45	2076.97	1689.91	1683.5
BDH1	NM_203315	2779.56	1.07174	0.0720502	14.8748	4.80086e-50	1.5129e-48	0.377136	0.0731095	5.15851	2.48919e-07	9.66163e-07	1954.22	1836.46	3911.71	4053.21	2433.64	2488.13
AP2S1	NM_001301081	3160.47	1.07166	0.0730545	14.6693	1.01336e-48	3.09912e-47	0.607266	0.0736204	8.24861	1.60247e-16	1.62631e-15	2113.56	1986.78	4441.92	4176.1	3041	3203.47
SRA1	NR_045586	5680.11	1.07123	0.0603507	17.7501	1.72133e-70	8.29152e-69	0.394667	0.0609515	6.47509	9.4753e-11	5.40118e-10	3826.9	3890.24	8250.1	7967.42	5131.63	5014.39
ACTN4	NM_001322033	43955.5	1.0703	0.0514904	20.7863	5.75541e-96	3.87963e-94	0.316734	0.0515946	6.13889	8.30986e-10	4.29909e-09	30514.9	30177.9	65021.2	62426.9	37265.1	38327.3
C1orf198	NM_001136494	3724.2	1.06917	0.0881641	12.127	7.59891e-34	1.47725e-32	0.632308	0.088534	7.14198	9.19975e-13	6.37879e-12	2653.43	2155.14	5229.27	4857	3776.34	3674.01
IGFALS	NR_027389	106.262	1.06854	0.30405	3.51435	0.000440828	0.00111326	0.835783	0.305721	2.73381	0.00626062	0.0134886	72.1702	58.4094	158.153	115.835	143.711	89.2918
CLEC18A	NM_001136214	256.223	1.06844	0.181184	5.897	3.70172e-09	1.67043e-08	0.72971	0.183088	3.98557	6.73172e-05	0.000195726	153.713	169.216	364.092	314.265	283.226	252.826
PXK	NM_001289101	2210.46	1.06765	0.077774	13.7276	6.93805e-43	1.80659e-41	0.270488	0.0792325	3.41385	0.000640525	0.00162514	1501.52	1580.49	3329.17	3133.58	1815.79	1902.22
HYI	NM_001243526	1460.32	1.06477	0.0997388	10.6756	1.32381e-26	1.92849e-25	0.773641	0.100239	7.71795	1.18215e-14	1.00801e-13	990.701	834.911	2011.61	1806.02	1554.59	1564.11
ANXA11	NM_001278407	7426.75	1.06129	0.0628803	16.8779	6.54623e-64	2.78784e-62	0.319569	0.0633748	5.04252	4.59437e-07	1.72642e-06	5197.19	5082.48	11138.9	10314.3	6277.12	6550.41
TFAP2A-AS1	NR_033910	4081.66	1.06099	0.0647819	16.3778	2.75322e-60	1.07413e-58	0.42377	0.065507	6.46908	9.86021e-11	5.60657e-10	2835.26	2696.28	5833.44	5706.12	3697.67	3721.16
PCDHGA11	NM_018914	8923.4	1.05938	0.0614591	17.2372	1.39656e-66	6.26364e-65	0.386247	0.0618337	6.24654	4.19639e-10	2.23953e-09	6101.67	6091.76	12698.9	12712.6	7608.28	8327.22
GGT2	NM_001351304	345.543	1.05934	0.150275	7.04936	1.79744e-12	1.07828e-11	0.359886	0.154379	2.33119	0.0197435	0.0386589	232.444	242.227	483.56	505.644	308.401	300.984
PXDN	NM_012293	6188.9	1.05897	0.0589531	17.9629	3.8067e-72	1.87731e-70	0.887899	0.0590465	15.0373	4.18394e-51	6.71316e-49	3820.34	3706.42	7822.29	7857.63	6935.88	6990.85
THBD	NM_000361	2117.93	1.05851	0.081489	12.9896	1.40146e-38	3.2417e-37	0.707407	0.082026	8.62419	6.45486e-18	7.67175e-17	1272.82	1420.72	2853.57	2759.89	2237.48	2163.07
RAVER1	NM_001366174	7310.45	1.05442	0.0666756	15.8142	2.48228e-56	8.96297e-55	0.620056	0.0669236	9.26513	1.94836e-20	2.95352e-19	4961	4546.49	10262.8	9482.33	7329.25	7280.8
TRIM50	NM_001281450	402.357	1.0536	0.14765	7.13579	9.62316e-13	5.89235e-12	0.630436	0.149614	4.21375	2.51161e-05	7.71011e-05	253.064	268.855	533.623	549.963	437.426	371.213
PRR7	NM_030567	5290	1.05331	0.0883022	11.9284	8.41416e-33	1.58045e-31	0.622328	0.0885587	7.0273	2.10566e-12	1.41104e-11	3634.76	3243.44	7834.81	6440.41	5456.81	5129.77
RRBP1	NM_001042576	20688.5	1.05319	0.0535679	19.6608	4.67566e-86	2.76702e-84	0.603958	0.0536816	11.2507	2.29662e-29	7.52894e-28	13785.5	13229.7	28424.2	27634.1	20298.9	20758.8
PPP1R14A	NM_001243947	552.024	1.05277	0.129576	8.12472	4.4838e-16	3.50339e-15	1.03269	0.129388	7.98133	1.44763e-15	1.34844e-14	343.98	303.214	697.464	644.646	656.664	666.177
LOC440570	NR_135765	1185.56	1.05024	0.125138	8.39265	4.75304e-17	3.99017e-16	0.937699	0.125242	7.48707	7.04278e-14	5.5351e-13	782.625	644.222	1656.62	1298.36	1442.35	1289.21
PNMA1	NM_006029	6126.11	1.04982	0.0719461	14.5918	3.16801e-48	9.56027e-47	0.490201	0.0723195	6.77827	1.21621e-11	7.56899e-11	4256.17	3958.1	8721.14	8283.7	6098.79	5438.78
CEMIP	NM_001293298	1614.49	1.04814	0.0874637	11.9837	4.32728e-33	8.20923e-32	1.24087	0.0869002	14.2792	2.94946e-46	3.4286e-44	929.778	854.667	1807.95	1879.55	2054.96	2160.06
LHFPL2	NM_005779	17495.1	1.0474	0.0556703	18.8143	5.76297e-79	3.16394e-77	0.482787	0.0558413	8.64569	5.34808e-18	6.41319e-17	11513.5	11999.7	23968.6	24629.5	16042.1	16817
NIFK	NM_032390	3789.27	1.0467	0.0647402	16.1677	8.52247e-59	3.24709e-57	0.159222	0.0659119	2.41568	0.0157059	0.0313878	2734.97	2701.44	5522.82	5706.12	3003.24	3067.02
MRPS24	NM_032014	1755.16	1.04637	0.0858856	12.1833	3.81317e-34	7.49605e-33	0.796579	0.0862808	9.2324	2.6464e-20	3.95641e-19	1161.28	1032.47	2282.4	2246.19	1937.47	1871.12
PLP2	NM_002668	2633.73	1.04619	0.0775506	13.4904	1.78108e-41	4.45446e-40	0.563251	0.0782239	7.2005	5.99917e-13	4.22626e-12	1825.81	1653.5	3705.78	3478.06	2588.89	2550.34
MIR611	NR_030342	466.326	1.04557	0.365454	2.86101	0.00422294	0.00920547	1.07806	0.365277	2.95134	0.00316401	0.00719019	345.855	194.984	631.472	484.492	608.411	532.741
BEX1	NM_018476	1351.81	1.04417	0.117233	8.90685	5.25052e-19	4.9949e-18	1.19111	0.116819	10.1962	2.06168e-24	4.47792e-23	858.545	659.683	1683.93	1445.42	1772.78	1690.53
TP53INP2	NM_001329430	3276.63	1.04397	0.0849782	12.2852	1.0877e-34	2.18346e-33	0.732948	0.0852642	8.59619	8.24028e-18	9.67268e-17	2217.59	1944.69	4573.91	4007.88	3525.63	3390.08
LOC728613	NR_003713	2776.64	1.04397	0.0743109	14.0487	7.84191e-45	2.15525e-43	0.434422	0.0751936	5.77738	7.58734e-09	3.51648e-08	1918.6	1856.22	4010.7	3773.19	2635.05	2466.06
MIR219A1	NR_029633	136.3	1.04168	0.261642	3.98132	6.85347e-05	0.000192801	1.02879	0.261202	3.93867	8.1933e-05	0.000235435	90.9158	69.5759	194.562	135.98	154.201	172.564
HYDIN	NM_001270974	469.017	1.04055	0.14221	7.31701	2.53564e-13	1.62372e-12	0.416709	0.14501	2.87366	0.00405748	0.00902788	288.681	351.316	696.326	622.486	425.887	429.403
SH2B3	NM_005475	5667.43	1.0403	0.0633679	16.4169	1.44787e-60	5.67783e-59	0.586249	0.0637237	9.19986	3.58414e-20	5.30611e-19	3663.81	3795.75	7880.32	7464.8	5487.23	5712.67
SPATA33	NR_073515	3258.83	1.03973	0.0675229	15.3982	1.68286e-53	5.73127e-52	0.283962	0.0685964	4.13961	3.479e-05	0.000104862	2306.64	2269.38	4649	4757.28	2728.41	2842.29
C20orf144	NM_080825	594.689	1.03841	0.148845	6.97645	3.02727e-12	1.78272e-11	0.936111	0.148985	6.28327	3.31535e-10	1.78743e-09	409.59	309.226	818.07	657.74	691.28	682.23
RNA5-8SN4	NR_146120	500901	1.03768	0.273896	3.78859	0.000151503	0.000407767	1.63632	0.273894	5.97429	2.311e-09	1.13871e-08	264670	223090	584967	416366	856125	660186
RNA5-8SN1	NR_145821	501580	1.03767	0.273896	3.78857	0.000151517	0.000407767	1.63599	0.273894	5.97308	2.3282e-09	1.14569e-08	265078	223401	585797	417007	857099	661097
RNA5-8SN2	NR_146147	501580	1.03767	0.273896	3.78857	0.000151517	0.000407767	1.63599	0.273894	5.97308	2.3282e-09	1.14569e-08	265078	223401	585797	417007	857099	661097
RNA5-8SN3	NR_146153	501580	1.03767	0.273896	3.78857	0.000151517	0.000407767	1.63599	0.273894	5.97308	2.3282e-09	1.14569e-08	265078	223401	585797	417007	857099	661097
RNA5-8SN5	NR_003285	501580	1.03767	0.273896	3.78857	0.000151517	0.000407767	1.63599	0.273894	5.97308	2.3282e-09	1.14569e-08	265078	223401	585797	417007	857099	661097
KCNE1B	NM_001330065	81.3478	1.03622	0.310408	3.33825	0.000843068	0.00204737	0.772168	0.312952	2.46736	0.0136112	0.0275219	44.052	58.4094	94.4364	115.835	87.0656	88.2886
BCL2L14	NM_001370269	45.5967	1.0362	0.410936	2.52156	0.0116836	0.0235149	1.3198	0.405177	3.25734	0.00112461	0.00275516	25.3064	24.0509	46.6493	54.392	63.988	59.1935
UBE2J2	NM_194315	9253.97	1.03527	0.0653341	15.8458	1.50319e-56	5.47978e-55	0.670184	0.0654958	10.2325	1.41855e-24	3.1318e-23	6271.31	5694.06	12657.9	11863.5	9414.63	9622.45
TENT5B	NM_052943	2120.91	1.03503	0.0759067	13.6356	2.46124e-42	6.32922e-41	0.385063	0.0771289	4.99246	5.96165e-07	2.20575e-06	1491.21	1431.03	3023.1	2964.36	1940.62	1875.13
TMEM255B	NM_182614	5576.6	1.0332	0.0708869	14.5754	4.0303e-48	1.21303e-46	1.0531	0.0708208	14.8699	5.16827e-50	7.59702e-48	3291.71	3240.86	7102.07	6270.19	6871.89	6682.84
WFDC2	NM_006103	249.611	1.03199	0.196592	5.24938	1.52613e-07	5.85772e-07	0.961157	0.196643	4.88782	1.01958e-06	3.67275e-06	129.344	170.075	340.199	273.974	303.156	280.918
ENTPD8	NM_001033113	250.184	1.0318	0.181643	5.68037	1.34403e-08	5.73883e-08	0.799921	0.182831	4.3752	1.21322e-05	3.87251e-05	167.772	146.024	341.336	300.163	276.932	268.879
MIR4492	NR_039713	350.567	1.03111	0.205838	5.0093	5.46287e-07	1.97859e-06	0.940394	0.205959	4.56593	4.97292e-06	1.65818e-05	268.998	155.472	482.422	383.766	416.447	396.295
PTPRCAP	NM_005608	565.5	1.03041	0.126784	8.1273	4.38946e-16	3.43203e-15	1.14547	0.126008	9.09043	9.86472e-20	1.39083e-18	341.168	304.932	659.917	658.747	726.946	701.292
LZTS3	NM_001282533	1650.07	1.03017	0.0996224	10.3407	4.60919e-25	6.22869e-24	0.940274	0.0996736	9.43353	3.96511e-21	6.41172e-20	1065.68	930.256	2193.66	1882.57	1974.19	1854.06
RAPSN	NM_032645	641.48	1.02931	0.126105	8.16228	3.28769e-16	2.59732e-15	0.766136	0.126898	6.03743	1.56592e-09	7.85683e-09	435.833	376.225	879.51	777.604	672.399	707.312
C6orf132	NM_001164446	6118.08	1.02845	0.0634622	16.2057	4.5931e-59	1.76474e-57	0.776522	0.0636178	12.206	2.8858e-34	1.40192e-32	3900	3823.24	8187.52	7568.54	6607.55	6621.64
PLEKHG2	NM_022835	5362.5	1.02701	0.0618322	16.6096	5.94364e-62	2.39258e-60	0.35179	0.0624562	5.63259	1.77526e-08	7.88295e-08	3704.11	3753.67	7799.54	7400.33	4726.72	4790.66
SPATA2L	NM_152339	857.743	1.02432	0.127013	8.0647	7.34156e-16	5.64339e-15	1.0437	0.126775	8.23275	1.82967e-16	1.84457e-15	545.495	464.699	1144.61	910.562	1065.77	1015.32
BIN3-IT1	NR_027715	205.056	1.02348	0.202753	5.04794	4.46609e-07	1.632e-06	0.85228	0.203583	4.18641	2.83404e-05	8.65328e-05	134.03	120.255	285.585	231.67	237.07	221.725
METTL23	NM_001080510	8324.07	1.02214	0.07129	14.3377	1.27195e-46	3.69645e-45	0.50412	0.0715438	7.04632	1.83712e-12	1.23654e-11	5576.79	5647.68	12057.1	10742.4	8343.62	7576.76
PHLDA3	NM_012396	1420.82	1.02185	0.0919693	11.1108	1.11221e-28	1.75733e-27	0.377965	0.0934612	4.04408	5.25292e-05	0.000154729	1034.75	934.551	2022.99	1974.23	1336.41	1221.99
PCDHGB7	NM_018927	9314.13	1.01858	0.0604732	16.8435	1.17004e-63	4.96427e-62	0.36587	0.0608268	6.01495	1.79946e-09	8.96542e-09	6483.14	6469.7	13101.6	13139.7	7992.21	8698.43
MIR4479	NR_039697	182.679	1.01819	0.24044	4.2347	2.28855e-05	6.84732e-05	1.27334	0.238177	5.34618	8.98301e-08	3.68706e-07	121.846	79.8835	218.455	189.365	274.834	211.692
ELL	NM_006532	12951.2	1.01654	0.063363	16.0431	6.39054e-58	2.39084e-56	0.481902	0.0635539	7.58257	3.38773e-14	2.74879e-13	9108.45	8474.52	18452.6	17118.4	11979.4	12574.1
TRAM2-AS1	NR_103446	1333.49	1.01523	0.105458	9.62691	6.15545e-22	7.06527e-21	0.456315	0.10663	4.27943	1.87372e-05	5.84967e-05	958.833	862.398	1964.96	1716.37	1340.6	1157.78
PHLDA2	NM_003311	5195.81	1.01495	0.0788294	12.8753	6.19772e-38	1.40786e-36	0.94586	0.0788337	11.9982	3.63282e-33	1.6166e-31	3088.32	3212.52	6386.4	6347.75	6589.72	5550.14
SH3GL1	NM_001199944	8921.8	1.0142	0.0634075	15.9949	1.38659e-57	5.1537e-56	0.631848	0.0635912	9.93609	2.89981e-23	5.61336e-22	5958.26	5756.76	12389.4	11274.2	9160.77	8991.39
RXRA	NM_002957	17764.5	1.01226	0.0655269	15.4479	7.79038e-54	2.68121e-52	0.482247	0.0656602	7.34458	2.06399e-13	1.5373e-12	12316.7	11830.5	25900.6	22808.4	16793.2	16937.4
MIR103A2	NR_029519	104.426	1.01077	0.269559	3.74973	0.000177025	0.00047168	0.843758	0.27074	3.1165	0.00183015	0.00432418	69.3584	60.9863	137.672	124.9	112.241	121.397
MIR612	NR_030343	323.583	1.01034	0.216287	4.67128	2.99336e-06	9.94613e-06	1.58849	0.213415	7.4432	9.82731e-14	7.57717e-13	192.142	130.562	399.364	250.807	494.071	474.551
LINC01783	NR_135764	1604.62	1.00942	0.28267	3.57101	0.000355605	0.000908308	0.759993	0.282802	2.68737	0.00720171	0.0153206	1146.29	899.333	2454.21	1663.99	1878.73	1585.18
JUP	NM_001352773	1830.22	1.0088	0.0900652	11.2008	4.04165e-29	6.48943e-28	0.631891	0.0906843	6.96804	3.21391e-12	2.12187e-11	1274.7	1132.97	2560.02	2284.46	1864.04	1865.1
WDR45B	NM_019613	9999.18	1.00837	0.0590096	17.0883	1.81382e-65	7.96263e-64	0.259215	0.0594094	4.3632	1.28174e-05	4.07752e-05	7241.39	7014.29	14773	13905.2	8666.7	8394.44
LOC112267871	NR_160657	1261.93	1.00698	0.12315	8.17688	2.91285e-16	2.31403e-15	0.774455	0.123499	6.27095	3.58852e-10	1.92832e-09	894.161	710.362	1801.12	1423.26	1398.3	1344.39
TPPP	NM_007030	76.8707	1.00631	0.328627	3.06217	0.00219736	0.00501951	1.0382	0.327447	3.1706	0.00152126	0.00364999	53.4247	37.7943	103.539	79.5734	98.6045	88.2886
HTR1D	NM_000864	400.69	1.00543	0.148462	6.77225	1.26793e-11	7.07012e-11	0.385491	0.151593	2.54294	0.0109923	0.0226113	262.437	294.624	563.205	556.007	333.577	394.289
POLR2L	NM_021128	3541.72	1.00518	0.0846818	11.8701	1.69256e-32	3.13522e-31	0.538933	0.0851244	6.33112	2.43391e-10	1.32856e-09	2592.5	2173.17	4991.48	4571.95	3467.94	3453.29
RELA	NM_001243985	3978.24	1.00425	0.0655852	15.3121	6.35119e-53	2.13745e-51	0.622169	0.0659833	9.42918	4.13297e-21	6.67841e-20	2675.92	2576.03	5381.74	5153.14	4034.39	4048.23
LOC105379194	NR_134244	880.888	1.00339	0.112781	8.8968	5.74795e-19	5.45899e-18	0.374832	0.114692	3.26815	0.00108255	0.0026599	672.027	557.466	1247.02	1215.76	825.55	767.508
ALS2CL	NM_147129	1634.5	1.00334	0.0918219	10.927	8.56171e-28	1.31184e-26	1.04277	0.0916068	11.3831	5.07396e-30	1.72803e-28	986.951	949.153	2079.88	1802.99	2003.56	1984.49
SLC1A4	NM_001348406	5851.62	1.00292	0.0627429	15.9847	1.63462e-57	6.0558e-56	0.408381	0.0632282	6.45884	1.05508e-10	5.97834e-10	4166.19	3940.92	8005.48	8238.37	5493.53	5265.21
GDNF	NM_000514	684.329	0.999432	0.114776	8.7077	3.10101e-18	2.82613e-17	0.358737	0.117245	3.05971	0.00221554	0.00516831	505.192	454.391	938.675	978.048	613.655	616.013
TPRN	NM_001128228	2377.14	0.998204	0.220389	4.52929	5.91828e-06	1.89972e-05	0.898933	0.22041	4.07845	4.53362e-05	0.000134849	1658.04	1275.56	3279.1	2580.6	2917.22	2552.34
JPH2	NM_020433	8534.81	0.997925	0.0569234	17.531	8.3101e-69	3.87986e-67	0.38624	0.0573035	6.74024	1.5812e-11	9.73678e-11	6048.24	5850.39	11712.4	12047.8	7718.42	7831.6
C8G	NM_000606	116.059	0.997502	0.259082	3.85015	0.000118047	0.000322337	1.14465	0.256891	4.4558	8.35807e-06	2.72043e-05	68.4211	65.2811	142.223	124.9	151.054	144.472
CORO1B	NM_020441	2217.72	0.995293	0.088188	11.286	1.53819e-29	2.51046e-28	1.1427	0.0878502	13.0074	1.11107e-38	7.60196e-37	1305.63	1252.37	2703.38	2397.28	2974.92	2672.74
PCDHGA10	NM_018913	9554.6	0.995243	0.0595116	16.7235	8.8368e-63	3.64083e-61	0.357371	0.0598536	5.97075	2.36168e-09	1.15967e-08	6712.77	6699.05	13349.7	13385.5	8254.45	8926.17
CFAP77	NM_207417	289.717	0.99388	0.179676	5.53151	3.17482e-08	1.3071e-07	0.916363	0.179766	5.09755	3.44081e-07	1.31184e-06	194.953	161.485	393.675	316.279	338.822	333.089
MIR3917	NR_037481	161.033	0.993207	0.252299	3.93662	8.26371e-05	0.000230144	0.939792	0.252225	3.726	0.000194539	0.00053178	117.159	79.8835	230.971	161.161	179.376	197.646
MAFK	NM_002360	3213.99	0.992264	0.082394	12.0429	2.11351e-33	4.0434e-32	0.81443	0.0825323	9.86801	5.72877e-23	1.07516e-21	2054.51	2006.54	4374.79	3706.71	3592.77	3548.6
SSC5D	NM_001144950	2813.84	0.992113	0.0741247	13.3844	7.46156e-41	1.83788e-39	0.82654	0.0742814	11.1271	9.25576e-29	2.90873e-27	1797.69	1747.13	3654.57	3397.48	3215.14	3071.04
KLF4	NM_004235	812.971	0.991891	0.119727	8.2846	1.18507e-16	9.67417e-16	0.687786	0.120528	5.70644	1.1536e-08	5.23059e-08	552.055	508.506	1086.59	1022.37	937.791	770.518
PPP1R35	NM_001346938	2091.56	0.991406	0.106461	9.31243	1.24945e-20	1.31672e-19	0.951127	0.106428	8.93685	4.00433e-19	5.35101e-18	1401.23	1149.29	2714.76	2354.97	2647.63	2281.46
CDH23	NM_022124	1813.66	0.991181	0.0796335	12.4468	1.45573e-35	3.00973e-34	0.18527	0.0814121	2.27571	0.0228635	0.0441833	1284.07	1353.72	2604.4	2640.03	1471.72	1527.99
PSG7	NM_002783	780.265	0.99038	0.117903	8.39995	4.46679e-17	3.76234e-16	0.464609	0.11957	3.88566	0.000102051	0.000289617	516.439	555.749	1004.67	1125.11	686.035	793.594
UBXN1	NM_001286078	2522.23	0.989944	0.0874521	11.3198	1.04665e-29	1.72428e-28	0.867514	0.0875374	9.9102	3.75878e-23	7.19061e-22	1603.68	1541.84	3316.65	2932.13	3047.3	2691.8
FBLL1	NM_001355274	92.2204	0.98953	0.31043	3.18762	0.00143451	0.0033733	1.18911	0.30755	3.8664	0.000110454	0.000311961	53.4247	51.5377	127.432	81.588	127.976	111.364
GATA6	NM_005257	3584.93	0.98911	0.0708743	13.9558	2.89888e-44	7.87223e-43	0.36544	0.0716181	5.10262	3.34979e-07	1.27949e-06	2390.05	2642.17	5033.57	4958.74	3266.54	3218.52
CENPB	NM_001810	2761.91	0.98909	0.0838033	11.8025	3.78759e-32	6.90924e-31	0.803848	0.0839719	9.57281	1.04036e-21	1.77687e-20	1798.63	1704.18	3677.33	3276.61	3217.23	2897.47
MIR6125	NR_106740	327.111	0.988817	0.159066	6.21638	5.08744e-10	2.48206e-09	0.759276	0.160095	4.74266	2.10935e-06	7.33507e-06	224.946	194.984	417.568	414.991	365.046	345.128
SEC14L1	NM_001204408	32409.9	0.988764	0.0511829	19.3183	3.77216e-83	2.17582e-81	0.163554	0.0513439	3.18547	0.00144521	0.00347961	23350.4	24026	46774.5	47244.5	26126	26938
GMPR	NM_006877	959.176	0.985384	0.106477	9.25441	2.15416e-20	2.24625e-19	0.349466	0.108367	3.22485	0.00126038	0.00306441	696.396	657.106	1298.22	1379.94	800.375	923.017
KHNYN	NM_015299	6121.32	0.985133	0.0631236	15.6064	6.58463e-55	2.33319e-53	0.411195	0.0635669	6.4687	9.88466e-11	5.61767e-10	4378.02	4145.35	8685.87	8185.99	5633.04	5699.63
TLN1	NM_006289	11673.8	0.984556	0.0602614	16.3381	5.28855e-60	2.05271e-58	0.328165	0.0605482	5.4199	5.96317e-08	2.49706e-07	8415.8	8127.5	16364.8	16368	9942.27	10824.4
ELOVL1	NM_001256401	2756.48	0.983864	0.0800613	12.2889	1.0393e-34	2.08814e-33	0.781422	0.0802637	9.73569	2.12381e-22	3.81616e-21	1867.05	1655.22	3595.41	3369.28	3089.26	2962.68
PUF60	NM_078480	7417.4	0.982308	0.0802248	12.2444	1.79913e-34	3.57691e-33	0.705178	0.080341	8.77731	1.67426e-18	2.1216e-17	5002.24	4659.87	10406.2	8684.59	8059.34	7692.14
S100A2	NM_001366407	679.468	0.980966	0.114217	8.58861	8.80254e-18	7.82204e-17	0.865985	0.114431	7.56773	3.79792e-14	3.07177e-13	427.398	422.609	849.928	827.967	756.317	792.59
SLC5A10	NM_152351	1637.79	0.980242	0.0891655	10.9935	4.10652e-28	6.35618e-27	0.710681	0.089622	7.92976	2.19563e-15	2.01634e-14	1074.12	1057.38	2235.75	1971.21	1770.68	1717.61
LOC107984236	NR_160732	708.02	0.979903	0.115259	8.50173	1.86789e-17	1.6151e-16	1.15638	0.114338	10.1138	4.80105e-24	1.00911e-22	395.53	420.892	801.003	809.836	941.987	878.872
LOC101928977	NR_125970	101.985	0.97968	0.289837	3.38011	0.000724576	0.00177743	0.799193	0.29111	2.74533	0.00604503	0.0130562	65.6093	64.4222	104.676	151.089	100.702	125.41
ARHGDIA	NR_125441	4540.35	0.978906	0.0783393	12.4957	7.87788e-36	1.63917e-34	0.959956	0.0782997	12.26	1.48459e-34	7.38534e-33	2846.51	2694.56	5869.85	5053.42	5515.56	5262.2
LOC100996351	NR_110670	650.861	0.978764	0.117407	8.33649	7.6526e-17	6.33795e-16	0.901592	0.117467	7.67528	1.65055e-14	1.3887e-13	404.903	401.994	819.207	771.56	773.101	734.4
LOC101927322	NM_001289967	2027.2	0.978489	0.0806093	12.1387	6.58919e-34	1.28645e-32	0.208831	0.0821005	2.5436	0.0109716	0.0225734	1397.48	1549.57	2870.64	2938.17	1685.72	1721.63
MIR6837	NR_106896	54.7211	0.977824	0.367295	2.66223	0.00776239	0.0161623	0.887362	0.367736	2.41304	0.01582	0.0315846	34.6792	33.4995	62.5783	71.5154	60.8411	65.2131
R3HDM4	NM_138774	2746.48	0.97617	0.0756183	12.9092	3.99566e-38	9.09462e-37	0.682483	0.0759779	8.98265	2.64324e-19	3.58687e-18	1840.81	1763.45	3698.95	3392.45	2839.6	2943.62
SNORC	NM_001346122	808.077	0.97616	0.115685	8.43809	3.22572e-17	2.74439e-16	0.573794	0.116874	4.90952	9.12991e-07	3.30867e-06	590.484	498.198	1117.31	1023.37	824.501	794.597
EHBP1L1	NM_001351087	2993.06	0.97564	0.076135	12.8146	1.35842e-37	3.0523e-36	1.08445	0.0758973	14.2883	2.58709e-46	3.02278e-44	1821.13	1709.33	3637.51	3305.82	3710.26	3774.34
BSN	NM_003458	594.359	0.975604	0.123137	7.92291	2.32009e-15	1.71071e-14	0.433973	0.125313	3.46311	0.000533966	0.00137308	428.335	397.7	849.928	774.582	574.843	540.767
THY1	NM_001311162	4289.27	0.975347	0.064157	15.2025	3.4036e-52	1.12551e-50	0.755847	0.0643396	11.7478	7.25078e-32	2.84982e-30	2832.45	2697.14	5440.9	5429.13	4708.89	4627.12
NFKBIA	NM_020529	3617.72	0.975273	0.0954739	10.2151	1.69749e-24	2.24206e-23	1.20157	0.095211	12.6201	1.63623e-36	9.3433e-35	2295.39	1827.87	4311.08	3793.34	4805.39	4673.27
ACOT1	NM_001037161	1125.48	0.974604	0.0939925	10.369	3.4327e-25	4.67487e-24	0.304288	0.0959385	3.1717	0.00151549	0.00363806	807.932	799.694	1636.14	1523.98	1004.93	980.204
TFAP2A	NM_001042425	17909	0.974498	0.0525497	18.5443	9.06697e-77	4.82668e-75	0.246371	0.0527934	4.6667	3.06069e-06	1.04536e-05	12715.1	13169.6	25188.3	25675	15354	15352.2
CHPF	NM_024536	1680.98	0.972382	0.0883745	11.003	3.6975e-28	5.72697e-27	0.677882	0.0888793	7.627	2.40284e-14	1.98739e-13	1153.79	1057.38	2276.71	2061.86	1786.42	1749.72
TRIM73	NM_198924	1757.81	0.972159	0.0796641	12.2032	2.98713e-34	5.88236e-33	0.422861	0.0808225	5.23198	1.67707e-07	6.65106e-07	1220.33	1230.89	2440.56	2369.07	1617.53	1668.45
TRIM74	NM_198853	1757.81	0.972159	0.0796641	12.2032	2.98713e-34	5.88236e-33	0.422861	0.0808225	5.23198	1.67707e-07	6.65106e-07	1220.33	1230.89	2440.56	2369.07	1617.53	1668.45
PCDHGB6	NM_018926	9755.47	0.971822	0.059636	16.2959	1.05537e-59	4.07553e-58	0.343999	0.0599651	5.73665	9.65698e-09	4.43062e-08	6926.47	6909.49	13537.4	13599	8428.58	9131.85
FLCN	NM_001353229	6224.59	0.971713	0.0639149	15.2032	3.36621e-52	1.11476e-50	0.588071	0.0641788	9.16301	5.0471e-20	7.30579e-19	4327.4	4038.84	8434.42	7972.45	6293.9	6280.53
MIR320A	NR_029714	309.673	0.97107	0.195548	4.9659	6.83818e-07	2.44816e-06	0.797178	0.196135	4.06444	4.81479e-05	0.000142764	221.197	174.369	448.288	327.359	381.83	304.997
MMP24OS	NM_001355004	5948.46	0.970252	0.0865574	11.2093	3.66896e-29	5.91603e-28	0.72598	0.0866709	8.37629	5.46213e-17	5.88969e-16	4226.18	3511.44	8083.98	7073.98	6524.68	6270.49
CLDN1	NM_021101	802.323	0.968827	0.116974	8.28239	1.20731e-16	9.83808e-16	0.677376	0.117762	5.75205	8.81668e-09	4.06309e-08	489.258	566.915	971.671	1095.9	821.354	868.84
PROSER2	NM_153256	8608.14	0.96852	0.0556898	17.3913	9.59956e-68	4.40073e-66	0.249426	0.0561606	4.44129	8.94205e-06	2.89726e-05	6220.7	6237.78	12360.9	12019.6	7377.5	7432.29
SLC1A5	NM_005628	11651.3	0.964559	0.0570356	16.9115	3.70002e-64	1.5876e-62	0.540342	0.0572148	9.44409	3.58497e-21	5.81766e-20	7693.16	8173.03	15360.1	15604.5	11663.7	11413.3
TGFA	NM_003236	1547.03	0.964504	0.0965189	9.9929	1.63713e-23	2.06765e-22	0.433674	0.097564	4.44502	8.78824e-06	2.84986e-05	980.39	1175.92	2121.97	2089.05	1504.24	1410.61
TP53I11	NM_001318386	2494.28	0.964301	0.0733428	13.1479	1.75057e-39	4.14604e-38	0.696867	0.0737042	9.45491	3.23288e-21	5.26881e-20	1638.36	1634.61	3287.07	3100.34	2647.63	2657.69
CACNG6	NR_102308	429.1	0.96285	0.139721	6.89124	5.53076e-12	3.18375e-11	0.809314	0.140206	5.77232	7.81866e-09	3.62e-08	269.935	277.445	552.965	514.709	493.022	466.525
RGS9	NM_003835	823.719	0.962384	0.105307	9.13881	6.31409e-20	6.39095e-19	0.246794	0.107877	2.28774	0.0221527	0.0429081	605.48	590.107	1119.58	1208.71	709.113	709.318
PPP1R14B-AS1	NR_135087	2165.79	0.961644	0.0854682	11.2515	2.27724e-29	3.69549e-28	0.823062	0.0855985	9.61538	6.88543e-22	1.18937e-20	1478.08	1278.14	2678.35	2686.36	2507.07	2366.74
YIF1B	NM_001039673	3726.12	0.961344	0.0658165	14.6064	2.55548e-48	7.74255e-47	0.441316	0.0664378	6.64254	3.08327e-11	1.84333e-10	2592.5	2600.94	5013.09	5098.74	3439.62	3611.8
GALNT5	NM_001329868	658.069	0.960287	0.117449	8.17624	2.92848e-16	2.32482e-15	0.352071	0.119821	2.93831	0.00330003	0.00747542	447.081	487.891	892.026	927.685	571.696	622.033
LOC100287837	NR_147696	2567.71	0.959549	0.105105	9.12946	6.88424e-20	6.94951e-19	0.849604	0.10516	8.07918	6.52039e-16	6.25782e-15	1815.5	1431.03	3413.36	2898.89	3025.27	2822.22
SLC43A3	NM_017611	4947.98	0.959494	0.064666	14.8377	8.35984e-50	2.62356e-48	0.146023	0.0654863	2.22982	0.0257595	0.0492411	3716.3	3612.8	7030.39	7220.03	3911.66	4196.72
PSG8-AS1	NR_036584	203.353	0.959414	0.200736	4.77949	1.75741e-06	5.99209e-06	0.939878	0.2004	4.69001	2.73191e-06	9.37972e-06	138.717	112.524	237.798	249.8	246.511	234.767
SUN2	NM_015374	5619.63	0.958788	0.0610617	15.702	1.46639e-55	5.22851e-54	0.567618	0.0613756	9.24826	2.28185e-20	3.4362e-19	3838.14	3780.29	7578.81	7230.1	5607.87	5682.57
PINLYP	NM_001193621	230.984	0.958073	0.182668	5.24489	1.56377e-07	5.99109e-07	0.825545	0.183198	4.5063	6.59672e-06	2.17008e-05	145.278	148.6	290.136	281.025	257.001	263.862
TERC	NR_001566	1948.73	0.956276	0.10204	9.37161	7.14377e-21	7.6379e-20	0.867689	0.10208	8.50006	1.89491e-17	2.14901e-16	1371.23	1084.01	2322.23	2437.57	2342.38	2134.98
ATP2A3	NM_174956	303.858	0.956163	0.159436	5.99718	2.00775e-09	9.2904e-09	0.426971	0.162637	2.6253	0.00865726	0.0181577	208.075	217.317	419.844	405.925	279.03	292.957
MYOF	NM_013451	33816	0.955392	0.0516872	18.4841	2.77187e-76	1.46011e-74	0.306272	0.0518017	5.91238	3.37196e-09	1.62803e-08	23747.8	24842	47010	47213.2	29766	30317.1
TLCD3B	NM_001352173	81.0071	0.955345	0.315783	3.02532	0.00248372	0.00562292	0.892064	0.315791	2.82486	0.00473017	0.0104088	53.4247	48.1019	87.6097	108.784	80.7717	107.351
PNPLA2	NM_020376	2954.73	0.955196	0.206314	4.62982	3.6598e-06	1.20429e-05	0.862298	0.206329	4.17923	2.92494e-05	8.90694e-05	2120.12	1607.12	3995.91	3230.28	3496.26	3278.72
S100A6	NM_014624	3463.48	0.954619	0.0691214	13.8108	2.195e-43	5.82199e-42	0.829144	0.0692046	11.9811	4.466e-33	1.96435e-31	2187.6	2219.56	4408.93	4134.8	3855.02	3974.99
BCOR	NM_001123383	15899.3	0.954445	0.0570001	16.7446	6.19757e-63	2.57205e-61	0.379395	0.0571908	6.63385	3.27041e-11	1.94907e-10	11449.8	11056.6	22387.1	21227	14942.8	14332.8
NPR1	NM_000906	209.347	0.954404	0.196784	4.85	1.2346e-06	4.29059e-06	0.939648	0.196415	4.784	1.71839e-06	6.02426e-06	135.905	122.832	260.553	240.735	263.295	232.761
MIR6753	NR_106811	55.1513	0.954367	0.372159	2.56441	0.0103353	0.0210043	1.13741	0.368384	3.08757	0.00201801	0.00473466	29.9928	34.3585	60.3028	64.4646	76.5758	65.2131
TM4SF19-TCTEX1D2	NR_037950	4876.37	0.954229	0.0621653	15.3499	3.54865e-53	1.19782e-51	0.57357	0.062509	9.17579	4.48277e-20	6.55134e-19	3360.13	3251.17	6420.54	6388.04	5001.55	4836.81
ZDHHC11B	NR_147096	791.233	0.953421	0.108408	8.79473	1.43388e-18	1.33236e-17	0.553188	0.109699	5.04279	4.58784e-07	1.72434e-06	561.428	517.095	1038.8	1048.56	767.856	813.659
TRPM2	NM_003307	209.787	0.951733	0.194667	4.88902	1.01337e-06	3.55591e-06	0.717844	0.19602	3.6621	0.00025016	0.000673159	131.219	143.447	283.309	248.793	218.189	233.764
HACD1	NM_014241	5276.12	0.950418	0.069356	13.7035	9.67983e-43	2.51477e-41	0.229868	0.0699761	3.28495	0.00101999	0.00251563	3829.71	3880.79	7756.3	7146.5	4717.28	4326.14
PCDHGA9	NM_018921	10024.3	0.950276	0.0600568	15.8229	2.16141e-56	7.81677e-55	0.337459	0.0603668	5.59013	2.26895e-08	9.96447e-08	7165.47	7169.76	13795.7	13903.2	8674.05	9437.85
FRMD8	NM_001300833	7602.24	0.949475	0.0664645	14.2854	2.69676e-46	7.72867e-45	0.734578	0.0665613	11.0361	2.55876e-28	7.71148e-27	5049.1	4877.19	10109.2	9062.31	8326.83	8188.76
TTLL3	NM_001025930	3918.62	0.948873	0.0721361	13.1539	1.61582e-39	3.8309e-38	0.446464	0.0726547	6.14501	7.99607e-10	4.14428e-09	2827.76	2649.04	5527.37	5045.36	3794.17	3667.99
GPC3	NM_004484	180.437	0.945866	0.212476	4.45164	8.5215e-06	2.68688e-05	0.555074	0.215283	2.57835	0.0099274	0.0205829	132.156	114.242	257.14	217.568	168.886	192.63
LINC02449	NR_120454	246.684	0.944394	0.194082	4.86596	1.13905e-06	3.97489e-06	0.798145	0.194641	4.1006	4.12079e-05	0.000123084	146.215	170.933	291.274	319.301	312.597	239.784
NPNT	NM_001184693	75.6694	0.941308	0.3353	2.80736	0.00499491	0.0107596	0.804811	0.336231	2.39363	0.0166827	0.03315	44.052	53.2557	71.6806	114.828	83.9187	86.282
SQOR	NM_001271213	3864.98	0.941142	0.0653596	14.3995	5.21554e-47	1.52935e-45	0.561085	0.065772	8.53076	1.45386e-17	1.66959e-16	2637.49	2638.73	4943.69	5185.37	3917.95	3866.64
GUK1	NM_000858	4181.51	0.939977	0.171708	5.47428	4.39285e-08	1.78239e-07	0.906261	0.171694	5.27833	1.30363e-07	5.24492e-07	2864.31	2370.74	5504.62	4538.71	5194.57	4616.09
DAGLB	NM_001142936	11966.9	0.939145	0.0531736	17.6619	8.2454e-70	3.90568e-68	0.306708	0.0534788	5.73513	9.74403e-09	4.46876e-08	8650.12	8633.43	16728.9	16411.3	10653.5	10724
SLC9A1	NR_046474	7664.4	0.938459	0.0700868	13.39	6.92177e-41	1.70677e-39	0.393299	0.070389	5.5875	2.30362e-08	1.01128e-07	5734.25	5138.31	10822.6	10013.2	7308.27	6969.78
MAP1S	NM_018174	3548.91	0.937116	0.0746557	12.5525	3.85133e-36	8.08744e-35	0.686528	0.0748852	9.16774	4.83023e-20	7.01862e-19	2361.93	2344.11	4780.98	4232.5	3826.69	3747.25
HELZ2	NM_001037335	8746.96	0.935166	0.0821121	11.3889	4.74951e-30	7.93932e-29	1.28799	0.0819301	15.7206	1.09202e-55	2.28262e-53	4956.31	4845.41	10339.1	8406.58	12276.3	11658.1
SMIM41	NM_001369216	1267.92	0.934194	0.093551	9.98593	1.75646e-23	2.21223e-22	0.509712	0.0945581	5.39046	7.02768e-08	2.91549e-07	896.036	858.962	1736.26	1617.66	1299.69	1198.92
MKNK2	NM_017572	4975.69	0.933376	0.0913029	10.2229	1.56666e-24	2.07407e-23	0.682773	0.0914368	7.46716	8.19422e-14	6.39155e-13	3451.05	3160.98	7017.88	5611.44	5483.04	5129.77
MIR5091	NR_049814	862.388	0.932414	0.128163	7.2752	3.45918e-13	2.19049e-12	0.935079	0.127974	7.30681	2.73558e-13	1.99976e-12	615.79	458.686	1050.18	998.194	984.996	1066.49
NOL12	NM_024313	3278.32	0.931617	0.067028	13.8989	6.43052e-44	1.73183e-42	0.500876	0.067582	7.41138	1.24987e-13	9.50504e-13	2272.89	2277.97	4265.57	4413.81	3192.06	3247.61
MAPK6-DT	NR_156732	785.657	0.931239	0.107144	8.6915	3.57681e-18	3.24807e-17	0.416882	0.108933	3.82695	0.000129739	0.000363098	554.867	556.608	1021.73	1096.9	736.387	747.443
TNFRSF6B	NM_003823	3257.33	0.931159	0.0753451	12.3586	4.37787e-35	8.88996e-34	0.967921	0.0752155	12.8686	6.75868e-38	4.39014e-36	2031.08	1987.64	4056.21	3609.01	3923.2	3936.87
TMEM158	NM_015444	503.404	0.930579	0.140711	6.61339	3.75605e-11	2.02503e-10	0.703003	0.141464	4.96948	6.71337e-07	2.46706e-06	373.973	292.906	643.988	625.508	541.276	542.774
ZNF784	NM_203374	600.282	0.930396	0.121658	7.64762	2.04737e-14	1.41441e-13	0.682823	0.122479	5.57503	2.47481e-08	1.08372e-07	420.837	377.943	768.007	753.43	651.419	630.059
MGLL	NM_001003794	8363.34	0.929652	0.0584732	15.8988	6.46072e-57	2.36657e-55	0.687296	0.058592	11.7302	8.9258e-32	3.45859e-30	5516.81	5597	10578	10592.3	8689.78	9206.09
SLC12A3	NM_000339	91.2749	0.928905	0.286207	3.24557	0.00117214	0.00279118	0.717197	0.288051	2.48983	0.0127806	0.0259576	65.6093	54.9736	109.228	119.864	99.6535	98.3213
LINC00942	NR_028415	468.09	0.928223	0.143158	6.48391	8.93784e-11	4.66635e-10	1.05297	0.142271	7.40114	1.35017e-13	1.0237e-12	260.563	303.214	548.414	525.789	546.521	624.04
PSG10P	NR_026824	1009.52	0.927564	0.0968411	9.57821	9.87446e-22	1.11708e-20	0.380578	0.0985021	3.86365	0.000111705	0.000315102	739.511	701.772	1346	1394.05	935.693	940.072
LINC01623	NR_033379	272.881	0.926519	0.222246	4.1689	3.0608e-05	9.01696e-05	0.739768	0.222905	3.31876	0.000904169	0.00224802	157.462	200.138	409.604	271.96	349.312	248.813
ARHGAP8	NM_001198726	67.4213	0.925746	0.335101	2.76259	0.00573452	0.0122222	0.926415	0.334208	2.77197	0.00557182	0.012103	41.2401	42.9481	88.7475	71.5154	81.8207	78.2558
SLC8B1	NM_024959	5484.72	0.925036	0.0750476	12.326	6.56324e-35	1.32922e-33	0.71517	0.0751629	9.51493	1.81831e-21	3.03283e-20	3810.96	3437.57	7062.25	6699.28	6271.87	5626.39
FANCE	NM_021922	1637.68	0.923728	0.10195	9.06063	1.29698e-19	1.29266e-18	0.625349	0.10241	6.10632	1.01953e-09	5.21881e-09	1181.9	1031.61	2255.1	1944.01	1803.2	1610.26
NTF3	NM_001102654	1082.39	0.921959	0.103334	8.92216	4.57268e-19	4.36282e-18	0.311743	0.104993	2.96918	0.00298593	0.00682157	737.636	832.334	1408.58	1566.29	947.232	1002.28
TNFAIP3	NM_001270508	1152.21	0.921682	0.0959628	9.60457	7.64782e-22	8.70369e-21	1.66754	0.0936229	17.8112	5.78236e-71	2.3526e-68	572.676	566.056	1096.83	1060.64	1802.15	1814.93
SHISA8	NM_001207020	46.0341	0.921527	0.405072	2.27497	0.0229077	0.0434218	1.21764	0.398985	3.05184	0.00227443	0.00529484	27.181	25.7689	47.7871	52.3775	61.89	61.2
EEF2	NM_001961	13078.3	0.920852	0.0696113	13.2285	6.00891e-40	1.44417e-38	0.639255	0.0696896	9.17289	4.60502e-20	6.72569e-19	9168.43	8462.5	17752.9	15627.6	13551.8	13906.5
APOLD1	NM_001130415	13368.4	0.919079	0.05229	17.5766	3.72333e-69	1.75274e-67	0.199721	0.052616	3.79583	0.000147151	0.000408864	9894.82	9962.24	18713.2	18834.7	11350	11455.4
TRIM56	NM_030961	5731.42	0.918507	0.0633744	14.4933	1.3348e-47	3.97023e-46	0.582884	0.0636207	9.16187	5.10075e-20	7.3694e-19	4020.91	3816.37	7620.9	7192.84	5874.31	5863.16
RASGRF1	NM_001145648	1176.11	0.917626	0.0920116	9.97294	2.00218e-23	2.51198e-22	0.613444	0.0927402	6.61464	3.72445e-11	2.21024e-10	815.43	781.656	1537.15	1479.66	1214.72	1228.01
MIR3188	NR_036155	310.962	0.917104	0.209735	4.37269	1.22727e-05	3.8054e-05	0.85222	0.209743	4.06316	4.8413e-05	0.000143532	252.127	146.024	394.812	355.562	389.173	328.072
TRIB1	NM_025195	3309.76	0.916664	0.0756758	12.113	9.00846e-34	1.74829e-32	0.588649	0.0760228	7.74306	9.70521e-15	8.33799e-14	2303.82	2217.84	4503.36	4034.07	3482.63	3316.84
CDK11A	NM_033529	9867.43	0.916585	0.0603639	15.1843	4.49173e-52	1.47676e-50	0.501939	0.0605597	8.28833	1.14852e-16	1.19108e-15	7107.36	6650.09	13200.6	12767	9528.97	9950.52
RPL13AP20	NR_003932	112.56	0.916557	0.283883	3.22865	0.00124378	0.00295098	0.884918	0.283571	3.12062	0.00180471	0.00426672	74.9821	67.858	125.157	144.038	102.8	160.525
PRMT1	NR_033397	3794.11	0.915383	0.0661318	13.8418	1.42588e-43	3.80412e-42	0.457369	0.0666564	6.8616	6.80927e-12	4.34086e-11	2687.17	2657.63	5164.42	4917.44	3615.85	3722.17
TNXB	NM_001365276	4428.45	0.915348	0.0620935	14.7414	3.49261e-49	1.08561e-47	0.476948	0.0625473	7.62539	2.43292e-14	2.00985e-13	3128.63	3082.82	5894.88	5819.94	4287.2	4357.24
RYR2	NM_001035	1997.51	0.913449	0.104981	8.70107	3.28782e-18	2.99161e-17	1.12581	0.104566	10.7665	4.95363e-27	1.36473e-25	1322.5	1044.5	2289.23	2166.61	2748.34	2413.89
APBB3	NM_006051	4083.69	0.912926	0.0667705	13.6726	1.47998e-42	3.8318e-41	0.243524	0.0675351	3.60588	0.000311094	0.000827164	3032.09	2992.62	5870.99	5474.45	3515.14	3616.82
VWCE	NM_152718	760.805	0.909184	0.111964	8.12032	4.64973e-16	3.62806e-15	0.895926	0.111778	8.01523	1.0993e-15	1.03541e-14	474.262	488.75	913.644	895.453	940.938	851.784
MIR6797	NR_106855	130.428	0.908645	0.258202	3.51912	0.000432979	0.00109416	0.834875	0.258307	3.2321	0.00122883	0.00299265	74.9821	92.7679	159.29	156.125	124.829	174.571
MIR3619	NR_037413	315.749	0.90759	0.158241	5.73549	9.72327e-09	4.20689e-08	0.368502	0.161441	2.28258	0.0224551	0.0434532	215.573	238.792	428.946	424.056	304.205	282.925
TOMM40	NM_001128916	3444.32	0.905895	0.0762067	11.8873	1.37724e-32	2.56364e-31	0.616134	0.0764893	8.05517	7.93664e-16	7.57238e-15	2464.1	2226.43	4590.97	4197.25	3562.35	3624.85
THRB-AS1	NR_046244	1931.95	0.904497	0.0835998	10.8194	2.787e-27	4.17482e-26	0.570019	0.0841523	6.77366	1.25566e-11	7.79323e-11	1281.26	1378.63	2531.58	2449.65	2064.4	1886.16
BMP1	NR_033403	14106.1	0.903446	0.0549715	16.4348	1.07792e-60	4.23437e-59	0.49098	0.0551213	8.90725	5.23127e-19	6.90152e-18	9839.52	9953.65	18906.6	18119.6	13685	14132.2
ICAM1	NM_000201	2226.3	0.9032	0.0850645	10.6178	2.46222e-26	3.53715e-25	1.54037	0.0838896	18.3619	2.65268e-75	1.28593e-72	1208.15	1103.77	2282.4	2041.71	3357.8	3363.99
LINC01902	NR_151703	49.0985	0.901292	0.391757	2.30064	0.0214118	0.0408685	1.12671	0.387001	2.91139	0.00359823	0.0080938	29.9928	28.3458	53.476	55.3992	68.1839	59.1935
ETS2	NM_001256295	10846.4	0.900815	0.0594715	15.147	7.92945e-52	2.58832e-50	0.270702	0.0597733	4.52881	5.93161e-06	1.96176e-05	8165.55	7810.54	15316.9	14512.6	9852.06	9420.79
UBC	NM_021009	14238.7	0.900691	0.0733272	12.2832	1.11533e-34	2.23694e-33	0.409168	0.0734653	5.56954	2.55415e-08	1.11589e-07	10375.6	9991.45	18320.7	19701	12465.1	14578.6
TNK2-AS1	NR_145450	710.806	0.900228	0.110334	8.15915	3.37395e-16	2.66085e-15	0.452019	0.111968	4.03704	5.41297e-05	0.000159114	496.756	510.224	952.329	927.685	698.623	679.22
SEZ6L	NM_001184773	195.001	0.900006	0.195601	4.60123	4.2e-06	1.37174e-05	0.511033	0.198424	2.57546	0.0100108	0.0207445	138.717	133.998	256.002	252.822	188.817	199.653
EID3	NM_001008394	1366.44	0.899117	0.0891733	10.0828	6.58159e-24	8.42917e-23	0.361089	0.0904868	3.99052	6.59292e-05	0.000191818	984.14	992.101	1771.54	1912.78	1238.85	1299.25
HLA-A	NM_001242758	2480.72	0.898948	0.103723	8.66684	4.4428e-18	4.01845e-17	1.07172	0.103431	10.3617	3.70413e-25	8.64701e-24	1642.11	1355.44	2941.18	2647.08	3429.13	2869.38
PCDHGB5	NM_018925	10677.6	0.898933	0.0583273	15.4119	1.36203e-53	4.65254e-52	0.315918	0.0586118	5.39	7.04586e-08	2.9225e-07	7811.26	7778.76	14482.9	14587.1	9347.49	10057.9
SDHAP3	NR_003263	2349.23	0.898626	0.0773087	11.6239	3.11682e-31	5.49641e-30	0.179884	0.0785611	2.28974	0.0220365	0.0427119	1757.39	1768.6	3335.99	3238.34	2095.87	1899.21
C17orf67	NM_001085430	3920.05	0.898474	0.0709006	12.6723	8.42034e-37	1.8202e-35	0.453313	0.0713595	6.35252	2.1181e-10	1.16426e-09	2913.05	2643.89	5249.75	5106.8	3889.63	3717.15
C6orf99	NR_160977	1661.62	0.89832	0.0860238	10.4427	1.58261e-25	2.1827e-24	0.401604	0.0870418	4.61393	3.95134e-06	1.33473e-05	1243.76	1138.98	2267.61	2172.66	1621.73	1524.98
PSME3	NR_049772	6853.19	0.897726	0.150864	5.95055	2.6724e-09	1.2229e-08	0.676899	0.150914	4.48534	7.27991e-06	2.38347e-05	4642.33	4573.12	9606.34	7564.51	7729.96	7002.89
ZMIZ1-AS1	NR_024429	2819.31	0.897395	0.074383	12.0645	1.62625e-33	3.1268e-32	0.63715	0.0746901	8.53058	1.45613e-17	1.67136e-16	1935.47	1893.15	3730.81	3402.52	2957.09	2996.79
MIR6728	NR_106786	371.74	0.896158	0.151757	5.90523	3.52148e-09	1.59162e-08	0.556792	0.153369	3.63041	0.000282974	0.000756457	260.563	254.253	507.453	451.252	355.605	401.312
MICALL1	NM_033386	7651.58	0.895714	0.0638392	14.0308	1.01012e-44	2.77285e-43	0.708508	0.0639215	11.084	1.49953e-28	4.61694e-27	5215.94	4998.3	9924.92	9080.44	8342.57	8347.28
WFDC21P	NR_030732	1788.94	0.895502	0.0949791	9.42842	4.16316e-21	4.51898e-20	0.765563	0.0951059	8.04959	8.30701e-16	7.9158e-15	1157.54	1196.53	2057.12	2320.72	1856.7	2145.01
RHOB	NM_004040	10617.1	0.895123	0.0852354	10.5018	8.47723e-26	1.18349e-24	0.640316	0.0853045	7.50624	6.08503e-14	4.81059e-13	7818.75	6599.41	14430.6	12383.2	11634.3	10836.4
LINC00941	NR_040245	2427.28	0.893188	0.0751994	11.8776	1.54762e-32	2.8761e-31	0.490098	0.0758179	6.46415	1.01867e-10	5.77778e-10	1680.54	1735.96	3255.21	3092.28	2464.06	2335.63
TMEM151A	NM_153266	67.8827	0.892449	0.351412	2.53961	0.0110976	0.0224454	1.26609	0.345604	3.66341	0.000248879	0.00067003	44.9892	32.6406	65.9917	77.5589	80.7717	105.344
ATP2B1-AS1	NR_028138	1879.54	0.892034	0.0943671	9.45281	3.2985e-21	3.59756e-20	0.431834	0.0951164	4.54006	5.62395e-06	1.86299e-05	1453.71	1229.17	2536.13	2440.59	1907.05	1710.59
MFSD10	NM_001363679	1768.14	0.891065	0.0968465	9.20079	3.55324e-20	3.65659e-19	0.757779	0.0969788	7.81386	5.54607e-15	4.84516e-14	1177.22	1156.16	2367.74	1962.14	2042.37	1903.22
MIR24-1	NR_029496	165.385	0.889967	0.231713	3.84081	0.00012263	0.000334092	1.15471	0.228996	5.0425	4.5949e-07	1.72642e-06	108.724	86.7552	197.975	164.183	236.021	198.649
TOB1	NM_001243877	9688.68	0.888438	0.0580833	15.2959	8.13991e-53	2.73136e-51	0.489879	0.0582816	8.40538	4.26474e-17	4.65363e-16	6993.95	6667.26	12623.8	12663.3	9813.24	9370.63
SHISAL1	NM_001099294	3978.66	0.88661	0.0646472	13.7146	8.3037e-43	2.15972e-41	0.976097	0.0644577	15.1432	8.40061e-52	1.43909e-49	2508.15	2448.9	4642.17	4522.59	4842.11	4908.04
FBXL18	NM_001363441	8350.59	0.885553	0.058185	15.2196	2.62102e-52	8.71784e-51	0.580345	0.0583489	9.94611	2.62242e-23	5.10241e-22	5770.81	5766.21	10947.8	10368.7	8556.56	8693.41
PCDHGA8	NM_032088	10909.1	0.885255	0.0569874	15.5342	2.03531e-54	7.11236e-53	0.319055	0.0572632	5.57173	2.52216e-08	1.10276e-07	8005.27	7980.62	14726.4	14800.7	9657.99	10283.6
DUSP5P1	NR_002834	760.873	0.885095	0.11056	8.00556	1.18923e-15	8.96306e-15	0.911626	0.11022	8.27096	1.32883e-16	1.36318e-15	474.262	491.326	861.305	921.642	892.685	924.02
VPS37C	NM_017966	2634.25	0.883902	0.0711766	12.4184	2.0759e-35	4.27643e-34	0.184824	0.0723521	2.5545	0.010634	0.0219342	1978.59	1990.22	3754.7	3570.73	2245.87	2265.4
FAH	NM_000137	2070.58	0.883047	0.0767713	11.5023	1.28436e-30	2.1969e-29	0.419073	0.0776159	5.39931	6.68976e-08	2.78138e-07	1478.08	1492.88	2790.99	2689.38	1938.52	2033.65
TACC2	NM_001291876	12004.4	0.883031	0.0543418	16.2496	2.24917e-59	8.67092e-58	0.320511	0.0546026	5.86989	4.36094e-09	2.08127e-08	8762.59	8834.43	16417.1	16037.6	10814	11160.5
LOC100129917	NR_036512	4882.4	0.882765	0.0806357	10.9476	6.82572e-28	1.04937e-26	0.792133	0.0806579	9.82089	9.15291e-23	1.68585e-21	3115.5	3285.53	6349.99	5457.33	5798.78	5287.28
MEG3	NR_046472	598.429	0.881406	0.120851	7.2933	3.0246e-13	1.92385e-12	0.708047	0.121348	5.83485	5.38389e-09	2.54231e-08	412.401	389.969	758.905	719.183	640.929	669.187
OSGIN1	NM_182981	1139.13	0.87897	0.102041	8.61386	7.06432e-18	6.31933e-17	1.19168	0.101015	11.797	4.0429e-32	1.63322e-30	639.222	694.041	1277.74	1176.48	1596.55	1450.74
ELMO3	NM_024712	1323.12	0.87871	0.102835	8.54486	1.28687e-17	1.12813e-16	0.955453	0.102506	9.32093	1.15323e-20	1.77775e-19	867.917	793.681	1662.31	1394.05	1594.46	1626.32
ZNF579	NM_152600	1837.86	0.878676	0.0882259	9.95938	2.29482e-23	2.87124e-22	0.833667	0.0881899	9.45309	3.2897e-21	5.35757e-20	1249.39	1137.27	2317.67	2070.92	2142.02	2109.9
ZAN	NM_173059	159.902	0.878562	0.224625	3.91124	9.18242e-05	0.000253991	0.700438	0.22567	3.10382	0.00191042	0.00449844	116.222	98.7807	215.042	180.299	182.523	166.544
VAT1	NM_006373	1475.21	0.877867	0.0917091	9.57229	1.04561e-21	1.18171e-20	0.790704	0.0917666	8.61647	6.9052e-18	8.1644e-17	984.14	953.448	1892.14	1670.04	1693.06	1658.42
TUBB6	NM_001303525	22134.4	0.877401	0.0528322	16.6073	6.16875e-62	2.47882e-60	0.254799	0.052997	4.8078	1.52604e-06	5.38724e-06	16752.9	16200	30811.3	29725.2	19562.5	19754.6
MIR564	NR_030290	359.409	0.876652	0.172551	5.08053	3.76379e-07	1.38738e-06	0.663492	0.173342	3.82766	0.00012937	0.000362108	268.061	219.894	507.453	388.802	408.055	364.19
LMAN1L	NM_021819	103.656	0.87664	0.278337	3.14956	0.00163517	0.00381015	0.931324	0.277034	3.36176	0.000774466	0.0019444	68.4211	62.7042	134.259	106.769	114.339	135.443
TEX29	NM_001303133	701.17	0.875614	0.114676	7.63557	2.24816e-14	1.5489e-13	0.270939	0.116973	2.31626	0.0205442	0.040065	486.446	554.031	943.226	966.968	627.292	629.056
SNORA5C	NR_002991	85.5251	0.87177	0.314943	2.76803	0.0056397	0.0120325	1.16022	0.310788	3.73315	0.000189097	0.000517649	49.6756	51.5377	109.228	76.5517	101.751	124.407
LINC01126	NR_027251	2599.13	0.866919	0.0748517	11.5818	5.09569e-31	8.91706e-30	0.450614	0.0754582	5.97171	2.34784e-09	1.15362e-08	1837.06	1883.7	3514.63	3273.59	2605.68	2480.11
SLC25A33	NM_032315	3182.65	0.866605	0.0992783	8.72905	2.56819e-18	2.35657e-17	0.468558	0.0996321	4.70288	2.56522e-06	8.83672e-06	2509.09	2030.59	4496.54	3780.24	3199.4	3080.07
AEN	NM_022767	3727.11	0.86649	0.0645954	13.4141	4.99937e-41	1.23945e-39	0.210218	0.0654469	3.21203	0.00131801	0.00319394	2853.07	2765.86	5164.42	5079.61	3257.09	3242.6
GSTP1	NM_000852	2668.72	0.866165	0.261471	3.31266	0.000924117	0.00223396	1.11184	0.26133	4.25453	2.0949e-05	6.50099e-05	1729.27	1483.43	3462.29	2394.25	3830.89	3112.17
ISOC2	NM_001136201	2531.38	0.865097	0.0726017	11.9157	9.80863e-33	1.83783e-31	0.57628	0.0730061	7.89359	2.93624e-15	2.65579e-14	1755.52	1766.03	3279.1	3136.6	2668.61	2582.44
ARHGEF5	NM_005435	3364.84	0.862489	0.0701317	12.2981	9.26827e-35	1.86875e-33	0.680366	0.070296	9.67858	3.71829e-22	6.54037e-21	2371.31	2196.37	4190.47	4112.64	3714.45	3603.78
FAM43A	NM_153690	4971.99	0.861735	0.180307	4.77925	1.75947e-06	5.99669e-06	0.80707	0.180304	4.47616	7.59975e-06	2.48497e-05	3692.87	2839.73	6321.55	5548.99	5997.04	5431.75
ZNF787	NM_001002836	6935.63	0.860641	0.0605683	14.2094	8.00772e-46	2.25523e-44	0.476956	0.0608227	7.84175	4.44312e-15	3.92829e-14	5074.41	4816.2	9155.78	8803.44	6815.25	6948.71
FADS3	NM_021727	7210.45	0.860461	0.0668837	12.865	7.08174e-38	1.60548e-36	0.951938	0.0667809	14.2547	4.19381e-46	4.8016e-44	4658.26	4449.42	8688.15	7849.57	8950.98	8666.32
MIR5001	NR_049797	599.592	0.860373	0.135081	6.36932	1.8987e-10	9.61544e-10	1.15789	0.133663	8.66279	4.60352e-18	5.56723e-17	396.468	316.957	674.708	619.464	823.452	766.505
SYN3	NM_001369910	555.057	0.860239	0.123641	6.95756	3.46212e-12	2.02935e-11	0.371337	0.125729	2.95346	0.00314234	0.00714665	407.715	402.853	746.389	725.226	500.365	547.79
HES4	NM_021170	1091.96	0.859944	0.2364	3.63767	0.000275118	0.000713929	1.1079	0.236016	4.69418	2.67683e-06	9.20206e-06	716.079	602.133	1356.24	1036.47	1601.8	1239.05
LGALS1	NM_002305	10069.6	0.859395	0.0611523	14.0534	7.3462e-45	2.02389e-43	0.587346	0.0612639	9.58714	9.0559e-22	1.55369e-20	6831.8	7162.89	13187	12208	10439.5	10588.6
OSR1	NM_145260	2417.99	0.859316	0.0762269	11.2731	1.78107e-29	2.8965e-28	0.491491	0.0767766	6.40158	1.53782e-10	8.57717e-10	1749.89	1687.86	3247.25	2990.55	2408.47	2423.92
LINC01061	NR_037596	298.208	0.85901	0.168083	5.11064	3.21068e-07	1.19413e-06	0.539972	0.16977	3.1806	0.0014697	0.00353447	218.385	200.997	397.088	363.62	280.079	329.076
PSMD8	NM_002812	5387.64	0.85866	0.0732734	11.7186	1.02375e-31	1.84098e-30	0.537653	0.0734896	7.31604	2.55393e-13	1.87585e-12	4047.16	3533.77	6951.88	6791.95	5345.62	5655.48
LOC105373311	NR_158569	1488.31	0.858659	0.10005	8.58225	9.30324e-18	8.24766e-17	0.347888	0.101068	3.44211	0.000577194	0.00147513	1054.44	1131.25	1793.15	2168.63	1388.85	1393.55
ADPRHL2	NM_017825	3527.29	0.858519	0.0758958	11.3118	1.14687e-29	1.88802e-28	0.605803	0.0761284	7.95765	1.75337e-15	1.62196e-14	2562.51	2320.06	4616.01	4236.53	3784.73	3643.91
IER5	NM_016545	12427.9	0.858312	0.0536178	16.008	1.12399e-57	4.18449e-56	0.392927	0.0538214	7.30058	2.86537e-13	2.08978e-12	9155.31	8917.75	16499.1	16265.2	11941.6	11788.5
LMX1B	NM_002316	58.8636	0.855512	0.357943	2.39008	0.0168447	0.0329038	0.808448	0.357705	2.2601	0.0238152	0.0458592	44.052	33.4995	70.5429	69.5009	72.3799	63.2066
MIR3652	NR_037425	438.106	0.855473	0.140547	6.08675	1.15228e-09	5.44113e-09	0.743543	0.140806	5.28062	1.28746e-07	5.18261e-07	309.301	277.445	505.178	555	495.12	486.59
POU2F2	NM_002698	427.471	0.853774	0.144823	5.89529	3.74035e-09	1.68633e-08	0.590733	0.145886	4.04929	5.13741e-05	0.00015164	306.489	288.611	493.8	580.181	433.23	462.512
PTBP1	NM_031991	16722.5	0.85223	0.0628763	13.5541	7.49562e-42	1.9039e-40	0.468803	0.0629781	7.44391	9.7751e-14	7.54202e-13	12340.2	11610.6	22693.2	20546.1	16504.7	16640.4
GAK	NM_005255	13542.7	0.851227	0.0595431	14.296	2.31869e-46	6.67032e-45	0.582594	0.0596271	9.77064	1.50502e-22	2.73231e-21	9715.8	9174.58	17590.2	16488.8	13962	14324.8
ANKRD11	NM_013275	26238.3	0.850856	0.0514759	16.5292	2.26153e-61	8.99244e-60	0.352619	0.0515853	6.83565	8.16332e-12	5.16217e-11	19403.5	19178.1	35231.6	34353.6	24267.2	24995.7
STAG3L5P-PVRIG2P-PILRB	NR_036569	21510.3	0.850543	0.0544178	15.6299	4.55752e-55	1.61995e-53	0.298192	0.0545609	5.4653	4.62112e-08	1.95811e-07	16190.5	15812.6	29613.2	28095.5	19418.8	19931.1
ZC3H12A	NM_025079	5220.69	0.849826	0.0727996	11.6735	1.74096e-31	3.10133e-30	0.806267	0.0727826	11.0777	1.60874e-28	4.93317e-27	3313.27	3568.13	6500.18	5906.57	6232.01	5803.97
MAP1LC3B	NM_022818	993.263	0.848972	0.102995	8.24285	1.68157e-16	1.35862e-15	0.441602	0.10412	4.24127	2.22258e-05	6.87847e-05	742.322	690.606	1327.8	1253.03	1023.81	922.013
CLU	NM_001831	2740.73	0.848625	0.0737001	11.5146	1.11408e-30	1.91427e-29	0.390925	0.0743581	5.25734	1.46157e-07	5.83808e-07	2086.38	1913.77	3592	3609.01	2580.5	2662.7
FRMD4A	NM_018027	31956.1	0.848518	0.0532377	15.9383	3.43702e-57	1.26305e-55	0.463127	0.0533011	8.68888	3.66035e-18	4.48132e-17	22499.3	23379.2	40941	41671.3	30920.9	32324.6
FGF17	NM_001304478	114.654	0.847122	0.275002	3.08043	0.00206705	0.00474133	0.800077	0.274841	2.91106	0.0036021	0.00810009	64.672	86.7552	118.33	154.111	119.584	144.472
PCDHGB4	NM_003736	11297.2	0.846556	0.0561649	15.0727	2.44979e-51	7.90596e-50	0.303332	0.0564236	5.37598	7.61691e-08	3.14733e-07	8420.49	8390.34	15075.7	15153.2	10077.6	10665.9
TMEM183B	NM_001079809	452.82	0.844634	0.176842	4.7762	1.78637e-06	6.08473e-06	0.80765	0.176736	4.5698	4.88188e-06	1.62949e-05	351.478	246.522	613.268	460.317	550.716	494.617
RARA	NM_000964	10599.6	0.84407	0.0633566	13.3225	1.71221e-40	4.16783e-39	0.497867	0.0634969	7.8408	4.47677e-15	3.95497e-14	7494.46	7620.71	14275.8	12861.7	10544.4	10800.3
MIR663A	NR_030386	107427	0.843828	0.322766	2.61437	0.00893932	0.0183887	1.3964	0.32276	4.32644	1.51537e-05	4.77805e-05	72407.4	46357.3	121921	91238.5	168691	143949
ZBTB12	NM_181842	489.051	0.842677	0.141685	5.94754	2.72206e-09	1.24437e-08	0.682615	0.142143	4.80232	1.56835e-06	5.52977e-06	306.489	359.905	647.401	549.963	530.786	539.764
PSG6	NM_001031850	175.971	0.841136	0.223433	3.7646	0.000166815	0.000446355	0.914326	0.222322	4.11262	3.91193e-05	0.000117075	114.348	111.665	177.495	226.633	190.915	234.767
CARD19	NR_134467	1699.87	0.841053	0.0939335	8.95371	3.43743e-19	3.30039e-18	0.532202	0.0944435	5.63514	1.7492e-08	7.77938e-08	1255.01	1151.87	2302.88	2009.48	1810.55	1669.46
TRIM25	NM_005082	13380.6	0.840036	0.0577209	14.5534	5.55586e-48	1.66778e-46	0.595777	0.057798	10.3079	6.48977e-25	1.48606e-23	9082.2	9580.86	17049.8	16362.9	14357.4	13850.3
SARDH	NM_007101	1261.59	0.839484	0.0949669	8.83975	9.59317e-19	8.98359e-18	0.52543	0.0956614	5.4926	3.96057e-08	1.69048e-07	938.213	852.091	1671.41	1532.04	1297.59	1278.18
KIFC3	NM_001318710	11327.9	0.839243	0.0614923	13.6479	2.07653e-42	5.35807e-41	0.683583	0.0615355	11.1088	1.13712e-28	3.53454e-27	7741.9	7721.21	14506.8	13161.9	12445.1	12390.5
LIMD1	NM_014240	11349.7	0.838844	0.0561304	14.9446	1.6899e-50	5.36996e-49	0.283033	0.0563956	5.0187	5.20214e-07	1.93986e-06	8540.46	8461.64	15231.6	15178.4	10052.4	10633.8
IRX2	NM_001134222	7789.55	0.837709	0.0807376	10.3757	3.19877e-25	4.36412e-24	0.495389	0.0808855	6.12457	9.09286e-10	4.68817e-09	5824.23	5311.82	10686.1	9217.43	8275.43	7422.26
CFAP410	NM_001271440	2072.72	0.837615	0.0879076	9.52835	1.59804e-21	1.77956e-20	0.666579	0.0881012	7.56605	3.8474e-14	3.10738e-13	1465.9	1376.92	2713.62	2368.07	2326.65	2185.14
FAM50B	NM_012135	310.353	0.837574	0.162078	5.16771	2.36982e-07	8.93794e-07	0.402437	0.16456	2.44553	0.014464	0.0290991	207.138	245.663	406.19	403.911	305.254	293.961
CDK11B	NM_033490	9618.96	0.836298	0.056426	14.8212	1.06928e-49	3.35108e-48	0.392142	0.0566629	6.92061	4.49719e-12	2.92587e-11	7192.65	6892.31	12582.8	12563.5	9119.86	9362.6
FOXE1	NM_004473	392.461	0.835542	0.144277	5.79123	6.9871e-09	3.07265e-08	0.467547	0.146072	3.20079	0.00137052	0.00331204	284.932	280.022	519.969	488.521	409.104	372.217
PCDHGA7	NM_018920	11426.6	0.835492	0.0560791	14.8985	3.37281e-50	1.06583e-48	0.295447	0.0563339	5.24457	1.56645e-07	6.23842e-07	8554.52	8535.51	15211.1	15285.2	10189.8	10783.2
SLC25A25	NM_001006641	7567.75	0.83474	0.059089	14.1268	2.59574e-45	7.20359e-44	0.337699	0.059419	5.68335	1.32082e-08	5.96266e-08	5698.64	5520.55	10239	9771.42	7013.51	7163.41
TGIF1	NM_173207	10935	0.834343	0.0542544	15.3784	2.28659e-53	7.76418e-52	0.152938	0.0546192	2.80007	0.00510909	0.0111724	8371.75	8473.66	14811.7	15223.7	9307.63	9421.79
TRAPPC2B	NM_001355204	782.918	0.833535	0.111263	7.49155	6.80661e-14	4.53323e-13	0.385245	0.112752	3.41676	0.000633721	0.00160949	550.181	598.697	1001.25	1046.54	712.26	788.577
GADD45B	NM_015675	12917.7	0.833244	0.0630334	13.2191	6.80773e-40	1.63191e-38	0.199711	0.063277	3.15613	0.00159877	0.00382097	9720.49	9999.18	18506.1	16632.9	11209.4	11438.4
C17orf98	NM_001080465	84.9676	0.831737	0.312238	2.66379	0.00772652	0.016093	0.826727	0.311534	2.65372	0.00796088	0.0168023	52.4874	59.2684	114.917	84.6097	112.241	86.282
TSSC4	NM_001297658	2417.71	0.829351	0.0828023	10.016	1.29583e-23	1.64297e-22	0.6667	0.0829648	8.03593	9.28698e-16	8.81277e-15	1655.23	1668.1	3017.41	2888.82	2819.67	2457.03
MAFG-DT	NR_015454	1626.2	0.827911	0.113701	7.28146	3.30235e-13	2.09293e-12	0.936705	0.113402	8.26004	1.45624e-16	1.48518e-15	1103.17	977.499	2073.05	1621.69	2112.65	1869.11
DPP9	NM_139159	16465.7	0.827636	0.0578988	14.2945	2.36696e-46	6.80061e-45	0.855296	0.0578679	14.7802	1.96707e-49	2.74473e-47	10799.3	10752.5	19913.6	18339.2	19512.1	19477.7
LSM14B	NM_144703	3957.14	0.827316	0.0687752	12.0293	2.49336e-33	4.75387e-32	0.325184	0.0693243	4.69076	2.7219e-06	9.34958e-06	3071.45	2825.13	5222.45	5237.75	3774.24	3611.8
RPL8	NM_001317771	5055.02	0.82714	0.089346	9.25772	2.08851e-20	2.17878e-19	0.847204	0.0892862	9.48864	2.3407e-21	3.86174e-20	3452.92	3179.02	6492.22	5276.02	6216.28	5713.67
PCDHGA6	NM_018919	11543.1	0.8265	0.0561439	14.7211	4.71978e-49	1.4591e-47	0.290099	0.0563942	5.14413	2.68761e-07	1.03735e-06	8672.61	8659.2	15330.6	15405	10289.5	10901.6
SLC22A5	NM_001308122	7018.91	0.826091	0.057115	14.4636	2.05619e-47	6.09211e-46	0.291339	0.0575177	5.06521	4.07958e-07	1.54043e-06	5199.07	5337.59	9358.31	9323.19	6451.25	6444.06
RNF126	NM_194460	4444.78	0.825811	0.0850562	9.709	2.76025e-22	3.23506e-21	0.816405	0.0850099	9.60365	7.71658e-22	1.32991e-20	3111.76	2771.01	5655.94	4772.39	5266.95	5090.64
MRGPRF	NM_001098515	1480.12	0.825444	0.088777	9.29795	1.43182e-20	1.50682e-19	0.788157	0.0887135	8.88429	6.43278e-19	8.43293e-18	945.711	1027.32	1806.81	1692.19	1716.14	1692.53
MPC1	NR_073093	884.108	0.824822	0.105222	7.83891	4.54486e-15	3.29988e-14	0.611337	0.105754	5.78075	7.43673e-09	3.453e-08	646.72	587.53	1124.13	1061.65	954.575	930.04
PSD4	NM_012455	1707.24	0.823338	0.0811693	10.1435	3.54307e-24	4.61287e-23	0.505344	0.0817809	6.17924	6.44114e-10	3.37368e-09	1259.7	1186.23	2154.97	2171.65	1740.26	1730.66
SULF2	NM_198596	9385.37	0.823278	0.0582773	14.1269	2.59319e-45	7.20359e-44	0.204084	0.0586303	3.48086	0.000499815	0.00129128	7288.26	7072.7	12771.7	12638.1	8023.68	8517.84
CLK3	NM_003992	3771.47	0.822699	0.0732543	11.2307	2.88128e-29	4.66907e-28	0.481884	0.0735897	6.54825	5.82146e-11	3.3931e-10	2853.07	2580.32	4959.62	4649.51	3857.11	3729.19
NOCT	NM_012118	7897.02	0.822544	0.0648031	12.693	6.468e-37	1.41156e-35	0.432823	0.0650174	6.65703	2.79423e-11	1.67801e-10	5957.32	5548.04	10524.5	9822.79	7936.61	7592.82
LINC02585	NR_111921	649.354	0.82184	0.117009	7.02374	2.16006e-12	1.29071e-11	0.354571	0.118807	2.98442	0.00284113	0.00651492	508.941	454.391	856.754	845.09	619.949	610.997
PFKFB3	NR_136554	20187.4	0.819571	0.0525176	15.6056	6.66301e-55	2.35364e-53	0.181692	0.0527067	3.44723	0.000566377	0.00145025	15843.7	15221.7	27624.4	27201	17718.4	17515.2
MIR3940	NR_037505	110.841	0.818707	0.284827	2.8744	0.00404793	0.00884682	0.732965	0.285064	2.57123	0.0101337	0.0209707	80.6057	69.5759	162.704	102.74	129.025	120.393
PCDHGB3	NM_018924	11629.3	0.81827	0.0560034	14.6111	2.38662e-48	7.25022e-47	0.285027	0.056251	5.06706	4.04012e-07	1.52603e-06	8765.4	8758.84	15412.5	15487.6	10372.4	10978.9
MIR4785	NR_039946	191.593	0.817741	0.236294	3.4607	0.000538781	0.00134439	1.23328	0.232907	5.29515	1.18916e-07	4.80728e-07	136.842	88.4731	183.184	212.532	294.764	233.764
BCL2L1	NM_001317920	17652.4	0.817495	0.0513351	15.9247	4.27287e-57	1.56768e-55	0.229821	0.0515355	4.45947	8.21639e-06	2.67699e-05	13404.9	13510.6	23805.9	23629.3	15643.5	15920
P4HB	NM_000918	14974.8	0.816897	0.0590907	13.8245	1.81449e-43	4.82396e-42	0.514145	0.0591807	8.68771	3.69805e-18	4.52505e-17	11114.2	10331.6	19332.2	18445.9	15127.4	15497.7
ISG15	NM_005101	1333.06	0.816781	0.0960952	8.49971	1.90069e-17	1.64159e-16	0.695598	0.0962434	7.22748	4.92039e-13	3.49349e-12	926.966	898.475	1678.24	1538.08	1564.03	1392.55
MIR6742	NR_106800	70.0182	0.81603	0.34835	2.34256	0.0191519	0.0369388	1.13079	0.343388	3.29305	0.000991054	0.00244851	38.4283	46.384	73.9562	75.5444	73.4289	112.367
JUND	NM_005354	3250.07	0.815626	0.100267	8.13451	4.13622e-16	3.23737e-15	0.887537	0.100133	8.86355	7.75078e-19	1.00911e-17	2361	1869.96	3927.64	3517.35	4142.44	3682.03
PCDHGA5	NM_018918	11690.4	0.814493	0.0559357	14.5612	4.9559e-48	1.48965e-46	0.281492	0.0561824	5.01033	5.43373e-07	2.02192e-06	8831.01	8818.97	15476.2	15564.2	10423.8	11028
TMEM173	NM_001367258	765.114	0.813326	0.106748	7.61908	2.55485e-14	1.75542e-13	0.383126	0.108263	3.53884	0.000401887	0.00105164	562.365	567.774	1011.49	975.027	741.631	732.394
PPAN	NM_020230	3563.48	0.813135	0.07596	10.7048	9.66618e-27	1.41995e-25	0.756011	0.0759525	9.95373	2.42905e-23	4.74644e-22	2510.96	2298.58	4441.92	4008.89	4098.38	4022.15
RTEL1-TNFRSF6B	NR_037882	26912.2	0.812645	0.058729	13.8372	1.51989e-43	4.05021e-42	0.75574	0.0587276	12.8686	6.76325e-38	4.39014e-36	18305.9	18021	33398.6	30410.2	30998.5	30339.2
RPL13	NM_001243131	9075.42	0.812486	0.0633155	12.8323	1.08059e-37	2.43764e-36	0.419285	0.0635089	6.60199	4.05666e-11	2.39697e-10	6942.4	6360.62	11999.1	11362.9	8965.66	8821.83
PILRB	NM_178238	7351.74	0.81109	0.0637578	12.7214	4.49568e-37	9.86798e-36	0.253135	0.0641216	3.94773	7.88959e-05	0.000227252	5725.82	5452.69	9836.18	9775.45	6373.63	6946.7
SLC16A3	NM_001206950	18679.9	0.811033	0.176671	4.59064	4.41897e-06	1.43913e-05	0.896515	0.176657	5.07491	3.87687e-07	1.46729e-06	13285.9	10994.7	23509	19090.6	23819.3	21379.9
MLXIPL	NM_032953	457	0.810952	0.161462	5.02257	5.09852e-07	1.85064e-06	0.889566	0.160841	5.5307	3.18952e-08	1.37737e-07	303.677	291.188	612.13	433.121	559.108	542.774
INAFM1	NR_037675	1055.25	0.81016	0.124554	6.50451	7.79476e-11	4.09019e-10	0.823574	0.124364	6.62226	3.53751e-11	2.1033e-10	758.256	641.645	1384.69	1070.72	1268.22	1207.95
FLJ31104	NR_102755	3672.23	0.808952	0.0660543	12.2468	1.7482e-34	3.48173e-33	0.224641	0.0667962	3.36308	0.000770785	0.00193559	2750.9	2868.93	4836.74	5009.1	3298	3269.69
MIRLET7BHG	NR_027033	76783.3	0.808842	0.0635696	12.7237	4.36514e-37	9.59994e-36	0.580166	0.0635808	9.12486	7.18275e-20	1.02603e-18	54474.5	54005.5	101317	88723.4	81924.6	80255.3
KIF25	NM_005355	409.28	0.80851	0.141231	5.72474	1.03589e-08	4.46322e-08	0.367357	0.143438	2.56109	0.0104346	0.0215502	304.615	303.214	512.005	551.978	375.536	408.335
MIR7845	NR_106999	770.882	0.808174	0.142721	5.6626	1.49097e-08	6.33181e-08	0.806743	0.142539	5.6598	1.51547e-08	6.79028e-08	561.428	466.417	1021.73	778.611	972.408	824.695
CIAO2B	NR_046109	1664.27	0.806572	0.0955691	8.43967	3.18228e-17	2.71148e-16	0.613104	0.0958388	6.39724	1.58211e-10	8.81555e-10	1215.65	1119.23	1957	2124.31	1652.15	1917.27
NEK6	NM_001166167	47563.9	0.806032	0.0558207	14.4397	2.91288e-47	8.59678e-46	0.468439	0.0558553	8.38666	5.00162e-17	5.41878e-16	34519.9	34545.7	62912.8	57844.9	47586.1	47973.8
HGS	NM_004712	12064.8	0.804961	0.0722249	11.1452	7.55783e-29	1.19748e-27	0.811409	0.0721988	11.2385	2.63713e-29	8.58347e-28	8318.32	7760.72	15104.1	12989.6	14172.8	14042.9
DENND3	NM_001352890	6409.45	0.804844	0.0583502	13.7933	2.79544e-43	7.36315e-42	0.239718	0.0588133	4.07592	4.5833e-05	0.00013622	4961	4830.8	8479.93	8624.15	5734.79	5826.04
POFUT2	NM_133635	2728.82	0.804004	0.0758623	10.5982	3.0373e-26	4.34412e-25	0.364622	0.0764779	4.76768	1.86356e-06	6.50617e-06	2122.93	1936.96	3647.75	3439.79	2588.89	2636.62
NRG1	NM_013962	3309.26	0.803235	0.0700248	11.4707	1.85112e-30	3.14746e-29	0.371757	0.0705626	5.26846	1.37571e-07	5.51736e-07	2390.05	2525.35	4235.98	4342.29	3271.78	3090.1
ZBED6CL	NM_138434	294.834	0.802374	0.166625	4.81545	1.46867e-06	5.06081e-06	0.39751	0.168966	2.3526	0.0186425	0.0367083	215.573	219.894	400.501	359.591	266.442	307.003
FKRP	NM_024301	2085.39	0.802264	0.0781487	10.2659	1.00422e-24	1.34273e-23	0.452195	0.0787385	5.743	9.30143e-09	4.27438e-08	1572.75	1470.54	2715.9	2590.67	2092.72	2069.76
MBD1	NM_001204141	5603.77	0.801558	0.059961	13.368	9.30204e-41	2.28135e-39	0.32475	0.0603805	5.37838	7.51573e-08	3.10721e-07	4239.3	4176.27	7359.21	7308.67	5174.64	5364.53
JARID2	NM_004973	15805.8	0.800909	0.0565079	14.1734	1.33867e-45	3.74695e-44	0.427167	0.0566249	7.54379	4.56498e-14	3.65326e-13	11346.7	11858	20099	20329.5	15161	16040.4
PCDHGB2	NM_018923	11845.2	0.800858	0.0561438	14.2644	3.64684e-46	1.03992e-44	0.276846	0.0563819	4.91019	9.09866e-07	3.29944e-06	8995.04	8981.31	15594.5	15722.3	10569.6	11208.6
LINC00346	NR_027701	1916.42	0.800338	0.0850021	9.41552	4.70756e-21	5.09535e-20	0.633573	0.0852113	7.43532	1.04312e-13	8.01563e-13	1403.1	1276.42	2305.16	2359	1985.73	2169.09
SLCO5A1	NM_030958	210450	0.799863	0.187242	4.27181	1.93895e-05	5.86292e-05	1.03044	0.18724	5.50329	3.72765e-08	1.59525e-07	152480	111486	235089	224459	276314	262873
KIF9	NM_182902	1147.72	0.799754	0.0916644	8.7248	2.6665e-18	2.44186e-17	0.48177	0.0924729	5.20985	1.88989e-07	7.44456e-07	843.548	821.168	1433.61	1463.55	1170.67	1153.77
PILRA	NM_013439	471.078	0.799508	0.142614	5.60608	2.06959e-08	8.67908e-08	0.595976	0.143305	4.15878	3.19947e-05	9.69888e-05	347.729	316.957	623.508	533.847	532.884	471.541
GAS6-AS1	NR_044995	678.83	0.799006	0.117166	6.81944	9.13961e-12	5.16077e-11	0.707708	0.117283	6.03419	1.59761e-09	8.01056e-09	475.199	456.109	855.617	765.517	750.023	770.518
AKIRIN1	NM_001136275	4958.35	0.798758	0.0815331	9.79673	1.16284e-22	1.38713e-21	0.49928	0.081728	6.10905	1.00229e-09	5.13517e-09	3669.43	3493.4	6706.12	5756.48	5331.98	4792.66
PCDHGA4	NM_018917	11885.9	0.797782	0.0559197	14.2666	3.53512e-46	1.00932e-44	0.276312	0.0561566	4.92037	8.63794e-07	3.13586e-06	9035.34	9021.68	15629.8	15760.6	10624.1	11243.7
RTEL1	NM_001283009	23460.6	0.797578	0.0587751	13.57	6.03206e-42	1.53558e-40	0.721926	0.0587779	12.2823	1.12791e-34	5.69806e-33	16175.5	15906.3	29139.9	26626.9	26823.6	26091.3
CLN8	NM_018941	2391.47	0.797559	0.0767252	10.395	2.61277e-25	3.57748e-24	0.515369	0.0771225	6.68248	2.34932e-11	1.41831e-10	1706.78	1735.96	3058.37	2927.09	2360.21	2560.37
IQCD	NM_138451	1068.59	0.797281	0.0967438	8.24116	1.70556e-16	1.37555e-15	0.282429	0.098237	2.87497	0.00404063	0.00899392	770.441	850.373	1423.37	1395.05	987.094	985.22
PCDHGB1	NM_018922	11905.7	0.796827	0.0559302	14.2468	4.6927e-46	1.33149e-44	0.276031	0.0561664	4.91452	8.89998e-07	3.22894e-06	9061.58	9031.99	15650.3	15782.7	10643	11264.8
C5orf38	NM_001365689	3689.55	0.796574	0.0739787	10.7676	4.89579e-27	7.26209e-26	0.321476	0.0744934	4.3155	1.59245e-05	5.01277e-05	2823.07	2729.78	4905	4740.16	3675.64	3263.67
CHMP6	NM_024591	1706.07	0.796403	0.0990518	8.04026	8.96453e-16	6.8219e-15	0.673141	0.0991683	6.78786	1.13809e-11	7.09638e-11	1237.2	1126.1	2250.54	1855.37	1885.02	1882.15
PHYHIP	NM_001363311	489.922	0.796275	0.131766	6.04309	1.51194e-09	7.07354e-09	0.556259	0.132675	4.19266	2.75706e-05	8.42953e-05	329.921	368.495	593.925	619.464	515.051	512.676
PCDHGA3	NM_018916	11940.8	0.796057	0.055828	14.2591	3.93521e-46	1.11935e-44	0.277319	0.0560629	4.94657	7.55319e-07	2.76364e-06	9094.39	9051.74	15693.5	15814	10688.1	11302.9
SH2D5	NM_001103160	1623.76	0.794713	0.0901569	8.81478	1.19919e-18	1.11657e-17	1.1449	0.0892504	12.8279	1.14367e-37	7.19819e-36	1008.51	961.179	1813.63	1604.56	2197.62	2157.05
PCDHGA2	NM_018915	11976.3	0.794122	0.0558681	14.2142	7.47837e-46	2.11136e-44	0.277263	0.0561012	4.94219	7.72499e-07	2.82287e-06	9130.94	9080.09	15735.6	15842.2	10722.7	11346.1
LTC4S	NM_145867	587.539	0.792526	0.139904	5.66477	1.47225e-08	6.25815e-08	0.72741	0.139913	5.19903	2.00333e-07	7.86692e-07	438.645	365.059	733.873	657.74	726.946	602.971
LOC110117498-PIK3R3	NM_001303427	14197.6	0.792432	0.0601001	13.1852	1.06768e-39	2.54724e-38	0.284653	0.060279	4.72226	2.33239e-06	8.06638e-06	10856.5	10709.5	18087.4	19261.8	13600.1	12670.4
PIK3R3	NM_001328648	14189	0.792378	0.0601852	13.1657	1.38318e-39	3.28617e-38	0.284269	0.0603641	4.70923	2.48648e-06	8.57585e-06	10849	10706.1	18077.2	19251.7	13594.8	12655.4
ZNF593	NM_015871	1864.26	0.791842	0.0822632	9.62571	6.22732e-22	7.14058e-21	0.718004	0.0822862	8.7257	2.64537e-18	3.28637e-17	1256.89	1298.75	2194.79	2230.07	2194.47	2010.57
PHF1	NM_024165	908.005	0.78963	0.119191	6.6249	3.47474e-11	1.87736e-10	0.454847	0.120033	3.78937	0.000151032	0.00041883	687.96	640.786	1260.67	1037.48	971.359	849.777
CDK3	NM_001258	762.596	0.789436	0.108231	7.29398	3.00929e-13	1.91465e-12	0.318668	0.109911	2.89933	0.00373966	0.00838544	583.923	566.915	1029.7	959.918	723.799	711.325
ZNF865	NM_001195605	1352.85	0.78857	0.106569	7.3996	1.36594e-13	8.9327e-13	0.922377	0.106128	8.6912	3.58639e-18	4.3955e-17	916.656	839.206	1653.21	1380.95	1754.95	1572.14
LIME1	NM_001305654	2118.09	0.78856	0.109535	7.19915	6.05889e-13	3.7666e-12	0.986884	0.109172	9.03973	1.57062e-19	2.17405e-18	1424.66	1273.84	2637.39	2025.6	2799.74	2547.33
RNA28SN3	NR_146154	9.42564e+06	0.78778	0.193539	4.07039	4.69353e-05	0.000134869	1.10955	0.193539	5.73294	9.87068e-09	4.51956e-08	6.65595e+06	4.923e+06	1.05699e+07	9.42019e+06	1.29408e+07	1.20441e+07
ADORA2A	NM_001278500	282.488	0.787722	0.171902	4.5824	4.59668e-06	1.49423e-05	0.765688	0.171629	4.46131	8.14607e-06	2.65484e-05	190.267	192.408	357.265	304.192	337.773	313.023
BCL3	NM_005178	6201.81	0.787226	0.0706316	11.1455	7.52986e-29	1.19388e-27	1.03958	0.0703999	14.7668	2.39986e-49	3.31147e-47	3968.43	3813.79	7145.31	6287.31	8007.94	7988.11
ANK2	NM_001354269	353.085	0.787202	0.154916	5.08148	3.74511e-07	1.38072e-06	0.499247	0.156286	3.19444	0.00140101	0.00338071	243.692	267.996	417.568	465.354	380.781	343.121
CTU2	NM_001012759	549.442	0.78718	0.139828	5.62962	1.80602e-08	7.61442e-08	0.614403	0.1403	4.37922	1.19106e-05	3.80444e-05	419.9	354.751	721.358	615.435	629.39	555.817
RNA28SN1	NR_145822	9.6939e+06	0.786976	0.196413	4.00674	6.15628e-05	0.000174264	1.1091	0.196413	5.64676	1.63501e-08	7.30432e-08	6.85436e+06	5.05812e+06	1.08988e+07	9.65564e+06	1.33303e+07	1.23662e+07
RNA28SN2	NR_146148	9.6939e+06	0.786976	0.196413	4.00674	6.15628e-05	0.000174264	1.1091	0.196413	5.64676	1.63501e-08	7.30432e-08	6.85436e+06	5.05812e+06	1.08988e+07	9.65564e+06	1.33303e+07	1.23662e+07
RNA28SN4	NR_146118	9.6939e+06	0.786976	0.196413	4.00674	6.15628e-05	0.000174264	1.1091	0.196413	5.64676	1.63501e-08	7.30432e-08	6.85436e+06	5.05812e+06	1.08988e+07	9.65564e+06	1.33303e+07	1.23662e+07
SBDS	NM_016038	4719.52	0.786113	0.0614928	12.7838	2.01858e-37	4.50012e-36	0.569368	0.061668	9.23281	2.63628e-20	3.94386e-19	3360.13	3368.85	5735.59	5867.28	5034.07	4951.18
MMP24-AS1-EDEM2	NM_001355008	20472.2	0.786062	0.0601318	13.0723	4.74001e-39	1.10652e-37	0.641939	0.0601533	10.6717	1.38064e-26	3.6366e-25	14780.8	13886.8	25715.1	23718.9	22486	22245.7
UNC13A	NM_001080421	495.549	0.785933	0.140277	5.60271	2.11023e-08	8.83488e-08	1.00648	0.138962	7.24286	4.39333e-13	3.13786e-12	307.426	320.393	590.512	493.557	605.264	656.145
NFKB2	NM_001322935	2636.47	0.785581	0.0755274	10.4013	2.4463e-25	3.35358e-24	1.31078	0.0745773	17.5762	3.75184e-69	1.40134e-66	1534.32	1504.9	2718.18	2522.18	3836.13	3703.1
CLMN	NM_024734	6639.75	0.785396	0.0612566	12.8214	1.24433e-37	2.80423e-36	0.177365	0.0617237	2.87353	0.00405914	0.00903071	5122.21	5213.9	8772.34	9042.16	5657.17	6030.71
TAX1BP3	NM_001204698	13116.3	0.784935	0.0747143	10.5058	8.12086e-26	1.13652e-24	0.813129	0.0746838	10.8876	1.32048e-27	3.77487e-26	8946.3	8619.69	15899.4	14368.5	16560.3	14303.7
DAPK1	NM_001288731	32315.4	0.784166	0.0528218	14.8455	7.44075e-50	2.34157e-48	0.226908	0.0529222	4.28758	1.80629e-05	5.65543e-05	24447.9	25364.3	42792.2	42990.8	28492.5	29804.4
RBPMS-AS1	NR_046205	288.438	0.783513	0.173519	4.51543	6.31884e-06	2.01919e-05	0.644776	0.174018	3.70522	0.000211211	0.000574526	222.134	182.1	362.954	332.395	298.96	332.085
PCDHGA1	NM_018912	12091	0.781987	0.0558207	14.0089	1.37502e-44	3.75642e-43	0.271365	0.0560488	4.84158	1.28808e-06	4.58557e-06	9256.54	9220.1	15831.2	15938.9	10833.9	11465.5
HBEGF	NM_001945	9644.19	0.781852	0.0614803	12.7171	4.7508e-37	1.04079e-35	0.349948	0.0616919	5.67251	1.40719e-08	6.33125e-08	7440.1	7048.64	12926.4	11985.4	9216.37	9248.23
SOWAHC	NM_023016	2400.74	0.781837	0.234052	3.34044	0.000836452	0.00203261	0.589143	0.234128	2.51633	0.0118584	0.0242489	2002.02	1408.7	3048.13	2815.29	2798.69	2331.62
PRR22	NM_001134316	959.148	0.781797	0.113282	6.90137	5.15051e-12	2.97463e-11	0.819341	0.112981	7.25205	4.10498e-13	2.94021e-12	643.908	639.068	1200.37	1007.26	1194.79	1069.5
C1QTNF12	NM_001014980	161.944	0.781179	0.247026	3.16234	0.00156507	0.00365729	1.31694	0.24219	5.43763	5.39929e-08	2.27179e-07	104.975	81.6014	190.011	130.944	244.413	219.718
OR1F1	NM_001370641	1311.89	0.781129	0.237158	3.29371	0.000988731	0.0023783	0.848651	0.237021	3.58049	0.000342946	0.00090604	867.917	873.565	1782.91	1210.73	1680.47	1455.76
ITGB4	NM_001005731	13237.6	0.780968	0.0690658	11.3076	1.20342e-29	1.97399e-28	0.571111	0.0691188	8.26274	1.42369e-16	1.45394e-15	9671.75	9220.96	17382	15083.7	14007.1	14060
LINC02255	NR_146881	352.111	0.780624	0.156833	4.97744	6.44324e-07	2.3155e-06	0.965155	0.155385	6.21138	5.25228e-10	2.77781e-09	235.256	217.317	378.883	397.867	470.994	412.348
B3GNT7	NM_145236	300.037	0.780469	0.1812	4.30723	1.65313e-05	5.04418e-05	1.10106	0.178926	6.15373	7.56791e-10	3.93041e-09	211.824	158.908	327.683	308.221	368.193	425.39
GRWD1	NM_031485	4626.38	0.780402	0.0678105	11.5086	1.19444e-30	2.04861e-29	0.686372	0.0678426	10.1171	4.63871e-24	9.76787e-23	3362.01	3054.47	5579.71	5439.2	5162.05	5160.87
LOXL1	NM_005576	14153.3	0.779789	0.0612889	12.7232	4.39637e-37	9.6593e-36	0.636445	0.0613192	10.3792	3.08286e-25	7.2562e-24	9999.8	9880.64	17933.8	16201.8	15513.4	15390.3
MIR3124	NR_036070	440.401	0.779397	0.326806	2.38489	0.0170841	0.0333216	1.22531	0.325672	3.76241	0.000168286	0.000463183	316.799	206.151	508.591	388.802	692.329	529.731
RNA28SN5	NR_003287	4.3294e+07	0.7785	0.199733	3.89771	9.71062e-05	0.000267691	1.15267	0.199733	5.77106	7.87733e-09	3.64569e-08	2.95304e+07	2.30683e+07	4.96541e+07	4.0571e+07	6.23662e+07	5.45739e+07
MIR484	NR_030159	140.626	0.778392	0.283914	2.74164	0.00611326	0.0129712	0.762275	0.283531	2.68851	0.00717714	0.0152726	109.661	81.6014	212.766	115.835	157.348	166.544
ENDOV	NR_148043	11151.9	0.77752	0.0575533	13.5096	1.37332e-41	3.44601e-40	0.570515	0.0576275	9.90005	4.16078e-23	7.89959e-22	8040.89	7893	14079	13236.4	11950	11712.3
CLTB	NR_045724	4076.68	0.777109	0.0860441	9.03151	1.69313e-19	1.67141e-18	0.577301	0.086173	6.69932	2.09387e-11	1.27116e-10	3177.36	2639.59	5242.93	4724.04	4324.96	4351.22
ASPSCR1	NM_001251888	9570.88	0.776671	0.0718906	10.8035	3.3127e-27	4.9428e-26	0.622969	0.0719338	8.66031	4.70496e-18	5.68086e-17	6908.66	6592.54	12422.4	10710.2	10560.1	10231.4
MIR671	NR_030407	141.607	0.77652	0.234022	3.31815	0.000906165	0.00219382	1.12304	0.230038	4.88201	1.05012e-06	3.7774e-06	84.3548	89.3321	143.361	154.111	189.866	188.616
PLEKHO2	NM_001195059	4203.1	0.776414	0.0819323	9.47628	2.63513e-21	2.90043e-20	0.750761	0.0818965	9.1672	4.85457e-20	7.04052e-19	3006.78	2730.64	5302.09	4526.62	4879.87	4772.6
KIAA0513	NM_001286566	2167.14	0.775528	0.0808543	9.59167	8.66669e-22	9.82398e-21	0.572731	0.0811184	7.06043	1.65986e-12	1.12254e-11	1633.67	1463.67	2709.07	2591.68	2296.23	2308.55
IRF3	NM_001197125	3233.58	0.775472	0.0699067	11.093	1.35725e-28	2.13413e-27	0.562938	0.0701258	8.02755	9.94419e-16	9.4129e-15	2360.06	2271.96	3995.91	3932.34	3312.69	3528.53
NRROS	NM_198565	265.878	0.774829	0.183366	4.22559	2.38314e-05	7.11539e-05	0.580827	0.184255	3.15229	0.00161994	0.0038668	164.961	213.882	319.718	329.374	264.344	302.99
CDC37	NM_007065	3523.31	0.774588	0.0685255	11.3036	1.25884e-29	2.06192e-28	0.350247	0.0690338	5.07357	3.90431e-07	1.47718e-06	2738.72	2566.58	4485.16	4588.06	3321.08	3440.24
GNMT	NR_134899	168.44	0.774434	0.225931	3.42775	0.000608616	0.00150742	0.750103	0.225601	3.32491	0.000884484	0.00220338	123.72	106.511	210.491	183.321	168.886	217.712
DLGAP4	NM_001365621	21755.9	0.773929	0.052962	14.6129	2.32343e-48	7.07714e-47	0.500965	0.0530228	9.44811	3.44994e-21	5.60252e-20	15946.8	15697.5	27591.4	26519.1	22090.5	22690.2
MYDGF	NM_019107	2205.5	0.773719	0.0845004	9.15639	5.36608e-20	5.45321e-19	0.632198	0.0846389	7.46935	8.05931e-14	6.29062e-13	1624.3	1482.57	2809.2	2503.04	2422.1	2391.82
SIRPA	NM_080792	14854.1	0.772282	0.0536077	14.4062	4.73172e-47	1.39107e-45	0.186326	0.0538367	3.46095	0.000538277	0.00138296	11633.5	11541	19970.5	19611.3	12924.5	13443.9
RPS6KA2	NM_001318936	4549.37	0.77214	0.0626867	12.3175	7.29563e-35	1.47623e-33	0.527976	0.0628979	8.39417	4.69196e-17	5.09298e-16	3331.08	3246.88	5708.28	5525.82	4770.78	4713.41
LINC01311	NR_103767	2877.16	0.771171	0.0975235	7.90754	2.62523e-15	1.92884e-14	0.830655	0.0973811	8.52994	1.46419e-17	1.67977e-16	2022.64	1826.15	3623.85	2946.23	3608.5	3235.57
PTPRF	NM_001329137	18180.9	0.771171	0.0571557	13.4925	1.73191e-41	4.33624e-40	0.56152	0.0572024	9.81638	9.57152e-23	1.76011e-21	13178.1	12903.3	22923	21590.6	18773.7	19716.4
GOLGA6A	NM_001038640	62.9486	0.771117	0.345597	2.23126	0.0256642	0.0481499	0.913308	0.342545	2.66624	0.00767038	0.0162373	37.491	44.666	75.094	65.4718	79.7228	75.2459
MIR6790	NR_106848	799.249	0.770198	0.111276	6.92149	4.46925e-12	2.5983e-11	0.662403	0.111442	5.94391	2.78302e-09	1.35517e-08	558.616	560.043	893.164	1013.3	865.412	904.958
SGSM1	NM_001098498	186.265	0.769904	0.202922	3.79409	0.000148188	0.000399516	0.79525	0.202164	3.93369	8.36515e-05	0.00024007	121.846	129.703	221.869	207.495	212.944	223.731
BRD9	NM_023924	10198.2	0.769855	0.0581438	13.2405	5.11807e-40	1.23397e-38	0.268611	0.0583981	4.59965	4.23194e-06	1.42486e-05	7892.8	7757.29	13780.9	12906	9361.13	9491.02
ING1	NM_198217	12434.7	0.76866	0.0604793	12.7095	5.23874e-37	1.14658e-35	0.477224	0.060581	7.87745	3.34134e-15	3.00672e-14	9501.16	8715.89	15745.8	15288.2	12851.1	12505.9
HNRNPAB	NM_031266	19482.4	0.767744	0.159677	4.8081	1.52375e-06	5.23874e-06	0.646433	0.159683	4.04822	5.16089e-05	0.000152274	15305.7	12083.9	24900.5	21732.6	21402.4	21469.2
ASGR1	NM_001197216	216.644	0.767552	0.189157	4.05774	4.95489e-05	0.00014211	0.554484	0.190375	2.91259	0.00358447	0.00806443	163.086	148.6	279.896	250.807	229.727	227.744
DMWD	NM_004943	4511.74	0.767518	0.0833703	9.20613	3.38082e-20	3.48862e-19	0.88043	0.0832182	10.5798	3.69854e-26	9.40485e-25	3111.76	2846.6	5483	4661.59	5679.2	5288.28
SPG7	NM_001363850	5587.29	0.767312	0.0732582	10.4741	1.13636e-25	1.57871e-24	0.209972	0.0736775	2.84988	0.00437357	0.00967451	4583.28	4104.98	7765.4	7022.61	5011	5036.46
AGAP11	NM_133447	1509.37	0.766539	0.0848112	9.03818	1.593e-19	1.57394e-18	0.310617	0.085858	3.61781	0.000297112	0.00079165	1124.73	1172.48	1964.96	1944.01	1467.53	1382.52
URGCP-MRPS24	NM_001204871	9287.84	0.76644	0.0549173	13.9563	2.88127e-44	7.83377e-43	0.599656	0.0549843	10.906	1.07959e-27	3.12149e-26	6606.86	6609.71	11316.4	11166.5	9926.53	10101
SNORD37	NR_002602	120.963	0.766022	0.257425	2.97571	0.00292314	0.00654618	0.770328	0.256723	3.00062	0.00269427	0.00620001	91.853	73.0118	151.326	128.929	132.172	148.485
TMEM259	NM_001033026	3678.39	0.765667	0.08383	9.13357	6.62758e-20	6.69933e-19	0.799672	0.083727	9.55095	1.28514e-21	2.17055e-20	2600	2369.88	4565.94	3885	4403.63	4245.88
SYDE1	NM_001300910	3270.25	0.765579	0.0864037	8.86049	7.96609e-19	7.49379e-18	0.795535	0.086296	9.21868	3.00787e-20	4.47624e-19	2333.82	2089.86	4067.59	3453.89	3873.9	3802.43
DPF1	NM_001363579	671.4	0.765496	0.118895	6.43844	1.20709e-10	6.24345e-10	0.600707	0.119317	5.03455	4.78969e-07	1.7949e-06	512.69	443.225	828.31	795.734	730.093	718.348
RNA18SN1	NR_145820	7.26559e+06	0.765295	0.199425	3.8375	0.000124293	0.000338217	1.08232	0.199425	5.42718	5.72506e-08	2.40088e-07	4.72633e+06	4.32332e+06	8.7807e+06	6.60115e+06	1.03594e+07	8.8026e+06
RNA18SN2	NR_146146	7.26559e+06	0.765295	0.199425	3.8375	0.000124293	0.000338217	1.08232	0.199425	5.42718	5.72506e-08	2.40088e-07	4.72633e+06	4.32332e+06	8.7807e+06	6.60115e+06	1.03594e+07	8.8026e+06
RNA18SN3	NR_146152	7.26559e+06	0.765295	0.199425	3.8375	0.000124293	0.000338217	1.08232	0.199425	5.42718	5.72506e-08	2.40088e-07	4.72633e+06	4.32332e+06	8.7807e+06	6.60115e+06	1.03594e+07	8.8026e+06
RNA18SN4	NR_146119	7.26559e+06	0.765295	0.199425	3.8375	0.000124293	0.000338217	1.08232	0.199425	5.42718	5.72506e-08	2.40088e-07	4.72633e+06	4.32332e+06	8.7807e+06	6.60115e+06	1.03594e+07	8.8026e+06
RNA18SN5	NR_003286	7.26559e+06	0.765295	0.199425	3.8375	0.000124293	0.000338217	1.08232	0.199425	5.42718	5.72506e-08	2.40088e-07	4.72633e+06	4.32332e+06	8.7807e+06	6.60115e+06	1.03594e+07	8.8026e+06
ATAD3B	NM_031921	11054.2	0.765091	0.0686569	11.1437	7.68797e-29	1.21725e-27	0.629195	0.0686884	9.16014	5.18317e-20	7.47339e-19	8023.08	7596.66	14147.3	12400.4	12153.5	12004.2
ZNF256	NM_005773	1052.53	0.765026	0.101325	7.55023	4.345e-14	2.93149e-13	0.363073	0.102401	3.54559	0.00039174	0.00102591	741.385	842.642	1301.63	1391.02	1009.12	1029.36
MIR3661	NR_037434	227.465	0.763062	0.18194	4.19404	2.74031e-05	8.13169e-05	0.452779	0.183943	2.46152	0.0138352	0.0279277	174.333	161.485	285.585	284.047	226.58	232.761
HS3ST1	NM_005114	984.316	0.762618	0.0970201	7.86042	3.82858e-15	2.79137e-14	0.427812	0.0979772	4.36644	1.26286e-05	4.02139e-05	744.197	717.233	1237.91	1240.94	994.437	971.174
IL6R	NM_181359	2032.61	0.762077	0.0820491	9.28806	1.57128e-20	1.65054e-19	0.482274	0.082484	5.84688	5.00885e-09	2.37457e-08	1545.57	1434.47	2631.7	2422.46	2046.57	2114.91
ARHGAP4	NM_001164741	721.805	0.762006	0.129632	5.87821	4.14725e-09	1.86263e-08	0.559706	0.130126	4.30124	1.69842e-05	5.33234e-05	507.066	530.839	991.013	771.56	790.934	739.417
FAM83G	NM_001039999	9957.18	0.761669	0.0718538	10.6003	2.97158e-26	4.25279e-25	0.70852	0.071849	9.86124	6.12878e-23	1.14834e-21	7160.79	6638.06	12514.5	10882.4	11365.7	11181.5
CELSR3	NM_001407	3333.55	0.761336	0.0714522	10.6552	1.64919e-26	2.38875e-25	0.593703	0.0715973	8.29226	1.11119e-16	1.15551e-15	2421.92	2335.52	4199.58	3865.86	3545.57	3632.87
TSPYL2	NM_022117	3698.93	0.760204	0.0717583	10.594	3.17886e-26	4.53804e-25	0.274905	0.0723048	3.80203	0.000143517	0.000399498	2986.16	2700.58	4711.58	4916.43	3484.72	3394.09
PYGM	NM_001164716	1635.51	0.758649	0.0837984	9.05325	1.38769e-19	1.38006e-18	0.521982	0.0842207	6.19779	5.72609e-10	3.0144e-09	1195.96	1181.07	2090.12	1932.93	1700.4	1712.6
P2RX5-TAX1BP3	NR_037928	13356.2	0.756837	0.0741152	10.2116	1.75885e-24	2.31907e-23	0.800547	0.0740798	10.8065	3.20498e-27	8.93785e-26	9222.79	8860.2	16046.2	14511.6	16867.7	14628.8
TBC1D10A	NM_001204240	4291.93	0.756779	0.0656063	11.5352	8.773e-31	1.51542e-29	0.511459	0.0658222	7.77032	7.82894e-15	6.76174e-14	3213.92	3044.16	5407.91	5166.23	4448.74	4470.61
FLJ31356	NR_103831	4108.03	0.756166	0.0707038	10.6949	1.0759e-26	1.57439e-25	0.249266	0.0712308	3.49941	0.000466281	0.00120848	3360.13	2997.78	5364.67	5370.7	3780.54	3774.34
PCNX3	NM_032223	5888.14	0.755879	0.0721216	10.4806	1.06048e-25	1.47419e-24	0.627902	0.0721718	8.7001	3.31578e-18	4.0726e-17	4142.76	4200.33	7543.53	6549.2	6444.96	6448.07
REXO1	NM_020695	7893.61	0.755709	0.0769569	9.81991	9.24269e-23	1.1101e-21	0.746078	0.0769278	9.69842	3.06212e-22	5.41671e-21	5696.76	5152.06	9850.97	8468.03	9219.52	8974.33
SLC39A13	NR_134854	3288.06	0.755475	0.0786184	9.60939	7.2979e-22	8.31377e-21	0.937507	0.078311	11.9716	5.00605e-33	2.18502e-31	2142.61	2142.25	3868.48	3368.27	4189.64	4017.13
COL6A1	NM_001848	1886.01	0.754729	0.0961962	7.84573	4.30456e-15	3.12939e-14	0.90344	0.0958171	9.4288	4.14802e-21	6.69798e-20	1276.57	1205.98	2227.79	1962.14	2495.53	2148.02
ABCF1	NM_001090	4185.28	0.754318	0.0653987	11.5341	8.87601e-31	1.53205e-29	0.258345	0.0659433	3.91768	8.94054e-05	0.000255515	3302.96	3165.28	5323.71	5584.24	3827.74	3907.77
TMEM8A	NM_021259	2269.94	0.754122	0.0913808	8.25252	1.55088e-16	1.25525e-15	0.766875	0.0912609	8.4031	4.34827e-17	4.73797e-16	1581.18	1522.08	2869.5	2367.06	2638.19	2641.63
EIF1	NM_005801	10705.8	0.754093	0.0582385	12.9484	2.40004e-38	5.50679e-37	0.219885	0.0585006	3.75868	0.000170815	0.000469747	8113.06	8564.71	14377.1	13755.1	9609.74	9815.08
LOC100507412	NR_038958	2.08851e+07	0.754046	0.211534	3.56466	0.000364331	0.000928721	1.13062	0.211534	5.34486	9.04867e-08	3.71201e-07	1.43701e+07	1.13291e+07	2.40045e+07	1.93376e+07	3.01159e+07	2.61532e+07
C2orf27B	NR_161366	375.608	0.753555	0.165301	4.55868	5.14752e-06	1.66356e-05	0.492766	0.166367	2.96192	0.00305723	0.00696768	284.932	265.419	529.071	399.882	410.153	364.19
DNAJB1	NM_001313964	7129.65	0.753408	0.0882043	8.54162	1.32353e-17	1.15892e-16	0.73305	0.0881818	8.31294	9.33576e-17	9.78857e-16	5466.19	4373.84	8731.38	7854.6	8253.4	8098.47
RNA45SN3	NR_146151	1.94803e+07	0.752925	0.200027	3.76411	0.000167143	0.000447075	1.11863	0.200027	5.59241	2.23943e-08	9.85002e-08	1.3444e+07	1.06225e+07	2.23704e+07	1.81866e+07	2.7872e+07	2.43863e+07
GNRH2	NM_178331	1578.42	0.75273	0.0909863	8.27301	1.30623e-16	1.06289e-15	0.387029	0.0916994	4.22063	2.43618e-05	7.49067e-05	1216.58	1155.3	2125.39	1872.49	1511.59	1589.19
RNH1	NM_203388	5733.98	0.752477	0.0672485	11.1895	4.59036e-29	7.36007e-28	0.566122	0.0673545	8.40512	4.27441e-17	4.66195e-16	4235.55	4024.24	7222.68	6693.24	6291.8	5936.4
MATN1-AS1	NR_034182	1698.17	0.7523	0.107716	6.98409	2.8671e-12	1.69541e-11	0.858992	0.107414	7.99702	1.27462e-15	1.19584e-14	1204.4	1060.82	2050.29	1765.72	2241.68	1866.1
CDC25B	NR_136336	10380.6	0.752202	0.0608563	12.3603	4.28606e-35	8.71129e-34	0.612651	0.0608961	10.0606	8.24995e-24	1.69035e-22	7494.46	7287.44	12974.2	11925.9	11396.2	11205.6
IL34	NM_152456	611.129	0.751917	0.123254	6.10057	1.05694e-09	5.00652e-09	0.83939	0.122604	6.84637	7.57496e-12	4.8088e-11	400.217	419.174	721.358	659.755	701.77	764.499
NANOS1	NM_199461	1495.25	0.751663	0.23333	3.22146	0.00127539	0.00301875	0.607959	0.233406	2.60473	0.00919477	0.0191897	1227.83	904.487	1904.66	1685.14	1813.69	1435.69
CHERP	NM_006387	8193.18	0.751561	0.0632801	11.8767	1.56354e-32	2.90331e-31	0.455832	0.0634308	7.18629	6.65735e-13	4.67863e-12	6109.16	6012.74	10649.7	9761.35	8492.57	8133.58
FIZ1	NM_032836	1916.63	0.751486	0.0995262	7.55063	4.33144e-14	2.92407e-13	0.578359	0.0997173	5.79998	6.63227e-09	3.09969e-08	1527.76	1226.6	2403.01	2232.09	2115.8	1994.52
PCDH11X	NM_001168363	468.241	0.75114	0.151672	4.9524	7.33019e-07	2.61322e-06	0.527427	0.152426	3.46021	0.000539754	0.00138629	372.098	309.226	639.437	507.658	479.386	501.64
KCNK5	NM_003740	195.423	0.751074	0.201326	3.73063	0.000191	0.000506546	0.466311	0.203216	2.29466	0.0217525	0.042201	156.525	132.28	235.522	249.8	186.719	211.692
PTGES3L-AARSD1	NM_001136042	3004.16	0.750225	0.0730352	10.2721	9.41327e-25	1.26012e-23	0.223277	0.0737666	3.0268	0.00247155	0.00572099	2357.25	2326.07	3759.25	4115.66	2690.64	2776.07
RNA45SN1	NR_145819	2.06478e+07	0.749944	0.211534	3.54526	0.00039222	0.000996247	1.12194	0.211534	5.30381	1.13411e-07	4.59533e-07	1.42604e+07	1.12405e+07	2.37642e+07	1.91214e+07	2.96741e+07	2.58258e+07
RNA45SN2	NR_146144	2.06478e+07	0.749944	0.211534	3.54526	0.00039222	0.000996247	1.12194	0.211534	5.30381	1.13411e-07	4.59533e-07	1.42604e+07	1.12405e+07	2.37642e+07	1.91214e+07	2.96741e+07	2.58258e+07
RNA45SN4	NR_146117	2.06478e+07	0.749944	0.211534	3.54526	0.00039222	0.000996247	1.12194	0.211534	5.30381	1.13411e-07	4.59533e-07	1.42604e+07	1.12405e+07	2.37642e+07	1.91214e+07	2.96741e+07	2.58258e+07
RNA45SN5	NR_046235	2.06478e+07	0.749944	0.211534	3.54526	0.00039222	0.000996247	1.12194	0.211534	5.30381	1.13411e-07	4.59533e-07	1.42604e+07	1.12405e+07	2.37642e+07	1.91214e+07	2.96741e+07	2.58258e+07
CCDC114	NM_001364171	1307.85	0.74922	0.0873136	8.58079	9.42241e-18	8.34682e-17	0.354539	0.0882994	4.01519	5.93967e-05	0.000173901	986.951	994.678	1690.75	1640.82	1280.81	1253.1
OLFML2B	NM_001347700	1343.33	0.74871	0.0969344	7.72388	1.12837e-14	7.94951e-14	0.415769	0.0976332	4.25848	2.0582e-05	6.39406e-05	928.84	1078	1673.69	1700.25	1392	1287.21
C14orf28	NM_001017923	1666.33	0.748502	0.0996822	7.50889	5.96321e-14	3.99488e-13	0.446064	0.100167	4.45321	8.4595e-06	2.74873e-05	1361.86	1112.36	2142.45	2012.5	1745.51	1623.31
MYO1G	NM_033054	247.893	0.747729	0.190748	3.91998	8.85556e-05	0.000245606	0.647067	0.191012	3.38757	0.000705151	0.00177939	159.337	190.69	312.892	275.989	245.462	302.99
NUDT16L1	NM_032349	1300.89	0.747076	0.212626	3.51357	0.00044212	0.00111627	0.844549	0.212436	3.97554	7.02192e-05	0.000203521	1011.32	733.554	1580.39	1347.71	1637.46	1494.89
EPHX1	NM_001136018	5250.89	0.746634	0.0652935	11.435	2.79417e-30	4.71574e-29	0.311496	0.0656648	4.74373	2.09816e-06	7.29727e-06	4176.5	3863.61	6892.72	6596.54	5005.75	4970.24
MGAT5B	NM_001199172	12255.1	0.74532	0.0587681	12.6824	7.40281e-37	1.61248e-35	0.241734	0.0589797	4.09859	4.15671e-05	0.00012401	9718.61	9336.92	16538.9	15406	11229.4	11300.9
ZFP36L1	NM_001244701	16127.4	0.744886	0.0535803	13.9022	6.13955e-44	1.65739e-42	0.439763	0.0536746	8.19313	2.54515e-16	2.52674e-15	12206.1	11792.7	19793	20422.2	16301.2	16249.1
ANXA6	NM_001363114	9971.93	0.743394	0.0559641	13.2834	2.88924e-40	7.00303e-39	0.240634	0.0562366	4.27897	1.87762e-05	5.86105e-05	7817.82	7700.6	13028.8	12950.3	8960.42	9373.64
FAM83E	NM_017708	1728.01	0.742619	0.0867495	8.5605	1.12378e-17	9.88583e-17	0.522107	0.0871	5.99434	2.04314e-09	1.0122e-08	1249.39	1272.98	2224.38	1998.4	1867.19	1755.74
ITGA8	NM_001291494	121.431	0.742415	0.265633	2.79489	0.00519175	0.0111499	0.782218	0.264594	2.9563	0.00311355	0.00708682	83.4175	82.4604	146.775	130.944	116.437	168.551
APC2	NM_005883	251.75	0.740792	0.189809	3.90283	9.50743e-05	0.000262312	0.434685	0.191522	2.26964	0.0232296	0.0448263	195.891	179.523	356.128	271.96	238.119	268.879
CEBPB	NM_001285878	5014.02	0.740689	0.192731	3.84313	0.000121477	0.000331188	0.874883	0.192664	4.54097	5.59963e-06	1.8552e-05	3731.29	2947.1	6091.72	5067.52	6549.85	5696.62
ZBTB17	NM_001287604	3857.99	0.740484	0.0648086	11.4257	3.11099e-30	5.24266e-29	0.2172	0.0654462	3.31876	0.000904182	0.00224802	2965.54	3072.51	5122.32	4967.8	3496.26	3523.52
CTTN	NM_138565	10822	0.740318	0.056606	13.0785	4.37245e-39	1.02176e-37	0.477559	0.0567152	8.4203	3.75519e-17	4.12926e-16	8142.11	7839.75	13628.4	13070.2	11044.7	11206.6
ARHGEF35	NM_001368318	1744.91	0.740307	0.101941	7.26211	3.81087e-13	2.40318e-12	0.777209	0.101757	7.63791	2.20772e-14	1.8358e-13	1315.94	1072.84	2074.19	1914.8	2149.37	1942.35
SNHG20	NR_027058	3982.19	0.739684	0.0664229	11.136	8.38178e-29	1.32618e-27	0.426793	0.0667413	6.39473	1.60827e-10	8.95693e-10	3058.33	2894.7	5030.16	4909.38	3924.25	4076.32
KLF16	NM_031918	2535.64	0.73963	0.0998034	7.41087	1.25477e-13	8.22458e-13	0.601069	0.0999018	6.0166	1.78118e-09	8.88407e-09	1916.73	1717.07	3365.58	2703.48	2877.36	2633.61
SCAMP2	NM_001320778	5559.78	0.738625	0.0653821	11.297	1.35707e-29	2.21964e-28	0.465217	0.0655764	7.09428	1.30023e-12	8.89353e-12	4138.07	4099.83	7145.31	6602.58	5819.76	5553.15
PEAR1	NM_001080471	2705.04	0.738602	0.0732896	10.0779	6.92162e-24	8.85968e-23	0.354607	0.07384	4.80237	1.56795e-06	5.52921e-06	2125.74	1986.78	3472.53	3388.42	2568.96	2687.78
DCLK1	NM_001330072	4403.31	0.73554	0.0711773	10.3339	4.95026e-25	6.68168e-24	0.392013	0.0714803	5.4842	4.15333e-08	1.76713e-07	3164.24	3477.94	5340.78	5719.22	4287.2	4430.48
TOR4A	NM_017723	3258.4	0.735294	0.0755218	9.73618	2.11348e-22	2.49112e-21	0.736397	0.0754359	9.7619	1.64058e-22	2.9713e-21	2318.82	2195.51	3903.75	3612.03	3908.51	3611.8
MIER2	NM_001346105	6695.23	0.734981	0.0636003	11.5563	6.86329e-31	1.19369e-29	0.371593	0.0638398	5.82071	5.8599e-09	2.75509e-08	5162.52	4986.28	8800.79	8092.32	6575.03	6554.42
FBXW4P1	NR_033408	182.011	0.734854	0.212184	3.46328	0.000533627	0.00133284	0.509815	0.213588	2.3869	0.016991	0.0337098	145.278	121.973	230.971	213.539	208.748	171.561
HCFC1	NM_005334	10032.5	0.733935	0.0621912	11.8013	3.84479e-32	7.00797e-31	0.510655	0.0622769	8.19975	2.40879e-16	2.39764e-15	7289.19	7435.18	12796.7	11696.3	10301	10676.9
EPB41L1	NM_001258331	10058	0.733932	0.0573052	12.8074	1.48965e-37	3.34387e-36	0.271284	0.057544	4.71437	2.42457e-06	8.37246e-06	7821.57	7771.89	13259.8	12676.4	9214.27	9604.39
TMEM52	NM_178545	350.064	0.733414	0.178341	4.11242	3.91531e-05	0.000113523	0.758051	0.177881	4.26157	2.03e-05	6.31162e-05	264.312	218.176	443.737	358.584	458.406	357.167
FLJ13224	NR_026806	1155.47	0.733126	0.0969922	7.5586	4.0742e-14	2.75695e-13	0.697805	0.0969111	7.20047	6.00068e-13	4.22626e-12	846.36	772.207	1373.31	1316.49	1356.34	1268.14
MIR4763	NR_039920	278.037	0.733065	0.192227	3.81353	0.000136994	0.000370696	0.88547	0.190914	4.63806	3.51702e-06	1.19386e-05	218.385	152.036	318.581	296.134	365.046	318.039
TENT5C	NM_017709	1399.02	0.732862	0.109349	6.70205	2.0551e-11	1.12855e-10	0.519488	0.109677	4.73653	2.17408e-06	7.54174e-06	938.213	1110.64	1637.28	1768.75	1603.9	1335.36
LONP1	NM_001276480	8347.45	0.732635	0.0674021	10.8696	1.60873e-27	2.43868e-26	0.589087	0.0674493	8.73377	2.46327e-18	3.07188e-17	6148.53	5873.58	10580.3	9398.73	9036.99	9046.57
LGALS3	NM_001357678	3133.76	0.732451	0.0708951	10.3315	5.07765e-25	6.84551e-24	0.177205	0.0716672	2.47262	0.0134128	0.027157	2452.85	2504.73	4197.3	4041.12	2906.73	2699.82
LOC100128653	NR_149036	346.269	0.732441	0.158009	4.63545	3.56159e-06	1.17434e-05	0.53977	0.158799	3.39907	0.000676149	0.00171057	227.758	276.586	432.359	406.933	358.752	375.226
CC2D1B	NM_032449	4636.19	0.731696	0.0624844	11.7101	1.1321e-31	2.031e-30	0.464223	0.0627213	7.40136	1.34799e-13	1.02239e-12	3449.17	3435.85	5732.18	5701.09	4853.65	4645.18
PACSIN3	NM_001184974	2688.67	0.731584	0.0865892	8.44891	2.94044e-17	2.51389e-16	0.571025	0.0867282	6.58408	4.57722e-11	2.6906e-10	2057.32	1833.88	3441.81	3019.76	2979.11	2800.15
QSOX1	NM_002826	11358.5	0.731296	0.0532079	13.7441	5.52444e-43	1.44345e-41	0.406249	0.0533546	7.61413	2.65469e-14	2.1875e-13	8585.45	8514.89	14261	14127.8	11343.7	11318
BOK-AS1	NR_033346	3548.86	0.730512	0.0673662	10.8439	2.13214e-27	3.215e-26	0.249173	0.0679698	3.66593	0.000246441	0.00066378	2839.95	2694.56	4585.29	4596.12	3355.7	3221.53
PDE3A	NM_000921	248824	0.730061	0.147894	4.93636	7.95928e-07	2.82776e-06	1.0345	0.147891	6.99502	2.65215e-12	1.76531e-11	178234	138935	262284	263805	318286	331403
CHRM4	NM_001366692	226.916	0.729832	0.184066	3.96505	7.33813e-05	0.000205572	0.554831	0.184961	2.99971	0.00270235	0.00621609	163.086	166.639	283.309	263.902	252.805	231.757
ENC1	NM_001256576	17125.9	0.729469	0.0692369	10.5358	5.90483e-26	8.3407e-25	0.250197	0.0693583	3.60732	0.000309378	0.00082289	13019.7	13686.7	22810.4	21472.7	16954.7	14811.4
MOV10L1	NM_018995	328.708	0.72936	0.155209	4.69921	2.61173e-06	8.74056e-06	0.525479	0.156132	3.3656	0.000763761	0.00191922	239.943	241.368	408.466	389.809	331.479	361.18
PSG3	NM_021016	716.606	0.729225	0.121257	6.01389	1.81126e-09	8.41685e-09	0.371183	0.122408	3.03234	0.00242665	0.0056285	548.306	540.287	866.994	936.751	637.782	769.515
PRR34-AS1	NR_027034	1987.25	0.729002	0.0807794	9.02459	1.80364e-19	1.77666e-18	0.333822	0.0814849	4.09673	4.19026e-05	0.000124978	1492.14	1550.43	2637.39	2408.36	1902.86	1932.32
GPX1	NM_001329455	9750.49	0.727632	0.14552	5.00023	5.7261e-07	2.06888e-06	0.462588	0.145567	3.17783	0.00148384	0.00356585	7866.56	6636.34	13034.5	10981.1	10294.7	9689.67
CTAGE6	NM_178561	330.496	0.727453	0.158382	4.59302	4.36869e-06	1.42378e-05	0.539011	0.159183	3.38612	0.000708889	0.00178823	230.57	251.676	418.706	380.744	368.193	333.089
UBE2I	NM_194260	9493.12	0.727287	0.0644567	11.2833	1.58593e-29	2.58653e-28	0.603998	0.0644891	9.3659	7.54061e-21	1.18405e-19	7013.63	6627.75	11837.5	10747.5	10420.6	10311.7
AP3D1	NM_003938	10834.4	0.727105	0.068721	10.5805	3.66851e-26	5.22396e-25	0.592229	0.0687528	8.61389	7.06245e-18	8.34167e-17	8077.44	7538.25	13734.2	12116.3	11816.8	11723.3
SEC16A	NM_001276418	10941.7	0.726916	0.0573897	12.6663	9.08994e-37	1.95937e-35	0.275641	0.0576026	4.78521	1.70806e-06	5.9899e-06	8642.62	8340.52	14424.9	13684.6	10180.4	10376.9
UCKL1-AS1	NR_027287	1185.53	0.726264	0.12936	5.61427	1.97393e-08	8.29319e-08	0.670892	0.129343	5.18691	2.13808e-07	8.36005e-07	905.408	769.63	1591.77	1180.51	1407.74	1258.11
RRP7BP	NR_002184	5931.64	0.725983	0.0672902	10.7888	3.88664e-27	5.79537e-26	0.452677	0.0674674	6.70957	1.95197e-11	1.18914e-10	4579.53	4268.18	7624.32	7010.52	6118.72	5988.57
EMC6	NM_001014764	3312.47	0.725647	0.0787212	9.21793	3.02882e-20	3.13391e-19	0.624968	0.0787687	7.93422	2.11816e-15	1.94725e-14	2270.08	2465.22	4138.13	3696.64	3750.12	3554.62
SCNN1D	NR_037668	1496.84	0.724689	0.101233	7.15862	8.14911e-13	5.02488e-12	0.814468	0.100903	8.0718	6.92698e-16	6.63127e-15	1023.51	1011.86	1851.18	1514.92	1839.92	1739.69
ARHGAP27P1	NR_027487	2410.3	0.724302	0.106005	6.8327	8.33301e-12	4.72287e-11	1.07966	0.105475	10.2362	1.36494e-24	3.02518e-23	1635.55	1399.25	2797.82	2216.98	3344.16	3068.03
ZNHIT2	NM_014205	3637.55	0.724232	0.080069	9.0451	1.49523e-19	1.48247e-18	0.863435	0.0798422	10.8143	2.94631e-27	8.25691e-26	2420.05	2460.07	4352.04	3713.76	4521.12	4358.24
ZFAND5	NM_006007	11233.6	0.723394	0.0827929	8.7374	2.38542e-18	2.1915e-17	0.45616	0.0828667	5.50475	3.69694e-08	1.5824e-07	8188.98	8563.85	14976.7	12687.4	12332.9	10651.8
RHOU	NR_037962	1143.99	0.72079	0.0952296	7.56897	3.76197e-14	2.55173e-13	0.825029	0.0947279	8.70946	3.05317e-18	3.76425e-17	747.009	805.707	1256.12	1303.39	1352.14	1399.57
LOC101929798	NR_135813	2187.21	0.72048	0.0967248	7.44876	9.42247e-14	6.21185e-13	0.484467	0.0969989	4.99456	5.897e-07	2.1829e-06	1607.43	1634.61	2967.35	2378.14	2209.16	2326.6
PLLP	NM_015993	104.925	0.719842	0.2833	2.54092	0.0110562	0.0223677	0.643159	0.283456	2.26899	0.0232688	0.0448942	84.3548	65.2811	137.672	108.784	131.123	102.334
DEAF1	NM_001367390	15720.6	0.719537	0.0600694	11.9784	4.60928e-33	8.72242e-32	0.457924	0.0601401	7.61429	2.65136e-14	2.18555e-13	12058.1	11404.4	20089.9	18545.6	16075.7	16149.8
CSK	NM_001127190	3664.21	0.719407	0.0687285	10.4674	1.21971e-25	1.69039e-24	0.613015	0.0687853	8.91201	5.01176e-19	6.63884e-18	2650.62	2613.82	4497.68	4172.07	3978.8	4072.31
PAK6	NM_001276718	398.235	0.718134	0.149752	4.7955	1.62273e-06	5.55975e-06	0.710357	0.149448	4.7532	2.00227e-06	6.98082e-06	262.437	295.483	431.222	486.506	478.337	435.423
TLNRD1	NM_022566	3621.94	0.717505	0.180666	3.97145	7.14375e-05	0.000200349	0.635698	0.180675	3.51846	0.000434052	0.00113061	2919.61	2257.35	4493.12	4018.96	4290.34	3752.26
RPL35	NM_007209	5904.78	0.716346	0.0657422	10.8963	1.20057e-27	1.82724e-26	0.468859	0.0659017	7.11451	1.12308e-12	7.72125e-12	4565.47	4233.82	6987.16	7465.8	6093.55	6082.88
NUAK2	NM_030952	5705.98	0.716018	0.0584207	12.2562	1.55582e-34	3.10401e-33	0.193241	0.0589009	3.28079	0.00103517	0.00255031	4519.54	4523.3	7419.52	7434.58	5161	5177.92
MTCH1	NM_001271641	4863.27	0.715787	0.0656743	10.8991	1.16459e-27	1.77485e-26	0.31785	0.0660331	4.8135	1.48311e-06	5.24299e-06	3866.26	3637.71	6305.62	6018.37	4584.06	4767.58
CASP9	NM_032996	1446.71	0.715666	0.0869052	8.23502	1.79529e-16	1.44486e-15	0.261468	0.0879756	2.97205	0.00295823	0.00676031	1091.93	1167.33	1869.39	1842.28	1393.05	1316.3
PGS1	NR_110602	12034.5	0.715178	0.0588859	12.1452	6.08685e-34	1.19041e-32	0.3951	0.0590088	6.6956	2.14788e-11	1.30222e-10	9443.99	8806.08	15266.8	14692.9	11872.4	12124.6
NCKAP5L	NM_001368048	5983.68	0.714457	0.0668956	10.6802	1.26032e-26	1.83718e-25	0.586249	0.0669494	8.75659	2.01238e-18	2.53315e-17	4368.64	4298.25	7484.37	6739.57	6441.81	6569.47
CLIC1	NM_001287593	3922.29	0.714336	0.0678882	10.5223	6.82223e-26	9.59492e-25	0.685946	0.0678449	10.1105	4.96326e-24	1.04224e-22	2822.14	2716.9	4414.62	4670.66	4359.58	4549.87
SLC25A5-AS1	NR_028443	833.343	0.714208	0.103894	6.8744	6.22509e-12	3.57081e-11	0.484519	0.10454	4.63477	3.57339e-06	1.21227e-05	616.727	621.03	997.84	1032.44	883.244	848.774
ARHGEF34P	NR_033942	2701.8	0.713414	0.0706857	10.0928	5.94705e-24	7.63367e-23	0.416927	0.0710987	5.86405	4.51701e-09	2.15182e-08	1988.9	2089	3330.31	3357.19	2731.55	2713.87
RRS1	NM_015169	1186.27	0.712752	0.0981678	7.26055	3.85508e-13	2.43038e-12	0.609594	0.0982821	6.20249	5.55756e-10	2.93042e-09	855.733	853.808	1305.04	1494.77	1283.96	1324.33
ADM5	NM_001101340	2641.21	0.712005	0.0752273	9.46472	2.94348e-21	3.22114e-20	0.438935	0.0755837	5.80727	6.34994e-09	2.97078e-08	2006.71	1961.01	3390.61	3110.42	2738.9	2639.63
LOXL1-AS1	NR_040068	4161.12	0.711093	0.067242	10.5751	3.88586e-26	5.53001e-25	0.490807	0.0674303	7.27873	3.36982e-13	2.43585e-12	3212.98	2964.28	5118.91	4991.97	4356.43	4322.13
ZNF703	NM_025069	3468.03	0.709036	0.0880737	8.05048	8.24667e-16	6.3051e-15	0.785716	0.0879232	8.93638	4.02119e-19	5.37039e-18	2461.29	2312.33	4262.15	3543.54	4281.95	3946.9
MRTO4	NM_016183	2563.82	0.708211	0.0741072	9.55657	1.21725e-21	1.36822e-20	0.341349	0.0746527	4.57249	4.81958e-06	1.61058e-05	1993.59	1949.84	3341.68	3102.36	2467.21	2528.26
ANG	NM_001145	396.683	0.707768	0.149544	4.73283	2.21407e-06	7.47007e-06	0.685651	0.149318	4.59188	4.39268e-06	1.47615e-05	305.552	255.971	461.942	454.274	469.945	432.413
ABHD17A	NM_031213	1762.51	0.706931	0.0864256	8.17965	2.84667e-16	2.26225e-15	0.637894	0.0864385	7.37974	1.58593e-13	1.19451e-12	1299.06	1225.74	2174.31	1948.04	1981.53	1946.36
NFATC2	NM_001136021	1305.9	0.706557	0.091206	7.74682	9.4219e-15	6.67501e-14	1.23364	0.0895922	13.7696	3.88623e-43	3.68933e-41	810.744	761.9	1303.9	1262.1	1834.67	1862.09
LOC100272217	NR_027440	4559.93	0.705784	0.0717752	9.83326	8.09582e-23	9.75953e-22	0.524715	0.0718955	7.2983	2.91426e-13	2.12203e-12	3499.79	3223.69	5508.03	5456.32	5069.74	4602.04
SLC45A1	NM_001080397	1281.26	0.704533	0.100737	6.99381	2.67512e-12	1.58682e-11	0.515519	0.101063	5.10094	3.37963e-07	1.29024e-06	984.14	909.641	1658.89	1428.29	1399.34	1307.27
OR2A20P	NR_002158	176.416	0.703969	0.218964	3.215	0.00130444	0.00308431	0.521429	0.220001	2.37012	0.0177825	0.0351423	135.905	124.55	233.247	191.379	165.739	207.679
BLOC1S1	NR_037655	2089.22	0.703914	0.0785625	8.95993	3.24889e-19	3.12464e-18	0.244024	0.0793973	3.07346	0.00211592	0.00495163	1663.66	1624.3	2623.74	2730.68	1870.34	2022.61
LOC101928174	NR_120329	150.145	0.703761	0.241225	2.91744	0.00352914	0.00779299	0.705338	0.24064	2.93109	0.00337779	0.00763107	94.6649	116.819	146.775	197.423	162.592	182.597
HSBP1L1	NM_001136180	820.857	0.70376	0.112571	6.2517	4.06015e-10	2.00491e-09	0.453157	0.113255	4.00121	6.30187e-05	0.000183867	669.215	563.479	1017.18	989.128	843.383	842.754
STMN3	NR_075070	3362.56	0.703403	0.0825263	8.52339	1.54951e-17	1.34635e-16	0.999352	0.0821053	12.1716	4.40416e-34	2.12144e-32	2294.45	2065.8	3788.83	3311.87	4442.45	4271.96
TNFRSF12A	NM_016639	9174.21	0.703318	0.0809312	8.69032	3.6143e-18	3.28081e-17	0.545384	0.0809737	6.73532	1.63565e-11	1.00585e-10	7237.64	6229.19	11768.1	10159.2	9944.37	9706.72
TMED1	NM_006858	1753.02	0.70262	0.089321	7.86623	3.65487e-15	2.66813e-14	0.446318	0.0897371	4.97361	6.57163e-07	2.41887e-06	1420.91	1216.29	2157.25	2132.37	1809.5	1781.82
CCDC9B	NM_207380	8411.78	0.70231	0.0582484	12.0572	1.7782e-33	3.41032e-32	0.789045	0.0581478	13.5696	6.06278e-42	5.21262e-40	5837.35	5751.61	9648.44	9209.37	9865.69	10158.2
SNHG9	NR_003142	3503.03	0.700104	0.0847312	8.26265	1.42473e-16	1.15644e-15	0.818118	0.084531	9.67832	3.72788e-22	6.54866e-21	2348.81	2440.31	4140.41	3643.26	4508.53	3936.87
FAAP100	NR_033338	9369.71	0.699061	0.0757597	9.22735	2.77398e-20	2.87806e-19	0.731248	0.0757152	9.65788	4.55204e-22	7.9448e-21	6773.69	6350.31	11491.7	9816.74	11228.3	10557.5
ATAD3A	NM_001170535	7212.42	0.699035	0.074172	9.42451	4.32108e-21	4.6837e-20	0.635985	0.0741717	8.5745	9.95171e-18	1.15861e-16	5344.35	5014.62	9043.14	7776.04	8054.1	8042.28
MRPL20-AS1	NR_015434	3233.48	0.698893	0.0734695	9.51269	1.85797e-21	2.06195e-20	0.83188	0.073199	11.3646	6.27191e-30	2.12332e-28	2151.05	2253.92	3693.26	3459.93	4054.32	3788.38
C5orf66	NR_161235	5429.29	0.698021	0.0593515	11.7608	6.21441e-32	1.12372e-30	0.264635	0.0597479	4.42919	9.45867e-06	3.05683e-05	4270.23	4249.29	6980.33	6841.3	5115.89	5118.73
AMN	NM_030943	138.693	0.697986	0.233655	2.98724	0.00281505	0.00632081	0.913717	0.230845	3.95814	7.55341e-05	0.000218093	91.853	92.7679	153.601	146.053	178.327	169.554
GMEB2	NM_012384	8552.47	0.697868	0.0681368	10.2421	1.28358e-24	1.70624e-23	0.445775	0.0682462	6.53187	6.49536e-11	3.76853e-10	6667.78	6212.01	11028.6	9865.09	8842.93	8698.43
TTLL12	NM_015140	5850.33	0.696936	0.0745733	9.34565	9.13231e-21	9.70026e-20	0.790173	0.0744554	10.6127	2.60103e-26	6.71902e-25	4236.49	3832.69	6935.96	6145.29	7044.97	6906.57
MIR4754	NR_039910	669.105	0.696178	0.125241	5.55868	2.71816e-08	1.1256e-07	0.58226	0.125444	4.6416	3.45729e-06	1.17446e-05	489.258	486.173	713.393	865.235	755.268	705.305
EMC8	NM_006067	2344.72	0.696095	0.0830544	8.3812	5.23926e-17	4.37578e-16	0.377725	0.0835001	4.52365	6.07835e-06	2.00855e-05	1870.8	1718.78	3016.28	2799.17	2442.03	2221.26
DAGLA	NM_006133	4775.59	0.694032	0.0658023	10.5472	5.23154e-26	7.41726e-25	0.516033	0.0659247	7.82762	4.97208e-15	4.36884e-14	3527.91	3550.09	5962.01	5491.58	5085.47	5036.46
C8orf58	NM_001013842	3141.67	0.693758	0.0750895	9.23908	2.48618e-20	2.58772e-19	0.572989	0.0751707	7.6225	2.48812e-14	2.05396e-13	2282.27	2308.89	3832.07	3595.91	3582.28	3248.62
HSF1	NM_005526	8567.72	0.693479	0.0717163	9.66975	4.05354e-22	4.72167e-21	0.79894	0.0716261	11.1543	6.82156e-29	2.16165e-27	6192.58	5606.45	10108.1	8973.67	10280	10245.5
NT5C	NM_001252377	3149.35	0.693367	0.0994619	6.97118	3.1429e-12	1.84842e-11	0.875459	0.0992056	8.82469	1.0976e-18	1.41047e-17	2316.01	1929.23	3725.12	3139.63	4114.11	3672
IL9R	NM_002186	455.909	0.6933	0.142097	4.87906	1.06591e-06	3.72994e-06	0.392745	0.143341	2.73993	0.00614522	0.0132588	377.722	318.675	593.925	531.833	444.769	468.531
AUP1	NR_126510	6045.8	0.693062	0.0595405	11.6402	2.57485e-31	4.55831e-30	0.419835	0.059738	7.02794	2.09601e-12	1.40499e-11	4591.71	4581.7	7272.74	7556.46	6195.3	6076.86
PTOV1-AS2	NR_110730	3265.4	0.692779	0.0887407	7.80679	5.86643e-15	4.22443e-14	0.922752	0.0884103	10.4371	1.67773e-25	4.03222e-24	2114.49	2226.43	3848	3172.87	4253.63	3977
LOC105371049	NR_135175	273.725	0.692327	0.177027	3.91086	9.1968e-05	0.000254358	0.65395	0.17686	3.69755	0.000217692	0.000591097	183.706	207.869	347.025	287.069	314.695	301.987
TEX49	NM_001351123	93.9004	0.692102	0.283469	2.44154	0.0146248	0.0289121	0.811925	0.281219	2.88716	0.00388735	0.00868667	61.8602	66.9991	103.539	104.755	103.849	122.4
CANT1	NM_138793	5388.13	0.691469	0.0660384	10.4707	1.17752e-25	1.6339e-24	0.515057	0.066145	7.7868	6.87303e-15	5.95872e-14	4113.7	3880.79	6700.43	6210.76	5727.45	5695.62
MPRIP	NM_001364716	29657.4	0.690504	0.0526601	13.1125	2.79399e-39	6.55595e-38	0.133651	0.0527716	2.53264	0.0113209	0.0232248	24056.1	23895.5	39335.6	38052.2	25725.3	26879.9
TFAP2A-AS2	NR_145448	2104.46	0.688117	0.0859928	8.00203	1.22389e-15	9.21514e-15	0.26856	0.0866717	3.09858	0.00194448	0.00457393	1532.45	1775.47	2637.39	2694.42	2048.67	1938.34
EDF1	NM_001281297	1524.33	0.687893	0.110844	6.20596	5.43652e-10	2.64501e-09	0.759396	0.110581	6.86731	6.54229e-12	4.18002e-11	1193.15	932.833	1817.05	1606.58	1856.7	1739.69
PPAN-P2RY11	NM_001040664	9297.52	0.687715	0.0699996	9.82456	8.82583e-23	1.06059e-21	0.812709	0.0699046	11.626	3.04087e-31	1.12839e-29	6576.86	6196.55	10969.4	9607.23	11322.7	11112.3
MAPRE2	NM_001143826	4247.23	0.686944	0.0691376	9.93589	2.90559e-23	3.61359e-22	0.190098	0.0696527	2.72923	0.00634817	0.0136617	3332.95	3461.62	5214.48	5722.24	3839.28	3912.79
DDA1	NM_024050	3613.07	0.686101	0.0695352	9.86696	5.7893e-23	7.02361e-22	0.573838	0.0696003	8.24477	1.65474e-16	1.67613e-15	2639.37	2650.76	4439.65	4074.36	3927.4	3946.9
PSG8	NM_001130167	874.823	0.685951	0.10142	6.76349	1.34702e-11	7.49281e-11	0.436403	0.10213	4.27302	1.92846e-05	6.01068e-05	648.595	676.003	1062.69	1068.7	900.028	892.918
ASB6	NM_001202403	2377.86	0.685775	0.0855147	8.01939	1.06276e-15	8.03378e-15	0.700827	0.0853874	8.20761	2.25632e-16	2.25177e-15	1758.33	1611.41	2882.02	2539.3	2814.42	2661.7
PAPPA	NM_002581	13253	0.685412	0.0580473	11.8078	3.55662e-32	6.49832e-31	0.667561	0.0580276	11.5042	1.25674e-30	4.48101e-29	9256.54	9691.67	14836.8	15634.7	14781.2	15317.1
YARS	NM_003680	6798.12	0.684619	0.0580926	11.785	4.66559e-32	8.47018e-31	0.221386	0.0584445	3.78797	0.000151883	0.000421037	5340.6	5469.01	8766.66	8609.04	6384.11	6219.33
ZGPAT	NM_001083113	4645.65	0.684386	0.0624474	10.9594	5.98928e-28	9.22649e-27	0.358657	0.062756	5.71509	1.09644e-08	4.98792e-08	3568.21	3598.19	5885.78	5632.59	4585.11	4604.05
ATAD3C	NM_001039211	775.577	0.684036	0.11376	6.01296	1.82166e-09	8.46343e-09	0.474734	0.114319	4.15273	3.28533e-05	9.94217e-05	592.358	572.069	984.187	887.395	763.66	853.79
MIR4453	NR_039658	303.281	0.683879	0.176816	3.86774	0.00010985	0.00030082	0.53302	0.177366	3.0052	0.00265403	0.00611419	251.19	198.42	327.683	392.831	309.45	340.112
C16orf91	NM_001272051	2058.33	0.683123	0.0782792	8.72675	2.62107e-18	2.40219e-17	0.469612	0.0785937	5.97519	2.29817e-09	1.13263e-08	1523.07	1571.9	2403.01	2565.49	2176.64	2109.9
ITIH4	NM_001166449	344.806	0.68302	0.150975	4.52404	6.0669e-06	1.94441e-05	0.592202	0.151156	3.91782	8.93528e-05	0.000255403	253.064	249.958	400.501	406.933	389.173	369.207
SNORA5B	NR_002990	92.943	0.68298	0.282756	2.41544	0.0157162	0.0308874	0.710222	0.281628	2.52185	0.011674	0.0238997	61.8602	69.5759	101.263	109.791	102.8	112.367
TINF2	NM_012461	3350.68	0.682647	0.0702779	9.71353	2.64038e-22	3.09935e-21	0.622565	0.0702735	8.85918	8.06039e-19	1.04762e-17	2505.34	2345.83	3916.27	3868.88	3830.89	3636.89
BSG	NM_198590	3582.3	0.681899	0.0803494	8.48668	2.12626e-17	1.82948e-16	0.440423	0.0805587	5.4671	4.57456e-08	1.93982e-07	2803.39	2622.41	4617.14	4088.46	3852.92	3509.47
PMPCA	NM_001282944	5551.8	0.681265	0.064326	10.5908	3.2869e-26	4.68934e-25	0.455071	0.06448	7.05756	1.69452e-12	1.1436e-11	4317.09	4064.61	6915.48	6525.02	5780.95	5707.65
LHX1-DT	NR_135671	93.8501	0.681031	0.293639	2.31928	0.02038	0.0390724	0.824962	0.291176	2.8332	0.00460839	0.0101565	59.0484	69.5759	105.814	100.726	96.5065	131.43
CHRM3	NM_001347716	1534.26	0.680679	0.0876254	7.76806	7.96991e-15	5.68346e-14	1.06987	0.0865276	12.3645	4.06736e-35	2.09662e-33	957.896	999.832	1507.57	1629.74	2027.69	2082.81
C19orf25	NM_152482	7393.65	0.680488	0.074275	9.16174	5.10672e-20	5.19891e-19	0.808286	0.0741606	10.8991	1.16365e-27	3.35179e-26	5110.96	5077.33	8812.17	7520.19	9116.72	8724.51
DYNLT1	NM_001291603	6972.53	0.680207	0.0595549	11.4215	3.26569e-30	5.49118e-29	0.328114	0.0597933	5.48748	4.07716e-08	1.73634e-07	5572.1	5273.17	8767.79	8609.04	6760.7	6852.4
CCDC124	NM_001136203	2091.71	0.679944	0.0821807	8.27376	1.29794e-16	1.05653e-15	0.664824	0.0820881	8.09891	5.54559e-16	5.34931e-15	1533.38	1463.67	2479.24	2322.74	2479.8	2271.42
TUSC2	NM_007275	2857.72	0.679152	0.102018	6.6572	2.79088e-11	1.51796e-10	0.725769	0.101893	7.12286	1.05711e-12	7.28308e-12	2197.91	1832.17	3573.79	2879.75	3382.97	3279.72
NDUFA11	NM_001193375	10002.1	0.679112	0.0611766	11.1008	1.24266e-28	1.95666e-27	0.711062	0.0611251	11.6329	2.80392e-31	1.04557e-29	7095.18	7064.11	11834.1	10840.1	11726.6	11452.4
MC1R	NM_002386	1488.65	0.678894	0.0948125	7.16039	8.04483e-13	4.96192e-12	0.654557	0.0947213	6.91034	4.83476e-12	3.13119e-11	1080.68	1058.24	1850.04	1576.36	1671.03	1695.54
DUSP3	NM_004090	4652.58	0.678578	0.0683068	9.93428	2.95309e-23	3.66866e-22	0.699612	0.0682189	10.2554	1.11925e-24	2.51242e-23	3378.88	3228.84	5514.86	5062.48	5442.13	5288.28
LOC101927278	NR_134454	655.72	0.678499	0.125248	5.41724	6.05248e-08	2.41717e-07	0.88693	0.124165	7.14317	9.12001e-13	6.32735e-12	417.088	466.417	731.598	683.929	873.803	761.489
DUS3L	NM_020175	1589.56	0.678484	0.0824009	8.23395	1.81143e-16	1.45733e-15	0.534641	0.0826077	6.47205	9.66818e-11	5.50425e-10	1195.96	1159.6	1912.62	1857.39	1719.28	1692.53
CRK	NM_016823	8815.24	0.678041	0.0646112	10.4942	9.18822e-26	1.27961e-24	0.251883	0.0648319	3.88518	0.000102256	0.000290101	7265.76	6687.88	11500.8	10824	8122.28	8490.75
ELDR	NR_110426	690.551	0.676717	0.120881	5.59821	2.16576e-08	9.05075e-08	0.281242	0.12225	2.30054	0.0214177	0.0416224	594.233	493.044	846.514	889.41	662.958	657.148
LOC107984282	NR_158224	2971.05	0.676074	0.0704532	9.59608	8.30451e-22	9.4228e-21	0.634869	0.0704183	9.01568	1.95656e-19	2.6822e-18	2080.75	2213.55	3397.43	3464.97	3310.59	3358.98
MELTF	NM_005929	13102.9	0.674579	0.0592838	11.3788	5.33318e-30	8.90192e-29	0.510841	0.0593272	8.61057	7.2696e-18	8.57745e-17	9984.8	9567.12	16115.6	15092.8	13658.8	14198.4
ACOXL	NM_001142807	249.014	0.67426	0.180005	3.74579	0.000179826	0.000478695	0.455855	0.181176	2.51609	0.0118665	0.0242634	203.389	173.51	303.789	297.141	243.364	272.892
MRPL12	NM_002949	3355.49	0.674206	0.0795944	8.47053	2.44288e-17	2.09637e-16	0.800827	0.0793605	10.091	6.05467e-24	1.25752e-22	2457.54	2184.34	3855.96	3550.59	4169.71	3914.79
LINC01002	NR_028324	333.168	0.673234	0.162248	4.1494	3.33344e-05	9.76461e-05	0.654776	0.161976	4.04241	5.29037e-05	0.000155791	248.378	231.061	418.706	346.497	366.095	388.269
ZNF414	NM_001146175	2218.8	0.673048	0.0836235	8.04854	8.37869e-16	6.39317e-15	0.567014	0.0837007	6.77431	1.25004e-11	7.76473e-11	1729.27	1537.54	2710.21	2498	2439.94	2397.84
RPS16	NM_001363860	4314.47	0.672475	0.078412	8.57618	9.80801e-18	8.67491e-17	0.186206	0.078849	2.36155	0.0181989	0.0358813	3589.77	3349.09	5116.63	5937.79	3885.44	4008.1
CORO7	NM_001201472	10116.2	0.672243	0.0639682	10.509	7.84946e-26	1.10192e-24	0.843168	0.0638493	13.2056	8.14502e-40	6.12462e-38	6999.58	6833.9	11581.5	10465.4	12630.8	12185.8
BLOC1S1-RDH5	NR_037658	4092	0.671645	0.0631853	10.6298	2.16665e-26	3.11844e-25	0.343602	0.0635356	5.40802	6.37261e-08	2.65825e-07	3168.93	3188.47	5124.6	5003.05	3997.68	4069.3
STX10	NM_001271611	701.296	0.671372	0.128613	5.2201	1.78829e-07	6.80776e-07	0.604101	0.128629	4.69647	2.64692e-06	9.10437e-06	576.425	447.519	828.31	800.771	798.277	756.472
HFM1	NM_001017975	545455	0.671285	0.256152	2.62065	0.00877617	0.0180858	1.06666	0.256151	4.16419	3.1246e-05	9.48073e-05	409202	289044	624045	487906	769165	693367
EXOC3-AS1	NR_126522	3554.57	0.670468	0.0797466	8.40748	4.18922e-17	3.53377e-16	0.460293	0.0799215	5.75932	8.44549e-09	3.90071e-08	2547.52	2826.84	4306.53	4249.63	3931.59	3465.33
PPIB	NM_000942	4160.31	0.670421	0.0629389	10.6519	1.70792e-26	2.47069e-25	0.442839	0.0631512	7.01236	2.34337e-12	1.56619e-11	3187.67	3130.92	4993.75	5061.48	4258.87	4329.15
GGT1	NM_013430	713.302	0.670091	0.112323	5.96574	2.43532e-09	1.11913e-08	0.551276	0.112557	4.89773	9.69479e-07	3.50168e-06	552.055	503.352	847.652	830.989	776.248	769.515
MIR3175	NR_036136	1202.14	0.669252	0.12266	5.45613	4.86617e-08	1.96407e-07	0.555739	0.122774	4.5265	5.99675e-06	1.98244e-05	898.847	877	1606.56	1219.79	1407.74	1202.93
FBXO46	NM_001329633	4014.42	0.669142	0.0722205	9.26527	1.94593e-20	2.03283e-19	0.326834	0.0725506	4.50492	6.63984e-06	2.183e-05	3148.31	3116.32	5263.41	4700.88	4005.02	3852.59
RGS6	NM_001370289	511.959	0.668917	0.134323	4.97994	6.36055e-07	2.28615e-06	0.650043	0.13411	4.84707	1.25296e-06	4.46611e-06	395.53	343.585	584.823	589.246	547.57	610.997
DIABLO	NM_019887	7278.39	0.66826	0.0621854	10.7463	6.17172e-27	9.14281e-26	0.447758	0.0623028	7.18681	6.63246e-13	4.66401e-12	5469	5577.24	8981.7	8574.79	7790.8	7276.78
NDOR1	NM_014434	8963.82	0.668158	0.0699038	9.55825	1.19764e-21	1.34751e-20	0.708112	0.0698492	10.1377	3.75722e-24	7.99296e-23	6523.44	6212.87	10810.1	9430.96	10397.5	10408
LENG8	NM_052925	7304.86	0.668129	0.0615886	10.8483	2.03266e-27	3.06907e-26	0.515747	0.0616551	8.36504	6.00931e-17	6.44614e-16	5470.88	5434.65	8996.49	8335.07	7877.87	7714.21
LOC100289473	NR_037142	3809.8	0.667213	0.0804829	8.29012	1.13138e-16	9.24249e-16	0.572841	0.0805167	7.11456	1.12267e-12	7.72079e-12	2872.75	2737.51	4106.28	4798.58	4062.71	4280.99
SNHG10	NR_003138	2376.28	0.6671	0.0762706	8.74649	2.20096e-18	2.02695e-17	0.309811	0.0768277	4.03254	5.5177e-05	0.000162067	1793.95	1930.09	3033.34	2882.77	2336.09	2281.46
SAT1	NR_027783	4000.98	0.666586	0.0850848	7.83437	4.71185e-15	3.42003e-14	0.270475	0.0854227	3.16631	0.00154384	0.00369833	3379.82	2949.68	5032.44	5012.12	3520.39	4111.44
NAT16	NM_198571	283.017	0.665402	0.174388	3.81565	0.000135825	0.000367795	0.430605	0.175566	2.45268	0.0141798	0.0285728	200.577	231.061	310.616	373.693	282.177	299.98
NOP53	NM_015710	3282.61	0.665135	0.0706468	9.41494	4.73331e-21	5.12078e-20	0.547904	0.0707248	7.74699	9.40972e-15	8.09328e-14	2470.66	2395.65	3906.03	3810.46	3422.83	3690.06
SDF4	NM_016547	3761.58	0.665085	0.0790137	8.41734	3.85119e-17	3.25707e-16	0.781016	0.0788149	9.9095	3.78552e-23	7.22962e-22	2769.65	2474.67	4389.59	3926.29	4578.81	4430.48
GOLGA8T	NM_001355469	697.648	0.665049	0.115545	5.75578	8.6244e-09	3.75427e-08	0.360202	0.116568	3.09006	0.00200114	0.00469751	546.432	535.133	910.23	805.807	708.064	680.223
STAG3L5P	NR_103720	6925.39	0.664853	0.0634928	10.4713	1.1702e-25	1.62472e-24	0.28771	0.0637389	4.51389	6.36499e-06	2.099e-05	5468.07	5448.4	9007.87	8301.83	6806.86	6519.31
CAVIN1	NM_012232	16601.8	0.664595	0.0518531	12.8169	1.31889e-37	2.9664e-36	0.515577	0.0518864	9.93664	2.88397e-23	5.59697e-22	12421.7	12389.7	19893.1	19437.1	17669.1	17800.2
TMEM185B	NM_024121	3751.26	0.664248	0.0673788	9.85841	6.30422e-23	7.64425e-22	0.303719	0.0677832	4.48074	7.43852e-06	2.43365e-05	3006.78	2886.97	4776.43	4563.89	3562.35	3711.13
SLC35E2A	NM_001199787	11040.1	0.664054	0.0557912	11.9025	1.1487e-32	2.147e-31	0.425262	0.0558878	7.60921	2.75782e-14	2.26674e-13	8598.57	8268.37	13586.3	13139.7	11324.8	11323
MYO1C	NM_001080779	10811.5	0.663501	0.0714832	9.28191	1.6647e-20	1.74545e-19	0.814026	0.0713922	11.4022	4.07777e-30	1.40133e-28	7847.81	7092.45	12540.7	11124.2	13338.9	12925.2
RASA3	NM_001320821	22612.3	0.663313	0.0545688	12.1555	5.36097e-34	1.05025e-32	0.585097	0.0545727	10.7214	8.07578e-27	2.18008e-25	16508.2	16712.8	27147.6	25468.5	24982.6	24854.2
MLF2	NR_026581	1694.83	0.662507	0.105553	6.27656	3.46155e-10	1.72126e-09	0.507609	0.105725	4.80123	1.57698e-06	5.55759e-06	1423.72	1116.65	2111.73	1907.75	1804.25	1804.9
BGLAP	NM_199173	336.235	0.661998	0.159467	4.15131	3.30573e-05	9.68718e-05	0.608234	0.159412	3.81549	0.00013591	0.000379576	255.876	235.356	411.879	365.635	396.516	352.151
LMF2	NM_033200	2604.55	0.661978	0.0827068	8.00392	1.20521e-15	9.08053e-15	0.830509	0.0823529	10.0848	6.45271e-24	1.33653e-22	1864.24	1719.64	2988.97	2682.33	3299.05	3073.04
RPL36	NM_015414	5022.4	0.661929	0.0644416	10.2718	9.44503e-25	1.26363e-23	0.462664	0.0645835	7.16381	7.84632e-13	5.47691e-12	3695.68	3912.57	6098.54	5941.82	5124.29	5361.52
HOXB2	NM_002145	2346.27	0.661541	0.0785677	8.42001	3.76439e-17	3.18839e-16	0.4611	0.0788192	5.8501	4.91282e-09	2.33195e-08	1875.49	1681.85	2841.06	2784.06	2468.26	2426.93
DNAJB12	NR_157570	6371.66	0.661296	0.0617022	10.7175	8.42173e-27	1.23874e-25	0.416155	0.0618593	6.72745	1.72667e-11	1.05811e-10	4974.12	4788.71	7950.86	7489.98	6556.15	6470.15
FAM85A	NR_146925	1345.11	0.661296	0.0873245	7.57285	3.65126e-14	2.48033e-13	0.515565	0.0875614	5.88804	3.90801e-09	1.87611e-08	1010.38	1001.55	1630.45	1552.19	1443.4	1432.68
HCG9	NR_028032	287.981	0.661245	0.174317	3.79335	0.00014863	0.000400613	0.53741	0.174725	3.07575	0.00209972	0.00491525	229.633	199.279	307.203	369.664	324.136	297.974
XAB2	NM_020196	2251.72	0.661043	0.0803816	8.22381	1.97135e-16	1.58264e-15	0.482238	0.080597	5.98333	2.18623e-09	1.07956e-08	1772.39	1624.3	2773.93	2596.71	2314.06	2428.94
SEPTIN9	NM_001293695	109167	0.660801	0.0537536	12.2932	9.85856e-35	1.98425e-33	0.575582	0.0537548	10.7075	9.3815e-27	2.51765e-25	81229.9	79655	131612	122743	118716	121047
EIF4G1	NM_001194947	8010.74	0.659604	0.0604241	10.9162	9.642e-28	1.47537e-26	0.266165	0.0606601	4.38782	1.14495e-05	3.66847e-05	6576.86	6132.13	10097.9	9975.89	7523.31	7758.36
SNORA7A	NR_002582	311.27	0.658844	0.170174	3.87158	0.000108131	0.000296505	0.701266	0.169516	4.13688	3.52063e-05	0.000106019	238.068	206.151	382.297	319.301	378.683	343.121
HAP1	NM_001367461	5213.49	0.658825	0.0706709	9.32244	1.13697e-20	1.20207e-19	0.714342	0.0705641	10.1233	4.35434e-24	9.18604e-23	3493.23	3918.59	5859.61	5845.12	6255.09	5909.31
GBA2	NM_020944	2532.11	0.658284	0.0729166	9.0279	1.74991e-19	1.72522e-18	0.359061	0.0733532	4.89496	9.83233e-07	3.54799e-06	1984.21	1950.7	3200.6	3010.7	2509.17	2537.29
SART1	NM_005146	3487.62	0.65735	0.0729062	9.01638	1.94414e-19	1.90928e-18	0.376498	0.0731981	5.14354	2.69606e-07	1.04043e-06	2805.27	2594.92	4404.38	4112.64	3421.78	3586.72
ICAM4	NM_001544	1122.2	0.65726	0.111775	5.88019	4.09802e-09	1.84196e-08	2.07479	0.107604	19.2818	7.63875e-83	4.83448e-80	508.941	482.737	853.341	712.132	2011.95	2164.07
VPS9D1	NM_004913	1241.99	0.657239	0.0944379	6.95949	3.41519e-12	2.00339e-11	0.722471	0.094076	7.67965	1.59526e-14	1.34616e-13	909.158	853.808	1456.37	1324.55	1463.33	1444.72
EIF2B2	NM_014239	2765.56	0.657124	0.0701093	9.37284	7.06063e-21	7.55255e-20	0.226133	0.0707678	3.19542	0.00139626	0.00337102	2197.91	2230.72	3532.83	3451.88	2535.39	2644.64
KAT5	NM_182710	2340.08	0.656868	0.0810082	8.10866	5.1182e-16	3.98405e-15	0.378908	0.0813944	4.65521	3.23646e-06	1.1024e-05	1910.17	1711.91	2959.39	2750.82	2344.48	2363.73
MSRB1	NM_016332	1346.59	0.656766	0.091019	7.2157	5.36586e-13	3.35499e-12	0.716037	0.0906887	7.89555	2.89026e-15	2.61836e-14	956.021	958.602	1540.56	1478.66	1643.76	1501.91
ATG101	NM_021934	2675.03	0.656613	0.0718167	9.14289	6.08051e-20	6.16e-19	0.193985	0.0725417	2.67412	0.0074926	0.0158919	2160.42	2153.42	3470.25	3331.01	2532.25	2402.85
TPST2	NM_001362922	7600.76	0.655687	0.058473	11.2135	3.50065e-29	5.64864e-28	0.251822	0.0587385	4.28717	1.80961e-05	5.66428e-05	6127.91	5981.81	9618.86	9458.16	7039.73	7378.11
HCN2	NM_001194	190.773	0.655225	0.21985	2.98032	0.00287946	0.00645787	0.52802	0.220366	2.3961	0.0165706	0.0329556	164.023	121.114	252.589	196.415	210.846	199.653
TRIP6	NM_003302	3185.91	0.653767	0.0729224	8.96524	3.09606e-19	2.98648e-18	0.827625	0.0725864	11.4019	4.08957e-30	1.40133e-28	2307.57	2089.86	3461.15	3454.9	3948.37	3853.59
IFI27	NM_001288956	391.671	0.652999	0.147325	4.43237	9.32013e-06	2.92654e-05	0.609043	0.147217	4.13705	3.51796e-05	0.000105955	293.367	280.022	480.147	422.041	451.063	423.384
IRAK2	NM_001570	3517.18	0.652963	0.077655	8.40852	4.15226e-17	3.50519e-16	1.12149	0.0770184	14.5613	4.9527e-48	6.44814e-46	2384.43	2061.51	3518.04	3470.01	4892.46	4776.61
ZNF574	NM_001330519	1457.21	0.652534	0.0913238	7.14528	8.98125e-13	5.51263e-12	0.600298	0.0912966	6.57525	4.85709e-11	2.84996e-10	1124.73	1014.43	1748.78	1613.63	1636.41	1605.25
PYGO2	NM_138300	5294.85	0.652119	0.0888772	7.33731	2.17932e-13	1.40304e-12	0.64323	0.0888385	7.24044	4.47243e-13	3.19035e-12	4029.35	3656.6	6592.34	5487.55	6355.79	5647.46
SSU72	NM_014188	14959.4	0.651878	0.0562344	11.5922	4.51635e-31	7.92152e-30	0.363373	0.0563259	6.45126	1.10924e-10	6.27122e-10	11698.1	11568.5	18893	17666.3	14936.5	14994
C6orf226	NM_001008739	2852.38	0.651376	0.0756949	8.60528	7.61284e-18	6.79134e-17	0.613396	0.0756558	8.10771	5.15808e-16	4.9903e-15	1992.65	2180.05	3250.66	3304.82	3298	3088.09
MIR1469	NR_031715	355.643	0.65115	0.153729	4.2357	2.2784e-05	6.82143e-05	0.775757	0.152596	5.08373	3.70091e-07	1.40536e-06	257.751	240.509	414.155	368.657	437.426	415.358
LOC102723701	NR_125821	567.207	0.650849	0.12225	5.32391	1.0156e-07	3.96972e-07	0.310735	0.123621	2.51361	0.0119502	0.0244213	438.645	454.391	706.566	696.016	529.737	577.889
PPP4C	NM_001303507	2736.29	0.650513	0.0778385	8.35722	6.42113e-17	5.33743e-16	0.44799	0.0780599	5.73906	9.52046e-09	4.36975e-08	2183.85	1990.22	3384.92	3166.82	2770.37	2921.55
G0S2	NM_015714	885.865	0.650399	0.108607	5.98854	2.11736e-09	9.77744e-09	0.80272	0.107869	7.44163	9.94495e-14	7.65751e-13	642.971	589.248	1024.01	910.562	1067.87	1080.53
CLTA	NM_001184762	9801.16	0.65029	0.0588426	11.0513	2.15948e-28	3.3746e-27	0.421296	0.0589401	7.14787	8.81371e-13	6.12604e-12	7786.89	7259.95	11697.6	11914.9	10151	9996.67
LAMP1	NM_005561	3172.64	0.649814	0.0679828	9.55851	1.19466e-21	1.34482e-20	0.279838	0.0684735	4.0868	4.37357e-05	0.000130275	2554.08	2478.11	3998.19	3897.08	3003.24	3105.15
TNIP1	NM_001252390	6592.06	0.649599	0.0657336	9.88229	4.96836e-23	6.05667e-22	0.928164	0.0654749	14.1759	1.29212e-45	1.4086e-43	4579.53	4266.47	7145.31	6731.51	8210.4	8619.17
COL5A3	NM_015719	304.951	0.649449	0.169119	3.8402	0.000122935	0.000334842	1.39691	0.163906	8.52262	1.55978e-17	1.78314e-16	166.835	184.677	281.034	270.953	441.622	484.584
GALE	NM_001008216	3338.61	0.648648	0.0845273	7.67383	1.66935e-14	1.16243e-13	0.390407	0.0847627	4.60588	4.10732e-06	1.38495e-05	2808.08	2357.85	4164.3	3932.34	3476.33	3292.76
KRT18	NM_199187	5094.14	0.648459	0.0709897	9.13455	6.5677e-20	6.6447e-19	0.649767	0.0709301	9.16067	5.15781e-20	7.44241e-19	3890.63	3499.41	6002.97	5580.21	5773.61	5818.02
NCAPH2	NM_152299	4226.62	0.647579	0.068826	9.40893	5.01225e-21	5.41228e-20	0.353597	0.0690974	5.11737	3.0982e-07	1.18737e-06	3322.64	3273.51	5407.91	4927.51	4273.56	4154.58
HDAC7	NM_001368046	8027.95	0.647563	0.0689109	9.3971	5.60867e-21	6.03628e-20	0.560271	0.0689253	8.12867	4.34028e-16	4.22241e-15	6023.87	5895.06	9955.64	8718.83	8724.4	8849.92
MIR4449	NR_039651	1027.88	0.64721	0.119301	5.42501	5.79497e-08	2.32043e-07	0.827224	0.118647	6.97213	3.12182e-12	2.06406e-11	751.695	669.132	1231.09	995.172	1334.31	1185.88
SENCR	NR_038908	947.207	0.645795	0.100673	6.4148	1.41006e-10	7.24718e-10	0.420135	0.101252	4.14941	3.33327e-05	0.000100763	695.459	760.182	1154.85	1124.1	973.457	975.187
BCR	NM_021574	14074.2	0.645773	0.0565186	11.4258	3.10609e-30	5.23829e-29	0.336731	0.0566246	5.94674	2.73539e-09	1.33312e-08	11018.6	11043.7	17816.6	16704.4	13769	14093.1
PCNA-AS1	NR_028370	327.823	0.644488	0.160579	4.01352	5.98205e-05	0.000169732	0.516794	0.160995	3.21001	0.00132731	0.00321375	263.374	229.343	386.848	382.758	375.536	329.076
GET4	NM_015949	3770.98	0.64241	0.0815146	7.88092	3.24969e-15	2.37692e-14	0.598524	0.0814933	7.34445	2.06608e-13	1.53835e-12	2885.87	2666.22	4649	4018.96	4336.5	4069.3
RAB5IF	NR_026562	3234.06	0.640876	0.0841735	7.61375	2.66259e-14	1.82834e-13	0.302401	0.0845218	3.57779	0.000346511	0.000914928	2793.08	2325.21	3919.68	4057.24	3120.73	3188.42
CACNG8	NM_031895	2161.61	0.640717	0.0813642	7.87468	3.41622e-15	2.49632e-14	0.627815	0.0812689	7.72516	1.1171e-14	9.55407e-14	1666.48	1494.59	2466.72	2459.73	2375.95	2506.19
KCTD7	NM_153033	2387.04	0.640472	0.101699	6.29774	3.02022e-10	1.50839e-09	0.666801	0.101576	6.56457	5.21845e-11	3.05569e-10	1878.3	1576.2	2955.97	2429.51	2817.57	2664.71
CD72	NM_001782	120.151	0.63956	0.256213	2.4962	0.0125531	0.0251099	1.1286	0.250309	4.50882	6.51894e-06	2.14715e-05	69.3584	82.4604	113.779	122.886	168.886	163.534
NOC4L	NM_024078	1198.55	0.639464	0.118381	5.40176	6.59917e-08	2.62401e-07	0.449768	0.118683	3.78966	0.000150854	0.000418438	1022.57	810.86	1555.36	1300.37	1219.97	1282.19
TMEM18	NM_001352680	3370.76	0.639331	0.0670501	9.53513	1.49693e-21	1.67105e-20	0.177246	0.0676676	2.61937	0.00880928	0.0184409	2741.53	2741.81	4320.18	4221.42	3025.27	3174.37
GOLGA8J	NM_001282472	594.841	0.63769	0.119035	5.35716	8.45383e-08	3.32901e-07	0.270321	0.120518	2.243	0.0248968	0.0477402	464.889	483.596	741.838	734.292	591.627	552.807
PNPLA7	NM_152286	1455.44	0.636879	0.084055	7.57693	3.53826e-14	2.41004e-13	0.2097	0.0850901	2.46445	0.0137225	0.0277249	1185.65	1167.33	1827.29	1831.2	1387.81	1333.36
CTAGE8	NM_001278507	546.687	0.636244	0.130318	4.88224	1.04889e-06	3.67263e-06	0.489159	0.130717	3.74212	0.000182477	0.000500548	403.029	425.186	689.499	599.319	605.264	557.823
MIR4710	NR_039860	159.769	0.635801	0.246073	2.58379	0.00977218	0.0199471	1.05458	0.242037	4.3571	1.31797e-05	4.18867e-05	112.473	94.4858	191.148	130.944	233.923	195.639
CYB5R3	NM_000398	7358.98	0.634944	0.0654727	9.69783	3.07975e-22	3.60026e-21	0.559725	0.0654809	8.54792	1.25328e-17	1.44728e-16	5625.53	5339.31	8919.12	8109.44	8027.87	8132.58
NORAD	NR_027451	10792.5	0.634903	0.155683	4.07817	4.53922e-05	0.000130665	0.423573	0.155713	2.72021	0.00652397	0.0140132	8877.88	7751.28	14193.9	11628.8	11778	10525.4
FLII	NM_001256264	5524.39	0.634503	0.0673448	9.4217	4.43857e-21	4.80648e-20	0.798426	0.0671431	11.8914	1.3117e-32	5.5344e-31	3989.05	3734.77	6211.18	5779.65	6857.21	6574.49
ZFAND2A	NM_001365383	3273.71	0.633156	0.0703605	8.99875	2.2831e-19	2.22381e-18	0.607499	0.0703059	8.64079	5.58262e-18	6.68389e-17	2459.41	2361.29	3869.62	3608	3682.98	3660.97
RPLP2	NM_001004	3358.97	0.632142	0.0877054	7.20755	5.69655e-13	3.552e-12	0.687654	0.0875712	7.85251	4.0778e-15	3.62782e-14	2566.26	2277.97	4034.6	3474.04	4062.71	3738.22
RAB1B	NM_030981	3031.39	0.631998	0.0784723	8.05377	8.02801e-16	6.14618e-15	0.414056	0.0786935	5.26163	1.42786e-07	5.71042e-07	2292.58	2391.35	3844.59	3417.63	3219.33	3022.88
CCL2	NM_002982	1654.17	0.631751	0.0895488	7.05482	1.72828e-12	1.0376e-11	1.2154	0.0881125	13.7937	2.78164e-43	2.6629e-41	971.018	1065.97	1514.4	1641.83	2310.91	2420.91
NFKBIB	NM_001243116	1214.59	0.630905	0.0965432	6.53495	6.3629e-11	3.36129e-10	0.619603	0.0963959	6.42768	1.29564e-10	7.28883e-10	925.091	858.962	1440.44	1322.53	1417.18	1323.33
FPGS	NM_001288803	4153.17	0.630796	0.0735026	8.58196	9.32709e-18	8.26559e-17	0.779547	0.0732728	10.639	1.96264e-26	5.13396e-25	3110.82	2733.22	4578.46	4468.2	4963.79	5064.55
SLC22A23	NM_015482	1611	0.630349	0.0837172	7.52951	5.0932e-14	3.42716e-13	0.59371	0.0836518	7.09739	1.27136e-12	8.70656e-12	1174.41	1207.7	1889.87	1798.96	1757.05	1838.01
CCDC9	NM_015603	2682.53	0.63019	0.0736894	8.55197	1.21006e-17	1.06284e-16	0.274474	0.0742009	3.69907	0.000216395	0.000587716	2221.34	2063.23	3320.07	3309.85	2527	2653.67
SNORD88B	NR_003068	110.356	0.629449	0.283976	2.21655	0.0266537	0.0497932	0.778272	0.281738	2.7624	0.00573781	0.0124415	94.6649	60.9863	128.57	111.806	120.633	145.475
LAMTOR1	NM_017907	5245.13	0.628865	0.0650387	9.6691	4.07967e-22	4.74968e-21	0.160748	0.0654556	2.45584	0.0140558	0.0283404	4447.37	4142.77	6479.7	6800	4756.09	4844.83
SLC35A4	NM_080670	3701.44	0.628746	0.0682759	9.20891	3.29461e-20	3.4012e-19	0.185815	0.0688014	2.70075	0.00691841	0.0147676	3029.28	3000.36	4540.91	4780.45	3321.08	3536.56
NAPRT	NM_145201	4837.27	0.628453	0.0691322	9.09059	9.85041e-20	9.89122e-19	0.558444	0.0691388	8.07714	6.63016e-16	6.35513e-15	3556.02	3665.19	5802.72	5363.65	5509.26	5126.76
EHD4	NM_139265	7055.07	0.628013	0.0577645	10.872	1.56777e-27	2.37817e-26	0.191933	0.0580845	3.30438	0.000951872	0.00235913	5726.76	5751.61	9014.69	8725.88	6484.82	6626.66
DDC	NM_001082971	125.87	0.627865	0.247784	2.53392	0.0112796	0.0227791	0.76164	0.245694	3.09995	0.00193554	0.00455336	97.4767	80.7425	142.223	132.958	157.348	144.472
PDLIM2	NM_176871	2319.12	0.627712	0.0793373	7.91194	2.53404e-15	1.86485e-14	0.554041	0.0793564	6.98168	2.91673e-12	1.93464e-11	1782.7	1684.42	2794.41	2563.47	2603.58	2486.13
TBRG1	NR_016021	5561.43	0.627409	0.0607635	10.3254	5.40777e-25	7.28195e-24	0.451097	0.0608769	7.40999	1.26306e-13	9.59891e-13	4225.24	4304.26	6642.41	6535.1	5951.93	5709.66
KHSRP	NM_001366300	4827.1	0.627334	0.0680214	9.22259	2.90001e-20	3.002e-19	0.5056	0.0680814	7.4264	1.11591e-13	8.54043e-13	3663.81	3641.14	5931.29	5355.6	5177.78	5192.97
HDAC5	NM_001015053	3217.65	0.626317	0.0696189	8.99636	2.33318e-19	2.26982e-18	0.931376	0.0690777	13.483	1.96876e-41	1.64913e-39	2198.85	2138.82	3445.22	3251.43	4157.12	4114.45
CLASRP	NM_007056	6814.11	0.62631	0.057678	10.8587	1.81225e-27	2.74354e-26	0.434647	0.0577889	7.52129	5.42389e-14	4.30585e-13	5267.49	5228.5	8197.76	8004.69	7157.22	7028.97
NHSL2	NM_001013627	792.494	0.626183	0.106687	5.86938	4.37433e-09	1.95882e-08	0.394602	0.107366	3.67528	0.000237589	0.000641378	624.226	608.145	983.049	919.627	820.305	799.613
BUD23	NR_037776	4691.82	0.626113	0.0705216	8.87831	6.78813e-19	6.42012e-18	0.287406	0.0708092	4.05888	4.93084e-05	0.000145959	3712.55	3765.69	6056.45	5488.55	4717.28	4410.41
MIR4707	NR_039856	793.944	0.625554	0.135596	4.61338	3.96174e-06	1.29802e-05	0.725296	0.135093	5.36887	7.92296e-08	3.26668e-07	626.1	509.365	979.635	772.568	987.094	888.905
ADM	NM_001124	5969.37	0.62551	0.0601468	10.3997	2.48646e-25	3.40659e-24	0.626348	0.060087	10.424	1.92649e-25	4.59133e-24	4284.29	4479.49	6823.31	6699.28	6783.78	6746.05
SLCO4A1	NM_016354	3080.65	0.625371	0.0689265	9.07302	1.15768e-19	1.15738e-18	0.38577	0.0692101	5.57389	2.49108e-08	1.0898e-07	2394.74	2406.81	3803.63	3604.98	3160.59	3113.17
SCARNA22	NR_003004	153.144	0.625276	0.268671	2.32729	0.0199498	0.0383445	0.89703	0.265983	3.37251	0.000744871	0.00187402	122.783	85.8962	201.388	120.871	199.307	188.616
CIRBP	NR_023312	8457.66	0.625254	0.0749992	8.3368	7.63249e-17	6.32589e-16	0.26449	0.0751618	3.51895	0.000433262	0.00112881	7287.32	6268.71	10868.2	10040.4	8317.39	7964.03
DNMT1	NM_001130823	17737.3	0.624563	0.0522341	11.957	5.96877e-33	1.1267e-31	0.165992	0.0523841	3.16874	0.00153102	0.0036711	14669.3	14379	22721.6	22064	16332.7	16257.1
STK24-AS1	NR_046542	833.232	0.624265	0.115798	5.39096	7.00826e-08	2.77988e-07	0.338264	0.116591	2.90129	0.00371635	0.00834137	671.089	642.504	1028.56	996.179	912.616	748.446
MGAT1	NM_001364380	10959.1	0.624192	0.0628071	9.93823	2.83817e-23	3.53167e-22	0.391855	0.0628909	6.23071	4.64336e-10	2.46722e-09	8887.25	8177.32	13587.5	12714.6	11133.9	11253.8
MIR941-2	NR_030638	271.515	0.623868	0.220675	2.82709	0.00469733	0.0101589	0.900343	0.218805	4.11482	3.87479e-05	0.000116025	236.193	133.998	311.754	257.858	346.165	343.121
MIR941-3	NR_030639	271.515	0.623868	0.220675	2.82709	0.00469733	0.0101589	0.900343	0.218805	4.11482	3.87479e-05	0.000116025	236.193	133.998	311.754	257.858	346.165	343.121
MIR941-4	NR_040032	271.515	0.623868	0.220675	2.82709	0.00469733	0.0101589	0.900343	0.218805	4.11482	3.87479e-05	0.000116025	236.193	133.998	311.754	257.858	346.165	343.121
MIR941-5	NR_128719	271.515	0.623868	0.220675	2.82709	0.00469733	0.0101589	0.900343	0.218805	4.11482	3.87479e-05	0.000116025	236.193	133.998	311.754	257.858	346.165	343.121
P2RY11	NM_002566	5980.3	0.623844	0.0760842	8.19939	2.41613e-16	1.92681e-15	0.849008	0.075875	11.1896	4.58648e-29	1.47181e-27	4222.43	4040.56	6875.65	5860.23	7535.9	7347.01
AAMP	NM_001087	2211.54	0.622973	0.0771771	8.07199	6.91641e-16	5.32197e-15	0.31845	0.0776634	4.10039	4.12458e-05	0.000123181	1812.69	1692.16	2626.01	2768.95	2190.28	2179.12
CALR	NM_004343	7891.16	0.622188	0.0611426	10.176	2.53752e-24	3.32269e-23	0.593022	0.0611188	9.70279	2.93363e-22	5.20154e-21	5830.79	5865.85	9320.76	8685.59	8986.64	8657.3
CTAGE4	NM_198495	480.298	0.621594	0.133886	4.64272	3.43855e-06	1.13542e-05	0.444587	0.134488	3.30577	0.000947174	0.00234799	358.039	380.52	600.752	536.869	514.002	491.607
LINC01669	NR_136540	833.566	0.620647	0.105643	5.87497	4.22929e-09	1.89722e-08	0.586575	0.105533	5.5582	2.72569e-08	1.18606e-07	619.539	618.453	989.876	914.591	917.861	941.076
SNX8	NM_013321	6290.98	0.620401	0.0681858	9.09868	9.14404e-20	9.19003e-19	0.333843	0.0683647	4.88326	1.04344e-06	3.75574e-06	5053.79	4884.92	8060.09	7221.04	6380.97	6145.08
SLC35E2B	NM_001290264	11743.7	0.620274	0.0563449	11.0085	3.47631e-28	5.38804e-27	0.37807	0.0564373	6.69894	2.0994e-11	1.27384e-10	9376.51	8989.04	14348.6	13882	11768.5	12097.5
SERTAD1	NM_013376	7837.56	0.619984	0.0668264	9.27752	1.73464e-20	1.81794e-19	0.422402	0.0669136	6.31264	2.74308e-10	1.48805e-09	6382.85	5747.32	9567.66	9073.39	8267.04	7987.1
ASMTL	NM_001173473	1965.15	0.619969	0.0886696	6.9919	2.71189e-12	1.60821e-11	0.598198	0.0885899	6.75244	1.45378e-11	8.97885e-11	1524.01	1387.22	2355.22	2119.27	2112.65	2292.49
RABEP2	NM_024816	1632.63	0.619785	0.0855439	7.24523	4.31704e-13	2.71411e-12	0.468355	0.0857582	5.46134	4.72566e-08	2.00055e-07	1238.14	1260.1	2013.88	1827.17	1708.79	1747.71
KCNK3	NM_002246	505.878	0.619391	0.13059	4.74302	2.10557e-06	7.11665e-06	0.370835	0.131551	2.81895	0.00481807	0.0105834	408.652	383.956	643.988	574.138	510.855	513.679
RPS19	NM_001321485	10900.9	0.619365	0.0683673	9.05938	1.3119e-19	1.30696e-18	0.376871	0.0684495	5.50582	3.67449e-08	1.57456e-07	8883.5	8173.03	13786.6	12416.5	10811.9	11334
RDH5	NM_002905	1826.96	0.619243	0.0837383	7.39498	1.41432e-13	9.24117e-13	0.411788	0.0840596	4.89876	9.64432e-07	3.48677e-06	1394.67	1439.62	2290.37	2065.89	1908.1	1863.09
CD2BP2	NM_006110	2364.14	0.619158	0.0776387	7.97487	1.52543e-15	1.14064e-14	0.613858	0.0775332	7.91736	2.42606e-15	2.21811e-14	1803.32	1685.28	2775.06	2583.62	2696.94	2640.63
COPS9	NM_138336	2890.37	0.618585	0.0699781	8.8397	9.59795e-19	8.98438e-18	0.379208	0.0702758	5.39599	6.81459e-08	2.8307e-07	2321.63	2199.8	3505.52	3435.76	2930.86	2948.64
FBXL12	NM_001316938	3113.38	0.618057	0.0780819	7.9155	2.46267e-15	1.81291e-14	0.516519	0.078135	6.6106	3.82759e-11	2.2675e-10	2360.06	2350.12	3815	3416.62	3510.95	3227.55
ATP5ME	NR_033743	1033.89	0.616809	0.0973767	6.33425	2.38494e-10	1.19965e-09	0.853097	0.0963934	8.85016	8.73936e-19	1.13328e-17	718.891	710.362	1129.82	1062.66	1293.4	1288.21
RUVBL1-AS1	NR_046645	267.819	0.616516	0.18371	3.35592	0.00079101	0.00192876	0.950839	0.181042	5.25204	1.50424e-07	6.00115e-07	180.894	178.664	309.478	242.749	365.046	330.079
MAP2K7	NM_001297556	3062.04	0.616059	0.0766543	8.03685	9.21742e-16	7.00266e-15	0.610031	0.0765726	7.9667	1.62974e-15	1.51127e-14	2303.82	2222.14	3668.23	3270.57	3521.44	3386.07
SHC1	NM_001130041	7140.47	0.615392	0.0572317	10.7526	5.75863e-27	8.53641e-26	0.279206	0.0574628	4.85889	1.18044e-06	4.2228e-06	5663.96	5773.94	8820.13	8703.72	7016.65	6864.44
MIR193BHG	NR_132983	2013.27	0.615245	0.0793901	7.74964	9.21526e-15	6.53878e-14	0.353318	0.0798164	4.42664	9.57136e-06	3.09062e-05	1609.3	1561.59	2502	2355.98	2084.33	1966.43
TAGLN2	NM_003564	8458.24	0.614812	0.0732772	8.39022	4.85225e-17	4.06746e-16	0.863768	0.0731109	11.8145	3.28566e-32	1.33918e-30	5714.57	5947.45	9584.73	8278.66	10929.4	10294.6
ZNF263	NM_005741	2414.72	0.614403	0.0773583	7.9423	1.98464e-15	1.47098e-14	0.325814	0.0777733	4.18928	2.79845e-05	8.55264e-05	2004.83	1824.44	2954.84	2905.94	2454.62	2343.66
CXXC5	NM_001317201	9338.51	0.613935	0.0644071	9.53211	1.54117e-21	1.71791e-20	0.350838	0.064521	5.43758	5.40099e-08	2.27209e-07	7515.08	7207.55	11831.9	10702.1	9258.33	9516.1
FBXW5	NM_018998	2480.85	0.613773	0.105891	5.79625	6.78151e-09	2.98859e-08	0.838853	0.105529	7.94906	1.87936e-15	1.73358e-14	1855.81	1590.8	2953.7	2321.73	3198.35	2964.69
CLUH	NM_001366662	5518.2	0.613596	0.0841432	7.29228	3.04758e-13	1.93631e-12	0.788924	0.0839729	9.39498	5.72268e-21	9.1115e-20	3990.92	3784.59	6505.87	5393.87	7000.92	6433.03
MIR574	NR_030300	342.994	0.613079	0.184084	3.33043	0.000867109	0.00210329	0.435827	0.184699	2.35967	0.0182914	0.0360542	318.674	212.164	389.123	421.034	382.879	334.092
FEM1A	NM_018708	4292.98	0.613072	0.0723757	8.47069	2.43954e-17	2.09429e-16	0.565534	0.0723585	7.81572	5.46489e-15	4.7779e-14	3141.75	3281.24	5171.25	4656.56	4881.97	4625.12
SRRM2	NM_016333	10160.2	0.612926	0.0551992	11.1039	1.20086e-28	1.89345e-27	0.303717	0.0553505	5.48716	4.0844e-08	1.7391e-07	8168.36	8029.58	12297.2	12473.9	9833.17	10159.2
RPP38-DT	NR_160789	1560.25	0.612842	0.094466	6.48744	8.73061e-11	4.56339e-10	0.440106	0.0947186	4.64645	3.37691e-06	1.14852e-05	1165.03	1242.92	1975.2	1710.33	1688.86	1579.16
AFG3L2	NM_006796	7401.07	0.612541	0.0718496	8.52532	1.52384e-17	1.32567e-16	0.245601	0.0720482	3.40884	0.000652391	0.00165322	6096.04	5858.12	9691.68	8587.89	7377.5	6795.21
DDX54	NM_024072	6017.8	0.61236	0.0611582	10.0127	1.34004e-23	1.69714e-22	0.420483	0.0612771	6.86199	6.79097e-12	4.33041e-11	4811.04	4526.73	7170.34	7103.19	6209.98	6285.54
FAM86EP	NR_130740	2998.8	0.611989	0.075736	8.08055	6.44756e-16	4.9696e-15	0.348102	0.0760392	4.57792	4.69616e-06	1.57279e-05	2383.49	2349.26	3825.24	3410.58	3051.49	2972.72
ALYREF	NR_158770	2231.05	0.611667	0.0795008	7.69385	1.42775e-14	9.98766e-14	0.401101	0.0797843	5.02732	4.97393e-07	1.85963e-06	1796.76	1681.85	2751.17	2564.48	2234.34	2357.71
SNTB1	NM_021021	5341.01	0.611255	0.0680267	8.9855	2.57553e-19	2.49599e-18	0.229489	0.0683321	3.35844	0.000783847	0.001966	4149.32	4511.27	6436.47	6793.96	4947.01	5208.02
DEGS1	NM_003676	4075.89	0.61108	0.0751128	8.1355	4.10236e-16	3.21307e-15	0.430729	0.0752428	5.72451	1.03732e-08	4.7297e-08	3363.88	2947.96	4804.88	4832.83	4374.26	4131.5
FRMD6-AS1	NR_037676	4023.52	0.610379	0.063419	9.62455	6.29837e-22	7.21116e-21	0.332787	0.0637077	5.22365	1.7543e-07	6.94165e-07	3144.56	3231.42	4829.91	4904.34	4021.8	4009.1
OAZ1	NM_001301020	6670.99	0.61037	0.0695277	8.7788	1.65233e-18	1.52973e-17	0.658188	0.0694476	9.47747	2.60528e-21	4.27965e-20	5068.79	4683.92	7075.9	7808.27	7846.4	7542.65
NDUFAF8	NM_001086521	803.449	0.610223	0.131858	4.6279	3.69401e-06	1.21502e-05	0.62359	0.131616	4.73796	2.15882e-06	7.49302e-06	661.717	523.967	969.395	840.054	980.8	844.761
NAPA	NR_038456	5557.94	0.610169	0.0645415	9.45391	3.26411e-21	3.56346e-20	0.511025	0.0645751	7.91365	2.49953e-15	2.28162e-14	4295.53	4143.63	6685.64	6197.66	5960.33	6064.82
PISD	NM_001326412	7450.4	0.610142	0.0717686	8.50151	1.87135e-17	1.61748e-16	0.514965	0.0717886	7.17335	7.31862e-13	5.12911e-12	5896.4	5405.45	9130.75	8121.53	8232.42	7915.87
RELL2	NM_001130029	2590.84	0.610133	0.0732899	8.32493	8.43787e-17	6.95544e-16	0.879498	0.0727112	12.0958	1.11189e-33	5.15952e-32	1761.14	1798.67	2764.82	2670.24	3355.7	3194.44
MAPKBP1	NR_049762	5291.27	0.60975	0.0634931	9.60341	7.73447e-22	8.79353e-21	0.400772	0.0636411	6.29738	3.02716e-10	1.63787e-09	4159.63	4094.67	6428.5	6168.45	5290.02	5606.32
ZNF511	NR_130127	874.046	0.609481	0.113446	5.37245	7.76738e-08	3.06923e-07	0.436972	0.113821	3.83911	0.000123482	0.000346523	705.769	645.94	1108.21	954.881	955.624	873.856
CDC42EP1	NM_152243	6418.09	0.608976	0.0703184	8.66027	4.70651e-18	4.24854e-17	0.635535	0.0702516	9.04656	1.47545e-19	2.0498e-18	4958.19	4483.78	7513.95	6886.63	7438.34	7227.62
CUL7	NM_001168370	6648.92	0.608719	0.0710315	8.56971	1.03745e-17	9.16168e-17	0.57964	0.071007	8.16314	3.26432e-16	3.21688e-15	4781.04	5142.61	7871.22	7265.36	7755.14	7078.13
MAP11	NM_001303470	2668.25	0.608644	0.255373	2.38336	0.0171556	0.0334393	0.788592	0.255254	3.08944	0.00200537	0.00470647	2172.61	1592.52	3255.21	2485.91	3500.46	3002.81
UBN1	NM_001079514	6284.8	0.607552	0.067532	8.9965	2.33027e-19	2.26795e-18	0.374896	0.0676686	5.54017	3.02173e-08	1.30938e-07	5134.4	4736.32	7781.33	7258.31	6554.05	6244.41
MIR941-1	NR_030637	233.224	0.607261	0.22648	2.6813	0.00733359	0.015356	0.902324	0.224236	4.02399	5.72205e-05	0.000167809	199.64	119.396	271.931	213.539	296.862	297.974
EPHX3	NM_001142886	594.562	0.607079	0.126658	4.79305	1.64267e-06	5.62213e-06	0.750034	0.125749	5.96453	2.45341e-09	1.20212e-08	452.704	395.982	678.122	614.428	701.77	724.367
LOC100996437	NR_110037	4990.09	0.606126	0.0699831	8.66104	4.67496e-18	4.22173e-17	0.510221	0.0700145	7.28737	3.16065e-13	2.29265e-12	4005.92	3581.87	5872.12	5675.9	5490.38	5314.37
IL17D	NM_138284	389.549	0.605932	0.149681	4.04816	5.16214e-05	0.000147664	0.514144	0.149849	3.43108	0.000601174	0.00153246	296.179	295.483	469.906	431.107	388.124	456.492
NR4A2	NM_006186	439.012	0.60575	0.136238	4.44628	8.73717e-06	2.75298e-05	0.407871	0.137008	2.977	0.00291088	0.00666214	333.67	350.457	539.311	502.622	461.553	446.459
PPP1R13L	NM_001142502	7834.8	0.605644	0.0599719	10.0988	5.59211e-24	7.19022e-23	0.453682	0.0600359	7.55684	4.12969e-14	3.32594e-13	6198.2	5883.03	9412.92	8970.65	8264.94	8279.06
LDB3	NM_001368064	1636.94	0.605183	0.119313	5.07221	3.93213e-07	1.44663e-06	0.744199	0.118969	6.25541	3.96469e-10	2.11996e-09	1298.13	1042.78	1989.99	1571.32	2063.35	1856.07
LRRC61	NM_001363434	1336.28	0.604874	0.0967922	6.2492	4.12569e-10	2.03507e-09	0.410995	0.097137	4.23108	2.32571e-05	7.1752e-05	1100.36	982.653	1607.69	1559.24	1304.94	1462.78
CCDC86	NM_024098	1932.83	0.603793	0.0819197	7.37055	1.6993e-13	1.10148e-12	0.363673	0.0823026	4.41873	9.92836e-06	3.19941e-05	1461.21	1584.79	2340.43	2290.51	1893.42	2026.62
SRSF6	NR_034009	21082.4	0.603727	0.0671472	8.9911	2.4476e-19	2.37707e-18	0.313614	0.0672024	4.6667	3.06075e-06	1.04536e-05	16530.7	17088.2	26386.4	24705	22213.3	19571
COMMD5	NM_001081003	3834.91	0.603657	0.0670553	9.00237	2.20888e-19	2.15626e-18	0.646275	0.0669177	9.65776	4.55728e-22	7.9448e-21	2865.25	2768.44	4206.4	4352.37	4516.92	4300.05
USP36	NM_001321291	7903.6	0.603287	0.0594271	10.1517	3.25631e-24	4.24924e-23	0.265575	0.0596298	4.45372	8.43953e-06	2.74351e-05	6542.19	6201.71	9862.35	9497.44	7595.69	7722.24
MCRIP1	NM_207368	5196.26	0.602946	0.071752	8.4032	4.34488e-17	3.66372e-16	0.637786	0.0716638	8.89969	5.60012e-19	7.3796e-18	3820.34	3830.11	6155.43	5467.4	6133.41	5770.86
VAMP1	NR_123717	9172.61	0.602529	0.0651698	9.24552	2.34097e-20	2.43881e-19	0.66462	0.0650997	10.2093	1.80215e-24	3.93297e-23	6922.72	6489.46	10381.2	9982.94	11096.1	10163.2
CAND1.11	NR_103765	1052.68	0.602093	0.101791	5.91499	3.31898e-09	1.50278e-08	0.231846	0.102787	2.25559	0.0240963	0.0463496	815.43	895.039	1253.84	1342.68	955.624	1053.44
RBFOX1	NM_018723	253.022	0.60204	0.178266	3.37719	0.0007323	0.00179502	0.691439	0.177141	3.90333	9.48769e-05	0.000270243	192.142	175.228	296.963	260.88	298.96	293.961
RTN2	NM_005619	662.557	0.601492	0.124013	4.85022	1.23324e-06	4.28652e-06	0.634804	0.123621	5.13508	2.82031e-07	1.08654e-06	516.439	460.404	798.727	683.929	757.366	758.479
MUL1	NM_024544	1987.48	0.601391	0.0832108	7.22732	4.92623e-13	3.08858e-12	0.193441	0.0839398	2.30452	0.0211936	0.0412291	1537.13	1719.64	2420.07	2522.18	1903.91	1821.95
NAA10	NM_003491	2229.42	0.60139	0.076911	7.8193	5.31187e-15	3.84209e-14	0.797259	0.0764098	10.434	1.7343e-25	4.16378e-24	1616.8	1527.23	2447.38	2322.74	2728.41	2733.94
LINC00313	NR_026863	767.543	0.601372	0.110659	5.43444	5.49674e-08	2.20839e-07	0.569752	0.110536	5.15445	2.54378e-07	9.86173e-07	570.801	579.8	915.919	830.989	832.893	874.859
BIN3	NM_018688	9195.31	0.600444	0.0610844	9.82976	8.38199e-23	1.00938e-21	0.525157	0.0610914	8.59625	8.23634e-18	9.67268e-17	7104.55	6844.21	10975.1	10175.3	10156.3	9916.41
ADRM1	NM_001281438	3354.23	0.598914	0.0688126	8.70356	3.21641e-18	2.92779e-17	0.514573	0.0688435	7.47454	7.74758e-14	6.05976e-13	2613.12	2490.99	3940.16	3790.32	3706.06	3584.72
MIR6875	NR_106935	119.136	0.598474	0.254918	2.34771	0.0188893	0.0364909	0.767762	0.252375	3.04215	0.00234892	0.00545822	84.3548	85.0373	141.086	115.835	151.054	137.449
LSR	NM_015925	3009.87	0.598104	0.0732138	8.16927	3.10251e-16	2.45613e-15	0.211426	0.0737263	2.86771	0.00413458	0.00918599	2553.14	2366.44	3747.87	3697.65	2752.53	2941.61
ECHS1	NM_004092	3347.11	0.598017	0.0740261	8.07847	6.55863e-16	5.05178e-15	0.558499	0.0739938	7.54792	4.4228e-14	3.54571e-13	2652.49	2386.2	3874.17	3751.03	3787.88	3630.87
CCAR2	NR_033902	5102.71	0.597764	0.0684138	8.73748	2.38373e-18	2.19084e-17	0.320393	0.0686252	4.66874	3.03056e-06	1.03552e-05	4204.62	3934.05	6368.2	5948.87	4934.42	5226.08
EXD3	NM_017820	7913.65	0.597539	0.0682833	8.75088	2.11692e-18	1.95034e-17	0.501471	0.0683036	7.34179	2.10753e-13	1.56768e-12	6164.46	5920.83	9705.33	8583.86	8462.15	8645.26
POMZP3	NM_012230	8705.97	0.59752	0.0866982	6.89195	5.50324e-12	3.16871e-11	0.786912	0.086587	9.0881	1.00781e-19	1.41828e-18	6440.02	5883.89	10184.3	8465	11307	9955.54
SORBS1	NM_015385	664.662	0.597014	0.122424	4.87662	1.07919e-06	3.77294e-06	0.435155	0.122838	3.54252	0.000396321	0.00103731	523.937	507.647	846.514	715.154	717.505	677.213
UTS2B	NM_198152	607.365	0.596786	0.121279	4.92078	8.61979e-07	3.0458e-06	0.316379	0.122295	2.58701	0.00968122	0.0201091	480.822	488.75	771.42	696.016	581.137	626.046
SLC12A4	NM_001145962	11683.1	0.596067	0.066106	9.01684	1.93597e-19	1.90208e-18	0.596933	0.066078	9.03377	1.65862e-19	2.2903e-18	9018.47	8401.51	13849.2	12484	12969.6	13375.7
MOAP1	NM_022151	2359.68	0.596063	0.0724776	8.2241	1.96669e-16	1.57946e-15	0.48959	0.0725636	6.74705	1.50883e-11	9.30874e-11	1827.69	1788.36	2720.45	2744.78	2560.57	2516.22
TRAF4	NM_004295	4056.94	0.595665	0.176796	3.36922	0.000753807	0.00184476	0.587277	0.17677	3.32227	0.000892888	0.00222261	3317.96	2746.96	5095.01	4070.33	4734.06	4377.31
TEDC1	NM_001198983	4412.24	0.595422	0.0817275	7.28545	3.20593e-13	2.03408e-12	0.710519	0.0815625	8.71134	3.00299e-18	3.7044e-17	3391.06	2992.62	5137.11	4508.49	5365.55	5078.6
SLC2A8	NR_073416	2938.96	0.595156	0.081737	7.28135	3.30491e-13	2.09396e-12	0.640459	0.0815855	7.85015	4.15531e-15	3.69102e-14	2235.4	2097.59	3504.39	3042.93	3439.62	3313.83
KIAA1614-AS1	NR_145481	971.966	0.594202	0.11288	5.26402	1.40939e-07	5.42793e-07	0.654677	0.112503	5.81919	5.91325e-09	2.77903e-08	731.075	696.618	1158.27	998.194	1204.23	1043.41
LUNAR1	NR_126487	1034.5	0.593887	0.103082	5.76133	8.34558e-09	3.64055e-08	0.459028	0.103311	4.44318	8.86375e-06	2.87312e-05	828.552	769.63	1244.74	1167.41	1162.27	1034.38
TRAPPC1	NM_001166621	1724.59	0.593799	0.0824929	7.19819	6.10189e-13	3.79022e-12	0.547069	0.0824543	6.63481	3.24926e-11	1.93748e-10	1340.3	1266.11	2012.75	1920.84	1936.42	1871.12
TIMM10	NM_012456	1682.53	0.592955	0.0849793	6.97764	3.00177e-12	1.76953e-11	0.502733	0.0850436	5.91148	3.39053e-09	1.63595e-08	1279.38	1291.88	2030.95	1849.33	1858.8	1784.83
HK1	NM_033498	9269.53	0.592009	0.0572418	10.3423	4.53744e-25	6.13537e-24	0.430873	0.0573046	7.51901	5.51937e-14	4.3786e-13	7196.4	7229.03	11091.2	10654.8	9538.41	9907.38
BMPER	NM_133468	9376.06	0.591858	0.0612145	9.66858	4.10022e-22	4.77117e-21	0.137795	0.0614551	2.2422	0.0249481	0.0478265	7566.63	8027.86	11369.9	12133.4	8484.18	8674.35
ODF2	NM_001351584	5283.05	0.591601	0.0661053	8.94938	3.57478e-19	3.42362e-18	0.367118	0.0662636	5.54027	3.02009e-08	1.30892e-07	4183.06	4165.11	6547.97	6034.49	5514.51	5253.17
ARRDC1-AS1	NR_122035	2000.78	0.590899	0.0754549	7.83115	4.83425e-15	3.50441e-14	0.357028	0.0758431	4.70746	2.50828e-06	8.6471e-06	1589.62	1580.49	2380.25	2394.25	2021.39	2038.66
DPP3	NM_130443	2545.48	0.590731	0.0719526	8.21	2.21195e-16	1.76956e-15	0.470462	0.0720585	6.52889	6.626e-11	3.84237e-10	1971.09	1953.28	3015.14	2895.87	2756.73	2680.76
BRI3	NM_001159491	3537.26	0.590684	0.0899494	6.56685	5.13916e-11	2.73768e-10	0.88039	0.0895822	9.82773	8.55245e-23	1.57908e-21	2550.33	2332.08	4055.08	3299.78	4511.68	4474.62
SNORA48	NR_002918	1416.26	0.590465	0.105214	5.61201	1.99987e-08	8.39598e-08	0.777609	0.104656	7.43015	1.08478e-13	8.31843e-13	1094.74	919.949	1456.37	1574.35	1839.92	1612.27
RND1	NM_014470	2101.91	0.590169	0.0867974	6.79939	1.05066e-11	5.90047e-11	0.416674	0.0870036	4.78916	1.67483e-06	5.87699e-06	1701.16	1583.93	2311.99	2629.95	2259.51	2124.95
SCARF1	NR_102409	486.129	0.589875	0.143241	4.11806	3.82073e-05	0.000110978	0.723919	0.142297	5.08738	3.63041e-07	1.38066e-06	382.409	319.534	570.032	486.506	587.431	570.866
CDC42SE1	NM_001038707	3219.79	0.589559	0.0741131	7.95485	1.79344e-15	1.33254e-14	0.301632	0.0744385	4.0521	5.07591e-05	0.000150019	2700.29	2469.52	4002.74	3776.21	3112.33	3257.65
DXO	NM_005510	874.188	0.58901	0.119331	4.93591	7.97769e-07	2.83297e-06	0.392934	0.119767	3.28081	0.00103511	0.00255031	620.477	752.451	1077.49	990.135	959.82	844.761
MIR7706	NR_106993	431.68	0.588936	0.150355	3.91696	8.96714e-05	0.000248398	0.789136	0.149006	5.29599	1.18375e-07	4.78712e-07	343.043	269.714	441.462	478.448	528.688	528.728
DKK3	NM_001330220	5778.83	0.588686	0.0593469	9.9194	3.42799e-23	4.24013e-22	0.23696	0.0596399	3.97318	7.09181e-05	0.000205337	4665.76	4750.06	7045.18	7115.28	5467.3	5629.4
TADA2B	NM_152293	2041.69	0.588318	0.076876	7.65281	1.96628e-14	1.36086e-13	0.405572	0.0771365	5.25785	1.4575e-07	5.8249e-07	1607.43	1592.52	2461.04	2350.94	2081.18	2157.05
LYPLA2	NM_007260	1230.05	0.588137	0.0935826	6.28469	3.28515e-10	1.6364e-09	0.582994	0.0934137	6.24099	4.34818e-10	2.31592e-09	942.899	901.91	1406.31	1366.85	1319.62	1442.72
ADAMTS13	NR_024514	2124.33	0.588111	0.0751656	7.8242	5.10883e-15	3.69992e-14	0.328203	0.07559	4.34188	1.41267e-05	4.47466e-05	1691.78	1699.03	2563.44	2534.26	2176.64	2080.8
IKBKE	NM_001193322	2661.47	0.587671	0.0824452	7.12802	1.01823e-12	6.21799e-12	1.03319	0.0816793	12.6493	1.12898e-36	6.47929e-35	1744.27	1765.17	2828.54	2448.65	3516.19	3665.98
RPS21	NM_001024	1420.42	0.587321	0.088809	6.61331	3.75829e-11	2.02576e-10	0.509298	0.0888494	5.73215	9.91656e-09	4.53602e-08	1088.18	1082.29	1703.27	1559.24	1575.57	1513.95
KCNAB2	NM_001199861	7786.83	0.58732	0.0622638	9.43278	3.99354e-21	4.339e-20	0.351591	0.062386	5.63573	1.74314e-08	7.7585e-08	6184.15	6180.23	9703.06	8876.97	7897.8	7878.75
RPL3	NM_000967	13283.4	0.587041	0.0651594	9.00931	2.07358e-19	2.0294e-18	0.171584	0.0653026	2.62752	0.00860109	0.0180432	11453.5	10513.7	16071.3	16923	11880.8	12858
LOC101926948	NR_135130	835.66	0.586882	0.105178	5.57991	2.40642e-08	1.00124e-07	0.747501	0.10433	7.16478	7.79122e-13	5.44191e-12	608.292	590.966	917.057	884.373	1029.05	984.217
SBDSP1	NR_024110	4511.78	0.586857	0.0670513	8.75235	2.08948e-18	1.92661e-17	0.332867	0.0672684	4.94834	7.48495e-07	2.73911e-06	3521.35	3675.5	5191.73	5616.48	4558.88	4506.73
URB2	NM_001314021	3981.08	0.58656	0.0731497	8.01862	1.06937e-15	8.08107e-15	0.319121	0.0733916	4.3482	1.37258e-05	4.35131e-05	3212.04	3158.4	4968.72	4599.14	4171.81	3776.34
SMG9	NM_019108	8225.02	0.585752	0.0581416	10.0746	7.15591e-24	9.15442e-23	0.134299	0.0584285	2.29851	0.0215327	0.0418174	6786.81	6927.53	10310.6	10273	7319.81	7732.27
BAX	NR_027882	3761.11	0.585499	0.0834837	7.01333	2.3271e-12	1.3869e-11	0.685385	0.0833099	8.22693	1.92077e-16	1.92958e-15	2757.47	2734.08	4470.37	3773.19	4597.7	4233.84
ERGIC1	NM_001031711	22346.9	0.585434	0.0507021	11.5465	7.68558e-31	1.33467e-29	0.297156	0.0507708	5.85289	4.83098e-09	2.29406e-08	17862.6	18091.5	27077.1	26872.7	21880.8	22296.9
WDR90	NM_145294	6587.58	0.585211	0.0848875	6.89395	5.42629e-12	3.12677e-11	0.786615	0.0847302	9.28376	1.63603e-20	2.49219e-19	4777.29	4576.55	7746.06	6290.33	8346.76	7788.46
RNF225	NM_001195135	1609.31	0.584366	0.216599	2.69791	0.00697759	0.0146615	0.800068	0.216333	3.69831	0.000217039	0.000589395	1179.09	1097.75	1993.4	1421.24	2127.34	1837
DDAH2	NM_013974	4294.88	0.583976	0.0807772	7.22947	4.8488e-13	3.04088e-12	1.02532	0.080297	12.7691	2.43871e-37	1.48964e-35	2773.4	2908.45	4627.38	3894.06	5737.94	5828.05
LOC729737	NR_039983	590.789	0.583744	0.125576	4.64853	3.34311e-06	1.10567e-05	0.470063	0.125809	3.73633	0.000186728	0.000511655	465.826	446.66	723.633	644.646	664.007	599.961
GRHPR	NM_012203	5666.95	0.583178	0.0696764	8.3698	5.77149e-17	4.80971e-16	0.493554	0.0696989	7.08124	1.4287e-12	9.72556e-12	4496.11	4208.92	6854.03	6188.6	6032.71	6221.33
GRK5	NM_005308	6219.27	0.582022	0.0612272	9.50595	1.98227e-21	2.19777e-20	0.59951	0.0611558	9.803	1.09287e-22	2e-21	4775.42	4525.87	7073.63	6849.36	6984.13	7107.23
NOP16	NM_001256539	4666.26	0.581852	0.061735	9.42501	4.30085e-21	4.66399e-20	0.402995	0.0618721	6.51335	7.34914e-11	4.24013e-10	3661	3670.35	5421.56	5551	4788.61	4905.03
QPCTL	NM_001163377	2538.16	0.581779	0.0880747	6.60551	3.96146e-11	2.13073e-10	0.512044	0.0880844	5.81311	6.13232e-09	2.8731e-08	2078.88	1803.82	3084.54	2726.65	2809.18	2725.91
RAB35	NM_001167606	4372.61	0.581285	0.076737	7.57504	3.59027e-14	2.44327e-13	0.592411	0.0766622	7.72755	1.09638e-14	9.38393e-14	3475.42	3077.66	5142.8	4661.59	4994.21	4883.96
PICK1	NM_001039584	2580.25	0.580877	0.0720413	8.0631	7.43826e-16	5.71579e-15	0.277951	0.0724883	3.83442	0.00012586	0.000352803	2085.44	2089	3208.56	3036.89	2557.42	2504.18
KCTD5	NM_018992	6990.95	0.579703	0.0644081	9.00047	2.24749e-19	2.19114e-18	0.608375	0.0643393	9.45572	3.20802e-21	5.23204e-20	5215	5220.77	8140.87	7458.75	8135.92	7774.41
NXT1	NM_013248	2372.96	0.579576	0.0749774	7.73002	1.07532e-14	7.58989e-14	0.294149	0.0754096	3.90069	9.59206e-05	0.000273045	1918.6	1907.76	2933.22	2786.08	2412.66	2279.45
SPATA2	NM_006038	3561.43	0.57878	0.0878933	6.58503	4.54808e-11	2.43247e-10	0.415044	0.0880028	4.71625	2.40229e-06	8.3018e-06	3048.96	2535.66	4380.48	3959.53	3813.06	3630.87
CDC34	NM_004359	3562.56	0.57864	0.0862516	6.70874	1.96308e-11	1.0801e-10	0.638711	0.0861168	7.4168	1.19986e-13	9.14605e-13	2606.56	2669.65	4289.46	3593.9	4303.98	3911.79
SFXN3	NR_157572	1783.19	0.577905	0.0796382	7.25664	3.96832e-13	2.4997e-12	0.548386	0.0795587	6.89285	5.46844e-12	3.52356e-11	1346.87	1358.02	2058.26	1980.27	1952.16	2003.55
ARFGAP1	NM_001281483	7142.75	0.577238	0.0699144	8.25636	1.50187e-16	1.21731e-15	0.677117	0.069805	9.70012	3.01133e-22	5.33515e-21	5341.53	5134.02	8327.47	7304.64	8406.56	8342.27
LOC101928069	NR_120586	2734.46	0.577143	0.0758107	7.61295	2.67911e-14	1.83858e-13	0.760009	0.0754151	10.0777	6.93492e-24	1.43121e-22	1954.22	1965.31	2979.87	2868.67	3476.33	3162.34
AP5B1	NM_138368	2509.49	0.576889	0.0898309	6.42194	1.34548e-10	6.92777e-10	0.771103	0.0894505	8.62044	6.66949e-18	7.91034e-17	1910.17	1676.69	2863.81	2486.92	3139.61	2979.74
CDKN2AIP	NM_017632	4172.3	0.57686	0.0694373	8.30764	9.76238e-17	8.00094e-16	0.533926	0.0694134	7.69197	1.44883e-14	1.22623e-13	3200.8	3153.25	4957.34	4522.59	4692.1	4507.73
PPP1CA	NM_002708	1685.7	0.575489	0.0977174	5.88932	3.87792e-09	1.74614e-08	0.721242	0.0972936	7.41305	1.2343e-13	9.38976e-13	1299.06	1145	1911.48	1730.47	2142.02	1886.16
SARM1	NM_015077	6063.34	0.575295	0.061161	9.40623	5.14243e-21	5.54759e-20	0.176777	0.0614788	2.87541	0.00403504	0.00898323	5008.8	5039.53	7673.24	7300.61	5565.91	5791.93
TMEM216	NM_001173991	1592.1	0.574694	0.0844434	6.80567	1.00582e-11	5.65425e-11	0.465705	0.0845598	5.50741	3.64151e-08	1.56161e-07	1225.96	1242.06	1818.19	1857.39	1770.68	1638.35
LINC01119	NR_024452	1573.22	0.574169	0.0831007	6.90931	4.87009e-12	2.81768e-11	0.347548	0.0835311	4.16071	3.17262e-05	9.61876e-05	1238.14	1271.26	1887.59	1849.33	1555.64	1637.35
MTVR2	NR_027025	401.47	0.573939	0.145272	3.95078	7.78976e-05	0.000217476	0.78243	0.143721	5.44407	5.20757e-08	2.19477e-07	282.12	290.329	409.604	442.187	468.896	515.685
TNFRSF11A	NM_003839	2149.11	0.573683	0.0736092	7.79364	6.51065e-15	4.66767e-14	0.174368	0.0743549	2.34508	0.0190232	0.0373482	1774.26	1790.94	2641.94	2664.2	2007.75	2015.59
GATD1	NR_134867	5960.49	0.573126	0.077359	7.40866	1.27586e-13	8.35561e-13	0.812736	0.0771406	10.5358	5.90915e-26	1.47787e-24	4441.75	3984.73	6690.19	5847.14	7524.36	7274.78
TACO1	NM_016360	3116.36	0.57308	0.0886376	6.46543	1.01014e-10	5.25939e-10	0.721755	0.0883813	8.16638	3.17781e-16	3.13434e-15	2409.74	2110.47	3635.23	3090.27	3732.28	3720.16
CST3	NM_001288614	4694.39	0.572995	0.0638583	8.97292	2.88766e-19	2.79136e-18	0.303587	0.0640962	4.73643	2.1752e-06	7.54451e-06	3803.47	3763.97	5803.86	5455.31	4701.55	4638.16
MIB2	NM_001170688	4787.15	0.572727	0.0830131	6.89923	5.22844e-12	3.01658e-11	0.737817	0.0828213	8.90855	5.17066e-19	6.8374e-18	3708.8	3204.79	5363.53	4918.44	6071.52	5455.83
TPTEP2-CSNK1E	NM_001289912	23699.1	0.572376	0.0547212	10.4599	1.32063e-25	1.8258e-24	0.228253	0.0547969	4.16544	3.10756e-05	9.43029e-05	19716.5	19151.4	29778.2	28018.9	22673.8	22855.7
FAM32A	NM_014077	2253.2	0.571955	0.0755486	7.57069	3.71251e-14	2.51893e-13	0.609448	0.0753499	8.08824	6.05315e-16	5.82903e-15	1728.34	1641.48	2556.61	2452.68	2562.67	2577.42
PMF1-BGLAP	NM_001199664	8898.07	0.571922	0.0702308	8.14347	3.84122e-16	3.01405e-15	0.498537	0.0702362	7.09801	1.26566e-12	8.67271e-12	6951.77	6739.42	10789.6	9564.93	10050.3	9292.37
SNORD134	NR_132755	124.022	0.571488	0.256168	2.23091	0.0256868	0.0481765	0.929617	0.251759	3.69249	0.00022207	0.000602052	85.2921	84.1783	121.743	129.936	182.523	140.459
MUC1	NM_001018017	720.037	0.571458	0.124712	4.58223	4.60042e-06	1.49524e-05	0.693489	0.124022	5.59166	2.24908e-08	9.88864e-08	584.86	468.993	771.42	792.713	821.354	880.879
AMH	NM_000479	6316.33	0.57134	0.090562	6.30882	2.81165e-10	1.40762e-09	0.849993	0.0903636	9.40637	5.13571e-21	8.22291e-20	4551.41	4285.36	7339.87	5793.75	8255.5	7672.08
PSMA7	NM_002792	3977.37	0.571289	0.07687	7.43188	1.07063e-13	7.04194e-13	0.634927	0.0767305	8.27476	1.28711e-16	1.32514e-15	3110.82	2798.5	4583.01	4197.25	4735.11	4439.51
RPS6KB2	NM_003952	4585.34	0.571108	0.0702798	8.12621	4.42919e-16	3.46191e-15	0.593527	0.0701901	8.45599	2.7673e-17	3.0907e-16	3585.08	3302.71	5324.85	4908.37	5159.95	5231.1
YARS2	NM_001040436	3131.71	0.570917	0.0965798	5.91134	3.3933e-09	1.53551e-08	0.461002	0.0966321	4.77069	1.83597e-06	6.41774e-06	2340.38	2523.63	4044.84	3184.95	3444.86	3251.63
GOLGA8H	NM_001282490	734.95	0.570904	0.111756	5.1085	3.24733e-07	1.20618e-06	0.253697	0.112831	2.24846	0.0245467	0.0471165	601.731	596.979	938.675	843.076	726.946	702.295
SLC25A34-AS1	NR_149050	682.39	0.570775	0.131063	4.35497	1.33087e-05	4.10763e-05	0.604045	0.130701	4.6216	3.80796e-06	1.28878e-05	508.003	513.659	857.892	661.769	781.493	771.522
RAB5C	NM_004583	4375.77	0.570657	0.0628574	9.0786	1.09985e-19	1.10198e-18	0.228354	0.0632116	3.61253	0.000303219	0.00080726	3637.57	3542.36	5418.15	5245.8	4219.01	4191.7
ARFRP1	NM_001267545	8975.84	0.570211	0.0717604	7.94603	1.92581e-15	1.42867e-14	0.803699	0.0716072	11.2237	3.11847e-29	1.01069e-27	6524.38	6206	10138.8	8765.17	11260.8	10959.8
NFE2L3	NM_004289	1664.85	0.569906	0.0898421	6.34342	2.24719e-10	1.13249e-09	0.340253	0.0902254	3.77114	0.000162502	0.000448619	1411.54	1253.23	1886.45	2065.89	1680.47	1691.53
GOLGA8N	NM_001282494	735.093	0.56986	0.111739	5.09993	3.39774e-07	1.25979e-06	0.252652	0.112814	2.23954	0.0251206	0.0481329	601.731	597.838	938.675	843.076	726.946	702.295
ARF1	NM_001024226	5953.27	0.568913	0.0608293	9.35262	8.55047e-21	9.10771e-20	0.283724	0.0610418	4.64804	3.35109e-06	1.14025e-05	4925.38	4726.87	7306.87	7011.53	5884.8	5864.17
HMGCL	NM_001166059	5634.19	0.568125	0.05883	9.65706	4.58833e-22	5.31472e-21	0.228667	0.0591209	3.86779	0.000109828	0.000310269	4646.08	4604.9	6821.04	6893.68	5388.63	5450.82
PSMD3	NM_002809	3328.41	0.567513	0.0688717	8.24015	1.71997e-16	1.38668e-15	0.191572	0.0693502	2.76239	0.00573801	0.0124415	2836.2	2674.81	4160.89	4005.87	3180.52	3112.17
CELF5	NM_001172673	197.982	0.567089	0.205375	2.76123	0.00575837	0.0122673	0.464363	0.205711	2.25736	0.0239855	0.0461556	152.776	154.613	253.727	202.459	228.678	195.639
CD99	NM_001321369	2846.23	0.566665	0.070989	7.98244	1.43474e-15	1.07601e-14	0.196205	0.0715219	2.74328	0.00608283	0.0131341	2405.99	2302.88	3536.24	3437.77	2759.88	2634.61
EIF3K	NM_001308393	4879.96	0.566594	0.0688006	8.23531	1.79096e-16	1.44239e-15	0.213723	0.0691024	3.09285	0.00198247	0.00465801	4092.15	3951.23	5834.58	6075.79	4434.05	4891.99
SLC25A6	NM_001636	3260.88	0.566477	0.0688886	8.22308	1.98338e-16	1.59117e-15	0.43749	0.0689885	6.34149	2.27549e-10	1.24777e-09	2624.37	2478.11	3718.29	3835.64	3483.67	3425.19
TECPR1	NM_015395	3779.03	0.565901	0.0785192	7.20716	5.71291e-13	3.56123e-12	0.650463	0.0783519	8.30182	1.02531e-16	1.06963e-15	2942.11	2656.77	4380.48	3908.16	4488.6	4298.05
H1FX	NM_006026	8149.52	0.565691	0.181013	3.12514	0.00177721	0.00411923	0.758446	0.180955	4.19135	2.77305e-05	8.47615e-05	6681.84	5039.53	9194.46	8153.76	10148.9	9678.63
ULK1	NM_003565	6518.78	0.56558	0.0745118	7.59047	3.18747e-14	2.17826e-13	0.554662	0.0744752	7.44761	9.50446e-14	7.35563e-13	5185.95	4719.14	7804.09	6856.41	7380.65	7166.42
POLR3D	NM_001722	2507.33	0.565565	0.0754324	7.49764	6.4977e-14	4.34018e-13	0.22505	0.0759443	2.96336	0.00304301	0.00693736	2139.8	1984.2	2983.28	3117.47	2452.52	2366.74
NSMF	NM_015537	2572.66	0.56469	0.102417	5.51365	3.51467e-08	1.44129e-07	0.848032	0.101979	8.31573	9.1191e-17	9.57905e-16	1928.91	1678.41	2961.66	2375.12	3399.76	3092.11
MCM7	NM_005916	6814.99	0.564271	0.062178	9.07509	1.13584e-19	1.13654e-18	0.270111	0.0623673	4.33097	1.48455e-05	4.68607e-05	5740.81	5358.21	8153.39	8255.49	6546.71	6835.34
MIR6850	NR_106909	582.887	0.563969	0.144229	3.91023	9.22069e-05	0.000254957	0.910462	0.142609	6.38431	1.72168e-10	9.55354e-10	350.541	450.955	649.677	537.876	744.778	763.495
JMJD4	NM_023007	2955.09	0.563605	0.0821122	6.86384	6.70334e-12	3.83067e-11	0.597635	0.081977	7.29028	3.09316e-13	2.24656e-12	2323.51	2119.92	3158.5	3405.54	3548.71	3174.37
YIF1A	NM_020470	1995.39	0.56356	0.0811663	6.94327	3.83124e-12	2.23536e-11	0.642008	0.0808727	7.9385	2.04639e-15	1.88459e-14	1453.71	1510.06	2293.78	2089.05	2316.16	2309.55
SNX33	NM_001318146	1343.18	0.563479	0.0880565	6.39906	1.56333e-10	7.99168e-10	0.726921	0.0874162	8.31564	9.12593e-17	9.5818e-16	954.147	995.537	1441.58	1440.38	1586.06	1641.36
DPP4	NM_001935	411.905	0.562405	0.142228	3.95425	7.67762e-05	0.000214529	0.417923	0.142705	2.92858	0.00340512	0.00768598	324.297	323.829	498.351	459.31	410.153	455.489
CYTH2	NM_017457	9054.64	0.562273	0.0645144	8.71546	2.89569e-18	2.64325e-17	0.461052	0.0645364	7.14406	9.06132e-13	6.29348e-12	7366.05	6734.26	10755.5	10064.5	9763.94	9643.52
NPPC	NM_024409	242.774	0.562125	0.190496	2.95085	0.00316902	0.00704832	0.734887	0.188792	3.89257	9.9187e-05	0.000281815	169.647	182.1	238.935	280.018	323.087	262.859
SELENOS	NM_203472	2536.7	0.561598	0.0845309	6.6437	3.05906e-11	1.6575e-10	0.197721	0.0850225	2.32552	0.0200444	0.039191	2226.03	1976.47	2969.63	3229.27	2511.27	2307.54
SLC25A5	NM_001152	2188.52	0.561489	0.0780028	7.19832	6.09591e-13	3.78754e-12	0.443366	0.0781128	5.67598	1.37898e-08	6.20924e-08	1780.82	1643.19	2572.54	2479.87	2359.16	2295.5
AGRN	NM_001305275	11803	0.56145	0.0769424	7.29701	2.94231e-13	1.87413e-12	0.784901	0.0768372	10.2151	1.69682e-24	3.71376e-23	8659.49	8206.53	13571.5	11321.6	14824.2	14234.5
E2F4	NM_001950	2825.06	0.561338	0.0873556	6.4259	1.31092e-10	6.75593e-10	0.571942	0.0872544	6.55488	5.56852e-11	3.25149e-10	2282.27	1996.23	3316.65	2996.6	3334.72	3023.88
WIZ	NM_021241	3355.76	0.560078	0.0710083	7.8875	3.08293e-15	2.2593e-14	0.439197	0.0710909	6.17796	6.49352e-10	3.40033e-09	2671.24	2585.48	4027.77	3723.84	3499.41	3626.85
BIK	NM_001197	702.745	0.559449	0.131127	4.26645	1.98605e-05	5.99578e-05	0.541092	0.130963	4.13164	3.60188e-05	0.000108337	508.003	564.338	871.546	711.125	837.089	724.367
NCBP2AS2	NM_001355243	2805.73	0.559363	0.0749391	7.46423	8.37856e-14	5.5445e-13	0.544493	0.0748613	7.27336	3.50647e-13	2.53061e-12	2231.65	2050.34	3159.64	3148.69	3216.18	3027.9
INTS1	NM_001080453	7896.36	0.558902	0.0820199	6.81422	9.4776e-12	5.3397e-11	0.678398	0.0819252	8.2807	1.2245e-16	1.26584e-15	6067.92	5562.64	9352.62	7783.09	9603.45	9008.44
RER1	NM_007033	5644.8	0.558318	0.0589853	9.46537	2.92522e-21	3.2027e-20	0.260449	0.0592306	4.39721	1.09651e-05	3.52022e-05	4655.45	4572.26	6832.42	6755.69	5547.03	5506
SNAI1	NM_005985	7867.17	0.557993	0.0726135	7.68442	1.53688e-14	1.0728e-13	0.414551	0.0726614	5.70524	1.16177e-08	5.26554e-08	6625.6	5781.67	8757.55	9503.49	8281.73	8252.97
KSR1	NM_001367810	8308.68	0.557358	0.055949	9.96189	2.23779e-23	2.80604e-22	0.49395	0.055949	8.82857	1.06024e-18	1.3671e-17	6451.27	6397.55	9574.49	9334.27	9011.82	9082.69
AP5Z1	NR_157345	5004.25	0.55727	0.0701488	7.94412	1.95577e-15	1.45006e-14	0.812019	0.0698469	11.6257	3.05088e-31	1.13026e-29	3663.81	3439.28	5468.21	4984.92	6367.33	6101.94
YJU2	NM_018074	2378.53	0.556031	0.074106	7.50318	6.2286e-14	4.16654e-13	0.363521	0.0743585	4.88876	1.01474e-06	3.65706e-06	1879.24	1918.92	2878.6	2707.51	2439.94	2447
TCF25	NM_014972	7275.45	0.556028	0.0668008	8.32367	8.52796e-17	7.02462e-16	0.33533	0.0669125	5.01147	5.40167e-07	2.01098e-06	6002.31	5694.92	9027.21	8171.89	7233.79	7522.59
SNHG11	NR_003239	7289.79	0.555639	0.0768829	7.22709	4.93466e-13	3.09302e-12	0.381621	0.0769506	4.95929	7.07503e-07	2.59536e-06	5354.66	6236.92	8846.3	8196.07	7792.9	7311.9
FSTL3	NM_005860	5778.13	0.555534	0.159989	3.47234	0.000515948	0.00129095	0.993572	0.159809	6.21724	5.0596e-10	2.67963e-09	4153.07	3618.81	6371.61	5051.4	7928.22	7545.66
TSNARE1	NM_001363740	6760.81	0.555392	0.0659022	8.42752	3.53081e-17	2.99725e-16	0.337814	0.0660216	5.11672	3.10892e-07	1.19068e-06	5441.82	5422.63	8394.6	7574.59	6985.18	6746.05
SCAND1	NM_016558	8321.35	0.555077	0.0572782	9.69088	3.29669e-22	3.84991e-21	0.459319	0.0573013	8.01585	1.09375e-15	1.0306e-14	6531.87	6456.82	9341.24	9740.19	9017.06	8840.9
LOC100129931	NR_033828	923.41	0.554627	0.107569	5.156	2.52283e-07	9.48675e-07	0.638574	0.107072	5.96399	2.46158e-09	1.2056e-08	730.138	646.799	994.427	1026.4	1121.36	1021.34
INTS11	NM_001256456	4183.36	0.554525	0.08568	6.47205	9.66847e-11	5.03857e-10	0.579808	0.0855963	6.77375	1.25487e-11	7.79045e-11	3330.14	3002.93	5074.53	4228.47	4746.65	4717.42
DDX28	NM_018380	3036.84	0.554455	0.0701971	7.89855	2.82167e-15	2.07116e-14	0.574458	0.0700653	8.1989	2.42598e-16	2.41369e-15	2320.69	2283.12	3412.23	3349.14	3532.98	3322.86
VAMP2	NM_014232	1249.69	0.553976	0.0935574	5.92124	3.19517e-09	1.45133e-08	0.427334	0.0937437	4.55854	5.15113e-06	1.71333e-05	999.136	967.191	1499.6	1388	1372.07	1272.16
CD151	NM_139029	2720.3	0.553839	0.0852534	6.49639	8.22713e-11	4.31111e-10	0.82547	0.0847722	9.73752	2.08583e-22	3.75088e-21	1986.09	1863.09	3053.82	2598.73	3449.06	3371.02
C6orf120	NM_001029863	3393.02	0.553658	0.096321	5.74805	9.02802e-09	3.91948e-08	0.466068	0.0963461	4.83743	1.31529e-06	4.67439e-06	2798.71	2490.13	4271.26	3493.17	3868.65	3436.23
PMF1	NM_001199653	7888	0.553172	0.0709084	7.80121	6.13141e-15	4.40688e-14	0.492512	0.0709066	6.94592	3.75989e-12	2.46457e-11	6158.84	6056.54	9457.29	8469.03	9005.53	8180.74
TRIM35	NM_001362813	3538.28	0.552746	0.0765128	7.22422	5.03982e-13	3.15719e-12	0.410176	0.0766131	5.35386	8.60982e-08	3.53899e-07	2794.96	2797.64	4154.06	4050.19	3973.55	3459.31
TNRC18	NM_001080495	22591.4	0.552524	0.0634199	8.71216	2.98146e-18	2.72045e-17	0.282338	0.06347	4.44837	8.65225e-06	2.80896e-05	19070.8	17735	28362.8	25619.6	22305.6	22454.4
PDXK	NM_003681	12399.1	0.552485	0.0619912	8.91232	4.99762e-19	4.75828e-18	0.452206	0.0620075	7.29277	3.03647e-13	2.20679e-12	10032.6	9367.84	14790.1	13663.5	13253.9	13286.4
ADAMTS1	NM_006988	2013.98	0.552383	0.0808467	6.83248	8.3459e-12	4.729e-11	0.48843	0.0808485	6.0413	1.52882e-09	7.67744e-09	1601.8	1522.08	2190.24	2388.21	2169.3	2212.23
WDR24	NM_032259	2919.29	0.552203	0.0798886	6.91217	4.7731e-12	2.76507e-11	0.667621	0.0796313	8.38389	5.12048e-17	5.54228e-16	2070.44	2247.9	3358.75	2977.46	3449.06	3412.15
SCYL1	NM_001048218	4317.26	0.552061	0.0770609	7.16396	7.83793e-13	4.83693e-12	0.658967	0.076889	8.57037	1.03151e-17	1.19969e-16	3413.56	2990.91	4868.59	4520.58	5177.78	4932.12
ZNF581	NM_016535	1390.5	0.551607	0.088	6.26826	3.65109e-10	1.81037e-09	0.755299	0.0872706	8.65468	4.94308e-18	5.9526e-17	1022.57	986.089	1513.26	1431.31	1674.18	1715.61
PEX16	NM_057174	3622.43	0.551359	0.0651293	8.46561	2.54814e-17	2.18588e-16	0.503028	0.0651079	7.72606	1.10923e-14	9.4903e-14	2829.64	2768.44	4110.83	4092.49	4012.36	3920.81
SMDT1	NR_146715	1012.44	0.55104	0.10858	5.07498	3.87544e-07	1.42669e-06	0.458969	0.10867	4.22351	2.40522e-05	7.40249e-05	793.873	787.668	1269.77	1049.56	1074.16	1099.59
BNIP3	NM_004052	1962.82	0.550489	0.086932	6.33241	2.41354e-10	1.21364e-09	0.445564	0.0870155	5.12051	3.04703e-07	1.16796e-06	1620.55	1457.66	2309.71	2197.84	2197.62	1993.52
SSNA1	NM_003731	1827.13	0.550286	0.108036	5.09357	3.51388e-07	1.30095e-06	0.737486	0.107611	6.85327	7.21828e-12	4.59518e-11	1491.21	1163.03	2070.77	1815.08	2261.61	2161.06
LOC101927635	NR_135596	981.853	0.549617	0.105606	5.20443	1.94596e-07	7.38331e-07	0.25084	0.106397	2.35758	0.0183943	0.0362539	759.193	852.95	1142.34	1217.78	911.567	1007.29
GTF2IRD1	NM_016328	35250.3	0.548886	0.0547372	10.0277	1.1522e-23	1.46249e-22	0.313004	0.0547682	5.71507	1.09658e-08	4.98792e-08	28948.7	28132.7	43177.9	40331.7	35368.6	35542.2
COL18A1	NM_130445	5674.1	0.548799	0.0739687	7.41934	1.17703e-13	7.72618e-13	1.11221	0.0734734	15.1375	9.15698e-52	1.55696e-49	3717.24	3643.72	5774.27	4997.01	8112.84	7799.49
ARHGEF17	NM_014786	9897.82	0.548351	0.0609166	9.00166	2.22328e-19	2.16846e-18	0.522771	0.0608953	8.58476	9.10285e-18	1.06523e-16	7900.3	7331.24	11383.6	10890.5	11071	10810.3
ARAF	NM_001256196	1851.52	0.548181	0.0805834	6.80266	1.02704e-11	5.77068e-11	0.242284	0.0811508	2.9856	0.00283018	0.00649113	1554.94	1492.88	2291.5	2165.61	1760.19	1844.03
BHLHE41	NM_030762	271.347	0.548061	0.17294	3.16908	0.00152923	0.00357793	0.3989	0.173571	2.29819	0.0215511	0.0418459	210.887	219.894	286.723	342.468	282.177	285.935
STRN4	NM_013403	6535.84	0.548026	0.0671985	8.15533	3.48217e-16	2.74241e-15	0.513438	0.0671762	7.64315	2.1197e-14	1.76389e-13	5165.33	4916.7	7756.3	6986.35	7214.91	7175.45
SNORA65	NR_002449	230.548	0.547741	0.195392	2.80329	0.00505838	0.0108829	0.987805	0.191665	5.1538	2.55258e-07	9.89249e-07	141.529	169.216	246.9	208.503	325.185	291.954
PPP6R1	NM_014931	5415.69	0.547604	0.0662677	8.26351	1.41448e-16	1.14852e-15	0.639528	0.0661221	9.67193	3.96809e-22	6.95988e-21	4092.15	3991.6	6178.19	5639.64	6364.18	6228.36
LMF1	NM_001352019	674.819	0.547498	0.113005	4.8449	1.26675e-06	4.39496e-06	0.399994	0.113386	3.52772	0.000419152	0.00109443	528.624	542.005	801.003	764.509	694.427	718.348
MRPS15	NM_031280	1461.92	0.547336	0.0886553	6.17376	6.66859e-10	3.21356e-09	0.276024	0.0892133	3.09398	0.00197491	0.0046412	1240.95	1148.43	1731.71	1758.67	1388.85	1502.91
ARID5A	NM_001319094	2448.47	0.546676	0.0997287	5.48163	4.21422e-08	1.71428e-07	0.629582	0.0995269	6.32575	2.52012e-10	1.37299e-09	2066.69	1600.25	2743.21	2610.81	2793.44	2876.4
LINC01635	NR_110692	1188.32	0.546575	0.0961435	5.68499	1.30819e-08	5.59102e-08	0.674828	0.095581	7.06028	1.66169e-12	1.12344e-11	910.095	847.796	1261.81	1304.4	1465.43	1340.38
PSG11	NM_002785	449.153	0.546466	0.135574	4.03075	5.55988e-05	0.000158256	0.321115	0.136496	2.35256	0.0186448	0.0367096	342.106	383.956	531.347	529.818	454.21	453.482
EIF3B	NM_001362792	6685.86	0.54643	0.0726063	7.52593	5.23452e-14	3.51706e-13	0.162288	0.0728396	2.22802	0.025879	0.0494363	5975.13	5232.8	8451.49	7916.05	6141.8	6397.91
TBC1D10B	NM_015527	2680.81	0.546363	0.0876591	6.23282	4.58108e-10	2.2485e-09	0.39782	0.0877835	4.53183	5.84738e-06	1.93503e-05	2226.03	2031.45	3346.23	2872.7	2904.64	2703.84
TRIM11	NM_145214	5537.72	0.546214	0.0703953	7.75924	8.54422e-15	6.07778e-14	0.589684	0.0703027	8.38778	4.95396e-17	5.37225e-16	4254.29	4124.74	6496.77	5741.38	6353.69	6255.44
CIC	NM_001304815	8134.69	0.545678	0.0698359	7.81372	5.55228e-15	4.0058e-14	0.599396	0.0697662	8.59149	8.58457e-18	1.00664e-16	6327.55	5951.75	9535.8	8390.47	9298.19	9304.41
TBRG4	NM_199122	6095.71	0.545672	0.0624416	8.73892	2.35354e-18	2.16396e-17	0.310741	0.0625977	4.96409	6.90232e-07	2.53469e-06	4772.61	5110.83	7331.91	7098.15	6163.83	6096.93
SNRPD2	NM_004597	1716.95	0.545022	0.081343	6.7003	2.07993e-11	1.14163e-10	0.258884	0.0818989	3.16101	0.00157221	0.00376233	1415.29	1402.69	2104.91	2007.47	1642.71	1728.65
U2AF2	NM_007279	9384.48	0.544519	0.0564158	9.65189	4.82598e-22	5.58148e-21	0.324384	0.0565182	5.73946	9.49816e-09	4.36127e-08	7727.84	7447.2	11113.9	11018.4	9357.98	9641.51
HASPIN	NM_031965	2440.61	0.544455	0.0728803	7.47054	7.9868e-14	5.29294e-13	0.466258	0.0729093	6.39504	1.60508e-10	8.94134e-10	1887.67	1925.79	2722.73	2838.46	2666.52	2602.51
TIMP1	NM_003254	1242.29	0.544242	0.0954029	5.70467	1.16568e-08	5.00544e-08	0.369997	0.0957257	3.86518	0.000111006	0.000313286	1012.26	975.781	1359.66	1537.08	1302.84	1266.14
RAB8A	NM_005370	4287.23	0.543387	0.0736274	7.38023	1.58022e-13	1.0278e-12	0.445118	0.0736651	6.04245	1.5179e-09	7.62765e-09	3556.96	3179.88	5072.26	4745.2	4492.8	4676.28
HECW2	NM_001348768	1027.91	0.543372	0.102907	5.28022	1.29027e-07	4.99279e-07	1.36854	0.100077	13.675	1.43304e-42	1.31126e-40	575.487	647.658	885.199	898.475	1596.55	1564.11
CNOT3	NM_014516	6314.31	0.542691	0.0613322	8.84839	8.87922e-19	8.339e-18	0.476063	0.0613351	7.76168	8.38126e-15	7.23054e-14	4874.77	4970.81	7396.76	6948.07	6900.21	6795.21
SEC61A1	NM_013336	7116.55	0.542543	0.0591834	9.16715	4.85712e-20	4.95143e-19	0.288899	0.0593404	4.86851	1.12442e-06	4.03128e-06	5641.46	5966.35	8400.29	8508.32	7081.69	7101.21
CD68	NM_001040059	3863.51	0.542426	0.071327	7.60478	2.8538e-14	1.95552e-13	0.36443	0.0714703	5.09904	3.41388e-07	1.30244e-06	3165.18	3027.84	4372.52	4644.47	3822.5	4148.56
ATP6V0C	NM_001198569	3102.85	0.542302	0.0705193	7.69012	1.46996e-14	1.02735e-13	0.316799	0.070776	4.47608	7.60246e-06	2.4855e-05	2531.58	2497.86	3582.89	3739.95	3231.92	3032.91
DHX38	NM_014003	3115.73	0.542251	0.0687692	7.88508	3.14338e-15	2.30211e-14	0.245613	0.0691493	3.55192	0.000382434	0.00100338	2596.25	2537.37	3744.46	3730.89	2959.18	3126.22
RAP1GAP	NM_001350528	313.522	0.542046	0.171277	3.16473	0.00155229	0.00362965	0.620524	0.170389	3.6418	0.000270733	0.000725693	250.253	220.753	381.159	305.199	377.634	346.131
BIRC3	NM_001165	255.979	0.541574	0.172809	3.13395	0.00172468	0.00400521	0.638522	0.171593	3.72115	0.000198317	0.000541455	191.204	191.549	283.309	273.974	296.862	298.977
SYP	NM_003179	902.825	0.541561	0.110109	4.91841	8.72508e-07	3.08205e-06	0.489324	0.110072	4.44548	8.76959e-06	2.84422e-05	762.942	641.645	996.702	1045.53	982.898	987.227
IPO4	NR_051979	4766.08	0.541558	0.0653841	8.28272	1.20398e-16	9.81448e-16	0.596078	0.0652564	9.13439	6.5775e-20	9.43714e-19	3522.28	3684.95	5349.88	5143.06	5588.99	5307.35
BCL9L	NM_182557	6620.13	0.54141	0.0618146	8.75861	1.97677e-18	1.82565e-17	0.659195	0.0616657	10.6898	1.13604e-26	3.01672e-25	4921.64	4922.71	7416.1	6913.82	7868.43	7678.09
CLPTM1L	NM_030782	5241.13	0.540824	0.0677614	7.98129	1.44806e-15	1.08564e-14	0.595817	0.0676488	8.8075	1.27971e-18	1.63803e-17	4044.35	3884.23	6032.55	5503.66	6097.74	5884.23
RRP7A	NM_015703	10972.4	0.540801	0.0593881	9.10622	8.53011e-20	8.58436e-19	0.516636	0.0593675	8.70233	3.25149e-18	3.99795e-17	8517.03	8426.42	12819.5	11832.3	12038.1	12200.9
RASSF7	NM_001143994	1591.57	0.539129	0.116206	4.63943	3.49377e-06	1.15315e-05	0.96407	0.115328	8.35941	6.30344e-17	6.72997e-16	1240.02	929.397	1652.07	1498.8	2217.55	2011.57
PMS2P1	NR_003613	10089.7	0.538949	0.0786058	6.85635	7.06439e-12	4.0269e-11	0.399592	0.0786386	5.08138	3.74706e-07	1.4217e-06	7732.53	8314.75	12610.1	10710.2	11059.4	10111
OSBP2	NM_001282738	5167.13	0.538808	0.0605612	8.89692	5.74179e-19	5.45542e-18	0.305673	0.0607494	5.0317	4.86137e-07	1.81964e-06	4218.68	4185.72	6204.36	6006.28	5221.84	5165.88
FGFRL1	NM_001004356	2078.59	0.538783	0.0968976	5.56034	2.69253e-08	1.1158e-07	0.468366	0.0969096	4.83302	1.34477e-06	4.77171e-06	1631.8	1618.28	2602.12	2122.29	2356.02	2141
ALG2	NR_024532	3881.51	0.538628	0.0702826	7.66375	1.80586e-14	1.2548e-13	0.300175	0.0705054	4.25747	2.06752e-05	6.42213e-05	3292.65	3030.42	4490.85	4690.8	3980.89	3803.43
TGFB3	NM_001329939	687.484	0.538077	0.114263	4.70912	2.48784e-06	8.35047e-06	0.363273	0.114753	3.16569	0.00154717	0.00370554	534.247	568.633	826.034	776.597	731.142	688.249
APH1A	NR_045033	1531.49	0.537701	0.0983746	5.46586	4.60679e-08	1.86564e-07	0.487843	0.0983445	4.96055	7.02926e-07	2.5794e-06	1101.3	1281.57	1811.36	1650.9	1747.61	1596.22
OXLD1	NR_130939	4866.9	0.537637	0.16825	3.19547	0.00139604	0.00328826	0.692149	0.16816	4.11601	3.85495e-05	0.000115537	3996.54	3183.31	5627.5	4794.55	6023.26	5576.23
TSTA3	NM_003313	3334.27	0.537329	0.0859021	6.25513	3.97189e-10	1.96302e-09	0.802811	0.0855186	9.38756	6.14051e-21	9.74951e-20	2520.33	2247.9	3714.88	3206.1	4288.25	4028.17
TSPAN14	NM_001351267	10136	0.537251	0.0579562	9.26995	1.86233e-20	1.94728e-19	0.234746	0.0580986	4.04047	5.33441e-05	0.000156966	8577.95	8185.91	12438.3	11889.7	9761.84	9962.56
VAC14	NM_018052	15872.2	0.536293	0.0537077	9.98541	1.76574e-23	2.22146e-22	0.488221	0.0537015	9.09139	9.77827e-20	1.37949e-18	12397.3	12319.2	18301.3	17545.4	17164.5	17505.2
COQ6	NM_182480	4477.29	0.536141	0.0726471	7.38008	1.58199e-13	1.02865e-12	0.494077	0.0726247	6.80315	1.02359e-11	6.41581e-11	3390.13	3570.71	5272.51	4824.77	5102.26	4703.37
CDKN1C	NM_001122630	1069.45	0.535844	0.101969	5.25497	1.48052e-07	5.69225e-07	0.45035	0.10204	4.41348	1.0172e-05	3.27435e-05	830.426	851.232	1142.34	1294.33	1194.79	1103.61
NOC2L	NM_015658	4067.02	0.535783	0.0817795	6.55156	5.69373e-11	3.02462e-10	0.49181	0.0817595	6.01533	1.79521e-09	8.94818e-09	3248.6	3079.38	4990.34	4186.17	4480.21	4417.44
DDX39A	NR_046366	4912.79	0.535777	0.0631959	8.47805	2.29005e-17	1.96744e-16	0.4586	0.0632111	7.25506	4.0148e-13	2.87832e-12	3972.17	3737.34	5547.85	5626.55	5300.51	5292.3
MIR658	NR_030395	281.214	0.535658	0.185686	2.88474	0.00391731	0.0085745	0.942367	0.182678	5.15861	2.48789e-07	9.65821e-07	209.95	176.087	316.305	243.757	386.026	355.161
ARFIP2	NM_012402	2832.48	0.53563	0.0746682	7.17347	7.31219e-13	4.52228e-12	0.35899	0.0748531	4.79593	1.61923e-06	5.69418e-06	2375.06	2179.19	3365.58	3235.32	2985.41	2854.33
APBB1IP	NM_019043	1248.59	0.535369	0.0967587	5.53304	3.14733e-08	1.29649e-07	0.262499	0.0973631	2.69608	0.0070161	0.0149579	988.826	1064.25	1398.34	1576.36	1259.83	1203.93
TMEM199	NM_152464	1836.14	0.53446	0.0845186	6.32358	2.55569e-10	1.28258e-09	0.398769	0.0846792	4.70918	2.48719e-06	8.57697e-06	1419.04	1505.76	2008.2	2227.05	1915.44	1941.34
CHMP7	NM_152272	3176.06	0.534357	0.0770353	6.93652	4.0188e-12	2.3412e-11	0.308872	0.0772652	3.99756	6.39977e-05	0.000186532	2762.15	2407.67	3747.87	3736.93	3196.25	3205.48
POLR2C	NM_032940	3536.37	0.534302	0.0862199	6.19697	5.75608e-10	2.79332e-09	0.641192	0.0860317	7.45297	9.12603e-14	7.07477e-13	2656.24	2637.01	4158.61	3510.3	4353.28	3902.76
STBD1	NM_003943	1558.96	0.534175	0.0969428	5.51021	3.58407e-08	1.46817e-07	0.818299	0.0961745	8.50848	1.76223e-17	2.00153e-16	1183.78	1038.49	1505.29	1709.32	2004.61	1912.25
CHCHD2	NM_001320327	2437.65	0.534174	0.0747814	7.14314	9.12209e-13	5.59606e-12	0.325165	0.0750582	4.33217	1.47647e-05	4.66248e-05	1959.84	1991.93	2828.54	2893.85	2568.96	2382.79
SIRT6	NM_001321062	1684.92	0.533824	0.084477	6.31917	2.62978e-10	1.31947e-09	0.645174	0.084064	7.6748	1.65672e-14	1.39311e-13	1281.26	1238.62	1905.79	1743.57	1966.84	1973.45
KCNJ14	NM_013348	2918.13	0.533274	0.0764268	6.97758	3.00311e-12	1.76986e-11	0.631979	0.076182	8.29565	1.07991e-16	1.12556e-15	2145.42	2234.16	3343.96	2997.6	3349.41	3438.24
TMEM184B	NM_012264	9890.3	0.532942	0.0623343	8.54973	1.2338e-17	1.08285e-16	0.419479	0.0623621	6.7265	1.73796e-11	1.06417e-10	8091.5	7589.79	11775	10914.7	10416.4	10554.5
RN7SL3	NR_145670	461.21	0.532909	0.17207	3.09705	0.00195457	0.00449555	0.430603	0.172239	2.50003	0.0124183	0.0252833	442.394	287.752	507.453	546.942	518.198	464.518
RPS15	NM_001018	6181.85	0.532691	0.0634616	8.39392	4.702e-17	3.94878e-16	0.481516	0.0634509	7.5888	3.22884e-14	2.62923e-13	4796.98	4854.85	6887.03	7074.99	7005.11	6472.15
EGFR	NM_001346941	33459	0.532497	0.0536852	9.91888	3.44616e-23	4.26029e-22	0.196813	0.0537385	3.66242	0.000249847	0.000672477	27282.2	28597.4	39737.2	41089.1	31520.9	32527.3
BCL2L12	NR_104200	2441.8	0.531932	0.0730423	7.28252	3.2765e-13	2.0777e-12	0.281922	0.0734066	3.84056	0.000122753	0.000344562	2050.76	1950.7	2937.77	2847.52	2421.05	2442.98
GALNS	NM_001323544	5665.66	0.531797	0.07405	7.1816	6.88987e-13	4.26689e-12	0.743886	0.07383	10.0757	7.07839e-24	1.45817e-22	4096.83	4152.22	6418.26	5511.72	6925.39	6889.52
MRPS12	NM_033362	2253.41	0.531796	0.0820072	6.48475	8.8878e-11	4.64129e-10	0.680505	0.0816215	8.33734	7.59831e-17	8.04087e-16	1729.27	1610.55	2542.96	2286.48	2641.34	2709.86
DNAH17	NM_173628	170.93	0.53177	0.218227	2.43678	0.0148188	0.0292549	0.671781	0.216395	3.10442	0.00190651	0.00449018	143.403	110.806	187.735	179.292	207.699	196.643
PAF1	NM_001256826	2589.18	0.531667	0.0847806	6.27109	3.58538e-10	1.77905e-09	0.453223	0.0848042	5.34434	9.07452e-08	3.72127e-07	1864.24	2206.67	2962.8	2925.08	2833.31	2742.96
USP2-AS1	NR_034160	1793.44	0.531655	0.0800593	6.64077	3.12048e-11	1.68917e-10	0.400172	0.080223	4.98825	6.09296e-07	2.25178e-06	1392.79	1464.53	2069.64	2061.86	1922.79	1849.04
CCDC157	NM_001318334	2254.2	0.531202	0.0772931	6.87256	6.30577e-12	3.61436e-11	0.56486	0.0771049	7.32587	2.37353e-13	1.75182e-12	1736.77	1709.33	2597.57	2384.18	2547.98	2549.33
TRIM41	NM_033549	5013.05	0.531145	0.0685866	7.74415	9.62221e-15	6.81058e-14	0.197194	0.0688633	2.86356	0.00418909	0.00929984	4192.43	4183.15	5724.21	6375.95	4862.04	4740.49
JRK	NM_003724	4135.97	0.530937	0.0725831	7.31489	2.57601e-13	1.64818e-12	0.490246	0.0725574	6.75667	1.41198e-11	8.72876e-11	3306.71	3139.51	4922.07	4393.66	4542.1	4511.75
BAG6	NM_001199697	3486.44	0.530743	0.067329	7.88283	3.20056e-15	2.34249e-14	0.237461	0.0676716	3.50902	0.000449763	0.00116899	2869.94	2902.43	4284.91	4056.23	3358.85	3446.26
MSANTD1	NM_001330620	1751.74	0.530412	0.092378	5.74176	9.36988e-09	4.06094e-08	0.46562	0.0923815	5.04019	4.65074e-07	1.74567e-06	1365.61	1381.21	2126.53	1843.28	1989.92	1803.9
OVCA2	NM_080822	2095.62	0.530186	0.194708	2.72298	0.00646967	0.0136727	0.733236	0.194489	3.77006	0.000163206	0.000450398	1726.46	1335.69	2397.32	2024.59	2717.92	2371.75
CD81-AS1	NR_108080	536.684	0.529983	0.129612	4.08899	4.33259e-05	0.000124986	0.668623	0.128636	5.19779	2.01676e-07	7.91691e-07	389.907	408.007	605.303	547.949	662.958	605.981
LOC100270746	NR_026776	1754.27	0.529946	0.084154	6.29733	3.02818e-10	1.51203e-09	0.287293	0.0845765	3.39684	0.000681691	0.00172325	1389.04	1483.43	1984.3	2162.58	1745.51	1760.75
LOC645485	NR_135046	1722.12	0.529419	0.082565	6.41215	1.43482e-10	7.36948e-10	0.322644	0.0829149	3.89127	9.97226e-05	0.000283302	1402.16	1394.95	2009.33	2027.61	1824.18	1674.47
FICD	NM_007076	1360.01	0.529349	0.0894541	5.91755	3.26768e-09	1.4819e-08	0.550881	0.0892185	6.17451	6.63677e-10	3.47375e-09	1081.62	1006.7	1536.01	1477.65	1497.95	1560.1
ATXN7L2	NM_001350174	2691.28	0.52919	0.0741004	7.14153	9.22947e-13	5.65889e-12	0.322859	0.0743488	4.34249	1.40875e-05	4.46348e-05	2186.66	2185.2	3097.06	3211.14	2619.31	2848.31
GTF2F1	NM_002096	3414.08	0.527794	0.0680508	7.75588	8.77327e-15	6.23294e-14	0.544189	0.0679345	8.0105	1.14246e-15	1.07472e-14	2672.17	2581.18	3717.15	3854.78	3756.41	3902.76
PGPEP1	NM_001329477	1098.86	0.52775	0.0969752	5.44211	5.26535e-08	2.11879e-07	0.422453	0.0971116	4.35018	1.36026e-05	4.31466e-05	902.597	840.924	1306.18	1207.7	1153.88	1181.86
C9orf78	NM_016520	3472.96	0.52768	0.073235	7.2053	5.79181e-13	3.60943e-12	0.431715	0.073279	5.89139	3.82968e-09	1.83928e-08	2876.5	2621.55	4097.17	3828.59	3677.74	3736.21
PES1	NM_001282328	3359.7	0.527286	0.0659017	8.00111	1.23305e-15	9.28105e-15	0.206262	0.0663103	3.11056	0.00186733	0.00440473	2771.52	2835.43	4081.25	4000.83	3223.53	3245.61
FAM47E-STBD1	NM_001242939	1587.75	0.527222	0.0958387	5.50114	3.77341e-08	1.54212e-07	0.815238	0.0950663	8.57546	9.86882e-18	1.14955e-16	1209.09	1059.96	1537.15	1729.46	2044.47	1946.36
NR1H2	NM_007121	2173.43	0.525873	0.0832355	6.31789	2.65164e-10	1.32955e-09	0.622051	0.082938	7.50019	6.37246e-14	5.02041e-13	1656.17	1620.86	2515.65	2204.89	2499.73	2543.31
COX19	NM_001031617	7706.46	0.525222	0.0628039	8.36289	6.1202e-17	5.091e-16	0.447972	0.0628137	7.13175	9.90973e-13	6.84815e-12	6240.38	5917.39	9077.27	8420.68	8239.77	8343.27
CDC37L1	NM_017913	6384.47	0.52483	0.0699655	7.50127	6.32009e-14	4.22526e-13	0.580026	0.0698755	8.30085	1.03365e-16	1.07784e-15	4856.03	4881.48	7196.51	6815.11	7716.32	6841.36
PRKAB1	NM_006253	4554.88	0.52479	0.0646741	8.11438	4.88263e-16	3.80718e-15	0.311807	0.0648503	4.80811	1.52367e-06	5.37972e-06	3585.08	3840.42	5329.4	5355.6	4643.85	4574.95
YKT6	NM_001363678	2866.74	0.524591	0.0754376	6.95397	3.55139e-12	2.08007e-11	0.281481	0.075727	3.71705	0.000201564	0.000549663	2467.85	2240.17	3478.22	3293.74	2827.01	2893.46
SMIM12	NM_138428	3758.76	0.524233	0.0724936	7.23144	4.77895e-13	2.99789e-12	0.410539	0.0725571	5.65815	1.53011e-08	6.85045e-08	3075.2	2911.02	4527.26	4083.43	3975.65	3980.01
OGFOD3	NM_024648	4854.05	0.524222	0.0710652	7.37664	1.62336e-13	1.05435e-12	0.420112	0.0711057	5.90827	3.4572e-09	1.66707e-08	4000.29	3712.43	5812.96	5280.05	5247.02	5071.58
CDK9	NM_001261	2090.57	0.524107	0.105741	4.95652	7.17659e-07	2.56288e-06	0.635312	0.105474	6.02338	1.70815e-09	8.53474e-09	1729.27	1413.85	2472.41	2047.76	2514.41	2365.73
GADD45GIP1	NM_052850	2433.52	0.523963	0.0995154	5.26515	1.40079e-07	5.3966e-07	0.659621	0.0992384	6.64684	2.99457e-11	1.79454e-10	1979.53	1655.22	2826.27	2400.3	2994.85	2744.97
NFKBIE	NM_004556	2212.87	0.523744	0.231416	2.26321	0.0236225	0.044672	0.919488	0.231117	3.97845	6.9367e-05	0.000201332	1765.83	1301.33	2429.18	1980.27	3123.87	2676.75
RPL29	NM_000992	2877.07	0.523741	0.0791331	6.61848	3.62902e-11	1.9584e-10	0.32895	0.0793331	4.14644	3.37691e-05	0.000102055	2501.59	2173.17	3331.44	3386.4	2962.33	2907.5
GCDH	NR_102317	1723.61	0.523627	0.0909906	5.75474	8.67763e-09	3.77672e-08	0.788943	0.0902884	8.73803	2.37204e-18	2.96785e-17	1264.39	1218.01	1911.48	1658.96	2206.01	2082.81
PAN3-AS1	NR_029383	2332.74	0.523532	0.0814251	6.42961	1.27928e-10	6.59735e-10	0.33639	0.0816508	4.11986	3.79111e-05	0.000113713	1963.59	1819.28	2816.03	2621.89	2488.19	2287.48
TRIR	NM_001329739	2176.5	0.523265	0.0963061	5.43335	5.53059e-08	2.2216e-07	0.368888	0.0964559	3.82442	0.000131079	0.000366668	1942.04	1561.59	2593.02	2440.59	2210.21	2311.55
LOC101060553	NR_120398	3363.58	0.52315	0.0822565	6.35999	2.01773e-10	1.01998e-09	0.564806	0.0821278	6.87716	6.10563e-12	3.91972e-11	2456.6	2695.42	3745.6	3660.38	4088.94	3534.55
TFE3	NM_001282142	2510.44	0.522811	0.0736759	7.09609	1.28335e-12	7.77862e-12	0.472164	0.0736529	6.41067	1.44883e-10	8.11061e-10	2031.08	1908.61	2850.16	2809.24	2686.45	2777.08
DCAF15	NM_138353	2374.44	0.52239	0.092532	5.6455	1.64698e-08	6.96709e-08	0.501048	0.0924669	5.41867	6.00435e-08	2.51384e-07	1898.92	1799.53	2927.53	2387.2	2609.87	2623.57
TK1	NM_001363848	14284.7	0.522211	0.0590136	8.84899	8.83119e-19	8.30074e-18	0.255568	0.0590978	4.3245	1.52877e-05	4.81697e-05	11888.4	11722.3	17683.5	16227.9	14189.6	13996.7
URGCP	NM_001077664	6436.15	0.52169	0.0588369	8.86671	7.53372e-19	7.09877e-18	0.294682	0.0589872	4.9957	5.86239e-07	2.17079e-06	5218.75	5325.57	7591.32	7547.39	6346.35	6587.53
ALDOA	NM_184043	9592.04	0.521572	0.0659403	7.90975	2.57897e-15	1.89607e-14	0.589265	0.0658701	8.94587	3.69027e-19	4.94292e-18	7068.93	7536.53	10881.8	10088.7	11384.6	10591.6
TEN1-CDK3	NR_037709	4748.17	0.521565	0.0624274	8.35474	6.55774e-17	5.44701e-16	0.241032	0.0626837	3.84521	0.000120451	0.000338476	4018.1	3858.46	5587.68	5717.2	4609.23	4698.36
ACY1	NM_001198895	1023.92	0.521555	0.10056	5.18651	2.1427e-07	8.10547e-07	0.453128	0.100578	4.50523	6.63016e-06	2.18013e-05	845.423	769.63	1199.23	1119.06	1127.66	1082.54
CACTIN	NM_021231	4154.23	0.521337	0.0818917	6.36618	1.93797e-10	9.81023e-10	0.745711	0.0816079	9.13773	6.37756e-20	9.15605e-19	3197.98	2863.78	4592.11	4108.61	5334.08	4828.78
EIF3I	NM_003757	2641.03	0.521325	0.0719037	7.25033	4.15767e-13	2.61681e-12	0.20099	0.0723793	2.7769	0.00548797	0.0119311	2264.46	2156.85	3107.3	3236.32	2524.9	2556.36
BANF1	NM_001143985	1347.86	0.521291	0.0882496	5.907	3.48387e-09	1.57524e-08	0.603548	0.0878365	6.87126	6.36361e-12	4.07386e-11	1021.63	1023.02	1504.16	1431.31	1586.06	1520.97
MRPL9	NM_031420	1183.49	0.521125	0.0975632	5.34141	9.22289e-08	3.61864e-07	0.439738	0.0976178	4.50469	6.64709e-06	2.18507e-05	1001.95	871.847	1332.35	1354.76	1283.96	1256.11
MRPL20	NM_001318485	2928.05	0.521114	0.0792904	6.57223	4.95687e-11	2.64428e-10	0.437198	0.0793208	5.51177	3.55246e-08	1.52572e-07	2465.04	2173.17	3207.42	3444.83	3138.56	3139.26
AP2A1	NM_014203	7199.67	0.520044	0.057926	8.97774	2.76387e-19	2.67511e-18	0.527311	0.0578683	9.11225	8.06925e-20	1.14691e-18	5642.4	5505.09	8080.57	7904.97	7932.41	8132.58
SCARNA2	NR_003023	5167.13	0.518915	0.0812222	6.38883	1.67158e-10	8.52592e-10	0.575879	0.081125	7.09867	1.25964e-12	8.6341e-12	3738.79	4161.67	5744.69	5578.2	6353.69	5425.73
TPD52L2	NM_001243894	15104.1	0.51822	0.054733	9.46813	2.84889e-21	3.12213e-20	0.458625	0.0547314	8.37957	5.31222e-17	5.73891e-16	11785.3	12022	17461.6	16637.9	16507.9	16210
MIR7111	NR_106961	207.004	0.517697	0.211953	2.44251	0.0145854	0.0288416	0.750074	0.209687	3.57711	0.000347415	0.000917103	172.459	129.703	241.211	191.379	244.413	262.859
SEMA7A	NM_003612	4134.46	0.517548	0.0744047	6.95585	3.50434e-12	2.05305e-11	0.552033	0.0742967	7.43011	1.08508e-13	8.31843e-13	3365.76	2999.5	4730.92	4380.57	4686.86	4643.18
RIPK1	NM_001317061	10818.8	0.517328	0.0585195	8.84026	9.54948e-19	8.94635e-18	0.157231	0.0586854	2.67922	0.00737943	0.0156694	9319.33	8985.6	12773.9	13422.7	9978.98	10432.1
NLRC5	NM_001330552	17405.6	0.516188	0.0526207	9.8096	1.02378e-22	1.22509e-21	0.410195	0.0526366	7.79296	6.5457e-15	5.68575e-14	13893.2	13888.6	20129.7	19604.3	18193.6	18724.2
NOLC1	NM_001284388	7848.7	0.515581	0.057026	9.04116	1.5502e-19	1.53364e-18	0.19104	0.0572315	3.33803	0.000843748	0.00210697	6593.74	6593.39	9363.99	9487.37	7379.6	7674.08
CATSPERG	NM_021185	1600	0.514588	0.0850236	6.0523	1.42796e-09	6.68886e-09	0.326796	0.0853413	3.82929	0.000128513	0.000359888	1263.45	1342.56	1914.9	1810.04	1597.6	1671.46
LOC102031319	NR_104163	1244.52	0.514276	0.115684	4.44552	8.76787e-06	2.7615e-05	0.454513	0.115676	3.9292	8.52299e-05	0.000244384	1065.68	900.192	1537.15	1271.16	1430.81	1262.13
SOD2-OT1	NR_037166	2479.35	0.51398	0.0759688	6.76567	1.32696e-11	7.3848e-11	0.443761	0.0759817	5.84037	5.20865e-09	2.46518e-08	1992.65	1934.38	2828.54	2779.03	2787.15	2554.35
TIMM50	NM_001329559	3812.24	0.513418	0.0665927	7.70982	1.25996e-14	8.85195e-14	0.374611	0.0666954	5.61675	1.94581e-08	8.59838e-08	3100.51	3041.59	4518.16	4250.63	3949.42	4013.12
H6PD	NM_004285	2850	0.513414	0.0769737	6.66999	2.55824e-11	1.39543e-10	0.441541	0.0769872	5.73525	9.73687e-09	4.46638e-08	2371.31	2146.55	3297.31	3150.71	3156.39	2977.73
PIGG	NM_001127178	8703.56	0.513191	0.0592655	8.65919	4.75143e-18	4.28739e-17	0.296428	0.0593689	4.99298	5.94534e-07	2.20007e-06	6969.58	7315.78	10398.2	9993.02	8621.6	8923.16
ARPC3	NM_001287222	3768.79	0.513	0.0683564	7.50478	6.15304e-14	4.11963e-13	0.340058	0.0685038	4.96407	6.90299e-07	2.53469e-06	3108.94	3014.96	4404.38	4334.23	3728.09	4022.15
TUBB4B	NM_006088	5769.01	0.512858	0.0667184	7.6869	1.50738e-14	1.05254e-13	0.400052	0.0667625	5.99216	2.07069e-09	1.02517e-08	4797.91	4441.69	6821.04	6362.85	6164.88	6025.69
ID2	NM_002166	7333.9	0.512846	0.0589009	8.70693	3.12216e-18	2.84314e-17	0.592106	0.058789	10.0717	7.36804e-24	1.5151e-22	5710.82	5474.17	8048.71	7910	8556.56	8303.14
FAM131A	NM_001366134	3231.11	0.512391	0.0921335	5.56139	2.67627e-08	1.10947e-07	0.604005	0.0919572	6.56833	5.0882e-11	2.98326e-10	2512.84	2399.08	3887.82	3121.5	3846.62	3618.83
CORO7-PAM16	NM_001201479	13447.3	0.512355	0.0633619	8.08617	6.15722e-16	4.75708e-15	0.719854	0.063255	11.3802	5.24905e-30	1.78233e-28	10121.6	9685.66	14858.4	13396.5	16513.1	16108.6
GACAT2	NR_120598	1611.15	0.512306	0.0825314	6.20741	5.38665e-10	2.62242e-09	0.239059	0.0830842	2.87731	0.00401076	0.00893791	1316.87	1363.17	1900.11	1922.86	1624.88	1539.03
FAM86B3P	NR_024361	2375.7	0.51203	0.0798747	6.41041	1.4513e-10	7.44905e-10	0.486861	0.0798063	6.10053	1.05716e-09	5.4066e-09	1882.99	1840.76	2779.62	2532.25	2706.38	2512.21
PIK3CD-AS2	NR_126367	915.189	0.511323	0.10181	5.02234	5.10466e-07	1.85257e-06	0.384366	0.102047	3.76657	0.000165506	0.000456248	752.632	719.81	1011.49	1085.83	946.183	975.187
ENTR1	NM_006643	3208.31	0.511162	0.0753343	6.78525	1.15886e-11	6.49052e-11	0.586295	0.0751401	7.80269	6.06009e-15	5.27601e-14	2510.02	2392.21	3687.57	3300.79	3712.35	3646.92
LINC01679	NR_131902	266.409	0.511112	0.174734	2.92509	0.00344361	0.00761962	0.734946	0.17266	4.2566	2.07555e-05	6.44532e-05	198.702	192.408	260.553	296.134	311.548	339.108
CTDNEP1	NM_015343	2775.56	0.510663	0.0797642	6.40216	1.53193e-10	7.83997e-10	0.670549	0.0794242	8.44263	3.10266e-17	3.43995e-16	2189.48	1957.57	3017.41	2889.83	3419.69	3179.39
TRMT2A	NM_182984	1422.26	0.51045	0.0931297	5.48106	4.22785e-08	1.71921e-07	0.798691	0.0922388	8.65895	4.76131e-18	5.73977e-17	1084.43	965.474	1495.05	1424.26	1834.67	1729.65
EFHD2	NM_024329	2993.61	0.510444	0.0806709	6.32748	2.49193e-10	1.2514e-09	0.992034	0.079917	12.4133	2.21323e-35	1.15128e-33	2095.75	1973.9	3101.61	2697.44	4041.73	4051.24
B3GAT3	NR_109991	3959.14	0.510403	0.0689135	7.40643	1.29742e-13	8.48948e-13	0.591031	0.0687347	8.59873	8.06064e-18	9.48625e-17	3113.63	2929.92	4453.3	4155.95	4566.23	4535.82
MAN2C1	NM_001256494	5827.67	0.51018	0.066419	7.68124	1.5755e-14	1.09875e-13	0.414592	0.0664475	6.2394	4.39259e-10	2.33779e-09	4821.35	4485.5	6874.51	6380.98	6243.55	6160.13
ROMO1	NM_080748	2550.96	0.510088	0.0909665	5.60743	2.05352e-08	8.61331e-08	0.281597	0.0912144	3.0872	0.00202055	0.00474014	2083.56	2122.5	2684.04	3302.8	2559.52	2553.35
ARL4D	NM_001661	1613.06	0.510036	0.0856719	5.95337	2.62681e-09	1.20276e-08	0.748915	0.0849367	8.81733	1.17224e-18	1.50469e-17	1216.58	1141.56	1720.34	1637.8	2029.78	1932.32
IFRD2	NM_006764	2874.34	0.510001	0.0889612	5.73284	9.87602e-09	4.2665e-08	0.876836	0.0883984	9.91914	3.43705e-23	6.60238e-22	2091.06	1956.72	3073.17	2692.4	3970.4	3462.32
DOK3	NM_001144876	2573.59	0.509931	0.0799176	6.38071	1.76272e-10	8.97272e-10	0.690003	0.0795189	8.67723	4.05536e-18	4.94103e-17	1985.15	1839.9	2855.85	2591.68	3012.68	3156.32
BRPF1	NM_001319050	3149.77	0.509808	0.0680478	7.49191	6.78806e-14	4.5222e-13	0.32245	0.0682488	4.72463	2.30532e-06	7.98067e-06	2624.37	2519.34	3713.74	3610.02	3226.67	3204.47
TOMM5	NM_001134484	2260.99	0.509127	0.0783847	6.49523	8.29041e-11	4.34327e-10	0.235959	0.0787995	2.99442	0.00274968	0.00631922	1944.85	1823.58	2578.23	2782.05	2251.12	2186.15
RPS2P32	NR_026676	423.657	0.508771	0.144854	3.5123	0.000444242	0.00112151	0.775655	0.143045	5.42246	5.87829e-08	2.46332e-07	328.984	286.034	451.702	423.049	546.521	505.653
LOC112694756	NM_001365307	12571.3	0.508302	0.0620446	8.19254	2.55775e-16	2.03833e-15	0.556071	0.0619961	8.96945	2.97993e-19	4.02697e-18	9497.42	9878.07	14297.4	13265.6	14687.9	13801.1
LRPAP1	NM_002337	4995.9	0.508048	0.0664793	7.64221	2.13528e-14	1.47381e-13	0.64171	0.0662788	9.68198	3.59678e-22	6.3379e-21	3904.69	3623.1	5496.65	5208.54	5826.06	5916.34
UPK3B	NM_182684	2326.03	0.50775	0.0797575	6.36617	1.93802e-10	9.81023e-10	0.374711	0.0798874	4.69049	2.72556e-06	9.36075e-06	1907.36	1845.91	2776.2	2561.46	2333.99	2531.27
CXorf40B	NM_001013845	2327.58	0.50769	0.0724243	7.00994	2.38414e-12	1.41973e-11	0.283637	0.0727568	3.89843	9.6819e-05	0.000275396	1944.85	1893.15	2729.55	2726.65	2325.6	2345.67
DDX24	NM_020414	7904.7	0.506696	0.0658313	7.69688	1.39434e-14	9.76592e-14	0.186567	0.0660054	2.82654	0.00470546	0.0103584	6478.45	6846.79	9813.42	9122.74	7856.89	7309.89
RNPS1	NR_104485	6246.37	0.506477	0.0670667	7.55184	4.29152e-14	2.89884e-13	0.191973	0.0672779	2.85343	0.00432497	0.00957815	5514.93	5005.17	7608.39	7334.86	5862.77	6152.11
RPUSD4	NM_001144827	1879.63	0.506158	0.0817264	6.19333	5.89073e-10	2.85563e-09	0.292682	0.082067	3.56638	0.000361945	0.000953137	1623.36	1471.4	2184.55	2208.92	1914.4	1875.13
GJC2	NM_020435	2206.86	0.505768	0.0864043	5.85351	4.81301e-09	2.15019e-08	0.561457	0.0861923	6.514	7.31744e-11	4.22291e-10	1700.22	1698.17	2591.88	2236.11	2426.3	2588.46
TRMT61A	NM_152307	2341.3	0.505506	0.0841698	6.00579	1.90405e-09	8.82858e-09	0.65894	0.0837984	7.8634	3.73851e-15	3.34294e-14	1808	1705.04	2669.25	2319.72	2778.76	2767.04
TBCC	NM_003192	4223.3	0.505364	0.0822816	6.14189	8.15477e-10	3.89841e-09	0.538634	0.0821869	6.55376	5.6105e-11	3.27517e-10	3436.99	3108.58	4575.05	4713.97	4378.46	5126.76
RASSF1	NM_001206957	8724.76	0.504404	0.0646201	7.80568	5.918e-15	4.26021e-14	0.479002	0.064597	7.41523	1.2141e-13	9.25155e-13	7175.78	6556.46	10043.3	9436	9475.47	9661.58
RPS27	NM_001349947	5437.82	0.504202	0.0681568	7.39767	1.3859e-13	9.05806e-13	0.211443	0.0683744	3.09244	0.0019852	0.00466296	4690.13	4434.82	6162.26	6775.83	5212.4	5351.49
MXD1	NM_001202514	2414.48	0.503799	0.0853965	5.89952	3.64559e-09	1.64608e-08	0.404499	0.0854567	4.73338	2.20813e-06	7.65521e-06	1928.91	1942.11	2902.5	2588.66	2715.82	2408.87
GOLGA2	NM_001366246	3889.93	0.503758	0.0657456	7.66223	1.82737e-14	1.26926e-13	0.332136	0.0658925	5.04057	4.64136e-07	1.74244e-06	3182.99	3164.42	4604.63	4396.68	4070.06	3920.81
ALDH1L1	NM_001270364	574.963	0.50357	0.1295	3.88857	0.000100838	0.000277509	0.535922	0.129065	4.15235	3.29079e-05	9.95318e-05	453.641	438.071	675.846	589.246	684.986	607.987
PPIF	NM_005729	6552	0.503533	0.063299	7.95483	1.79376e-15	1.33254e-14	0.701277	0.0630868	11.1161	1.04795e-28	3.27076e-27	5016.3	4706.25	7078.18	6705.32	7812.83	7993.12
STK40	NM_001282546	5710.84	0.50345	0.0677703	7.42877	1.09608e-13	7.20309e-13	0.428167	0.0677808	6.31694	2.66788e-10	1.44968e-09	4672.32	4433.1	6773.25	6136.22	6082.01	6168.16
AP4M1	NM_004722	1376.49	0.503424	0.0947556	5.31287	1.07911e-07	4.20931e-07	0.420206	0.0948088	4.43214	9.33014e-06	3.01786e-05	1129.42	1069.41	1668	1450.45	1474.87	1466.79
OR2A1-AS1	NR_126023	9335.8	0.503297	0.055228	9.11308	8.00751e-20	8.06556e-19	0.39972	0.0552548	7.23413	4.68538e-13	3.3339e-12	7567.56	7423.15	10621.3	10626.6	10007.3	9768.93
RPP21	NM_001199121	1623.21	0.50322	0.0975835	5.15682	2.51184e-07	9.44698e-07	0.403733	0.0976623	4.13397	3.56551e-05	0.000107314	1425.6	1179.36	1887.59	1802.99	1668.93	1774.8
GAS7	NM_201433	227.935	0.503147	0.18772	2.6803	0.00735554	0.0153977	0.63441	0.186184	3.40743	0.000655772	0.00166141	176.208	168.357	254.864	233.684	247.56	286.938
GOLGA8K	NM_001282493	565.441	0.503112	0.122595	4.10383	4.06358e-05	0.000117628	0.275055	0.123426	2.2285	0.0258473	0.049384	456.453	478.442	689.499	636.588	574.843	556.82
PLA2G4C	NM_001159322	751.657	0.502582	0.114479	4.39018	1.13258e-05	3.5259e-05	0.975926	0.112386	8.68373	3.83006e-18	4.67653e-17	523.937	505.07	740.7	717.168	954.575	1068.49
LSM7	NM_016199	2344.71	0.501945	0.0722295	6.94931	3.67066e-12	2.14717e-11	0.264025	0.0725898	3.63721	0.000275602	0.000737615	1957.03	1932.67	2739.79	2767.95	2361.26	2309.55
SLC35C2	NM_001281459	10041.1	0.501654	0.0559154	8.97167	2.92057e-19	2.82078e-18	0.361422	0.0559626	6.45827	1.05907e-10	5.99646e-10	8253.65	8027	11740.8	11310.5	10486.7	10428.1
PRKRIP1	NM_024653	8248.25	0.501209	0.0588445	8.51752	1.63012e-17	1.41381e-16	0.303417	0.0589408	5.14782	2.6353e-07	1.01905e-06	6791.5	6768.62	9904.44	9290.96	8364.6	8369.35
DUS4L	NR_073005	1675.93	0.50115	0.0939405	5.33476	9.56712e-08	3.74789e-07	0.264532	0.0943252	2.80447	0.00503997	0.011034	1282.19	1497.17	1939.93	1995.38	1749.7	1591.2
TCTE1	NM_182539	1524.61	0.501035	0.0933265	5.36862	7.93401e-08	3.13236e-07	0.460776	0.0932715	4.94015	7.80607e-07	2.85021e-06	1264.39	1148.43	1815.91	1599.53	1647.95	1671.46
RPL27	NM_001349921	5605.63	0.500753	0.0612659	8.17344	2.99717e-16	2.37522e-15	0.272604	0.0614335	4.43739	9.10568e-06	2.94814e-05	4770.73	4513.85	6527.49	6607.62	5582.69	5631.41
NELFE	NM_002904	2314.43	0.500495	0.0814303	6.1463	7.93125e-10	3.79634e-09	0.238648	0.0817994	2.91747	0.00352878	0.00794621	1960.78	1903.46	2566.85	2896.88	2226.99	2331.62
IRX4	NM_001278633	297.619	0.500212	0.163245	3.06417	0.00218276	0.00498866	0.365149	0.16376	2.22978	0.0257623	0.0492422	254.939	227.625	344.75	337.432	297.911	323.056
LOC105374952	NR_134616	719.711	0.500125	0.115555	4.32803	1.5045e-05	4.61665e-05	0.361008	0.115872	3.11557	0.00183589	0.00433684	597.045	570.351	856.754	794.727	794.081	705.305
SUPT5H	NM_001130825	3678.83	0.49931	0.0693246	7.2025	5.91183e-13	3.67819e-12	0.175671	0.0696851	2.52092	0.0117047	0.0239553	3218.61	3012.38	4395.27	4410.79	3407.1	3628.86
ARRDC1	NM_001317968	3038.07	0.499294	0.0922411	5.41292	6.20036e-08	2.47276e-07	0.621387	0.0920169	6.75297	1.4485e-11	8.94865e-11	2481.91	2131.09	3473.67	3046.96	3744.87	3349.95
GET3	NM_004317	2097.64	0.498691	0.0752627	6.62601	3.44876e-11	1.86377e-10	0.414141	0.0753096	5.49918	3.8157e-08	1.6317e-07	1687.1	1673.26	2397.32	2350.94	2201.82	2275.44
MRPS16	NM_016065	4119.35	0.498669	0.06285	7.93427	2.11744e-15	1.56635e-14	0.355241	0.0629572	5.64257	1.67526e-08	7.47537e-08	3333.89	3360.26	4755.95	4702.89	4239.99	4323.13
LOC101928605	NR_126022	8997.12	0.498575	0.0557031	8.95058	3.53606e-19	3.38938e-18	0.406742	0.0557226	7.2994	2.89045e-13	2.10672e-12	7276.07	7163.75	10204.8	10195.5	9718.83	9423.8
USE1	NM_018467	1501.66	0.498013	0.0869715	5.72616	1.02727e-08	4.42696e-08	0.59118	0.0865656	6.82928	8.53426e-12	5.39075e-11	1164.1	1135.55	1602.01	1644.85	1660.54	1802.89
PPP1R11	NM_021959	518.723	0.497011	0.134865	3.68525	0.000228474	0.000599788	0.314361	0.135459	2.32071	0.0203027	0.039638	397.405	453.532	641.712	561.043	510.855	547.79
YRDC	NM_024640	2046.44	0.496688	0.0837797	5.92849	3.05724e-09	1.3909e-08	0.382282	0.0838829	4.55733	5.18081e-06	1.7227e-05	1664.6	1640.62	2425.76	2239.14	2266.85	2041.67
SAT2	NM_001320846	802.237	0.496538	0.111148	4.46738	7.91833e-06	2.50536e-05	0.697248	0.110148	6.33009	2.45015e-10	1.33711e-09	612.978	580.658	893.164	791.705	980.8	954.118
LAMA5	NM_005560	6035.96	0.496317	0.0814744	6.09169	1.11726e-09	5.28124e-09	0.220261	0.0816264	2.69841	0.00696718	0.0148633	5201.88	4926.15	7755.16	6534.09	6169.07	5629.4
APOE	NM_001302688	195.129	0.496023	0.20228	2.45217	0.0141998	0.028133	0.90291	0.19827	4.55393	5.26522e-06	1.74975e-05	136.842	136.575	203.664	182.314	269.589	241.79
ZNF669	NM_024804	2649.41	0.495894	0.0725948	6.83099	8.43303e-12	4.77718e-11	0.187125	0.0730449	2.56179	0.0104135	0.0215144	2304.76	2175.75	3085.68	3230.28	2539.59	2560.37
WDR4	NM_033661	8576.13	0.495627	0.0590387	8.39495	4.66105e-17	3.91727e-16	0.418178	0.0590482	7.08199	1.42101e-12	9.679e-12	6871.17	6863.97	9939.72	9427.94	9371.62	8982.36
CPSF4	NM_001081559	4789.59	0.495555	0.0624868	7.93056	2.18167e-15	1.6123e-14	0.377245	0.0625503	6.03107	1.62878e-09	8.15723e-09	3926.25	3822.38	5579.71	5345.52	5038.27	5025.42
NDUFA13	NM_015965	3220.84	0.495161	0.0708404	6.98981	2.7526e-12	1.63194e-11	0.395713	0.0708951	5.58167	2.38223e-08	1.04459e-07	2639.37	2548.54	3770.63	3542.53	3331.57	3492.41
RBM15B	NM_013286	4937.91	0.494853	0.0644316	7.68028	1.58737e-14	1.10669e-13	0.245158	0.0646369	3.79284	0.000148932	0.000413459	4205.56	4037.12	5993.87	5622.52	4869.38	4899.01
LINC00115	NR_024321	3156.25	0.494829	0.0758809	6.52113	6.97789e-11	3.67508e-10	0.522417	0.0757515	6.89646	5.33144e-12	3.43917e-11	2404.11	2520.2	3348.51	3589.87	3699.77	3375.03
GGA1	NM_001001560	5645.12	0.494787	0.0626937	7.89214	2.97052e-15	2.17762e-14	0.497162	0.0626302	7.93807	2.05357e-15	1.89015e-14	4490.49	4374.69	6448.98	6044.56	6288.66	6223.34
ELOF1	NM_032377	3348.07	0.494645	0.0709484	6.9719	3.12688e-12	1.83947e-11	0.243315	0.0712257	3.41611	0.000635216	0.00161292	2682.48	2908.45	3848	4030.04	3288.56	3330.89
LINC01136	NR_034151	765.995	0.494178	0.115656	4.27282	1.93013e-05	5.83933e-05	0.524245	0.115298	4.54687	5.44506e-06	1.80635e-05	563.303	631.337	793.038	889.41	834.991	883.889
TUBGCP2	NR_046330	4829.2	0.493448	0.0697108	7.07849	1.4573e-12	8.7816e-12	0.377447	0.0697648	5.41028	6.29252e-08	2.62677e-07	3885.01	3930.61	5783.38	5222.64	5213.45	4940.15
DCT	NM_001322186	1332.34	0.493418	0.0904351	5.45604	4.86864e-08	1.9647e-07	0.756176	0.0895233	8.44669	2.99672e-17	3.33385e-16	968.206	982.653	1410.86	1336.63	1701.45	1594.21
PDLIM4	NM_001131027	6894.39	0.493132	0.061775	7.98272	1.43141e-15	1.07387e-14	0.623286	0.061621	10.1148	4.74786e-24	9.98847e-23	5185.01	5292.07	7632.28	7117.29	8172.63	7967.04
COQ10A	NM_144576	1425.28	0.492998	0.108916	4.52642	5.99913e-06	1.9235e-05	0.65886	0.108416	6.07713	1.22354e-09	6.22256e-09	1160.35	985.23	1624.76	1395.05	1801.11	1585.18
ALDH6A1	NM_001278594	1384.24	0.492668	0.0874546	5.63341	1.7668e-08	7.45322e-08	0.241842	0.0879976	2.74828	0.00599085	0.012949	1126.61	1187.09	1588.35	1667.01	1345.85	1390.54
RHOC	NM_001042678	2667.99	0.492334	0.0871607	5.64858	1.61779e-08	6.84742e-08	0.810962	0.0866088	9.36351	7.71305e-21	1.21029e-19	2101.37	1747.13	2694.28	2716.58	3442.76	3305.8
RRAS	NM_006270	1044.42	0.492173	0.099072	4.96783	6.77074e-07	2.42554e-06	0.905608	0.0975235	9.28605	1.6012e-20	2.44353e-19	697.333	766.194	1035.39	1024.38	1387.81	1355.43
GNG11	NM_004126	1387.34	0.491565	0.088137	5.57728	2.4431e-08	1.01557e-07	0.260749	0.0886167	2.94244	0.00325641	0.00738101	1167.85	1141.56	1670.27	1577.37	1426.62	1340.38
ZFPL1	NM_006782	1201.71	0.491355	0.0936756	5.24529	1.5604e-07	5.98019e-07	0.428421	0.0936756	4.57346	4.79747e-06	1.6039e-05	1009.45	913.077	1361.93	1339.65	1304.94	1281.19
FABP6	NM_001130958	632.418	0.491141	0.127366	3.85615	0.000115184	0.000314747	0.637185	0.126486	5.0376	4.71404e-07	1.76856e-06	498.631	459.545	671.295	674.863	812.962	677.213
H2AFX	NM_002105	19047.2	0.490787	0.0562263	8.72877	2.57453e-18	2.36144e-17	0.532046	0.0561929	9.46821	2.84688e-21	4.66643e-20	14345.9	15327.3	20926.2	20773.7	21821	21088.9
LOC105370687	NR_158216	4165.44	0.49038	0.073012	6.71643	1.86227e-11	1.02611e-10	0.386062	0.0730584	5.28429	1.26191e-07	5.08785e-07	3183.93	3548.37	4701.34	4758.29	4557.83	4242.87
SEC13	NM_183352	4616.17	0.490236	0.06619	7.40649	1.29686e-13	8.48828e-13	0.186843	0.0664673	2.81105	0.00493798	0.0108263	3748.17	4068.05	5567.2	5415.02	4433.01	4465.6
MORN1	NM_024848	11066.4	0.490057	0.0687597	7.1271	1.02509e-12	6.25821e-12	0.518153	0.0687185	7.54022	4.69168e-14	3.75203e-13	8824.45	8481.39	12993.5	11315.5	12461.9	12321.3
TNFAIP2	NM_001371221	4108.76	0.49004	0.084817	5.77762	7.57661e-09	3.32164e-08	0.938749	0.0843249	11.1325	8.71268e-29	2.74564e-27	3020.84	2684.26	4291.74	3721.82	5691.79	5242.13
PIGT	NM_001184730	3969.6	0.49001	0.0652946	7.5046	6.16159e-14	4.12414e-13	0.45006	0.0652637	6.89602	5.3478e-12	3.44875e-11	3101.45	3215.1	4346.35	4524.61	4350.14	4279.99
SIVA1	NM_006427	3117.76	0.489834	0.08702	5.62898	1.81277e-08	7.64005e-08	0.546555	0.0868692	6.29171	3.13995e-10	1.69707e-09	2583.13	2257.35	3614.75	3182.94	3667.25	3401.12
MEX3B	NM_032246	1762.54	0.489757	0.110919	4.41546	1.00795e-05	3.15326e-05	0.567554	0.110673	5.1282	2.92523e-07	1.12449e-06	1518.39	1203.41	2063.95	1757.67	2110.56	1921.28
HAUS8	NM_033417	5861.58	0.489021	0.0590353	8.28354	1.19566e-16	9.75011e-16	0.225089	0.0592389	3.79968	0.000144884	0.000402978	4982.56	4862.59	6980.33	6837.27	5736.89	5769.86
CREB3	NM_006368	1613.01	0.488991	0.0901407	5.42475	5.80345e-08	2.32342e-07	0.276879	0.0904983	3.0595	0.00221708	0.00517136	1360.92	1316.79	1863.7	1893.65	1506.34	1736.68
ARF6	NM_001663	3425.07	0.487994	0.0664725	7.34129	2.1154e-13	1.36343e-12	0.276211	0.0667003	4.14107	3.45686e-05	0.000104292	2893.37	2794.2	3969.74	4005.87	3494.16	3393.09
RBM22	NM_018047	4718.02	0.487682	0.0645924	7.55015	4.34757e-14	2.93236e-13	0.290832	0.0647452	4.49194	7.05761e-06	2.31501e-05	4038.72	3769.99	5543.3	5404.95	4788.61	4762.57
KRBA1	NM_032534	1466.66	0.487351	0.0847851	5.74808	9.02648e-09	3.91948e-08	0.63696	0.0842053	7.56437	3.89754e-14	3.14565e-13	1120.98	1102.91	1584.94	1533.05	1745.51	1712.6
TMEM147-AS1	NR_038396	4145.53	0.486914	0.0762723	6.38389	1.7265e-10	8.79423e-10	0.663489	0.0760155	8.72833	2.58464e-18	3.2162e-17	3079.89	3160.12	4696.79	4052.2	4948.06	4936.13
SLMO2-ATP5E	NR_037930	9781.11	0.486646	0.0599724	8.11449	4.87829e-16	3.8051e-15	0.302585	0.060044	5.03938	4.6704e-07	1.75248e-06	8041.83	8104.31	11540.6	11084.9	10314.7	9600.38
ZNF778	NR_037705	2406.76	0.486112	0.0779604	6.23537	4.50719e-10	2.21318e-09	0.282731	0.0782211	3.61451	0.000300921	0.00080133	2056.38	1936.96	2668.11	2922.06	2444.13	2412.89
PTPN23	NM_001304482	4379.65	0.48605	0.0633632	7.67086	1.70845e-14	1.18892e-13	0.433855	0.0633495	6.84859	7.45814e-12	4.7386e-11	3476.36	3527.76	5015.37	4796.57	4742.46	4719.42
NEU1	NM_000434	3242.76	0.485783	0.0722604	6.72268	1.7841e-11	9.84712e-11	0.449585	0.0722207	6.22516	4.81074e-10	2.55139e-09	2596.25	2570.87	3440.67	3792.33	3553.96	3502.45
STK16	NM_001330213	4552.46	0.485078	0.0649146	7.47256	7.86522e-14	5.2154e-13	0.472327	0.0648559	7.28271	3.27184e-13	2.36728e-12	3614.14	3598.19	5137.11	4958.74	5154.71	4851.86
FSCN1	NM_003088	12830	0.484804	0.079459	6.10132	1.05199e-09	4.98515e-09	0.668425	0.079377	8.42089	3.73633e-17	4.1105e-16	10096.3	9202.92	14443.1	12565.6	16299.1	14373
SH2B2	NM_020979	1905.93	0.484408	0.0974844	4.96908	6.72713e-07	2.41068e-06	0.570297	0.0972111	5.86659	4.44856e-09	2.12131e-08	1491.21	1452.51	2276.71	1844.29	2246.92	2123.94
RPL18	NR_073022	6383.32	0.484255	0.0589503	8.21463	2.12818e-16	1.70374e-15	0.278379	0.0590826	4.71168	2.45679e-06	8.47857e-06	5372.46	5232.8	7298.91	7534.3	6388.31	6473.16
FBRS	NM_001105079	3095.95	0.484213	0.0709087	6.82867	8.5703e-12	4.85132e-11	0.58423	0.0706558	8.26867	1.35464e-16	1.38778e-15	2424.73	2340.67	3440.67	3226.25	3523.54	3619.83
RPS6KL1	NM_001370255	2212.86	0.484065	0.0841337	5.75352	8.7405e-09	3.80263e-08	0.811798	0.0834267	9.73068	2.23096e-22	4.00238e-21	1618.68	1577.05	2365.46	2106.18	2911.98	2697.82
RTL8A	NM_001078172	1658.18	0.484015	0.0951867	5.0849	3.67816e-07	1.35802e-06	0.769794	0.0944412	8.15104	3.60813e-16	3.53734e-15	1210.96	1212.85	1794.29	1597.51	2209.16	1924.29
ARL16	NM_001040025	2411.93	0.483672	0.0824182	5.86851	4.39739e-09	1.96837e-08	0.514729	0.0822561	6.25764	3.90856e-10	2.09191e-09	1979.53	1802.1	2776.2	2512.1	2763.02	2638.62
C17orf53	NM_001171251	3750.36	0.483149	0.0705564	6.8477	7.50472e-12	4.26722e-11	0.542414	0.0703984	7.70491	1.30931e-14	1.11228e-13	2955.23	2882.68	4270.12	3892.05	4312.37	4189.69
FAM86FP	NR_024254	2897.46	0.483075	0.0835726	5.7803	7.45655e-09	3.27152e-08	0.542756	0.0833993	6.50792	7.61996e-11	4.39305e-10	2316.95	2192.93	3390.61	2915.01	3379.83	3189.42
SNHG17	NR_152762	12559.8	0.482855	0.0544442	8.86879	7.3942e-19	6.97596e-18	0.171234	0.0545727	3.13771	0.00170271	0.00404701	10569.7	10817.8	14688.8	15199.5	11937.4	12145.7
SDK2	NM_001144952	197.757	0.482836	0.196427	2.4581	0.0139674	0.0277087	0.630735	0.194585	3.24143	0.00118932	0.00290464	142.466	158.049	213.904	206.488	232.874	232.761
BAG5	NM_001015048	2299.84	0.482306	0.0771303	6.25313	4.02294e-10	1.9874e-09	0.398789	0.07717	5.16767	2.37036e-07	9.2169e-07	1912.98	1801.24	2653.32	2535.27	2514.41	2381.78
MVD	NM_002461	1169.63	0.481751	0.102729	4.68952	2.7385e-06	9.14466e-06	0.339181	0.102959	3.29433	0.000986553	0.00243924	1025.38	891.603	1409.72	1267.13	1244.09	1179.86
SCAMP1-AS1	NR_105014	2769.91	0.481433	0.07375	6.52791	6.66949e-11	3.51917e-10	0.426963	0.0737354	5.79047	7.01894e-09	3.269e-08	2164.17	2278.83	3020.83	3181.93	2905.68	3068.03
ANPEP	NM_001150	1511.18	0.481107	0.0943721	5.09797	3.43311e-07	1.27249e-06	0.68912	0.0937286	7.3523	1.94828e-13	1.4554e-12	1192.21	1070.27	1674.82	1483.69	1800.06	1846.03
PCSK7	NM_004716	4299.97	0.481079	0.0740501	6.49666	8.21207e-11	4.30421e-10	0.29379	0.0741858	3.96019	7.489e-05	0.000216288	3543.84	3580.15	4980.1	4963.77	4062.71	4669.26
RNASEH1-AS1	NR_038429	2025.62	0.480901	0.0798204	6.02479	1.69325e-09	7.88938e-09	0.344551	0.0799776	4.30809	1.64668e-05	5.1756e-05	1704.9	1611.41	2286.95	2339.86	2182.94	2027.63
KAT8	NM_032188	3367.92	0.48086	0.0683587	7.03437	2.00168e-12	1.19764e-11	0.2139	0.0686701	3.11489	0.00184014	0.00434598	2876.5	2807.09	4071.01	3861.83	3236.11	3354.97
ZNF276	NR_110128	3804.02	0.479889	0.0763694	6.28379	3.30421e-10	1.64517e-09	0.559967	0.0762012	7.34854	2.00386e-13	1.49544e-12	3123.94	2776.17	4254.19	3973.64	4461.33	4234.84
B3GALT4	NM_003782	2755.06	0.479664	0.0951122	5.04314	4.57955e-07	1.67132e-06	0.812108	0.094604	8.5843	9.13944e-18	1.06896e-16	2119.18	1863.95	3041.31	2514.12	3614.8	3377.04
ST6GALNAC4	NM_175039	1260.97	0.479358	0.0936106	5.12077	3.04296e-07	1.1349e-06	0.588402	0.0931145	6.31912	2.63059e-10	1.43078e-09	1024.44	917.372	1365.35	1340.66	1438.16	1479.84
HSPG2	NM_005529	37303.3	0.479195	0.0554812	8.63706	5.76776e-18	5.18188e-17	0.383688	0.0554865	6.91497	4.6795e-12	3.03805e-11	30717.3	29796.5	43719.5	40636.9	39249.8	39699.8
CDRT1	NM_001282540	343.706	0.479172	0.156286	3.066	0.0021694	0.00495963	0.894714	0.153278	5.83718	5.30912e-09	2.50857e-08	253.064	231.92	353.852	322.323	440.573	460.505
PCIF1	NM_022104	6319.85	0.478681	0.0615382	7.7786	7.33293e-15	5.24235e-14	0.233661	0.0617023	3.78692	0.000152527	0.000422617	5478.38	5146.04	7461.61	7341.91	6340.06	6151.1
POLD4	NR_046413	1829.21	0.478628	0.0800582	5.9785	2.25197e-09	1.03759e-08	0.464294	0.0799441	5.80774	6.33233e-09	2.96315e-08	1479.96	1429.31	2028.68	2024.59	1947.96	2064.75
ATXN2L	NM_148416	6522.49	0.478562	0.0591686	8.08811	6.05975e-16	4.68495e-15	0.312792	0.059261	5.27821	1.30452e-07	5.24758e-07	5486.81	5278.32	7607.25	7392.27	6668.39	6701.9
MBD3	NM_001281453	13962.7	0.478549	0.0681568	7.0213	2.19821e-12	1.31281e-11	0.507212	0.0681236	7.44547	9.66031e-14	7.4661e-13	11269.8	10691.5	16328.4	14273.9	15762	15450.5
SIPA1L3	NM_015073	26618.4	0.478339	0.0525209	9.1076	8.4228e-20	8.48012e-19	0.540758	0.0524901	10.3021	6.89464e-25	1.57718e-23	21143.1	20363.4	29410.7	28413.8	30094.3	30285
PNPLA3	NM_025225	3853.95	0.478217	0.069187	6.91194	4.78057e-12	2.7687e-11	0.336346	0.0692894	4.85423	1.20856e-06	4.31664e-06	3277.65	3048.46	4469.23	4342.29	4097.33	3888.71
RPL12	NM_000976	18733.5	0.478196	0.0733476	6.51959	7.05018e-11	3.71144e-10	0.471661	0.0733333	6.43174	1.26151e-10	7.1056e-10	14646.8	15091.1	19860.1	21563.4	22242.7	18997.1
PTMS	NM_002824	3825.71	0.478109	0.0945028	5.0592	4.21014e-07	1.54392e-06	0.678363	0.094256	7.19703	6.15396e-13	4.33153e-12	3200.8	2548.54	4246.22	3761.1	4640.7	4556.89
KIAA0930	NM_001009880	4518.93	0.478092	0.0642358	7.44276	9.86012e-14	6.49661e-13	0.734553	0.0638639	11.5018	1.29127e-30	4.58976e-29	3369.51	3313.88	4780.98	4529.64	5509.26	5610.34
RN7SL832P	NR_144555	1560.06	0.477607	0.0836637	5.70865	1.13876e-08	4.89168e-08	0.334854	0.083876	3.99224	6.54508e-05	0.000190462	1314.06	1248.07	1804.53	1762.7	1644.81	1586.18
TMEM222	NM_032125	5380.99	0.477567	0.0622225	7.67515	1.65225e-14	1.15122e-13	0.371686	0.0622664	5.96928	2.38304e-09	1.1694e-08	4259.92	4497.53	6126.99	6068.73	5750.53	5582.24
SNRNP70	NM_003089	11573.1	0.477548	0.0539402	8.85329	8.49788e-19	7.99074e-18	0.296473	0.054006	5.48963	4.02776e-08	1.71787e-07	9591.14	9587.74	13557.9	13147.7	11724.5	11829.7
ZBTB4	NM_020899	7547.77	0.477383	0.0625058	7.63742	2.21622e-14	1.52874e-13	0.478941	0.0624586	7.66814	1.74509e-14	1.46177e-13	6137.28	5824.62	8626.71	8027.85	8374.04	8296.11
LINC01460	NR_135200	1100.53	0.477105	0.094268	5.06115	4.16726e-07	1.52893e-06	0.2401	0.0948561	2.5312	0.0113674	0.023316	906.346	941.423	1280.01	1292.31	1127.66	1055.45
ATP5MF	NM_001003714	3920.98	0.476961	0.0746692	6.38765	1.68449e-10	8.58793e-10	0.294942	0.0748106	3.94252	8.06287e-05	0.000232009	3225.17	3276.94	4218.92	4827.79	3937.88	4039.2
SRM	NM_003132	2234.76	0.476576	0.0983999	4.84326	1.27728e-06	4.42878e-06	1.0011	0.0975021	10.2675	9.87303e-25	2.2272e-23	1572.75	1479.13	2355.22	1893.65	3174.22	2933.59
SDF2L1	NM_022044	627.014	0.476293	0.130626	3.64623	0.000266113	0.000692166	1.02444	0.128109	7.99668	1.27823e-15	1.198e-14	464.889	385.674	628.059	555	870.656	857.804
MAPK7	NM_139033	3497.73	0.476252	0.0728448	6.5379	6.23899e-11	3.29965e-10	0.558033	0.0726507	7.68104	1.57796e-14	1.33255e-13	2796.83	2635.3	3954.95	3602.96	4034.39	3961.95
LOC730183	NR_144637	2301.35	0.476177	0.0810603	5.87435	4.24498e-09	1.90389e-08	0.467214	0.0809605	5.77089	7.88552e-09	3.64874e-08	1797.69	1860.51	2696.56	2395.26	2567.91	2490.14
CFAP53	NM_145020	2041.52	0.47572	0.0832366	5.71528	1.09526e-08	4.71281e-08	0.387364	0.0832879	4.6509	3.30494e-06	1.12539e-05	1652.42	1658.66	2426.9	2179.71	2239.58	2091.84
HDAC4-AS1	NR_135575	3758.56	0.475425	0.0795946	5.97308	2.32813e-09	1.07095e-08	0.577022	0.0794068	7.26666	3.68491e-13	2.65519e-12	3140.81	2669.65	4061.9	4013.93	4415.17	4249.89
SLC6A6	NM_003043	13277.7	0.475301	0.0551972	8.61096	7.2449e-18	6.47071e-17	0.701484	0.0550636	12.7395	3.56563e-37	2.13788e-35	10028.9	9806.77	13999.3	13576.8	15825	16429.7
METTL1	NM_005371	1531.2	0.475078	0.102201	4.64846	3.34415e-06	1.10585e-05	0.333549	0.102375	3.25812	0.00112153	0.00274792	1230.64	1286.73	1649.79	1848.32	1436.06	1735.67
RASL11A	NM_206827	1004.68	0.474754	0.135258	3.51	0.000448112	0.0011309	0.8049	0.134282	5.99411	2.04598e-09	1.01338e-08	796.684	660.542	1163.96	862.214	1343.75	1200.93
CHRFAM7A	NM_148911	1352.28	0.474443	0.0877672	5.40569	6.45582e-08	2.56925e-07	0.381578	0.0878545	4.34329	1.40362e-05	4.44848e-05	1126.61	1071.13	1547.39	1505.85	1458.09	1404.59
SH3RF2	NM_152550	3885.57	0.474306	0.0705931	6.71887	1.83139e-11	1.00983e-10	0.195606	0.0708702	2.76006	0.00577906	0.0125221	3197.05	3398.91	4385.03	4777.43	3806.76	3748.25
ZNF408	NM_024741	1475.19	0.474303	0.0861841	5.50337	3.72592e-08	1.52381e-07	0.429614	0.0861347	4.9877	6.11019e-07	2.25778e-06	1185.65	1183.65	1595.18	1695.22	1635.37	1556.09
CILP2	NM_153221	187.517	0.474223	0.20541	2.30867	0.0209621	0.040084	0.619085	0.203576	3.04106	0.00235748	0.00547587	137.78	148.6	217.317	181.307	222.385	217.712
ARFGAP2	NM_001242832	5210.65	0.473993	0.0676645	7.00504	2.46922e-12	1.46774e-11	0.351626	0.0677226	5.19215	2.07882e-07	8.14794e-07	4406.13	4124.74	6147.47	5702.09	5340.38	5543.12
DDX41	NM_001321732	4434.23	0.47383	0.0701298	6.75647	1.41393e-11	7.85348e-11	0.610458	0.0699112	8.7319	2.50428e-18	3.11789e-17	3580.39	3215.95	4638.76	4796.57	5222.89	5150.83
NUDT17	NM_001012758	1880.77	0.473667	0.10448	4.53358	5.79911e-06	1.86409e-05	0.706181	0.10397	6.79214	1.10482e-11	6.90215e-11	1419.97	1386.37	2202.76	1697.23	2309.86	2268.41
TOB1-AS1	NR_038458	2927.08	0.473664	0.0740876	6.39329	1.6235e-10	8.28808e-10	0.452458	0.074021	6.11256	9.80442e-10	5.03067e-09	2331.94	2343.25	3081.13	3408.56	3216.18	3181.4
SNORD86	NR_004399	261.732	0.473473	0.197558	2.39663	0.0165467	0.0323828	1.20007	0.192375	6.23818	4.42704e-10	2.35557e-09	161.211	173.51	269.656	196.415	416.447	353.154
ACSL5	NM_203379	531.8	0.473269	0.130637	3.62277	0.000291463	0.00075336	0.455272	0.130416	3.49093	0.00048134	0.00124482	412.401	436.353	555.241	622.486	610.509	553.81
BET1L	NM_016526	3635.82	0.472915	0.0793457	5.96019	2.51946e-09	1.15593e-08	0.590917	0.0791317	7.46751	8.1727e-14	6.37695e-13	2941.17	2661.07	4129.03	3647.28	4278.8	4157.59
GPKOW	NM_015698	962.857	0.472125	0.103156	4.5768	4.72148e-06	1.53262e-05	0.322184	0.103461	3.11406	0.00184529	0.00435626	821.054	767.912	1069.52	1133.17	944.085	1041.4
CHRM5	NM_012125	1096.23	0.47211	0.105015	4.49566	6.93558e-06	2.20606e-05	0.265199	0.105452	2.51488	0.0119074	0.0243426	990.701	842.642	1285.7	1256.05	1153.88	1048.43
ACADSB	NM_001609	2579.71	0.471165	0.0831188	5.66857	1.43993e-08	6.12536e-08	0.535903	0.0829148	6.4633	1.02443e-10	5.80899e-10	2095.75	1940.4	2615.77	2975.44	3011.63	2839.28
XXYLT1	NM_152531	8329.8	0.470946	0.0574955	8.19101	2.59037e-16	2.06288e-15	0.308079	0.0575678	5.35159	8.71861e-08	3.58177e-07	6969.58	6821.02	9775.87	9339.3	8571.25	8501.79
PRSS27	NM_031948	802.926	0.470437	0.11428	4.11654	3.84607e-05	0.000111672	0.601229	0.113561	5.29434	1.19446e-07	4.82786e-07	624.226	609.863	921.608	789.691	968.212	903.954
GTPBP2	NM_019096	3010.86	0.470343	0.0763886	6.15724	7.40225e-10	3.55358e-09	0.425548	0.0763609	5.57285	2.50605e-08	1.09593e-07	2471.6	2373.31	3545.35	3168.84	3196.25	3309.82
MAN2B2	NM_001292038	4494.7	0.470281	0.0645167	7.28929	3.11597e-13	1.97921e-12	0.718295	0.0641536	11.1965	4.24196e-29	1.3651e-27	3436.05	3255.47	4636.49	4632.38	5591.08	5416.7
DOT1L	NM_032482	13723.2	0.470256	0.0657749	7.14947	8.71147e-13	5.35569e-12	0.428521	0.0657666	6.51579	7.23076e-11	4.17395e-10	11272.6	10794.6	16228.3	14345.4	14924.9	14773.3
LTO1	NM_153451	5376.07	0.470115	0.0712068	6.60212	4.05332e-11	2.17757e-10	0.311119	0.0712938	4.36389	1.27768e-05	4.06572e-05	4448.31	4446.85	6571.86	5753.46	5523.95	5512.02
LOC102724064	NR_135761	2917.13	0.469893	0.101929	4.61002	4.02623e-06	1.3182e-05	0.285729	0.102071	2.79933	0.00512088	0.011195	2608.44	2247.9	3749.01	2978.46	3076.67	2842.29
LINC01465	NR_121682	2320.7	0.469807	0.0781957	6.00808	1.87728e-09	8.71119e-09	0.200496	0.0785963	2.55096	0.0107427	0.0221364	1949.53	1990.22	2703.38	2752.84	2382.24	2146.01
RPP25L	NM_148178	3436.17	0.46947	0.0829049	5.66276	1.48961e-08	6.3281e-08	0.613771	0.082657	7.42552	1.12335e-13	8.59161e-13	2852.13	2415.4	3703.5	3587.86	4163.42	3894.73
GGA3	NM_001172703	7331.2	0.469333	0.0623457	7.52791	5.15594e-14	3.4663e-13	0.427522	0.0623294	6.85908	6.93065e-12	4.41577e-11	5753.94	6039.36	8413.94	7917.05	8083.47	7779.43
MCRS1	NM_001278341	5109.19	0.469278	0.0625783	7.49906	6.42793e-14	4.29609e-13	0.312497	0.0626802	4.98558	6.17778e-07	2.28201e-06	4262.73	4191.74	5696.9	6005.28	5185.13	5313.37
FLJ37453	NR_024279	7585.67	0.469212	0.0600314	7.8161	5.44836e-15	3.93706e-14	0.406318	0.060031	6.76847	1.30149e-11	8.0601e-11	6291.93	5977.52	8644.91	8340.1	8253.4	8006.17
PNMA2	NM_007257	1553.15	0.469128	0.0839837	5.58594	2.32437e-08	9.68338e-08	0.238602	0.0844344	2.82589	0.00471493	0.0103772	1354.36	1260.96	1798.84	1820.12	1532.57	1552.07
CMTR2	NM_001324377	3244.63	0.46792	0.0722492	6.47648	9.38892e-11	4.89961e-10	0.429844	0.0722122	5.9525	2.64072e-09	1.28863e-08	2568.14	2649.9	3706.91	3512.31	3650.46	3380.05
YDJC	NR_163922	2337.87	0.467875	0.0831102	5.62958	1.8065e-08	7.61505e-08	0.570532	0.082819	6.8889	5.62237e-12	3.61967e-11	1916.73	1710.19	2575.95	2439.58	2790.3	2594.48
MINCR	NR_120682	3300.52	0.467673	0.0679036	6.88731	5.68572e-12	3.27047e-11	0.184712	0.0682501	2.7064	0.00680177	0.0145417	2748.09	2878.38	3816.14	3964.57	3201.5	3194.44
LINC01003	NR_027387	1783.53	0.467499	0.0976158	4.78917	1.67471e-06	5.72579e-06	0.631193	0.0971727	6.49558	8.27135e-11	4.74816e-10	1413.41	1308.2	2042.33	1722.41	2212.31	2002.55
TEN1	NM_001113324	3964	0.467283	0.0658011	7.10145	1.23455e-12	7.4928e-12	0.223765	0.0660443	3.38811	0.000703764	0.00177648	3416.37	3283.81	4529.53	4731.09	3859.21	3963.96
FAM89B	NM_001098785	632.485	0.467194	0.139112	3.35841	0.000783911	0.00191309	0.79886	0.137595	5.80589	6.40252e-09	2.99415e-08	490.195	430.34	714.531	559.029	842.334	758.479
ATP5F1E	NM_006886	7820.92	0.467038	0.0621213	7.51817	5.55499e-14	3.72578e-13	0.242301	0.062238	3.89314	9.89553e-05	0.000281192	6394.1	6766.9	9195.6	8998.85	8040.46	7529.61
CAPN10-DT	NR_103792	2630.56	0.466943	0.0711573	6.56213	5.30462e-11	2.82187e-10	0.221737	0.0714995	3.10124	0.00192715	0.00453503	2182.92	2265.08	3025.38	3122.5	2567.91	2619.56
NDST2	NR_160743	2476.48	0.466925	0.100656	4.63882	3.50408e-06	1.15605e-05	0.559219	0.100443	5.56753	2.58379e-08	1.12733e-07	2155.73	1699.03	2822.85	2504.05	2870.02	2807.17
LOC440292	NR_157580	703.142	0.466925	0.117373	3.97812	6.9463e-05	0.00019522	0.534075	0.116835	4.57119	4.84953e-06	1.61964e-05	565.177	536.851	728.184	793.72	753.17	841.751
CITED2	NM_006079	8963.13	0.466777	0.0755119	6.1815	6.34955e-10	3.06825e-09	0.376239	0.0755257	4.98161	6.30581e-07	2.32742e-06	7697.85	6918.08	9371.96	10822	9531.07	9437.85
KPTN	NM_001291296	829.519	0.466671	0.107165	4.3547	1.3325e-05	4.11156e-05	0.362161	0.107328	3.37435	0.000739911	0.00186216	676.713	680.298	971.671	904.518	833.942	909.974
DDX27	NM_001348187	6997.21	0.466538	0.0577107	8.08408	6.26372e-16	4.8328e-15	0.306963	0.0577938	5.31136	1.08812e-07	4.41919e-07	5723.94	5877.02	7933.8	8096.35	7120.5	7231.64
[truncated: 1,210 more rows]
