# Supplementary material for: Deconvolution of multiplexed transcriptional responses to wood smoke particles defines rapid aryl hydrocarbon receptor signaling dynamics
Source: J Biol Chem. 2021 Sep 11;297(4):101147. doi: 10.1016/j.jbc.2021.101147 (PMC8517214; doi:10.1016/j.jbc.2021.101147)
Supplement: Supplemental Table S5 [file mmc5.xlsx]

## Sheet: LATE
Supplemental Table S5. DESeq2 output for WSP-induced late genes identified by PRO-seq.
			Comparison between Vehicle vs WSP 120 min					Comparison between WSP 30 min and WSP 120 min				Normalized Read Counts
Gene	Accession	baseMean	log2FoldChange (veh vs 120)	lfcSE	stat	pvalue	padj	log2FoldChange	lfcSE	pvalue	padj	V1	V2	30WSP1	30WSP2	120WSP1	120WSP2
PCBP3	NM_001348240	11199.6	1.85088	0.055002	33.6511	3.00889e-248	2.28515e-244	0.588401	0.054105	1.51391e-27	2.45326e-26	4788.54	4802.46	11556.5	11453.5	17021.9	17574.4
RELB	NM_006509	3561.02	1.88642	0.0742304	25.413	1.81121e-142	4.58519e-139	0.358976	0.0715669	5.2773e-07	1.99268e-06	1410.6	1407.84	4284.91	3842.69	5205.06	5215.04
GALNT18	NM_001363464	8404.99	1.17333	0.0566337	20.7179	2.38976e-95	2.47492e-92	1.50485	0.0572953	4.8367e-152	1.03962e-149	6181.33	6270.42	4925.48	4969.82	13772.1	14310.8
COL27A1	NM_032888	4545.43	1.21658	0.0615434	19.7678	5.63547e-87	4.27995e-84	1.09307	0.0617784	4.71092e-70	2.88531e-68	3061.14	3118.03	3387.19	3345.11	7210.71	7150.37
ICAM4	NM_001544	1122.2	2.07479	0.107604	19.2818	7.63875e-83	4.83448e-80	1.41753	0.105454	3.4221e-41	9.49685e-40	508.941	482.737	853.341	712.132	2011.95	2164.07
ICAM1	NM_000201	2226.3	1.54037	0.0838896	18.3619	2.65268e-75	1.28593e-72	0.63717	0.0821287	8.61452e-15	6.55336e-14	1208.15	1103.77	2282.4	2041.71	3357.8	3363.99
HS3ST2	NM_006043	346.808	3.44817	0.190239	18.1255	2.00544e-73	8.78691e-71	0.610868	0.148159	3.73889e-05	0.000114391	48.7383	60.1274	382.297	397.867	596.872	594.944
TNFAIP3	NM_001270508	1152.21	1.66754	0.0936229	17.8112	5.78236e-71	2.3526e-68	0.745858	0.090325	1.48761e-16	1.28046e-15	572.676	566.056	1096.83	1060.64	1802.15	1814.93
NFKB2	NM_001322935	2636.47	1.31078	0.0745773	17.5762	3.75184e-69	1.40134e-66	0.525201	0.0732993	7.76997e-13	5.09295e-12	1534.32	1504.9	2718.18	2522.18	3836.13	3703.1
L1CAM	NM_001278116	5800.36	1.04654	0.0637524	16.4157	1.47672e-60	3.91227e-58	0.872756	0.0638555	1.58416e-42	4.56303e-41	4218.68	4080.07	4858.35	4504.46	8670.9	8469.68
HELZ2	NM_001037335	8746.96	1.28799	0.0819301	15.7206	1.09202e-55	2.28262e-53	0.352827	0.0814919	1.49382e-05	4.79443e-05	4956.31	4845.41	10339.1	8406.58	12276.3	11658.1
SBNO2	NM_014963	28428.6	1.03196	0.0659686	15.6432	3.69607e-55	7.32272e-53	0.685896	0.0659469	2.46034e-25	3.5614e-24	20185.2	19336.1	26761.9	23476.2	41190.4	39621.5
COL18A1	NM_130445	5674.1	1.11221	0.0734734	15.1375	9.15698e-52	1.55696e-49	0.563407	0.0731552	1.34442e-14	1.00761e-13	3717.24	3643.72	5774.27	4997.01	8112.84	7799.49
PIK3CD	NM_005026	6068.45	0.952384	0.0632542	15.0564	3.1318e-51	5.13346e-49	0.914894	0.0635162	4.87582e-47	1.63609e-45	4647.95	4543.05	4909.55	4525.61	8966.71	8817.82
ADGRE5	NM_001025160	3346.79	0.985122	0.0659735	14.9321	2.03758e-50	3.09495e-48	0.994724	0.0665362	1.55484e-50	5.76023e-49	2568.14	2486.7	2528.16	2492.97	4998.41	5006.36
BCL3	NM_005178	6201.81	1.03958	0.0703999	14.7668	2.39986e-49	3.31147e-47	0.252352	0.0698724	0.000304298	0.000827341	3968.43	3813.79	7145.31	6287.31	8007.94	7988.11
CSPG4	NM_001897	7042.18	0.897153	0.0614426	14.6015	2.74835e-48	3.6406e-46	0.5939	0.0613949	3.90979e-22	4.76877e-21	5236.56	5078.18	6590.07	6139.24	9676.87	9532.15
IRAK2	NM_001570	3517.18	1.12149	0.0770184	14.5613	4.9527e-48	6.44814e-46	0.468523	0.0763587	8.47187e-10	4.20621e-09	2384.43	2061.51	3518.04	3470.01	4892.46	4776.61
CEMIP	NM_001293298	1614.49	1.24087	0.0869002	14.2792	2.94946e-46	3.4286e-44	0.192729	0.0843147	0.022264	0.0437408	929.778	854.667	1807.95	1879.55	2054.96	2160.06
TNIP1	NM_001252390	6592.06	0.928164	0.0654749	14.1759	1.29212e-45	1.4086e-43	0.278565	0.0650883	1.87057e-05	5.92425e-05	4579.53	4266.47	7145.31	6731.51	8210.4	8619.17
SQSTM1	NM_001142298	16612.3	0.927453	0.0660637	14.0388	9.02585e-45	9.5206e-43	0.959473	0.0661852	1.2694e-47	4.32964e-46	13542.7	12147.4	12969.6	12156.6	25088.5	23768.7
CCL2	NM_002982	1654.17	1.2154	0.0881125	13.7937	2.78164e-43	2.6629e-41	0.583646	0.0869104	1.87437e-11	1.08143e-10	971.018	1065.97	1514.4	1641.83	2310.91	2420.91
NFATC2	NM_001136021	1305.9	1.23364	0.0895922	13.7696	3.88623e-43	3.68933e-41	0.527088	0.0877938	1.92866e-09	9.24137e-09	810.744	761.9	1303.9	1262.1	1834.67	1862.09
RHBDF2	NM_024599	13325.6	0.871397	0.0636923	13.6813	1.31246e-42	1.20577e-40	0.886808	0.0638372	7.11068e-44	2.1659e-42	10833	10104	10852.2	9864.09	18971.9	19328.2
HECW2	NM_001348768	1027.91	1.36854	0.100077	13.675	1.43304e-42	1.31126e-40	0.825169	0.0986874	6.19567e-17	5.44607e-16	575.487	647.658	885.199	898.475	1596.55	1564.11
HDAC5	NM_001015053	3217.65	0.931376	0.0690777	13.483	1.96876e-41	1.64913e-39	0.305059	0.0683676	8.1183e-06	2.69043e-05	2198.85	2138.82	3445.22	3251.43	4157.12	4114.45
CORO7	NM_001201472	10116.2	0.843168	0.0638493	13.2056	8.14502e-40	6.12462e-38	0.170925	0.0635835	0.00718391	0.0155588	6999.58	6833.9	11581.5	10465.4	12630.8	12185.8
PPP2R5B	NM_006244	1588.02	1.30065	0.0989021	13.1508	1.68308e-39	1.24102e-37	1.26333	0.0996263	7.57131e-37	1.80068e-35	1157.54	965.474	1149.17	1029.42	2681.2	2545.32
CAPN1	NM_001198868	2705.24	0.959318	0.0737503	13.0076	1.10708e-38	7.59749e-37	1.33645	0.0753287	2.00303e-70	1.25033e-68	2200.72	2168.88	1721.47	1643.85	4415.17	4081.34
MGAT4B	NM_014275	4835.18	1.05007	0.0816455	12.8613	7.42938e-38	4.79521e-36	1.27212	0.0822517	5.87284e-54	2.41093e-52	3936.56	3449.59	3381.51	2952.28	7878.92	7412.23
ADCK5	NM_174922	8298.97	0.785934	0.0611141	12.8601	7.54772e-38	4.84918e-36	0.346124	0.0609639	1.36656e-08	6.02705e-08	6195.39	6007.58	8168.18	8382.41	10903.1	10137.1
PIEZO1	NM_001142864	11047.2	0.894508	0.0696105	12.8502	8.57933e-38	5.47539e-36	0.817523	0.0697151	9.30917e-32	1.80973e-30	8666.99	8268.37	9569.93	8296.79	15918.3	15562.9
SH2D5	NM_001103160	1623.76	1.1449	0.0892504	12.8279	1.14367e-37	7.19819e-36	0.350185	0.0875776	6.37272e-05	0.000189353	1008.51	961.179	1813.63	1604.56	2197.62	2157.05
STAT6	NM_001178080	2914.03	0.882494	0.0689951	12.7907	1.84839e-37	1.14751e-35	1.32047	0.0706857	7.08311e-78	5.15596e-76	2411.61	2469.52	1827.29	1776.8	4410.98	4588
PLOD3	NM_001084	2572.93	0.944692	0.0738938	12.7845	2.00263e-37	1.22986e-35	1.15545	0.0750682	1.8527e-53	7.44477e-52	2080.75	1993.65	1830.7	1691.19	3952.57	3888.71
DDAH2	NM_013974	4294.88	1.02532	0.080297	12.7691	2.43871e-37	1.48964e-35	0.441346	0.0798793	3.29176e-08	1.40264e-07	2773.4	2908.45	4627.38	3894.06	5737.94	5828.05
PLCB3	NM_000932	4083.74	0.928044	0.072778	12.7517	3.05013e-37	1.84335e-35	0.891824	0.0731154	3.20579e-34	6.92986e-33	3251.41	2986.61	3359.89	3037.89	5937.25	5929.38
SLC6A6	NM_003043	13277.7	0.701484	0.0550636	12.7395	3.56563e-37	2.13788e-35	0.226183	0.0549428	3.84321e-05	0.000117378	10028.9	9806.77	13999.3	13576.8	15825	16429.7
SLC22A18	NM_183233	2661.02	0.930502	0.073121	12.7255	4.26733e-37	2.53195e-35	0.68498	0.0731439	7.61736e-21	8.55789e-20	1912.04	1989.36	2389.35	2238.13	3774.24	3662.97
IKBKE	NM_001193322	2661.47	1.03319	0.0816793	12.6493	1.12898e-36	6.47929e-35	0.445514	0.0810067	3.80407e-08	1.61041e-07	1744.27	1765.17	2828.54	2448.65	3516.19	3665.98
NFKBIA	NM_020529	3617.72	1.20157	0.095211	12.6201	1.63623e-36	9.3433e-35	0.226299	0.0942714	0.0163723	0.0330493	2295.39	1827.87	4311.08	3793.34	4805.39	4673.27
PSMB10	NM_002801	2239.67	0.909484	0.0724778	12.5485	4.05363e-36	2.22549e-34	0.957093	0.0733348	6.27114e-39	1.61631e-37	1746.14	1747.99	1688.48	1692.19	3264.44	3298.78
EFHD2	NM_024329	2993.61	0.992034	0.079917	12.4133	2.21323e-35	1.15128e-33	0.48159	0.0794506	1.34859e-09	6.57527e-09	2095.75	1973.9	3101.61	2697.44	4041.73	4051.24
CHRM3	NM_001347716	1534.26	1.06987	0.0865276	12.3645	4.06736e-35	2.09662e-33	0.389191	0.085109	4.81122e-06	1.63439e-05	957.896	999.832	1507.57	1629.74	2027.69	2082.81
CXCL1	NR_046035	599.842	1.46728	0.119915	12.2361	1.99487e-34	9.88067e-33	1.01518	0.11849	1.05634e-17	9.79156e-17	355.228	346.162	464.217	494.564	956.673	982.21
MSC	NM_005098	1755.85	1.03518	0.0849118	12.1912	3.46183e-34	1.67818e-32	1.19053	0.086259	2.48532e-43	7.37311e-42	1406.85	1262.67	1235.64	1161.37	2755.68	2712.87
STMN3	NR_075070	3362.56	0.999352	0.0821053	12.1716	4.40416e-34	2.12144e-32	0.295948	0.0814059	0.000277482	0.000758598	2294.45	2065.8	3788.83	3311.87	4442.45	4271.96
AKT1	NM_001014432	7415.45	0.807193	0.0664996	12.1383	6.61825e-34	3.12195e-32	0.482528	0.0664407	3.79881e-13	2.5592e-12	5676.14	5440.67	7334.18	6590.49	9869.89	9581.32
RELL2	NM_001130029	2590.84	0.879498	0.0727112	12.0958	1.11189e-33	5.15952e-32	0.269365	0.0719207	0.000180175	0.000505556	1761.14	1798.67	2764.82	2670.24	3355.7	3194.44
TALDO1	NM_006755	4555.19	0.927704	0.077059	12.0389	2.21953e-33	1.01342e-31	0.79145	0.0772122	1.17944e-24	1.65982e-23	3581.33	3249.45	3972.02	3536.49	6710.35	6281.53
SIPA1L2	NM_020808	3182.46	0.868046	0.0722016	12.0225	2.70579e-33	1.22003e-31	1.23194	0.0734987	4.67669e-63	2.37314e-61	2520.33	2779.6	2029.81	2089.05	4797	4878.95
SLC39A13	NR_134854	3288.06	0.937507	0.078311	11.9716	5.00605e-33	2.18502e-31	0.182032	0.0774916	0.0188212	0.037514	2142.61	2142.25	3868.48	3368.27	4189.64	4017.13
PCYT2	NM_001184917	3642.97	1.08684	0.0910569	11.9358	7.69771e-33	3.30291e-31	0.870045	0.091112	1.30732e-21	1.53933e-20	2625.31	2473.81	3225.63	2702.48	5807.17	5023.42
FLII	NM_001256264	5524.39	0.798426	0.0671431	11.8914	1.3117e-32	5.5344e-31	0.163923	0.0667258	0.0140232	0.0287479	3989.05	3734.77	6211.18	5779.65	6857.21	6574.49
ADAMTS2	NM_014244	11101.1	0.657343	0.0553172	11.8832	1.44794e-32	6.08668e-31	0.542444	0.0554124	1.25271e-22	1.57951e-21	9126.25	9071.5	10080.8	9627.38	14248.3	14452.2
SLC35C1	NM_001145266	2271.02	0.963768	0.0811678	11.8738	1.61998e-32	6.77242e-31	0.537853	0.080763	2.74495e-11	1.56079e-10	1654.29	1519.5	2193.66	2069.92	3213.04	2975.73
TAGLN2	NM_003564	8458.24	0.863768	0.0731109	11.8145	3.28566e-32	1.33918e-30	0.248956	0.0728691	0.00063437	0.00164375	5714.57	5947.45	9584.73	8278.66	10929.4	10294.6
OSGIN1	NM_182981	1139.13	1.19168	0.101015	11.797	4.0429e-32	1.63322e-30	0.312706	0.0985528	0.00150885	0.00367282	639.222	694.041	1277.74	1176.48	1596.55	1450.74
HIST2H2BC	NR_036461	5885.06	0.747224	0.0634729	11.7723	5.41986e-32	2.16263e-30	0.346578	0.0633134	4.39973e-08	1.85259e-07	4255.23	4573.97	5940.39	5718.21	7348.13	7474.43
FBXW9	NM_032301	4430.66	0.84305	0.0716806	11.7612	6.18555e-32	2.46384e-30	0.450692	0.0714985	2.90981e-10	1.50744e-09	3214.86	3258.04	4514.74	3984.72	5771.51	5840.09
TICAM1	NM_182919	2756.74	0.86191	0.0733024	11.7583	6.4033e-32	2.54168e-30	0.512782	0.0731043	2.30963e-12	1.45206e-11	2062.94	1979.91	2676.08	2474.83	3699.77	3646.92
C3	NM_000064	1221.84	1.07464	0.0914776	11.7475	7.27019e-32	2.84982e-30	1.36165	0.0939388	1.30205e-47	4.42775e-46	908.22	958.602	794.176	737.313	1931.18	2001.54
OGFR	NM_007346	3739.09	0.995919	0.0848369	11.7392	8.02254e-32	3.12184e-30	1.15927	0.0854779	6.70965e-42	1.89433e-40	3134.25	2637.87	2705.66	2448.65	5883.75	5624.38
PPP1R9B	NM_032595	4288.47	0.894648	0.0763677	11.715	1.06788e-31	4.09604e-30	0.512969	0.0762021	1.677e-11	9.71988e-11	3270.16	2912.74	4238.26	3817.51	5793.54	5698.63
AP5Z1	NR_157345	5004.25	0.812019	0.0698469	11.6257	3.05088e-31	1.13026e-29	0.254749	0.0694908	0.000246433	0.000678106	3663.81	3439.28	5468.21	4984.92	6367.33	6101.94
NCLN	NM_020170	5207.69	0.79371	0.0685511	11.5784	5.30411e-31	1.93668e-29	0.747693	0.0688077	1.66613e-27	2.69228e-26	4258.04	4038.84	4494.26	4073.35	7314.56	7067.1
THOC3	NM_032361	7937.44	0.828496	0.0715694	11.5761	5.44584e-31	1.98525e-29	0.746117	0.0717036	2.33866e-25	3.38956e-24	6324.74	6094.34	7042.91	6109.02	11295.5	10758.2
CSNK1G2	NM_001319	5144.86	0.787106	0.0679978	11.5755	5.48691e-31	1.99703e-29	0.654796	0.0681496	7.38196e-22	8.8289e-21	4116.52	3960.67	4656.97	4198.25	6912.8	7023.96
FBXL16	NM_153350	1651.46	1.07199	0.0928594	11.5443	7.89182e-31	2.84056e-29	1.91513	0.0970076	9.37662e-87	8.2805e-85	1382.48	1324.52	828.31	682.922	2922.47	2768.05
KIAA0930	NM_001009880	4518.93	0.734553	0.0638639	11.5018	1.29127e-30	4.58976e-29	0.256461	0.0635505	5.44763e-05	0.000163293	3369.51	3313.88	4780.98	4529.64	5509.26	5610.34
ZBTB7A	NM_015898	8128.5	0.853095	0.07439	11.4679	1.91296e-30	6.72607e-29	0.498426	0.0743203	1.99412e-11	1.14588e-10	6287.25	5651.97	8146.56	7121.32	10785.7	10778.2
TUBB3	NM_001197181	4473.34	0.766097	0.0669935	11.4354	2.78259e-30	9.67916e-29	0.74623	0.0673353	1.52903e-28	2.6014e-27	3735.98	3490.82	3579.48	3744.99	6277.12	6011.65
CBS	NM_001320298	6905.85	0.868947	0.0762106	11.4019	4.09009e-30	1.40133e-28	1.16305	0.0767091	6.32828e-52	2.46047e-50	5750.19	5626.2	5059.74	4222.43	10422.7	10353.8
CBSL	NM_001354006	6905.85	0.868947	0.0762106	11.4019	4.09009e-30	1.40133e-28	1.16305	0.0767091	6.32828e-52	2.46047e-50	5750.19	5626.2	5059.74	4222.43	10422.7	10353.8
TRIP6	NM_003302	3185.91	0.827625	0.0725864	11.4019	4.08957e-30	1.40133e-28	0.173858	0.071877	0.0155705	0.0315733	2307.57	2089.86	3461.15	3454.9	3948.37	3853.59
FAM50A	NM_004699	3829.47	0.795891	0.0699025	11.3857	4.92531e-30	1.67992e-28	0.585056	0.069974	6.21624e-17	5.45993e-16	3013.34	2887.83	3545.35	3285.68	5253.31	4991.31
CORO7-PAM16	NM_001201479	13447.3	0.719854	0.063255	11.3802	5.24905e-30	1.78233e-28	0.207499	0.0631334	0.0010138	0.00253134	10121.6	9685.66	14858.4	13396.5	16513.1	16108.6
PITPNM1	NM_001130848	2351.03	0.874486	0.0771811	11.3303	9.28764e-30	3.11649e-28	1.07597	0.0783563	6.54826e-43	1.91276e-41	1939.22	1869.96	1743.09	1571.32	3472.14	3510.47
RIPOR1	NM_024519	5234.97	0.835592	0.0739566	11.2984	1.33608e-29	4.41819e-28	1.41902	0.0750441	9.58854e-80	7.30653e-78	4807.29	4292.23	3189.22	2884.79	8271.24	7965.03
TUBB2A	NM_001069	4134.45	0.83268	0.0740248	11.2487	2.35138e-29	7.6974e-28	0.402311	0.073785	4.9673e-08	2.07851e-07	3167.99	2841.45	4093.76	4002.85	5564.86	5135.79
LGALS3BP	NM_005567	8066.9	0.693649	0.0617614	11.2311	2.86871e-29	9.32393e-28	1.2119	0.062493	8.91011e-84	7.35536e-82	7396.98	7200.68	5324.85	4870.1	11758.1	11850.7
ARFRP1	NM_001267545	8975.84	0.803699	0.0716072	11.2237	3.11847e-29	1.01069e-27	0.233488	0.0714062	0.001076	0.0026752	6524.38	6206	10138.8	8765.17	11260.8	10959.8
SLC2A6	NM_017585	2190.05	0.980888	0.0874125	11.2214	3.20268e-29	1.0365e-27	0.595955	0.0871136	7.85715e-12	4.69862e-11	1613.99	1456.8	2110.6	1899.69	3164.78	2894.46
TRIM47	NM_033452	1516.9	0.995943	0.0888198	11.2131	3.51742e-29	1.13675e-27	1.77095	0.0930302	8.5433e-81	6.71209e-79	1354.36	1189.66	750.94	735.299	2522.81	2548.33
MAN2B2	NM_001292038	4494.7	0.718295	0.0641536	11.1965	4.24196e-29	1.3651e-27	0.248015	0.0638521	0.000102665	0.000296919	3436.05	3255.47	4636.49	4632.38	5591.08	5416.7
P2RY11	NM_002566	5980.3	0.849008	0.075875	11.1896	4.58648e-29	1.47181e-27	0.225165	0.0755387	0.00287507	0.00669175	4222.43	4040.56	6875.65	5860.23	7535.9	7347.01
PLEKHJ1	NM_001300836	5144.6	0.776898	0.0694566	11.1854	4.80881e-29	1.53451e-27	0.646901	0.0696076	1.49245e-20	1.64588e-19	4226.18	3880.79	4629.66	4242.57	6954.76	6933.66
TNFAIP2	NM_001371221	4108.76	0.938749	0.0843249	11.1325	8.71268e-29	2.74564e-27	0.448709	0.0840332	9.31217e-08	3.80162e-07	3020.84	2684.26	4291.74	3721.82	5691.79	5242.13
LRRC45	NM_144999	2793.46	0.991652	0.0891443	11.1241	9.5749e-29	3.00337e-27	2.17486	0.09274	1.2865e-121	1.86698e-119	2587.82	2300.3	1178.75	976.034	4998.41	4719.42
PPIF	NM_005729	6552	0.701277	0.0630868	11.1161	1.04795e-28	3.27076e-27	0.197745	0.062846	0.00165241	0.00400091	5016.3	4706.25	7078.18	6705.32	7812.83	7993.12
GLIS1	NM_001367484	588.851	1.3431	0.121217	11.0802	1.5661e-28	4.81538e-27	1.1124	0.121393	5.01813e-20	5.37785e-19	382.409	367.636	458.529	422.041	973.457	929.036
TELO2	NM_016111	5672.76	0.795851	0.0723018	11.0073	3.52219e-28	1.04628e-26	0.430646	0.0721901	2.43965e-09	1.1585e-08	4354.58	4103.26	5802.72	5093.71	7421.56	7260.73
CENPX	NM_001271006	2976.98	0.819887	0.0744996	11.0053	3.60468e-28	1.06939e-26	0.498271	0.0743735	2.09013e-11	1.19923e-10	2334.75	2114.77	2844.47	2715.57	3975.65	3876.67
TUBB2B	NM_178012	1233.79	1.01928	0.0928115	10.9823	4.65078e-28	1.37081e-26	0.732511	0.0926874	2.72193e-15	2.15036e-14	886.663	856.385	1116.17	1011.29	1742.36	1789.85
IL32	NM_001369593	133.452	2.99369	0.272952	10.9678	5.45764e-28	1.60241e-26	1.53604	0.243006	2.59887e-10	1.3522e-09	39.3656	29.2047	102.401	85.617	261.197	282.925
LRP8	NM_004631	7978.56	0.628712	0.0573902	10.955	6.28493e-28	1.83349e-26	1.05648	0.0580642	5.6448e-74	3.87383e-72	7263.89	7288.29	5481.86	5337.46	11014.3	11485.5
INF2	NM_022489	21188	0.851993	0.0778646	10.942	7.25972e-28	2.11246e-26	0.52659	0.0778466	1.33807e-11	7.83518e-11	15773.4	15553.2	21653.2	17603.9	28538.7	28005.5
SPSB1	NM_025106	6960.7	0.700998	0.0640853	10.9385	7.54326e-28	2.18937e-26	1.28431	0.0649859	6.22134e-87	5.53699e-85	6387.53	6294.48	4424.86	4042.13	10058.7	10556.5
MMP17	NM_016155	3590.25	0.749614	0.0686413	10.9207	9.1746e-28	2.65609e-26	0.287866	0.0682991	2.50024e-05	7.82064e-05	2681.55	2625.85	3796.8	3514.33	4462.38	4460.58
GNB2	NM_005273	1956.21	0.897694	0.0829775	10.8185	2.81272e-27	7.89225e-26	0.764267	0.0833123	4.57824e-20	4.91336e-19	1540.88	1423.3	1689.62	1562.26	2836.45	2684.77
MROH1	NM_032450	16640.2	0.652674	0.0608122	10.7326	7.15406e-27	1.94277e-25	0.573184	0.0608848	4.76548e-21	5.43427e-20	13983.2	13530.4	15263.4	13811.5	21599.6	21652.8
LZTR1	NM_006767	4486.63	0.743099	0.0693505	10.7151	8.64496e-27	2.32821e-25	1.31912	0.0706436	8.2328e-78	5.97376e-76	4145.57	3903.12	2837.64	2563.47	6746.01	6723.98
ZNF646	NM_014699	4812.13	0.663341	0.0619797	10.7026	9.90079e-27	2.65076e-25	0.283038	0.0618116	4.671e-06	1.58984e-05	3665.69	3764.83	4915.24	4758.29	5831.3	5937.41
LBX2	NM_001009812	4757.3	0.764739	0.0714807	10.6985	1.03399e-26	2.76506e-25	0.871768	0.0719541	8.73044e-34	1.85728e-32	3802.53	4064.61	3771.77	3535.48	6993.57	6375.84
CTSZ	NM_001336	3253.2	0.774391	0.0723959	10.6966	1.05564e-26	2.81965e-25	0.437033	0.0722512	1.45928e-09	7.08917e-09	2560.64	2351.84	3193.77	3012.71	4163.42	4236.85
IKBKG	NM_001099856	7581.21	0.603298	0.056665	10.6467	1.80569e-26	4.74519e-25	0.145239	0.0564801	0.0101259	0.0213284	5839.23	5845.24	8085.12	7966.41	8986.64	8764.65
ZNF629	NM_001345970	4038.85	0.703477	0.0661377	10.6366	2.01448e-26	5.26352e-25	0.45297	0.0661457	7.4853e-12	4.48449e-11	3218.61	3128.34	3892.37	3659.37	5103.31	5231.1
CAPN15	NM_005632	5521.25	0.895903	0.0844199	10.6125	2.60783e-26	6.72897e-25	0.623013	0.084404	1.56731e-13	1.08738e-12	4103.39	4037.12	5438.63	4400.71	7763.53	7384.13
MGRN1	NM_001142290	11399.8	0.624453	0.0588592	10.6093	2.69894e-26	6.94832e-25	0.245856	0.0587865	2.88724e-05	8.95127e-05	9072.83	8731.35	11980.9	11167.5	13779.5	13666.7
EHD2	NM_014601	8973.76	0.597577	0.0564164	10.5923	3.23679e-26	8.27688e-25	0.487497	0.0565337	6.51561e-18	6.12677e-17	7516.95	7470.39	8259.2	7918.06	11232.5	11445.4
TMEM249	NM_001280561	943.179	1.10269	0.104533	10.5487	5.15276e-26	1.29296e-24	1.41177	0.107481	2.07513e-39	5.44699e-38	738.573	692.324	622.37	533.847	1540.96	1531
POLR2E	NM_001316324	3234.76	0.806417	0.0765048	10.5407	5.60592e-26	1.40357e-24	0.359886	0.0761836	2.31333e-06	8.13503e-06	2419.11	2301.16	3416.78	3017.75	4094.18	4159.6
GATD1	NR_134867	5960.49	0.812736	0.0771406	10.5358	5.90915e-26	1.47787e-24	0.23961	0.0768562	0.00182305	0.00438564	4441.75	3984.73	6690.19	5847.14	7524.36	7274.78
AMIGO3	NM_198722	5237.65	0.734295	0.069757	10.5265	6.52268e-26	1.62596e-24	0.341566	0.0696033	9.2328e-07	3.39619e-06	3876.57	4025.1	5488.69	4889.23	6640.07	6506.26
C1QTNF1	NM_153372	972.652	1.04845	0.0999236	10.4925	9.3515e-26	2.30589e-24	0.805666	0.0999832	7.75437e-16	6.35881e-15	673.901	698.336	846.514	778.611	1387.81	1450.74
LENG9	NM_198988	1806.82	0.959705	0.0915169	10.4866	9.95007e-26	2.44819e-24	0.885784	0.0920207	6.21474e-22	7.48397e-21	1434.03	1278.14	1518.95	1336.63	2715.82	2557.36
SPRED3	NM_001042522	1401.14	0.916192	0.0876588	10.4518	1.43779e-25	3.48126e-24	0.974617	0.0888358	5.26898e-28	8.70547e-27	1083.49	1101.19	1091.14	1008.27	2009.85	2112.91
LOC100996720	NR_160510	1284.93	0.958292	0.0917004	10.4502	1.4615e-25	3.53116e-24	0.573652	0.0912184	3.19986e-10	1.64907e-09	951.335	864.116	1173.06	1195.62	1725.58	1799.88
ERF	NM_001312656	3933.41	0.742617	0.0711163	10.4423	1.5892e-25	3.83158e-24	0.628857	0.0713321	1.18731e-18	1.16602e-17	3257.03	3027.84	3552.17	3249.42	5264.85	5249.16
NEXN-AS1	NR_103535	1896.58	0.866251	0.0829796	10.4393	1.63968e-25	3.94493e-24	0.644081	0.0830719	8.95377e-15	6.8069e-14	1509.01	1344.28	1678.24	1648.88	2626.66	2572.41
PTOV1-AS2	NR_110730	3265.4	0.922752	0.0884103	10.4371	1.67773e-25	4.03222e-24	0.229972	0.0877719	0.00879004	0.0187538	2114.49	2226.43	3848	3172.87	4253.63	3977
NAA10	NM_003491	2229.42	0.797259	0.0764098	10.434	1.7343e-25	4.16378e-24	0.195869	0.0755764	0.00955099	0.0202296	1616.8	1527.23	2447.38	2322.74	2728.41	2733.94
MAPK12	NM_001303252	1976.94	1.02598	0.0983319	10.4339	1.73674e-25	4.16525e-24	1.23937	0.0995247	1.34822e-35	3.07487e-34	1577.44	1464.53	1448.4	1177.49	3259.19	2934.59
PLXNB2	NM_012401	9974.27	0.812122	0.0779199	10.4225	1.95694e-25	4.65902e-24	0.882167	0.078108	1.40193e-29	2.48766e-28	8167.42	7969.45	8431.01	6945.05	14440.3	13892.4
SH3TC1	NR_134639	3311.45	0.813512	0.0780887	10.4178	2.05659e-25	4.88097e-24	0.683572	0.0782997	2.54222e-18	2.45017e-17	2595.32	2562.28	3028.79	2617.87	4623.92	4440.51
NQO1	NM_000903	9233.23	0.590743	0.0569334	10.376	3.18745e-25	7.49461e-24	0.128645	0.0567799	0.0234706	0.0458623	7087.68	7176.63	10076.2	9576.01	10744.7	10738.1
ECE1	NM_001113348	10031.1	0.617869	0.0595505	10.3755	3.20382e-25	7.52534e-24	0.497858	0.0596436	6.98904e-17	6.11514e-16	8470.16	8149.83	9324.17	8738.98	12550	12953.3
RPS6KA4	NM_001300802	3133.55	0.786048	0.0759338	10.3518	4.10892e-25	9.55282e-24	0.75661	0.0763488	3.76947e-23	4.87421e-22	2610.31	2410.25	2688.59	2436.56	4404.68	4250.89
HSPA1B	NM_005346	19654.1	0.589095	0.0570213	10.3311	5.095e-25	1.17614e-23	0.147685	0.0569565	0.00951603	0.0201593	14912.1	15619.4	20860.2	20601.5	23719.6	22211.6
WFS1	NM_001145853	3297.95	0.763367	0.073976	10.3191	5.77507e-25	1.32908e-23	0.402677	0.0737974	4.85535e-08	2.03653e-07	2608.44	2362.15	3293.9	3088.26	4246.29	4188.69
APCDD1L	NM_153360	1030.04	0.976934	0.0949049	10.2938	7.5135e-25	1.71188e-23	1.94167	0.102004	8.70825e-81	6.81817e-79	881.977	893.321	474.458	436.143	1725.58	1768.78
CENPT	NM_025082	5909.45	0.613229	0.0595807	10.2924	7.62408e-25	1.73534e-23	0.293383	0.0595081	8.21689e-07	3.0382e-06	4686.38	4698.52	5943.8	5771.59	7287.29	7069.1
SRM	NM_003132	2234.76	1.0011	0.0975021	10.2675	9.87303e-25	2.2272e-23	0.524527	0.0970554	6.50226e-08	2.69408e-07	1572.75	1479.13	2355.22	1893.65	3174.22	2933.59
ARHGAP27P1	NR_027487	2410.3	1.07966	0.105475	10.2362	1.36494e-24	3.02518e-23	0.355359	0.104662	0.000685538	0.00176809	1635.55	1399.25	2797.82	2216.98	3344.16	3068.03
TSPO	NM_000714	4228.95	0.656207	0.0641084	10.2359	1.36913e-24	3.03151e-23	0.694346	0.0645672	5.68393e-27	8.93738e-26	3599.14	3548.37	3565.83	3396.48	5712.77	5551.14
HS1BP3	NM_022460	2823.39	0.739381	0.0722727	10.2304	1.44874e-24	3.19228e-23	0.907741	0.0731945	2.55611e-35	5.73777e-34	2436.92	2322.63	2193.66	2042.72	3925.3	4019.14
PPP1R12C	NM_017607	5275.23	0.706354	0.0690773	10.2256	1.52329e-24	3.35007e-23	0.56739	0.0692117	2.44623e-16	2.07502e-15	4318.03	4160.81	4908.42	4429.92	7092.18	6742.04
FBXL8	NM_018378	1548.36	0.887245	0.0867717	10.225	1.53155e-24	3.36284e-23	1.26652	0.0890585	6.76601e-46	2.19284e-44	1301.88	1265.25	1033.11	941.787	2455.67	2292.49
SIX5	NM_175875	4058.74	0.670725	0.0655965	10.225	1.53205e-24	3.36284e-23	0.963909	0.0665127	1.35898e-47	4.61445e-46	3687.24	3459.04	2958.25	2873.71	5710.67	5663.51
RAB11FIP5	NM_015470	4016.61	0.742367	0.0726169	10.2231	1.56338e-24	3.425e-23	0.513626	0.0726557	1.55702e-12	9.95094e-12	3281.4	2987.47	3812.73	3533.46	5142.12	5342.46
AGRN	NM_001305275	11803	0.784901	0.0768372	10.2151	1.69682e-24	3.71376e-23	0.223451	0.0766994	0.00357596	0.00817198	8659.49	8206.53	13571.5	11321.6	14824.2	14234.5
LBX2-AS1	NR_024606	1689.96	0.825767	0.0808576	10.2126	1.74113e-24	3.80709e-23	0.836318	0.0817213	1.39941e-24	1.96331e-23	1321.56	1370.9	1357.38	1316.49	2436.79	2336.64
TAPBP	NM_003190	3771.73	0.662039	0.064827	10.2124	1.74494e-24	3.81177e-23	1.23995	0.0664265	9.26922e-78	6.68322e-76	3444.49	3513.16	2390.49	2272.38	5523.95	5485.93
SLC25A19	NM_001126122	4837.82	0.660113	0.0646698	10.2074	1.83648e-24	4.00405e-23	0.447791	0.0647266	4.57426e-12	2.7926e-11	3764.1	3998.47	4563.67	4431.94	6255.09	6013.65
TBL3	NM_006453	5269.54	0.744497	0.0729516	10.2053	1.87644e-24	4.08727e-23	0.668738	0.0731522	6.14524e-20	6.56106e-19	4378.02	4099.83	4755.95	4181.13	7204.42	6997.87
NTN1	NM_004822	2520.11	0.713415	0.0699598	10.1975	2.03443e-24	4.42295e-23	1.01734	0.0713878	4.43032e-46	1.44821e-44	2210.1	2173.17	1782.91	1767.74	3598.01	3588.73
ARHGEF1	NM_198977	5709.68	0.662064	0.0649488	10.1936	2.11728e-24	4.58556e-23	0.573375	0.0651365	1.33611e-18	1.3082e-17	4840.09	4556.79	5167.83	4825.78	7529.61	7337.98
PIP5K1C	NM_001195733	8016.01	0.666841	0.0655058	10.1799	2.43872e-24	5.26672e-23	0.913023	0.0659279	1.2934e-43	3.90317e-42	7128.92	6889.74	6244.18	5578.2	11197.9	11057.1
PRKCD	NM_006254	1963.5	0.826683	0.081278	10.1711	2.66981e-24	5.74944e-23	0.880619	0.0821455	8.17956e-27	1.26864e-25	1590.56	1561.59	1602.01	1436.35	2837.5	2753
FAM83H	NM_198488	3238.69	0.795278	0.0782007	10.1697	2.70718e-24	5.82439e-23	0.731067	0.07853	1.2856e-20	1.42605e-19	2631.87	2507.31	2836.51	2538.29	4652.24	4265.94
TKT	NM_001135055	13328.3	0.587787	0.0578281	10.1644	2.85936e-24	6.14022e-23	1.46773	0.0585605	1.2459e-138	2.25291e-136	13399.3	12851.8	7383.11	6883.61	19670.5	19781.7
CEP170B	NM_015005	3916.57	0.839975	0.0827522	10.1505	3.29706e-24	7.04033e-23	0.712934	0.0829262	8.16712e-18	7.6356e-17	3100.51	2952.25	3590.86	3021.78	5609.96	5224.07
HLA-E	NM_005516	3138.89	0.761452	0.0751188	10.1366	3.79927e-24	8.05982e-23	0.516309	0.0751376	6.35253e-12	3.83001e-11	2554.08	2300.3	2883.15	2868.67	4243.14	3984.02
FTH1	NM_002032	7079.01	0.594246	0.0586798	10.1269	4.1967e-24	8.86168e-23	0.414152	0.0587533	1.80217e-12	1.14658e-11	5898.28	5761.92	6697.02	6513.94	8965.66	8637.23
LOC105378591	NR_135509	1162.61	1.01528	0.100477	10.1046	5.27066e-24	1.10475e-22	0.726617	0.100349	4.45657e-13	2.98906e-12	830.426	813.437	1037.66	970.998	1779.08	1544.05
DUS1L	NM_022156	4445.92	0.836541	0.082808	10.1022	5.40303e-24	1.13042e-22	0.447998	0.0826557	5.95816e-08	2.4754e-07	3313.27	3200.49	4620.56	3909.17	6101.94	5530.07
SESN2	NM_031459	9887.57	0.739743	0.0732715	10.0959	5.75907e-24	1.19992e-22	0.413055	0.0732311	1.69632e-08	7.42676e-08	7546.94	7570.89	9723.54	9237.57	13630.5	11616
GATD3A	NM_198155	6844.02	0.659071	0.0652852	10.0953	5.7975e-24	1.2063e-22	0.640432	0.0655085	1.42288e-22	1.78715e-21	5680.83	5749.89	6087.17	5495.6	9178.61	8872
CIAO3	NM_022493	3575.58	0.874998	0.0867326	10.0885	6.21382e-24	1.28822e-22	0.755869	0.086928	3.45777e-18	3.29769e-17	2735.91	2735.79	3279.1	2667.22	5150.51	4884.97
LOC101928069	NR_120586	2734.46	0.760009	0.0754151	10.0777	6.93492e-24	1.43121e-22	0.182866	0.0747812	0.0144713	0.0295708	1954.22	1965.31	2979.87	2868.67	3476.33	3162.34
GALNS	NM_001323544	5665.66	0.743886	0.07383	10.0757	7.07839e-24	1.45817e-22	0.212088	0.0735624	0.00393777	0.00892451	4096.83	4152.22	6418.26	5511.72	6925.39	6889.52
MAP3K11	NM_002419	4707.1	0.650485	0.0645742	10.0734	7.23992e-24	1.4901e-22	0.243301	0.064375	0.000157187	0.000444061	3750.04	3500.27	4867.46	4746.2	5675	5703.64
NACAD	NM_001146334	1273.61	0.947304	0.0943082	10.0448	9.68772e-24	1.97428e-22	1.01855	0.0955774	1.6209e-26	2.48189e-25	931.652	1036.77	975.084	900.489	1940.62	1857.07
DMPK	NM_001288766	7170.74	0.754586	0.0751375	10.0427	9.89009e-24	2.01373e-22	0.529813	0.0751618	1.8026e-12	1.14658e-11	5847.66	5310.96	6976.92	6064.71	9547.85	9276.32
DBN1	NM_001364151	7421.24	0.613514	0.061099	10.0413	1.0034e-23	2.03756e-22	0.743674	0.0614607	1.0563e-33	2.24295e-32	6577.8	6352.03	6120.16	5696.05	9965.35	9816.08
ACAP3	NM_030649	5519.26	0.849851	0.084728	10.0303	1.12126e-23	2.2688e-22	1.08029	0.0852145	7.9068e-37	1.8785e-35	4603.9	4456.3	4272.39	3453.89	8421.24	7907.85
CABLES2	NM_031215	3769.7	0.686951	0.0685666	10.0187	1.26098e-23	2.54249e-22	0.514604	0.0687003	6.85807e-14	4.90441e-13	2976.79	3075.08	3552.17	3270.57	4852.6	4890.99
UPK3BL2	NM_001363506	6172.85	0.751101	0.0750299	10.0107	1.36807e-23	2.74625e-22	0.555296	0.0750846	1.40772e-13	9.79344e-13	4933.82	4739.75	5979.08	5103.78	8277.53	8003.16
SLC35E4	NM_001318371	3627.81	0.713292	0.0712863	10.006	1.4342e-23	2.87395e-22	0.756283	0.0717845	5.92924e-26	8.84108e-25	3125.81	2904.15	2919.56	2932.13	5132.68	4752.53
HLA-B	NM_005514	1263.25	0.974946	0.0975495	9.99437	1.61314e-23	3.21274e-22	0.808784	0.0978788	1.41922e-16	1.22298e-15	991.638	863.257	1058.14	1022.37	1892.37	1751.73
LPCAT1	NM_024830	5040.84	0.642386	0.0643583	9.9814	1.83854e-23	3.64571e-22	0.613672	0.0646506	2.26362e-21	2.63673e-20	4349.9	4096.39	4420.31	4196.24	6634.82	6547.4
GATD3B	NM_001363761	6584.29	0.658232	0.0659591	9.97941	1.87581e-23	3.71639e-22	0.630506	0.0661796	1.616e-21	1.89495e-20	5469.94	5510.24	5890.33	5306.24	8827.2	8501.79
TAP1	NM_000593	2779.8	0.757367	0.075897	9.97888	1.88582e-23	3.73297e-22	1.05576	0.0770978	1.10577e-42	3.21351e-41	2356.31	2403.38	2003.64	1868.47	4207.47	3839.55
GPSM1	NM_001145638	10362.8	0.772672	0.0774757	9.97309	1.99919e-23	3.95053e-22	1.07826	0.0777997	1.11623e-43	3.37296e-42	8873.19	8801.79	7823.43	6481.71	15568	14628.8
CXCL3	NM_002090	717.725	1.16831	0.117337	9.95689	2.35299e-23	4.61344e-22	0.74989	0.116428	1.18824e-10	6.37306e-10	508.941	431.199	636.023	619.464	1032.2	1078.52
GNA15	NM_002068	1311.71	0.875668	0.0879989	9.9509	2.49915e-23	4.87087e-22	0.53781	0.0876914	8.62436e-10	4.27726e-09	974.767	945.717	1192.4	1233.89	1795.86	1727.65
SLC26A6	NM_001281733	3400.31	0.679406	0.0682932	9.94837	2.56354e-23	4.99211e-22	0.796999	0.0689871	7.13956e-31	1.32899e-29	2986.16	2805.37	2677.22	2660.17	4550.49	4722.43
SLC38A10	NM_001037984	12159.9	0.60499	0.060887	9.93627	2.8945e-23	5.60828e-22	0.365611	0.0608959	1.92686e-09	9.23464e-09	9958.56	9751.8	12149.3	11121.1	15257.5	14721.1
CEP131	NM_001319228	5300.14	0.719637	0.0724957	9.92661	3.18902e-23	6.15229e-22	0.827755	0.0729102	7.15953e-30	1.28646e-28	4617.02	4279.35	4337.25	3918.24	7577.86	7071.11
RIN3	NM_024832	7188.45	0.596543	0.0600993	9.92596	3.21011e-23	6.18252e-22	0.358719	0.0601159	2.41473e-09	1.14739e-08	5917.96	5766.21	7097.52	6682.16	8914.26	8752.61
SLC25A10	NM_001270953	3110.11	0.778146	0.0784131	9.92367	3.28439e-23	6.32022e-22	0.940375	0.0791835	1.57937e-32	3.20432e-31	2720.91	2450.62	2433.73	2188.77	4482.31	4384.33
IFRD2	NM_006764	2874.34	0.876836	0.0883984	9.91914	3.43705e-23	6.60238e-22	0.366835	0.0879754	3.04942e-05	9.42202e-05	2091.06	1956.72	3073.17	2692.4	3970.4	3462.32
GMIP	NM_001288999	1958.19	0.848934	0.0858845	9.8846	4.85513e-23	9.1724e-22	1.01122	0.087026	3.27082e-31	6.17417e-30	1621.49	1558.16	1483.68	1358.79	3024.22	2702.83
TOLLIP-AS1	NR_029409	2959.45	0.709068	0.0718113	9.87405	5.39398e-23	1.01567e-21	0.292062	0.0715029	4.415e-05	0.000133783	2188.54	2283.98	2916.15	3055.02	3756.41	3556.62
COMT	NM_000754	7569.82	0.609073	0.0616982	9.8718	5.51651e-23	1.03703e-21	0.695851	0.0620073	3.17728e-29	5.55146e-28	6667.78	6432.77	6408.02	5929.73	9908.7	10071.9
PLPP6	NM_203453	1977.45	0.898495	0.0912378	9.84784	7.00331e-23	1.30897e-21	0.479418	0.0908486	1.31236e-07	5.28188e-07	1398.42	1425.02	1971.79	1805.01	2838.55	2425.93
ENG	NM_000118	3724.54	0.626083	0.0635917	9.84535	7.17864e-23	1.34027e-21	1.14851	0.0650958	1.14493e-69	6.84674e-68	3485.73	3412.66	2415.52	2387.2	5326.74	5319.39
CSF1	NM_000757	3329.31	0.676717	0.0687553	9.84239	7.39312e-23	1.37844e-21	0.741338	0.0693536	1.14298e-26	1.75957e-25	2860.57	2758.99	2740.93	2632.97	4606.09	4376.3
AMPD2	NM_139156	2165.28	0.851901	0.0865568	9.84211	7.41383e-23	1.38011e-21	0.757415	0.0869362	2.97733e-18	2.85502e-17	1756.45	1598.53	1867.11	1715.36	3187.86	2866.37
TMEM63B	NM_001318792	3620.64	0.662644	0.0673386	9.84048	7.53499e-23	1.4003e-21	0.449379	0.0674098	2.62196e-11	1.49422e-10	2972.1	2833.72	3292.76	3435.76	4661.68	4527.8
SBF1	NM_002972	4522.44	0.813782	0.0827423	9.83515	7.94514e-23	1.47172e-21	0.515785	0.0826944	4.45357e-10	2.26496e-09	3464.17	3340.5	4590.97	3778.23	6048.44	5912.32
CPTP	NM_001029885	1806.65	0.909921	0.092533	9.83347	8.07855e-23	1.49522e-21	0.558556	0.0922842	1.42562e-09	6.93601e-09	1349.68	1259.24	1769.26	1560.24	2588.89	2312.56
BRI3	NM_001159491	3537.26	0.88039	0.0895822	9.82773	8.55245e-23	1.57908e-21	0.289706	0.0891385	0.00115378	0.00285705	2550.33	2332.08	4055.08	3299.78	4511.68	4474.62
TANGO2	NM_001283179	6706.76	0.579362	0.0590044	9.81895	9.33105e-23	1.71727e-21	0.458036	0.0591419	9.58208e-15	7.25792e-14	5663.02	5571.23	6243.04	5978.08	8297.46	8487.74
ZNF469	NM_001367624	3339.1	0.790242	0.0805113	9.81528	9.67656e-23	1.77799e-21	1.2196	0.0817245	2.32649e-50	8.50829e-49	2974.91	2795.06	2301.74	1985.31	5156.8	4820.76
KCTD11	NM_001002914	1834.08	0.80308	0.0818848	9.80744	1.04589e-22	1.9171e-21	0.358044	0.0813592	1.07862e-05	3.52536e-05	1345.93	1333.97	1825.01	1823.14	2444.13	2232.3
SIPA1	NM_006747	3609.23	0.705081	0.071897	9.80682	1.05231e-22	1.92732e-21	0.554365	0.0720662	1.44354e-14	1.08012e-13	2928.05	2861.2	3387.19	3041.92	4655.39	4781.63
SPACA6	NM_001316994	11033.8	0.579374	0.0591578	9.7937	1.19827e-22	2.18762e-21	0.867829	0.059519	3.72613e-48	1.28826e-46	10338.2	9645.29	8343.4	8018.79	15095.9	14761.2
MAP2K2	NM_030662	10110.1	0.69381	0.0709435	9.77976	1.37533e-22	2.50484e-21	0.399661	0.0709216	1.74812e-08	7.64182e-08	8116.81	7664.52	10357.3	8995.83	12999	12526.9
LOC100996740	NR_148945	2016.49	0.85333	0.087274	9.7776	1.40501e-22	2.55481e-21	0.5489	0.0871549	3.01556e-10	1.56116e-09	1619.61	1375.2	1860.28	1836.23	2715.82	2691.8
SCARF2	NM_153334	1872.9	0.838805	0.0859313	9.76135	1.64949e-22	2.98506e-21	0.660177	0.0861388	1.80077e-14	1.33906e-13	1467.77	1398.39	1732.85	1512.9	2572.11	2553.35
SPAG4	NM_003116	2311.2	0.757558	0.0777429	9.7444	1.94928e-22	3.51363e-21	0.980325	0.0789421	2.07959e-35	4.71456e-34	2039.51	1869.96	1699.86	1649.89	3393.46	3214.51
CD151	NM_139029	2720.3	0.82547	0.0847722	9.73752	2.08583e-22	3.75088e-21	0.271631	0.0842359	0.00126126	0.00310531	1986.09	1863.09	3053.82	2598.73	3449.06	3371.02
MRM1	NM_024864	3245.24	0.640943	0.0658555	9.73256	2.19018e-22	3.93231e-21	0.669691	0.0664148	6.53801e-24	8.81954e-23	2722.79	2777.88	2702.25	2690.39	4308.18	4269.96
RPS6KL1	NM_001370255	2212.86	0.811798	0.0834267	9.73068	2.23096e-22	4.00238e-21	0.327734	0.082912	7.72461e-05	0.000227269	1618.68	1577.05	2365.46	2106.18	2911.98	2697.82
TIGD5	NM_032862	5012.98	0.780527	0.080231	9.72849	2.2795e-22	4.08304e-21	0.726623	0.0804492	1.68459e-19	1.74383e-18	3998.42	4008.78	4519.29	3796.36	7140.43	6614.62
DVL1	NM_001330311	2372.77	0.806138	0.0829634	9.71679	2.55707e-22	4.55514e-21	1.46653	0.0853021	3.03886e-66	1.68461e-64	2127.62	2082.12	1439.3	1226.84	3769	3591.74
SLC27A4	NM_005094	2410.96	0.710393	0.0732617	9.69666	3.11544e-22	5.50676e-21	1.78255	0.0772908	1.09313e-117	1.48249e-115	2291.64	2356.13	1142.34	1069.71	3869.7	3736.21
ZDHHC8	NM_001185024	2368.25	0.823933	0.0852207	9.66823	4.11422e-22	7.20511e-21	0.866204	0.0858802	6.3586e-24	8.5826e-23	1874.55	1922.36	2001.37	1689.17	3410.25	3311.82
ZBTB7B	NM_001256455	1984.6	0.813237	0.0842091	9.65736	4.57496e-22	7.9691e-21	1.10867	0.0857428	3.03992e-38	7.63634e-37	1738.65	1595.09	1418.82	1298.36	3028.42	2828.24
RNF207	NM_207396	2875.15	0.676945	0.0702704	9.63343	5.77668e-22	1.00164e-20	0.529276	0.0704919	5.98892e-14	4.30447e-13	2368.5	2285.7	2646.49	2510.09	3749.07	3691.06
DBNL	NM_001362723	12848.1	0.530176	0.0551008	9.62192	6.46109e-22	1.11692e-20	0.530339	0.0552478	8.05084e-22	9.60369e-21	11303.5	11079.8	11467.8	10914.7	16078.8	16244.1
RGL2	NM_001243738	2559.61	0.756934	0.0789637	9.58584	9.17061e-22	1.571e-20	1.49457	0.0814351	3.12896e-75	2.18682e-73	2311.32	2356.13	1499.6	1302.39	4016.56	3871.65
MAVS	NM_001206491	11185.8	0.572668	0.0598752	9.56437	1.1289e-21	1.92234e-20	0.567047	0.0600287	3.51164e-21	4.047e-20	9757.04	9466.62	10053.5	9247.64	14332.3	14257.6
ADAP1	NM_001284308	447.467	1.37495	0.143881	9.55618	1.22184e-21	2.07285e-20	0.985595	0.142825	5.17379e-12	3.14514e-11	281.183	266.278	381.159	336.424	762.611	657.148
WDR81	NM_001163673	6382.58	0.602134	0.0630145	9.55547	1.2302e-21	2.08548e-20	0.186159	0.0628576	0.0030604	0.00708908	5120.34	4821.36	6773.25	6490.78	7700.59	7389.15
COL1A1	NM_000088	12367.9	0.515168	0.0540953	9.52335	1.67687e-21	2.81338e-20	0.594086	0.0543001	7.35625e-28	1.2084e-26	11098.3	10883.1	10591.7	10220.7	15641.4	15772.6
SLC25A22	NM_001191061	2673.14	0.795227	0.0836073	9.51145	1.8803e-21	3.12935e-20	0.433126	0.0834079	2.07077e-07	8.15424e-07	2065.76	1923.22	2755.72	2373.1	3509.9	3411.15
FAAP20	NM_001146310	4186.33	0.6918	0.07279	9.50406	2.01871e-21	3.34747e-20	0.343996	0.072667	2.20279e-06	7.76188e-06	3253.28	3206.51	4367.97	3855.79	5303.66	5130.77
ARHGAP27P1-BPTFP1-KPNA2P3	NR_026899	5262.61	0.706295	0.0743192	9.50354	2.02875e-21	3.36086e-20	0.306465	0.0741696	3.59702e-05	0.000110228	4076.21	3915.15	5627.5	4918.44	6717.69	6320.66
B4GALNT1	NM_001478	3545.58	0.618751	0.0653789	9.46408	2.96161e-21	4.851e-20	1.73161	0.0684892	4.92429e-141	9.42816e-139	3587.89	3508	1680.51	1601.54	5478.84	5416.7
AGBL2	NM_024783	3810.03	0.659224	0.0697162	9.45582	3.20499e-21	5.23084e-20	0.395735	0.0697043	1.36811e-08	6.03269e-08	2949.61	3097.42	3780.87	3481.09	4834.77	4716.41
TSC22D4	NR_130118	3195.17	0.83317	0.0881833	9.44817	3.44808e-21	5.60252e-20	1.10558	0.0890609	2.20205e-35	4.97241e-34	2843.69	2467.8	2352.95	2045.74	4926.03	4534.82
TUBGCP6	NM_020461	5306.92	0.591156	0.0626327	9.43845	3.78328e-21	6.13074e-20	0.409847	0.0627229	6.3931e-11	3.51698e-10	4382.7	4363.53	5089.33	4829.81	6726.08	6450.08
FLOT2	NM_004475	4900.35	0.608516	0.0646438	9.41337	4.80482e-21	7.73115e-20	1.14178	0.0657842	1.76441e-67	1.00501e-65	4582.34	4560.23	3296.17	3023.79	6999.87	6939.68
BOP1	NM_015201	4403.51	0.690986	0.0734232	9.41101	4.91407e-21	7.89578e-20	0.401436	0.0733804	4.48481e-08	1.88771e-07	3524.16	3361.98	4480.61	3938.38	5608.92	5507
RHBDF1	NM_022450	2869.02	0.743247	0.0789771	9.41091	4.91843e-21	7.89722e-20	0.504444	0.0790083	1.71733e-10	9.08044e-10	2313.2	2153.42	2762.55	2509.08	3879.14	3596.76
AMH	NM_000479	6316.33	0.849993	0.0903636	9.40637	5.13571e-21	8.22291e-20	0.278654	0.0901335	0.00199104	0.0047621	4551.41	4285.36	7339.87	5793.75	8255.5	7672.08
ARRDC2	NM_001025604	3911.12	0.713589	0.0758897	9.40297	5.30447e-21	8.47525e-20	1.17086	0.077011	3.33502e-52	1.30783e-50	3628.19	3338.79	2693.14	2383.17	5828.15	5595.29
VWA7	NM_025258	1355.63	0.899673	0.0957049	9.40049	5.43071e-21	8.66479e-20	0.813231	0.0962891	3.02176e-17	2.72018e-16	1031.94	1038.49	1192.4	1008.27	1912.3	1950.37
LOC171391	NR_126343	6233.67	0.795772	0.0847099	9.39408	5.77219e-21	9.1839e-20	0.780064	0.0849099	4.04096e-20	4.35316e-19	5283.42	4698.52	5519.41	4573.96	8843.98	8482.72
TSTA3	NM_003313	3334.27	0.802811	0.0855186	9.38756	6.14051e-21	9.74951e-20	0.265482	0.0851113	0.00181322	0.00436291	2520.33	2247.9	3714.88	3206.1	4288.25	4028.17
TBC1D3L	NM_001369499	5443.45	0.698033	0.0743848	9.38408	6.34678e-21	1.007e-19	0.380851	0.0743228	2.98678e-07	1.15321e-06	4276.79	4165.97	5665.05	4857	6819.44	6876.47
TBC1D3H	NM_001123392	5446.2	0.697344	0.0743174	9.38332	6.39269e-21	1.01217e-19	0.380818	0.0742561	2.92147e-07	1.13086e-06	4280.54	4169.4	5666.18	4860.02	6821.54	6879.48
TBC1D3D	NM_001291465	5435.86	0.698985	0.0745233	9.37942	6.63367e-21	1.04814e-19	0.381667	0.0744612	2.96413e-07	1.14618e-06	4269.29	4159.1	5658.22	4846.93	6814.2	6867.45
TBC1D3I	NM_001291463	5435.86	0.698985	0.0745233	9.37942	6.63367e-21	1.04814e-19	0.381667	0.0744612	2.96413e-07	1.14618e-06	4269.29	4159.1	5658.22	4846.93	6814.2	6867.45
TUBG2	NM_016437	3144.21	0.628495	0.0670291	9.37645	6.8229e-21	1.07729e-19	0.781568	0.0678573	1.07281e-30	1.98722e-29	2732.16	2743.53	2436	2487.93	4305.03	4160.6
TMBIM1	NR_135643	2713.73	0.65774	0.0701702	9.37349	7.01703e-21	1.10641e-19	0.745159	0.070938	8.24747e-26	1.22178e-24	2356.31	2271.1	2203.9	2151.5	3700.81	3598.76
TCIRG1	NM_006019	4444.33	0.696201	0.0742895	9.37146	7.15371e-21	1.1264e-19	0.26163	0.0740708	0.000412172	0.00110054	3398.56	3314.74	4812.84	4262.72	5631.99	5245.14
RHOC	NM_001042678	2667.99	0.810962	0.0866088	9.36351	7.71305e-21	1.21029e-19	0.318628	0.0861836	0.000218089	0.000605158	2101.37	1747.13	2694.28	2716.58	3442.76	3305.8
SELENOO	NM_031454	4453.77	0.642813	0.0686667	9.36134	7.87302e-21	1.23369e-19	0.669241	0.0690553	3.28078e-22	4.02744e-21	3889.69	3652.31	3863.93	3542.53	5887.95	5886.24
MXD4	NM_006454	5987	0.703932	0.0752686	9.35226	8.57953e-21	1.33888e-19	0.429467	0.0752516	1.14936e-08	5.11766e-08	4816.66	4541.33	6092.85	5228.68	7728.91	7513.56
UPK3BL1	NM_001114403	4749.67	0.749327	0.0802587	9.3364	9.96673e-21	1.54688e-19	0.565632	0.0803386	1.91411e-12	1.21479e-11	3832.52	3633.41	4613.73	3868.88	6388.31	6161.14
MROH6	NM_001100878	2340	0.934514	0.100128	9.33317	1.02746e-20	1.59141e-19	0.656861	0.100087	5.27712e-11	2.92682e-10	1820.19	1584.79	2285.82	1843.28	3354.65	3151.3
STK25	NM_001282308	7530.77	0.739321	0.0792277	9.3316	1.04286e-20	1.61307e-19	0.276665	0.0790865	0.000468299	0.00123793	5802.67	5360.78	8382.08	7004.48	9387.36	9247.22
ATG16L2	NM_001318766	4206.6	0.594017	0.0636601	9.33107	1.04809e-20	1.62007e-19	0.507237	0.0639175	2.09118e-15	1.66593e-14	3559.77	3507.14	3837.76	3668.44	5286.88	5379.58
PLEKHH3	NM_024927	2311.81	0.708572	0.0760381	9.31865	1.17827e-20	1.81512e-19	0.382071	0.0758727	4.7615e-07	1.80389e-06	1810.82	1756.58	2321.09	2153.52	2874.22	2954.66
MYD88	NM_001365877	2161.18	0.75237	0.0807847	9.31327	1.23954e-20	1.90694e-19	0.916113	0.0818533	4.45584e-29	7.73206e-28	1775.2	1849.35	1579.25	1655.93	3209.89	2897.47
RNPEPL1	NM_018226	3073.56	0.723976	0.0777415	9.31261	1.24726e-20	1.91752e-19	0.524224	0.0778394	1.64285e-11	9.53407e-11	2512.84	2339.81	2955.97	2618.87	4044.88	3968.97
GNA11	NM_002067	5527.11	0.617454	0.0663084	9.31185	1.25629e-20	1.9301e-19	0.406824	0.0663583	8.74858e-10	4.33604e-09	4603.9	4379.85	5412.46	4984.92	7011.41	6770.13
ZNF600	NM_198457	3267.51	0.639229	0.0687885	9.29268	1.50455e-20	2.29911e-19	0.427313	0.0688676	5.47517e-10	2.76538e-09	2642.18	2633.58	3164.19	2948.25	4098.38	4118.46
TWF2	NM_007284	2070.61	0.752321	0.0810119	9.28655	1.59374e-20	2.43376e-19	0.766479	0.0817101	6.5677e-21	7.44841e-20	1760.2	1620.86	1743.09	1605.57	2885.75	2808.18
RRAS	NM_006270	1044.42	0.905608	0.0975235	9.28605	1.6012e-20	2.44353e-19	0.413436	0.0965288	1.84363e-05	5.84382e-05	697.333	766.194	1035.39	1024.38	1387.81	1355.43
WDR90	NM_145294	6587.58	0.786615	0.0847302	9.28376	1.63603e-20	2.49219e-19	0.201404	0.0844892	0.0171357	0.034462	4777.29	4576.55	7746.06	6290.33	8346.76	7788.46
LIMD2	NM_030576	1540.41	0.90198	0.0974205	9.25863	2.07079e-20	3.12663e-19	1.30686	0.0995795	2.40748e-39	6.2976e-38	1336.56	1213.71	1043.35	884.373	2483.99	2280.45
TP53I13	NM_001346077	2072.78	0.722219	0.0780877	9.24882	2.26995e-20	3.4228e-19	1.16196	0.0800791	1.04488e-47	3.57456e-46	1904.54	1767.74	1377.86	1329.58	3089.26	2967.7
ATP2C2-AS1	NR_146503	1513.39	0.862184	0.0932262	9.2483	2.28094e-20	3.4362e-19	0.679848	0.093453	3.47061e-13	2.34433e-12	1187.53	1109.78	1400.62	1207.7	2050.76	2123.94
TRAF7	NM_032271	5340.79	0.685474	0.0742273	9.23479	2.5879e-20	3.87913e-19	0.51356	0.0743151	4.82721e-12	2.93837e-11	4393.01	4186.58	5183.76	4484.32	6999.87	6797.22
LZTS2	NM_032429	3109.17	0.691403	0.0748789	9.23361	2.61653e-20	3.91688e-19	0.78664	0.07553	2.11969e-25	3.08004e-24	2764.03	2490.13	2517.92	2400.3	4327.06	4155.58
PRDX5	NM_181651	2351.68	0.714486	0.0774116	9.22971	2.71376e-20	4.05445e-19	0.477883	0.0774548	6.83669e-10	3.42345e-09	1905.48	1789.22	2260.78	2093.08	3078.77	2982.75
TEPSIN	NM_001363764	3466.3	0.743382	0.0806426	9.21823	3.02045e-20	4.49203e-19	0.544868	0.0807288	1.48488e-11	8.65477e-11	2833.38	2608.67	3350.79	2895.87	4635.46	4473.62
FCRLB	NM_001002901	849.001	1.00905	0.109583	9.20812	3.3189e-20	4.92945e-19	0.764663	0.109637	3.06906e-12	1.91105e-11	579.236	633.914	713.393	724.219	1295.49	1147.75
TRIM8	NR_144321	2316.21	0.745632	0.0809843	9.20712	3.34989e-20	4.97224e-19	0.958356	0.0821033	1.76045e-31	3.36494e-30	1986.09	1939.54	1812.5	1577.37	3322.13	3259.65
PYURF	NM_032906	3195.87	0.637364	0.069244	9.20461	3.42914e-20	5.08655e-19	0.175206	0.068874	0.0109635	0.0229611	2405.99	2468.66	3420.19	3296.76	3887.53	3696.08
PIGY	NM_001042616	3196.02	0.637089	0.0692312	9.20234	3.50224e-20	5.19161e-19	0.175206	0.0688616	0.0109491	0.0229351	2406.92	2468.66	3420.19	3296.76	3887.53	3696.08
FAM86HP	NR_024252	5771.77	0.579287	0.0629617	9.20064	3.55826e-20	5.27122e-19	0.249703	0.0628814	7.15684e-05	0.000211274	4584.22	4647.84	5972.25	5631.58	7060.71	6734.01
PIGQ	NM_148920	5255.45	0.743021	0.0808093	9.19474	3.75903e-20	5.5506e-19	0.721475	0.0810475	5.49113e-19	5.50902e-18	4327.4	4220.08	4741.16	3938.38	7365.96	6939.68
ENKD1	NR_138150	1114.76	0.872347	0.0949153	9.19079	3.8997e-20	5.74342e-19	1.2911	0.0980008	1.23257e-39	3.26925e-38	953.209	915.654	725.909	672.849	1767.54	1653.4
CHPF2	NM_019015	4000.76	0.654655	0.0712642	9.18632	4.06513e-20	5.97934e-19	0.279011	0.0710953	8.69211e-05	0.000253801	3140.81	3058.76	4218.92	3826.58	5009.95	4749.52
PYCR1	NM_001282280	1554.87	0.797985	0.0869037	9.18241	4.21563e-20	6.18076e-19	1.21199	0.0892457	5.2341e-42	1.48326e-40	1374.98	1298.75	1058.14	949.845	2286.78	2360.72
NPEPL1	NM_001204872	3794.58	0.691911	0.0753611	9.18127	4.26022e-20	6.23995e-19	0.507915	0.0754652	1.69135e-11	9.80057e-11	3162.37	2906.73	3636.37	3259.49	4984.77	4817.75
ORAI2	NM_001271818	3792.91	0.628667	0.0684729	9.18124	4.26149e-20	6.23995e-19	0.76468	0.0691162	1.88211e-28	3.18352e-27	3315.14	3269.21	3103.89	2889.83	4953.3	5226.08
PKD1	NM_000296	18780.2	0.722102	0.0786718	9.17867	4.36451e-20	6.3826e-19	0.519786	0.0786869	3.95524e-11	2.21688e-10	15421.9	14229.6	18660.9	15457.4	25109.5	23801.8
SNAPC4	NM_003086	4985.52	0.712579	0.0777149	9.16915	4.76781e-20	6.94564e-19	0.941259	0.0782731	2.61567e-33	5.48761e-32	4353.65	4211.49	3970.88	3342.08	6910.7	7124.28
ANAPC11	NM_001289414	5286.42	0.637153	0.0694973	9.16802	4.81792e-20	7.0052e-19	0.508344	0.0696395	2.885e-13	1.96273e-12	4476.43	4216.65	4997.16	4509.5	6875.04	6643.71
PLEKHG5	NM_198681	2493.14	0.697577	0.0761247	9.16361	5.01909e-20	7.26986e-19	0.848067	0.0770584	3.59482e-28	6.00913e-27	2211.03	2035.74	1963.82	1862.42	3506.75	3379.04
DGKZ	NM_201532	6108.39	0.678375	0.0740373	9.16261	5.06569e-20	7.32339e-19	0.250491	0.0738844	0.000698149	0.00179655	4734.18	4554.22	6727.74	5770.59	7415.27	7448.34
PLXNA1	NM_032242	4270.32	0.677851	0.0739895	9.16146	5.11997e-20	7.39248e-19	0.863947	0.0746013	5.15305e-31	9.64726e-30	3785.66	3579.3	3454.32	3021.78	5902.63	5878.21
UQCR11	NM_006830	3728.84	0.634359	0.0692526	9.16008	5.18585e-20	7.47339e-19	0.22017	0.0690084	0.00142039	0.00346824	2832.45	2925.63	3981.12	3694.63	4558.88	4380.32
CACTIN	NM_021231	4154.23	0.745711	0.0816079	9.13773	6.37756e-20	9.15605e-19	0.224374	0.0812897	0.00577698	0.0127282	3197.98	2863.78	4592.11	4108.61	5334.08	4828.78
ARSA	NM_001362782	1557.95	0.897972	0.0983816	9.12743	7.01428e-20	1.00322e-18	0.659274	0.09843	2.1145e-11	1.2126e-10	1135.04	1175.92	1471.16	1258.07	2289.93	2017.59
SLC4A2	NM_001199692	6955.95	0.527863	0.0579697	9.10585	8.5597e-20	1.21359e-18	0.52809	0.0582272	1.19585e-19	1.2504e-18	6046.37	6079.73	6175.91	5949.88	8834.54	8649.27
TNS2	NM_198316	5522.34	0.545351	0.0599721	9.09342	9.59689e-20	1.35558e-18	0.984305	0.0608946	9.03757e-59	4.1431e-57	5204.69	5158.93	3909.44	3736.93	7544.29	7579.77
PRKD2	NM_001079880	4451.06	0.569353	0.062675	9.0842	1.04463e-19	1.46647e-18	0.532613	0.0629952	2.79525e-17	2.52626e-16	3819.4	3789.74	3990.22	3816.5	5608.92	5681.57
HLA-C	NM_001243042	2661.07	0.777829	0.085633	9.08329	1.05337e-19	1.47783e-18	0.551028	0.0856867	1.26993e-10	6.78884e-10	2218.53	1892.29	2506.55	2303.6	3579.13	3466.33
IMPDH1	NM_001304521	3031.52	0.77699	0.0855893	9.07812	1.10467e-19	1.54885e-18	1.44343	0.0873667	2.56965e-61	1.25907e-59	2801.52	2637.87	1860.28	1569.31	4874.63	4445.53
LOC102723566	NR_136302	2228.08	0.714782	0.0788295	9.06744	1.21841e-19	1.70413e-18	0.301493	0.078464	0.000121816	0.000348413	1682.41	1681.85	2354.08	2128.34	2802.88	2718.89
AMDHD2	NM_015944	4222.18	0.731349	0.0807651	9.05526	1.36248e-19	1.89863e-18	0.425396	0.0807043	1.35652e-07	5.44617e-07	3404.19	3097.42	4312.22	3726.86	5552.27	5240.13
TRIM3	NM_001248006	3123.72	0.778177	0.0859497	9.05386	1.38002e-19	1.9219e-18	0.407828	0.0857721	1.98654e-06	7.03691e-06	2475.35	2201.52	3230.18	2816.3	4162.37	3856.6
ZMIZ1	NM_020338	79470.6	0.490667	0.0542107	9.05111	1.41519e-19	1.96968e-18	0.237278	0.0542109	1.20356e-05	3.90793e-05	66466.9	66090.3	81901.4	76110.5	92060.9	94193.9
CASKIN2	NM_020753	3831.24	0.700642	0.0774598	9.04523	1.49347e-19	2.0723e-18	0.502856	0.0775409	8.8706e-11	4.81668e-10	3115.5	2978.02	3759.25	3232.29	4951.2	4951.18
TBC1D3K	NM_001291464	12574.4	0.620163	0.0687001	9.0271	1.76274e-19	2.42967e-18	0.308776	0.0686744	6.9169e-06	2.30975e-05	10107.6	9861.75	13292.8	11490.8	15403.3	15290
TREX2	NM_080701	1524	0.839018	0.0929953	9.02216	1.84425e-19	2.5374e-18	0.824334	0.0937506	1.45825e-18	1.42352e-17	1255.01	1151.87	1301.63	1131.15	2193.42	2110.9
MMP25-AS1	NR_123723	1553.22	0.729342	0.0808535	9.02054	1.87171e-19	2.57208e-18	1.25932	0.0838034	4.88279e-51	1.84188e-49	1391.85	1389.8	948.915	977.041	2317.21	2294.5
DNASE1L1	NM_001009933	4735.97	0.6268	0.0694955	9.01929	1.89304e-19	2.59826e-18	0.516165	0.0696767	1.28216e-13	8.95546e-13	4135.26	3707.28	4238.26	4227.47	6170.12	5937.41
UNKL	NR_160278	6515.47	0.79153	0.0879512	8.99964	2.26449e-19	3.08577e-18	0.741297	0.0881079	3.97914e-17	3.56091e-16	5334.97	5043.83	5982.49	4767.36	9313.93	8650.27
ELL3	NM_025165	693.515	0.995442	0.110896	8.97637	2.7985e-19	3.79079e-18	1.46756	0.115718	7.4215e-37	1.76689e-35	552.993	566.915	413.017	394.845	1151.78	1081.53
CAPN10	NM_023083	2506.83	0.7705	0.0858457	8.9754	2.82332e-19	3.82214e-18	0.377416	0.0855812	1.03354e-05	3.38627e-05	1963.59	1778.91	2628.29	2287.48	3265.49	3117.19
ANKRD13D	NM_001347901	2183.42	0.71341	0.0795258	8.9708	2.94371e-19	3.98039e-18	1.20861	0.0815498	1.0805e-49	3.90765e-48	1964.53	1946.41	1474.57	1302.39	3239.26	3173.37
MOB3C	NM_201403	1805.26	0.79204	0.0883327	8.96656	3.05929e-19	4.12932e-18	0.636719	0.0886025	6.65967e-13	4.39172e-12	1518.39	1299.61	1582.66	1554.2	2434.69	2441.98
FLNC	NM_001127487	4442.67	0.618257	0.0690318	8.95612	3.36302e-19	4.5232e-18	1.12272	0.0701636	1.24937e-57	5.59247e-56	4179.31	4047.43	3043.58	2757.87	6460.69	6167.16
CDAN1	NM_138477	4412.64	0.667543	0.0745898	8.94952	3.57024e-19	4.78778e-18	0.524349	0.0747315	2.27584e-12	1.43319e-11	3733.17	3436.71	4123.34	3795.35	5941.44	5445.8
SLC38A7	NM_001369610	3557.97	0.580309	0.0649929	8.9288	4.30658e-19	5.74143e-18	0.683177	0.0656404	2.28237e-25	3.31219e-24	3130.5	3099.99	2936.63	2865.65	4596.65	4718.42
STK11	NM_000455	4917.64	0.667134	0.0748196	8.91657	4.80932e-19	6.38553e-18	0.488332	0.0749058	7.06491e-11	3.86847e-10	4069.65	3861.89	4810.57	4170.05	6390.41	6203.27
TLE5	NM_198969	2822.67	0.644486	0.072286	8.91577	4.84422e-19	6.42811e-18	0.639988	0.0728016	1.48433e-18	1.44835e-17	2420.98	2327.79	2461.04	2303.6	3784.73	3637.89
CYHR1	NM_138496	6325.48	0.610524	0.0684785	8.91556	4.85362e-19	6.43683e-18	0.984299	0.0691243	5.20647e-46	1.69463e-44	5853.29	5651.97	4717.27	4165.02	8725.45	8839.89
MRPS34	NM_001300900	2449.38	0.717349	0.0804837	8.91297	4.96828e-19	6.58507e-18	0.39491	0.0803445	8.86858e-07	3.26908e-06	1877.36	1895.73	2374.56	2343.89	3303.25	2901.48
LCA10	NR_130768	535.235	1.20158	0.134868	8.90933	5.13438e-19	6.79336e-18	0.887733	0.134478	4.07456e-11	2.28151e-10	384.283	322.97	461.942	417.005	849.677	775.535
SPPL2B	NM_152988	5502.77	0.625717	0.0702455	8.90757	5.21621e-19	6.88564e-18	0.558186	0.0704469	2.30926e-15	1.83388e-14	4628.27	4565.38	5117.77	4519.57	7236.94	6948.71
CRAT	NM_000755	3249.87	0.665631	0.0748535	8.89244	5.97801e-19	7.86846e-18	1.1931	0.0763519	4.81527e-55	2.02046e-53	3072.39	2872.37	2181.14	1945.02	4685.81	4742.5
LSP1P4	NR_027238	2767.82	0.61994	0.0697196	8.8919	6.00717e-19	7.90227e-18	0.979209	0.0711269	4.0223e-43	1.18403e-41	2511.9	2495.29	2007.06	1897.68	3865.51	3829.52
PLCD3	NM_133373	5028.4	0.588487	0.0662195	8.88691	6.28314e-19	8.25102e-18	0.210239	0.0660745	0.00146337	0.00356707	4047.16	3885.09	5366.95	4944.63	6023.26	5903.29
LCAT	NM_000229	2311.38	0.70192	0.0790253	8.88222	6.55406e-19	8.58206e-18	0.375817	0.0788674	1.88687e-06	6.70153e-06	1733.02	1839.9	2351.81	2130.35	2905.68	2907.5
SLC4A3	NM_001326559	1203.55	0.863751	0.0973172	8.87562	6.95422e-19	9.09036e-18	0.63658	0.0974223	6.39366e-11	3.51698e-10	895.098	913.936	1136.65	983.085	1675.23	1617.29
LOC108783654	NR_144402	2385.07	0.647149	0.0729844	8.86695	7.51773e-19	9.79885e-18	0.259699	0.0726812	0.000352743	0.000950436	1806.13	1887.14	2415.52	2416.41	2930.86	2854.33
AARS2	NM_020745	6642.25	0.608363	0.0686512	8.86166	7.883e-19	1.02515e-17	0.202743	0.0685214	0.0030881	0.0071496	5039.73	5312.68	7034.94	6681.15	8298.51	7486.47
GRIK4	NM_014619	1345.63	0.802474	0.0906321	8.8542	8.42891e-19	1.09489e-17	0.680618	0.0911054	7.97947e-14	5.67429e-13	1093.8	1013.58	1160.54	1132.16	1766.49	1907.23
ATP5ME	NR_033743	1033.89	0.853097	0.0963934	8.85016	8.73936e-19	1.13328e-17	0.236289	0.0948795	0.0127596	0.0263831	718.891	710.362	1129.82	1062.66	1293.4	1288.21
COL6A2	NM_001849	1355.93	0.886971	0.100477	8.82756	1.06986e-18	1.37872e-17	0.654966	0.100553	7.33569e-11	4.00807e-10	1019.76	1001.55	1300.49	1075.75	1930.13	1807.91
HOMER3	NM_004838	2585.46	0.719686	0.0815448	8.82566	1.08821e-18	1.39998e-17	0.66624	0.0819532	4.31012e-16	3.58532e-15	2196.97	2013.41	2318.81	2051.79	3411.3	3520.51
ATP13A2	NM_022089	2364.83	0.685719	0.0777184	8.82312	1.11318e-18	1.42969e-17	0.614226	0.0781392	3.82116e-15	2.98667e-14	1959.84	1917.2	2148.14	1927.89	3143.8	3092.11
ARL4D	NM_001661	1613.06	0.748915	0.0849367	8.81733	1.17224e-18	1.50469e-17	0.238879	0.084179	0.00454333	0.0101985	1216.58	1141.56	1720.34	1637.8	2029.78	1932.32
SCRIB	NM_015356	8391.49	0.739466	0.0842197	8.7802	1.63181e-18	2.07357e-17	0.477755	0.0842163	1.40354e-08	6.18297e-08	6965.83	6049.67	8483.35	7122.33	11116.1	10611.7
SPHK1	NM_001355139	3796.18	0.693837	0.0790254	8.77991	1.636e-18	2.07774e-17	0.465997	0.0790639	3.77109e-09	1.76211e-08	3229.85	2783.04	3624.99	3415.61	4969.04	4754.54
CARD9	NM_052813	783.208	1.04202	0.11869	8.7793	1.64501e-18	2.08685e-17	1.33546	0.121657	4.91475e-28	8.13199e-27	584.86	627.042	540.449	450.245	1323.82	1172.83
CHKB-CPT1B	NR_027928	5492.45	0.641026	0.0732151	8.75538	2.03418e-18	2.55495e-17	0.470862	0.0733023	1.33121e-10	7.09645e-10	4788.54	4156.52	5155.32	4908.37	6986.23	6959.75
UAP1L1	NM_207309	1375.78	0.83054	0.0949295	8.74902	2.15208e-18	2.70006e-17	0.565638	0.0948987	2.51562e-09	1.19383e-08	1101.3	973.204	1306.18	1186.55	1874.53	1812.93
GCDH	NR_102317	1723.61	0.788943	0.0902884	8.73803	2.37204e-18	2.96785e-17	0.265316	0.089579	0.00305833	0.00708573	1264.39	1218.01	1911.48	1658.96	2206.01	2082.81
PRKCSH	NM_001289103	3759.07	0.619175	0.0708649	8.7374	2.38531e-18	2.98117e-17	0.490022	0.0710591	5.34989e-12	3.24181e-11	3153	3060.48	3569.24	3228.26	4841.06	4702.37
DHX37	NM_032656	5869.58	0.588024	0.0673151	8.73539	2.42818e-18	3.0331e-17	0.283182	0.0672659	2.55494e-05	7.97531e-05	4719.18	4700.24	6146.33	5492.58	7112.11	7047.03
TMEM147-AS1	NR_038396	4145.53	0.663489	0.0760155	8.72833	2.58464e-18	3.2162e-17	0.176575	0.0757234	0.019709	0.0391568	3079.89	3160.12	4696.79	4052.2	4948.06	4936.13
RFX1	NM_002918	4264.41	0.607532	0.0696183	8.72661	2.62431e-18	3.26199e-17	0.791284	0.0702513	1.98407e-29	3.49343e-28	3780.03	3735.63	3473.67	3145.67	5872.21	5579.23
PML	NM_033238	8670.96	0.489869	0.0561557	8.72341	2.6995e-18	3.34997e-17	0.884976	0.0567298	7.29652e-55	3.05035e-53	8151.49	8287.27	6309.03	6192.63	11349	11736.4
GPS1	NM_001321093	2215.75	0.79021	0.0905869	8.72323	2.70383e-18	3.35352e-17	0.527035	0.0905711	5.91946e-09	2.70658e-08	1764.89	1618.28	2210.72	1851.34	2950.79	2898.47
RCCD1	NM_001017919	7951.09	0.53947	0.0619106	8.71369	2.9414e-18	3.6363e-17	0.304774	0.0619276	8.59028e-07	3.17163e-06	6822.43	6320.24	7870.08	7593.72	9686.32	9413.77
FAM3A	NM_001171134	4853.98	0.649828	0.0746374	8.70646	3.135e-18	3.86096e-17	0.256403	0.0744854	0.000576722	0.00150395	3609.45	3890.24	5197.42	4657.56	6095.64	5673.54
MYBBP1A	NM_001105538	4160.64	0.59832	0.0687795	8.6991	3.3452e-18	4.10652e-17	0.244896	0.0686443	0.000360262	0.000970238	3450.11	3135.21	4212.09	4199.26	4917.64	5049.5
LRRC14	NM_014665	11436.5	0.733592	0.0843909	8.69279	3.53632e-18	4.3388e-17	0.63822	0.0844617	4.14641e-14	3.01153e-13	9518.97	8871.36	10885.2	8765.17	15799.8	14778.3
RABL6	NM_024718	9521.51	0.564333	0.0649707	8.68597	3.75538e-18	4.5878e-17	0.696835	0.0652339	1.23457e-26	1.898e-25	8617.31	8229.72	8080.57	7290.54	12699	12211.9
PLA2G4C	NM_001159322	751.657	0.975926	0.112386	8.68373	3.83006e-18	4.67653e-17	0.473344	0.111107	2.04179e-05	6.44499e-05	523.937	505.07	740.7	717.168	954.575	1068.49
TPGS1	NM_033513	2655.1	0.690886	0.0795744	8.68227	3.87949e-18	4.73181e-17	0.28468	0.0792862	0.000329991	0.00089283	2133.24	1911.19	2761.41	2597.72	3354.65	3172.37
DOK3	NM_001144876	2573.59	0.690003	0.0795189	8.67723	4.05536e-18	4.94103e-17	0.180072	0.079021	0.0226794	0.0444957	1985.15	1839.9	2855.85	2591.68	3012.68	3156.32
KRT8	NR_045962	15464.9	0.474632	0.0547196	8.6739	4.17566e-18	5.08217e-17	0.142484	0.054685	0.00917271	0.0194936	12701	12730.7	16458.1	15560.1	17746.7	17592.5
RNF123	NR_135218	8844.92	0.525652	0.0606656	8.66475	4.52521e-18	5.47543e-17	0.468051	0.0608142	1.39938e-14	1.04776e-13	7706.28	7541.69	8263.75	7607.83	10943	11007
MIR5001	NR_049797	599.592	1.15789	0.133663	8.66279	4.60352e-18	5.56723e-17	0.297517	0.130261	0.0223707	0.0439354	396.468	316.957	674.708	619.464	823.452	766.505
TRMT2A	NM_182984	1422.26	0.798691	0.0922388	8.65895	4.76131e-18	5.73977e-17	0.288242	0.0914349	0.00161921	0.00392719	1084.43	965.474	1495.05	1424.26	1834.67	1729.65
ZNF581	NM_016535	1390.5	0.755299	0.0872706	8.65468	4.94308e-18	5.9526e-17	0.203693	0.0862762	0.0182289	0.0364482	1022.57	986.089	1513.26	1431.31	1674.18	1715.61
SORBS3	NM_005775	3737.99	0.608345	0.0703337	8.64942	5.17639e-18	6.22543e-17	0.401823	0.0704092	1.15004e-08	5.11968e-08	3116.44	2980.6	3681.88	3355.18	4639.66	4654.21
RAI1	NM_030665	22095.3	0.462208	0.0534383	8.64938	5.17784e-18	6.22543e-17	0.248653	0.0534522	3.2892e-06	1.13875e-05	18937.7	18541.6	22295	21165.5	25779.8	25852.5
GRK2	NM_001619	4082.79	0.642532	0.0743037	8.64738	5.26971e-18	6.32665e-17	0.880694	0.0750146	7.92076e-32	1.5504e-30	3675.06	3510.58	3256.35	2838.46	5633.04	5583.25
METTL26	NM_001288710	1922.3	0.960283	0.111185	8.63683	5.77934e-18	6.91578e-17	0.610147	0.11099	3.85577e-08	1.63138e-07	1398.42	1333.97	1919.45	1565.28	2953.94	2362.72
GNAI2	NM_001282619	6284.37	0.552423	0.0639669	8.63608	5.81748e-18	6.95777e-17	0.743308	0.0644351	8.71092e-31	1.61884e-29	5762.37	5517.97	5145.08	4739.15	8188.37	8353.3
WDR97	NM_001316309	2333.09	0.673221	0.0779563	8.63587	5.82796e-18	6.96665e-17	0.947451	0.0792453	6.04529e-33	1.24874e-31	2108.87	1982.48	1773.81	1610.61	3234.02	3288.75
COLGALT1	NM_024656	5136.24	0.591809	0.0685433	8.63409	5.91981e-18	7.07273e-17	0.495048	0.0687274	5.88765e-13	3.90181e-12	4400.51	4215.79	4853.8	4362.44	6527.83	6457.1
PANK4	NM_018216	4914.03	0.598726	0.0693605	8.63208	6.02462e-18	7.18664e-17	0.245465	0.0692473	0.000392964	0.00105197	4003.1	3772.56	5195.14	4739.15	6003.33	5770.86
ZNF48	NM_001214906	4505.32	0.555401	0.0643971	8.62463	6.42983e-18	7.64599e-17	0.687848	0.0649549	3.32976e-26	5.02419e-25	3986.23	4006.2	3766.08	3527.42	5954.03	5791.93
TONSL	NM_013432	8180.12	0.593698	0.0688635	8.62137	6.61581e-18	7.85076e-17	0.58203	0.0690427	3.45652e-17	3.09931e-16	7112.99	6840.78	7504.85	6565.31	10545.4	10511.4
DGKQ	NM_001347	2177.86	0.810376	0.0940293	8.61834	6.79327e-18	8.04458e-17	1.06301	0.0951764	5.79021e-29	1.00323e-27	1909.23	1727.37	1671.41	1382.97	3301.15	3075.05
LRFN4	NM_001363524	819.359	0.97647	0.113391	8.61156	7.20727e-18	8.50831e-17	1.3895	0.117005	1.58572e-32	3.21434e-31	687.96	633.914	543.863	450.245	1328.01	1272.16
SLC16A5	NM_001271765	2943.54	0.691237	0.080395	8.59801	8.11108e-18	9.53575e-17	0.295813	0.0801559	0.000223843	0.000620066	2343.19	2150.84	3120.95	2791.11	3739.63	3515.49
LNCOC1	NR_038925	3990.72	0.598181	0.0696412	8.58947	8.73714e-18	1.02348e-16	0.406295	0.0697338	5.6646e-09	2.59317e-08	3239.23	3309.58	3709.19	3771.18	5197.71	4717.42
GLI4	NM_138465	12481.5	0.722334	0.0841257	8.58637	8.97569e-18	1.05088e-16	0.494911	0.084137	4.04838e-09	1.88511e-08	10316.6	9284.52	12579.4	10370.7	16874	15463.5
B3GALT4	NM_003782	2755.06	0.812108	0.094604	8.5843	9.13944e-18	1.06896e-16	0.332444	0.0942468	0.000419698	0.00111906	2119.18	1863.95	3041.31	2514.12	3614.8	3377.04
KMT2B	NM_014727	4118.8	0.576044	0.0671201	8.5823	9.29941e-18	1.086e-16	0.57947	0.0675055	9.16029e-18	8.53612e-17	3636.63	3447.87	3650.02	3418.64	5230.23	5329.42
ERICH1	NM_001303100	11445.4	0.484367	0.0564465	8.58099	9.40639e-18	1.09793e-16	0.368817	0.0565322	6.84483e-11	3.75337e-10	9774.85	9944.21	10995.6	10370.7	13740.6	13846.3
A1BG-AS1	NR_015380	1541.32	0.741822	0.0865008	8.5759	9.83157e-18	1.14579e-16	1.13676	0.0887541	1.47917e-37	3.61991e-36	1373.11	1321.08	1051.32	998.194	2152.51	2351.69
FAM47E-STBD1	NM_001242939	1587.75	0.815238	0.0950663	8.57546	9.86882e-18	1.14955e-16	0.288016	0.09432	0.00226112	0.0053569	1209.09	1059.96	1537.15	1729.46	2044.47	1946.36
CPSF1	NM_013291	5412.54	0.548495	0.0640195	8.56761	1.0565e-17	1.22688e-16	0.577159	0.0643558	3.01279e-19	3.06718e-18	4678.88	4752.64	4803.74	4445.03	6996.72	6798.22
ARHGAP27	NM_001282290	2329.95	0.632593	0.073935	8.55608	1.16773e-17	1.35123e-16	0.67848	0.0746703	1.02419e-19	1.07635e-18	1975.78	1996.23	1989.99	1859.4	3089.26	3069.03
SIAE	NM_001199922	1545.63	0.89999	0.105242	8.55164	1.21353e-17	1.40279e-16	1.43367	0.107693	1.95616e-40	5.34401e-39	1265.32	1340.84	1001.25	801.778	2595.19	2269.42
NDUFB10	NM_004548	2079.45	0.664361	0.0777433	8.54557	1.279e-17	1.47623e-16	0.850952	0.0789301	4.22914e-27	6.70541e-26	1781.76	1820.14	1583.8	1581.4	2969.67	2739.96
TBC1D3B	NM_001001417	3862.03	0.709482	0.0830385	8.54402	1.29635e-17	1.4955e-16	0.31455	0.0828619	0.000147007	0.000416749	3021.78	2844.02	4184.78	3530.44	4945.96	4645.18
CARS	NR_036542	9239.81	0.526598	0.0616916	8.53597	1.38981e-17	1.59845e-16	0.39344	0.0617773	1.90657e-10	1.00276e-09	8101.81	7571.75	8847.44	8342.12	11121.3	11454.4
EFNA1	NM_004428	2527.61	0.655205	0.0768143	8.52972	1.46696e-17	1.6821e-16	0.368921	0.0767503	1.5339e-06	5.50455e-06	1942.04	2053.78	2553.2	2322.74	3139.61	3154.31
AP1M1	NM_032493	11659.7	0.488915	0.0573363	8.52714	1.50012e-17	1.71839e-16	0.219338	0.0573283	0.000130246	0.000371498	9610.83	9773.27	12067.4	11302.5	13708.1	13496.1
SMTN	NM_134269	5040.64	0.516564	0.0606013	8.52397	1.5417e-17	1.76425e-16	0.445146	0.0608426	2.54806e-13	1.74235e-12	4384.58	4303.4	4552.29	4575.98	6123.97	6303.6
COL5A3	NM_015719	304.951	1.39691	0.163906	8.52262	1.55978e-17	1.78314e-16	0.747463	0.159988	2.9829e-06	1.03791e-05	166.835	184.677	281.034	270.953	441.622	484.584
TBC1D3J	NM_001355571	908.778	0.945063	0.110898	8.52194	1.56905e-17	1.79195e-16	0.552558	0.110303	5.45819e-07	2.05757e-06	652.344	633.914	921.608	768.539	1270.32	1205.94
TMEM223	NM_001080501	3196.83	0.634093	0.0744667	8.51512	1.66421e-17	1.89872e-16	0.304833	0.0743428	4.12479e-05	0.000125439	2417.23	2618.12	3211.98	3116.46	4066.91	3750.26
S100A16	NR_133645	2473.29	0.685138	0.0805013	8.5109	1.72586e-17	1.96511e-16	0.992848	0.0817671	6.29617e-34	1.34697e-32	2316.95	2028.87	1739.68	1769.75	3423.88	3560.64
STBD1	NM_003943	1558.96	0.818299	0.0961745	8.50848	1.76223e-17	2.00153e-16	0.284124	0.0954036	0.00290016	0.0067474	1183.78	1038.49	1505.29	1709.32	2004.61	1912.25
HMOX1	NM_002133	2693.61	0.604494	0.0711241	8.49914	1.90997e-17	2.16502e-16	0.965779	0.0725402	1.9269e-40	5.27041e-39	2480.03	2418.84	1970.65	1844.29	3718.65	3729.19
ARPC1B	NM_005720	7317.8	0.606361	0.0714126	8.49095	2.04946e-17	2.31967e-16	0.908881	0.0718805	1.2026e-36	2.83351e-35	6717.46	6454.24	5736.73	4946.65	9974.79	10076.9
C2CD2L	NM_014807	1386.5	0.776282	0.0914957	8.48436	2.16907e-17	2.45261e-16	0.921817	0.0929071	3.34225e-23	4.33655e-22	1177.22	1122.66	1102.52	978.048	2019.29	1919.27
RABAC1	NM_006423	1852.68	0.942139	0.111203	8.47225	2.40691e-17	2.70811e-16	1.10887	0.112179	4.84352e-23	6.22419e-22	1500.58	1414.71	1473.44	1126.12	3014.78	2586.45
NACC1	NM_052876	4109.43	0.571207	0.0674334	8.47067	2.43981e-17	2.74376e-16	0.221413	0.0672999	0.00100207	0.00250396	3304.83	3252.03	4353.18	4004.86	4900.85	4840.82
CAMK2B	NM_172079	778.21	0.911838	0.10767	8.46879	2.47961e-17	2.7844e-16	0.952064	0.109285	2.99297e-18	2.86882e-17	613.916	597.838	572.307	605.363	1183.25	1096.58
ABCB8	NM_001282293	4482.48	0.55673	0.0657454	8.46797	2.49714e-17	2.80132e-16	0.846298	0.0665387	4.64513e-37	1.11288e-35	4069.65	4106.7	3473.67	3218.19	5903.68	6123.01
GYS1	NM_002103	3959.55	0.533665	0.0630394	8.46559	2.54867e-17	2.85631e-16	0.636177	0.0636304	1.55518e-23	2.05648e-22	3511.04	3520.03	3229.04	3318.92	5088.62	5089.63
CHMP2A	NM_014453	4925.36	0.555284	0.0656109	8.46329	2.59933e-17	2.91023e-16	0.225012	0.0655205	0.000594258	0.0015465	3931.87	3997.61	5084.77	4886.21	5608.92	6042.75
SEMA4C	NM_017789	3974.16	0.58643	0.0693095	8.46104	2.64997e-17	2.96401e-16	0.499071	0.0695584	7.23885e-13	4.76126e-12	3482.92	3208.22	3659.13	3449.86	5020.44	5024.42
PMM1	NM_002676	3731.4	0.583371	0.0689899	8.45589	2.76967e-17	3.09183e-16	0.460499	0.0691988	2.83818e-11	1.61139e-10	3007.72	3232.27	3419.05	3377.34	4800.15	4551.88
GAA	NM_000152	6586.1	0.528651	0.0625254	8.45499	2.79117e-17	3.11278e-16	0.75845	0.063022	2.33557e-33	4.90448e-32	6121.35	5870.15	5281.61	4945.64	8804.12	8493.76
TBC1D3F	NM_032258	5260.06	0.68821	0.0814607	8.44836	2.95417e-17	3.28812e-16	0.340069	0.0813732	2.92621e-05	9.06591e-05	4150.26	3974.42	5669.6	4675.7	6576.08	6514.29
DCT	NM_001322186	1332.34	0.756176	0.0895233	8.44669	2.99672e-17	3.33385e-16	0.262758	0.0887066	0.00305544	0.00708047	968.206	982.653	1410.86	1336.63	1701.45	1594.21
PRAF2	NM_007213	1763.13	0.730101	0.086441	8.44624	3.00839e-17	3.34204e-16	0.648251	0.0869255	8.8151e-14	6.24707e-13	1411.54	1433.61	1606.56	1407.14	2406.37	2313.56
SULT1A3	NM_177552	5641.19	0.634215	0.0750884	8.44623	3.00848e-17	3.34204e-16	0.890522	0.0756176	5.15023e-32	1.01595e-30	5029.42	4956.21	4507.92	3855.79	7533.8	7964.03
SULT1A4	NM_001017390	5641.19	0.634215	0.0750884	8.44623	3.00848e-17	3.34204e-16	0.890522	0.0756176	5.15023e-32	1.01595e-30	5029.42	4956.21	4507.92	3855.79	7533.8	7964.03
RPUSD1	NM_001324410	1478.85	0.939634	0.11125	8.44611	3.01178e-17	3.34407e-16	1.08662	0.112409	4.1787e-22	5.08587e-21	1224.08	1097.75	1173.06	925.671	2371.75	2080.8
TBC1D3E	NM_001291466	5250.34	0.689435	0.0816648	8.44225	3.11277e-17	3.44948e-16	0.340737	0.0815768	2.95532e-05	9.15113e-05	4139.95	3965.83	5661.63	4663.61	6569.79	6501.25
TBC1D3G	NM_001291462	5253.06	0.689444	0.0816844	8.44034	3.16415e-17	3.50471e-16	0.340512	0.0815963	3.00446e-05	9.29192e-05	4143.7	3965.83	5665.05	4666.63	6571.88	6505.26
GPRC5B	NM_016235	501.698	1.05703	0.125264	8.43841	3.21696e-17	3.56147e-16	1.68532	0.132831	6.91888e-37	1.64895e-35	415.213	392.546	259.416	262.895	843.383	836.735
TRIM65	NM_001256124	5158.96	0.642837	0.0762004	8.43614	3.27991e-17	3.62765e-16	1.08646	0.0770108	3.39456e-45	1.0727e-43	4913.2	4476.05	3678.47	3227.26	7526.46	7132.31
XYLT2	NM_022167	3944.56	0.656239	0.0778282	8.43189	3.40121e-17	3.75816e-16	0.853046	0.0784701	1.58528e-27	2.56344e-26	3533.53	3329.34	3223.35	2766.94	5339.33	5474.89
GPR108	NM_001080452	2646.67	0.705987	0.083761	8.42859	3.49853e-17	3.86194e-16	0.602332	0.0840498	7.70134e-13	5.05087e-12	2204.47	2080.41	2455.35	2150.5	3648.37	3340.92
UBL4A	NM_014235	1133.17	0.794081	0.0942257	8.42744	3.5332e-17	3.89833e-16	1.26601	0.0974712	1.42138e-38	3.63057e-37	1034.75	933.692	716.806	702.059	1717.19	1694.54
POLRMT	NM_005035	1983.28	0.654078	0.0776137	8.42735	3.53582e-17	3.89933e-16	1.23603	0.0801515	1.17898e-53	4.76273e-52	1890.49	1780.63	1258.39	1194.61	2871.07	2904.49
MPG	NM_001015054	3533.09	0.784213	0.0930961	8.42369	3.64813e-17	4.01929e-16	0.580463	0.0931635	4.64698e-10	2.35911e-09	2951.48	2521.05	3397.43	2905.94	4970.08	4452.55
TBC1D3	NM_001123391	5283.61	0.68461	0.081286	8.42224	3.6935e-17	4.06535e-16	0.338747	0.0812009	3.02316e-05	9.34597e-05	4171.81	4001.91	5693.49	4697.86	6601.25	6535.36
FSCN1	NM_003088	12830	0.668425	0.079377	8.42089	3.73633e-17	4.1105e-16	0.183621	0.0792875	0.0205644	0.0407143	10096.3	9202.92	14443.1	12565.6	16299.1	14373
CACNB3	NM_001206917	3302.89	0.55939	0.066441	8.41935	3.78578e-17	4.15888e-16	1.5589	0.0693044	4.79847e-112	6.04023e-110	3371.38	3292.4	1702.13	1631.76	4963.79	4855.87
SLC9A3-AS1	NR_125375	5626.48	0.690468	0.0821748	8.40243	4.37325e-17	4.76291e-16	0.449537	0.0821881	4.51019e-08	1.8977e-07	4607.65	4286.22	5744.69	4768.36	7346.03	7005.9
APRT	NM_000485	1659.07	0.765587	0.0911422	8.39991	4.46803e-17	4.86381e-16	0.433959	0.0909327	1.82123e-06	6.47955e-06	1252.2	1261.82	1675.96	1489.74	2251.12	2023.61
SGSH	NM_000199	2666.77	0.69222	0.082544	8.38608	5.02618e-17	5.4428e-16	0.858131	0.0833817	7.68849e-25	1.09621e-23	2175.42	2385.34	2173.17	1895.66	3729.14	3641.9
AP1G2	NM_001354681	2235.09	0.615396	0.073432	8.38049	5.271e-17	5.69708e-16	0.799536	0.074576	8.104e-27	1.25778e-25	1957.97	1972.18	1745.37	1714.35	2947.64	3073.04
CTSL	NM_001257972	1732.67	0.700992	0.0836644	8.37861	5.35556e-17	5.78025e-16	0.686547	0.0843715	4.04529e-16	3.37241e-15	1501.52	1358.88	1418.82	1468.58	2349.72	2298.51
PLEKHM1	NR_027774	8643.68	0.47238	0.056408	8.37434	5.55327e-17	5.97665e-16	0.177616	0.0563773	0.00162997	0.00395124	7232.96	7117.36	8854.27	8749.05	9772.33	10136.1
ZFYVE21	NM_024071	3832.43	0.71626	0.0855424	8.37316	5.60947e-17	6.03144e-16	0.368216	0.0854271	1.63035e-05	5.20614e-05	3135.19	2737.51	3973.16	3502.24	5042.46	4604.05
RECQL4	NM_004260	4213.16	0.647596	0.0774197	8.36475	6.02447e-17	6.45937e-16	0.914738	0.0781252	1.15131e-31	2.23057e-30	3919.69	3520.89	3281.38	2902.92	5917.32	5736.75
E4F1	NM_001288776	5159.89	0.687614	0.0822508	8.35996	6.27373e-17	6.70454e-16	0.515174	0.0823324	3.9185e-10	2.00222e-09	4462.37	3821.52	4930.04	4405.75	6886.58	6453.09
RASSF7	NM_001143994	1591.57	0.96407	0.115328	8.35941	6.30344e-17	6.72997e-16	0.424941	0.114659	0.000210457	0.000585406	1240.02	929.397	1652.07	1498.8	2217.55	2011.57
LIN37	NR_163146	2626.12	0.594078	0.0710827	8.35756	6.40268e-17	6.82952e-16	0.737795	0.0719849	1.19203e-24	1.67546e-23	2312.26	2302.02	2129.94	2047.76	3408.15	3556.62
LINC00537	NR_146625	1923.87	0.704298	0.0843121	8.35346	6.62903e-17	7.05446e-16	1.19263	0.0864493	2.70584e-43	7.9961e-42	1785.51	1668.1	1305.04	1158.35	2874.22	2751.99
KRI1	NM_023008	4070.82	0.587893	0.0704231	8.34802	6.94167e-17	7.37682e-16	0.337784	0.0704309	1.61895e-06	5.79515e-06	3466.05	3149.81	4030.04	3837.66	4901.9	5039.47
MAZ	NM_001276275	2998.27	0.659655	0.0791443	8.33484	7.76035e-17	8.20473e-16	0.993953	0.0802547	3.15166e-35	7.05378e-34	2779.02	2554.55	2253.96	1978.26	4220.06	4203.74
ZNF34	NM_001286770	5225.33	0.68689	0.0824752	8.32844	8.1914e-17	8.63641e-16	0.571018	0.0826111	4.77484e-12	2.9096e-11	4170.88	4316.29	4981.24	4219.41	7219.11	6445.06
INPP5A	NM_005539	22953.4	0.474069	0.056924	8.32811	8.21442e-17	8.65667e-16	0.200993	0.0569189	0.000413644	0.00110385	18998.6	19283.7	24002.8	22260.4	26138.6	27036.4
ADAMTS7	NM_014272	3951.55	0.596411	0.0716189	8.32756	8.25266e-17	8.69296e-16	0.708635	0.0721662	9.28152e-23	1.17876e-21	3540.09	3357.68	3357.61	3025.81	5297.37	5130.77
TNFAIP8L1	NM_152362	1342.05	0.764437	0.0918631	8.32147	8.68756e-17	9.13838e-16	0.903598	0.093285	3.4438e-22	4.21847e-21	1139.73	1092.6	1079.76	948.838	1887.12	1904.22
CLDN15	NM_001185080	1923.93	0.713168	0.085705	8.3212	8.70793e-17	9.15558e-16	0.903292	0.0868984	2.61822e-25	3.78513e-24	1650.54	1632.03	1522.36	1356.78	2815.47	2566.39
NSMF	NM_015537	2572.66	0.848032	0.101979	8.31573	9.1191e-17	9.57905e-16	0.283343	0.101488	0.00524044	0.0116421	1928.91	1678.41	2961.66	2375.12	3399.76	3092.11
ZNF696	NM_030895	3814.07	0.660324	0.0794088	8.3155	9.13689e-17	9.58889e-16	0.215982	0.0791602	0.00636399	0.0139113	3048.02	2758.99	4047.11	3853.77	4871.48	4305.07
FAM160B2	NM_022749	2950.22	0.574321	0.0691164	8.30948	9.61189e-17	1.00596e-15	0.825073	0.070177	6.4976e-32	1.27622e-30	2723.72	2593.21	2259.65	2208.92	4005.02	3910.78
SLX1A-SULT1A3	NR_037608	8694.19	0.582779	0.0702593	8.29468	1.08877e-16	1.13375e-15	0.787301	0.0705812	6.80454e-29	1.1754e-27	7745.65	7752.99	7218.13	6235.94	11388.8	11823.6
SLX1B-SULT1A4	NR_037609	8694.19	0.582779	0.0702593	8.29468	1.08877e-16	1.13375e-15	0.787301	0.0705812	6.80454e-29	1.1754e-27	7745.65	7752.99	7218.13	6235.94	11388.8	11823.6
MAP7D1	NM_018067	6980.06	0.519697	0.062671	8.29247	1.10925e-16	1.15402e-15	0.474376	0.0628645	4.48763e-14	3.25004e-13	6187.89	5896.78	6470.6	6001.25	8662.51	8661.31
ZMIZ2	NM_001300959	6250.15	0.527802	0.0636691	8.28978	1.13459e-16	1.17877e-15	0.182565	0.0635817	0.00408734	0.00923686	5049.1	5052.42	6699.3	6136.22	7328.2	7235.65
CLPP	NM_006012	1666.25	0.768562	0.0927537	8.28604	1.17077e-16	1.21305e-15	0.69254	0.0932542	1.11624e-13	7.83985e-13	1418.1	1242.92	1454.09	1350.73	2368.61	2163.07
CLCN7	NM_001114331	3967.14	0.609513	0.0735868	8.28291	1.20202e-16	1.24373e-15	0.780647	0.0742112	7.0426e-26	1.04806e-24	3632.88	3339.65	3260.9	2933.14	5284.78	5351.49
PRICKLE3	NM_006150	983.517	0.845341	0.102064	8.28242	1.207e-16	1.24831e-15	0.690237	0.1025	1.65045e-11	9.57328e-11	799.496	710.362	845.376	835.018	1312.28	1398.57
CASZ1	NM_001079843	4087	0.611979	0.0739075	8.28034	1.22825e-16	1.26913e-15	0.588617	0.0742262	2.19065e-15	1.74212e-14	3487.6	3429.84	3735.36	3297.77	5131.63	5439.78
PARP3	NM_001003931	2057.56	0.652191	0.078787	8.2779	1.25365e-16	1.29362e-15	0.477972	0.0789929	1.44111e-09	7.00836e-09	1630.86	1705.04	1917.17	1848.32	2713.72	2530.27
SCAMP4	NM_001329540	6298.85	0.605664	0.0731719	8.27728	1.26024e-16	1.29983e-15	0.184582	0.0730306	0.011489	0.0239602	4997.55	4791.29	7004.22	6105	7652.34	7242.67
PROB1	NM_001161546	3794.68	0.624645	0.0754808	8.27555	1.27864e-16	1.31762e-15	0.359478	0.0754676	1.90416e-06	6.7598e-06	3082.7	2998.64	3822.97	3487.13	4928.13	4448.54
LMNTD2	NM_173573	1619.44	0.809045	0.0978149	8.27118	1.32636e-16	1.36125e-15	0.858616	0.0986723	3.26969e-18	3.12486e-17	1381.54	1231.75	1339.18	1186.55	2432.59	2145.01
KIAA1522	NM_020888	6176.85	0.513789	0.0621276	8.26991	1.34066e-16	1.37407e-15	0.412761	0.0622882	3.43426e-11	1.93631e-10	5377.15	5210.47	5858.47	5498.63	7667.02	7449.35
B4GALNT4	NM_178537	1733.44	0.79329	0.0959502	8.26773	1.36533e-16	1.3981e-15	1.19352	0.097813	3.0313e-34	6.57138e-33	1580.25	1399.25	1228.81	1030.43	2625.61	2536.29
FAM20C	NM_020223	17018.9	0.532228	0.0644019	8.26416	1.40681e-16	1.43799e-15	0.621845	0.064532	5.62166e-22	6.78697e-21	15466.9	14690.8	15005.1	13339.1	21852.4	21759.1
SP6	NM_199262	1854.71	0.675756	0.0817944	8.26165	1.43676e-16	1.46663e-15	0.94504	0.083323	8.13752e-30	1.45874e-28	1693.66	1553.86	1368.76	1325.55	2659.17	2527.26
FOXD1	NM_004472	5962.08	0.702937	0.0851392	8.25632	1.5023e-16	1.52942e-15	0.315503	0.0850339	0.000207001	0.000576636	4856.96	4232.11	6421.68	5468.41	7667.02	7126.29
PLEKHM2	NM_015164	5533.77	0.509196	0.0617166	8.25055	1.57673e-16	1.60233e-15	0.401786	0.0618892	8.46957e-11	4.61211e-10	4756.67	4727.73	5256.58	4962.76	6833.08	6665.79
ADAMTSL5	NM_001367197	1973.93	0.622416	0.0755407	8.23948	1.72957e-16	1.74674e-15	1.11786	0.0778217	8.65427e-47	2.88695e-45	1818.32	1827.01	1316.42	1270.15	2771.42	2840.28
GIT1	NM_014030	2044.82	0.649644	0.0789645	8.22704	1.91894e-16	1.92944e-15	0.866722	0.0802357	3.36078e-27	5.35468e-26	1835.19	1742.83	1597.45	1481.68	2750.44	2861.35
PLXNA3	NM_017514	4975.47	0.653745	0.0795642	8.21657	2.09412e-16	2.09449e-15	1.26701	0.0806066	1.13132e-55	4.83602e-54	4861.65	4389.3	3268.86	2781.04	7262.11	7289.83
AGPAT2	NM_001012727	2413.85	0.834815	0.101617	8.21532	2.11593e-16	2.11538e-15	1.09688	0.102604	1.12834e-26	1.73821e-25	2170.73	1833.03	1825.01	1514.92	3778.44	3360.98
NELFB	NM_015456	4686.25	0.578606	0.0705293	8.20376	2.32977e-16	2.32304e-15	0.317762	0.0705232	6.61292e-06	2.21441e-05	3952.49	3664.33	4782.12	4345.31	5712.77	5660.5
STXBP2	NM_001272034	2286.26	0.678759	0.082742	8.20332	2.33844e-16	2.33066e-15	0.212304	0.0822952	0.00988628	0.0208641	1730.21	1713.63	2522.48	2238.13	2857.43	2655.68
ARMC9	NM_001352754	15417.5	0.446782	0.0544793	8.20095	2.38487e-16	2.37487e-15	0.335847	0.0545467	7.41131e-10	3.69981e-09	13105.9	13761.4	14440.8	14575	18096	18525.5
LOC728554	NR_003615	5093.54	0.51634	0.0630139	8.19406	2.52552e-16	2.50835e-15	0.648251	0.0635118	1.84905e-24	2.57196e-23	4512.05	4628.95	4308.8	4036.09	6554.05	6521.31
AK1	NM_001318121	2244.21	0.633662	0.0773435	8.19283	2.55158e-16	2.53202e-15	1.08137	0.0791722	1.79853e-42	5.16093e-41	2145.42	1955	1476.85	1528.01	3205.69	3154.31
SEMA4B	NM_020210	5452.83	0.534663	0.0652904	8.189	2.63404e-16	2.61158e-15	0.998839	0.0661825	1.82299e-51	6.95728e-50	5364.97	4945.05	3828.66	3645.27	7511.77	7421.26
POLR3H	NM_001282884	4006.1	0.589395	0.0720317	8.18244	2.78149e-16	2.75537e-15	0.335036	0.0720336	3.30168e-06	1.14272e-05	3241.1	3258.9	4114.24	3642.25	4885.12	4895
MFSD3	NR_130120	2112.36	0.704197	0.0861335	8.17565	2.94273e-16	2.90751e-15	0.951747	0.0873643	1.23113e-27	1.99929e-26	1889.55	1761.73	1512.12	1562.26	3178.42	2770.05
SLC9A3R1	NM_004252	7953.89	0.497318	0.0608343	8.17496	2.95953e-16	2.92284e-15	0.176712	0.0607826	0.00364579	0.00832154	6581.55	6455.96	8187.52	8094.33	9552.05	8851.93
DND1	NM_194249	1531.22	0.743117	0.0909582	8.16988	3.08708e-16	3.04617e-15	0.3403	0.0905237	0.000170433	0.000479698	1165.03	1133.83	1627.04	1414.19	1903.91	1943.35
RRP12	NM_001284337	3442.61	0.579279	0.0709765	8.16157	3.30708e-16	3.2562e-15	0.25659	0.0708681	0.000293845	0.000800642	2676.86	2838.01	3559	3341.08	4024.95	4215.78
SHFL	NM_001308277	1258.9	0.742	0.0909947	8.15432	3.51147e-16	3.44702e-15	1.33281	0.0945419	3.93331e-45	1.23951e-43	1183.78	1080.57	770.282	733.284	1868.24	1917.27
BRD3OS	NM_001355256	1188.44	0.73435	0.0900673	8.15334	3.54014e-16	3.47366e-15	1.42608	0.0943915	1.43165e-51	5.48214e-50	1050.69	1120.95	680.397	664.791	1795.86	1817.94
RTL8A	NM_001078172	1658.18	0.769794	0.0944412	8.15104	3.60813e-16	3.53734e-15	0.285779	0.0938419	0.00232431	0.00549062	1210.96	1212.85	1794.29	1597.51	2209.16	1924.29
SPEGNB	NM_001286811	926.626	0.820633	0.100711	8.1484	3.68758e-16	3.61211e-15	0.58845	0.100817	5.32155e-09	2.443e-08	699.208	711.221	859.03	798.756	1275.56	1215.97
NDUFB7	NM_004146	2239.23	0.668877	0.082125	8.14462	3.80475e-16	3.72369e-15	0.241469	0.0817502	0.00313948	0.00726044	1723.65	1690.44	2434.87	2158.56	2789.25	2638.62
LHX4-AS1	NR_037642	856.158	0.867345	0.106507	8.14358	3.83746e-16	3.75409e-15	0.490208	0.105936	3.70262e-06	1.27529e-05	592.358	652.811	835.136	783.647	1164.37	1108.62
PNPLA6	NM_006702	4806.38	0.54773	0.0672601	8.14347	3.84118e-16	3.75611e-15	1.15911	0.0684857	2.95036e-64	1.55245e-62	4618.9	4634.1	3186.94	2872.7	6665.24	6860.42
IDUA	NR_110313	5374.46	0.621851	0.0764218	8.13708	4.0492e-16	3.95443e-15	0.687733	0.0767521	3.23393e-19	3.28496e-18	4709.81	4518.14	4705.89	4112.64	7435.2	6765.11
RHPN1	NM_052924	3339.62	0.718829	0.0883582	8.1354	4.10584e-16	4.0046e-15	0.72033	0.088733	4.74133e-16	3.9311e-15	2889.62	2607.81	3004.9	2488.94	4626.02	4420.45
GLUD1P2	NR_111968	2600.65	0.608743	0.0748527	8.13255	4.2037e-16	4.09829e-15	0.524503	0.0752134	3.0908e-12	1.92407e-11	2172.61	2180.05	2236.89	2376.12	3442.76	3195.44
PRR5-ARHGAP8	NM_181334	1568.29	0.774764	0.0952745	8.13191	4.22564e-16	4.11792e-15	1.81186	0.0999886	2.18753e-73	1.48778e-71	1472.46	1468.83	795.314	640.617	2580.5	2452.01
GIPC1	NM_202494	3477.94	0.645437	0.0793811	8.13087	4.26204e-16	4.15162e-15	0.422301	0.0794292	1.05669e-07	4.29234e-07	2949.61	2643.03	3458.88	3070.12	4407.83	4338.18
TMEM115	NM_007024	2525.78	0.702644	0.0864252	8.13008	4.29005e-16	4.17712e-15	0.594302	0.0867091	7.18221e-12	4.30744e-11	2106.06	1983.34	2375.7	2034.66	3457.45	3197.45
HDAC10	NM_032019	2871.11	0.699624	0.0861065	8.12511	4.46968e-16	4.34088e-15	1.19641	0.0875321	1.57084e-42	4.53613e-41	2764.96	2404.24	1938.79	1725.43	4346.99	4046.22
MEX3D	NM_001174118	2232.06	0.66408	0.0818198	8.11637	4.80342e-16	4.65707e-15	0.240193	0.0814505	0.00318861	0.00736137	1734.9	1675.84	2428.04	2149.49	2750.44	2653.67
MIGA2	NR_138423	3194.75	0.671552	0.0827769	8.11279	4.9469e-16	4.79006e-15	0.514645	0.0829316	5.44673e-10	2.75162e-09	2775.27	2395.65	2994.66	2769.96	3985.09	4247.88
SEMA6C	NM_001178062	1415.51	0.813066	0.100237	8.11143	5.00282e-16	4.84215e-15	1.15412	0.102211	1.44422e-29	2.55872e-28	1240.95	1153.59	1020.6	871.279	2231.19	1975.46
LSP1P5	NR_027356	3721.96	0.5604	0.0691595	8.103	5.36187e-16	5.17648e-15	1.11183	0.0705766	6.48881e-56	2.81602e-54	3605.7	3467.63	2524.75	2303.6	5249.11	5180.93
NT5DC2	NM_022908	3612.68	0.595222	0.073513	8.09682	5.64134e-16	5.43937e-15	0.990716	0.074599	3.00188e-40	8.13255e-39	3363.88	3262.34	2674.94	2365.04	5092.82	4917.07
CTNS	NM_001031681	4024.38	0.568015	0.0701692	8.09493	5.72961e-16	5.52215e-15	0.52716	0.0704794	7.45293e-14	5.31313e-13	3548.53	3328.48	3654.57	3420.65	5243.87	4950.18
RNF213	NM_001256071	25191.2	0.451054	0.0558181	8.08077	6.43575e-16	6.1844e-15	0.289443	0.0558442	2.18289e-07	8.56613e-07	22227.5	21136.5	24922.1	23583	29321.2	29956.9
CBX6	NM_001303494	6024.33	0.544375	0.0673829	8.07883	6.53928e-16	6.27066e-15	0.780158	0.0678961	1.4732e-30	2.70907e-29	5461.51	5465.58	4917.52	4365.46	7963.88	7972.06
STEAP3	NM_001008410	2748.31	0.561385	0.0695723	8.06909	7.08226e-16	6.77139e-15	0.902389	0.0709205	4.35237e-37	1.04383e-35	2495.03	2554.55	2040.05	1948.04	3725.99	3726.18
ZSWIM8	NM_001242487	3624.11	0.534854	0.0664862	8.0446	8.65302e-16	8.23519e-15	0.285972	0.0664973	1.70408e-05	5.42488e-05	2965.54	3012.38	3655.71	3449.86	4326.01	4335.17
CBARP	NM_152769	677.123	1.02026	0.12693	8.03797	9.13411e-16	8.67855e-15	0.796894	0.127101	3.61581e-10	1.85338e-09	492.07	475.865	626.921	504.637	1032.2	931.043
C1QL4	NM_001008223	655.817	1.08474	0.134964	8.0373	9.18372e-16	8.72204e-15	1.47351	0.138757	2.42376e-26	3.68152e-25	560.491	452.673	430.084	344.483	1108.78	1038.39
CHTF18	NM_022092	3231.96	0.643925	0.0801461	8.03439	9.40446e-16	8.92053e-15	0.319596	0.0800396	6.5249e-05	0.000193698	2689.98	2393.93	3354.2	3011.7	4029.15	3912.79
NFKBID	NM_032721	2679.07	0.624548	0.0777493	8.03285	9.52342e-16	9.02962e-15	0.580935	0.0781709	1.07295e-13	7.54742e-13	2392.87	2107.89	2325.64	2311.66	3470.04	3466.33
CCDC137	NM_199287	7122.77	0.635662	0.0791507	8.03104	9.66472e-16	9.15977e-15	0.18594	0.0790144	0.0186107	0.0371464	5903.9	5000.88	7808.64	7084.05	8606.91	8332.23
TEAD3	NM_003214	3142.78	0.542741	0.0676447	8.02341	1.02846e-15	9.72298e-15	0.535902	0.06812	3.63168e-15	2.84149e-14	2696.54	2750.4	2801.23	2673.26	3968.31	3966.97
MRPS2	NM_001371401	1361.88	0.757047	0.0943965	8.01985	1.0587e-15	9.98818e-15	0.407743	0.0940939	1.46851e-05	4.72111e-05	1056.31	1004.99	1356.24	1270.15	1846.21	1637.35
LINC01637	NR_110537	821.983	0.941581	0.117423	8.0187	1.06873e-15	1.00786e-14	1.09604	0.119431	4.42375e-20	4.75428e-19	657.03	633.914	642.85	518.738	1295.49	1183.87
TOR2A	NM_001134430	1451.91	0.853083	0.10645	8.01396	1.11069e-15	1.0457e-14	0.431041	0.105993	4.76892e-05	0.000143949	1122.86	978.358	1555.36	1261.09	1897.61	1896.2
CBR3-AS1	NR_038893	5270.1	0.533263	0.0665964	8.00738	1.17174e-15	1.10136e-14	0.449471	0.0667931	1.70477e-11	9.87078e-11	4393.01	4622.08	4907.28	4649.51	6748.11	6300.59
NMB	NM_205858	1297.38	0.703446	0.0878587	8.00656	1.17964e-15	1.10833e-14	0.737018	0.0889438	1.16799e-16	1.01261e-15	1097.55	1061.68	1053.59	1055.61	1804.25	1711.59
SDF2L1	NM_022044	627.014	1.02444	0.128109	7.99668	1.27823e-15	1.198e-14	0.54815	0.126885	1.55991e-05	4.9931e-05	464.889	385.674	628.059	555	870.656	857.804
CTBP1	NM_001012614	14723.7	0.540449	0.0676105	7.99357	1.31091e-15	1.2261e-14	0.204647	0.0675791	0.00245971	0.00578408	12051.5	11718	16051.9	13950.5	17439.4	17131
TMEM250	NM_152833	3461.53	0.746994	0.0934773	7.99119	1.33647e-15	1.24898e-14	0.490621	0.0934766	1.5326e-07	6.11322e-07	2919.61	2443.75	3456.6	2950.26	4663.78	4335.17
REEP4	NM_001316965	2946.76	0.673458	0.0842785	7.99087	1.33995e-15	1.25172e-14	0.363924	0.0841905	1.54186e-05	4.9388e-05	2469.72	2142.25	2957.11	2757.87	3836.13	3517.5
MTA1	NM_001203258	13344.6	0.524767	0.0656975	7.98763	1.37556e-15	1.28288e-14	0.718526	0.0659124	1.13706e-27	1.84916e-26	12357	11809.9	11207.2	9925.53	17625	17143
INCA1	NM_001167986	1545.2	0.783295	0.0982004	7.9765	1.50544e-15	1.39943e-14	0.648089	0.0985409	4.80514e-11	2.67221e-10	1264.39	1163.03	1398.34	1268.14	2249.02	1928.3
ARHGEF2	NM_001350112	6450.79	0.516604	0.0647889	7.97365	1.54059e-15	1.43093e-14	0.175668	0.0647099	0.00663344	0.0144504	5385.59	5083.34	6894.99	6365.88	7437.29	7537.64
SRXN1	NM_080725	3083.69	0.632334	0.0793786	7.96606	1.63816e-15	1.51846e-14	0.754792	0.0800372	4.08074e-21	4.67214e-20	2761.21	2572.59	2620.33	2281.44	4180.2	4086.36
PHPT1	NM_001287343	1456.75	0.86199	0.108284	7.96043	1.71449e-15	1.58728e-14	0.771343	0.108748	1.31277e-12	8.44445e-12	1097.55	1152.73	1342.59	1056.61	2156.71	1934.32
INPPL1	NM_001567	5064.73	0.587013	0.0737694	7.9574	1.75696e-15	1.62461e-14	0.65291	0.0741286	1.27621e-18	1.25171e-17	4467.06	4321.44	4510.19	3889.03	6575.03	6625.65
LINC01023	NR_046368	2650.76	0.647801	0.0814373	7.9546	1.79715e-15	1.66043e-14	0.294736	0.0812561	0.000286458	0.000781636	2148.24	1990.22	2517.92	2764.93	3386.12	3097.12
TBC1D9B	NM_198868	13174.7	0.452379	0.0568902	7.95179	1.83833e-15	1.6971e-14	0.686258	0.0571599	3.30682e-33	6.91217e-32	12359.9	12199	10813.5	10072.6	16820.5	16782.9
MYL5	NM_001363650	3488.1	0.625981	0.0788082	7.9431	1.97197e-15	1.81753e-14	0.502821	0.0790061	1.96137e-10	1.02849e-09	2952.42	2808.81	3340.55	2936.16	4619.72	4270.96
BAD	NM_004322	3426.25	0.551178	0.0695425	7.92578	2.26726e-15	2.08128e-14	0.991714	0.0708283	1.52257e-44	4.73264e-43	3243.91	3175.58	2436	2295.54	4852.6	4553.88
PIDD1	NM_145887	1401.93	0.815204	0.102954	7.91817	2.41041e-15	2.20602e-14	0.600465	0.103075	5.69395e-09	2.60556e-08	1107.86	1037.63	1346	1145.25	2015.1	1759.75
NPRL2	NM_006545	1610.85	0.631967	0.0798125	7.91814	2.41089e-15	2.20602e-14	0.954765	0.0817867	1.73427e-31	3.32047e-30	1447.15	1438.76	1144.61	1162.38	2246.92	2225.27
GPAA1	NM_003801	3939.8	0.677092	0.0855342	7.91604	2.45191e-15	2.23995e-14	0.243552	0.0853223	0.00431049	0.00970744	3123.94	2861.2	4369.11	3715.78	5008.9	4559.9
BEX3	NM_206915	715.591	0.931016	0.117633	7.91458	2.48084e-15	2.26547e-14	0.988069	0.11935	1.24483e-16	1.07718e-15	565.177	544.582	583.685	484.492	1075.21	1040.4
INO80E	NM_001304563	5341.9	0.532216	0.067276	7.91093	2.55465e-15	2.32821e-14	0.502061	0.0675299	1.04847e-13	7.38437e-13	4814.79	4429.67	4883.39	4556.84	6677.83	6688.86
UBXN11	NM_145345	4162.06	0.493146	0.0623511	7.90918	2.59088e-15	2.35934e-14	0.601912	0.0629234	1.11339e-21	1.31848e-20	3761.29	3727.04	3460.01	3484.11	5329.89	5210.03
C7orf26	NM_024067	3789.88	0.706721	0.0894273	7.90274	2.7283e-15	2.48051e-14	0.531974	0.0895272	2.81486e-09	1.3292e-08	3219.54	2826.84	3735.36	3091.28	4997.36	4868.91
GAPDH	NM_002046	7752.35	0.477367	0.0604218	7.90057	2.7763e-15	2.52013e-14	0.248447	0.0604441	3.95044e-05	0.000120362	6770.88	6280.73	7683.48	7610.85	9090.49	9077.67
HIST2H3D	NM_001123375	16744.4	0.480089	0.0607772	7.89916	2.80799e-15	2.54687e-14	0.214106	0.0607734	0.000426651	0.00113614	14181	13746.8	17591.3	15993.3	19748.2	19205.8
ACOT7	NM_007274	10820.6	0.442442	0.0560403	7.89507	2.90148e-15	2.62748e-14	0.383067	0.0561676	9.09941e-12	5.40743e-11	9691.43	9398.76	10147.9	9745.23	12838.5	13101.8
ATG2A	NM_015104	4865.28	0.543828	0.0689529	7.88695	3.09673e-15	2.79762e-14	0.494663	0.0692021	8.79932e-13	5.73466e-12	4387.39	3971.84	4437.37	4211.35	6030.61	6153.11
ST6GALNAC6	NR_104629	4029.67	0.562009	0.0713359	7.87834	3.31756e-15	2.98883e-14	0.95214	0.07232	1.38334e-39	3.66272e-38	3744.42	3718.45	3025.38	2672.26	5538.63	5478.91
CHKB	NM_005198	3327.73	0.637117	0.0809157	7.87383	3.43941e-15	3.08883e-14	0.22636	0.0806866	0.00502507	0.0112027	2778.09	2363.01	3499.84	3333.02	3990.33	4002.08
LPIN3	NM_001301860	2272.71	0.578995	0.0735434	7.87283	3.46702e-15	3.11117e-14	0.521042	0.074025	1.93996e-12	1.23086e-11	1955.16	1902.6	2050.29	1966.17	2859.53	2902.49
FBRSL1	NM_001142641	10398.5	0.57047	0.0725229	7.86607	3.65958e-15	3.27751e-14	0.317739	0.0725246	1.1807e-05	3.83806e-05	8612.63	8356.84	10925	9297	12779.8	12419.6
PHYKPL	NM_153373	10033.3	0.444705	0.056551	7.86378	3.7272e-15	3.33545e-14	0.525734	0.0567892	2.09006e-20	2.28722e-19	9130	9076.65	8787.14	8426.73	12161.9	12617.2
ADSS1	NM_152328	3808.87	0.636788	0.0810274	7.85892	3.87453e-15	3.46186e-14	0.362306	0.081003	7.72208e-06	2.56435e-05	3037.71	3032.14	3960.64	3384.39	4916.59	4521.78
LOC642361	NR_029407	4660.97	0.587618	0.0747903	7.85687	3.93846e-15	3.51071e-14	0.295168	0.0747485	7.85382e-05	0.000230773	3846.58	3655.74	4795.78	4393.66	5945.64	5328.42
GSDMD	NM_001166237	2217.42	0.745552	0.0949556	7.85159	4.10805e-15	3.65331e-14	0.869041	0.0957515	1.12638e-19	1.18102e-18	1975.78	1725.66	1809.08	1589.45	3299.05	2905.5
CPT1B	NM_001145135	2051.3	0.642425	0.0818422	7.84955	4.17538e-15	3.70595e-14	0.889922	0.0831486	9.87613e-27	1.52658e-25	1912.04	1705.04	1559.91	1486.71	2846.94	2797.14
MSLN	NM_005823	2335.42	0.679302	0.0865875	7.84527	4.32017e-15	3.82549e-14	0.491199	0.0867255	1.48028e-08	6.51718e-08	1871.74	1873.4	2317.67	1952.07	3063.03	2934.59
MTMR4	NM_004687	3076.04	0.537213	0.0685009	7.84242	4.41939e-15	3.90883e-14	0.214159	0.0683759	0.00173572	0.00419105	2493.15	2491.85	3191.5	3045.95	3572.84	3660.97
BRICD5	NM_182563	1244.26	0.705513	0.0900198	7.83731	4.60294e-15	4.06329e-14	1.09131	0.0926231	4.8156e-32	9.52419e-31	1097.55	1100.33	881.786	801.778	1782.22	1801.89
PPM1M	NM_144641	448.14	1.04497	0.133414	7.83253	4.78145e-15	4.2127e-14	0.665552	0.132473	5.05945e-07	1.91232e-06	312.113	304.073	400.501	400.889	647.223	624.04
ZBTB47	NM_145166	5065.56	0.572936	0.0731553	7.83177	4.81045e-15	4.23498e-14	0.830992	0.0737506	1.89659e-29	3.342e-28	4710.75	4433.1	4078.97	3569.73	6892.87	6707.92
MAFB	NM_005461	718.649	0.884596	0.112962	7.83094	4.84232e-15	4.25852e-14	0.596861	0.112788	1.21077e-07	4.88603e-07	540.808	519.672	625.783	667.813	1022.76	935.056
PKN3	NM_013355	3598.56	0.591011	0.0755206	7.82582	5.04348e-15	4.42986e-14	0.600846	0.0759248	2.49842e-15	1.97996e-14	3217.67	2952.25	3222.22	2906.95	4741.41	4550.87
ZC3H3	NM_015117	15034.7	0.579928	0.0741621	7.81974	5.29329e-15	4.63142e-14	0.266096	0.0741415	0.000331913	0.000897603	12315.8	11817.6	16315.9	13685.6	18293.2	17780.1
RHOT2	NM_001352287	2477.01	0.717208	0.0917511	7.81689	5.4144e-15	4.73557e-14	0.342509	0.0915371	0.000182747	0.000512204	2040.45	1731.67	2604.4	2286.48	3173.18	3025.89
PTOV1	NM_001364749	2411.28	0.647921	0.0829443	7.81152	5.6504e-15	4.93441e-14	0.910794	0.0840814	2.42033e-27	3.89165e-26	2132.3	2121.64	1888.73	1658.96	3483.67	3182.4
SLC9A3	NM_004174	3264.92	0.7152	0.0915893	7.80877	5.77509e-15	5.03943e-14	0.277655	0.0913427	0.00236809	0.00558766	2573.76	2328.65	3445.22	3194.02	4410.98	3636.89
SPSB2	NM_032641	1762.31	0.644724	0.0825814	7.80713	5.85057e-15	5.10334e-14	1.00699	0.08447	9.16668e-33	1.87481e-31	1604.62	1559.88	1237.91	1223.82	2589.94	2357.71
MOCS1	NM_001358530	1564.15	0.666683	0.0854688	7.80031	6.17556e-15	5.37448e-14	0.916901	0.0871284	6.72828e-26	1.0026e-24	1361.86	1375.2	1182.16	1120.07	2265.8	2079.8
ABCB6	NM_001349828	4786.06	0.563967	0.0723195	7.79827	6.27632e-15	5.458e-14	1.0713	0.0733106	2.31565e-48	8.06611e-47	4400.51	4622.93	3361.03	2990.55	6878.19	6463.12
LOC155060	NR_036573	1890.9	0.65471	0.0839984	7.79432	6.47572e-15	5.62926e-14	0.705502	0.0848152	8.93842e-17	7.78788e-16	1676.79	1528.95	1550.8	1543.12	2630.85	2414.89
HSF4	NM_001538	849.568	0.794073	0.10203	7.78276	7.09618e-15	6.1475e-14	1.80539	0.109879	1.1545e-60	5.50294e-59	804.183	773.925	399.364	383.766	1409.83	1326.33
MAPK8IP3	NM_001318852	9189.77	0.540988	0.0695537	7.77799	7.3686e-15	6.38108e-14	0.799067	0.0698961	2.88626e-30	5.24825e-29	8592.01	8161	7488.92	6523.01	12089.5	12284.1
OSBPL5	NM_020896	8035.55	0.537715	0.0691363	7.7776	7.39139e-15	6.39839e-14	0.412914	0.0692307	2.45646e-09	1.166e-08	6874.92	6735.98	7930.38	6913.82	9962.2	9796.02
CLDN23	NM_194284	711.791	1.00384	0.1292	7.76965	7.87013e-15	6.79474e-14	1.1658	0.131397	7.16103e-19	7.11854e-18	587.672	507.647	543.863	436.143	1157.03	1038.39
NDUFAF3	NM_199074	3292.55	0.586776	0.0756653	7.75488	8.84278e-15	7.62004e-14	0.19462	0.0754499	0.00989564	0.02088	2717.16	2462.64	3527.14	3270.57	3968.31	3809.45
PSMG3	NM_001134340	1774.27	0.623542	0.0804998	7.74588	9.49196e-15	8.15827e-14	0.225703	0.0801038	0.00483789	0.0108097	1414.35	1345.13	1858.01	1777.81	2105.31	2145.01
MFSD12	NM_174983	2710.73	0.673813	0.0870277	7.74251	9.74741e-15	8.37109e-14	0.738994	0.0876098	3.31014e-17	2.97273e-16	2417.23	2162.87	2359.77	2019.55	3732.28	3572.68
LOC105370943	NR_135836	967.021	1.04801	0.13555	7.73154	1.06251e-14	9.10422e-14	0.607005	0.134915	6.82214e-06	2.28045e-05	597.045	712.939	1025.15	756.451	1443.4	1267.14
SLC19A1	NM_001352511	1992.77	0.698735	0.0903863	7.73054	1.0709e-14	9.16925e-14	0.338703	0.0901503	0.000171902	0.000483651	1606.49	1454.22	2108.32	1821.12	2538.54	2427.94
PKP3	NM_001303029	1195.81	0.875497	0.113346	7.72409	1.12659e-14	9.63161e-14	1.3094	0.115836	1.25462e-29	2.23148e-28	1061.93	944.858	840.825	646.66	1877.68	1802.89
TMEM120A	NM_001363462	1340.67	0.877552	0.113681	7.71945	1.16834e-14	9.96981e-14	0.857609	0.114377	6.47529e-14	4.6394e-13	1140.66	948.294	1153.72	964.954	2045.52	1790.85
MAP3K6	NM_001297609	4099.08	0.640899	0.0831422	7.70846	1.27344e-14	1.08423e-13	0.381553	0.083138	4.44536e-06	1.51758e-05	3407	3140.37	4243.95	3594.91	5271.14	4937.14
SH3D21	NM_001162530	4404.11	0.555879	0.0721203	7.70766	1.28145e-14	1.09024e-13	0.50838	0.0723866	2.16969e-12	1.36975e-11	3974.05	3568.99	4033.46	3762.11	5476.74	5609.33
LMNB2	NM_032737	10533.8	0.514233	0.0667359	7.70549	1.30345e-14	1.10813e-13	0.393091	0.0668122	4.0161e-09	1.87237e-08	9274.34	8702.15	10337.9	9215.41	12731.5	12941.3
TBC1D13	NM_001286772	3312.66	0.593948	0.0771066	7.70295	1.32957e-14	1.12907e-13	0.375753	0.0771656	1.11917e-06	4.08278e-06	2753.72	2657.63	3342.82	2954.29	4209.57	3957.94
TCF3	NM_001351778	9699.89	0.506408	0.0657673	7.7	1.36062e-14	1.15414e-13	0.871375	0.0661857	1.38413e-39	3.66272e-38	9323.08	8880.81	7480.96	6656.97	12941.3	12916.2
G6PD	NM_001042351	8084.54	0.477451	0.0620222	7.69806	1.38143e-14	1.17061e-13	0.713545	0.0624299	2.97664e-30	5.39966e-29	7467.28	7497.02	6645.82	6062.69	10323	10511.4
HLA-L	NR_027822	725.339	0.908176	0.118151	7.6866	1.51096e-14	1.27644e-13	1.14022	0.120842	3.88472e-21	4.45892e-20	582.986	584.094	508.591	485.499	1190.6	1000.27
DIRAS1	NM_145173	491.723	0.983949	0.128109	7.68056	1.58393e-14	1.3371e-13	2.18115	0.141998	3.01436e-53	1.20914e-51	429.272	434.635	199.113	178.285	885.342	823.692
NADSYN1	NM_018161	4071.52	0.490353	0.0638653	7.67793	1.61679e-14	1.36282e-13	0.392444	0.0641053	9.24869e-10	4.56999e-09	3459.48	3569.85	3812.73	3711.75	4883.02	4992.32
UNC45A	NM_001039675	5595.9	0.450409	0.0586696	7.67704	1.62803e-14	1.37128e-13	0.456294	0.0589858	1.02863e-14	7.75782e-14	4954.44	5030.94	4973.27	4971.83	6845.67	6799.22
SSBP4	NM_001009998	2530.95	0.776	0.101085	7.67669	1.63257e-14	1.37459e-13	0.668315	0.101334	4.24845e-11	2.37363e-10	2112.62	1894.01	2425.76	1893.65	3528.78	3330.89
ALKBH4	NM_017621	1773.94	0.638347	0.0832092	7.67159	1.69873e-14	1.42504e-13	0.5648	0.0837193	1.51612e-11	8.82107e-11	1546.51	1403.54	1574.7	1529.02	2254.27	2335.63
PLEKHM1P1	NR_024386	8461.02	0.443108	0.0577593	7.67163	1.69824e-14	1.42504e-13	0.159091	0.0577373	0.0058614	0.012893	7179.53	7012.57	8790.55	8490.18	9469.18	9824.11
MZF1	NM_003422	5941.36	0.518277	0.0675962	7.66725	1.75721e-14	1.47138e-13	0.270551	0.0676041	6.28107e-05	0.000186783	5020.05	4828.23	6156.57	5538.92	7145.68	6958.74
PP7080	NR_024158	3056.32	0.723576	0.0943968	7.66526	1.7847e-14	1.4933e-13	0.29645	0.094155	0.00164095	0.00397568	2415.36	2174.03	3215.39	2955.3	4169.71	3408.14
TRMT1	NM_001136035	2300.18	0.603325	0.078745	7.66176	1.83401e-14	1.53343e-13	0.180211	0.0783804	0.0214942	0.0423819	1810.82	1764.31	2517.92	2277.41	2667.57	2763.03
ITPR3	NM_002224	9236.95	0.46756	0.0610706	7.65606	1.91724e-14	1.60184e-13	0.474831	0.0612569	9.08345e-15	6.89858e-14	8213.35	8193.64	8534.55	7793.16	11349	11338.1
ULK3	NR_104308	2809.05	0.64669	0.0844898	7.65406	1.94733e-14	1.6246e-13	0.372452	0.0844582	1.03422e-05	3.38802e-05	2367.56	2097.59	2878.6	2522.18	3488.92	3499.44
TYMP	NM_001257988	1299.64	0.92693	0.121106	7.65389	1.94983e-14	1.62609e-13	1.09873	0.122392	2.77814e-19	2.83717e-18	1169.72	889.026	967.12	860.199	2095.87	1815.94
ZNF771	NM_001142305	3053.29	0.570559	0.0745986	7.64838	2.03524e-14	1.69485e-13	0.288583	0.0745529	0.000108458	0.000312442	2534.39	2415.4	3165.33	2854.57	3708.16	3641.9
TRIB3	NM_021158	1910.55	0.660704	0.0864768	7.64025	2.16806e-14	1.80347e-13	0.495812	0.0867029	1.07458e-08	4.79219e-08	1578.37	1517.79	1840.94	1631.76	2542.74	2351.69
TPBG	NM_006670	1950.25	0.585172	0.0766466	7.63468	2.26385e-14	1.88109e-13	0.635497	0.0774942	2.39241e-16	2.03163e-15	1726.46	1650.07	1630.45	1629.74	2561.62	2503.18
NAB2	NM_001330305	2547.52	0.594085	0.0778464	7.6315	2.32029e-14	1.92518e-13	1.35337	0.0802923	9.55271e-64	4.92418e-62	2521.27	2408.53	1550.8	1363.83	3715.5	3725.18
PPM1F	NM_014634	4554.19	0.491847	0.06445	7.63145	2.32121e-14	1.92524e-13	0.572101	0.0649146	1.2169e-18	1.19405e-17	4063.09	4087.8	3991.36	3720.81	5679.2	5782.9
BID	NM_001244567	2850.05	0.560047	0.0734053	7.62953	2.3562e-14	1.95213e-13	0.941687	0.0747332	2.09388e-36	4.88301e-35	2676.86	2597.5	2126.53	1923.86	3917.95	3857.61
COPE	NM_007263	6271.27	0.541031	0.0709301	7.62767	2.39038e-14	1.97829e-13	0.167686	0.0708273	0.0179072	0.0358678	5207.5	4825.65	6877.93	6120.1	7247.43	7349.02
USP46-AS1	NR_125363	824.946	1.06687	0.139884	7.62683	2.40594e-14	1.989e-13	0.914283	0.140304	7.1986e-11	3.93789e-10	659.842	517.095	741.838	567.087	1307.03	1156.78
JMJD8	NM_001323918	1590.9	0.900581	0.118142	7.62286	2.4811e-14	2.04891e-13	0.724998	0.118331	8.96335e-10	4.43669e-09	1157.54	1230.03	1517.81	1181.51	2463.01	1995.52
KCNK6	NM_004823	1316.72	0.69744	0.0915895	7.61485	2.64e-14	2.17697e-13	0.27552	0.0910306	0.00247258	0.00581316	1026.32	968.05	1399.48	1273.18	1629.07	1604.24
RPS19BP1	NR_130151	2372.43	0.6678	0.0877306	7.61194	2.70014e-14	2.22014e-13	0.248332	0.0874148	0.00449939	0.0101069	1940.16	1686.14	2494.03	2354.97	3026.32	2732.93
FAM86B2	NR_148876	2794.58	0.65839	0.0865314	7.60869	2.76887e-14	2.27418e-13	0.537302	0.086762	5.90952e-10	2.97618e-09	2382.56	2191.21	2648.77	2326.77	3813.06	3405.13
UQCC3	NM_001085372	2318.21	0.569739	0.0748892	7.60776	2.78889e-14	2.28898e-13	0.204082	0.0746403	0.00625294	0.0136843	1893.3	1794.37	2318.81	2430.52	2725.26	2746.98
TTC38	NM_017931	3679.4	0.540775	0.0711354	7.60204	2.91488e-14	2.38895e-13	0.492255	0.0714553	5.6189e-12	3.39939e-11	3242.04	3085.39	3427.02	3118.47	4545.25	4658.22
OBSL1	NM_015311	6097.46	0.495548	0.0651956	7.60094	2.93992e-14	2.40687e-13	0.473876	0.0654316	4.41097e-13	2.96022e-12	5353.72	5327.28	5684.39	5161.19	7414.22	7643.98
TMEM214	NM_017727	2610.12	0.538835	0.0709092	7.59894	2.98556e-14	2.44248e-13	0.160054	0.0706504	0.023486	0.0458884	2124.8	2048.62	2677.22	2747.8	3027.37	3034.92
DNM1P35	NR_024595	1710.58	0.614361	0.0808607	7.59777	3.01288e-14	2.46306e-13	0.802394	0.0822295	1.70525e-22	2.1324e-21	1480.9	1529.81	1305.04	1337.64	2371.75	2238.32
C11orf94	NM_001080446	728.607	0.817661	0.107629	7.59705	3.02956e-14	2.4758e-13	0.753846	0.108696	4.0517e-12	2.48089e-11	583.923	564.338	599.614	600.326	1009.12	1014.32
TOR1A	NM_000113	3318.44	0.562566	0.074056	7.5965	3.04245e-14	2.48545e-13	0.286053	0.0740225	0.000111359	0.00032007	2821.2	2577.75	3395.16	3144.66	4026	3945.9
MZT2B	NM_001330282	4155.6	0.51401	0.0676959	7.59293	3.12745e-14	2.55214e-13	1.07928	0.0690002	3.78289e-55	1.59315e-53	4123.08	3910	2800.1	2629.95	5872.21	5598.3
SLC25A29	NM_001352822	3297	0.562896	0.0741777	7.58848	3.23671e-14	2.6347e-13	0.281301	0.0741358	0.000148	0.000419512	2726.54	2630.14	3436.12	3077.18	3894.88	4017.13
MTX1	NM_198883	1443.66	0.667628	0.0879824	7.5882	3.24386e-14	2.63958e-13	0.270356	0.0875332	0.00201093	0.00480767	1118.17	1099.47	1505.29	1416.21	1826.28	1696.54
OPLAH	NM_017570	1428.9	0.889035	0.117225	7.584	3.35048e-14	2.72337e-13	0.883236	0.117901	6.81808e-14	4.87733e-13	1138.79	1084.01	1273.18	960.925	2211.26	1905.23
CHAC1	NM_001142776	1119.81	0.725371	0.0956487	7.58371	3.35823e-14	2.72777e-13	1.08878	0.0982821	1.60296e-28	2.72348e-27	976.641	981.794	745.251	776.597	1703.55	1535.02
FASTK	NM_001258461	3593.37	0.558736	0.0736781	7.58347	3.36429e-14	2.73171e-13	0.420397	0.0738561	1.25479e-08	5.56306e-08	3088.32	2944.52	3513.49	3128.55	4473.92	4411.42
TRABD	NM_001320484	3374.96	0.699481	0.0922621	7.58145	3.41703e-14	2.77059e-13	1.19045	0.0933864	3.21662e-37	7.76351e-36	3148.31	2922.19	2417.8	1904.73	4870.43	4986.3
ACTR1B	NM_005735	3555.66	0.597352	0.0788546	7.57537	3.58116e-14	2.89954e-13	0.439692	0.0789962	2.60674e-08	1.12082e-07	2996.47	2882.68	3474.8	3085.23	4667.98	4226.81
PHKG2	NM_001172432	4040.06	0.507099	0.0669462	7.57472	3.59908e-14	2.91302e-13	0.260405	0.0669592	0.000100658	0.000291483	3335.76	3382.59	4077.83	3895.07	4924.98	4624.11
PTGER1	NM_000955	868.412	0.871271	0.115134	7.56747	3.80557e-14	3.07687e-13	0.929814	0.11656	1.4976e-15	1.20357e-14	742.322	633.055	707.704	613.421	1214.72	1299.25
ZBTB45	NM_001316980	2440.82	0.588427	0.0777977	7.56355	3.92212e-14	3.16436e-13	0.453477	0.078055	6.25794e-09	2.84536e-08	2070.44	1995.37	2354.08	2112.22	3080.87	3031.91
GAS8	NM_001286209	1809.36	0.635651	0.0840974	7.55851	4.07706e-14	3.28587e-13	0.674381	0.08491	1.98465e-15	1.58328e-14	1537.13	1540.12	1592.9	1405.13	2378.05	2402.85
MRPL53	NM_053050	5507.38	0.479794	0.0634899	7.55701	4.12433e-14	3.3228e-13	0.699358	0.0640528	9.40762e-28	1.53872e-26	5022.86	5133.16	4522.71	4202.28	6976.79	7186.49
ARL6IP4	NM_001002251	2474.99	0.668216	0.0884361	7.55592	4.15902e-14	3.34838e-13	0.488835	0.0885799	3.41757e-08	1.45408e-07	2176.35	1814.99	2338.15	2180.72	3178.42	3161.33
MAF1	NM_032272	2306.45	0.651634	0.0862646	7.5539	4.22428e-14	3.39731e-13	0.803024	0.0871457	3.12062e-20	3.3825e-19	2123.87	1863.09	1892.14	1698.24	3198.35	3063.01
BICD2	NM_015250	4711.19	0.522864	0.0692264	7.55296	4.25491e-14	3.42074e-13	0.853992	0.0699967	3.09078e-34	6.6876e-33	4512.05	4234.68	3648.89	3305.82	6255.09	6310.63
CHID1	NM_001142675	8690.35	0.50784	0.0672671	7.5496	4.36589e-14	3.50502e-13	0.435407	0.0673924	1.04167e-10	5.62536e-10	7658.48	7352.72	8368.43	7418.46	10827.6	10516.4
ACAD8	NM_014384	3709.42	0.670388	0.0888	7.54942	4.37193e-14	3.50838e-13	0.523444	0.0889369	3.967e-09	1.85024e-08	3135.19	2881.82	3618.17	3045.95	5068.69	4506.73
IRF7	NM_001572	1354.86	0.736763	0.0976524	7.54475	4.53157e-14	3.62781e-13	0.399321	0.0973968	4.13254e-05	0.000125658	1082.55	986.089	1361.93	1252.02	1826.28	1620.3
GSTM3	NR_024537	2116.69	0.653466	0.0866679	7.53988	4.70398e-14	3.76054e-13	0.26244	0.0863721	0.00237777	0.00560935	1719.9	1550.43	2215.27	2072.94	2436.79	2704.84
CCDC40	NM_017950	1388.5	0.634111	0.0841842	7.53242	4.98086e-14	3.97492e-13	0.803903	0.0857401	6.84885e-21	7.73946e-20	1223.14	1198.25	1067.25	1084.82	1871.39	1886.16
TNFRSF14	NM_003820	978.443	0.77299	0.102633	7.53157	5.01326e-14	3.99938e-13	0.72086	0.103508	3.30082e-12	2.04642e-11	747.009	819.45	854.479	771.56	1367.87	1310.28
EML3	NM_153265	1695.38	0.704747	0.0936169	7.52798	5.15299e-14	4.10366e-13	0.798613	0.0945712	3.05194e-17	2.7441e-16	1491.21	1360.6	1422.23	1251.02	2442.03	2205.21
IL15RA	NM_001351095	1083.05	0.716249	0.0951991	7.5237	5.32475e-14	4.23305e-13	2.01649	0.103739	3.67949e-84	3.04849e-82	1120.98	1011	430.084	435.136	1742.36	1758.75
USP19	NM_001351099	4999.16	0.459634	0.0610948	7.5233	5.34118e-14	4.24463e-13	0.266917	0.0611748	1.28185e-05	4.14793e-05	4261.79	4263.89	4882.25	4862.04	5979.21	5745.78
NAGPA	NM_016256	1801.52	0.669682	0.0890309	7.5219	5.39842e-14	4.28712e-13	0.791992	0.0900453	1.4244e-18	1.39107e-17	1563.38	1516.07	1516.67	1314.47	2544.83	2353.69
PDGFA	NM_002607	1532.04	0.681834	0.0906612	7.52068	5.44928e-14	4.3245e-13	0.46193	0.0907668	3.59581e-07	1.37878e-06	1283.13	1156.16	1491.64	1349.73	1975.24	1936.33
ESRRA	NM_004451	2187.9	0.587413	0.0782298	7.50882	5.96627e-14	4.72162e-13	1.04674	0.0800917	4.93155e-39	1.27393e-37	2120.12	1944.69	1523.5	1433.33	3035.76	3070.03
DNPEP	NM_001319116	2360.23	0.542257	0.0722799	7.50218	6.27661e-14	4.9534e-13	0.378964	0.0724951	1.71869e-07	6.82089e-07	1972.03	1987.64	2248.27	2186.76	2920.37	2846.3
PCED1A	NM_001271168	2918.74	0.527463	0.0703091	7.50206	6.28223e-14	4.95446e-13	0.401803	0.0705613	1.23822e-08	5.4929e-08	2540.95	2417.12	2751.17	2658.16	3516.19	3628.86
CTSB	NM_001317237	8540.87	0.455785	0.0607611	7.50126	6.3209e-14	4.98151e-13	0.879917	0.0613216	1.0776e-46	3.57902e-45	8530.15	7912.76	6100.82	6152.34	11063.6	11485.5
HRAS	NM_005343	874.501	0.879792	0.117367	7.49607	6.57616e-14	5.1773e-13	0.930517	0.118725	4.5921e-15	3.56721e-14	731.075	647.658	735.011	597.304	1304.94	1231.02
PGGHG	NM_025092	746.529	0.881413	0.117644	7.49219	6.77341e-14	5.33075e-13	1.31558	0.121473	2.47635e-27	3.97893e-26	640.159	609.863	508.591	418.012	1197.94	1104.61
SSR4	NM_001204527	2859.7	0.537935	0.0718216	7.48987	6.89394e-14	5.42e-13	0.233227	0.071728	0.0011478	0.00284378	2312.26	2340.67	2963.94	2785.07	3458.5	3297.78
CHST14	NM_130468	1192.17	0.717241	0.0957992	7.48692	7.05073e-14	5.53944e-13	0.971651	0.0977907	2.90162e-23	3.77991e-22	1036.63	1017.01	909.093	813.865	1759.15	1617.29
PYCR3	NM_023078	4118.77	0.56142	0.0750164	7.48396	7.21133e-14	5.65587e-13	0.400247	0.0751391	9.99885e-08	4.07174e-07	3604.76	3271.79	3997.05	3692.61	5256.46	4889.98
CCDC57	NM_198082	14014.8	0.448528	0.0600112	7.47407	7.77492e-14	6.07906e-13	0.456634	0.060136	3.11727e-14	2.28152e-13	12537.9	12494.5	13040.2	11855.4	17197	16963.4
MICOS13	NM_001308240	2563.35	0.581039	0.0777577	7.47242	7.87315e-14	6.15375e-13	0.536346	0.0781903	6.91038e-12	4.14659e-11	2116.37	2243.61	2158.38	2337.85	3375.63	3148.29
MPV17L2	NM_032683	1927.39	0.61179	0.0818803	7.47176	7.91307e-14	6.18071e-13	0.228655	0.0815598	0.00505463	0.011262	1547.44	1470.54	1943.34	1991.35	2408.47	2203.2
PAQR6	NM_001272106	2426.2	0.603754	0.0808747	7.46531	8.31057e-14	6.47787e-13	0.3858	0.080952	1.88116e-06	6.68335e-06	2043.26	1909.47	2438.28	2160.57	3016.88	2988.77
EPHB4	NM_004444	3344.42	0.556548	0.0745786	7.46257	8.48502e-14	6.6048e-13	1.33475	0.0765494	4.36333e-68	2.49784e-66	3352.64	3217.67	2035.5	1797.96	4931.27	4731.46
AGAP2-AS1	NR_027032	1351.07	0.691504	0.092675	7.4616	8.54772e-14	6.65134e-13	0.372907	0.0924694	5.51248e-05	0.000165085	1014.13	1084.01	1380.14	1238.93	1660.54	1728.65
ADGRE2	NM_013447	334.726	1.13746	0.152543	7.45663	8.87614e-14	6.90218e-13	1.28749	0.156542	1.95862e-16	1.67135e-15	251.19	238.792	208.215	232.677	528.688	548.794
PPT2-EGFL8	NR_037861	2112.58	0.570012	0.0764662	7.45443	9.02588e-14	7.00906e-13	0.472183	0.0768609	8.08005e-10	4.02132e-09	1764.89	1800.38	1972.92	1844.29	2618.26	2674.74
LOC100130987	NR_024469	5523.11	0.523345	0.0702128	7.4537	9.07601e-14	7.04318e-13	0.469324	0.070422	2.65659e-11	1.51244e-10	4897.27	4637.54	5188.31	4711.96	7087.98	6615.62
MAPK8IP1	NM_005456	843.026	0.842353	0.113017	7.45336	9.0991e-14	7.05869e-13	1.34033	0.116874	1.90558e-30	3.49009e-29	760.131	684.593	548.414	475.426	1361.58	1228.01
DAZAP1	NM_001352035	11758.7	0.459392	0.0616793	7.44807	9.47165e-14	7.33522e-13	0.278938	0.0617197	6.20055e-06	2.08368e-05	10027.9	10081.6	11970.7	10822	13711.3	13938.6
SLC39A3	NM_144564	1515.41	0.670578	0.0900423	7.44737	9.52193e-14	7.36664e-13	0.35044	0.0898502	9.60864e-05	0.000278812	1229.71	1138.12	1538.29	1418.22	1953.21	1814.93
RGS14	NM_001366618	1279.07	0.725317	0.0974101	7.44602	9.62004e-14	7.43749e-13	0.589172	0.0978138	1.7079e-09	8.24597e-09	1058.18	986.948	1209.47	1039.49	1709.84	1670.46
ATP5F1D	NM_001001975	1096.52	0.820438	0.110197	7.44517	9.68214e-14	7.47789e-13	0.385886	0.109577	0.000428924	0.00114153	858.545	739.566	1165.09	995.172	1463.33	1357.44
AKR1B1	NM_001346142	1666.07	0.611769	0.0821849	7.44381	9.78207e-14	7.54485e-13	1.14101	0.0847899	2.80258e-41	7.79658e-40	1584	1519.5	1113.89	1037.48	2326.65	2414.89
MIR612	NR_030343	323.583	1.58849	0.213415	7.4432	9.82731e-14	7.57717e-13	0.578158	0.207806	0.00539927	0.0119684	192.142	130.562	399.364	250.807	494.071	474.551
PGAM5	NM_001170543	2840.67	0.551139	0.0740502	7.44277	9.85946e-14	7.59425e-13	0.361188	0.0741745	1.1192e-06	4.08278e-06	2435.98	2290.85	2748.9	2643.05	3583.33	3341.92
MICAL1	NM_001286613	3526.96	0.500132	0.0671967	7.4428	9.85709e-14	7.59425e-13	0.564691	0.0677447	7.71212e-17	6.73488e-16	3085.51	3192.76	2927.53	3075.16	4508.53	4372.29
S1PR3	NM_005226	2808.49	0.68335	0.0918781	7.43757	1.02555e-13	7.88594e-13	1.33401	0.0935737	4.09823e-46	1.34158e-44	2827.76	2369.02	1778.36	1533.05	4225.31	4117.46
GAS2L1	NM_152236	2254.04	0.702907	0.0945316	7.43569	1.04024e-13	7.99626e-13	0.798682	0.0952474	5.05803e-17	4.48239e-16	1983.28	1811.55	1944.48	1608.59	3226.67	2949.64
KIAA1656	NR_046312	2587.63	0.587578	0.079053	7.43271	1.06396e-13	8.17032e-13	0.286707	0.0789652	0.000282541	0.000771873	2089.19	2067.52	2723.86	2399.29	3074.57	3171.37
LRRC8E	NM_001268284	1424.82	0.677818	0.0912079	7.43158	1.07311e-13	8.23777e-13	0.864554	0.0926904	1.08569e-20	1.20842e-19	1296.25	1162.18	1074.07	1084.82	2043.42	1888.17
PROSER3	NM_001367856	5224.02	0.450424	0.0606142	7.43099	1.07787e-13	8.27156e-13	0.196257	0.0606161	0.00120497	0.00297735	4318.97	4487.22	5259.99	5243.79	5982.35	6051.78
ABHD15	NM_198147	1488.46	0.769307	0.103547	7.42957	1.08948e-13	8.34939e-13	1.67234	0.107504	1.44669e-54	6.03686e-53	1466.84	1290.16	798.727	676.878	2504.97	2193.17
PTDSS2	NM_001329548	4433.25	0.488251	0.0657491	7.42598	1.11948e-13	8.56489e-13	0.936343	0.066794	1.20347e-44	3.75627e-43	4390.2	4092.96	3155.09	3063.07	6040.05	5858.15
PKD1P5-LOC105376752	NR_146331	18460	0.562415	0.0757619	7.42345	1.1411e-13	8.7215e-13	0.557752	0.0758356	1.91285e-13	1.31868e-12	16511.1	15316.2	17368.3	14565	23961.9	23037.3
CERCAM	NM_001286760	2765.2	0.563857	0.0760618	7.41314	1.23343e-13	9.38627e-13	1.62912	0.0792716	7.51238e-94	7.31462e-92	2765.9	2845.74	1374.45	1308.43	4364.82	3931.85
DBI	NM_001079862	3095.59	0.49777	0.0671468	7.41316	1.23321e-13	9.38627e-13	0.153467	0.0669822	0.0219542	0.0431956	2547.52	2497.86	3191.5	3213.16	3528.78	3594.75
HSPA1A	NM_005345	15038	0.472266	0.0637687	7.40592	1.30243e-13	9.89152e-13	0.248335	0.0637817	9.8799e-05	0.000286319	12150.8	13228	14269	15370.8	17212.8	17996.8
LRFN3	NM_024509	628.616	0.863007	0.116631	7.39945	1.36754e-13	1.03618e-12	1.11697	0.119873	1.18628e-20	1.3178e-19	517.376	513.659	447.151	418.012	975.555	899.941
BAK1	NM_001188	2783.09	0.570852	0.0772012	7.39434	1.42117e-13	1.07539e-12	0.284229	0.0771442	0.000229257	0.00063429	2308.51	2198.08	2908.19	2590.67	3344.16	3348.95
HS6ST1	NM_004807	2973.6	0.517509	0.0700111	7.39182	1.44828e-13	1.09517e-12	0.947775	0.0714409	3.61755e-40	9.75412e-39	2764.03	2856.91	2143.59	2029.63	4101.53	3945.9
TBC1D3P2	NR_027486	1376.11	0.765686	0.103652	7.3871	1.50066e-13	1.13253e-12	0.502889	0.103631	1.21786e-06	4.42337e-06	1057.25	1059.1	1399.48	1142.23	1885.02	1713.6
EMILIN1	NM_007046	1088.35	0.68797	0.093251	7.37762	1.6115e-13	1.21256e-12	0.911632	0.0953214	1.13536e-21	1.34309e-20	932.589	950.871	777.109	835.018	1510.54	1523.98
PRR14	NM_001320464	2181.38	0.581295	0.0788035	7.37652	1.6248e-13	1.22217e-12	0.606065	0.0794765	2.42685e-14	1.78943e-13	1941.1	1821	1881.9	1816.09	2919.32	2708.85
METRN	NM_024042	684.604	0.934572	0.126698	7.37638	1.62653e-13	1.22307e-12	1.7235	0.133187	2.66017e-38	6.70457e-37	642.034	535.133	368.643	313.258	1179.06	1069.5
CDK2AP1	NR_073007	1303.18	0.790701	0.107209	7.37529	1.63983e-13	1.23225e-12	1.31267	0.109903	6.98642e-33	1.43793e-31	1221.27	1060.82	881.786	709.11	1961.6	1984.49
CDH3	NM_001317196	1593.03	0.617198	0.0837221	7.37198	1.6811e-13	1.26243e-12	0.322325	0.0836039	0.00011555	0.000331364	1226.89	1314.21	1562.18	1556.21	1910.2	1988.5
PLXNB1	NM_001130082	4916.7	0.509631	0.0691342	7.37162	1.68563e-13	1.26541e-12	0.210559	0.0690847	0.00230498	0.00544778	4185.87	3887.66	5186.04	4748.22	5753.68	5738.76
FHL3	NM_004468	2571.66	0.616276	0.0836326	7.36886	1.72099e-13	1.29154e-12	0.560599	0.0840163	2.51487e-11	1.43462e-10	2318.82	2001.38	2331.33	2158.56	3298	3321.86
LINC00205	NR_026943	2424.81	0.655133	0.0889101	7.36849	1.7257e-13	1.29464e-12	0.352797	0.0888226	7.12926e-05	0.000210514	2028.26	1792.65	2515.65	2196.83	3103.94	2911.52
TMEM134	NR_073411	4322.21	0.594674	0.0807362	7.36564	1.76295e-13	1.32129e-12	0.734362	0.0812159	1.53691e-19	1.59967e-18	4005.92	3581.87	3604.51	3283.66	6052.64	5404.66
SPNS1	NM_032038	2639.32	0.659166	0.0895371	7.36193	1.81274e-13	1.35726e-12	0.274125	0.0893174	0.00214694	0.00510818	2107	1968.74	2879.74	2444.62	3379.83	3055.99
FTL	NM_000146	7118.82	0.481601	0.0654955	7.35319	1.93526e-13	1.44709e-12	0.618134	0.0658396	6.08736e-21	6.91053e-20	6609.67	6311.65	5680.98	6070.75	8679.29	9360.59
SLC31A2	NM_001860	1691.56	0.620813	0.0844309	7.35291	1.93939e-13	1.44923e-12	0.685031	0.0853705	1.02181e-15	8.29091e-15	1519.32	1386.37	1343.73	1433.33	2234.34	2232.3
ANPEP	NM_001150	1511.18	0.68912	0.0937286	7.3523	1.94828e-13	1.4554e-12	0.208014	0.0930887	0.0254452	0.0492979	1192.21	1070.27	1674.82	1483.69	1800.06	1846.03
FERMT3	NM_178443	1349.68	0.697879	0.0949348	7.35114	1.96525e-13	1.46759e-12	0.628528	0.0955473	4.7622e-11	2.65027e-10	1139.73	1065.97	1237.91	1077.77	1750.75	1825.97
CAMTA2	NM_001171166	2990.07	0.495677	0.0674751	7.34607	2.04121e-13	1.52232e-12	0.612843	0.0682288	2.6549e-19	2.71861e-18	2674.05	2710.03	2480.38	2483.9	3851.87	3740.22
SLC44A2	NM_001145056	5774.85	0.486697	0.066254	7.34591	2.04357e-13	1.52358e-12	0.700058	0.0667626	1.00402e-25	1.47967e-24	5496.19	5120.27	4760.5	4397.69	7479.25	7395.17
TMEM201	NM_001130924	4965.44	0.532919	0.0725524	7.3453	2.05303e-13	1.52963e-12	0.532938	0.072841	2.54604e-13	1.74149e-12	4432.38	4210.63	4601.21	4044.14	6342.16	6162.14
BCAT2	NM_001164773	3442.75	0.495187	0.0674547	7.34103	2.11952e-13	1.57608e-12	0.378972	0.0676919	2.16235e-08	9.36634e-08	3036.77	2876.66	3259.76	3149.7	4152.93	4180.66
FADD	NM_003824	5467.57	0.499637	0.0680895	7.33795	2.16893e-13	1.60915e-12	0.352388	0.0682045	2.38341e-07	9.31929e-07	4822.28	4494.09	5394.25	4924.49	6591.81	6578.5
RBCK1	NM_001323956	8697.52	0.404236	0.0550947	7.33711	2.18252e-13	1.61817e-12	0.126747	0.0550776	0.0213779	0.0421709	7315.44	7444.63	8947.56	8943.45	9814.29	9719.77
ARAP1	NM_001040118	5361.21	0.460789	0.0628435	7.33233	2.26193e-13	1.67433e-12	0.42187	0.0630981	2.29457e-11	1.31223e-10	4810.1	4640.97	4963.03	4747.21	6365.23	6640.7
GFER	NM_005262	2270.49	0.571301	0.0779223	7.33169	2.27276e-13	1.6818e-12	0.189408	0.0776423	0.0147078	0.0300109	1864.24	1731.67	2372.29	2312.67	2754.63	2587.46
FAM86B1	NM_001083537	2881.64	0.599726	0.0818033	7.33131	2.27913e-13	1.68542e-12	0.495437	0.0820654	1.56915e-09	7.59376e-09	2464.1	2350.98	2773.93	2404.33	3769	3527.53
YJEFN3	NM_198537	3021.78	0.530431	0.0723845	7.32796	2.33685e-13	1.72698e-12	0.217753	0.0722827	0.0025909	0.00606941	2480.97	2436.88	3196.05	2914	3559.2	3543.58
HIST1H2AG	NM_021064	8436.6	0.502706	0.068617	7.32625	2.36677e-13	1.74739e-12	0.209299	0.0685919	0.00227806	0.00539032	6745.57	7150	9038.59	7995.62	9934.92	9754.88
ANGPTL2	NM_012098	409.734	1.04057	0.142065	7.32462	2.39574e-13	1.76649e-12	0.591372	0.14057	2.58847e-05	8.07556e-05	268.998	286.893	361.817	396.86	554.912	588.925
PUSL1	NM_001346116	946.871	0.797984	0.108964	7.32336	2.41843e-13	1.78264e-12	0.738447	0.109791	1.74474e-11	1.00894e-10	797.622	705.208	827.172	739.328	1366.83	1245.07
MVP	NM_017458	5825.39	0.451923	0.0617199	7.32216	2.44016e-13	1.7975e-12	1.43277	0.0633858	3.96157e-113	5.04248e-111	6109.16	6049.67	3180.12	2982.49	8163.19	8467.68
BCAP31	NM_001256447	4565.63	0.509708	0.069628	7.32045	2.47144e-13	1.81936e-12	0.360746	0.0697608	2.32609e-07	9.10611e-07	4061.22	3694.4	4396.41	4202.28	5397.02	5642.44
EVI5L	NM_145245	2512.7	0.589543	0.08059	7.31534	2.56731e-13	1.88385e-12	0.388897	0.0806991	1.44209e-06	5.1898e-06	2107	2018.56	2529.3	2213.95	3133.31	3074.05
PRPSAP1	NM_002766	8606.62	0.457682	0.0626096	7.31009	2.66959e-13	1.95639e-12	0.474832	0.0628117	4.04289e-14	2.93822e-13	7833.75	7527.95	7851.87	7329.82	10853.8	10242.5
SPTBN5	NM_016642	606.022	0.865943	0.118489	7.3082	2.70746e-13	1.98032e-12	0.862982	0.120062	6.58564e-13	4.3492e-12	473.324	477.583	460.804	491.542	833.942	898.938
TNIP2	NM_024309	2319.19	0.718141	0.0982839	7.3068	2.7358e-13	1.99976e-12	0.266294	0.0979348	0.00654616	0.0142821	1923.29	1545.27	2494.03	2249.21	2940.3	2763.03
LINC02709	NR_033972	885.713	0.826526	0.113144	7.30506	2.77151e-13	2.02456e-12	0.388223	0.112379	0.00055114	0.00144153	661.717	626.183	791.9	950.852	1178.01	1105.61
ADAM15	NR_048578	1838.11	0.614913	0.0842014	7.30288	2.81669e-13	2.05548e-12	1.18923	0.0866701	7.56518e-43	2.20416e-41	1711.47	1730.81	1233.36	1080.79	2693.79	2578.43
DPH1	NR_144474	4105.35	0.570263	0.0781394	7.29802	2.92032e-13	2.12577e-12	0.450928	0.0783112	8.50375e-09	3.82375e-08	3659.12	3239.15	3890.1	3602.96	5325.69	4915.06
ZNF319	NM_020807	835.364	0.757013	0.103734	7.29765	2.92847e-13	2.13102e-12	0.882415	0.105672	6.79776e-17	5.95006e-16	707.643	682.016	662.193	612.413	1157.03	1190.89
C8orf76	NM_032847	5210.23	0.476928	0.0653553	7.29747	2.93219e-13	2.13305e-12	0.267945	0.0654087	4.19506e-05	0.000127491	4453	4358.37	5269.1	4917.44	6296	5967.5
HAGHL	NM_001323635	994.977	0.886103	0.121666	7.28309	3.2627e-13	2.36142e-12	1.02882	0.123192	6.74687e-17	5.90779e-16	821.054	768.771	812.381	629.537	1577.67	1360.45
WNK4	NM_001321299	1456.19	0.625351	0.0858798	7.28171	3.29617e-13	2.38337e-12	0.355325	0.0858329	3.47726e-05	0.000106802	1175.34	1155.3	1459.78	1351.74	1801.11	1793.86
MAPT	NM_001203252	690.22	0.829812	0.11415	7.26949	3.60853e-13	2.60262e-12	0.508729	0.113795	7.80133e-06	2.59029e-05	542.683	486.173	655.366	629.537	911.567	915.994
PRELID3A	NM_006553	3380.84	0.650227	0.0894618	7.2682	3.64299e-13	2.62664e-12	0.575794	0.0897113	1.37807e-10	7.34114e-10	3009.59	2590.63	3190.36	2707.51	4471.82	4315.1
GORASP1	NM_031899	1641.53	0.750347	0.103256	7.26684	3.67997e-13	2.65247e-12	0.441812	0.103127	1.83421e-05	5.81637e-05	1393.73	1119.23	1642.97	1468.58	2137.83	2086.82
TSC2	NM_000548	6648.38	0.5741	0.0791036	7.25757	3.94104e-13	2.82989e-12	0.700025	0.0794086	1.19171e-18	1.16984e-17	6049.18	5664.86	5852.78	4885.21	8871.26	8567
DNLZ	NM_001080849	940.227	0.845357	0.116488	7.25702	3.95717e-13	2.83969e-12	0.418699	0.115828	0.000300527	0.000817674	719.828	642.504	1010.36	821.923	1260.88	1185.88
UCKL1	NR_126526	6260.06	0.562602	0.0775313	7.25646	3.97364e-13	2.85061e-12	0.521864	0.077712	1.87602e-11	1.08183e-10	5708.95	5006.03	5756.07	5265.95	8258.65	7564.72
BRAT1	NM_152743	2933.01	0.600028	0.0827797	7.2485	4.21426e-13	3.01563e-12	0.544088	0.0831177	5.91032e-11	3.25976e-10	2539.08	2410.25	2777.34	2370.08	3841.38	3659.96
GALK1	NM_000154	1555.52	0.713692	0.0984853	7.24669	4.27087e-13	3.05518e-12	1.65885	0.10257	7.84362e-59	3.603e-57	1586.81	1367.47	830.585	705.081	2472.45	2370.75
C13orf46	NM_001365455	4528.08	0.47131	0.0650562	7.24465	4.33559e-13	3.09953e-12	0.433367	0.0653495	3.32219e-11	1.87544e-10	3906.57	4052.58	4224.61	3949.46	5507.16	5528.07
CNTNAP1	NM_003632	852.178	0.78092	0.107812	7.24335	4.37734e-13	3.12742e-12	1.10321	0.110707	2.16558e-23	2.84384e-22	761.068	693.183	543.863	617.45	1228.36	1269.15
TNFRSF14-AS1	NR_037844	266.099	1.23608	0.170672	7.24242	4.40757e-13	3.14704e-12	0.911274	0.169926	8.19599e-08	3.36585e-07	179.957	166.639	217.317	216.561	424.838	391.279
MAU2	NM_015329	8792.01	0.430592	0.0594641	7.24122	4.44658e-13	3.1739e-12	0.468152	0.0596868	4.38236e-15	3.41126e-14	8115.87	7763.3	7971.34	7501.06	10742.6	10657.8
ITM2C	NM_001287241	1698.11	0.674499	0.0932225	7.23537	4.64273e-13	3.30769e-12	0.348197	0.0930413	0.000182277	0.000511077	1427.47	1219.73	1736.26	1582.4	2117.9	2104.88
MAP3K14-AS1	NR_024434	1578.87	0.620707	0.0858044	7.23397	4.69077e-13	3.3367e-12	0.57856	0.0864554	2.2013e-11	1.26049e-10	1350.61	1304.76	1438.16	1297.35	2025.59	2056.72
DEPP1	NM_007021	1419.36	0.734712	0.101607	7.23095	4.79637e-13	3.40725e-12	0.348732	0.101236	0.000571596	0.00149178	978.516	1165.61	1315.28	1486.71	1759.15	1810.92
LRWD1	NM_001317721	3528.85	0.672875	0.0931101	7.22666	4.95031e-13	3.51364e-12	0.366273	0.0930473	8.27073e-05	0.000242211	3056.46	2471.23	3566.97	3268.55	4607.14	4202.74
MBLAC1	NM_203397	1214.33	0.83985	0.116256	7.22415	5.04245e-13	3.5757e-12	1.1776	0.118249	2.31066e-23	3.03087e-22	1087.24	947.435	838.55	771.56	2032.93	1608.26
LOC100507551	NR_147835	3160.03	0.477968	0.066179	7.22236	5.10921e-13	3.62078e-12	0.676973	0.0670728	5.927e-24	8.01429e-23	2893.37	2915.32	2560.02	2501.02	4053.27	4037.19
FAM86JP	NR_024250	2642.58	0.585324	0.0810843	7.21872	5.2481e-13	3.71459e-12	0.200055	0.0808463	0.0133418	0.0274772	2068.57	2095.87	2905.91	2536.28	3210.94	3037.93
SPAG7	NM_004890	5556.84	0.430219	0.0596333	7.2144	5.41708e-13	3.82588e-12	0.16906	0.0596271	0.00457835	0.0102701	4712.62	4689.93	5677.56	5591.29	6429.22	6240.4
CDK2AP2	NM_005851	2988.37	0.549077	0.076267	7.1994	6.04762e-13	4.258e-12	0.190759	0.0760911	0.0121766	0.0252854	2475.35	2312.33	3225.63	2912.99	3546.61	3457.3
JOSD2	NM_001270639	953.458	0.763596	0.106158	7.19303	6.33707e-13	4.45904e-12	0.797224	0.107404	1.14809e-13	8.05608e-13	834.175	723.246	783.936	737.313	1276.61	1365.46
FZR1	NM_016263	5962.46	0.566131	0.0787857	7.18571	6.68594e-13	4.69582e-12	0.355576	0.0788242	6.45219e-06	2.1637e-05	4967.56	4866.02	6220.29	5162.2	7278.9	7279.79
FAM207A	NM_001316988	3838.72	0.497476	0.0692672	7.18199	6.87029e-13	4.82084e-12	0.172371	0.0691663	0.0126979	0.0262682	3184.86	3099.99	4114.24	3761.1	4469.72	4402.39
KDM4A-AS1	NR_033827	3438.22	0.521633	0.0726456	7.18051	6.94514e-13	4.87186e-12	0.367006	0.072806	4.63406e-07	1.75911e-06	2896.18	2916.18	3356.47	3115.45	4345.94	3999.07
RANGAP1	NM_001317930	13398.2	0.391492	0.0546036	7.16972	7.51539e-13	5.26054e-12	0.703369	0.0549227	1.50717e-37	3.68448e-36	12905.4	12881.9	10645.1	10131	16774.3	17051.7
KLC2	NM_001134775	3604.74	0.567697	0.0791897	7.16883	7.56409e-13	5.29138e-12	0.277147	0.0791415	0.000461919	0.00122234	3109.88	2728.06	3739.91	3400.51	4278.8	4371.29
CALM3	NM_001329921	4037.43	0.537599	0.0749909	7.16885	7.56285e-13	5.29138e-12	0.48357	0.0752598	1.31572e-10	7.01552e-10	3636.63	3305.29	3792.25	3415.61	5109.6	4965.23
TYK2	NM_003331	4760.42	0.440412	0.0614629	7.16551	7.75e-13	5.41644e-12	0.171192	0.0614452	0.00533477	0.0118352	4074.34	3944.35	4872.01	4791.53	5428.49	5451.82
LOC106660606	NR_132988	1687.9	0.611636	0.0853791	7.16377	7.84853e-13	5.47691e-12	0.557738	0.085955	8.65683e-11	4.70846e-10	1474.33	1365.75	1542.84	1406.13	2168.25	2170.09
ORAI3	NM_152288	3253.49	0.67367	0.0940561	7.16242	7.92634e-13	5.52781e-12	0.704398	0.094455	8.81807e-14	6.24723e-13	2782.77	2678.24	2970.76	2378.14	4595.6	4115.45
B3GALT6	NM_080605	1691.15	0.670553	0.093638	7.16111	8.00252e-13	5.57753e-12	0.352899	0.0934791	0.000159905	0.000451403	1362.8	1280.71	1768.12	1528.01	2198.67	2008.56
FAM110A	NM_001289146	3850.96	0.49391	0.0690693	7.15093	8.61905e-13	5.99989e-12	0.24895	0.0690851	0.00031392	0.000852055	3233.6	3196.2	3886.68	3733.91	4715.18	4340.19
DAXX	NM_001254717	1056.26	0.673915	0.0943914	7.13957	9.36202e-13	6.48933e-12	0.275391	0.0938127	0.0033297	0.00765524	828.552	791.104	1072.93	1061.65	1286.05	1297.24
SETD1B	NM_001353345	4253.34	0.523215	0.0732843	7.13953	9.36507e-13	6.48947e-12	1.02959	0.0743684	1.37532e-43	4.13939e-42	4161.5	3962.39	3051.55	2670.24	5876.41	5797.95
NAAA	NM_001042402	2727.17	0.530765	0.0744491	7.12924	1.00927e-12	6.96404e-12	0.998824	0.0760148	1.94579e-39	5.11927e-38	2580.32	2584.62	1937.65	1797.96	3869.7	3592.74
THOP1	NM_003249	7308.76	0.522616	0.0734078	7.11935	1.08435e-12	7.46623e-12	0.491727	0.0735771	2.33845e-11	1.33633e-10	6530.94	6149.31	6963.26	5994.2	9217.42	8997.41
ASPHD1	NM_181718	546.224	0.907947	0.127562	7.11768	1.09758e-12	7.55507e-12	0.604333	0.12726	2.04603e-06	7.233e-06	429.272	368.495	499.489	484.492	753.17	742.427
SRC	NM_005417	9037.11	0.471956	0.0663659	7.11143	1.14845e-12	7.89094e-12	0.2854	0.0664109	1.72743e-05	5.49612e-05	7845.94	7535.68	9258.18	8249.45	10815	10518.4
TMEM129	NM_001127266	2683.2	0.708309	0.0997582	7.10026	1.24524e-12	8.5405e-12	0.478771	0.0997988	1.60771e-06	5.75943e-06	2272.89	1956.72	2736.38	2224.03	3605.36	3303.8
GPX4	NM_001039847	1878.21	0.773298	0.108927	7.09926	1.25427e-12	8.59987e-12	0.641346	0.109186	4.25666e-09	1.97563e-08	1653.35	1309.06	1714.65	1531.03	2708.48	2352.69
LOC107985911	NR_160761	5470.36	0.417096	0.0588157	7.09158	1.32588e-12	9.06355e-12	0.892349	0.0597829	2.216e-50	8.11727e-49	5381.84	5363.36	3891.23	3838.66	7119.45	7227.62
PGLS	NM_012088	5302.58	0.446859	0.0630133	7.0915	1.32667e-12	9.06621e-12	0.269216	0.0631038	1.98799e-05	6.28303e-05	4552.35	4552.5	5270.23	5029.24	6369.43	6041.75
CACNB1	NM_000723	3640.7	0.487895	0.068851	7.08623	1.37811e-12	9.39243e-12	1.32013	0.0708929	2.15014e-77	1.54053e-75	3791.28	3578.44	2149.28	1991.35	5159.95	5173.91
FNDC11	NM_024059	394.842	1.02098	0.144178	7.08142	1.42689e-12	9.71615e-12	0.98117	0.145953	1.78648e-11	1.03255e-10	293.367	290.329	319.718	281.025	615.753	568.859
ASL	NM_000048	4063.59	0.525371	0.07421	7.07952	1.44653e-12	9.84403e-12	0.192907	0.0741111	0.00924279	0.0196242	3467.92	3124.9	4316.77	3984.72	4841.06	4646.19
ZNF316	NM_001278559	3188.5	0.562396	0.0794732	7.07655	1.47791e-12	1.00437e-11	0.181436	0.0792798	0.0221052	0.0434588	2652.49	2410.25	3496.42	3097.32	3755.36	3719.16
IDH2	NM_001290114	3953.55	0.600273	0.0848333	7.0759	1.48478e-12	1.00862e-11	0.233523	0.0847025	0.00583385	0.0128424	3393.88	2840.59	4198.44	3839.67	4832.67	4616.09
MRPL4	NM_146387	3107.19	0.481516	0.0681119	7.06949	1.55502e-12	1.05382e-11	0.177063	0.0680229	0.00924163	0.0196236	2603.75	2530.5	3234.73	3106.39	3577.03	3590.74
MEN1	NM_130804	1731.85	0.574863	0.0813547	7.06613	1.59312e-12	1.07868e-11	1.10171	0.0838486	1.96125e-39	5.15398e-38	1673.97	1589.94	1176.47	1089.85	2439.94	2420.91
NRSN2	NR_136649	4523.61	0.506411	0.0717341	7.05956	1.67036e-12	1.12897e-11	0.911555	0.0726142	3.80848e-36	8.76489e-35	4199	4346.35	3394.02	3062.07	6299.15	5841.09
KIFC2	NM_145754	1464.35	0.772228	0.10941	7.05814	1.68742e-12	1.13949e-11	1.88083	0.114159	5.50339e-61	2.66219e-59	1489.33	1280.71	721.358	565.072	2467.21	2262.39
DHX58	NM_024119	1834.51	0.642902	0.0911275	7.05497	1.72633e-12	1.16404e-11	0.94634	0.092602	1.62285e-24	2.26702e-23	1710.53	1553.86	1407.44	1238.93	2663.37	2432.95
SOCS3	NM_003955	4205.01	0.547762	0.0776984	7.04986	1.79102e-12	1.20658e-11	0.504543	0.0779622	9.69451e-11	5.2453e-10	3828.77	3396.34	3865.07	3579.8	5493.53	5066.56
CYBC1	NR_036518	6231.56	0.494464	0.070145	7.04917	1.79987e-12	1.21218e-11	0.222704	0.0701309	0.00149552	0.00364153	5173.76	5164.94	6658.33	5826.99	7361.77	7203.54
PSMG3-AS1	NR_021487	3825.23	0.469996	0.0667048	7.04591	1.84247e-12	1.23941e-11	0.432696	0.0670441	1.09004e-10	5.87406e-10	3317.96	3409.22	3523.73	3381.37	4781.27	4537.83
RUNX3	NM_001320672	1856.27	0.565973	0.0803826	7.041	1.9087e-12	1.2832e-11	0.866091	0.0819805	4.3487e-26	6.52276e-25	1751.77	1631.17	1415.41	1332.6	2494.48	2512.21
VPS4A	NM_013245	4142.1	0.532456	0.0756611	7.03738	1.95883e-12	1.31652e-11	0.174993	0.075535	0.0205194	0.0406463	3511.97	3155.83	4394.14	4147.89	5025.68	4617.09
TMEM132A	NM_017870	859.041	0.786852	0.111856	7.03447	2.00014e-12	1.34349e-11	1.84923	0.119354	3.82502e-54	1.58166e-52	850.109	758.464	419.844	351.533	1432.91	1341.38
TMEM95	NM_001320436	390.582	1.03152	0.146713	7.03086	2.05258e-12	1.3775e-11	0.900297	0.147719	1.09658e-09	5.38227e-09	273.685	292.047	336.785	284.047	579.039	577.889
PAQR4	NM_001284511	1597	0.650584	0.0925678	7.02818	2.09238e-12	1.40297e-11	0.647279	0.093284	3.95442e-12	2.42459e-11	1395.6	1286.73	1444.99	1244.97	2140.98	2068.76
ZNF324B	NM_207395	1722.95	0.691275	0.0984566	7.02112	2.201e-12	1.4745e-11	0.785593	0.0993476	2.62572e-15	2.07796e-14	1587.75	1323.66	1446.13	1281.23	2407.42	2291.49
NCKIPSD	NM_016453	3311.9	0.483807	0.0689424	7.01755	2.25785e-12	1.51125e-11	0.490935	0.0694032	1.50896e-12	9.65464e-12	2847.44	3007.23	2965.08	2862.63	4173.91	4015.12
ABCC10	NM_001198934	4524.53	0.429271	0.0612254	7.01133	2.36063e-12	1.57726e-11	0.448611	0.0616176	3.32419e-13	2.24943e-12	4090.27	4054.3	4022.08	4013.93	5428.49	5538.1
RGS19	NM_001039467	1660.06	0.741055	0.105704	7.01066	2.3719e-12	1.58433e-11	1.21065	0.107653	2.42777e-29	4.25822e-28	1548.38	1386.37	1186.71	934.736	2559.52	2344.66
PHRF1	NM_020901	8141.32	0.489975	0.0699329	7.00636	2.44605e-12	1.63242e-11	0.215751	0.0699204	0.00203096	0.00485198	7116.74	6400.99	8572.09	7776.04	9463.93	9518.11
PKMYT1	NM_001258450	4866.3	0.527753	0.0755196	6.9883	2.78238e-12	1.84929e-11	0.283984	0.0755324	0.000170072	0.00047874	4172.75	3879.93	5047.23	4489.35	6024.31	5584.25
WDR18	NM_024100	1403.07	0.653932	0.0935833	6.9877	2.79429e-12	1.85612e-11	0.396478	0.0935774	2.26631e-05	7.11527e-05	1119.11	1114.07	1434.75	1236.91	1728.73	1784.83
TMEM189	NM_199129	13270	0.394457	0.0564528	6.98738	2.80065e-12	1.85981e-11	0.365025	0.0565705	1.0997e-10	5.92328e-10	11941.8	11931	12590.8	11776.9	15776.7	15603
SS18L2	NM_016305	3761.06	0.523677	0.0749661	6.98551	2.83819e-12	1.88419e-11	0.222265	0.074903	0.00300358	0.00697091	3169.87	2978.88	3987.95	3590.88	4556.79	4282
ZC3H7B	NM_017590	8120.63	0.451614	0.0647092	6.97912	2.97031e-12	1.96789e-11	0.67864	0.0650877	1.87597e-25	2.73287e-24	7743.77	7378.49	6764.15	6158.38	10141.6	10537.4
ANKRD60	NM_001304369	517.835	0.889931	0.127649	6.97171	3.13103e-12	2.06955e-11	0.873742	0.129278	1.39329e-11	8.14384e-11	398.342	405.43	416.43	396.86	784.64	705.305
AJM1	NM_001080482	1534.11	0.663887	0.095233	6.97119	3.14265e-12	2.07663e-11	0.931224	0.09681	6.6418e-22	7.96724e-21	1390.92	1303.9	1218.57	1022.37	2186.08	2082.81
GDI1	NM_001493	4158.58	0.463501	0.0665325	6.96654	3.24837e-12	2.14338e-11	0.349519	0.0667332	1.62714e-07	6.47334e-07	3619.76	3588.74	4057.35	3746	4999.46	4940.15
DNAJB2	NM_001039550	1894.09	0.595985	0.085574	6.96456	3.29425e-12	2.17302e-11	0.206547	0.0852481	0.0153973	0.0312611	1557.75	1416.43	2037.78	1858.39	2290.98	2203.2
SOX7	NM_031439	1021.76	0.779869	0.111978	6.9645	3.29582e-12	2.17343e-11	0.624255	0.112351	2.75584e-08	1.1818e-07	843.548	756.746	951.191	831.996	1475.92	1271.15
ZNF563	NM_001363608	2855.89	0.532716	0.076532	6.9607	3.38589e-12	2.23025e-11	0.615514	0.077168	1.508e-15	1.2115e-14	2380.68	2671.37	2403.01	2369.07	3737.53	3573.68
PINK1	NM_032409	1526.33	0.580747	0.0834645	6.95801	3.45118e-12	2.27194e-11	1.1829	0.0865373	1.54996e-42	4.4815e-41	1479.96	1423.3	988.738	924.664	2145.17	2196.18
ACSS1	NM_001252677	607.61	0.806655	0.115947	6.9571	3.47342e-12	2.28591e-11	1.29842	0.12102	7.4451e-27	1.15867e-25	527.686	525.685	389.123	360.599	933.596	908.971
GPR157	NM_024980	2087.14	0.655006	0.0941662	6.95585	3.50444e-12	2.30433e-11	0.706833	0.0948302	9.07745e-14	6.425e-13	1792.07	1745.41	1845.49	1569.31	2979.11	2591.47
TEX264	NM_001278195	5205.09	0.46436	0.066795	6.95201	3.6012e-12	2.36659e-11	0.548758	0.0671896	3.15368e-16	2.65338e-15	4629.21	4768.1	4642.17	4224.44	6590.76	6375.84
BRD3	NM_007371	5368.29	0.423041	0.0608572	6.95137	3.61753e-12	2.37595e-11	1.26253	0.0624077	5.29306e-91	4.9425e-89	5578.67	5529.14	3191.5	3017.75	7483.45	7409.22
HECTD3	NM_024602	1647.2	0.641139	0.0922573	6.94947	3.66656e-12	2.40608e-11	0.539237	0.0926747	5.93421e-09	2.71115e-08	1474.33	1247.21	1489.36	1430.31	2121.05	2120.93
CRIP2	NR_073082	2538.54	0.657509	0.0947058	6.94265	3.84813e-12	2.52014e-11	1.24559	0.0963608	3.19737e-38	8.01419e-37	2479.09	2217.84	1732.85	1394.05	3780.54	3626.85
LOC100996419	NR_134283	3607.92	0.518011	0.0746334	6.94073	3.90069e-12	2.5531e-11	0.319324	0.0747169	1.92185e-05	6.08075e-05	3199.86	2848.32	3570.38	3370.29	4383.7	4274.97
POC1B-GALNT4	NM_001199782	1800.06	0.553646	0.0798318	6.93515	4.05776e-12	2.65362e-11	0.505992	0.0804174	3.13242e-10	1.61724e-09	1569	1516.07	1590.63	1597.51	2195.52	2331.62
FKBP10	NM_021939	2130.23	0.54469	0.0785586	6.93354	4.10437e-12	2.68333e-11	0.734908	0.0796741	2.86408e-20	3.10887e-19	1968.28	1863.95	1754.47	1605.57	2806.03	2783.1
CCDC154	NM_001143980	984.167	0.719084	0.103733	6.93206	4.14754e-12	2.71078e-11	1.06178	0.10639	1.8625e-23	2.45574e-22	886.663	832.334	729.322	627.522	1448.65	1380.51
RGS10	NM_001005339	4098.23	0.475189	0.0685672	6.93026	4.20056e-12	2.74385e-11	0.68703	0.0692538	3.39184e-23	4.39589e-22	3793.16	3763.97	3348.51	3177.9	5468.35	5037.46
TERT	NM_001193376	4448.04	0.492646	0.0711142	6.92753	4.28255e-12	2.7942e-11	0.636615	0.0716329	6.26716e-19	6.25727e-18	4116.52	3940.92	3853.69	3440.8	5763.12	5573.22
TRAPPC5	NM_174894	2874.38	0.506078	0.073082	6.9248	4.36592e-12	2.84452e-11	0.515665	0.0735909	2.43164e-12	1.52666e-11	2552.2	2499.58	2626.01	2394.25	3633.68	3540.57
NOTCH1	NM_017617	3350.89	0.554003	0.0800404	6.92155	4.46744e-12	2.90818e-11	0.75733	0.080763	6.77502e-21	7.67207e-20	3097.7	2927.34	2826.27	2409.36	4439.3	4405.4
POR	NM_001367562	8763.32	0.415081	0.0599708	6.92139	4.47228e-12	2.91049e-11	0.31255	0.0600839	1.97264e-07	7.78129e-07	7850.62	7582.06	8442.39	8127.57	10592.6	9984.63
HEIH	NR_045680	2099.4	0.688538	0.099523	6.91838	4.56831e-12	2.96875e-11	0.254686	0.0991794	0.0102306	0.0215269	1698.34	1480.85	2251.68	2042.72	2788.2	2334.63
SPSB3	NM_080861	1075.9	0.667697	0.0965585	6.91495	4.68028e-12	3.03805e-11	1.26753	0.100419	1.58801e-36	3.73388e-35	1023.51	963.756	691.775	620.471	1555.64	1600.23
ZNF446	NM_017908	3388.37	0.531516	0.0769018	6.91162	4.7915e-12	3.10582e-11	0.798022	0.0777512	1.02593e-24	1.45006e-23	2993.66	3209.08	2737.52	2422.46	4586.16	4381.32
AMPD3	NM_001172431	1172.55	0.627693	0.0908313	6.91054	4.82816e-12	3.1278e-11	0.507771	0.0913525	2.723e-08	1.16849e-07	979.453	957.743	1074.07	1031.43	1469.63	1522.98
DANCR	NR_145129	3714.72	0.577958	0.0836342	6.91055	4.82789e-12	3.1278e-11	0.191379	0.0834689	0.0218583	0.0430329	3033.02	2832	4077.83	3590.88	4651.19	4103.41
NUMBL	NM_004756	4305.65	0.492754	0.0714197	6.89941	5.22186e-12	3.37231e-11	0.968647	0.0724577	9.24574e-41	2.5503e-39	4115.58	4147.07	3165.33	2779.03	5845.99	5780.89
TAOK2	NM_004783	6070.55	0.474273	0.0687661	6.89691	5.31461e-12	3.42928e-11	0.34974	0.0688896	3.83808e-07	1.46723e-06	5210.32	5256.85	6050.76	5363.65	7396.38	7145.35
CKB	NM_001823	683.056	1.01877	0.147953	6.88575	5.74858e-12	3.69883e-11	0.738312	0.147842	5.91606e-07	2.22062e-06	525.812	440.648	648.539	525.789	1108.78	848.774
PRR5	NM_001017528	1401.33	0.688891	0.100077	6.88359	5.83617e-12	3.75413e-11	1.65809	0.10461	1.40198e-56	6.15467e-55	1340.3	1351.15	768.007	609.392	2232.24	2106.89
COL7A1	NM_000094	2768.16	0.494016	0.0717838	6.88199	5.90217e-12	3.79337e-11	1.07319	0.0736489	4.25011e-48	1.46276e-46	2772.46	2624.13	1861.42	1751.62	3832.99	3766.31
KAT2A	NM_021078	1517.19	0.652784	0.0948919	6.87924	6.01732e-12	3.8652e-11	0.980198	0.0966892	3.76147e-24	5.14722e-23	1464.02	1238.62	1105.93	1047.55	2167.2	2079.8
MCOLN1	NM_020533	2850.55	0.570786	0.0829917	6.87762	6.08588e-12	3.90814e-11	0.757097	0.0837818	1.61719e-19	1.67558e-18	2731.22	2353.56	2281.26	2186.76	3910.61	3639.9
SLC52A2	NM_001253816	2299.52	0.709346	0.103158	6.87629	6.14308e-12	3.94264e-11	0.282407	0.102865	0.00604371	0.0132633	1937.35	1530.67	2426.9	2234.1	3006.39	2661.7
LOC100130283	NR_147908	1171.43	0.62387	0.0907416	6.87524	6.18869e-12	3.96745e-11	0.498747	0.0912427	4.59883e-08	1.93392e-07	944.774	990.383	1050.18	1060.64	1470.68	1511.94
STX1A	NM_004603	2366.35	0.585089	0.0851066	6.87478	6.20841e-12	3.97785e-11	0.54378	0.0855426	2.05951e-10	1.07871e-09	2103.25	1919.78	2217.55	1923.86	3037.86	2995.79
LOC105369332	NR_135084	1353.44	0.607133	0.0883186	6.87435	6.22719e-12	3.98877e-11	0.258652	0.0880094	0.0032936	0.00757763	1078.8	1059.96	1408.58	1315.48	1661.59	1596.22
OSR2	NM_053001	2652.85	0.521218	0.0758378	6.8728	6.2952e-12	4.03119e-11	0.642177	0.0766081	5.17605e-17	4.58163e-16	2459.41	2286.56	2090.12	2271.37	3370.38	3439.24
PKD1P3-NPIPA1	NR_146231	19954.9	0.477061	0.0694334	6.87078	6.38539e-12	4.0855e-11	0.55044	0.0695297	2.44049e-15	1.93541e-14	18206.6	17614.7	18344.6	15704.2	25199.7	24659.6
FBXO24	NM_033506	1116.76	0.661728	0.0965577	6.85319	7.22203e-12	4.59627e-11	1.29244	0.100432	6.74805e-38	1.68214e-36	1089.11	986.948	699.74	641.624	1666.84	1616.28
FSD1	NM_001330429	1221.46	0.635731	0.0927815	6.85192	7.28668e-12	4.63613e-11	1.23677	0.0962921	9.30187e-38	2.31116e-36	1139.73	1140.7	802.14	703.067	1762.29	1780.82
CAMTA1-DT	NR_149049	1365	0.718181	0.104824	6.85132	7.31727e-12	4.65299e-11	0.483542	0.104885	4.02235e-06	1.38082e-05	1195.96	948.294	1252.7	1268.14	1781.17	1743.7
LOC101930071	NR_126041	3487.73	0.45832	0.0669475	6.84597	7.59602e-12	4.82083e-11	0.318004	0.0671401	2.1753e-06	7.67331e-06	3098.63	2922.19	3328.03	3306.83	4114.11	4156.59
RFX2	NM_000635	7352.32	0.407685	0.0595572	6.84526	7.63368e-12	4.84338e-11	0.201104	0.0596002	0.000740252	0.00189654	6222.57	6451.67	7294.36	7331.84	8186.27	8627.2
ZNF205	NM_001278158	1067.12	0.675096	0.0986373	6.84422	7.68923e-12	4.87455e-11	0.739696	0.0999337	1.34275e-13	9.36145e-13	863.231	937.987	902.266	821.923	1471.72	1405.59
UBXN6	NM_025241	1923.7	0.624335	0.0912268	6.84377	7.71374e-12	4.88873e-11	0.315119	0.0911045	0.000542445	0.00141993	1596.18	1456.8	2035.5	1748.6	2411.61	2293.5
VPS28	NM_183057	6075.37	0.421177	0.0615614	6.84159	7.83202e-12	4.96231e-11	0.446049	0.0618576	5.55877e-13	3.6903e-12	5638.65	5335.01	5452.28	5333.44	7479.25	7213.58
ZNF358	NM_018083	929.274	0.720757	0.105385	6.83929	7.9588e-12	5.03843e-11	1.64414	0.111581	3.84712e-49	1.38036e-47	891.349	864.116	505.178	422.041	1485.36	1407.6
ARL2BP	NM_012106	1929.09	0.582764	0.0852246	6.83798	8.03203e-12	5.08197e-11	0.261897	0.0850676	0.00207914	0.00495876	1635.55	1454.22	1984.3	1874.51	2368.61	2257.38
ANKRD16	NM_019046	2786.64	0.522878	0.0764754	6.8372	8.07552e-12	5.10807e-11	0.719523	0.0773605	1.39248e-20	1.5416e-19	2598.13	2454.91	2126.53	2280.43	3779.49	3480.38
RHBDL1	NM_001278720	341.951	1.10636	0.16218	6.82182	8.98951e-12	5.66732e-11	0.770258	0.161503	1.84854e-06	6.57361e-06	246.504	218.176	324.27	262.895	520.296	479.567
NR2F6	NM_005234	2423.04	0.560844	0.0822215	6.82114	9.03222e-12	5.6911e-11	0.713945	0.0830809	8.44537e-18	7.88603e-17	2249.46	2058.93	2022.99	1852.35	3309.54	3044.95
ZNF296	NM_145288	651.958	0.849502	0.124611	6.81721	9.28251e-12	5.84234e-11	0.956694	0.126638	4.20239e-14	3.05025e-13	552.993	495.621	530.209	444.201	979.751	908.971
TREX1	NM_007248	2795.56	0.529491	0.0776803	6.81628	9.3429e-12	5.8771e-11	0.304557	0.0777361	8.93497e-05	0.000260292	2418.17	2225.57	2844.47	2583.62	3398.71	3302.79
GALT	NM_000155	1606.42	0.57683	0.0846325	6.81569	9.38092e-12	5.89939e-11	1.19182	0.087563	3.44257e-42	9.78e-41	1501.52	1563.31	988.738	1012.3	2388.54	2184.14
PTPN18	NM_014369	4856.19	0.442036	0.0648764	6.8135	9.52497e-12	5.98668e-11	0.535613	0.0653211	2.40995e-16	2.045e-15	4589.84	4251.86	4177.96	4107.6	6070.47	5939.41
DBNDD1	NM_001288709	708.975	0.766435	0.112547	6.80992	9.76561e-12	6.13285e-11	1.25028	0.116921	1.09283e-26	1.68579e-25	606.417	638.209	473.32	418.012	1081.5	1036.39
TMEM104	NM_001321264	8927.02	0.381808	0.0561116	6.80444	1.01444e-11	6.36546e-11	0.495508	0.0564037	1.56327e-18	1.52407e-17	8313.64	8282.97	7831.39	7509.11	10875.9	10749.1
SURF2	NM_017503	1109.13	0.689454	0.101349	6.80277	1.02625e-11	6.43072e-11	0.28142	0.1008	0.0052406	0.0116421	896.973	792.822	1121.86	1119.06	1430.81	1293.23
TBC1D16	NM_019020	7548.34	0.409732	0.0602396	6.80169	1.03397e-11	6.47729e-11	0.705738	0.0607391	3.29312e-31	6.21112e-30	7166.41	7242.77	6080.34	5658.78	9468.13	9673.62
PYGB	NM_002862	11057.1	0.390107	0.0574131	6.79474	1.0851e-11	6.78642e-11	0.526135	0.0576592	7.17919e-20	7.63279e-19	10515.3	10085.1	9412.92	9333.26	13857.1	13138.9
AP2A2	NM_001242837	11582.7	0.415635	0.0611869	6.79288	1.09919e-11	6.86886e-11	0.215432	0.061217	0.000432914	0.00115107	10360.6	9594.61	11770.4	11155.4	13112.3	13503.1
NUDT17	NM_001012758	1880.77	0.706181	0.10397	6.79214	1.10482e-11	6.90215e-11	0.232514	0.10352	0.0246996	0.0480167	1419.97	1386.37	2202.76	1697.23	2309.86	2268.41
SYMPK	NM_004819	9601.54	0.386882	0.0569619	6.79195	1.10628e-11	6.90941e-11	0.288901	0.057073	4.14968e-07	1.58316e-06	8509.53	8544.96	9356.03	8899.13	10999.6	11299.9
NOL3	NM_001276309	1976.48	0.531584	0.0782711	6.79158	1.10911e-11	6.9252e-11	1.06291	0.080528	8.86107e-40	2.36683e-38	1954.22	1826.15	1323.25	1292.31	2673.86	2789.12
KIAA1614	NM_020950	1502.29	0.583008	0.0859192	6.78553	1.15657e-11	7.2077e-11	0.602065	0.0867956	4.01679e-12	2.46017e-11	1346.87	1240.34	1283.42	1269.15	1894.46	1979.47
BRF1	NM_001242787	8540.1	0.433568	0.0639389	6.78097	1.19373e-11	7.4311e-11	0.445664	0.0641332	3.67781e-12	2.26168e-11	7857.18	7473.83	7949.72	7255.29	10498.2	10206.4
DDX49	NR_033677	2554.09	0.489264	0.0722038	6.77614	1.23425e-11	7.67499e-11	0.182155	0.0720959	0.0115182	0.0240146	2047.01	2161.15	2639.67	2568.51	2945.55	2962.68
TACC3	NM_006342	10902.4	0.417454	0.0616187	6.7748	1.24581e-11	7.74053e-11	0.159922	0.0616178	0.00944842	0.020031	9495.54	9030.27	11522.4	10625.6	12200.7	12540
NCDN	NM_001014841	3922.52	0.472889	0.0698631	6.76879	1.29863e-11	8.04459e-11	0.194915	0.0698318	0.00525127	0.0116647	3190.49	3345.66	3937.88	3987.74	4737.21	4336.17
BCKDK	NM_005881	1663.58	0.76156	0.112713	6.75665	1.41214e-11	8.72876e-11	0.664304	0.113075	4.23135e-09	1.96509e-08	1456.53	1194.82	1548.53	1288.28	2409.52	2083.81
CYP27B1	NM_000785	2093.61	0.501201	0.0742998	6.74566	1.52334e-11	9.39317e-11	0.569635	0.0751437	3.43943e-14	2.51006e-13	1892.36	1836.46	1784.05	1771.77	2619.31	2657.69
WWC2-AS2	NR_024008	1340.43	0.731162	0.108402	6.74493	1.53103e-11	9.43801e-11	0.310444	0.107937	0.00402565	0.00910829	1103.17	908.782	1405.17	1287.28	1779.08	1559.1
MIR194-2HG	NR_133640	644.619	0.847881	0.125727	6.74381	1.54288e-11	9.50853e-11	0.814023	0.126941	1.43042e-10	7.60932e-10	516.439	494.762	572.307	464.346	941.987	877.869
FOXK1	NM_001037165	10548.5	0.398539	0.0590995	6.74352	1.54594e-11	9.52224e-11	0.332059	0.0592174	2.05308e-08	8.91846e-08	9588.33	9218.38	10178.7	9516.58	12273.1	12515.9
RALGDS	NM_001042368	4900.03	0.551633	0.0818926	6.73605	1.62751e-11	1.00138e-10	0.458194	0.0820558	2.35142e-08	1.0141e-07	4245.86	4075.78	4870.87	4010.9	6146	6050.78
CCDC78	NM_001031737	422.669	0.921816	0.136903	6.73334	1.65813e-11	1.01885e-10	1.70172	0.146382	3.06996e-31	5.80946e-30	345.855	383.097	220.731	204.474	698.623	683.233
HCG11	NR_026790	1494.26	0.770364	0.114419	6.73281	1.66418e-11	1.02229e-10	0.542873	0.114489	2.1193e-06	7.4839e-06	1285.94	1027.32	1465.47	1242.96	2094.82	1849.04
EIF2B4	NM_001318969	2818.23	0.513157	0.0762249	6.73214	1.67181e-11	1.0267e-10	0.50087	0.0766811	6.49597e-11	3.57153e-10	2420.98	2500.44	2414.39	2548.36	3689.28	3335.9
SLC12A7	NM_006598	404.764	1.02452	0.152226	6.73025	1.69371e-11	1.03903e-10	0.738508	0.152	1.18218e-06	4.30129e-06	280.245	290.329	374.332	322.323	634.635	526.722
AHCY	NM_001161766	10001.8	0.444316	0.0660186	6.73017	1.69466e-11	1.03933e-10	0.189853	0.0660194	0.00403122	0.00911818	8840.39	8047.62	10398.2	9747.24	11791.6	11185.6
LSS	NM_001001438	4736.17	0.417768	0.0620967	6.7277	1.7237e-11	1.05657e-10	0.483181	0.0625296	1.09914e-14	8.27039e-14	4378.95	4254.44	4184.78	4066.3	5844.94	5687.59
DYRK1B	NM_006484	3279.34	0.499182	0.0742103	6.72659	1.73687e-11	1.06379e-10	0.517977	0.0746649	3.99479e-12	2.44736e-11	3018.97	2767.58	2968.49	2743.77	4157.12	4020.14
KEAP1	NM_203500	5387.59	0.52411	0.0779278	6.72558	1.74891e-11	1.07058e-10	0.354092	0.0780088	5.64879e-06	1.90783e-05	4893.52	4179.71	5311.19	4896.29	6566.64	6478.17
AP1B1	NM_145730	5318.97	0.412836	0.0614295	6.72048	1.81125e-11	1.10815e-10	0.173472	0.0614486	0.00475691	0.0106381	4618.9	4469.18	5424.97	5303.22	5941.44	6156.12
QSOX2	NM_181701	3596.75	0.482625	0.0718298	6.719	1.82975e-11	1.11827e-10	0.160508	0.0717309	0.0252446	0.0489466	3045.21	2871.51	3860.51	3537.49	4070.06	4195.71
GZMM	NM_001258351	552.649	0.885983	0.131889	6.71764	1.84695e-11	1.12817e-10	0.650203	0.132007	8.41305e-07	3.10871e-06	418.025	405.43	535.898	435.136	746.876	774.531
TAZ	NR_024048	2581.63	0.566802	0.0844181	6.71422	1.8907e-11	1.15397e-10	0.58072	0.0849263	8.03505e-12	4.79996e-11	2373.18	2089	2337.02	2083.01	3337.87	3269.69
C1orf159	NM_017891	5063.44	0.477727	0.0711658	6.71288	1.90822e-11	1.16373e-10	0.583918	0.071574	3.39954e-16	2.85391e-15	4662.01	4483.78	4514.74	3984.72	6464.89	6270.49
NUCB1	NM_006184	2127.52	0.506055	0.0753915	6.71235	1.91508e-11	1.1676e-10	0.779636	0.0767749	3.15375e-24	4.33645e-23	1992.65	1938.68	1617.93	1633.77	2713.72	2868.37
NACC2	NM_144653	7696.38	0.443276	0.0660885	6.70731	1.9825e-11	1.20645e-10	0.815873	0.06661	1.71115e-34	3.74513e-33	7555.38	7187.8	6005.24	5384.81	10097.5	9947.51
INPP5J	NM_001002837	1124.97	0.669579	0.0998635	6.70494	2.01489e-11	1.22583e-10	0.963396	0.102027	3.63743e-21	4.1835e-20	943.837	1036.77	862.443	755.444	1544.1	1607.25
LINC00957	NR_072982	475.939	0.86266	0.128681	6.70388	2.02963e-11	1.2338e-10	1.47355	0.135745	1.88275e-27	3.03585e-26	427.398	395.123	266.242	271.96	737.436	757.476
SAC3D1	NM_001367485	2151.32	0.571281	0.0852644	6.70011	2.08264e-11	1.26535e-10	0.792181	0.0863683	4.63789e-20	4.97503e-19	2038.57	1821.86	1729.44	1583.41	2967.57	2767.04
PACS2	NM_001243127	11817.3	0.464758	0.0693734	6.69937	2.09319e-11	1.27109e-10	0.282387	0.0694083	4.73193e-05	0.000142855	10250	9921.87	12288.1	10605.4	13960.9	13877.4
KIF17	NM_001122819	762.168	0.730133	0.10899	6.69909	2.09721e-11	1.27285e-10	0.348723	0.108367	0.00129098	0.00317471	583.923	570.351	786.211	718.176	946.183	968.164
DHPS	NR_161468	3031.61	0.475898	0.0710515	6.69793	2.11386e-11	1.28227e-10	0.194608	0.0710056	0.00613009	0.0134374	2616.87	2428.29	3060.65	3069.12	3450.11	3564.65
GIGYF1	NM_022574	2453.96	0.543986	0.0812528	6.69498	2.15698e-11	1.30739e-10	1.08919	0.0830544	2.73043e-39	7.11787e-38	2403.18	2280.54	1707.82	1503.84	3524.59	3303.8
IL11	NM_000641	4299.21	0.503663	0.0752583	6.69246	2.19452e-11	1.32908e-10	0.602179	0.0757061	1.80333e-15	1.44266e-14	4049.03	3647.15	3778.59	3410.58	5555.42	5354.5
UCN	NM_003353	491.269	0.925892	0.13841	6.68949	2.23953e-11	1.35526e-10	0.526535	0.137489	0.00012833	0.0003664	362.726	335.854	506.316	415.998	676.595	650.125
SHROOM1	NM_001172700	2715.03	0.52044	0.0778067	6.68888	2.24881e-11	1.36051e-10	1.02316	0.0793912	5.28748e-38	1.3195e-36	2686.23	2501.3	1925.14	1737.52	3815.15	3624.85
ZFP41	NM_173832	5710.48	0.476973	0.0713145	6.6883	2.25784e-11	1.36562e-10	0.252826	0.0713447	0.000394509	0.00105573	4660.14	4963.08	5790.2	5453.3	7055.46	6340.72
NFATC2IP	NM_032815	3951.22	0.446939	0.0668331	6.68739	2.27186e-11	1.37373e-10	0.167836	0.0667992	0.0119866	0.0249158	3417.31	3211.66	4107.41	3936.37	4491.75	4542.85
HSPB1	NM_001540	3934.09	0.446263	0.0668119	6.67939	2.39944e-11	1.44741e-10	0.527231	0.067325	4.83489e-15	3.74943e-14	3586.02	3549.23	3454.32	3292.73	5006.8	4715.41
PAXX	NM_001329678	1535.98	0.661755	0.0991064	6.67722	2.43517e-11	1.4678e-10	0.395236	0.0990773	6.63051e-05	0.000196552	1246.58	1187.94	1559.91	1369.87	2071.74	1779.82
NRBP2	NM_178564	1469.56	0.630032	0.0943568	6.67712	2.43688e-11	1.46844e-10	0.29865	0.0941378	0.00151144	0.00367835	1204.4	1112.36	1543.98	1371.89	1866.14	1718.62
RHOD	NM_001300886	1600.33	0.663706	0.0995011	6.67034	2.55206e-11	1.53623e-10	0.889361	0.100824	1.13541e-18	1.11601e-17	1494.02	1297.89	1285.7	1102.95	2301.47	2119.93
TCEA2	NM_198723	2133.3	0.577297	0.0867607	6.6539	2.85431e-11	1.71184e-10	0.833616	0.0879458	2.57366e-21	2.98869e-20	2001.08	1843.33	1731.71	1488.73	2905.68	2829.25
APOL2	NM_145637	3471.71	0.437897	0.0658144	6.65352	2.86168e-11	1.7158e-10	1.43588	0.0684538	1.08829e-97	1.14266e-95	3612.26	3683.23	1787.46	1864.44	4871.48	5011.38
METTL27	NM_152559	1535.24	0.547945	0.0823879	6.65079	2.91527e-11	1.74747e-10	0.319739	0.0824732	0.0001058	0.000305211	1272.82	1262.67	1455.23	1513.91	1857.75	1849.04
KLHDC8B	NM_173546	1583.45	0.611726	0.0920362	6.64658	2.99986e-11	1.79682e-10	0.793966	0.0933187	1.76777e-17	1.61754e-16	1378.73	1406.98	1314.15	1143.24	2226.99	2030.64
P3H1	NM_001146289	4408.14	0.476138	0.0716404	6.64622	3.00708e-11	1.80061e-10	0.47779	0.0719661	3.15604e-11	1.78607e-10	4057.47	3745.93	3789.97	4001.84	5645.63	5208.02
MEIS3	NM_001346148	4250.58	0.543479	0.0817812	6.64553	3.02133e-11	1.80867e-10	0.62429	0.0821809	3.04175e-14	2.22983e-13	3979.67	3514.87	3788.83	3298.77	5586.89	5334.43
PWWP2B	NM_138499	750.654	0.795357	0.119689	6.64519	3.02828e-11	1.81235e-10	1.31646	0.123857	2.18881e-26	3.33131e-25	682.337	629.619	510.867	404.918	1145.49	1130.7
LOC100287896	NM_001319240	2320.45	0.66188	0.0996282	6.6435	3.06312e-11	1.83176e-10	0.614947	0.100007	7.79509e-10	3.88374e-09	1992.65	1857.94	2218.69	1761.7	3197.3	2894.46
MISP3	NM_001291291	655.068	0.78644	0.118423	6.64094	3.11689e-11	1.86196e-10	2.09164	0.130086	3.58716e-58	1.62809e-56	610.167	645.081	277.62	231.67	1123.46	1042.41
BORCS8-MEF2B	NM_005919	9333.96	0.440029	0.0662921	6.63772	3.1857e-11	1.90157e-10	0.152862	0.0662728	0.0210793	0.041654	8058.7	7598.38	10077.4	9030.08	10542.3	10697
BTBD2	NM_017797	4559.88	0.475419	0.0716869	6.63189	3.31426e-11	1.97469e-10	0.5726	0.0721246	2.03771e-15	1.62503e-14	4152.13	4074.92	4088.07	3605.99	5820.81	5617.36
CAMK1	NM_003656	1389.37	0.687027	0.103602	6.63142	3.32467e-11	1.98037e-10	0.401947	0.103518	0.000103231	0.000298442	1202.52	975.781	1369.9	1283.25	1803.2	1701.56
IPO13	NM_014652	3281.31	0.441351	0.0665601	6.63087	3.33718e-11	1.9873e-10	0.251883	0.066677	0.000158307	0.000447059	2844.63	2783.9	3169.88	3247.4	3778.44	3863.63
MLLT6	NM_005937	5602.51	0.449692	0.0678829	6.62453	3.48364e-11	2.07236e-10	0.735802	0.0684751	6.21916e-27	9.75878e-26	5346.22	5204.45	4576.18	4079.4	7154.07	7254.71
PLCD1	NM_006225	2066.33	0.488754	0.0738527	6.61796	3.64197e-11	2.16315e-10	1.2948	0.0770806	2.52546e-63	1.29014e-61	2100.44	2066.66	1208.33	1175.47	2923.52	2923.56
CYC1	NM_001916	2124.03	0.69686	0.105352	6.61462	3.72513e-11	2.21024e-10	0.327245	0.105145	0.00185617	0.00445871	1790.2	1467.11	2315.4	1893.65	2684.35	2593.48
SMPD1	NM_001318088	1235.86	0.732957	0.110875	6.61063	3.82679e-11	2.2675e-10	0.518912	0.111002	2.94267e-06	1.02438e-05	1073.18	867.552	1190.13	1060.64	1683.62	1540.03
FAM86DP	NR_024241	2886.22	0.456405	0.0691605	6.59922	4.13339e-11	2.4404e-10	0.167477	0.0690965	0.0153585	0.0311917	2387.24	2430.86	2976.45	2910.98	3366.19	3245.61
SLC6A9	NM_001328630	2457.96	0.48292	0.073215	6.59591	4.22641e-11	2.49339e-10	1.19035	0.0756463	8.60831e-56	3.7006e-54	2524.08	2375.89	1532.6	1468.58	3390.32	3456.3
PTPA	NM_021131	9260.47	0.378559	0.0573952	6.59566	4.23377e-11	2.49708e-10	0.285224	0.0575127	7.07435e-07	2.63068e-06	8240.53	8261.5	8998.76	8608.03	10934.6	10519.4
CTSD	NM_001909	1422.06	0.611873	0.0928353	6.59095	4.37022e-11	2.57387e-10	0.879827	0.0945521	1.33724e-20	1.48261e-19	1319.68	1220.59	1109.34	1001.22	2022.44	1859.08
RABL2A	NR_148879	6756.21	0.374452	0.0568681	6.58458	4.56172e-11	2.68217e-10	0.370813	0.0571228	8.49868e-11	4.62685e-10	6159.78	6128.7	6130.4	6188.6	7914.58	8015.2
MACROD1	NM_014067	5715.68	0.451703	0.0686614	6.57871	4.74561e-11	2.78598e-10	0.68392	0.0691736	4.74e-23	6.0946e-22	5333.1	5319.55	4819.67	4252.65	7287.29	7281.8
TMEM86B	NM_173804	783.743	0.694195	0.105634	6.57167	4.97532e-11	2.91858e-10	0.491069	0.105895	3.52975e-06	1.21851e-05	634.536	613.299	719.082	717.168	984.996	1033.38
SCAMP3	NM_005698	5030.57	0.42072	0.0640756	6.56599	5.16888e-11	3.02901e-10	0.248255	0.064175	0.000109549	0.000315309	4490.49	4220.08	4893.63	4921.47	5703.32	5954.46
TBC1D17	NM_024682	2096.03	0.496464	0.0756348	6.56397	5.23953e-11	3.06725e-10	0.594548	0.0765417	7.99706e-15	6.10169e-14	1912.04	1847.63	1787.46	1725.43	2700.08	2603.51
NUDT22	NM_001271831	2121.89	0.521928	0.0795352	6.56222	5.30109e-11	3.10249e-10	0.309314	0.0796354	0.000102697	0.000296972	1732.09	1809.83	1952.44	2150.5	2529.1	2557.36
LOC100287387	NR_157851	1063.86	0.664811	0.101401	6.55626	5.51754e-11	3.22431e-10	0.490823	0.101712	1.39575e-06	5.03018e-06	882.914	835.77	1027.42	912.577	1417.18	1307.27
LOC100287467	NR_148944	1995.13	0.556821	0.0849458	6.55502	5.56361e-11	3.25029e-10	0.716873	0.0859721	7.52765e-17	6.57882e-16	1727.4	1827.87	1660.03	1523.98	2749.39	2482.11
MOGS	NM_001146158	1565.11	0.546921	0.0834541	6.55356	5.61828e-11	3.27802e-10	0.534104	0.0842083	2.25843e-10	1.17856e-09	1399.35	1307.34	1386.96	1343.68	1989.92	1963.42
PLEKHN1	NM_032129	1265.02	0.665703	0.101589	6.55293	5.64187e-11	3.29095e-10	1.53167	0.10596	2.32344e-47	7.84256e-46	1292.5	1128.68	721.358	608.384	1925.93	1913.25
LIMK1	NM_002314	3523.86	0.489672	0.0748053	6.54596	5.91152e-11	3.44206e-10	0.573003	0.0753275	2.80896e-14	2.06516e-13	3188.61	3125.76	3176.7	2786.08	4490.7	4375.3
PGP	NM_001042371	2018.99	0.667996	0.102063	6.54495	5.95141e-11	3.46441e-10	0.615744	0.102477	1.8713e-09	8.9816e-09	1808	1533.25	1902.38	1563.27	2733.65	2573.41
CTRL	NM_001907	340.424	0.974866	0.149104	6.53814	6.22885e-11	3.62123e-10	0.923451	0.150954	9.50955e-10	4.69685e-09	260.563	249.958	263.967	264.909	503.512	499.633
FALEC	NR_051960	971.104	0.698573	0.10689	6.53544	6.34227e-11	3.68347e-10	0.842165	0.108563	8.66935e-15	6.59287e-14	810.744	840.065	814.656	681.914	1300.74	1378.51
COMTD1	NM_144589	638.599	0.785497	0.120222	6.53371	6.41601e-11	3.72534e-10	0.816144	0.121857	2.11951e-11	1.21517e-10	529.561	505.07	539.311	474.419	930.449	852.787
ZNF580	NM_207115	1911.99	0.690131	0.105734	6.52702	6.7091e-11	3.88364e-10	0.579818	0.106036	4.54783e-08	1.91318e-07	1718.96	1388.08	1828.43	1526	2489.24	2521.24
TMEM80	NM_001276274	4803.71	0.468155	0.0717559	6.52427	6.83321e-11	3.95347e-10	0.321022	0.0718792	7.96478e-06	2.64148e-05	4293.66	3963.25	4800.33	4344.31	5811.37	5609.33
PLEKHO1	NM_001304722	2602.95	0.475688	0.0729967	6.51657	7.1931e-11	4.15431e-10	0.201632	0.0729592	0.00571623	0.0126078	2246.65	2092.43	2654.46	2591.68	3033.66	2998.8
ZNF688	NM_001024683	2819.84	0.586555	0.0900129	6.51635	7.20402e-11	4.15956e-10	0.645713	0.0905295	9.8475e-13	6.3849e-12	2537.21	2350.12	2567.99	2125.32	3808.86	3529.54
GNB1L	NM_053004	12014.7	0.355211	0.0545833	6.50769	7.63159e-11	4.39864e-10	0.392478	0.0547571	7.63094e-13	5.00759e-12	11056.1	11099.5	10801	10789.8	14485.4	13856.3
INPP5K	NM_001135642	2076.11	0.494207	0.0759449	6.50744	7.64418e-11	4.40367e-10	0.406851	0.0763675	9.9552e-08	4.05579e-07	1832.37	1756.58	1947.89	1865.44	2530.15	2524.25
POC1A	NM_001161581	10074.6	0.354604	0.0544956	6.50703	7.66516e-11	4.41464e-10	0.351887	0.0546738	1.22566e-10	6.56451e-10	9246.23	9179.73	9366.27	9095.55	11761.2	11798.6
OCEL1	NM_024578	2643.06	0.45774	0.0704003	6.50196	7.92826e-11	4.56155e-10	0.453353	0.0709355	1.6474e-10	8.71877e-10	2402.24	2295.15	2341.57	2369.07	3229.82	3220.53
ANO8	NM_020959	1285.27	0.60617	0.0933708	6.49208	8.46606e-11	4.85382e-10	1.5896	0.0985678	1.64974e-58	7.53261e-57	1326.25	1220.59	684.948	604.355	1907.05	1968.43
SLC12A9	NM_001363494	3204.09	0.432391	0.0666361	6.48884	8.64969e-11	4.95162e-10	0.882698	0.0680393	1.73281e-38	4.40628e-37	3172.68	3066.5	2305.16	2261.3	4246.29	4172.64
CUEDC2	NM_024040	2962.25	0.484524	0.0746941	6.48678	8.76921e-11	5.015e-10	0.64037	0.0754558	2.12591e-17	1.93515e-16	2565.32	2825.13	2370.01	2468.79	3859.21	3685.04
LPCAT4	NM_153613	1314.88	0.603107	0.0929824	6.48625	8.79996e-11	5.03133e-10	1.66312	0.0985021	5.88838e-64	3.07709e-62	1329.06	1301.33	678.122	585.217	2061.25	1934.32
TMEM50B	NR_040016	3664.24	0.524982	0.0810027	6.48105	9.10878e-11	5.20136e-10	0.449708	0.0812466	3.11045e-08	1.32762e-07	3218.61	3075.94	3508.94	3124.52	4808.54	4248.89
C17orf107	NM_001145536	892.507	0.641817	0.0990503	6.4797	9.19034e-11	5.244e-10	0.541549	0.0997733	5.70556e-08	2.37391e-07	732.95	741.284	790.763	789.691	1147.59	1152.77
C1orf122	NM_198446	886.153	0.712889	0.110022	6.47949	9.20333e-11	5.25009e-10	0.313451	0.10942	0.00417472	0.00942124	727.326	616.735	882.923	888.402	1136.05	1065.48
GSK3A	NM_019884	2222.18	0.470655	0.072649	6.47848	9.26521e-11	5.28407e-10	0.554559	0.0734955	4.50621e-14	3.26038e-13	2022.64	1982.48	1879.63	1898.68	2774.56	2775.07
LTBP4	NM_003573	8430.92	0.366962	0.056677	6.47462	9.50539e-11	5.41698e-10	0.574719	0.0570654	7.40434e-24	9.97048e-23	8166.48	7864.66	7006.5	6874.54	10425.8	10247.5
FBLN7	NM_001128165	3035.45	0.443341	0.0684942	6.47269	9.62765e-11	5.48391e-10	0.321151	0.0687439	2.98718e-06	1.03924e-05	2702.17	2580.32	2882.02	2866.66	3547.66	3633.88
TMEM200B	NM_001003682	638.968	0.783622	0.121082	6.47184	9.68191e-11	5.51068e-10	0.510808	0.120987	2.4213e-05	7.58413e-05	502.38	473.288	598.476	580.181	897.93	781.554
LTBR	NM_001270987	2925.64	0.457565	0.0707031	6.47164	9.69474e-11	5.51661e-10	0.183589	0.070669	0.00938055	0.0198963	2446.29	2453.2	3057.24	2868.67	3418.64	3309.82
CRELD2	NM_024324	1921.32	0.582243	0.0899694	6.47157	9.69925e-11	5.5178e-10	0.290602	0.0898868	0.00122506	0.00302371	1610.24	1487.72	1955.86	1836.23	2479.8	2158.05
TST	NM_001270483	3325.46	0.470932	0.0728133	6.46767	9.95288e-11	5.65502e-10	0.789118	0.073808	1.11549e-26	1.71958e-25	3290.78	2968.57	2564.57	2455.7	4301.88	4371.29
MRPL23	NM_021134	2671.1	0.525386	0.0812413	6.46699	9.99758e-11	5.67476e-10	0.354683	0.0813964	1.31572e-05	4.2527e-05	2319.76	2175.75	2699.97	2362.02	3176.32	3292.76
POM121C	NM_001099415	17507.9	0.425984	0.0659515	6.45905	1.0536e-10	5.97144e-10	0.15247	0.0659457	0.0207744	0.0410942	15061.1	14510.4	18809.9	16937.1	20657.6	19071.3
TRAF1	NM_001190945	1070.63	0.69874	0.108188	6.45859	1.0568e-10	5.9851e-10	0.80865	0.109554	1.56806e-13	1.08757e-12	995.387	815.155	837.412	839.047	1524.17	1412.62
CYB561	NM_001915	689.523	0.712599	0.110424	6.4533	1.09443e-10	6.18903e-10	1.11171	0.114339	2.40669e-22	2.98173e-21	616.727	601.274	465.355	458.303	966.114	1029.36
SMPD2	NM_003080	1064.3	0.680023	0.105412	6.45107	1.11061e-10	6.27741e-10	0.803823	0.106871	5.41736e-14	3.89982e-13	980.39	834.911	788.487	875.308	1479.07	1427.67
RETSAT	NM_017750	3256.25	0.443958	0.0688422	6.44892	1.1265e-10	6.36403e-10	0.678509	0.0697384	2.26031e-22	2.80647e-21	3018.03	3068.21	2494.03	2677.29	4187.54	4092.38
MOB2	NM_001172223	1819.11	0.562636	0.087325	6.44302	1.17122e-10	6.61014e-10	0.8617	0.0888238	2.97874e-22	3.66852e-21	1696.47	1620.86	1435.89	1262.1	2540.64	2358.71
SLC66A1	NR_109848	5458.12	0.440141	0.0683559	6.43897	1.20287e-10	6.78707e-10	0.176951	0.0683483	0.00962658	0.0203764	4505.48	4700.24	5795.89	5255.88	6387.26	6103.95
BTG3-AS1	NR_149073	1342.47	0.574912	0.0893424	6.43493	1.23534e-10	6.96166e-10	0.385685	0.0895636	1.66028e-05	5.29282e-05	1111.61	1107.2	1292.53	1237.92	1721.38	1584.18
RAB36	NM_001349877	2406.3	0.505184	0.078575	6.42932	1.28174e-10	7.2142e-10	0.282895	0.078644	0.000321705	0.000871964	2037.64	1988.5	2454.21	2244.17	2754.63	2958.67
LAMTOR2	NM_014017	1669.24	0.540457	0.0840789	6.42797	1.29318e-10	7.27683e-10	1.24634	0.0872414	2.67033e-46	8.77934e-45	1718.96	1546.99	989.876	1011.29	2367.56	2380.78
PPP1R16A	NM_032902	3269.53	0.459527	0.0714955	6.42736	1.29841e-10	7.30266e-10	0.85829	0.0726836	3.52506e-32	7.02054e-31	3242.04	3018.39	2461.04	2288.49	4331.25	4275.98
ZNF324	NM_014347	3116.69	0.504789	0.0785836	6.4236	1.33091e-10	7.47622e-10	0.297757	0.0786615	0.000153524	0.000434411	2709.66	2523.63	3173.29	2868.67	3860.26	3564.65
EGFL8	NM_030652	582.202	0.775018	0.12076	6.41783	1.38231e-10	7.75348e-10	0.702126	0.121878	8.3661e-09	3.76409e-08	471.45	456.968	497.213	479.455	758.415	829.712
SLC25A34	NM_207348	685.469	0.778262	0.121316	6.41517	1.4067e-10	7.88636e-10	0.904063	0.123355	2.31923e-13	1.59065e-12	540.808	590.966	568.894	470.39	953.526	988.23
LAMB2	NM_002292	2966.98	0.452088	0.0705711	6.40613	1.49257e-10	8.34112e-10	1.01584	0.0722812	7.27714e-45	2.28378e-43	2994.6	2852.61	2040.05	1916.81	3952.57	4045.22
PPT2	NM_138717	1692.99	0.523348	0.0817165	6.40443	1.50928e-10	8.43036e-10	0.410299	0.0821264	5.85499e-07	2.19951e-06	1418.1	1467.97	1611.11	1511.9	2103.21	2045.69
PSME1	NM_176783	994.204	0.741307	0.115793	6.402	1.53353e-10	8.55534e-10	0.765189	0.116845	5.8018e-11	3.2041e-10	912.907	719.81	841.963	763.502	1361.58	1365.46
ICAM3	NM_002162	1012.08	0.607128	0.0948972	6.39774	1.57688e-10	8.78859e-10	0.49545	0.0955068	2.13038e-07	8.37306e-07	827.615	857.244	910.23	910.562	1276.61	1290.22
P3H4	NM_006455	2255.24	0.577495	0.0903434	6.39223	1.63487e-10	9.09616e-10	1.15679	0.0922179	4.28546e-36	9.83281e-35	2292.58	1987.64	1529.19	1336.63	3282.27	3103.14
CCDC102A	NM_033212	2639.16	0.456873	0.071477	6.39189	1.63852e-10	9.11425e-10	0.960218	0.0732142	2.69487e-39	7.03321e-38	2635.62	2509.03	1860.28	1769.75	3527.73	3532.55
RABL2B	NM_001130921	6841.16	0.368963	0.0577556	6.38834	1.67697e-10	9.31675e-10	0.307242	0.0579446	1.1433e-07	4.63092e-07	6250.69	6057.4	6414.85	6430.34	7869.48	8024.23
AURKAIP1	NM_001127229	1110.35	0.66529	0.104148	6.3879	1.68174e-10	9.34101e-10	0.238144	0.103553	0.0214639	0.0423295	913.844	781.656	1193.54	1085.83	1368.92	1318.31
NUP62	NM_001193357	10286.8	0.352607	0.0552044	6.38729	1.68852e-10	9.37639e-10	0.136861	0.055231	0.013213	0.0272266	9014.72	8936.64	10634.9	10213.6	11449.7	11471.5
MIR6850	NR_106909	582.887	0.910462	0.142609	6.38431	1.72168e-10	9.55354e-10	0.346493	0.14103	0.0140148	0.028736	350.541	450.955	649.677	537.876	744.778	763.495
KIF3C	NM_002254	2917.9	0.427996	0.0670573	6.38254	1.74174e-10	9.6601e-10	1.22788	0.0695166	8.07719e-70	4.85569e-68	3019.9	2976.3	1735.13	1709.32	4038.59	4028.17
EFEMP2	NM_016938	1198.99	0.634391	0.099474	6.37746	1.80054e-10	9.96925e-10	0.325123	0.0992929	0.00105894	0.00263654	1013.2	884.731	1214.02	1137.2	1523.12	1421.65
HTRA2	NM_001321727	945.561	0.642805	0.100832	6.37503	1.82926e-10	1.01209e-09	1.02033	0.103783	8.24503e-23	1.05005e-21	849.172	853.808	653.09	657.74	1401.44	1258.11
TMEM198B	NR_036476	2295.86	0.477203	0.0749222	6.36932	1.89873e-10	1.049e-09	1.06472	0.077087	2.16095e-43	6.42756e-42	2173.54	2331.22	1477.99	1519.95	3176.32	3096.12
C1R	NM_001733	565.129	0.818814	0.128589	6.36769	1.91892e-10	1.0599e-09	1.30734	0.133514	1.22167e-22	1.54208e-21	468.638	506.788	319.718	374.7	812.962	907.968
MINK1	NM_001321236	6147.62	0.407023	0.0639376	6.36594	1.94095e-10	1.0718e-09	0.590807	0.0643885	4.48814e-20	4.81999e-19	5956.39	5548.04	5166.7	4961.76	7783.46	7469.41
TMEM150A	NM_001031738	757.433	0.751548	0.118256	6.35527	2.08065e-10	1.14506e-09	1.18075	0.121819	3.23835e-22	3.9775e-21	715.141	611.581	510.867	474.419	1181.16	1051.44
CARM1	NM_001370088	3509.92	0.426847	0.0671769	6.35408	2.09682e-10	1.1534e-09	1.38886	0.069633	1.6444e-88	1.48674e-86	3710.67	3658.32	1960.41	1824.15	5011	4895
BCL2L2	NM_004050	1722.03	0.558394	0.0878999	6.35262	2.11677e-10	1.16382e-09	0.416813	0.0882017	2.2934e-06	8.07118e-06	1344.05	1544.41	1587.21	1600.53	2166.15	2089.83
RAB40C	NM_001172663	4666.59	0.464869	0.0731937	6.35122	2.13615e-10	1.17391e-09	0.29895	0.0732963	4.52965e-05	0.000137129	4186.81	3808.64	4717.27	4253.65	5483.04	5550.14
LOC100507437	NR_125384	831.455	0.744759	0.117284	6.35005	2.15244e-10	1.18257e-09	0.883512	0.119068	1.16911e-13	8.19603e-13	628.912	761.9	669.019	596.297	1196.89	1135.71
UCK1	NR_134666	1870.57	0.558616	0.0880512	6.34422	2.23551e-10	1.22732e-09	0.464564	0.0884469	1.50084e-07	5.99072e-07	1653.35	1516.93	1806.81	1578.37	2319.3	2348.68
ZBTB7C	NM_001371287	1720.11	0.528964	0.0833805	6.34398	2.23901e-10	1.22865e-09	0.460842	0.0839044	3.96356e-08	1.67543e-07	1516.51	1440.48	1510.98	1587.44	2057.06	2208.22
RTL10	NM_024627	9485.84	0.364173	0.0574108	6.34328	2.2493e-10	1.234e-09	0.264227	0.0575203	4.35603e-06	1.48931e-05	8521.71	8422.98	9049.97	9109.65	11224.1	10586.6
TEDC2	NM_025108	1666.95	0.578436	0.0912073	6.34199	2.26814e-10	1.24404e-09	0.847555	0.0926881	6.00958e-20	6.41923e-19	1571.81	1437.9	1322.11	1176.48	2342.38	2151.03
TRAF2	NM_021138	7416.61	0.402814	0.0635483	6.33871	2.31699e-10	1.26808e-09	0.499477	0.0638455	5.14907e-15	3.97683e-14	7051.13	6610.57	6624.2	6153.34	9104.13	8956.27
TPM3P9	NR_003148	3629.45	0.429542	0.0678141	6.33411	2.38723e-10	1.30464e-09	0.1599	0.0677925	0.018341	0.0366403	3088.32	3041.59	3829.79	3561.67	4106.77	4148.56
ABHD14B	NM_001254753	1838.05	0.511318	0.0807504	6.33208	2.41884e-10	1.32097e-09	0.537683	0.0815179	4.22706e-11	2.36342e-10	1591.49	1644.91	1570.15	1607.59	2396.93	2217.25
PKD1P1	NR_036447	16665.6	0.412701	0.0652028	6.3295	2.45957e-10	1.34192e-09	0.499689	0.0653285	2.02763e-14	1.50382e-13	15324.5	15228.5	15320.3	13448.9	20599.9	20071.6
GRAMD1A	NM_001320036	3804.23	0.457688	0.072338	6.32708	2.49839e-10	1.36213e-09	0.830988	0.0733042	8.68676e-30	1.55555e-28	3732.23	3524.32	2957.11	2647.08	5021.49	4943.16
DDX51	NM_175066	1884.06	0.614219	0.097101	6.32557	2.52294e-10	1.3742e-09	0.235292	0.0968336	0.0151046	0.0307327	1613.99	1337.4	2026.4	1811.05	2297.27	2218.25
RNF166	NM_178841	1122.53	0.753858	0.11925	6.32168	2.58736e-10	1.40828e-09	0.603148	0.119582	4.56411e-07	1.73401e-06	948.523	825.463	1101.38	869.264	1583.97	1406.6
ZFYVE19	NM_001077268	2402.6	0.466928	0.0738791	6.32017	2.61275e-10	1.42175e-09	0.672398	0.0749445	2.91331e-19	2.96855e-18	2271.96	2164.58	1947.89	1899.69	3141.71	2989.77
KRT19	NM_002276	497.139	0.810144	0.128243	6.31724	2.66283e-10	1.44749e-09	0.408488	0.12728	0.00133035	0.00326307	360.851	371.072	496.076	471.397	627.292	656.145
SLC22A18AS	NM_007105	434.387	0.950317	0.150455	6.31627	2.67945e-10	1.45562e-09	0.646556	0.150128	1.65698e-05	5.28379e-05	330.858	294.624	422.119	350.526	650.37	557.823
SYS1-DBNDD2	NR_003189	5803.89	0.395446	0.0626284	6.31416	2.71625e-10	1.4749e-09	0.157173	0.0626467	0.0121116	0.0251619	4947.88	5015.48	5924.46	5829.01	6785.88	6320.66
KCTD17	NM_001282684	770.929	0.672065	0.106459	6.31289	2.73877e-10	1.48607e-09	1.74004	0.114871	7.83715e-52	3.03161e-50	784.5	722.387	365.23	353.548	1175.91	1224
PKD1P4-NPIPA8	NR_146336	32335.4	0.398325	0.0631237	6.31023	2.78616e-10	1.50963e-09	0.495505	0.0631925	4.46255e-15	3.47013e-14	29841	29801.7	29622.3	26139.4	39837.3	38770.7
A1BG	NM_130786	1192.51	0.569253	0.0902731	6.30589	2.86538e-10	1.55181e-09	0.975183	0.0929554	9.51419e-26	1.40487e-24	1065.68	1143.28	830.585	837.032	1630.12	1648.39
ICAM5	NM_003259	1086	0.586675	0.0931109	6.30082	2.96084e-10	1.60313e-09	0.919953	0.0956319	6.59999e-22	7.92277e-21	1001.01	976.64	757.767	810.843	1497.95	1471.81
DENND4B	NM_014856	4043.03	0.454477	0.0721549	6.29863	3.00296e-10	1.62555e-09	0.448321	0.0724943	6.24102e-10	3.1362e-09	3697.55	3490.82	3810.45	3410.58	4895.61	4953.19
DNASE1L2	NM_001301680	1100.55	0.641195	0.101833	6.29654	3.04366e-10	1.64608e-09	0.971956	0.104143	1.03031e-20	1.14846e-19	1046.94	921.666	819.207	746.379	1590.26	1478.83
PEX6	NM_001316313	3765.47	0.470195	0.0746801	6.29612	3.05181e-10	1.65003e-09	0.372724	0.0749016	6.48493e-07	2.42059e-06	3457.61	3081.96	3618.17	3378.35	4469.72	4586.99
PARP10	NM_001317895	1437.17	0.531071	0.084415	6.2912	3.15026e-10	1.70205e-09	1.19867	0.0878782	2.31034e-42	6.58808e-41	1419.04	1385.51	897.715	868.257	2079.09	1973.45
C1orf229	NM_207401	452.485	1.12265	0.178517	6.28873	3.2007e-10	1.72849e-09	0.893117	0.17867	5.77209e-07	2.17051e-06	344.917	279.163	443.737	289.083	726.946	631.063
FCSK	NM_145059	2154.81	0.516452	0.082143	6.28723	3.23176e-10	1.74402e-09	0.699717	0.0831722	4.00088e-17	3.57896e-16	1951.41	1952.42	1822.74	1617.66	2887.85	2696.81
METRNL	NM_001004431	3266.93	0.459146	0.0730965	6.28137	3.35607e-10	1.80853e-09	0.44907	0.0735046	1e-09	4.92841e-09	2944.92	2850.9	3067.48	2770.97	4059.57	3907.77
SPRYD3	NM_032840	1641.37	0.51197	0.0815202	6.28029	3.37951e-10	1.8203e-09	0.898376	0.0835744	5.96441e-27	9.37194e-26	1535.26	1550.43	1219.71	1142.23	2238.53	2162.07
PALM	NM_001040134	6143.26	0.459536	0.0731923	6.27847	3.4192e-10	1.84125e-09	0.79625	0.0737474	3.55631e-27	5.65042e-26	5952.64	5685.47	4953.93	4264.73	8093.96	7908.85
IGSF8	NM_001206665	559.648	0.762452	0.121557	6.27236	3.55606e-10	1.91178e-09	0.885587	0.124012	9.25659e-13	6.01204e-12	482.697	446.66	416.43	436.143	801.424	774.531
TBC1D24	NM_001199107	2116.03	0.498925	0.0795439	6.27232	3.55699e-10	1.91183e-09	1.40406	0.082843	1.9775e-64	1.0478e-62	2263.52	2045.19	1168.51	1132.16	2991.7	3095.12
ISYNA1	NM_001170938	945.194	0.75016	0.119668	6.26868	3.64116e-10	1.95569e-09	0.541882	0.119844	6.13832e-06	2.0649e-05	811.681	666.555	929.573	778.611	1280.81	1203.93
LETM1	NM_012318	5275.03	0.399436	0.0637207	6.26855	3.64425e-10	1.95688e-09	0.447569	0.0640767	2.85066e-12	1.77797e-11	4967.56	4664.17	4766.19	4549.79	6330.62	6371.83
ARVCF	NM_001670	5169.15	0.446925	0.0712978	6.26842	3.64731e-10	1.95807e-09	0.585729	0.0717313	3.19862e-16	2.6892e-15	4916.95	4563.67	4545.46	4067.31	6384.11	6537.37
RAD9A	NM_004584	2005.04	0.496635	0.0792306	6.26823	3.65186e-10	1.96005e-09	0.235173	0.0792162	0.00299011	0.00694249	1734.9	1598.53	2032.09	1963.15	2330.84	2370.75
CHFR	NM_001161347	5169.8	0.394049	0.0628806	6.26663	3.68949e-10	1.97931e-09	0.314798	0.0630903	6.04926e-07	2.26651e-06	4563.6	4638.4	5023.33	4700.88	6057.88	6034.72
ZBTB42	NM_001370342	828.828	0.722403	0.115294	6.26575	3.71038e-10	1.99005e-09	0.855306	0.117073	2.75743e-13	1.87931e-12	733.887	662.26	672.433	601.334	1232.56	1070.5
IER5L	NM_203434	14935	0.412177	0.0657939	6.26467	3.7361e-10	2.0029e-09	0.319028	0.0658582	1.27139e-06	4.60531e-06	12859.4	13514.9	14683.2	13454	18320.5	16777.8
MRPL34	NM_023937	1618.36	0.525494	0.0839031	6.26311	3.77365e-10	2.02255e-09	0.969013	0.0861415	2.33996e-29	4.10736e-28	1481.83	1576.2	1111.62	1137.2	2277.34	2125.95
STK32C	NM_001318878	5112.75	0.391198	0.0625119	6.25798	3.9e-10	2.08782e-09	0.436004	0.062881	4.09714e-12	2.50736e-11	4751.99	4598.02	4652.41	4412.8	6084.11	6177.19
HIST2H3A	NM_001005464	29438.1	0.43067	0.068863	6.25401	4.00041e-10	2.13806e-09	0.210886	0.0688698	0.00219789	0.00521958	26369.3	23917.8	31133.3	27430.7	34039.5	33738.3
HIST2H3C	NM_021059	29438.1	0.43067	0.068863	6.25401	4.00041e-10	2.13806e-09	0.210886	0.0688698	0.00219789	0.00521958	26369.3	23917.8	31133.3	27430.7	34039.5	33738.3
APOBEC3G	NM_001349437	1616.17	0.514883	0.0823589	6.2517	4.06003e-10	2.16789e-09	0.914138	0.084472	2.71422e-27	4.3458e-26	1572.75	1470.54	1141.2	1165.4	2139.93	2207.21
NFIC	NM_205843	26591	0.394006	0.0630761	6.24651	4.19715e-10	2.23953e-09	0.252459	0.0631023	6.31298e-05	0.000187652	23932.4	22757.3	27230.7	24274.9	30722.6	30628.1
ACBD4	NM_001321352	2266.58	0.458979	0.0735082	6.24391	4.26779e-10	2.27509e-09	0.819759	0.075062	9.13904e-28	1.49694e-26	2175.42	2137.1	1721.47	1637.8	3001.14	2926.57
C2	NM_001282457	3585	0.403704	0.0646603	6.24346	4.28006e-10	2.28109e-09	0.214031	0.064769	0.000951352	0.0023885	3129.56	3081.1	3578.34	3505.26	4119.36	4096.39
SNORD86	NR_004399	261.732	1.20007	0.192375	6.23818	4.42704e-10	2.35557e-09	0.726598	0.190331	0.000134781	0.000383904	161.211	173.51	269.656	196.415	416.447	353.154
HIST2H4A	NM_003548	30789.4	0.377851	0.0605747	6.23777	4.43861e-10	2.36063e-09	0.147764	0.06058	0.0147216	0.0300311	27580.3	25622.8	32500.9	29902.5	34406.7	34723.5
HIST2H4B	NM_001034077	30789.4	0.377851	0.0605747	6.23777	4.43861e-10	2.36063e-09	0.147764	0.06058	0.0147216	0.0300311	27580.3	25622.8	32500.9	29902.5	34406.7	34723.5
F12	NM_000505	672.104	0.707773	0.113494	6.23621	4.48289e-10	2.38362e-09	0.618824	0.114412	6.34763e-08	2.63193e-07	544.557	546.3	565.481	594.283	925.204	856.8
NRG2	NM_001184935	1950.84	0.483108	0.077567	6.22826	4.71648e-10	2.5049e-09	0.31712	0.0777985	4.57842e-05	0.000138495	1651.48	1674.12	1864.83	1866.45	2255.32	2392.82
LGMN	NM_001363699	3945.84	0.45982	0.0738337	6.22778	4.73099e-10	2.51144e-09	0.175819	0.0737965	0.0171962	0.0345684	3254.22	3335.35	3804.76	4216.39	4713.08	4351.22
RHBDD2	NR_144390	3933.47	0.424446	0.0681682	6.22645	4.77117e-10	2.531e-09	0.312679	0.0683765	4.81016e-06	1.63428e-05	3511.04	3384.31	3837.76	3614.04	4752.95	4500.71
LOC100130872	NR_024569	953.703	0.687887	0.110613	6.21887	5.00763e-10	2.65396e-09	0.679433	0.111606	1.1447e-09	5.60638e-09	807.932	773.925	872.683	720.19	1224.16	1323.33
HIST1H4I	NM_003495	2733.95	0.568811	0.0914816	6.21776	5.04298e-10	2.67208e-09	0.749816	0.0922196	4.26563e-16	3.5522e-15	2472.53	2400.8	2387.08	1914.8	3703.96	3524.52
FSTL3	NM_005860	5778.13	0.993572	0.159809	6.21724	5.0596e-10	2.67963e-09	0.438038	0.159668	0.00608009	0.013338	4153.07	3618.81	6371.61	5051.4	7928.22	7545.66
TMEM43	NM_024334	5517.57	0.381436	0.0613602	6.21634	5.08872e-10	2.69443e-09	0.616223	0.0619445	2.57311e-23	3.36736e-22	5141.89	5359.07	4482.88	4442.01	6697.76	6981.82
KSR2	NM_173598	694.417	0.697698	0.112341	6.21053	5.2805e-10	2.79208e-09	0.286187	0.111529	0.0102872	0.0216341	514.564	539.428	716.806	685.943	832.893	876.866
ZHX2	NM_001362797	9059.03	0.347161	0.0559	6.21039	5.28532e-10	2.79398e-09	0.181642	0.0559673	0.00117247	0.00290082	7986.53	8030.44	8846.3	9116.7	10054.5	10319.7
KATNB1	NM_005886	1357.5	0.593993	0.0956677	6.20892	5.33506e-10	2.81897e-09	1.68242	0.101013	2.7604e-62	1.37621e-60	1444.34	1289.3	689.499	597.304	2027.69	2096.85
MTA2	NM_004739	3923.25	0.529389	0.085288	6.20707	5.39816e-10	2.85099e-09	0.25108	0.0852617	0.00323146	0.0074452	3537.28	2902.43	4022.08	3786.29	4652.24	4639.16
PTGES2	NM_198938	1731.08	0.530127	0.0854496	6.20397	5.50551e-10	2.90499e-09	0.599895	0.0863493	3.72319e-12	2.28835e-11	1567.13	1490.3	1541.7	1372.89	2234.34	2180.13
IL4I1	NM_001258017	11482.6	0.3357	0.0541113	6.20387	5.50911e-10	2.90622e-09	0.156181	0.0541575	0.00392868	0.00890658	10161	10134.9	11677.1	11309.5	12714.7	12898.2
SLC35F6	NM_017877	4504.29	0.378631	0.0610576	6.20121	5.60325e-10	2.95314e-09	0.487871	0.0615812	2.32944e-15	1.84926e-14	4209.31	4165.11	3907.16	3856.79	5452.62	5434.76
CCNDBP1	NR_027513	882.814	0.639698	0.103179	6.19987	5.65113e-10	2.97632e-09	0.352905	0.10304	0.00061498	0.00159659	710.455	691.465	881.786	828.974	1129.76	1054.45
ZDHHC12	NM_001318015	2910.54	0.493517	0.0796292	6.19769	5.72979e-10	3.01565e-09	0.260638	0.0796676	0.00106955	0.00266033	2271.02	2601.8	2793.27	2934.15	3489.97	3373.02
C9orf163	NM_152571	1445.31	0.684003	0.110425	6.19426	5.85585e-10	3.07915e-09	0.2675	0.110019	0.0150407	0.0306134	1214.71	986.089	1561.05	1375.92	1877.68	1656.41
FAM189B	NM_198264	1653.3	0.516918	0.0835077	6.19006	6.01397e-10	3.15865e-09	1.49689	0.087879	4.63042e-65	2.51789e-63	1704.9	1671.54	854.479	857.177	2530.15	2301.52
ZNF525	NR_145447	2894.55	0.568169	0.0918299	6.18719	6.12472e-10	3.21534e-09	0.208194	0.091676	0.0231487	0.0453227	2275.71	2334.66	3284.79	2636	3495.21	3340.92
PROCA1	NM_001304953	3388.96	0.525035	0.0848779	6.18576	6.18021e-10	3.24297e-09	0.551142	0.0852767	1.02659e-10	5.54789e-10	3188.61	2755.55	3110.71	2727.66	4312.37	4238.85
LOC100129484	NM_001354886	2618.23	0.508462	0.0822191	6.18423	6.2406e-10	3.27391e-09	0.971701	0.083677	3.5594e-31	6.70226e-30	2562.51	2427.43	1925.14	1696.22	3703.96	3394.09
SLC25A35	NR_135483	3948.03	0.395915	0.0640276	6.18351	6.26937e-10	3.28749e-09	0.627591	0.0648067	3.52533e-22	4.31139e-21	3686.31	3792.32	3152.81	3216.18	4845.26	4995.33
HMG20B	NM_006339	1844.79	0.535136	0.0865739	6.18126	6.35909e-10	3.33147e-09	0.510174	0.0871578	4.81475e-09	2.22063e-08	1682.41	1510.91	1694.17	1555.21	2369.65	2256.37
FAM210B	NM_080821	1661.97	0.518038	0.0839133	6.1735	6.67962e-10	3.49457e-09	1.55617	0.0885153	3.45402e-69	2.03877e-67	1758.33	1657.8	863.581	800.771	2518.61	2372.75
ABCD1	NM_000033	3434.07	0.446599	0.072366	6.1714	6.76892e-10	3.54047e-09	0.59487	0.0730241	3.75519e-16	3.14321e-15	3206.42	3103.43	2990.11	2705.5	4394.19	4204.74
LINC01191	NR_148507	2401.18	0.448166	0.0726335	6.17024	6.81857e-10	3.56481e-09	0.497855	0.0733306	1.12771e-11	6.64262e-11	2193.23	2132.8	2123.11	2056.82	2897.29	3003.82
LRRK1	NM_024652	4179.09	0.406649	0.0659308	6.16782	6.92389e-10	3.61572e-09	0.31465	0.0661607	1.97618e-06	7.00237e-06	3701.3	3691.82	4055.08	3826.58	4783.37	5016.4
SH3BGRL3	NM_031286	1336.85	0.714598	0.115865	6.16749	6.93812e-10	3.62232e-09	0.608852	0.116274	1.63774e-07	6.51096e-07	1225.96	932.833	1204.92	1117.05	1859.85	1680.49
ADCK2	NM_052853	1536.05	0.595676	0.0966277	6.16465	7.06408e-10	3.68302e-09	1.04872	0.0987611	2.43853e-26	3.70149e-25	1475.27	1367.47	1116.17	961.932	2266.85	2028.63
PLBD2	NM_173542	2180.25	0.488507	0.0792837	6.16151	7.20553e-10	3.75419e-09	0.291828	0.0794169	0.000238196	0.000657109	1798.63	1886.28	2216.41	2009.48	2574.21	2596.49
LINC00685	NR_027231	2171.23	0.482876	0.0783696	6.16152	7.20501e-10	3.75419e-09	0.424409	0.0788289	7.28791e-08	3.00485e-07	1887.67	1900.02	2019.57	1925.88	2760.93	2533.28
WASH2P	NR_024077	17640.2	0.440155	0.0714781	6.1579	7.37182e-10	3.83469e-09	0.160434	0.0714709	0.0247845	0.0481693	15162.3	14478.7	18970.3	17014.6	21324.8	18890.7
DOK1	NM_001197260	3206.34	0.414389	0.0673164	6.15585	7.46771e-10	3.88103e-09	0.604377	0.0681489	7.41491e-19	7.3677e-18	3068.64	2926.48	2600.98	2653.12	3999.77	3989.04
DDT	NM_001355	4733.47	0.39364	0.0640251	6.14821	7.83599e-10	4.06223e-09	0.377019	0.0643323	4.61486e-09	2.13232e-08	4175.56	4364.39	4345.21	4294.95	5757.87	5462.85
RFNG	NM_002917	805.516	0.719398	0.117291	6.13344	8.60002e-10	4.44415e-09	0.724592	0.118474	9.59282e-10	4.73695e-09	644.846	681.157	704.291	618.457	1179.06	1005.29
ZNF747	NM_023931	2212.7	0.472711	0.0771458	6.1275	8.92713e-10	4.60901e-09	0.683973	0.0782706	2.36079e-18	2.27916e-17	2020.77	2061.51	1831.84	1696.22	2908.83	2757.01
ZFPM1	NM_153813	5122.29	0.481252	0.078545	6.12709	8.95013e-10	4.61984e-09	0.530591	0.078851	1.70801e-11	9.88702e-11	4760.42	4379.85	4735.47	4099.54	6602.3	6156.12
ATP8B2	NM_001370597	2198.27	0.480655	0.0784802	6.12454	9.09453e-10	4.68817e-09	0.860032	0.0800433	6.28433e-27	9.85424e-26	2162.3	2006.54	1653.21	1552.19	2840.65	2974.72
CACNG4	NM_014405	11973.8	0.344573	0.056261	6.12454	9.09485e-10	4.68817e-09	0.373143	0.0564245	3.76273e-11	2.11314e-10	11179.8	10924.3	11144.6	10527.9	13968.3	14098.1
IFI27L2	NM_032036	481.4	0.800017	0.130644	6.12362	9.14713e-10	4.71405e-09	0.385584	0.129587	0.00292539	0.00679985	368.349	341.008	464.217	480.462	606.313	628.053
LOC728975	NR_145677	423.314	0.977935	0.15972	6.12281	9.19392e-10	4.73514e-09	1.12079	0.162533	5.35651e-12	3.24495e-11	335.545	319.534	334.51	259.873	718.554	571.869
PSCA	NR_033343	1006.69	0.585153	0.0956676	6.11652	9.56401e-10	4.91112e-09	0.239575	0.0952976	0.0119382	0.0248266	797.622	803.989	1036.52	999.201	1195.84	1206.94
GPX3	NM_002084	579.989	0.807993	0.132152	6.11413	9.7084e-10	4.98302e-09	0.685204	0.132901	2.52604e-07	9.84996e-07	448.018	457.827	530.209	457.296	861.216	725.371
NUDT4P2	NR_104005	2665.47	0.536561	0.0878123	6.11032	9.94308e-10	5.09773e-09	0.359678	0.0879461	4.31833e-05	0.00013101	2327.26	2138.82	2621.46	2427.49	3491.02	2986.76
CISD3	NM_001136498	1131.88	0.571535	0.093552	6.10927	1.00085e-09	5.12898e-09	0.716498	0.0951324	5.01271e-14	3.61766e-13	998.199	1004.99	899.99	911.569	1423.47	1553.08
SHARPIN	NM_030974	3104.63	0.4651	0.0761652	6.10646	1.01864e-09	5.21544e-09	0.631841	0.0768945	2.08665e-16	1.77595e-15	3027.4	2667.94	2574.81	2498	3958.86	3900.75
SLC35B2	NM_001286511	1579.65	0.655213	0.107326	6.10486	1.0289e-09	5.26558e-09	0.289959	0.107067	0.00676472	0.0147096	1358.11	1096.04	1706.68	1454.48	1933.28	1929.31
RBM38	NM_001291780	2332.19	0.502435	0.0823332	6.10247	1.04445e-09	5.34396e-09	1.04066	0.0841603	4.03016e-35	8.95835e-34	2357.25	2149.12	1621.35	1482.69	3312.69	3070.03
KDM7A-DT	NR_024451	611.395	0.783495	0.128417	6.10117	1.05298e-09	5.38641e-09	0.421649	0.127851	0.000973876	0.00243913	501.443	414.879	575.721	600.326	825.55	750.453
APBA3	NM_004886	2445.46	0.516656	0.0846965	6.10009	1.06011e-09	5.42046e-09	0.808128	0.0858151	4.63813e-21	5.29434e-20	2447.23	2071.82	1867.11	1824.15	3230.87	3231.56
CCNO	NR_125347	2695.71	0.438529	0.0719481	6.09508	1.09383e-09	5.58912e-09	1.00989	0.0738049	1.27814e-42	3.70499e-41	2644.05	2697.14	1753.33	1840.26	3725.99	3513.48
C8orf82	NM_001001795	1920.04	0.6327	0.103865	6.09158	1.118e-09	5.70877e-09	0.346882	0.103804	0.000832658	0.00211261	1644.92	1411.27	2045.74	1681.12	2479.8	2257.38
LOC101927243	NR_110073	454.981	0.844899	0.138732	6.09017	1.12792e-09	5.75684e-09	0.495373	0.138096	0.000334278	0.000903784	346.792	323.829	455.115	399.882	629.39	574.879
EDC4	NM_014329	3906.31	0.455283	0.0747576	6.09012	1.12826e-09	5.75727e-09	0.210941	0.0747727	0.004786	0.0106979	3356.38	3234.85	4160.89	3649.3	4579.86	4456.57
MMP25	NM_022468	630.301	0.702354	0.115481	6.08197	1.18711e-09	6.04947e-09	1.0221	0.119015	8.85251e-18	8.25945e-17	550.181	553.172	419.844	463.339	884.293	910.977
GMPPB	NM_021971	3863.83	0.558234	0.0917847	6.08199	1.18697e-09	6.04947e-09	0.25365	0.0917306	0.00568945	0.0125548	3405.12	2848.32	4143.82	3579.8	4785.46	4420.45
LGALS9	NM_009587	450.485	0.808218	0.132916	6.08069	1.19666e-09	6.09538e-09	0.519003	0.132675	9.15988e-05	0.000266469	337.419	342.726	426.67	404.918	605.264	585.915
MIPEPP3	NR_046461	2859.64	0.453654	0.0746387	6.078	1.21693e-09	6.19172e-09	0.490299	0.0751845	6.97102e-11	3.81889e-10	2599.07	2532.22	2399.59	2600.74	3390.32	3635.88
C1S	NM_201442	245.486	1.0586	0.174283	6.07402	1.24747e-09	6.33721e-09	2.3051	0.196233	7.34005e-32	1.44045e-30	222.134	198.42	84.1963	92.6678	452.112	423.384
NCS1	NM_014286	4930.31	0.450312	0.0741887	6.06983	1.28048e-09	6.49804e-09	1.18796	0.0754295	6.95345e-56	3.00052e-54	5215.94	4757.79	3151.67	2831.4	6598.11	7026.97
KMT2D	NM_003482	7111.47	0.370912	0.06111	6.06958	1.28244e-09	6.50614e-09	0.469214	0.0614308	2.20483e-14	1.63259e-13	6679.96	6541	6373.89	5978.08	8381.38	8714.48
STX4	NM_001272096	1432.67	0.51206	0.0843883	6.06791	1.29589e-09	6.56855e-09	0.941386	0.0868306	2.18524e-27	3.51614e-26	1344.99	1367.47	1034.25	981.07	1901.81	1966.43
PCK2	NM_004563	2680.26	0.436123	0.0718898	6.06654	1.30694e-09	6.62308e-09	1.02704	0.0738091	5.14945e-44	1.58334e-42	2571.88	2758.13	1751.06	1787.88	3569.69	3642.91
ESYT1	NM_001184796	4998.71	0.36181	0.0596417	6.0664	1.30812e-09	6.62759e-09	0.449451	0.0600926	7.47161e-14	5.32478e-13	4660.14	4636.68	4379.35	4369.49	5977.11	5969.51
BMP8B	NM_001720	1551.93	0.510965	0.0842456	6.06519	1.31801e-09	6.67174e-09	0.33045	0.0844713	9.15409e-05	0.000266335	1320.62	1296.17	1495.05	1470.6	1933.28	1795.87
ZNF785	NM_152458	1887.48	0.560303	0.0923948	6.06422	1.32593e-09	6.70884e-09	0.582695	0.0930491	3.79514e-10	1.94311e-09	1719.9	1553.86	1744.23	1480.67	2450.43	2375.76
LOC152048	NR_149029	2350.09	0.45607	0.0752516	6.06061	1.35608e-09	6.85686e-09	0.205588	0.0752627	0.00630261	0.0137837	1984.21	1975.61	2284.68	2424.47	2643.44	2788.11
PNKD	NM_015488	3903.92	0.383664	0.0633082	6.06026	1.35905e-09	6.87033e-09	0.599007	0.0640734	8.86904e-21	9.92009e-20	3667.56	3730.47	3225.63	3147.68	4804.35	4847.84
TNKS1BP1	NM_033396	4448.14	0.485561	0.0801229	6.06019	1.35957e-09	6.87146e-09	0.749845	0.0807338	1.57399e-20	1.73329e-19	4376.14	3879.93	3670.5	3205.1	5673.95	5883.23
FN3K	NM_022158	1976.54	0.479053	0.0790575	6.05956	1.36496e-09	6.89717e-09	0.651832	0.0801794	4.30444e-16	3.5819e-15	1815.5	1798.67	1641.83	1565.28	2613.02	2424.93
GPS2	NM_004489	1583.56	0.512693	0.0846374	6.05752	1.38236e-09	6.98196e-09	0.501223	0.0853695	4.32607e-09	2.0058e-08	1438.72	1327.96	1416.55	1371.89	2010.9	1935.33
ABHD8	NM_024527	1672.14	0.530923	0.0876492	6.05736	1.38377e-09	6.98615e-09	1.07635	0.0900834	6.61995e-33	1.36497e-31	1635.55	1569.32	1165.09	1032.44	2401.12	2229.29
SIGIRR	NM_001135053	1071.78	0.672421	0.111034	6.05598	1.39564e-09	7.04123e-09	0.987247	0.11317	2.69478e-18	2.59172e-17	1037.56	855.526	810.105	712.132	1554.59	1460.77
C9orf16	NM_024112	1752.63	0.595513	0.0983747	6.05352	1.41717e-09	7.14668e-09	0.471459	0.0986849	1.77562e-06	6.32517e-06	1552.13	1368.33	1739.68	1444.41	2207.06	2204.2
CKAP4	NM_006825	1886.29	0.477503	0.0789023	6.05183	1.43206e-09	7.22021e-09	1.00972	0.0812112	1.72439e-35	3.92491e-34	1889.55	1780.63	1299.35	1238.93	2592.04	2517.23
CEL	NM_001807	689.659	0.659798	0.109038	6.05106	1.43894e-09	7.25169e-09	0.999299	0.11254	6.71807e-19	6.68988e-18	622.351	605.568	485.835	484.492	975.555	964.151
KMT5C	NM_032701	1501.95	0.522964	0.0864578	6.04877	1.45952e-09	7.35213e-09	1.4006	0.0906215	6.93012e-54	2.82968e-52	1578.37	1444.77	852.203	793.72	2174.54	2168.09
PDK2	NM_001199898	2487.31	0.459904	0.0760424	6.04798	1.46669e-09	7.38661e-09	0.282522	0.0762031	0.000209332	0.000582488	2197.91	2058.93	2458.76	2354.97	2836.45	3016.86
IL18R1	NM_001371421	344.309	0.955645	0.15815	6.04266	1.51593e-09	7.61942e-09	1.21138	0.162674	9.56991e-14	6.75676e-13	272.747	274.009	236.66	221.597	584.284	476.558
USP3-AS1	NR_034080	2758.27	0.415381	0.0687476	6.04212	1.52104e-09	7.64178e-09	0.598005	0.0696779	9.29065e-18	8.65406e-17	2570.95	2576.89	2276.71	2259.28	3484.72	3381.05
MIEF2	NM_139162	1652.25	0.557924	0.0923763	6.03969	1.54412e-09	7.75258e-09	0.519472	0.0929544	2.29091e-08	9.89314e-08	1459.34	1373.48	1541.7	1368.86	2198.67	1971.44
ORMDL3	NM_001320802	1189.31	0.643382	0.10656	6.03772	1.56309e-09	7.84436e-09	0.674772	0.107514	3.47036e-10	1.78083e-09	1100.36	915.654	1050.18	922.649	1582.92	1564.11
ORAI1	NM_032790	2668.68	0.542519	0.0899274	6.03286	1.61084e-09	8.07336e-09	0.554045	0.0903817	8.7851e-10	4.35319e-09	2485.66	2157.71	2448.52	2158.56	3535.08	3226.55
ACADS	NM_001302554	1514.68	0.573596	0.0950855	6.03242	1.61518e-09	8.09329e-09	1.04559	0.0973342	6.4473e-27	1.00959e-25	1515.57	1316.79	1045.63	996.179	2213.36	2000.54
PLXNB3	NM_001163257	848.941	0.633939	0.105168	6.02788	1.66122e-09	8.31303e-09	1.07786	0.108682	3.49247e-23	4.52373e-22	769.503	779.938	570.032	569.101	1271.37	1133.71
YIPF2	NM_001321439	790.599	0.644063	0.106892	6.02536	1.68735e-09	8.43825e-09	0.504184	0.107453	2.7037e-06	9.45236e-06	672.964	621.889	720.22	706.088	986.045	1036.39
SYT5	NM_003180	1030.37	0.589994	0.0979898	6.02097	1.7337e-09	8.65671e-09	0.737681	0.0996687	1.34829e-13	9.39717e-13	903.534	910.5	801.003	836.025	1432.91	1298.24
PRICKLE4	NM_013397	1176.03	0.551622	0.0916674	6.01764	1.76973e-09	8.83081e-09	1.64237	0.0979826	4.64029e-63	2.35992e-61	1151.91	1251.51	570.032	559.029	1731.87	1791.86
PIK3R2	NR_073517	2909.44	0.482957	0.0802654	6.01701	1.77671e-09	8.86371e-09	0.889741	0.081481	9.28984e-28	1.52054e-26	2943.98	2594.92	2170.9	2007.47	3962.01	3777.35
JTB	NM_006694	2411.51	0.528793	0.0879124	6.015	1.79889e-09	8.96455e-09	0.648264	0.088643	2.60866e-13	1.78218e-12	2303.82	1998.81	2044.6	1915.81	3263.39	2942.62
MOSPD3	NM_001040097	651.427	0.724061	0.120423	6.01264	1.82523e-09	9.08586e-09	0.861762	0.122616	2.09315e-12	1.32289e-11	590.484	507.647	504.04	493.557	941.987	870.846
CRYBG2	NM_001039775	508.411	0.7972	0.132648	6.00987	1.85671e-09	9.24058e-09	0.531957	0.132586	6.01658e-05	0.00017938	358.039	415.738	477.871	453.266	648.272	697.279
PCGF3	NM_001317836	10363.2	0.412944	0.0687397	6.00736	1.8857e-09	9.38281e-09	0.403127	0.0688753	4.8278e-09	2.2262e-08	9673.62	8952.96	9898.76	8856.83	12091.6	12705.5
TOLLIP	NM_001318516	3475.19	0.433166	0.0721557	6.00321	1.93452e-09	9.6215e-09	0.23497	0.072244	0.00114414	0.00283564	3048.96	2912.74	3581.76	3259.49	3957.82	4090.37
NDUFS8	NM_002496	3627.95	0.428453	0.0713949	6.00117	1.95904e-09	9.73708e-09	0.178392	0.0714032	0.0124763	0.0258512	3015.22	3141.22	3837.76	3487.13	4198.03	4088.36
NDUFS7	NM_001363602	2013.73	0.537942	0.0896413	6.00106	1.96037e-09	9.74158e-09	0.361781	0.0898162	5.62491e-05	0.00016823	1733.96	1638.9	2058.26	1754.64	2523.85	2372.75
FHOD1	NM_001318202	4377.37	0.405013	0.0675255	5.99793	1.99854e-09	9.9161e-09	0.499909	0.0679964	1.95272e-13	1.34413e-12	4143.7	3911.71	3910.58	3633.18	5392.83	5272.23
SLC26A11	NM_001166347	3946.75	0.421571	0.0703191	5.99512	2.03341e-09	1.00825e-08	0.834677	0.0713344	1.26087e-31	2.43456e-30	3993.73	3669.49	2959.39	2796.15	5024.63	5237.12
SOGA1	NM_080627	21472.8	0.312441	0.0521171	5.99498	2.03505e-09	1.00884e-08	0.448062	0.0522537	9.93106e-18	9.22795e-17	20383.9	20488.8	18996.5	18211.2	25287.9	25468.2
KCTD18	NM_152387	3509.73	0.44093	0.0735543	5.99462	2.03959e-09	1.01088e-08	0.386529	0.0738604	1.66571e-07	6.61405e-07	3199.86	3001.21	3333.72	3106.39	4367.97	4049.23
RASL11A	NM_206827	1004.68	0.8049	0.134282	5.99411	2.04598e-09	1.01338e-08	0.330145	0.133607	0.013473	0.0277172	796.684	660.542	1163.96	862.214	1343.75	1200.93
ZNF813	NM_001004301	1899.29	0.495181	0.0827217	5.9861	2.14929e-09	1.06224e-08	0.253833	0.082757	0.00216065	0.00513759	1590.56	1582.21	1937.65	1814.07	2133.63	2337.64
ATXN7L3	NM_001098833	1450.69	0.513546	0.0858007	5.98534	2.15936e-09	1.06699e-08	0.592214	0.0868936	9.40041e-12	5.58049e-11	1277.51	1301.33	1273.18	1170.43	1833.62	1848.04
KIAA1191	NM_001079684	5519.74	0.371158	0.0620573	5.98089	2.2192e-09	1.09561e-08	0.160452	0.0621071	0.00978096	0.0206629	4654.51	4942.47	5504.62	5602.37	6261.38	6153.11
VASH1	NM_014909	2498.23	0.524971	0.087778	5.98067	2.22217e-09	1.0966e-08	1.17451	0.0896645	3.33812e-39	8.66239e-38	2515.65	2356.13	1691.89	1416.21	3628.43	3381.05
WIPI1	NR_135471	3454.98	0.409152	0.0684221	5.97983	2.23373e-09	1.10206e-08	0.229355	0.0685451	0.000819729	0.00208236	2926.18	3063.92	3328.03	3456.91	3888.58	4066.29
ITPKC	NM_025194	2041.93	0.469218	0.0784745	5.97924	2.24185e-09	1.10583e-08	0.489229	0.0791608	6.40251e-10	3.21452e-09	1846.43	1788.36	1818.19	1766.73	2611.97	2419.91
RUSC1	NM_001105204	4267.85	0.382992	0.0640792	5.97686	2.27482e-09	1.12161e-08	0.510263	0.0646341	2.91152e-15	2.29536e-14	3997.48	3955.52	3745.6	3537.49	5229.18	5141.81
COX5B	NM_001862	3197.09	0.445393	0.0745327	5.97581	2.2895e-09	1.1286e-08	0.221026	0.0745834	0.00304184	0.00705183	2623.43	2809.67	3216.53	3132.58	3871.8	3528.53
UBTF	NR_045058	5243.3	0.393087	0.0658121	5.97287	2.33113e-09	1.14689e-08	0.864287	0.0667032	2.13898e-38	5.42096e-37	5362.15	5005.17	3870.75	3609.01	6821.54	6791.2
C1QTNF1-AS1	NR_040018	287.5	1.01061	0.169203	5.97278	2.33249e-09	1.14731e-08	1.26545	0.174353	3.92965e-13	2.64578e-12	241.817	206.151	187.735	187.35	483.582	418.367
PRORSD1P	NR_027258	2265.05	0.434187	0.0727056	5.97185	2.34583e-09	1.15288e-08	0.355538	0.0731245	1.1615e-06	4.2308e-06	2004.83	1984.2	2085.57	2126.32	2665.47	2723.9
CBR1	NM_001757	2376.44	0.481829	0.0806868	5.9716	2.34936e-09	1.1541e-08	0.843423	0.0820514	8.74496e-25	1.2414e-23	2259.77	2231.58	1696.44	1797.96	3325.28	2947.63
EIF4EBP1	NM_004095	4455.73	0.404857	0.0677974	5.97157	2.34983e-09	1.1541e-08	0.954569	0.0689465	1.36255e-43	4.10639e-42	4563.6	4326.59	3173.29	2901.91	5883.75	5885.23
SELPLG	NM_003006	465.977	0.781838	0.131023	5.96717	2.41403e-09	1.1841e-08	1.27462	0.136832	1.21713e-20	1.35141e-19	386.158	428.622	292.411	287.069	691.28	710.322
LINC01990	NR_110039	860.066	0.642096	0.107684	5.96279	2.47961e-09	1.21365e-08	1.02439	0.110749	2.25181e-20	2.45715e-19	744.197	805.707	622.37	568.094	1269.27	1150.76
FLYWCH1	NM_032296	3533.05	0.429954	0.0721075	5.96267	2.48143e-09	1.21428e-08	0.696941	0.0729508	1.25295e-21	1.47913e-20	3407.93	3261.48	2921.84	2622.9	4507.48	4476.63
TRNP1	NM_001013642	1407.95	0.587675	0.0986753	5.95564	2.59048e-09	1.26629e-08	0.948403	0.100616	4.26307e-21	4.87111e-20	1343.12	1230.89	1096.83	909.555	1949.01	1918.27
PTCD1	NM_015545	4130.77	0.387672	0.0651011	5.95493	2.60186e-09	1.27158e-08	0.192692	0.065187	0.00311674	0.00721151	3664.75	3513.16	4205.26	4011.91	4671.12	4718.42
ESAM	NM_138961	570.556	0.746641	0.125384	5.95484	2.60323e-09	1.27197e-08	0.991335	0.128519	1.22362e-14	9.18283e-14	473.324	498.198	430.084	390.816	865.412	765.502
RAB3IL1	NM_001271686	566.907	0.724018	0.121592	5.95446	2.6093e-09	1.27439e-08	1.04999	0.125397	5.60222e-17	4.93967e-16	516.439	469.852	406.19	380.744	803.522	824.695
FCHO1	NM_001161357	329.448	0.939819	0.157935	5.95066	2.67065e-09	1.3024e-08	0.514588	0.156512	0.00100958	0.0025219	222.134	241.368	333.372	290.091	456.308	433.417
MAMDC4	NM_206920	680.78	0.727176	0.122328	5.94449	2.77327e-09	1.35071e-08	0.98938	0.125111	2.61457e-15	2.06985e-14	542.683	627.042	529.071	448.23	974.506	963.148
NBEAL2	NM_015175	4068.07	0.423232	0.071214	5.9431	2.79678e-09	1.36158e-08	0.489101	0.0716551	8.74546e-12	5.20524e-11	3785.66	3618.81	3733.08	3343.09	4935.47	4992.32
QTRT1	NM_031209	1487.83	0.509352	0.0857619	5.93914	2.86522e-09	1.3937e-08	0.366232	0.0861098	2.10848e-05	6.64908e-05	1272.82	1257.52	1417.68	1376.92	1871.39	1730.66
CD160	NM_007053	340.176	0.935301	0.157559	5.93621	2.91692e-09	1.41825e-08	0.505103	0.15614	0.00121668	0.00300399	230.57	248.24	335.647	310.236	491.973	424.387
NUBP2	NM_012225	2007.42	0.547149	0.0921848	5.93535	2.93214e-09	1.42534e-08	0.358495	0.0923288	0.000103256	0.000298475	1746.14	1598.53	2074.19	1739.54	2467.21	2418.91
MFGE8	NM_001114614	2342.73	0.441795	0.0744406	5.93487	2.94074e-09	1.42922e-08	0.857291	0.0760657	1.83716e-29	3.23977e-28	2192.29	2329.51	1699.86	1691.19	3141.71	3001.81
ARHGEF25	NM_001111270	1096.9	0.543731	0.0916211	5.93456	2.94641e-09	1.43167e-08	0.787032	0.0937089	4.51472e-17	4.02124e-16	1011.32	981.794	836.274	847.105	1437.11	1467.8
DOLPP1	NR_072983	2742.23	0.439328	0.074164	5.92373	3.14713e-09	1.52529e-08	0.16886	0.0741362	0.0227443	0.0446113	2273.83	2344.11	2912.74	2660.17	3156.39	3106.15
ANKRD9	NM_001348652	2383.1	0.478193	0.0807479	5.92205	3.17958e-09	1.53971e-08	0.263924	0.0808315	0.00109421	0.00271752	2076.07	1948.13	2470.14	2199.85	2765.12	2839.28
FRAT2	NM_012083	899.878	0.743993	0.125652	5.92104	3.19916e-09	1.54887e-08	1.26308	0.128912	1.14795e-22	1.45224e-21	859.482	741.284	625.783	492.55	1437.11	1243.06
SLC39A6	NM_012319	2035.17	0.530622	0.0896518	5.9187	3.24498e-09	1.57038e-08	0.484852	0.0901153	7.43377e-08	3.06221e-07	1802.38	1709.33	1935.38	1691.19	2674.91	2397.84
IQCC	NM_001160042	2887.73	0.427751	0.0722752	5.91836	3.25174e-09	1.57332e-08	0.38764	0.0726795	9.63103e-08	3.92772e-07	2614.06	2522.77	2580.5	2699.45	3569.69	3339.92
TMEM269	NM_001354602	669.601	0.719399	0.121576	5.91729	3.27297e-09	1.58292e-08	0.7528	0.123102	9.64132e-10	4.75884e-09	557.679	550.595	593.925	490.535	941.987	882.886
TAPBPL	NR_147126	2063.07	0.447748	0.0756737	5.91682	3.28231e-09	1.58643e-08	0.658204	0.0768909	1.12642e-17	1.04327e-16	1952.35	1882.85	1617.93	1695.22	2601.48	2628.59
CBR3	NM_001236	3939.93	0.469328	0.079361	5.91384	3.34231e-09	1.61474e-08	0.864552	0.0802492	4.60009e-27	7.26828e-26	3717.24	3798.33	3079.99	2638.01	5411.71	4994.32
SPON2	NM_001199021	2157.27	0.540496	0.0914055	5.91317	3.35589e-09	1.62062e-08	1.11944	0.093318	3.73165e-33	7.78589e-32	2037.64	2104.46	1529.19	1246.99	3100.8	2924.56
FGF8	NM_001206389	480.391	0.776642	0.131381	5.91137	3.39277e-09	1.63669e-08	0.516404	0.131348	8.43955e-05	0.000246838	383.346	353.892	440.324	442.187	655.615	606.984
ZNF765	NR_146721	5682.26	0.410318	0.0694591	5.90733	3.47703e-09	1.67592e-08	0.269954	0.0695718	0.000104364	0.000301448	4783.86	5151.2	5707.14	5246.81	6410.34	6794.21
NES	NM_006617	411.836	0.932771	0.157995	5.90379	3.55251e-09	1.71085e-08	0.786052	0.158746	7.35892e-07	2.73249e-06	346.792	268.855	364.092	317.287	625.194	548.794
MTMR9LP	NR_026850	748.582	0.62401	0.105769	5.89974	3.64071e-09	1.75185e-08	1.27127	0.111069	2.46788e-30	4.50546e-29	701.082	711.221	464.217	438.158	1098.29	1078.52
VPS51	NR_073519	3229.57	0.572765	0.0971983	5.89275	3.79814e-09	1.82528e-08	0.217884	0.0970742	0.0247996	0.0481947	2764.03	2381.04	3643.2	2938.17	3913.76	3737.21
SIRT2	NM_001193286	902.185	0.581137	0.0987144	5.88705	3.93148e-09	1.88618e-08	0.982739	0.10194	5.39935e-22	6.5262e-21	833.238	830.616	639.437	620.471	1271.37	1217.98
DMRTA2	NM_032110	2033.84	0.52989	0.0900117	5.88689	3.93519e-09	1.88757e-08	0.392806	0.0902696	1.35222e-05	4.36698e-05	1849.25	1595.09	1997.96	1789.9	2477.7	2493.15
CORO6	NM_032854	891.014	0.601494	0.102204	5.88523	3.9751e-09	1.90631e-08	0.489684	0.102846	1.92299e-06	6.82026e-06	746.072	739.566	841.963	764.509	1119.27	1134.71
REC8	NM_001048205	885.274	0.617548	0.104944	5.88456	3.99118e-09	1.91361e-08	0.534649	0.105706	4.23926e-07	1.61571e-06	773.253	705.208	791.9	773.575	1181.16	1086.55
RFLNA	NM_181709	133.531	1.39092	0.236484	5.88167	4.06142e-09	1.94647e-08	1.3195	0.239589	3.64229e-08	1.54623e-07	89.9785	81.6014	84.1963	95.6896	236.021	213.698
NT5C3B	NM_052935	1465.79	0.514441	0.0875223	5.87783	4.15674e-09	1.9909e-08	0.594705	0.0885888	1.90536e-11	1.09764e-10	1365.61	1241.2	1262.94	1202.67	1868.24	1854.06
DBNDD2	NM_001197139	1918.19	0.501801	0.0853732	5.87773	4.1592e-09	1.99166e-08	0.249762	0.0853818	0.00344192	0.00789257	1655.23	1535.82	1946.76	1853.36	2377	2141
CAMKK2	NM_006549	5079.75	0.357708	0.0608588	5.87767	4.16087e-09	1.99204e-08	0.950323	0.0620343	5.6826e-53	2.25562e-51	5202.82	5147.76	3510.08	3355.18	6592.86	6669.8
LOC100507634	NR_038320	1411.83	0.55574	0.0945712	5.87642	4.19238e-09	2.00629e-08	0.37169	0.0947846	8.803e-05	0.000256874	1103.17	1245.5	1272.05	1396.06	1771.73	1682.5
HSD17B14	NM_016246	992.476	0.577376	0.0983006	5.87358	4.26491e-09	2.038e-08	1.67896	0.105411	4.06842e-57	1.81045e-55	1045.06	968.05	492.662	446.216	1497.95	1504.92
OGFR-AS1	NR_102430	345.312	0.902179	0.153638	5.8721	4.30309e-09	2.05581e-08	1.29305	0.159539	5.27916e-16	4.37065e-15	266.186	304.073	208.215	226.633	559.108	507.659
B3GNT9	NM_033309	1399.83	0.625821	0.106586	5.87149	4.31895e-09	2.06209e-08	0.657532	0.107394	9.20383e-10	4.54881e-09	1296.25	1089.16	1258.39	1075.75	1919.64	1759.75
LOC284412	NR_029390	292.809	0.988531	0.168411	5.86974	4.36466e-09	2.08261e-08	0.62216	0.167409	0.000202067	0.000563375	227.758	183.818	262.829	266.924	411.202	404.321
RAD21L1	NM_001136566	409.792	0.867098	0.147844	5.86496	4.4923e-09	2.14082e-08	0.814683	0.149335	4.88573e-08	2.04701e-07	345.855	291.188	350.439	310.236	604.215	556.82
TMUB1	NM_001136044	395.704	0.931334	0.159274	5.84738	4.99383e-09	2.36893e-08	0.936773	0.161173	6.16457e-09	2.80627e-08	349.604	259.407	290.136	315.272	598.97	560.833
SLC35G2	NM_001097600	2044.94	0.452263	0.0773505	5.84693	5.00727e-09	2.37431e-08	0.999912	0.0795566	3.14396e-36	7.27968e-35	2008.58	2010.83	1391.51	1358.79	2854.28	2645.65
ZNF282	NM_003575	5399.58	0.38817	0.0664019	5.84576	5.04269e-09	2.38961e-08	0.483275	0.0667889	4.62577e-13	3.09617e-12	5098.78	4884.92	4894.76	4454.1	6521.53	6543.39
PIH1D1	NM_017916	3095.49	0.458595	0.0784758	5.84377	5.10314e-09	2.41675e-08	0.501114	0.0789667	2.21138e-10	1.15481e-09	2943.05	2610.39	2703.38	2687.37	3656.76	3971.98
LOC101928796	NR_109931	429.272	0.821171	0.1406	5.84048	5.2052e-09	2.46406e-08	0.516077	0.14025	0.000233506	0.000645185	317.736	325.547	408.466	386.787	607.362	529.731
TOR3A	NM_022371	3517.81	0.527566	0.0903646	5.83819	5.27697e-09	2.49544e-08	0.409642	0.0905377	6.05256e-06	2.03755e-05	3286.09	2699.72	3371.27	3123.51	4514.83	4111.44
CDRT1	NM_001282540	343.706	0.894714	0.153278	5.83718	5.30912e-09	2.50857e-08	0.415542	0.151461	0.00607779	0.0133343	253.064	231.92	353.852	322.323	440.573	460.505
TCOF1	NM_001135243	11924.2	0.329598	0.0564851	5.83513	5.37479e-09	2.53854e-08	0.276787	0.0566001	1.00717e-06	3.68752e-06	11061.7	10658.9	11481.4	11049.6	13414.4	13879.4
OPTN	NM_021980	3238.98	0.385542	0.0661758	5.82603	5.67622e-09	2.6737e-08	0.804616	0.0674852	8.99854e-33	1.84207e-31	3153	3209.94	2355.22	2403.32	4103.62	4208.76
PARVB	NM_001003828	3271.71	0.40755	0.0699549	5.82589	5.68077e-09	2.67529e-08	0.557278	0.0706636	3.11139e-15	2.44363e-14	3035.84	3045.88	2746.62	2735.72	3865.51	4200.73
SLC9A3R2	NM_004785	1178.93	0.574854	0.0986735	5.82582	5.68336e-09	2.67596e-08	1.02942	0.101376	3.16607e-24	4.35077e-23	1103.17	1093.46	873.821	731.27	1638.51	1633.34
DGCR2	NM_001173533	10191	0.331119	0.0568743	5.82195	5.81658e-09	2.73586e-08	0.283153	0.0570112	6.81318e-07	2.53646e-06	9264.97	9309.43	9853.24	9351.39	11849.3	11517.6
PYCARD-AS1	NR_102400	1508.75	0.574332	0.0987511	5.81596	6.02883e-09	2.8281e-08	0.267208	0.0986144	0.00673588	0.0146539	1240.95	1187.94	1647.52	1359.8	1853.55	1762.76
AGAP3	NM_001350104	8649.86	0.36075	0.06203	5.81574	6.03674e-09	2.83123e-08	0.865563	0.0626293	1.91998e-43	5.73328e-42	8980.98	8383.47	6318.14	5920.67	11237.8	11058.1
TGFB1	NM_000660	2720.59	0.403532	0.0694198	5.81292	6.13913e-09	2.8757e-08	0.816358	0.0708971	1.11255e-30	2.05917e-29	2685.3	2624.99	2035.5	1954.08	3516.19	3507.46
TOB2P1	NR_002936	1010.33	0.575404	0.0990172	5.81115	6.20454e-09	2.90454e-08	0.274774	0.0988385	0.00543536	0.0120373	780.751	847.796	968.258	1037.48	1214.72	1212.96
FAM89B	NM_001098785	632.485	0.79886	0.137595	5.80589	6.40252e-09	2.99415e-08	0.331666	0.136584	0.0151704	0.0308526	490.195	430.34	714.531	559.029	842.334	758.479
S100A13	NM_001024210	6988.22	0.345908	0.0596277	5.80114	6.58673e-09	3.07903e-08	0.350346	0.0598686	4.8594e-09	2.23987e-08	6444.71	6385.53	6591.21	6201.69	8102.35	8203.81
DNAAF5	NM_017802	5754.9	0.36974	0.0637988	5.7954	6.81577e-09	3.18023e-08	0.492742	0.0642063	1.66257e-14	1.23791e-13	5284.36	5470.73	4989.2	4888.23	6688.32	7208.56
NEURL4	NM_001005408	2742.67	0.46814	0.0808208	5.79232	6.94198e-09	3.23646e-08	0.754168	0.0818399	3.108e-20	3.37203e-19	2699.35	2437.73	2231.2	1983.29	3527.73	3576.69
NFATC4	NM_001136022	750.924	0.633294	0.109338	5.79207	6.9525e-09	3.24071e-08	0.350255	0.109202	0.00133944	0.00328359	581.111	614.158	756.629	699.038	933.596	921.01
PKN1	NM_002741	2896.79	0.442124	0.0763574	5.79018	7.03092e-09	3.27391e-08	0.649421	0.0772116	4.06822e-17	3.63492e-16	2769.65	2619.83	2449.66	2220	3769	3552.61
CPNE2	NM_152727	8065.41	0.333017	0.0575178	5.7898	7.04699e-09	3.28005e-08	0.393781	0.0577823	9.4328e-12	5.5968e-11	7617.24	7418.86	7368.31	7048.8	9449.25	9490.02
ENTPD6	NM_001322391	5592.88	0.396006	0.0683983	5.78971	7.05062e-09	3.28107e-08	0.684321	0.0689804	3.39033e-23	4.39589e-22	5404.33	5299.8	4625.11	4142.86	7210.71	6874.47
PRKAR1B	NM_001164759	5012.3	0.431823	0.0745994	5.78856	7.09935e-09	3.30307e-08	0.277065	0.0747039	0.000208208	0.000579574	4398.64	4287.08	5195.14	4477.27	5766.26	5949.44
ANKRD39	NM_016466	1189.98	0.635508	0.109838	5.78586	7.21414e-09	3.35443e-08	1.06284	0.112191	2.70704e-21	3.13879e-20	1162.22	1003.27	876.097	735.299	1772.78	1590.2
FZD2	NM_001466	1759.07	0.506139	0.0874852	5.78543	7.23275e-09	3.3624e-08	0.731827	0.0887877	1.68739e-16	1.44369e-15	1643.04	1578.77	1467.75	1289.29	2363.36	2212.23
DEF8	NM_001242820	1139.05	0.530997	0.0918152	5.78332	7.32389e-09	3.40271e-08	0.773713	0.0938127	1.61856e-16	1.38898e-15	1049.75	1027.32	910.23	846.097	1499	1501.91
CYB561D2	NR_111912	2499.4	0.418281	0.0723263	5.78324	7.32739e-09	3.40361e-08	0.49193	0.0730482	1.64703e-11	9.55587e-11	2266.33	2296.01	2236.89	2100.13	3042.05	3054.98
MVB12A	NM_001304547	1571.31	0.507939	0.0878555	5.78153	7.40235e-09	3.43773e-08	0.91293	0.089912	3.19361e-24	4.38597e-23	1487.46	1479.13	1198.09	1044.53	2137.83	2080.8
BREA2	NR_015445	1490.89	0.509879	0.0882047	5.78063	7.44219e-09	3.45483e-08	0.227642	0.0881256	0.00979026	0.0206768	1251.26	1205.98	1571.29	1418.22	1776.98	1721.63
CCDC71L	NM_175884	1185.42	0.559523	0.0967981	5.7803	7.45655e-09	3.46008e-08	0.519409	0.09756	1.01513e-07	4.1316e-07	985.077	1045.36	1046.76	1041.51	1589.21	1404.59
FOXC1	NM_001453	1049.22	0.706127	0.122222	5.77741	7.58579e-09	3.51647e-08	0.574486	0.122628	2.80238e-06	9.77637e-06	933.527	755.887	1008.08	843.076	1467.53	1287.21
SLC22A20P	NR_033396	861.878	0.598154	0.103604	5.77347	7.76572e-09	3.59695e-08	0.371231	0.103732	0.000345241	0.000931546	674.839	728.4	815.794	826.96	1089.89	1035.38
CROCCP2	NR_026752	4478.41	0.411753	0.0713388	5.77179	7.84327e-09	3.63066e-08	0.640804	0.0719559	5.31457e-19	5.33894e-18	4264.6	4175.42	3808.18	3395.47	5459.96	5766.85
CALR3	NM_145046	1130.44	0.54895	0.0952959	5.76048	8.38774e-09	3.87718e-08	0.334767	0.0954477	0.000452621	0.00119941	956.021	916.513	1045.63	1125.11	1414.03	1325.33
HOOK2	NM_013312	1734.68	0.459783	0.0798179	5.76041	8.39106e-09	3.87793e-08	0.690205	0.081258	1.99649e-17	1.82025e-16	1660.85	1564.17	1385.83	1362.82	2208.11	2226.28
TWIST1	NR_149001	1323.08	0.530292	0.0921225	5.75638	8.59366e-09	3.96673e-08	0.847307	0.0941207	2.20943e-19	2.27575e-18	1271.88	1173.34	985.324	977.041	1850.41	1680.49
SHISA4	NR_030775	798.029	0.783796	0.136165	5.75621	8.60243e-09	3.96998e-08	0.626836	0.136554	4.42409e-06	1.51077e-05	731.075	517.954	703.153	687.958	1105.63	1042.41
CROCC	NM_014675	3067.95	0.46538	0.080964	5.74799	9.03121e-09	4.15775e-08	0.373588	0.0812236	4.23503e-06	1.44903e-05	2809.95	2531.36	3023.1	2670.24	3729.14	3643.91
SHISA7	NM_001145176	25.8587	3.96915	0.690631	5.74714	9.07669e-09	4.17531e-08	1.67806	0.529971	0.00154378	0.00375264	4.68638	2.57689	17.0668	18.1307	53.4982	59.1935
MIR6893	NR_106953	173.969	1.31318	0.228744	5.74085	9.42053e-09	4.32824e-08	0.998627	0.227998	1.18688e-05	3.85705e-05	110.599	109.947	158.153	116.842	310.499	237.777
DGKA	NM_001345	2232.85	0.436407	0.076031	5.73985	9.47596e-09	4.35283e-08	1.39411	0.0794228	5.64187e-69	3.28758e-67	2372.25	2298.58	1256.12	1150.29	3113.38	3206.48
EME2	NM_001257370	1513.04	0.610646	0.10642	5.73809	9.57529e-09	4.39403e-08	0.805474	0.107619	7.18061e-14	5.13023e-13	1463.09	1206.84	1259.53	1073.74	2112.65	1962.41
ZNF878	NM_001080404	1470.73	0.478358	0.0834192	5.73439	9.78626e-09	4.48569e-08	0.505382	0.0843401	2.07026e-09	9.89904e-09	1332.81	1282.43	1278.87	1287.28	1844.11	1798.88
IQGAP3	NM_178229	9670.55	0.32629	0.0569007	5.73438	9.78686e-09	4.48569e-08	0.168991	0.0569681	0.00301288	0.0069918	8665.11	8557.84	9712.16	9495.43	10527.6	11065.2
C1RL-AS1	NR_026947	1746.43	0.454909	0.0793425	5.73348	9.83909e-09	4.50691e-08	0.840666	0.0812898	4.56904e-25	6.55961e-24	1679.6	1662.09	1260.67	1296.34	2231.19	2348.68
LOC388436	NR_160286	2621.04	0.408131	0.0711939	5.73267	9.8862e-09	4.52485e-08	0.437528	0.0717938	1.09962e-09	5.39486e-09	2311.32	2443.75	2341.57	2318.71	3137.51	3173.37
LOC79999	NR_160285	2621.04	0.408131	0.0711939	5.73267	9.8862e-09	4.52485e-08	0.437528	0.0717938	1.09962e-09	5.39486e-09	2311.32	2443.75	2341.57	2318.71	3137.51	3173.37
IQCE	NM_001287501	3728.73	0.398956	0.0695968	5.73239	9.90263e-09	4.53146e-08	0.90399	0.0708451	2.73847e-37	6.62348e-36	3783.78	3616.23	2727.28	2488.94	4842.11	4914.06
CRTC2	NM_181715	2182.19	0.583379	0.101787	5.73139	9.96087e-09	4.55354e-08	0.578321	0.102252	1.55065e-08	6.81387e-08	2100.44	1639.76	1922.86	1829.18	2684.35	2916.53
AHNAK	NM_024060	20489.3	0.366057	0.0638855	5.7299	1.00491e-08	4.59295e-08	0.933003	0.0641561	6.4982e-48	2.22639e-46	21753.2	19726.1	14299.7	13700.7	25802.9	27653.4
LOC101928674	NR_110847	364.138	0.911663	0.159108	5.72985	1.00519e-08	4.59332e-08	0.769101	0.159976	1.52749e-06	5.48414e-06	306.489	242.227	303.789	301.17	547.57	483.581
BORCS6	NM_017622	1694.97	0.621553	0.10848	5.72966	1.00634e-08	4.59673e-08	0.633801	0.109089	6.24866e-09	2.84228e-08	1586.81	1294.46	1542.84	1314.47	2343.43	2087.82
PRRT3	NR_134900	2802.4	0.418802	0.0731342	5.72648	1.02534e-08	4.67696e-08	0.717817	0.0742472	4.12638e-22	5.02488e-21	2724.66	2614.68	2093.53	2244.17	3662	3475.36
BRWD1-AS2	NR_111942	1626.95	0.487179	0.0851019	5.72466	1.03641e-08	4.7265e-08	0.406358	0.0856012	2.06342e-06	7.29224e-06	1450.9	1370.9	1550.8	1434.34	2022.44	1932.32
TUBA4A	NM_001278552	1708.56	0.451054	0.0789028	5.71657	1.08693e-08	4.94697e-08	0.535026	0.0799102	2.15183e-11	1.23308e-10	1543.69	1553	1440.44	1480.67	2134.68	2098.86
FLJ38576	NR_046264	771.038	0.675777	0.118252	5.71471	1.09889e-08	4.99689e-08	0.478888	0.118517	5.32961e-05	0.000159986	665.466	571.21	658.779	756.451	1010.17	964.151
MARVELD1	NM_031484	2273.32	0.448137	0.0784358	5.71343	1.10724e-08	5.03341e-08	0.97013	0.0803218	1.37986e-33	2.92182e-32	2280.39	2175.75	1628.17	1476.64	3110.24	2968.7
GNAZ	NM_002073	1765.33	0.455969	0.0798116	5.71306	1.10959e-08	5.04309e-08	0.470153	0.0805715	5.3718e-09	2.46458e-08	1590.56	1559.88	1607.69	1512.9	2137.83	2183.14
ANKRD52	NM_173595	4897.49	0.352037	0.06163	5.7121	1.11589e-08	5.07068e-08	0.920492	0.0627918	1.17245e-48	4.13516e-47	5022.86	4935.6	3434.98	3281.65	6293.9	6415.97
ARHGEF4	NM_015320	899.588	0.567977	0.099448	5.7113	1.12119e-08	5.0907e-08	1.07495	0.103235	2.16971e-25	3.15071e-24	866.043	828.04	614.405	578.167	1258.78	1252.09
TWIST2	NM_001271893	5102.82	0.360794	0.0632123	5.70766	1.14541e-08	5.19446e-08	0.466911	0.063653	2.21292e-13	1.51957e-12	4885.08	4643.55	4537.5	4316.1	6118.72	6115.99
CCDC106	NM_001370467	1440.43	0.476896	0.0835942	5.70489	1.16418e-08	5.27541e-08	0.772645	0.0855009	1.61475e-19	1.67382e-18	1367.49	1327.96	1118.45	1077.77	1880.83	1870.11
NLRX1	NM_001282358	1964.68	0.571137	0.100281	5.69534	1.23126e-08	5.57383e-08	0.535672	0.100738	1.05221e-07	4.27564e-07	1875.49	1483.43	1789.74	1651.9	2492.39	2495.16
TXNRD2	NM_006440	8398.86	0.358284	0.0629325	5.69315	1.24718e-08	5.64475e-08	0.176769	0.0629857	0.00500844	0.01117	7427.91	7323.51	8776.9	7955.33	9456.59	9452.9
NFIX	NM_002501	14412.1	0.351631	0.0617933	5.69044	1.26711e-08	5.73157e-08	0.241599	0.0618558	9.38953e-05	0.000272732	13003.8	12767.6	14651.3	13165.9	16521.5	16362.5
DNAJC4	NM_005528	1417.34	0.481851	0.0846984	5.68902	1.27769e-08	5.77595e-08	0.681646	0.0862558	2.73135e-15	2.15706e-14	1329.99	1272.98	1151.44	1115.04	1835.72	1798.88
LOC105372483	NR_136527	1371.92	0.536493	0.094389	5.68385	1.31693e-08	5.94747e-08	0.62295	0.0954738	6.80823e-11	3.7342e-10	1204.4	1221.44	1201.5	1084.82	1861.95	1657.42
C4orf48	NM_001168243	281.759	1.03382	0.181896	5.68358	1.31901e-08	5.95569e-08	0.842528	0.182473	3.88793e-06	1.33568e-05	226.821	176.946	252.589	208.503	437.426	388.269
KLHL17	NM_198317	661.51	0.716422	0.126066	5.68292	1.32411e-08	5.97635e-08	1.36589	0.1313	2.40826e-25	3.48822e-24	641.097	568.633	428.946	343.475	1022.76	964.151
RAC3	NM_005052	610.721	0.677859	0.119329	5.68061	1.34217e-08	6.05546e-08	1.71464	0.128523	1.33521e-40	3.66524e-39	566.115	620.171	309.478	269.945	953.526	945.089
SHMT2	NM_005412	2629.48	0.405904	0.071459	5.68024	1.34503e-08	6.06717e-08	0.637871	0.0725093	1.40407e-18	1.37238e-17	2441.6	2524.49	2176.59	2053.8	3289.61	3290.76
NDRG4	NM_020465	930.189	0.586677	0.103296	5.6796	1.35009e-08	6.08757e-08	0.997141	0.106343	6.80934e-21	7.69946e-20	891.349	823.745	684.948	606.37	1273.47	1301.25
DCAF4	NM_001352448	2847.65	0.394094	0.0694129	5.67754	1.36649e-08	6.15786e-08	0.176183	0.0694854	0.0112273	0.023453	2450.04	2463.5	2901.36	2814.28	3168.98	3287.75
LINC00235	NR_024121	1496.97	0.665633	0.117293	5.67497	1.38716e-08	6.24455e-08	0.307373	0.117057	0.00864373	0.0184642	1263.45	1059.1	1477.99	1497.79	2082.23	1601.23
FOXD4	NM_207305	687.515	0.66226	0.116803	5.66988	1.42898e-08	6.42419e-08	0.791994	0.118859	2.67727e-11	1.52345e-10	612.041	567.774	573.445	505.644	900.028	966.158
INKA1	NM_001366281	396.239	0.787137	0.13883	5.66978	1.4298e-08	6.42665e-08	1.44211	0.146951	9.84659e-23	1.24705e-21	367.412	340.149	229.833	219.582	609.46	610.997
OAF	NM_178507	1561.71	0.508914	0.0897927	5.66766	1.44761e-08	6.50283e-08	1.44971	0.0939179	9.38915e-54	3.79969e-52	1703.97	1479.99	823.758	834.01	2226.99	2301.52
XKR8	NM_018053	943.646	0.590697	0.104257	5.66576	1.46377e-08	6.57282e-08	1.14331	0.107978	3.37239e-26	5.08179e-25	938.213	838.347	605.303	605.363	1402.49	1272.16
SMARCD2	NM_001098426	2109.87	0.504963	0.089127	5.66566	1.46461e-08	6.57532e-08	0.649906	0.0900036	5.1646e-13	3.43563e-12	2058.26	1751.42	1796.57	1648.88	2726.31	2677.75
PITX1	NM_002653	2094.4	0.564983	0.0997356	5.66481	1.4719e-08	6.60675e-08	0.252322	0.0996282	0.0113208	0.0236353	1851.12	1526.38	2184.55	2009.48	2661.27	2333.63
FIS1	NM_016068	2961.87	0.382588	0.06754	5.66462	1.47353e-08	6.61276e-08	0.183922	0.0676481	0.00655181	0.0142917	2589.69	2559.71	2936.63	2972.42	3334.72	3378.04
DNAAF2	NM_001083908	2192.31	0.486034	0.0858112	5.664	1.47886e-08	6.63404e-08	0.259719	0.0858719	0.00249054	0.00585116	1935.47	1748.85	2240.3	2069.92	2704.28	2455.02
PHETA1	NM_144671	812.593	0.684737	0.120915	5.66297	1.48776e-08	6.67268e-08	0.768757	0.122398	3.36893e-10	1.73073e-09	768.566	605.568	625.783	668.82	1119.27	1087.55
HIP1R	NM_003959	1572.88	0.517978	0.0914937	5.66135	1.50183e-08	6.73045e-08	0.858256	0.0932592	3.48365e-20	3.76347e-19	1472.46	1455.94	1253.84	1061.65	2133.63	2059.73
JMJD7-PLA2G4B	NM_005090	4703.92	0.341673	0.0603877	5.65799	1.53154e-08	6.85552e-08	0.355436	0.0607532	4.90113e-09	2.25865e-08	4328.34	4335.18	4288.32	4292.94	5499.82	5478.91
CCR10	NM_016602	401.444	0.802745	0.14188	5.65789	1.53242e-08	6.85811e-08	1.02511	0.14569	1.97488e-12	1.25127e-11	337.419	331.559	281.034	292.105	546.521	620.026
HIST1H3H	NM_003536	7604.85	0.328571	0.0581326	5.65209	1.58506e-08	7.08952e-08	0.302764	0.0583316	2.09854e-07	8.2579e-07	6910.53	7027.17	6942.78	7245.21	8870.21	8633.22
ERFE	NM_001291832	1241.29	0.648064	0.11471	5.6496	1.60823e-08	7.19176e-08	0.768008	0.115838	3.3571e-11	1.89374e-10	1051.62	1083.15	1126.41	841.061	1647.95	1697.55
PRKCZ	NM_002744	10983.7	0.344455	0.060984	5.64828	1.62056e-08	7.24405e-08	0.26794	0.0610863	1.15318e-05	3.75344e-05	9956.68	9867.76	10946.7	9960.78	12499.7	12670.4
RASSF1-AS1	NR_109831	1506.69	0.475073	0.0841866	5.64309	1.67022e-08	7.45434e-08	0.472372	0.0849799	2.71903e-08	1.16711e-07	1285.94	1378.63	1347.14	1323.54	1859.85	1845.03
GAL3ST1	NM_001318103	810.619	0.611976	0.108504	5.64014	1.69916e-08	7.58049e-08	0.295062	0.108225	0.00640329	0.0139905	659.842	628.76	846.514	759.473	1005.98	963.148
RHOBTB2	NM_001160036	4048.85	0.402204	0.0713237	5.63914	1.709e-08	7.61994e-08	0.610911	0.0719734	2.10213e-17	1.91426e-16	3908.44	3714.15	3450.91	3146.68	5180.93	4891.99
ZDHHC16	NM_001287803	2827.44	0.435058	0.0771708	5.6376	1.72438e-08	7.678e-08	0.572856	0.077897	1.92347e-13	1.3252e-12	2667.49	2534.8	2441.69	2287.48	3688.23	3344.93
BEST1	NM_001139443	256.378	0.978717	0.173669	5.63553	1.74525e-08	7.76638e-08	1.29285	0.179937	6.72117e-13	4.42971e-12	212.762	194.984	160.428	167.205	374.487	428.4
ZCCHC24	NM_153367	5292.53	0.36974	0.0656126	5.6352	1.74855e-08	7.77803e-08	0.280892	0.065797	1.96289e-05	6.20627e-05	4684.5	4777.55	5256.58	4809.66	6192.15	6034.72
CCNF	NM_001761	11222.8	0.364785	0.0647504	5.63371	1.76379e-08	7.83508e-08	0.641352	0.0650476	6.2216e-23	7.96364e-22	11156.4	10472.5	9398.13	8459.97	13923.2	13926.5
RAB24	NR_109790	2404.5	0.438619	0.0778648	5.63308	1.77015e-08	7.86181e-08	0.535529	0.0786185	9.64259e-12	5.71383e-11	2268.21	2116.48	2145.87	1955.09	2968.62	2972.72
SAMHD1	NM_001363729	3718.83	0.364074	0.0646415	5.6322	1.77926e-08	7.89764e-08	0.859594	0.0659537	7.91199e-39	2.03461e-37	3690.05	3756.24	2641.94	2640.03	4890.36	4694.34
LOC107984507	NR_160736	291.852	0.941128	0.167127	5.6312	1.78956e-08	7.93875e-08	0.477732	0.165274	0.00384575	0.00873247	222.134	185.536	285.585	275.989	398.614	383.253
NTAN1	NM_001270767	2319.88	0.404851	0.0719244	5.62885	1.81419e-08	8.04486e-08	0.618629	0.0730581	2.50428e-17	2.27502e-16	2180.1	2188.64	1854.59	1911.78	2907.78	2876.4
LOC100132249	NR_135128	898.229	0.600211	0.106646	5.6281	1.82208e-08	8.07829e-08	1.68022	0.1138	2.47464e-49	8.89309e-48	836.987	965.474	417.568	435.136	1410.88	1323.33
CCDC24	NM_001349127	1202.75	0.553791	0.098445	5.62538	1.85099e-08	8.20007e-08	0.58838	0.0994485	3.29004e-09	1.54366e-08	1034.75	1059.96	1091.14	955.889	1466.48	1608.26
ATP9A	NM_006045	2754.24	0.405838	0.0721689	5.62346	1.87175e-08	8.29044e-08	0.478171	0.0728207	5.15391e-11	2.85988e-10	2568.14	2477.25	2338.15	2458.72	3255	3428.2
SHISA5	NM_001272067	5038.74	0.351309	0.062479	5.62284	1.87848e-08	8.31699e-08	0.709353	0.0632753	3.6177e-29	6.29684e-28	5043.48	4850.56	3763.8	3953.49	6352.65	6268.49
LINC00612	NR_034140	502.014	0.825118	0.146753	5.62248	1.8823e-08	8.3323e-08	0.595265	0.146903	5.07572e-05	0.000152768	386.158	377.084	499.489	396.86	738.485	614.007
APLF	NM_173545	1075.95	0.531742	0.0945909	5.62149	1.89316e-08	8.37713e-08	0.43425	0.0952109	5.09272e-06	1.72565e-05	934.464	901.91	1010.36	954.881	1299.69	1354.43
RAB34	NM_001256278	3416.92	0.436608	0.0776881	5.62001	1.90943e-08	8.44745e-08	0.262295	0.0778067	0.000748669	0.00191584	2807.14	3079.38	3457.74	3187.97	4149.78	3819.48
ZNF768	NM_024671	1735.87	0.488833	0.0870044	5.61848	1.9264e-08	8.51962e-08	0.548891	0.0878481	4.15243e-10	2.11606e-09	1614.93	1482.57	1570.15	1402.1	2170.35	2175.11
SPHK2	NM_001243876	3300.59	0.410857	0.073126	5.61848	1.92649e-08	8.51962e-08	0.236606	0.0732555	0.00123845	0.00305444	2890.56	2836.29	3374.68	3089.26	3680.88	3931.85
LOC105371038	NR_135177	824.074	0.626418	0.11152	5.61708	1.94215e-08	8.58391e-08	0.35242	0.111439	0.00156449	0.00379934	625.163	691.465	848.79	745.372	1036.4	997.259
ATP8B3	NM_001178002	1434.51	0.561939	0.10008	5.6149	1.96677e-08	8.68932e-08	0.576921	0.100853	1.06247e-08	4.74002e-08	1304.69	1178.5	1336.9	1122.09	1886.07	1778.81
FBXL19	NM_001282351	2964.58	0.435521	0.0775658	5.61486	1.96718e-08	8.68944e-08	1.05309	0.0792397	2.64824e-40	7.20877e-39	3074.26	2846.6	2045.74	1815.08	3951.52	4054.25
SOX13	NM_005686	4834.19	0.472553	0.0841795	5.61364	1.98117e-08	8.74786e-08	0.950019	0.0849633	5.02153e-29	8.70705e-28	5002.24	4336.9	3618.17	3091.28	6567.69	6388.88
UNC93B1	NM_030930	1295.74	0.631369	0.112492	5.61255	1.99365e-08	8.80125e-08	0.64836	0.113276	1.04211e-08	4.65285e-08	1214.71	983.512	1178.75	994.164	1753.9	1649.39
VPS16	NM_080413	2759.72	0.390881	0.0696474	5.61228	1.99675e-08	8.81325e-08	0.712255	0.0708756	9.24542e-24	1.2362e-22	2726.54	2595.78	2114.01	2144.45	3494.16	3483.38
DENND6B	NM_001001794	1589	0.496426	0.0885834	5.60406	2.09392e-08	9.23497e-08	0.969703	0.090831	1.31967e-26	2.0261e-25	1523.07	1521.22	1179.89	1015.32	2129.44	2165.08
MARK4	NM_001199867	4844.9	0.345736	0.0618015	5.5943	2.21519e-08	9.75282e-08	0.381672	0.0621785	8.33986e-10	4.14405e-09	4537.35	4417.64	4446.48	4288.91	5638.29	5740.76
WDR46	NM_001164267	2146.88	0.411861	0.073624	5.59411	2.21754e-08	9.75942e-08	0.29183	0.0739546	7.94456e-05	0.000233229	1877.36	1892.29	2026.4	2069.92	2508.12	2507.19
ZNF514	NM_032788	2036.67	0.463882	0.0829446	5.59267	2.23603e-08	9.83697e-08	0.958036	0.0848628	1.48318e-29	2.6257e-28	2070.44	1885.42	1456.37	1352.75	2814.42	2640.63
LRRC24	NM_001024678	1971.87	0.509912	0.091263	5.58727	2.30661e-08	1.0124e-07	0.227664	0.0912055	0.0125546	0.0260039	1730.21	1520.36	2087.84	1865.44	2400.07	2227.28
SYS1	NM_001099791	3263.72	0.388395	0.069582	5.58183	2.38004e-08	1.04383e-07	0.157899	0.0696241	0.0233369	0.0456441	2723.72	2899	3296.17	3301.79	3765.85	3595.75
PRDX2	NM_005809	3167.89	0.408841	0.0732862	5.57868	2.42347e-08	1.06226e-07	0.3707	0.0736514	4.82439e-07	1.82589e-06	2846.51	2820.83	2752.31	3064.08	3708.16	3815.47
MEF2D	NM_005920	4166.76	0.396797	0.0711305	5.57844	2.42687e-08	1.06355e-07	0.244159	0.0712638	0.000612243	0.00159015	3787.53	3505.42	4225.74	3881.98	4731.97	4867.91
TNPO2	NM_001136195	7372.85	0.354007	0.0635145	5.57364	2.49476e-08	1.0912e-07	0.431986	0.0637931	1.27303e-11	7.46229e-11	7049.25	6665.55	6761.87	6232.92	8754.82	8772.67
LPAR2	NM_004720	656.899	0.637139	0.114377	5.57054	2.53953e-08	1.10993e-07	0.675976	0.116018	5.66097e-09	2.59203e-08	583.923	533.416	548.414	538.883	853.873	882.886
SIX2	NM_016932	1818.56	0.510911	0.0917297	5.56975	2.55106e-08	1.11475e-07	1.37118	0.0949161	2.64868e-47	8.91395e-46	1814.57	1851.06	1087.73	933.729	2768.27	2456.03
AACS	NM_001319840	5873.54	0.341508	0.0613284	5.56852	2.56915e-08	1.12201e-07	0.37746	0.0616417	9.15674e-10	4.5275e-09	5556.17	5312.68	5422.7	5179.33	6846.72	6923.63
ZDHHC24	NM_001348571	1487.79	0.529341	0.0950682	5.56801	2.57662e-08	1.12485e-07	0.818188	0.0967002	2.64913e-17	2.40182e-16	1479.96	1257.52	1141.2	1098.92	2031.88	1917.27
SPATA20	NM_001258373	1670.46	0.494462	0.0888038	5.56803	2.57632e-08	1.12485e-07	0.716122	0.0901379	1.94608e-15	1.55413e-14	1559.63	1508.34	1392.65	1239.94	2258.46	2063.75
PACC1	NM_018252	1776.16	0.439366	0.0789109	5.56787	2.57874e-08	1.12534e-07	1.31374	0.082651	6.85332e-57	3.02609e-55	1883.92	1789.22	1011.49	992.15	2530.15	2450.01
MYPOP	NM_001012643	1264.29	0.494397	0.0888425	5.56487	2.62341e-08	1.1444e-07	1.41805	0.0938442	1.37699e-51	5.2817e-50	1342.18	1242.06	688.362	673.856	1805.3	1833.99
CTBP1-DT	NR_033339	1562.95	0.537636	0.0966187	5.56452	2.62874e-08	1.1465e-07	0.48273	0.0971545	6.74084e-07	2.51035e-06	1404.98	1281.57	1500.74	1291.31	2033.98	1865.1
RDH10	NM_172037	2705.86	0.448102	0.0805415	5.56362	2.64235e-08	1.152e-07	0.854849	0.0818295	1.51699e-25	2.21416e-24	2566.26	2638.73	2033.23	1894.65	3778.44	3323.86
LOC100128882	NR_148997	621.106	0.670039	0.120507	5.56016	2.69523e-08	1.17415e-07	0.370385	0.120267	0.00207212	0.00494358	482.697	492.185	624.646	576.152	734.289	816.669
IAH1	NM_001039613	2727.58	0.418708	0.0753208	5.55899	2.71335e-08	1.18092e-07	0.430091	0.075832	1.41444e-08	6.22977e-08	2547.52	2369.02	2480.38	2397.28	3403.95	3167.35
POMGNT1	NM_001243766	2270.97	0.442758	0.079703	5.5551	2.7746e-08	1.20665e-07	0.242954	0.0798219	0.00233693	0.005517	2020.77	1863.95	2329.05	2133.37	2635.05	2643.64
NKAP	NM_024528	2272.12	0.44985	0.0809875	5.55456	2.78313e-08	1.2099e-07	0.353551	0.0813261	1.37804e-05	4.44533e-05	1910.17	2058.07	2078.74	2163.59	2842.75	2579.43
PLEKHG3	NM_001308147	3867.5	0.373551	0.0672879	5.55152	2.83188e-08	1.23016e-07	0.841273	0.0684537	1.02941e-34	2.27267e-33	3941.24	3745.93	2868.36	2691.4	5031.97	4926.1
MRI1	NM_001031727	3028.61	0.489578	0.0882419	5.54814	2.88721e-08	1.25276e-07	0.476905	0.0886062	7.35373e-08	3.03089e-07	2722.79	2600.94	2928.67	2444.62	3919	3555.62
NMRAL1	NM_001351994	3470.13	0.423085	0.0762931	5.54553	2.93064e-08	1.27111e-07	0.173526	0.076302	0.022954	0.044984	3033.02	2865.5	3720.57	3293.74	4032.29	3875.67
CD276	NM_025240	1576.11	0.471358	0.0851356	5.53655	3.08485e-08	1.3347e-07	0.735647	0.0867403	2.23206e-17	2.03096e-16	1539.94	1398.39	1242.46	1203.67	2023.49	2048.7
C11orf95	NM_001144936	1086.73	0.558634	0.101127	5.52409	3.31204e-08	1.42811e-07	1.22983	0.10501	1.1113e-31	2.15489e-30	1086.3	1016.15	713.393	608.384	1589.21	1506.93
GS1-124K5.4	NR_134573	1854.55	0.514457	0.0931414	5.5234	3.32496e-08	1.4326e-07	0.316649	0.0932731	0.000686636	0.00177052	1484.64	1626.87	1740.82	1828.17	2400.07	2046.69
B3GNTL1	NM_001009905	5629.39	0.418396	0.0758941	5.51289	3.52986e-08	1.51658e-07	0.303476	0.0760219	6.55298e-05	0.000194481	4961.94	4914.98	5713.97	4984.92	6917	6283.54
ECHDC3	NM_024693	1592.02	0.618012	0.112114	5.51237	3.5404e-08	1.52082e-07	0.406601	0.112214	0.000290718	0.000792691	1336.56	1249.79	1656.62	1339.65	2176.64	1792.86
ADAM8	NM_001109	781.04	0.738445	0.13399	5.51122	3.56363e-08	1.52994e-07	0.451094	0.133863	0.000752204	0.0019237	645.783	559.184	824.896	646.66	1085.7	924.02
RAB42	NM_152304	647.69	0.682653	0.123891	5.51009	3.58642e-08	1.53914e-07	1.55699	0.130951	1.3369e-32	2.71964e-31	673.901	560.043	342.474	330.381	1033.25	946.092
WASH8P	NR_130745	18531.9	0.368273	0.0668442	5.50943	3.60007e-08	1.54471e-07	0.167184	0.066861	0.0124028	0.025713	16423.9	15895.1	19314	17840.6	22051.7	19666.3
ZNF668	NM_024706	2781.66	0.411647	0.0747212	5.50911	3.60644e-08	1.54686e-07	0.555565	0.0754906	1.8475e-13	1.27478e-12	2672.17	2486.7	2425.76	2244.17	3471.09	3390.08
BMP8A	NM_181809	1357.91	0.502635	0.0912976	5.50546	3.68212e-08	1.57754e-07	0.243356	0.0912858	0.00767885	0.0165567	1112.55	1141.56	1372.17	1326.56	1684.67	1509.93
GPI	NM_001184722	5244.93	0.357361	0.0649183	5.50478	3.6964e-08	1.5824e-07	0.953519	0.0659925	2.54681e-47	8.5838e-46	5500.87	5194.14	3612.48	3462.96	6663.14	7036
FAT2	NM_001447	76.3418	1.74579	0.317588	5.49704	3.86216e-08	1.65064e-07	1.35959	0.314415	1.53101e-05	4.9082e-05	44.9892	36.0764	52.3382	53.3847	123.78	147.482
LOC105378586	NR_147951	473.959	0.714063	0.129899	5.49704	3.86214e-08	1.65064e-07	1.00782	0.133884	5.16888e-14	3.72801e-13	406.778	415.738	349.301	322.323	695.476	654.138
ATP2A1-AS1	NR_046290	1597.89	0.465572	0.0846981	5.49684	3.86658e-08	1.65222e-07	0.29401	0.0849394	0.000537368	0.00140729	1391.85	1342.56	1470.02	1607.59	1887.12	1888.17
CAPG	NM_001256139	2925.89	0.394744	0.0718141	5.49675	3.86858e-08	1.65276e-07	0.831158	0.0731936	6.95547e-30	1.25078e-28	2890.56	2857.77	2224.38	2025.6	3761.66	3795.4
ZNF692	NM_001136036	1283.18	0.495845	0.0902456	5.49439	3.92066e-08	1.67438e-07	1.07461	0.0934291	1.29049e-30	2.37884e-29	1253.14	1247.21	795.314	877.322	1809.5	1716.61
ATP6V0B	NM_001294333	2340.09	0.457137	0.0832025	5.49426	3.92346e-08	1.67526e-07	0.214923	0.0832292	0.00981449	0.0207261	2070.44	1878.55	2447.38	2224.03	2795.54	2624.58
PANO1	NM_001293167	501.091	0.741126	0.135031	5.48857	4.05201e-08	1.72677e-07	0.30328	0.133926	0.0235414	0.0459809	373.036	373.649	500.627	510.68	678.692	569.863
ZNF765-ZNF761	NM_001350496	10571.3	0.33116	0.0603641	5.48604	4.11038e-08	1.74983e-07	0.239638	0.0604619	7.38741e-05	0.000217912	9297.78	9785.3	10500.6	9835.88	11801.1	12206.9
CABYR	NM_001308231	1807.8	0.454694	0.0828992	5.4849	4.13694e-08	1.7605e-07	0.389086	0.0833972	3.07929e-06	1.06949e-05	1672.1	1503.18	1656.62	1665	2156.71	2193.17
LOC102724094	NR_120519	252.795	0.935933	0.170742	5.48156	4.2159e-08	1.79308e-07	0.789876	0.171877	4.31508e-06	1.47576e-05	188.392	188.972	205.94	211.524	358.752	363.187
BBS1	NM_024649	4637.86	0.36517	0.0666302	5.48055	4.24015e-08	1.80305e-07	0.171386	0.0667061	0.0101911	0.0214538	4116.52	3992.46	4717.27	4557.85	5018.34	5424.73
ESPNL	NM_194312	363.008	0.877991	0.160274	5.47805	4.30031e-08	1.82761e-07	0.784985	0.161514	1.1729e-06	4.27028e-06	290.555	267.137	339.061	256.851	508.757	515.685
B4GALT7	NM_007255	3445.69	0.37915	0.0692498	5.47511	4.37236e-08	1.85719e-07	0.373514	0.0696567	8.22064e-08	3.37476e-07	3167.99	3087.97	3265.45	3016.74	4107.82	4028.17
COPS6	NM_006833	1148.91	0.543572	0.0992813	5.47507	4.37343e-08	1.8573e-07	0.243198	0.0991271	0.0141514	0.0289763	921.342	946.576	1237.91	1064.67	1359.48	1363.46
THAP3	NM_138350	2028.72	0.507569	0.0927116	5.4747	4.38245e-08	1.86079e-07	0.916609	0.0942375	2.3225e-22	2.88212e-21	2018.89	1814.99	1575.84	1313.47	2747.29	2701.83
LOC100505942	NR_104656	977.51	0.55958	0.102253	5.47252	4.4369e-08	1.88355e-07	1.05144	0.105564	2.27667e-23	2.988e-22	875.416	965.474	649.677	659.755	1424.52	1290.22
RDH13	NM_138412	1807.02	0.49788	0.0910457	5.46846	4.53973e-08	1.92649e-07	0.398317	0.0914217	1.31903e-05	4.26219e-05	1677.72	1435.33	1719.2	1615.64	2253.22	2141
MAMSTR	NM_001130915	1668.83	0.440375	0.0805716	5.46563	4.6126e-08	1.95523e-07	1.44715	0.0850668	6.69948e-65	3.60002e-63	1790.2	1717.92	854.479	890.417	2427.35	2332.62
PNP	NM_000270	2944.86	0.467007	0.0855308	5.4601	4.7586e-08	2.01337e-07	0.356338	0.0857569	3.24994e-05	0.00010009	2687.17	2417.98	2689.73	2820.32	3267.58	3786.38
IL10RB	NM_000628	3883.68	0.350152	0.0641583	5.45762	4.82549e-08	2.04053e-07	0.590954	0.0649543	9.20153e-20	9.72392e-19	3750.98	3715.01	3209.7	3109.41	4832.67	4684.31
RARG	NM_001243730	5615.87	0.364044	0.0667581	5.45318	4.94769e-08	2.09143e-07	0.455617	0.0671219	1.1377e-11	6.69975e-11	5454.01	4993.15	5031.3	4773.4	6619.09	6824.3
IL17RC	NM_001203264	1946.18	0.411531	0.0754714	5.45281	4.95811e-08	2.09489e-07	0.64587	0.0768217	4.1925e-17	3.74155e-16	1823.94	1847.63	1572.42	1549.16	2463.01	2420.91
PLSCR3	NM_001369420	1773.22	0.462758	0.0848768	5.45211	4.97764e-08	2.10253e-07	0.698312	0.0862199	5.53224e-16	4.57187e-15	1599.93	1695.59	1433.61	1366.85	2383.29	2160.06
UFSP1	NM_001015072	1705.4	0.507874	0.093203	5.44911	5.06219e-08	2.13666e-07	0.63451	0.0941899	1.62242e-11	9.42032e-11	1566.19	1498.89	1479.12	1329.58	2333.99	2024.62
PPIL6	NM_001286360	639.64	0.643465	0.118114	5.44783	5.09876e-08	2.1513e-07	1.32591	0.123975	1.07451e-26	1.65865e-25	627.975	577.223	368.643	381.751	992.339	889.909
GCLM	NM_001308253	2656.37	0.408561	0.0750011	5.44741	5.11094e-08	2.15604e-07	0.748259	0.0762354	9.6932e-23	1.22831e-21	2628.12	2484.12	2106.05	1934.94	3450.11	3334.9
AP1S1	NM_001283	753.557	0.640276	0.117547	5.44698	5.12334e-08	2.16087e-07	0.747418	0.119285	3.70872e-10	1.90058e-09	702.957	594.402	606.441	597.304	958.771	1061.47
TSSK6	NM_032037	399.284	0.830427	0.152625	5.44096	5.29935e-08	2.23221e-07	0.376698	0.151257	0.0127585	0.0263831	287.744	289.47	440.324	351.533	536.031	490.603
WFIKKN1	NM_053284	321.007	0.841293	0.154672	5.43922	5.35155e-08	2.25357e-07	1.31391	0.161733	4.5134e-16	3.74894e-15	268.061	280.022	208.215	187.35	510.855	471.541
LLGL1	NM_004140	2256.19	0.460176	0.0846212	5.43807	5.38622e-08	2.26713e-07	1.08026	0.0866574	1.14658e-35	2.61761e-34	2314.13	2158.57	1553.08	1358.79	3187.86	2964.69
C1QTNF12	NM_001014980	161.944	1.31694	0.24219	5.43763	5.39929e-08	2.27179e-07	0.535762	0.235783	0.0230704	0.0451769	104.975	81.6014	190.011	130.944	244.413	219.718
PPDPF	NM_024299	2414.48	0.516682	0.0950656	5.435	5.47954e-08	2.30343e-07	0.263201	0.0950695	0.00563127	0.0124373	1942.04	2055.5	2621.46	2147.48	3009.53	2710.86
DTX2	NM_001102594	13150.4	0.321768	0.0592417	5.43144	5.5902e-08	2.34951e-07	0.155577	0.0592849	0.00868484	0.018545	11940.9	11458.6	13626.1	12632	14484.4	14760.2
CEBPD	NM_005195	3280.21	1.05248	0.193856	5.42919	5.66105e-08	2.37754e-07	1.38607	0.194334	9.86074e-13	6.38985e-12	2884	2204.96	2126.53	1911.78	5722.21	4831.79
IL17RA	NM_014339	4193.44	0.426627	0.0785909	5.42846	5.68436e-08	2.38645e-07	0.237286	0.0786685	0.00255894	0.0060001	3817.52	3404.07	4217.78	4015.94	5125.33	4579.97
TSPAN17	NM_130465	1826.2	0.477113	0.0880191	5.42056	5.94112e-08	2.48874e-07	0.550018	0.0888433	5.9832e-10	3.00996e-09	1683.35	1594.23	1672.55	1445.42	2320.35	2241.33
TMIE	NM_001370525	310.407	0.937243	0.173037	5.41645	6.0795e-08	2.54296e-07	0.743068	0.173545	1.85478e-05	5.87505e-05	210.887	247.381	287.86	237.713	477.288	401.312
MON1A	NM_032355	1058.06	0.554052	0.102344	5.41362	6.17647e-08	2.58258e-07	1.04769	0.105409	2.80812e-23	3.66438e-22	1051.62	945.717	757.767	661.769	1494.8	1436.7
SELENON	NM_020451	2400.38	0.393508	0.0726967	5.41302	6.19709e-08	2.59025e-07	1.04721	0.0749711	2.4382e-44	7.53759e-43	2502.53	2381.04	1582.66	1521.97	3226.67	3187.42
NTHL1	NM_001318194	618.672	0.700381	0.129435	5.41106	6.26536e-08	2.61591e-07	2.54256	0.146771	3.13872e-67	1.77011e-65	678.588	600.415	155.877	199.437	1103.53	974.184
ZC3H8	NM_032494	3401.2	0.466039	0.0862083	5.40597	6.44596e-08	2.68688e-07	0.584961	0.086727	1.53178e-11	8.90761e-11	3076.14	3102.57	3079.99	2612.83	4530.56	4005.09
PELI3	NM_001243135	1033.31	0.548983	0.101575	5.40469	6.49189e-08	2.70504e-07	0.514321	0.102427	5.13139e-07	1.93887e-06	948.523	829.758	940.951	880.344	1307.03	1293.23
ABR	NM_001322841	22820.8	0.361603	0.0669197	5.40354	6.53378e-08	2.72149e-07	0.489034	0.067019	2.94381e-13	2.00035e-12	21637	21146.8	21007	18163.9	27533.7	27436.7
RILPL2	NR_130703	1307.51	0.518966	0.0960488	5.40315	6.548e-08	2.72642e-07	0.540472	0.0969418	2.47217e-08	1.06496e-07	1230.64	1065.11	1169.65	1091.87	1636.41	1651.4
HRAT92	NR_033963	277.695	0.989285	0.183145	5.40165	6.60315e-08	2.74737e-07	1.29403	0.188576	6.7841e-12	4.07403e-11	252.127	187.254	195.7	160.154	439.524	431.41
CTSA	NM_001167594	2117.23	0.417797	0.0773486	5.40148	6.60938e-08	2.74947e-07	0.732721	0.0787829	1.39771e-20	1.54594e-19	2107.93	1938.68	1642.97	1609.6	2683.3	2720.89
FOXP4	NM_001012427	5133.85	0.338211	0.0626172	5.40125	6.61772e-08	2.75243e-07	0.694171	0.0633914	6.60442e-28	1.08646e-26	5127.84	4986.28	4056.21	3847.73	6291.8	6493.22
LIPA	NM_001288979	2008.51	0.436052	0.080737	5.40089	6.63111e-08	2.7575e-07	0.598354	0.0817771	2.53786e-13	1.73641e-12	1852.99	1859.65	1590.63	1725.43	2415.81	2606.52
SNORA10	NR_002327	435.998	0.752016	0.13941	5.39427	6.88037e-08	2.8575e-07	0.370705	0.138554	0.00746116	0.0161133	339.294	316.957	434.635	420.027	586.382	518.695
SLC4A11	NR_135000	1670.81	0.519148	0.0962499	5.39375	6.9002e-08	2.86469e-07	1.16927	0.0988126	2.62771e-32	5.24714e-31	1763.95	1501.47	1101.38	980.063	2411.61	2266.41
ADI1	NM_018269	3814.98	0.492705	0.0913652	5.3927	6.94071e-08	2.88098e-07	0.440335	0.091598	1.53018e-06	5.49294e-06	3574.77	3071.65	3679.61	3213.16	4977.43	4373.29
ZNF354A	NM_005649	2847.85	0.414734	0.0769167	5.39199	6.96834e-08	2.89192e-07	0.523649	0.0775802	1.48074e-11	8.63282e-11	2694.67	2545.96	2545.23	2315.69	3608.5	3377.04
SH3GLB2	NM_001369914	1889.88	0.468995	0.086992	5.39124	6.99723e-08	2.90338e-07	0.475	0.0876261	5.93471e-08	2.4661e-07	1673.04	1680.99	1764.71	1577.37	2440.99	2202.2
SLC16A13	NM_201566	2296.52	0.389989	0.0723548	5.38995	7.04754e-08	2.92266e-07	0.226373	0.072566	0.0018113	0.00435875	1983.28	2033.16	2244.86	2254.25	2634	2629.59
STAT5A	NM_003152	861.695	0.598436	0.111039	5.38945	7.06751e-08	2.93041e-07	0.369917	0.111152	0.000874603	0.00221091	717.016	685.452	894.301	750.408	1060.52	1062.47
S1PR2	NM_004230	615.005	0.654354	0.121508	5.38528	7.23327e-08	2.99533e-07	0.304993	0.121001	0.0117164	0.0244032	513.627	445.801	622.37	599.319	759.464	749.449
TMEM161A	NM_001256766	1826.01	0.425673	0.0790487	5.38494	7.2468e-08	3.00038e-07	0.830801	0.0809657	1.05458e-24	1.4887e-23	1812.69	1723.94	1334.63	1335.63	2317.21	2431.95
CCDC96	NM_153376	408.88	0.778786	0.144731	5.3809	7.41124e-08	3.06679e-07	0.44283	0.144162	0.002128	0.00506628	319.611	297.201	392.537	385.78	568.549	489.6
TCAP	NM_003673	546.727	0.692919	0.128855	5.37751	7.5521e-08	3.12111e-07	0.664911	0.130219	3.28877e-07	1.26445e-06	440.52	461.263	492.662	428.085	692.329	765.502
PSPN	NM_004158	312.94	0.826601	0.153781	5.37517	7.65098e-08	3.16026e-07	1.09574	0.158804	5.20207e-12	3.16064e-11	265.249	255.971	211.629	220.59	464.7	459.502
ROGDI	NR_046480	1481.25	0.504406	0.0938524	5.37446	7.68125e-08	3.17161e-07	0.844326	0.0956711	1.09168e-18	1.07395e-17	1469.65	1300.47	1143.48	1045.53	2038.18	1890.18
PARP16	NM_001316943	2231.32	0.440343	0.0819361	5.37422	7.6915e-08	3.17527e-07	0.560782	0.082763	1.23752e-11	7.26694e-11	1985.15	2099.3	1962.68	1796.95	2895.2	2648.66
LOC105373383	NR_131982	1523.97	0.494269	0.0919958	5.37274	7.75506e-08	3.19977e-07	0.705285	0.0933732	4.24056e-14	3.07599e-13	1458.4	1335.69	1266.36	1148.28	2054.96	1880.14
UBQLN2	NM_013444	1524.62	0.45971	0.0856224	5.36904	7.91553e-08	3.26421e-07	0.252905	0.0857667	0.00319062	0.00736376	1255.95	1335.69	1450.68	1540.1	1811.59	1753.73
LINC01588	NR_126498	961.019	0.536206	0.0999086	5.36697	8.00725e-08	3.30024e-07	0.307826	0.10002	0.00208634	0.0049749	762.942	828.899	909.093	955.889	1145.49	1163.8
CFB	NM_001710	367.416	0.814283	0.151726	5.36681	8.01397e-08	3.30241e-07	1.85765	0.164405	1.32346e-29	2.35208e-28	305.552	373.649	160.428	169.219	615.753	579.895
TMEM246	NM_001303107	879.699	0.571614	0.106512	5.36664	8.02177e-08	3.30503e-07	0.320057	0.106529	0.00266094	0.00622581	704.831	730.118	911.368	798.756	1085.7	1047.42
SUGP1	NM_172231	7394.18	0.341789	0.0637004	5.36558	8.06898e-08	3.32388e-07	0.268762	0.0638484	2.56072e-05	7.99117e-05	6441.9	6922.38	7265.91	6795.98	8532.43	8406.48
PKD1P6-NPIPP1	NR_123721	8193.64	0.352288	0.0656916	5.36276	8.19577e-08	3.37367e-07	0.515575	0.066	5.6403e-15	4.34004e-14	7665.04	7844.04	7327.35	6526.03	9986.33	9813.07
HMBS	NM_001258209	3145.35	0.362753	0.0676561	5.36171	8.2438e-08	3.39221e-07	0.255119	0.0679214	0.000172583	0.000485393	2782.77	2828.56	2953.7	3091.28	3596.97	3618.83
TRADD	NM_001323552	1208.85	0.501367	0.0935463	5.35957	8.34221e-08	3.43209e-07	0.968346	0.0963138	8.81524e-24	1.18145e-22	1205.34	1105.48	872.683	799.764	1615.43	1654.41
TRMU	NR_104241	5721.96	0.348261	0.0650174	5.35642	8.48869e-08	3.49109e-07	0.392887	0.0653309	1.81213e-09	8.71964e-09	5522.43	5066.16	5220.17	5045.36	6806.86	6670.8
SIN3B	NM_001297595	6415.93	0.333985	0.0623784	5.35418	8.59469e-08	3.53341e-07	0.436852	0.0627279	3.30201e-12	2.0466e-11	6209.45	5852.11	5770.86	5461.36	7554.78	7646.99
C21orf58	NM_001286476	13619.5	0.302789	0.0565564	5.35376	8.61463e-08	3.54033e-07	0.191522	0.056627	0.000719162	0.00184624	12567	12093.3	13695.6	12943.3	15137.9	15279.9
TMEM35B	NM_001195156	1869.47	0.518837	0.0970251	5.34745	8.92017e-08	3.66193e-07	0.429273	0.0973909	1.0446e-05	3.42006e-05	1735.83	1472.26	1810.22	1603.56	2393.78	2201.19
FAM219B	NR_135849	2918.2	0.420124	0.0785911	5.34569	9.00725e-08	3.69635e-07	0.543759	0.0792531	6.83587e-12	4.10404e-11	2803.39	2574.31	2574.81	2362.02	3734.38	3460.31
NDUFB2	NM_004546	2157.15	0.414839	0.0776561	5.342	9.19255e-08	3.76832e-07	0.332594	0.0780575	2.03618e-05	6.42821e-05	1987.02	1829.59	2043.47	1996.39	2504.97	2581.44
RFK	NM_018339	1641.44	0.613949	0.114949	5.34106	9.24031e-08	3.78653e-07	0.576847	0.115428	5.80937e-07	2.18381e-06	1430.28	1338.26	1630.45	1212.74	2234.34	2002.55
RRAD	NM_001128850	148.516	1.30521	0.244408	5.34028	9.28049e-08	3.80231e-07	1.39779	0.249514	2.1183e-08	9.18426e-08	118.097	84.1783	110.365	79.5734	259.099	239.784
SWI5	NM_001318092	2965.58	0.381063	0.0714697	5.33181	9.72376e-08	3.97678e-07	0.353128	0.0718857	8.99919e-07	3.31294e-06	2716.23	2640.45	2715.9	2744.78	3623.19	3352.96
ZNF500	NM_021646	4797.32	0.349424	0.065572	5.32886	9.8833e-08	4.03912e-07	0.420806	0.0659772	1.79357e-10	9.45722e-10	4464.24	4458.01	4433.96	4060.26	5693.88	5673.54
MARCHF4	NM_020814	1750.4	0.438454	0.082301	5.32745	9.96028e-08	4.06694e-07	0.25069	0.0824824	0.00237118	0.00559437	1543.69	1462.81	1679.37	1743.57	1972.09	2100.87
ZNF425	NM_001001661	4020.01	0.366673	0.0688403	5.32643	1.00163e-07	4.08836e-07	0.306858	0.0691124	8.99674e-06	2.9686e-05	3781.91	3459.04	3710.33	3834.63	4619.72	4714.41
POLR2H	NM_001278700	3662.37	0.369395	0.0693557	5.32609	1.00347e-07	4.09511e-07	0.96106	0.0707886	5.52212e-42	1.56293e-40	3850.33	3585.31	2507.68	2426.49	4928.13	4676.28
LHX3	NM_178138	251.357	0.998394	0.187457	5.32598	1.00408e-07	4.09689e-07	1.38374	0.194286	1.0624e-12	6.8708e-12	209.013	191.549	178.633	128.929	423.789	376.23
ENGASE	NM_001042573	1650.41	0.499349	0.0937686	5.32534	1.00766e-07	4.11075e-07	1.14387	0.0963928	1.76088e-32	3.55358e-31	1666.48	1576.2	1138.93	937.758	2305.67	2277.44
PRRT3-AS1	NR_046734	1058.66	0.53181	0.0998732	5.32485	1.01035e-07	4.12097e-07	1.59943	0.106139	2.5805e-51	9.81539e-50	1156.6	1017.01	532.485	504.637	1611.24	1530
FOXD4L1	NM_012184	934.246	0.542312	0.101939	5.31995	1.03797e-07	4.22833e-07	0.625234	0.103398	1.4769e-09	7.17018e-09	829.489	818.591	827.172	730.263	1200.04	1199.92
P2RX4	NM_001256796	1886.99	0.443074	0.0833368	5.31667	1.05685e-07	4.29987e-07	0.357177	0.0837585	2.0047e-05	6.33496e-05	1706.78	1602.82	1837.53	1676.08	2303.57	2195.17
PWWP3A	NM_001369793	3402.81	0.347562	0.0653722	5.31667	1.05684e-07	4.29987e-07	0.518497	0.0661288	4.47997e-15	3.48249e-14	3261.72	3197.92	2905.91	2832.41	4122.51	4096.39
LOC440346	NR_148970	2069.61	0.397652	0.0748372	5.31355	1.07508e-07	4.37091e-07	0.274918	0.0751666	0.000254737	0.000699605	1834.25	1811.55	1992.27	1977.25	2363.36	2438.97
SH3GL1P1	NR_033412	345.625	0.809644	0.152517	5.30855	1.10501e-07	4.4862e-07	0.922839	0.155644	3.04513e-09	1.43377e-08	279.308	284.317	283.309	238.72	503.512	484.584
C12orf76	NR_148514	1649.28	0.468616	0.0882869	5.30788	1.1091e-07	4.50201e-07	0.602752	0.0893729	1.53835e-11	8.94354e-11	1579.31	1424.16	1426.79	1310.44	2127.34	2027.63
TRIM16L	NM_001353219	5690.83	0.316137	0.0596436	5.30044	1.15526e-07	4.67688e-07	0.43633	0.0600742	3.7806e-13	2.54768e-12	5417.45	5371.09	4934.59	4990.97	6585.52	6845.37
MED25	NM_030973	3647.26	0.370599	0.0699506	5.29801	1.17074e-07	4.73701e-07	0.947205	0.0713482	3.19824e-40	8.64398e-39	3781.91	3602.49	2586.19	2367.06	4714.13	4831.79
SNAPC2	NM_003083	952.03	0.52154	0.098481	5.29584	1.18469e-07	4.79005e-07	0.82148	0.100981	4.11831e-16	3.43202e-15	914.781	844.36	723.633	705.081	1268.22	1256.11
MBD6	NM_052897	1598.43	0.439509	0.0830378	5.29288	1.20403e-07	4.86478e-07	0.371522	0.0835902	8.80678e-06	2.90929e-05	1449.03	1368.33	1512.12	1441.39	1893.42	1926.3
LDLRAP1	NM_015627	2073.16	0.484014	0.0914503	5.29264	1.2056e-07	4.86991e-07	0.795964	0.0927103	9.04488e-18	8.43547e-17	2124.8	1758.3	1605.42	1521.97	2710.57	2717.88
LINC01521	NR_120386	2447.87	0.379471	0.0716981	5.29263	1.20572e-07	4.86991e-07	0.946336	0.0736979	9.69408e-38	2.40337e-36	2456.6	2478.97	1622.49	1708.31	3244.51	3176.38
FCHSD1	NM_033449	2214.2	0.394493	0.074557	5.29116	1.21546e-07	4.90837e-07	0.368238	0.0750964	9.41291e-07	3.45575e-06	2026.39	1960.15	2038.92	2020.56	2557.42	2681.76
PRRT2	NM_001256443	679.911	0.65279	0.123463	5.28734	1.24108e-07	5.0074e-07	2.42498	0.138842	2.61233e-68	1.49923e-66	777.939	646.799	193.424	222.604	1160.18	1078.52
CREB3L1	NM_052854	2544.13	0.424372	0.0802746	5.2865	1.24679e-07	5.02867e-07	0.898742	0.0817977	4.39519e-28	7.3095e-27	2488.47	2496.14	1930.83	1659.96	3350.45	3338.91
LOC100286925	NR_147620	656.427	0.621355	0.11755	5.28588	1.25103e-07	5.04485e-07	0.55654	0.118566	2.68016e-06	9.37871e-06	576.425	523.108	547.276	601.334	826.599	863.823
ESRP2	NM_001365264	543.045	0.665919	0.126053	5.28284	1.27198e-07	5.12662e-07	0.305977	0.125436	0.0147156	0.0300242	419.9	421.75	574.583	506.651	668.203	667.181
IDH2-DT	NR_149130	1417.52	0.480254	0.0909362	5.28123	1.28323e-07	5.16646e-07	0.227032	0.0909431	0.0125457	0.0259879	1208.15	1163.89	1330.07	1494.77	1621.73	1686.51
SLC45A4	NM_001286646	1560.52	0.468503	0.0887378	5.27963	1.29446e-07	5.20986e-07	0.325387	0.0890551	0.00025842	0.000709123	1344.99	1339.12	1556.49	1409.16	1778.03	1935.33
TYSND1	NR_073581	3792.38	0.375946	0.0712536	5.27616	1.31915e-07	5.30456e-07	0.633637	0.0720214	1.39406e-18	1.36318e-17	3697.55	3562.12	3201.74	2872.7	4752.95	4667.25
HINFP	NM_001351972	4586.48	0.329599	0.0625023	5.27339	1.33926e-07	5.38066e-07	0.319901	0.062831	3.55327e-07	1.36361e-06	4130.57	4301.68	4187.06	4302	5294.22	5303.33
DUSP18	NM_001304795	1346.76	0.464607	0.0881196	5.27246	1.34606e-07	5.4051e-07	0.781306	0.0901283	4.36603e-18	4.14655e-17	1297.19	1242.06	991.013	1046.54	1803.2	1700.56
ATN1	NM_001007026	8516.79	0.30976	0.0587528	5.27226	1.34756e-07	5.41019e-07	0.78648	0.0593587	4.53489e-40	1.21699e-38	8606.07	8667.79	6421.68	5994.2	10638.8	10772.2
PLIN1	NM_001145311	416.452	0.732201	0.138915	5.27084	1.35803e-07	5.44936e-07	1.04886	0.143377	2.56633e-13	1.75432e-12	353.353	367.636	301.514	278.003	628.341	569.863
RPS6KA1	NM_002953	4977.19	0.358816	0.0681054	5.26854	1.37514e-07	5.51606e-07	0.468721	0.0685294	7.93515e-12	4.74402e-11	4677.01	4628.09	4521.57	4103.57	6122.92	5809.99
PSORS1C1	NM_014068	2867.82	0.365085	0.0693122	5.26726	1.38477e-07	5.5498e-07	0.310353	0.0697004	8.48096e-06	2.80695e-05	2624.37	2548.54	2694.28	2678.3	3262.34	3399.11
ARL8A	NM_138795	1331.36	0.530953	0.100811	5.26681	1.38813e-07	5.56229e-07	0.333913	0.100984	0.000944345	0.00237273	1205.34	1019.59	1343.73	1206.7	1595.5	1617.29
NARF	NM_001038618	8835.3	0.393866	0.0748232	5.26395	1.40991e-07	5.64461e-07	0.217345	0.0748691	0.00369601	0.00842352	8248.96	7143.99	9113.68	8282.69	10279	9943.5
CERK	NM_022766	5944.69	0.313452	0.05956	5.2628	1.41881e-07	5.67625e-07	0.882546	0.0605412	3.90001e-48	1.34633e-46	6172.9	6055.68	4198.44	4045.15	7698.49	7497.5
DENND10	NR_130122	3268.63	0.43496	0.0826931	5.25993	1.44112e-07	5.76044e-07	0.573893	0.083282	5.54193e-12	3.35461e-11	3229.85	2786.47	2870.64	2593.69	4110.97	4020.14
DUSP7	NM_001947	1310.47	0.473925	0.0902077	5.2537	1.49071e-07	5.94926e-07	0.828374	0.0923788	3.04298e-19	3.09653e-18	1244.7	1234.33	1024.01	916.606	1747.61	1695.54
CYB561D1	NM_001134402	1794.16	0.474766	0.0904245	5.25042	1.51756e-07	6.05217e-07	0.329767	0.0906915	0.00027676	0.000756805	1631.8	1448.21	1806.81	1599.53	2132.58	2146.01
VKORC1	NM_206824	2217.16	0.41007	0.0781087	5.25	1.521e-07	6.06485e-07	0.628785	0.0792165	2.06203e-15	1.64328e-14	2134.18	2038.32	1880.76	1706.3	2769.32	2774.07
LINC01615	NR_132623	350.511	0.83461	0.159016	5.24859	1.53264e-07	6.10911e-07	0.555476	0.158833	0.000470129	0.00124219	267.124	259.407	281.034	356.57	480.435	458.499
MAN2B1	NM_001173498	2354.9	0.409362	0.0781092	5.24089	1.59804e-07	6.35978e-07	0.485668	0.0788234	7.20718e-10	3.60264e-09	2269.14	2044.33	2008.2	2081	2832.26	2894.46
TTLL13P	NR_104604	742.746	0.5666	0.108144	5.23932	1.61165e-07	6.41172e-07	0.918901	0.111407	1.60898e-16	1.38179e-15	677.65	687.17	555.241	514.709	1038.49	983.213
SNPH	NM_014723	1015.22	0.52211	0.0996634	5.23874	1.61679e-07	6.4288e-07	1.33368	0.104604	3.12781e-37	7.55716e-36	1063.81	962.897	606.441	548.956	1444.45	1464.79
TNNT1	NM_001291774	1214.11	0.465083	0.0887834	5.23839	1.6198e-07	6.4385e-07	1.04057	0.0921505	1.43645e-29	2.54693e-28	1191.28	1195.68	827.172	775.589	1638.51	1656.41
CTDSP1	NM_001206878	2381.36	0.408018	0.0778939	5.23812	1.62219e-07	6.44688e-07	0.510087	0.0786597	8.88866e-11	4.82533e-10	2191.35	2192.93	2147.01	1939.98	2830.16	2986.76
SLX4	NM_032444	3795.25	0.407069	0.0777154	5.23794	1.62377e-07	6.45203e-07	0.322892	0.0779409	3.43119e-05	0.00010543	3484.79	3240.01	3815	3315.9	4482.31	4433.49
DTD2	NM_080664	3120.49	0.370725	0.07078	5.23771	1.6258e-07	6.45564e-07	0.481866	0.0714338	1.52367e-11	8.86274e-11	2826.82	2989.19	2662.42	2722.62	3874.95	3646.92
SLC66A2	NM_001146345	4226.03	0.358872	0.0685881	5.23228	1.67429e-07	6.64234e-07	0.16974	0.0686749	0.0134494	0.0276711	3780.97	3627.4	4406.65	4041.12	4811.69	4688.32
GTPBP6	NM_012227	1380.48	0.479844	0.0917852	5.2279	1.71442e-07	6.79211e-07	0.256421	0.0918836	0.00525924	0.0116801	1178.16	1146.71	1432.48	1283.25	1673.13	1569.13
IMPACT	NM_018439	3556.53	0.34726	0.0664493	5.22595	1.73265e-07	6.85955e-07	0.153633	0.0665481	0.0209659	0.041448	3102.38	3144.66	3544.21	3599.94	4076.35	3871.65
TRAF3	NM_003300	7798.57	0.309833	0.0593195	5.22312	1.75935e-07	6.96042e-07	0.824383	0.0600137	6.12912e-43	1.79263e-41	7824.38	8092.28	5725.35	5419.05	9736.67	9993.66
RBM45	NM_001365578	2048.27	0.407548	0.0780295	5.22301	1.76042e-07	6.96345e-07	0.268431	0.0783096	0.000608447	0.00158107	1737.71	1846.77	2027.54	1921.85	2400.07	2355.7
MEOX1	NM_001040002	217.231	1.07119	0.205144	5.22164	1.77347e-07	7.01258e-07	0.860074	0.205606	2.87541e-05	8.91823e-05	168.71	137.434	204.802	150.082	305.254	337.102
ARHGEF18	NM_001367823	7937.68	0.330986	0.0634038	5.22028	1.78651e-07	7.06173e-07	0.159074	0.0634665	0.0121959	0.0253209	7189.84	6882.01	8283.1	7571.56	8881.75	8817.82
C4B	NM_001242823_C4B	1755.3	0.448171	0.0859192	5.2162	1.82635e-07	7.20798e-07	0.443913	0.0865782	2.93911e-07	1.13731e-06	1603.68	1523.8	1665.72	1472.61	2120	2146.01
LMBR1L	NM_018113	2192.32	0.411504	0.0788936	5.21594	1.82889e-07	7.21673e-07	0.904528	0.0807335	3.90282e-29	6.78276e-28	2276.64	2050.34	1529.19	1544.13	2920.37	2833.26
ZHX1-C8orf76	NM_001204180	6253.21	0.324937	0.0623062	5.21517	1.83645e-07	7.24408e-07	0.284395	0.0625168	5.38784e-06	1.82348e-05	5776.43	5657.98	6059.86	5702.09	7324	6998.87
FOXD4L3	NM_199135	997.718	0.499407	0.095769	5.2147	1.84114e-07	7.26002e-07	0.775132	0.0980892	2.73758e-15	2.16123e-14	952.272	895.898	766.869	759.473	1295.49	1316.3
ATG9A	NM_024085	1594.1	0.43036	0.0826249	5.20859	1.9028e-07	7.49153e-07	1.48248	0.0874184	1.6684e-64	8.86078e-63	1751.77	1628.59	818.07	811.851	2313.01	2241.33
ALKBH7	NM_032306	443.257	0.701969	0.134844	5.20579	1.93178e-07	7.60167e-07	0.602216	0.135935	9.41586e-06	3.09882e-05	352.416	366.777	365.23	404.918	584.284	585.915
CIZ1	NM_012127	4918.74	0.322831	0.0620499	5.20276	1.96346e-07	7.72233e-07	0.582533	0.0627223	1.57968e-20	1.73872e-19	4823.22	4739.75	4094.9	3894.06	5927.81	6032.72
BLACAT1	NR_103783	2915.74	0.365756	0.0703119	5.2019	1.97257e-07	7.75682e-07	0.616803	0.0713046	5.13851e-18	4.86195e-17	2806.2	2784.76	2430.32	2269.35	3552.91	3650.93
ZDHHC1	NM_013304	1226.31	0.500421	0.096202	5.20178	1.97394e-07	7.76086e-07	0.571487	0.0973241	4.30568e-09	1.99716e-08	1147.23	1038.49	1090	991.143	1587.11	1503.92
LOC143666	NR_026967	956.442	0.569943	0.109605	5.19995	1.99338e-07	7.83191e-07	1.01189	0.112539	2.44122e-19	2.5077e-18	953.209	828.899	680.397	631.551	1403.54	1241.06
PDIA4	NM_001371245	3831.71	0.338734	0.0651633	5.19824	2.01186e-07	7.89905e-07	0.403938	0.0656616	7.65993e-10	3.81807e-09	3634.76	3504.57	3384.92	3437.77	4599.79	4428.47
LOC100288846	NR_038935	1252.85	0.515805	0.0993135	5.19371	2.06146e-07	8.08545e-07	0.398048	0.0997534	6.59847e-05	0.000195704	1120.04	1018.73	1203.78	1117.05	1623.83	1433.69
PIN1	NM_006221	2741.18	0.413742	0.0796979	5.19138	2.08745e-07	8.18031e-07	0.311474	0.0799698	9.82428e-05	0.000284815	2488.47	2340.67	2760.27	2425.48	3250.8	3181.4
PLAUR	NM_001005376	5066.52	0.359133	0.0692429	5.18657	2.14202e-07	8.37403e-07	0.266574	0.0694207	0.000123042	0.000351744	4580.47	4497.53	4802.6	4876.14	5488.28	6154.11
WDR5	NM_017588	4332.86	0.339704	0.0655594	5.18162	2.19963e-07	8.59062e-07	0.331978	0.0658948	4.7042e-07	1.78337e-06	4073.4	3874.78	4109.69	3881.98	5052.95	5004.36
LOC100129034	NR_027406	4880.65	0.325743	0.0629046	5.17836	2.23841e-07	8.73883e-07	0.340282	0.0632426	7.42458e-08	3.05898e-07	4421.13	4607.47	4484.02	4455.11	5530.24	5785.91
SPACA9	NM_001316898	859.762	0.534722	0.103275	5.17767	2.24678e-07	8.77001e-07	0.41099	0.103866	7.59167e-05	0.000223589	749.821	708.644	766.869	820.916	1068.91	1043.41
MTFP1	NM_001003704	1583.01	0.532917	0.103004	5.17378	2.29409e-07	8.94244e-07	0.235261	0.102903	0.0222402	0.0436979	1443.4	1141.56	1622.49	1553.19	1846.21	1891.18
CPT1C	NM_001199753	1419.22	0.467813	0.0904903	5.16975	2.34402e-07	9.12459e-07	0.865038	0.0926441	9.88997e-21	1.10403e-19	1357.18	1352.01	1100.24	958.91	1904.95	1842.02
DM1-AS	NR_147193	2685.75	0.397592	0.0769072	5.16976	2.34398e-07	9.12459e-07	1.1378	0.0790623	5.8817e-47	1.96782e-45	2875.56	2650.76	1737.4	1572.33	3653.61	3624.85
CREG1	NM_003851	1228.78	0.613259	0.118651	5.1686	2.35857e-07	9.17809e-07	0.590969	0.119314	7.306e-07	2.71485e-06	1084.43	994.678	1195.82	917.613	1698.3	1481.84
HOTAIRM1	NR_038366	379.157	0.740151	0.143228	5.16765	2.37057e-07	9.2169e-07	0.780849	0.145585	8.16187e-08	3.35305e-07	319.611	304.932	317.443	290.091	517.149	525.718
MMP15	NM_002428	1473.49	0.459114	0.0889483	5.16158	2.44875e-07	9.51112e-07	0.844955	0.0910119	1.6322e-20	1.79479e-19	1490.27	1326.24	1070.66	1083.81	1895.51	1974.45
MIR658	NR_030395	281.214	0.942367	0.182678	5.15861	2.48789e-07	9.65821e-07	0.406709	0.180323	0.0241052	0.0469774	209.95	176.087	316.305	243.757	386.026	355.161
PCOLCE	NM_002593	379.354	0.733122	0.142145	5.15757	2.50181e-07	9.70729e-07	1.63584	0.153082	1.18298e-26	1.81992e-25	343.98	367.636	195.7	185.336	612.606	570.866
SNORA65	NR_002449	230.548	0.987805	0.191665	5.1538	2.55258e-07	9.89249e-07	0.440064	0.18877	0.0197423	0.0392126	141.529	169.216	246.9	208.503	325.185	291.954
P4HTM	NM_177938	6428.55	0.338584	0.0657042	5.15315	2.5615e-07	9.92524e-07	0.990107	0.0666341	6.09566e-50	2.21152e-48	6837.43	6457.68	4432.82	4033.06	8344.67	8465.67
ZNF891	NM_001277291	922.122	0.668318	0.129718	5.15208	2.57613e-07	9.97359e-07	0.801442	0.13112	9.82287e-10	4.8453e-09	836.987	743.002	814.656	627.522	1366.83	1143.74
FLT3LG	NM_001459	575.733	0.668049	0.129761	5.1483	2.62853e-07	1.01678e-06	0.763226	0.131766	6.94435e-09	3.1449e-08	524.874	455.25	496.076	422.041	761.562	794.597
C1QTNF5	NM_015645	361.041	0.859755	0.167024	5.1475	2.63983e-07	1.02036e-06	0.475638	0.166113	0.00419207	0.00945384	292.43	233.638	362.954	323.33	524.492	429.403
MFRP	NM_031433	361.041	0.859755	0.167024	5.1475	2.63983e-07	1.02036e-06	0.475638	0.166113	0.00419207	0.00945384	292.43	233.638	362.954	323.33	524.492	429.403
LEMD2	NM_001348709	5056.84	0.332104	0.0645177	5.14749	2.64002e-07	1.02036e-06	0.148764	0.0646011	0.0212892	0.0420213	4567.34	4371.26	5230.41	4920.46	5706.47	5545.12
PANX2	NR_027691	257.542	0.93603	0.181852	5.14722	2.64381e-07	1.02148e-06	1.77755	0.19455	6.43639e-20	6.86227e-19	238.068	207.01	143.361	105.762	443.72	407.331
ZNF512B	NM_020713	6688.43	0.380262	0.073886	5.1466	2.65255e-07	1.02468e-06	0.233722	0.0739706	0.00157955	0.00383303	6090.42	5682.89	6965.54	6068.73	7849.55	7473.43
VAV2	NM_001134398	29381.7	0.293747	0.0570827	5.14598	2.66128e-07	1.02771e-06	0.598564	0.0572165	1.29941e-25	1.90636e-24	29121.2	28956.5	24550.1	22469.9	35384.3	35808
HDGFL2	NM_001001520	3412.99	0.430018	0.0837532	5.13435	2.83121e-07	1.09037e-06	1.01182	0.0850363	1.20194e-32	2.44728e-31	3555.09	3235.71	2455.35	2084.02	4695.25	4452.55
GLT8D1	NM_001278280	2603.66	0.405431	0.0789777	5.13349	2.84413e-07	1.09516e-06	0.366986	0.079389	3.78906e-06	1.30388e-05	2389.12	2271.96	2457.62	2329.79	3253.95	2919.54
SUMF2	NM_001366649	5580.75	0.321091	0.06257	5.1317	2.8713e-07	1.10544e-06	0.213203	0.0627299	0.000676974	0.00174818	5128.77	4936.46	5374.91	5470.42	6466.98	6106.96
DECR2	NM_020664	2172.23	0.489118	0.0953155	5.13157	2.87341e-07	1.10606e-06	0.223658	0.0952973	0.0189277	0.0377098	1961.72	1653.5	2311.99	2033.66	2623.51	2449
LOC105372383	NR_136525	494.891	0.722001	0.140745	5.12985	2.89968e-07	1.11542e-06	1.46716	0.147827	3.24673e-23	4.22223e-22	508.003	407.148	292.411	253.829	737.436	770.518
DDRGK1	NM_023935	6224.64	0.298212	0.0581364	5.12952	2.90489e-07	1.11705e-06	0.381697	0.0584972	6.79843e-11	3.72972e-10	5820.48	5948.31	5513.72	5593.31	7292.53	7179.46
C11orf98	NR_104414	2216.51	0.393581	0.0767379	5.12891	2.91432e-07	1.12048e-06	0.288642	0.0770785	0.000180547	0.000506474	1916.73	2007.39	2046.88	2172.66	2522.81	2632.6
COX18	NM_001297733	5915.42	0.395052	0.0770447	5.12756	2.93519e-07	1.12813e-06	0.340568	0.0772162	1.03098e-05	3.37837e-05	5009.74	5572.09	5802.72	5190.4	7255.82	6661.77
EXOSC6	NM_058219	3846.96	0.416432	0.0812181	5.12734	2.93871e-07	1.12929e-06	0.202563	0.0812694	0.0126851	0.026248	3566.33	3039.87	3976.57	3684.55	4481.26	4333.16
C4A	NM_007293	1740.04	0.434844	0.0848136	5.12705	2.9432e-07	1.13063e-06	0.435104	0.0854969	3.59735e-07	1.3789e-06	1596.18	1518.65	1644.1	1471.61	2093.77	2115.92
LOC110384692	NM_001352000	1740.04	0.434844	0.0848136	5.12705	2.9432e-07	1.13063e-06	0.435104	0.0854969	3.59735e-07	1.3789e-06	1596.18	1518.65	1644.1	1471.61	2093.77	2115.92
PRKACA	NM_002730	5002.26	0.329331	0.0642527	5.12556	2.96661e-07	1.13905e-06	0.787619	0.0651719	1.26373e-33	2.67841e-32	5182.2	4875.47	3742.18	3578.79	6232.01	6402.93
ITGA7	NM_001367993	1164.99	0.459428	0.0896583	5.12421	2.98785e-07	1.14654e-06	0.580404	0.0911098	1.88557e-10	9.92627e-10	1058.18	1063.4	985.324	965.961	1440.25	1476.83
FAM220A	NM_001037163	2139.9	0.439188	0.0857086	5.12419	2.98812e-07	1.14654e-06	0.376996	0.0861219	1.20065e-05	3.89902e-05	1885.8	1889.72	2106.05	1838.25	2667.57	2452.01
RSAD1	NR_130911	2122.65	0.433036	0.0845427	5.1221	3.02154e-07	1.15897e-06	0.293706	0.0847938	0.000532653	0.00139542	1908.29	1781.49	2160.66	1904.73	2542.74	2437.97
SEC14L2	NM_012429	11375.4	0.280129	0.0547005	5.12114	3.03689e-07	1.16427e-06	0.6537	0.0551078	1.85975e-32	3.74977e-31	11555.7	11300.5	8981.7	8661.42	13785.7	13967.7
LAT	NM_001014989	535.18	0.669329	0.130901	5.11326	3.16653e-07	1.21234e-06	0.386812	0.130743	0.00309071	0.00715491	430.21	413.161	557.516	469.383	654.566	686.243
IFIT5	NM_012420	1167.95	0.476366	0.0932892	5.10633	3.28467e-07	1.25588e-06	0.461885	0.0941683	9.34817e-07	3.4342e-06	997.261	1062.54	1036.52	1044.53	1485.36	1381.52
MDK	NM_001270550	971.002	0.529705	0.103774	5.10442	3.31807e-07	1.26844e-06	0.964671	0.106749	1.61281e-19	1.67332e-18	984.14	846.937	662.193	690.98	1315.43	1326.33
PLEKHA4	NM_001161354	3627.13	0.331501	0.0649497	5.10396	3.32627e-07	1.27115e-06	0.321322	0.0653488	8.78631e-07	3.24033e-06	3386.38	3278.66	3376.95	3335.03	4152.93	4232.83
MZT2A	NM_001085365	2966.2	0.381656	0.074781	5.10365	3.3317e-07	1.27301e-06	0.855996	0.0761656	2.63483e-29	4.61075e-28	3074.26	2813.96	2189.1	2049.77	3914.81	3755.27
PDE4A	NM_001243121	1053.23	0.494473	0.0968977	5.10304	3.34232e-07	1.27685e-06	1.46858	0.102707	2.22758e-46	7.3449e-45	1117.23	1048.79	546.138	556.007	1594.46	1456.76
PHLDB3	NM_198850	3358.43	0.36449	0.0714453	5.10166	3.36681e-07	1.28556e-06	0.559713	0.0721939	8.98098e-15	6.8253e-14	3229.85	3144.66	2889.98	2679.31	4235.8	3970.98
CEP295NL	NM_001243540	2847.09	0.357397	0.070124	5.09665	3.45716e-07	1.31785e-06	0.240699	0.0703888	0.00062722	0.00162633	2598.13	2478.11	2804.65	2699.45	3245.56	3256.64
EFNA4	NM_182689	1397.96	0.457017	0.0897291	5.09329	3.519e-07	1.3403e-06	0.852333	0.0919188	1.81543e-20	1.99435e-19	1350.61	1326.24	1047.9	988.121	1931.18	1743.7
PPP1R37	NM_019121	5892.13	0.345025	0.0677621	5.09171	3.54851e-07	1.35064e-06	0.245472	0.067911	0.000300799	0.000818318	5521.49	5058.43	5878.95	5457.33	6784.83	6651.74
PPP2R3B	NM_013239	2258.13	0.451254	0.0887156	5.08652	3.64693e-07	1.38625e-06	0.462245	0.0892443	2.2242e-07	8.71923e-07	2002.02	2029.73	2191.38	1813.07	2776.66	2735.94
TMEM120B	NM_001080825	6109.85	0.356351	0.0700668	5.08587	3.65938e-07	1.39075e-06	0.343211	0.0702857	1.0444e-06	3.81953e-06	5763.31	5381.4	5949.49	5299.19	7094.28	7171.44
PITRM1-AS1	NR_038284	1230.78	0.466027	0.09166	5.0843	3.68977e-07	1.4016e-06	0.311364	0.0920083	0.000714159	0.00183443	1046	1066.83	1224.26	1129.14	1425.57	1492.88
CC2D1A	NM_017721	1932.21	0.414641	0.0816021	5.08125	3.7496e-07	1.42242e-06	0.779629	0.0832359	7.49742e-21	8.42729e-20	1929.85	1798.67	1512.12	1383.97	2450.43	2518.23
ACAT1	NM_000019	3905.23	0.335574	0.0660579	5.08001	3.77417e-07	1.43056e-06	0.192977	0.0662233	0.00356783	0.00815586	3440.74	3520.03	3958.36	3727.87	4437.2	4347.21
DLGAP3	NM_001080418	912.811	0.556045	0.109481	5.07891	3.79603e-07	1.43836e-06	0.667417	0.111002	1.82538e-09	8.78157e-09	824.803	787.668	788.487	705.081	1268.22	1102.6
MPST	NM_001013436	1054.36	0.503247	0.0991036	5.07799	3.81442e-07	1.44509e-06	1.18344	0.103156	1.8161e-30	3.32889e-29	1023.51	1055.66	692.913	606.37	1521.03	1426.66
RNF31	NM_001310332	2521.04	0.395264	0.0778775	5.07546	3.8656e-07	1.46326e-06	0.354893	0.0783031	5.83444e-06	1.96703e-05	2332.88	2191.21	2432.59	2221.01	2903.59	3044.95
FURIN	NM_002569	1435.16	0.468161	0.0922641	5.07414	3.8925e-07	1.47296e-06	0.852902	0.0943099	1.51583e-19	1.57991e-18	1371.23	1362.31	1130.96	964.954	1914.4	1867.1
RUSC1-AS1	NR_145424	2679.85	0.356366	0.0703217	5.06765	4.02747e-07	1.5215e-06	0.475495	0.0711017	2.26958e-11	1.29859e-10	2540.02	2483.26	2324.5	2300.58	3286.47	3144.28
AKT1S1	NM_001278160	5079.63	0.32753	0.0646496	5.06623	4.05777e-07	1.53244e-06	0.444439	0.065092	8.61974e-12	5.13443e-11	4610.46	4981.98	4379.35	4467.19	5951.93	6086.89
CA12	NR_135511	726.498	0.549681	0.108591	5.06195	4.14985e-07	1.56592e-06	0.322278	0.108731	0.00303667	0.00704073	611.104	588.389	700.877	703.067	893.734	861.817
LSM4	NM_012321	6841.93	0.303973	0.0601168	5.05638	4.273e-07	1.61106e-06	0.138744	0.060199	0.0211804	0.0418321	6255.38	5977.52	7005.36	6712.37	7612.47	7488.47
C17orf58	NM_181655	1923.65	0.403194	0.0797676	5.0546	4.31284e-07	1.62554e-06	0.204182	0.0799083	0.0106123	0.0222664	1695.53	1630.31	1944.48	1873.5	2272.1	2125.95
PAM16	NM_016069	2983.16	0.390963	0.0774163	5.05014	4.41492e-07	1.66319e-06	0.286344	0.077668	0.000227124	0.000628772	2760.28	2525.35	2986.69	2697.44	3443.81	3485.39
PIM1	NM_002648	1362.11	0.467005	0.0925125	5.04802	4.46418e-07	1.68091e-06	1.06412	0.095494	7.72278e-29	1.32998e-27	1377.8	1307.34	934.124	842.068	1938.52	1772.79
APOL1	NM_145343	1063.46	0.468052	0.0927335	5.04727	4.48157e-07	1.68693e-06	1.77632	0.100968	2.78948e-69	1.65079e-67	1129.42	1159.6	479.009	446.216	1569.28	1597.22
FOXO3B	NM_001368134	3759.72	0.375311	0.0743605	5.04718	4.48389e-07	1.6875e-06	0.47979	0.0748686	1.47032e-10	7.81245e-10	3375.13	3613.65	3284.79	3217.18	4787.56	4279.99
PSME2	NM_002818	1821.86	0.43262	0.0857686	5.04404	4.5581e-07	1.71401e-06	0.422846	0.0863876	9.84312e-07	3.6073e-06	1711.47	1546.13	1653.21	1625.72	2102.16	2292.49
FAM136A	NM_001329752	3476.08	0.332844	0.0660251	5.04117	4.62699e-07	1.7379e-06	0.366884	0.0665115	3.46619e-08	1.47394e-07	3222.35	3221.97	3223.35	3072.14	4079.5	4037.19
C7orf50	NM_032350	12037.3	0.327225	0.0649156	5.04078	4.63644e-07	1.74117e-06	0.632756	0.0652055	2.89829e-22	3.57524e-21	12034.6	11538.4	10102.4	8974.68	14831.6	14742.2
MLST8	NM_001199174	1579.39	0.487491	0.0967815	5.03703	4.72818e-07	1.77357e-06	0.345574	0.097074	0.000370998	0.000996796	1419.97	1283.29	1611.11	1372.89	1950.06	1839.01
WNT10A	NM_025216	283.373	0.830632	0.164919	5.03661	4.73857e-07	1.77688e-06	2.33464	0.188142	2.3382e-35	5.26939e-34	279.308	263.701	97.8498	93.6751	519.247	446.459
GNPTG	NM_032520	1455.31	0.474601	0.0942689	5.03455	4.78976e-07	1.7949e-06	0.21171	0.0942483	0.0246849	0.0479921	1264.39	1168.19	1541.7	1377.93	1763.34	1616.28
IQSEC2	NM_001111125	1413.79	0.435816	0.0866034	5.03232	4.84589e-07	1.81444e-06	0.367061	0.0871987	2.55962e-05	7.98882e-05	1215.65	1278.14	1276.6	1338.65	1651.1	1722.63
VGF	NM_003378	264.306	0.9221	0.183244	5.03209	4.85156e-07	1.81627e-06	0.514155	0.181876	0.00469937	0.0105177	213.699	162.344	262.829	235.699	344.067	367.2
ARSI	NM_001012301	1180.71	0.46727	0.0928723	5.03132	4.87127e-07	1.82304e-06	0.783584	0.095046	1.66188e-16	1.42561e-15	1143.48	1080.57	919.333	867.25	1487.46	1586.18
MYO15A	NM_016239	2106.64	0.417763	0.0830511	5.0302	4.89981e-07	1.83312e-06	0.315344	0.0833904	0.000155864	0.000440542	1851.12	1855.36	2115.15	1866.45	2545.88	2405.86
CSTB	NM_000100	1507.1	0.541529	0.107658	5.03007	4.9031e-07	1.83405e-06	0.447705	0.108059	3.42566e-05	0.000105274	1445.28	1122.66	1409.72	1329.58	1914.4	1820.95
CATSPER1	NM_053054	234.707	0.908428	0.180793	5.02468	5.0428e-07	1.88414e-06	0.747781	0.181783	3.89541e-05	0.000118847	180.894	171.792	194.562	199.437	308.401	353.154
MRGBP	NR_136405	2063.27	0.403675	0.0803419	5.02447	5.04826e-07	1.88557e-06	0.445425	0.081047	3.88753e-08	1.64421e-07	1897.05	1860.51	1911.48	1740.54	2412.66	2557.36
HCG25	NR_044997	1739.16	0.418594	0.0833341	5.02309	5.08475e-07	1.89889e-06	0.281191	0.0836484	0.000774966	0.00197769	1507.14	1529.81	1586.08	1752.63	2004.61	2054.72
WRAP73	NM_017818	2337.97	0.391156	0.0778993	5.02131	5.13211e-07	1.91563e-06	0.40245	0.0784712	2.91845e-07	1.13027e-06	2219.47	2027.15	2170.9	2042.72	2771.42	2796.14
ARMC6	NM_033415	3537.41	0.341575	0.0680533	5.01922	5.18821e-07	1.93498e-06	0.183633	0.0682065	0.00709587	0.0153842	3141.75	3131.78	3624.99	3376.33	4020.75	3928.84
NCF1B	NR_003186	2106.09	0.46192	0.0920826	5.01637	5.26581e-07	1.96264e-06	0.222956	0.092116	0.015504	0.0314553	1922.35	1630.31	2195.93	1996.39	2522.81	2368.74
RWDD2A	NM_033411	1235.26	0.497294	0.0991676	5.01468	5.31205e-07	1.97858e-06	0.720434	0.100789	8.8081e-13	5.73874e-12	1206.27	1061.68	1021.73	921.642	1652.15	1548.06
FKBP11	NM_016594	1468.14	0.456271	0.0909924	5.01438	5.32037e-07	1.98136e-06	0.623186	0.092277	1.44394e-11	8.42907e-11	1387.17	1312.49	1247.02	1158.35	1950.06	1753.73
DHRS11	NM_024308	2692.59	0.418128	0.083423	5.01214	5.38271e-07	2.00425e-06	0.430921	0.0838935	2.79867e-07	1.08536e-06	2604.69	2251.34	2505.41	2307.63	3275.98	3210.49
TRAPPC3	NM_001270895	3923.54	0.324489	0.0647583	5.01077	5.42131e-07	2.01777e-06	0.471452	0.0653777	5.54596e-13	3.68287e-12	3800.65	3660.9	3326.89	3410.58	4598.74	4743.5
EVPL	NM_001988	1218.58	0.469011	0.0936407	5.00862	5.48207e-07	2.03891e-06	1.16319	0.0973805	6.91208e-33	1.42391e-31	1280.32	1155.3	780.523	725.226	1706.7	1663.44
RPUSD3	NM_001351736	3021.54	0.334776	0.0668884	5.005	5.58624e-07	2.07494e-06	0.801802	0.0683666	9.16315e-32	1.78591e-30	3072.39	3002.07	2190.24	2203.88	3859.21	3801.42
GATAD2A	NM_001300946	18111.2	0.282112	0.0563705	5.0046	5.59779e-07	2.07889e-06	0.237808	0.0564487	2.52212e-05	7.87826e-05	17003.1	16462	17823.4	16687.3	20158.3	20533.1
P3H3	NM_014262	1645.94	0.448833	0.0896952	5.00397	5.61608e-07	2.08534e-06	1.45262	0.0938097	4.39419e-54	1.81372e-52	1772.39	1675.84	932.986	788.684	2333.99	2371.75
SLC25A11	NM_001165417	3007.26	0.342133	0.0683933	5.00243	5.66121e-07	2.10108e-06	0.252967	0.0687009	0.000231283	0.000639431	2713.41	2703.15	2819.44	2941.2	3475.28	3391.08
PPP1R3D	NM_006242	1165.03	0.475079	0.0949973	5.00098	5.70405e-07	2.11628e-06	0.641838	0.0965531	2.98082e-11	1.68901e-10	1064.75	1065.97	918.195	979.056	1555.64	1406.6
EVC	NM_153717	9119.6	0.274401	0.054883	4.99975	5.74061e-07	2.12916e-06	0.334064	0.0551235	1.35877e-09	6.62209e-09	8610.75	8655.76	8325.19	8242.4	10322	10561.5
DNPH1	NM_006443	718.014	0.562648	0.112579	4.99783	5.79804e-07	2.14906e-06	0.802009	0.115167	3.31108e-12	2.05166e-11	677.65	618.453	574.583	523.775	975.555	938.066
ABTB1	NM_032548	818.515	0.519675	0.104134	4.99044	6.02421e-07	2.22854e-06	1.27513	0.109599	2.75053e-31	5.20932e-30	837.925	785.091	500.627	461.325	1163.32	1162.8
FAIM	NM_001033030	1348.98	0.458976	0.0919888	4.98947	6.05445e-07	2.23936e-06	0.238204	0.092097	0.00969717	0.0205096	1169.72	1117.51	1254.98	1408.15	1594.46	1549.06
MIF-AS1	NR_038911	1546.06	0.430815	0.0864162	4.98535	6.1851e-07	2.28435e-06	0.336753	0.0868862	0.000106281	0.000306441	1385.29	1330.53	1520.08	1379.94	1854.6	1805.9
TMC4	NM_001145303	984.661	0.508974	0.102204	4.97999	6.3589e-07	2.34663e-06	0.652302	0.10383	3.33388e-10	1.71427e-09	949.46	826.322	801.003	805.807	1246.19	1279.18
NPDC1	NM_015392	504.298	0.654755	0.131514	4.97859	6.405e-07	2.3625e-06	1.86432	0.143395	1.20273e-38	3.07899e-37	508.003	498.198	219.593	215.553	858.069	726.374
ODF3B	NM_001014440	243.06	0.915428	0.183887	4.97821	6.4176e-07	2.36638e-06	1.79367	0.197634	1.1295e-19	1.18374e-18	239.943	185.536	120.606	110.798	411.202	390.276
FLYWCH2	NM_001142499	1823.07	0.404927	0.0813416	4.97811	6.42076e-07	2.36716e-06	0.574878	0.0824905	3.19153e-12	1.98298e-11	1704.9	1699.03	1586.08	1441.39	2286.78	2220.26
PLCG1-AS1	NR_109889	2051.53	0.509744	0.102415	4.97725	6.44932e-07	2.37577e-06	0.304208	0.102509	0.00300095	0.00696625	1845.5	1595.95	2098.08	1870.48	2674.91	2224.27
HSD3B7	NM_001142778	774.066	0.573308	0.115252	4.97437	6.54606e-07	2.41063e-06	0.384838	0.115553	0.000867202	0.0021944	636.41	643.363	785.074	674.863	1000.73	903.954
THAP11	NM_020457	999.624	0.482315	0.0969686	4.97393	6.56086e-07	2.4153e-06	0.500416	0.0980965	3.37396e-07	1.29611e-06	881.039	890.744	893.164	857.177	1278.71	1196.91
BACE1	NM_138972	3540.34	0.344032	0.0691765	4.97325	6.58407e-07	2.42306e-06	0.949437	0.070679	3.87012e-41	1.07271e-39	3770.66	3488.25	2431.45	2339.86	4552.59	4659.23
PYCARD	NM_145182	623.654	0.600651	0.120798	4.97235	6.61476e-07	2.43396e-06	1.89336	0.131909	1.01281e-46	3.37367e-45	666.403	613.299	256.002	265.916	1035.35	904.958
LOC101927809	NR_134605	781.425	0.526859	0.105991	4.9708	6.66777e-07	2.45188e-06	1.07218	0.110262	2.38374e-22	2.95651e-21	778.876	721.528	498.351	528.811	1080.45	1080.53
PKM	NM_182470	23240.4	0.258088	0.0519223	4.97066	6.67268e-07	2.45329e-06	0.359003	0.0520355	5.22976e-12	3.17408e-11	22467.4	22106.3	21198.1	20365.8	26630.5	26674.2
ZNF697	NM_001080470	1567.61	0.433335	0.0871869	4.97019	6.68873e-07	2.45879e-06	0.541612	0.0882514	8.40134e-10	4.17302e-09	1510.89	1358.88	1369.9	1292.31	1934.33	1939.34
TNFRSF4	NM_003327	142.959	1.11498	0.224475	4.96707	6.79727e-07	2.49708e-06	1.04791	0.2273	4.02231e-06	1.38082e-05	104.038	99.6396	101.263	111.806	220.287	220.721
LOC100287042	NR_036520	1324.78	0.471662	0.0950353	4.96301	6.94083e-07	2.54777e-06	0.996638	0.0977321	2.03139e-24	2.82042e-23	1356.24	1223.16	943.226	850.126	1848.31	1727.65
WDR45	NM_007075	3092.29	0.334933	0.0675513	4.95821	7.11468e-07	2.60906e-06	0.325107	0.0680022	1.7457e-06	6.22344e-06	2782.77	2893.84	2872.91	2843.49	3553.96	3606.79
SLC48A1	NM_017842	689.512	0.703583	0.142089	4.9517	7.3567e-07	2.69434e-06	0.792682	0.143612	3.39764e-08	1.44587e-07	620.477	538.569	634.886	456.288	982.898	903.954
IGHMBP2	NM_002180	3404.99	0.340535	0.0687732	4.95156	7.36197e-07	2.69584e-06	0.373999	0.06925	6.6378e-08	2.74575e-07	3121.13	3178.16	3049.27	3105.38	3843.48	4132.51
CCDC188	NM_001365892	229.218	1.07557	0.217288	4.94996	7.42294e-07	2.71729e-06	1.46955	0.224062	5.42767e-11	3.00739e-10	192.142	163.203	171.806	99.7186	391.271	357.167
LOC101928068	NR_111907	1915.6	0.381677	0.0771122	4.94963	7.4354e-07	2.72142e-06	0.469073	0.0780241	1.8336e-09	8.8118e-09	1782.7	1760.01	1705.54	1629.74	2338.18	2277.44
LOC729683	NR_046273	527.608	0.743785	0.150379	4.94607	7.57278e-07	2.76903e-06	1.5367	0.157048	1.30703e-22	1.64709e-21	566.115	408.007	300.376	261.887	804.571	824.695
ANKRD13B	NM_152345	545.878	0.615114	0.124436	4.94323	7.68395e-07	2.80878e-06	2.26358	0.141208	7.87593e-58	3.53935e-56	602.668	546.3	197.975	169.219	883.244	875.863
TMEM254-AS1	NR_027432	975.339	0.511594	0.1036	4.93817	7.88585e-07	2.87842e-06	1.14013	0.107526	2.87664e-26	4.34624e-25	898.847	1004.99	628.059	604.355	1425.57	1290.22
OLFM2	NM_058164	391.963	0.784385	0.15885	4.93789	7.89735e-07	2.88216e-06	1.14475	0.163446	2.49062e-12	1.56154e-11	358.039	313.521	302.652	221.597	580.088	575.882
ROR1	NM_005012	14592.9	0.291092	0.0589638	4.93678	7.94231e-07	2.89784e-06	0.402102	0.0591287	1.04287e-11	6.15885e-11	13410.5	14389.3	12621.5	13119.5	16677.8	17338.7
HAPLN3	NM_001307952	322.508	0.786695	0.159483	4.93278	8.10679e-07	2.95623e-06	1.50871	0.168966	4.29752e-19	4.33635e-18	299.928	280.881	182.046	170.227	545.472	456.492
PCSK4	NM_017573	665.082	0.564842	0.114535	4.93162	8.15491e-07	2.97235e-06	0.752819	0.116976	1.22918e-10	6.58181e-10	567.052	621.03	540.449	503.629	888.489	869.843
NECAB3	NM_031231	15481.2	0.2962	0.0600764	4.9304	8.20627e-07	2.99011e-06	0.541599	0.0602897	2.62827e-19	2.69256e-18	15587.8	14653.9	13223.4	12289.6	18795.7	18336.9
DPP7	NM_013379	335.109	0.82244	0.166904	4.92762	8.32362e-07	3.03045e-06	1.25834	0.172801	3.28823e-13	2.22576e-12	328.047	245.663	216.18	207.495	528.688	484.584
DYNLT3	NM_006520	795.084	0.609383	0.123687	4.92681	8.35816e-07	3.04205e-06	0.445429	0.124065	0.000330304	0.00089357	706.706	602.133	737.287	728.248	1096.19	899.941
MAP6D1	NM_024871	884.728	0.633765	0.128644	4.9265	8.37136e-07	3.0446e-06	0.897585	0.130636	6.37982e-12	3.84545e-11	851.984	716.375	738.424	569.101	1278.71	1153.77
RAC2	NM_002872	1223.43	0.45167	0.0916803	4.92658	8.36834e-07	3.0446e-06	0.73188	0.0936501	5.4943e-15	4.22913e-14	1121.92	1177.64	988.738	906.533	1599.7	1546.05
DNMT3B	NM_175849	3152.62	0.397991	0.0807852	4.92653	8.3701e-07	3.0446e-06	0.786655	0.0818392	7.10199e-22	8.50298e-21	3255.16	2883.54	2467.86	2222.01	4138.24	3948.91
SEC24B-AS1	NR_039978	1151.51	0.509778	0.103553	4.92286	8.52895e-07	3.09827e-06	0.376632	0.10396	0.000291349	0.000794222	1049.75	913.077	1124.13	1028.41	1463.33	1330.35
SUGP2	NM_001352071	7897.82	0.275535	0.0560523	4.91568	8.84732e-07	3.21034e-06	0.43422	0.0564148	1.39395e-14	1.04404e-13	7716.59	7539.11	6788.04	6877.56	9285.6	9180
IL27RA	NM_004843	816.419	0.528891	0.107691	4.91118	9.05285e-07	3.28335e-06	1.64122	0.115533	8.45511e-46	2.7325e-44	900.722	785.95	385.71	393.838	1228.36	1203.93
COG1	NM_018714	4164.22	0.325417	0.0662743	4.91016	9.10016e-07	3.29946e-06	0.352941	0.0666689	1.19704e-07	4.83486e-07	3788.47	3936.62	3734.22	3844.71	4988.97	4692.34
ITPA	NM_001324240	6387.93	0.310498	0.0632994	4.90523	9.33199e-07	3.37975e-06	0.286913	0.0635181	6.27155e-06	2.10568e-05	5889.84	5878.74	6205.5	5759.51	7122.6	7471.42
STRADA	NM_001363789	6668.08	0.280674	0.0572406	4.9034	9.41898e-07	3.40855e-06	0.252139	0.0574653	1.14566e-05	3.7311e-05	6134.47	6233.49	6328.38	6287.31	7569.47	7455.37
MX1	NM_001144925	793.065	0.517029	0.105482	4.9016	9.5059e-07	3.43836e-06	0.833057	0.108366	1.50138e-14	1.12155e-13	747.946	723.246	600.752	581.188	1090.94	1014.32
CXCL6	NM_002993	112.138	1.24896	0.254956	4.89871	9.64659e-07	3.48704e-06	1.65769	0.267761	5.9804e-10	3.00922e-09	77.7939	85.0373	59.165	63.4573	209.797	177.58
FBXO31	NM_001282683	3334.54	0.369913	0.0755489	4.89634	9.76393e-07	3.52498e-06	0.426775	0.0760339	1.98903e-08	8.65179e-08	3104.26	3044.16	3151.67	2761.9	4013.41	3931.85
LINC00662	NR_027301	1322.12	0.441819	0.0902536	4.89531	9.81511e-07	3.5429e-06	0.592903	0.0916271	9.74681e-11	5.27235e-10	1204.4	1229.17	1155.99	1037.48	1632.22	1673.47
TRIM46	NM_001282378	620.217	0.556877	0.113767	4.89487	9.83693e-07	3.54852e-06	1.81364	0.12501	1.07809e-47	3.68263e-46	626.1	661.401	275.345	263.902	952.477	942.079
SH2D6	NM_201594	1021.34	0.476482	0.0975556	4.88421	1.03842e-06	3.73944e-06	0.763208	0.0998168	2.07184e-14	1.53562e-13	904.471	1003.27	785.074	779.618	1333.26	1322.32
IFFO1	NM_001330324	1966.44	0.394711	0.0808287	4.8833	1.04324e-06	3.75561e-06	0.501381	0.0817304	8.53899e-10	4.23677e-09	1839.87	1797.81	1748.78	1630.75	2298.32	2483.12
ALAD	NM_001003945	1202.5	0.48897	0.100138	4.88295	1.04509e-06	3.76046e-06	1.20971	0.103835	2.28518e-31	4.34241e-30	1244.7	1151.87	794.176	661.769	1669.98	1692.53
TUBA1A	NM_001270400	5357.05	0.294919	0.0604142	4.88162	1.05219e-06	3.78424e-06	0.489517	0.0609582	9.71797e-16	7.90765e-15	5256.24	5110.83	4501.09	4556.84	6257.19	6460.11
PLIN3	NM_005817	4114.03	0.34773	0.0712842	4.87808	1.07121e-06	3.84898e-06	1.09446	0.0727963	4.36032e-51	1.65026e-49	4424.88	4180.57	2657.87	2471.81	5255.41	5693.61
SDHAF1	NM_001042631	1693.77	0.458696	0.0941201	4.87352	1.09628e-06	3.93597e-06	0.323473	0.0944148	0.000612359	0.00159015	1588.68	1339.12	1561.05	1651.9	2065.45	1956.39
MIR193A	NR_029710	150.934	1.28984	0.264737	4.87217	1.10381e-06	3.96114e-06	0.85551	0.262546	0.00111998	0.00277818	113.41	75.5887	144.499	110.798	271.687	189.62
PRXL2B	NR_036638	841.268	0.557169	0.114364	4.87189	1.10536e-06	3.96606e-06	1.53844	0.120724	3.39175e-37	8.17752e-36	883.851	810.86	469.906	389.809	1313.33	1179.86
SEPTIN8	NM_001098811	3764.12	0.313438	0.0643719	4.86918	1.12062e-06	4.01891e-06	1.09105	0.0662449	6.03853e-61	2.91487e-59	4027.47	3964.11	2381.39	2281.44	4923.93	5006.36
PCBP4	NM_001363885	850.878	0.49018	0.10068	4.86871	1.12328e-06	4.02783e-06	0.926102	0.104131	5.91417e-19	5.91261e-18	830.426	793.681	604.165	596.297	1133.95	1146.75
UBE2O	NM_022066	8008.22	0.288661	0.0592926	4.86841	1.12498e-06	4.03264e-06	0.408022	0.0595979	7.58174e-12	4.54107e-11	7749.4	7542.55	7242.02	6837.27	9211.13	9466.94
GTF2IRD1P1	NR_003934	1945.91	0.429738	0.0882779	4.86801	1.12726e-06	4.04018e-06	0.426447	0.0888562	1.59222e-06	5.70665e-06	1660.85	1824.44	1705.54	1787.88	2495.53	2201.19
LRATD2	NR_156466	923.152	0.492993	0.101296	4.86687	1.13378e-06	4.06292e-06	0.585633	0.102803	1.22186e-08	5.42667e-08	820.116	835.77	745.251	806.814	1205.28	1125.68
THNSL2	NM_001244676	2014.04	0.392224	0.0805923	4.86677	1.13436e-06	4.06436e-06	0.421711	0.0812793	2.1209e-07	8.33724e-07	1835.19	1834.74	1873.94	1723.42	2492.39	2324.6
HOMER3-AS1	NR_134912	543.279	0.639736	0.131662	4.85893	1.1802e-06	4.22262e-06	0.617543	0.133019	3.44209e-06	1.18951e-05	471.45	440.648	481.284	445.208	769.954	651.128
ATP6V1FNB	NM_001195150	1028.81	0.520864	0.107357	4.85172	1.22394e-06	4.36885e-06	1.30779	0.111767	1.25965e-31	2.43426e-30	1113.48	935.41	576.858	609.392	1406.69	1531
MRPS26	NM_030811	4899.41	0.360309	0.0743159	4.84834	1.24496e-06	4.43968e-06	0.578455	0.0748369	1.07941e-14	8.13541e-14	4966.62	4385.86	4154.06	3886	6163.83	5840.09
NAGS	NM_153006	506.389	0.646406	0.133395	4.84582	1.26087e-06	4.49292e-06	0.804524	0.136015	3.3193e-09	1.55675e-08	430.21	447.519	372.057	413.983	738.485	636.079
DMTN	NM_001323397	1111.2	0.487041	0.100547	4.84392	1.27302e-06	4.53406e-06	0.268156	0.100675	0.0077312	0.0166601	979.453	890.744	1111.62	1064.67	1384.66	1236.04
CATIP-AS1	NR_110573	2185.74	0.375341	0.0775121	4.84235	1.28311e-06	4.56929e-06	0.453173	0.0782835	7.08612e-09	3.20592e-08	2034.83	2006.54	2004.78	1826.16	2648.68	2593.48
PSMB8	NM_004159	2639.21	0.358655	0.074102	4.84001	1.29829e-06	4.62049e-06	0.553397	0.0750167	1.61917e-13	1.12199e-12	2609.38	2409.39	2135.63	2247.19	3216.18	3217.52
SMURF2P1-LRRC37BP1	NR_015341	5694.14	0.371912	0.076888	4.83707	1.31768e-06	4.68215e-06	0.323422	0.0770708	2.71156e-05	8.43992e-05	5382.77	4882.34	5569.47	5047.37	6987.28	6295.58
LOC100126784	NR_015384	2597.22	0.476305	0.0984754	4.83679	1.31954e-06	4.68805e-06	0.284308	0.0985726	0.00392344	0.00889557	2169.79	2241.03	2206.17	2829.39	3175.27	2961.68
GAP43	NM_001130064	486.262	0.621748	0.128552	4.83655	1.32113e-06	4.69294e-06	0.409011	0.128827	0.00149901	0.00364966	383.346	405.43	466.493	448.23	601.068	613.004
KIAA2013	NM_138346	944.412	0.546756	0.113144	4.83239	1.34901e-06	4.78604e-06	0.403357	0.113563	0.000382554	0.00102615	847.297	742.143	932.986	822.93	1232.56	1088.56
FAM219A	NM_001184941	3163.9	0.331059	0.0686051	4.82557	1.39602e-06	4.94511e-06	0.418187	0.0692178	1.52582e-09	7.39665e-09	3020.84	2912.74	2866.09	2720.61	3700.81	3762.3
PELI1	NM_020651	3959.39	0.325362	0.0674306	4.82514	1.39903e-06	4.95501e-06	0.195838	0.0676088	0.00377186	0.00857751	3531.66	3566.41	3789.97	3973.64	4595.6	4299.05
HAX1	NM_006118	2362.65	0.347815	0.0721595	4.82008	1.435e-06	5.07846e-06	0.294271	0.0726124	5.06446e-05	0.000152449	2125.74	2156	2263.06	2181.72	2730.5	2718.89
VILL	NM_015873	728.324	0.539661	0.112048	4.81633	1.46221e-06	5.17073e-06	0.445666	0.11284	7.83065e-05	0.000230122	610.167	630.478	703.153	622.486	892.685	910.977
PDIA5	NR_028444	5587.37	0.301616	0.0626313	4.81574	1.46659e-06	5.1854e-06	0.844883	0.0635849	2.73668e-40	7.43177e-39	5752.06	5733.57	4032.32	3850.75	6867.7	7287.82
GUSBP11	NR_024448	5368.5	0.317949	0.0660629	4.81282	1.48812e-06	5.25829e-06	0.232433	0.0662446	0.000450277	0.00119361	5010.68	4727.73	5372.63	4961.76	6091.45	6046.76
LOC101928123	NR_135248	265.452	0.853906	0.17765	4.80668	1.5346e-06	5.41409e-06	1.47695	0.186967	2.8005e-15	2.20861e-14	241.817	219.035	147.912	151.089	463.651	369.207
TLR2	NM_001318796	120.597	1.18663	0.247112	4.80198	1.57104e-06	5.53837e-06	0.809709	0.24517	0.000957779	0.00240251	85.2921	73.0118	104.676	100.726	177.278	182.597
HSP90AA1	NM_001017963	10290.1	0.323324	0.0673752	4.79886	1.5957e-06	5.61576e-06	0.282101	0.0674934	2.91905e-05	9.04742e-05	9708.3	9113.59	10210.5	9159	12072.8	11476.5
TMEM101	NM_001304813	2924.01	0.326478	0.0680398	4.79834	1.59987e-06	5.62871e-06	0.517418	0.0689226	6.03857e-14	4.33878e-13	2811.83	2793.35	2479.24	2431.52	3457.45	3570.67
ITGB1BP1	NR_134955	6157.31	0.295992	0.0617524	4.79321	1.64133e-06	5.76653e-06	0.270848	0.0619824	1.24388e-05	4.03079e-05	5675.2	5707.8	5910.81	5673.89	7194.98	6781.16
HINT2	NM_032593	2303.77	0.396458	0.0827158	4.79301	1.64295e-06	5.77135e-06	0.445818	0.0833449	8.84057e-08	3.62012e-07	2255.09	1956.72	2060.53	2008.47	2802.88	2738.95
RNF151	NM_174903	846.691	0.504076	0.105189	4.79212	1.6503e-06	5.79627e-06	0.394718	0.105838	0.000191886	0.000536512	742.322	710.362	821.483	746.379	1010.17	1049.43
VEGFB	NM_001243733	487.053	0.61117	0.127576	4.79063	1.66261e-06	5.83682e-06	1.03643	0.132423	5.0093e-15	3.8715e-14	463.952	429.481	324.27	340.453	683.937	680.223
ACADVL	NM_001270447	3524.93	0.409848	0.0855769	4.78924	1.67416e-06	5.87554e-06	0.620756	0.0862041	5.97718e-13	3.95999e-12	3637.57	2988.33	2927.53	2796.15	4426.71	4373.29
LOC439933	NR_122079	380.048	0.715383	0.149388	4.78874	1.67831e-06	5.8883e-06	0.837704	0.15228	3.77459e-08	1.59971e-07	313.987	326.406	277.62	310.236	566.451	485.587
KAZN	NM_201628	10914.8	0.276055	0.0576515	4.78835	1.68158e-06	5.89888e-06	0.144478	0.057725	0.0123193	0.0255538	10058.8	9748.36	11025.2	10673.9	11676.2	12306.2
PRSS53	NM_001039503	1209.07	0.431562	0.0902944	4.7795	1.75734e-06	6.15514e-06	1.09795	0.094015	1.64182e-31	3.14611e-30	1195.03	1240.34	757.767	776.597	1587.11	1697.55
IVD	NM_001354598	7757.81	0.300938	0.0629972	4.77701	1.77919e-06	6.22783e-06	0.268146	0.0631704	2.18784e-05	6.88411e-05	7147.67	7151.72	7587.91	7042.75	9077.91	8538.91
ZGLP1	NM_001103167	702.519	0.55708	0.116698	4.77368	1.80893e-06	6.32612e-06	0.539307	0.117877	4.75834e-06	1.61788e-05	623.288	586.671	624.646	600.326	952.477	827.705
EML2	NM_001193268	2614.02	0.360057	0.0754402	4.77275	1.81728e-06	6.35433e-06	0.502977	0.0762371	4.18058e-11	2.33858e-10	2430.36	2486.7	2342.71	2113.23	3120.73	3190.43
ACAA1	NM_001130410	2132.35	0.432222	0.0905963	4.77086	1.83444e-06	6.41336e-06	0.825842	0.0920105	2.82017e-19	2.87622e-18	2196.97	1916.34	1663.45	1468.58	2868.97	2679.76
FAM234A	NR_104317	6486.3	0.306455	0.0643768	4.76034	1.93271e-06	6.74553e-06	0.231897	0.0645408	0.000326856	0.000884768	6126.97	5703.51	6414.85	6043.55	7417.36	7211.57
MIF4GD	NM_001365753	1980.28	0.444014	0.0933829	4.75477	1.98676e-06	6.92782e-06	0.643298	0.0943864	9.38829e-12	5.57474e-11	1963.59	1713.63	1677.1	1526	2648.68	2352.69
LOC153684	NR_015447	1103.41	0.453638	0.0954815	4.75105	2.02359e-06	7.04975e-06	0.244099	0.0956498	0.0107106	0.0224664	955.084	922.525	1113.89	1057.62	1334.31	1237.04
HIST1H2AJ	NM_021066	7019.17	0.401703	0.084584	4.74916	2.04262e-06	7.11279e-06	0.467411	0.0847984	3.54724e-08	1.50672e-07	6302.24	6549.59	6809.66	5474.45	8717.05	8262
MCAT	NM_014507	1906.68	0.407472	0.0858131	4.74837	2.05065e-06	7.13969e-06	0.191832	0.0859063	0.0255462	0.0494767	1740.52	1540.98	1837.53	1970.2	2201.82	2149.02
OXCT2	NM_022120	664.883	0.562405	0.118666	4.7394	2.14352e-06	7.44367e-06	0.319144	0.118727	0.00718693	0.0155638	537.996	551.454	667.882	622.486	857.02	752.459
CRYM-AS1	NR_026675	1290.93	0.463065	0.0977144	4.73897	2.14812e-06	7.45852e-06	0.483528	0.0985857	9.35972e-07	3.43733e-06	1173.47	1129.54	1086.59	1182.52	1475.92	1697.55
SAP25	NM_001348680	511.779	0.603469	0.12737	4.7379	2.1594e-06	7.49312e-06	0.473685	0.128153	0.0002188	0.000606982	420.837	428.622	488.111	442.187	660.86	630.059
INTS6-AS1	NR_103812	1779.12	0.383056	0.0808999	4.73494	2.19124e-06	7.59782e-06	0.38035	0.0815818	3.12861e-06	1.08579e-05	1639.3	1589.94	1588.35	1645.86	2175.59	2035.65
LRSAM1	NM_138361	4492.37	0.316567	0.0669912	4.7255	2.29555e-06	7.94981e-06	0.185423	0.0671469	0.00575444	0.0126847	4072.46	3995.89	4616.01	4222.43	4987.92	5059.54
ROPN1L-AS1	NR_102746	798.229	0.505781	0.10706	4.72426	2.3096e-06	7.99361e-06	1.15001	0.111778	7.9473e-25	1.1317e-23	737.636	827.181	493.8	507.658	1124.51	1098.59
ZFYVE28	NM_020972	4171.56	0.32719	0.0692584	4.72419	2.3104e-06	7.99516e-06	0.238384	0.0694774	0.000601132	0.00156296	3762.23	3780.29	4218.92	3805.42	4687.91	4774.61
OAT	NM_001171814	1893.9	0.501057	0.106078	4.72347	2.31849e-06	8.01952e-06	0.280078	0.106146	0.00832445	0.0178373	1700.22	1473.12	2058.26	1641.83	2331.89	2158.05
TFDP1	NR_026580	15778.2	0.269952	0.057199	4.71953	2.36393e-06	8.17297e-06	0.194227	0.0572738	0.000695883	0.00179141	14807.1	14235.6	15793.6	14815.8	17310.3	17706.9
SAMD14	NM_001257359	594.361	0.592483	0.125621	4.71644	2.40006e-06	8.29535e-06	0.423993	0.12609	0.000772076	0.0019712	490.195	491.326	603.028	501.615	740.583	739.417
EHD3	NM_014600	806.98	0.494698	0.104922	4.71493	2.41796e-06	8.35468e-06	0.822292	0.107816	2.40644e-14	1.7761e-13	773.253	736.99	626.921	577.159	1073.11	1054.45
S100A3	NM_002960	88.5502	1.44175	0.306059	4.71069	2.46883e-06	8.51753e-06	1.1709	0.305753	0.000128381	0.000366453	44.052	63.5632	76.2318	54.392	140.564	152.498
FZD4	NM_012193	1741.53	0.907278	0.192613	4.71036	2.4728e-06	8.52995e-06	0.975944	0.193061	4.30178e-07	1.63872e-06	1427.47	1301.33	1456.37	1146.26	2833.31	2284.47
NHLRC1	NM_198586	763.084	0.520759	0.110652	4.70626	2.52305e-06	8.6967e-06	0.639612	0.112469	1.29277e-08	5.72266e-08	648.595	715.516	606.441	649.682	1010.17	948.099
SLC35G1	NR_144336	2752.04	0.472242	0.100521	4.69795	2.62782e-06	9.04551e-06	0.592928	0.101075	4.45776e-09	2.06392e-08	2725.6	2267.66	2506.55	2087.04	3632.63	3292.76
TOR1B	NR_134027	2041.48	0.407398	0.0867881	4.69417	2.67693e-06	9.20206e-06	0.231163	0.0869599	0.00785419	0.0169076	1874.55	1669.82	2070.77	1933.94	2450.43	2249.35
LINC00963	NR_038955	11973.5	0.300355	0.0641645	4.68102	2.85449e-06	9.78437e-06	0.569801	0.0644365	9.33268e-19	9.20501e-18	11795.6	11672.4	10319.7	9153.97	14364.8	14534.5
ULBP3	NM_024518	1719.06	0.393233	0.0840911	4.67627	2.92135e-06	1.0006e-05	0.190332	0.0842297	0.0238412	0.0465026	1521.2	1456.8	1640.69	1784.86	2003.56	1907.23
UPK1A	NM_007000	847.138	0.506198	0.108284	4.67474	2.94329e-06	1.00736e-05	0.471313	0.109245	1.60136e-05	5.11717e-05	768.566	706.926	803.278	709.11	1061.57	1033.38
PMS2	NR_136154	7160.26	0.289411	0.0619388	4.67253	2.97508e-06	1.01778e-05	0.227049	0.0621032	0.000256191	0.00070343	6413.78	6737.7	7034.94	6700.29	8227.18	7847.65
SNORA17B	NR_002975	278.957	0.867391	0.185638	4.6725	2.9756e-06	1.01781e-05	0.512981	0.184817	0.00550975	0.0121866	226.821	181.241	291.274	230.662	398.614	345.128
APOBEC3F	NM_145298	1975.44	0.35667	0.0763594	4.67094	2.99828e-06	1.0251e-05	0.635249	0.0777815	3.15902e-16	2.65689e-15	1869.87	1947.27	1555.36	1591.47	2479.8	2408.87
SYNGR3	NM_004209	151.669	1.06147	0.22738	4.66828	3.03738e-06	1.03769e-05	0.845152	0.227904	0.000208598	0.000580588	118.097	96.2038	133.121	115.835	237.07	209.685
PSKH1	NM_006742	4976.26	0.326854	0.0701001	4.66268	3.12119e-06	1.06489e-05	0.21115	0.0702519	0.00265042	0.00620502	4570.16	4374.69	5110.94	4583.03	5712.77	5506
C9orf47	NM_001142413	1770.4	0.978197	0.210079	4.65634	3.21881e-06	1.09688e-05	1.19326	0.210697	1.48416e-08	6.5318e-08	1602.74	1169.91	1303.9	1084.82	2767.22	2693.8
H1FX-AS1	NR_026991	795.338	0.51969	0.111949	4.64221	3.44697e-06	1.1713e-05	1.72376	0.120402	1.7197e-46	5.695e-45	879.165	785.091	385.71	337.432	1147.59	1237.04
STKLD1	NM_153710	1502.82	0.520474	0.112149	4.6409	3.46887e-06	1.17804e-05	0.703441	0.113233	5.21977e-10	2.64341e-09	1484.64	1235.19	1333.49	1063.67	2007.75	1892.18
LOC100128108	NM_001321551	619.466	0.725717	0.156731	4.63033	3.65081e-06	1.2378e-05	0.710352	0.157793	6.73807e-06	2.25367e-05	564.24	450.096	573.445	452.259	950.379	726.374
FASN	NM_004104	11410.4	0.682894	0.147529	4.62889	3.67636e-06	1.24628e-05	0.329693	0.147505	0.0254089	0.0492318	9465.55	8167.01	12325.7	10198.5	14698.4	13607.5
OIP5	NM_001317860	5610.16	0.296547	0.064073	4.62826	3.68744e-06	1.24984e-05	0.460999	0.0645285	9.05729e-13	5.89099e-12	5259.99	5525.7	4982.37	4644.47	6679.93	6568.47
NME3	NM_002513	617.759	0.715348	0.15459	4.62738	3.70317e-06	1.25499e-05	1.22359	0.158352	1.10124e-14	8.28351e-14	605.48	502.493	441.462	338.439	1030.1	788.577
SPIN2B	NM_001006683	522.307	0.609902	0.131854	4.62557	3.73573e-06	1.26546e-05	0.336168	0.131748	0.0107228	0.0224899	398.342	440.648	468.769	544.927	644.076	637.082
ZDHHC18	NM_032283	3222.91	0.322703	0.0697752	4.62489	3.74799e-06	1.26942e-05	0.984756	0.0715276	3.99785e-43	1.17836e-41	3439.8	3268.35	2195.93	2044.74	4195.93	4192.7
NPB	NM_148896	175.443	1.08287	0.234289	4.62193	3.80187e-06	1.28691e-05	1.6883	0.245687	6.34234e-12	3.82589e-11	161.211	117.678	109.228	74.5372	324.136	265.869
LSM10	NM_032881	1846.13	0.381326	0.0825179	4.62112	3.81665e-06	1.29153e-05	0.669709	0.0839659	1.51192e-15	1.21423e-14	1852.06	1697.31	1475.71	1430.31	2240.63	2380.78
TNFRSF10A	NM_003844	2205.5	0.342234	0.0740603	4.62102	3.81851e-06	1.29197e-05	0.264093	0.0744736	0.000390928	0.00104689	1993.59	1988.5	2079.88	2123.3	2469.31	2578.43
ZP3	NM_007155	1716.05	0.386195	0.0835867	4.6203	3.83192e-06	1.29631e-05	0.208865	0.0837943	0.0126816	0.0262431	1496.83	1498.03	1751.06	1636.8	1883.97	2029.63
RTN4R	NM_023004	573.589	0.548697	0.118767	4.61993	3.8387e-06	1.29841e-05	1.29068	0.125539	8.57439e-25	1.21795e-23	564.24	560.043	351.576	321.316	805.62	838.741
MPND	NM_032868	1264.53	0.484402	0.104916	4.61705	3.89234e-06	1.31597e-05	1.16129	0.108093	6.36183e-27	9.96892e-26	1281.26	1226.6	874.959	696.016	1816.84	1691.53
LRRC27	NM_001143757	2185.65	0.342802	0.074263	4.61606	3.91101e-06	1.32169e-05	0.324037	0.0748222	1.48598e-05	4.77123e-05	2035.76	1961.01	2033.23	2015.52	2574.21	2494.15
PLA2G4B	NM_001114633	694.306	0.536661	0.116318	4.61375	3.95477e-06	1.33569e-05	0.607332	0.117969	2.62974e-07	1.02333e-06	603.606	620.171	626.921	539.891	862.265	912.984
PLD2	NM_001243108	1371.59	0.452949	0.0983062	4.60754	4.07463e-06	1.37433e-05	1.07751	0.101192	1.77791e-26	2.71501e-25	1482.77	1245.5	874.959	893.439	1926.98	1805.9
GLTP	NM_016433	2301.7	0.336224	0.073018	4.60468	4.13109e-06	1.39256e-05	0.191252	0.0732661	0.00904423	0.0192529	2063.88	2036.6	2265.34	2268.35	2535.39	2640.63
COMMD3-BMI1	NM_001204062	3532.87	0.305526	0.0663632	4.60384	4.14768e-06	1.39773e-05	0.381272	0.0669071	1.20844e-08	5.37126e-08	3378.88	3276.94	3227.9	3088.26	4152.93	4072.31
NLGN2	NM_020795	1530.97	0.438588	0.0953119	4.60161	4.19241e-06	1.41197e-05	1.01548	0.0977998	2.95559e-25	4.27014e-24	1469.65	1565.03	1111.62	925.671	2104.26	2009.57
FUOM	NM_198472	440.061	0.699315	0.151996	4.60087	4.20725e-06	1.41676e-05	1.40987	0.159013	7.55856e-19	7.50716e-18	458.328	358.187	268.518	230.662	698.623	626.046
TRIM16	NM_001348125	8105.58	0.264339	0.0574771	4.59904	4.24451e-06	1.42889e-05	0.394848	0.0577959	8.38722e-12	4.99986e-11	7806.57	7808.83	6973.5	7289.53	9250.99	9504.06
LOC643201	NR_036494	161.463	0.959412	0.208663	4.59791	4.26757e-06	1.43644e-05	1.31741	0.21758	1.40556e-09	6.84132e-09	132.156	127.985	100.125	102.74	255.952	249.816
DTX3L	NM_138287	2275.77	0.33614	0.0731123	4.59759	4.27413e-06	1.43822e-05	0.715297	0.0746628	9.66967e-22	1.14986e-20	2196.04	2308.03	1737.4	1726.44	2835.4	2851.32
LOC101929089	NR_120576	1235.66	0.516534	0.112373	4.59661	4.29424e-06	1.44435e-05	1.07762	0.114996	7.1939e-21	8.10212e-20	1272.82	1112.36	856.754	760.48	1874.53	1537.02
CDR2L	NM_014603	2729.05	0.417753	0.090973	4.59206	4.38899e-06	1.47534e-05	1.47113	0.0935484	1.00554e-55	4.30645e-54	3153.93	2657.63	1483.68	1317.49	4034.39	3727.18
IDS	NM_000202	6284.24	0.301583	0.065681	4.59163	4.3979e-06	1.47746e-05	0.389775	0.0660026	3.51683e-09	1.64769e-08	6013.56	5868.43	5733.31	5445.24	7646.04	6998.87
BRD1	NM_001304808	9757.86	0.272473	0.0593502	4.59093	4.41269e-06	1.48222e-05	0.301962	0.0595374	3.94056e-07	1.5059e-06	9316.52	9050.03	9327.59	8669.48	11031.1	11152.5
SLC25A38	NM_001354798	2494.36	0.33112	0.0721887	4.58687	4.49947e-06	1.5107e-05	0.187088	0.0724221	0.009786	0.0206716	2262.58	2187.78	2486.07	2431.52	2853.24	2744.97
CCDC142	NM_001365575	3769.9	0.299564	0.0653097	4.58682	4.50057e-06	1.51085e-05	0.452666	0.0659548	6.73023e-12	4.04382e-11	3690.99	3536.35	3207.42	3290.71	4395.24	4498.7
SHKBP1	NM_138392	1951.04	0.354888	0.0774865	4.58	4.64977e-06	1.55795e-05	0.508694	0.0785526	9.42848e-11	5.10622e-10	1821.13	1862.23	1697.58	1614.64	2308.81	2401.85
MAP3K10	NM_002446	1266.78	0.408555	0.0893048	4.57484	4.76581e-06	1.59448e-05	0.924732	0.0922026	1.13262e-23	1.5091e-22	1280.32	1230.89	914.781	842.068	1652.15	1680.49
KIF1C	NM_006612	6369.9	0.283584	0.0619873	4.57487	4.76522e-06	1.59448e-05	0.805287	0.0628025	1.22621e-37	3.01379e-36	6700.58	6416.45	4687.69	4450.07	7815.98	8148.63
TLL2	NM_012465	691.914	0.511442	0.111805	4.57443	4.7751e-06	1.59712e-05	0.768943	0.114571	1.92639e-11	1.1092e-10	647.658	625.325	512.005	551.978	934.645	879.876
HTT-AS	NR_045414	726.998	0.519611	0.11375	4.56799	4.92416e-06	1.64288e-05	0.993778	0.117592	2.88564e-17	2.60279e-16	740.448	643.363	493.8	501.615	1019.61	963.148
FAM201B	NR_135203	412.725	0.631452	0.13826	4.56714	4.94429e-06	1.64935e-05	2.0366	0.154544	1.17225e-39	3.11288e-38	418.025	427.763	175.219	145.045	645.125	665.174
CORO1A	NM_001193333	173.626	0.980683	0.214746	4.56671	4.95449e-06	1.65251e-05	1.67579	0.22829	2.1258e-13	1.46106e-12	166.835	123.691	84.1963	94.6823	287.422	284.931
MIR4470	NR_039680	248.966	0.96517	0.211464	4.56422	5.01355e-06	1.67099e-05	0.543348	0.210076	0.00969759	0.0205096	198.702	149.459	265.105	201.452	388.124	290.951
SLC25A39	NM_001321241	778.192	0.587398	0.128722	4.56331	5.03546e-06	1.67755e-05	0.665012	0.130108	3.20072e-07	1.23247e-06	748.883	604.709	690.637	592.268	1082.55	950.105
JMJD7	NM_001114632	3869.15	0.290379	0.0636588	4.56149	5.07924e-06	1.69115e-05	0.30206	0.0640712	2.42377e-06	8.51421e-06	3608.51	3612.8	3524.87	3637.21	4436.15	4395.37
C15orf61	NM_001143936	2214.6	0.426422	0.0936672	4.55252	5.30077e-06	1.76054e-05	0.676868	0.0946666	8.67698e-13	5.65817e-12	2059.19	2112.19	1895.55	1613.63	3009.53	2597.49
ARF5	NM_001662	1773.99	0.890657	0.195757	4.54981	5.3694e-06	1.78203e-05	0.623145	0.195742	0.00145507	0.00354837	1331.87	1291.02	1766.98	1391.02	2721.06	2142
UBA7	NM_003335	1154.57	0.450971	0.099118	4.54984	5.36872e-06	1.78203e-05	1.37384	0.103971	7.32483e-40	1.95879e-38	1203.46	1189.66	672.433	591.261	1540.96	1729.65
AKAP1	NM_003488	2772.64	0.318671	0.0701679	4.54154	5.58438e-06	1.85041e-05	0.459523	0.0709617	9.44033e-11	5.11142e-10	2661.86	2612.1	2448.52	2335.83	3338.92	3238.58
ATRIP	NM_032166	7449.17	0.291822	0.0643733	4.53328	5.8074e-06	1.92264e-05	0.256978	0.0645477	6.8564e-05	0.000202957	7172.97	6585.66	7238.61	6856.41	8527.19	8314.17
CDIPT	NM_006319	688.762	0.518895	0.114533	4.53052	5.8838e-06	1.94651e-05	1.67453	0.123606	8.2243e-42	2.31336e-40	757.319	676.862	339.061	305.199	1045.84	1008.3
TTC34	NM_001242672	1626.91	0.940623	0.207763	4.52739	5.97161e-06	1.97442e-05	0.760113	0.207863	0.00025538	0.000701286	1317.81	1090.88	1549.67	1180.51	2475.6	2147.02
INPP5E	NM_001318502	3769.56	0.73261	0.161861	4.52617	6.0061e-06	1.98525e-05	0.818664	0.162107	4.41444e-07	1.67911e-06	3230.79	3045.02	3317.79	2595.71	5526.05	4902.02
SYNE3	NM_152592	1773.38	0.362807	0.0801987	4.52385	6.07248e-06	2.0069e-05	0.716095	0.081943	2.35306e-18	2.27266e-17	1790.2	1677.55	1377.86	1336.63	2197.62	2260.39
PCOLCE-AS1	NR_038910	581.77	0.551745	0.122003	4.5224	6.11419e-06	2.01951e-05	0.981322	0.126204	7.50298e-15	5.73074e-14	514.564	572.928	417.568	390.816	772.052	822.689
KCTD13	NR_110933	4376.65	0.305846	0.0676699	4.51968	6.19336e-06	2.04477e-05	0.534188	0.0683145	5.30161e-15	4.0891e-14	4352.71	4146.21	3776.32	3480.08	5186.18	5318.38
SIRT3	NM_001370324	3048.67	0.362101	0.080117	4.51965	6.19432e-06	2.04479e-05	0.41008	0.0806015	3.62347e-07	1.38809e-06	2954.29	2669.65	2849.02	2591.68	3746.97	3480.38
APBB1	NM_145689	1810.23	0.388929	0.0860656	4.51898	6.21386e-06	2.05065e-05	0.816928	0.0878953	1.48136e-20	1.6352e-19	1875.49	1682.71	1381.27	1264.11	2362.31	2295.5
ANTKMT	NM_001271285	1145.69	0.549959	0.121757	4.51686	6.27645e-06	2.071e-05	0.48747	0.122317	6.73958e-05	0.000199603	1108.8	851.232	1075.21	970.998	1532.57	1335.36
BTBD16	NM_144587	831.502	0.479994	0.106351	4.51329	6.38292e-06	2.1043e-05	0.30688	0.106714	0.00403113	0.00911818	702.957	713.798	752.078	844.083	981.849	994.25
DNAJB9	NM_012328	1552.43	0.405513	0.0898807	4.51168	6.4315e-06	2.12001e-05	0.300419	0.0902969	0.000877829	0.00221784	1438.72	1301.33	1516.67	1430.31	1743.41	1884.16
ATRIP-TREX1	NR_153405	7431.86	0.290576	0.0644095	4.51138	6.44067e-06	2.12273e-05	0.257142	0.0645854	6.85014e-05	0.000202798	7161.72	6573.64	7218.13	6839.29	8507.26	8291.1
GAMT	NM_000156	678.846	0.533505	0.118276	4.51068	6.462e-06	2.12914e-05	1.8896	0.12909	1.61072e-48	5.64595e-47	758.256	676.862	301.514	259.873	1077.31	999.266
DMRTA1	NM_022160	1255.43	0.459803	0.102007	4.50755	6.55812e-06	2.15894e-05	1.06317	0.104965	4.11746e-24	5.62423e-23	1231.58	1250.65	876.097	759.473	1833.62	1581.17
FBXL15	NM_024326	766.233	0.519297	0.115209	4.50744	6.56146e-06	2.15973e-05	0.820125	0.117871	3.45535e-12	2.13467e-11	717.953	698.336	621.232	529.818	1068.91	961.141
ST3GAL2	NM_006927	13617.9	0.254535	0.0565632	4.50001	6.79494e-06	2.23238e-05	0.514544	0.0568257	1.36865e-19	1.42846e-18	13330.9	13651.5	11627.1	10908.6	15955	16234.1
SNCG	NM_001330120	221.84	0.817067	0.181595	4.49938	6.81514e-06	2.2387e-05	1.21624	0.189239	1.30129e-10	6.94511e-10	198.702	179.523	146.775	140.009	341.969	324.059
CENPM	NM_001002876	4382.6	0.283479	0.0630459	4.4964	6.91152e-06	2.2684e-05	0.144798	0.0632037	0.0219649	0.0432092	4025.6	3899.69	4428.27	4296.97	4779.17	4865.9
LINC01771	NR_131923	356.026	0.682748	0.151914	4.4943	6.98007e-06	2.29057e-05	1.3823	0.160374	6.73832e-18	6.33097e-17	355.228	308.367	205.94	202.459	499.316	564.846
TSR3	NM_001001410	759.515	0.583797	0.129936	4.49297	7.02372e-06	2.30456e-05	0.379474	0.130144	0.00354772	0.00811478	708.58	540.287	753.216	684.936	966.114	903.954
EXOSC5	NM_020158	1657.1	0.39817	0.0887119	4.48835	7.17779e-06	2.3524e-05	0.864124	0.0907782	1.74735e-21	2.04687e-20	1752.71	1516.93	1186.71	1179.5	2134.68	2172.1
HPS6	NM_024747	2942.23	0.863114	0.1924	4.48603	7.25618e-06	2.37604e-05	0.464968	0.192294	0.0156055	0.0316359	2409.74	1857.94	3076.58	2547.36	4039.64	3722.17
OGFRP1	NR_036498	682.161	0.530855	0.118404	4.48342	7.34572e-06	2.40398e-05	0.576356	0.11992	1.53865e-06	5.51986e-06	598.919	599.556	625.783	536.869	902.126	829.712
FLJ42627	NR_024492	2135.01	0.34624	0.0773135	4.47839	7.5209e-06	2.46025e-05	0.191864	0.0775451	0.0133527	0.0274902	1931.73	1853.64	2170.9	2042.72	2357.07	2454.02
C19orf53	NM_014047	2670.48	0.320852	0.0716563	4.47765	7.54701e-06	2.46843e-05	0.341518	0.0722096	2.25029e-06	7.92315e-06	2510.02	2443.75	2426.9	2455.7	3000.09	3186.41
USF2	NM_207291	1434.03	0.383277	0.0856356	4.47567	7.61709e-06	2.48957e-05	1.1808	0.0894721	9.07883e-40	2.42216e-38	1554	1434.47	866.994	852.141	1931.18	1965.42
UBE2Q2L	NM_001243531	1371.63	0.390427	0.0872696	4.4738	7.68412e-06	2.5104e-05	1.10284	0.0908275	6.3144e-34	1.3496e-32	1380.61	1436.18	872.683	847.105	1914.4	1778.81
ZNF775	NM_173680	2039.93	0.355455	0.0794654	4.47308	7.71011e-06	2.51852e-05	0.625468	0.0807669	9.6252e-15	7.28815e-14	2059.19	1878.55	1668	1597.51	2507.07	2529.27
SMAGP	NM_001031628	847.642	0.449761	0.100586	4.47139	7.77133e-06	2.53779e-05	1.1632	0.105657	3.4495e-28	5.78319e-27	848.235	860.68	526.796	515.717	1192.69	1141.73
CD82	NM_002231	1450.81	0.398008	0.0890143	4.47128	7.77517e-06	2.53841e-05	0.234508	0.0892868	0.00862779	0.0184318	1247.51	1284.15	1482.54	1354.76	1612.29	1723.63
LINC00334	NR_135279	1748.93	0.365722	0.0818202	4.46983	7.82826e-06	2.55419e-05	0.476205	0.0828241	8.94558e-09	4.01371e-08	1628.05	1635.46	1579.25	1445.42	2133.63	2071.77
CPT1A	NM_001031847	4038.89	0.282288	0.0632299	4.46448	8.02649e-06	2.61737e-05	0.781119	0.0644428	8.16342e-34	1.73827e-32	4139.01	4148.79	2995.8	2870.69	5045.61	5033.45
HAGH	NM_001040427	2289.62	0.382531	0.0857156	4.4628	8.08966e-06	2.63684e-05	1.1022	0.0879184	4.70709e-36	1.07894e-34	2399.43	2319.2	1556.49	1311.45	3156.39	2994.79
DVL2	NM_004422	4563.99	0.295059	0.066174	4.45884	8.24031e-06	2.6844e-05	0.638629	0.0669697	1.48331e-21	1.74204e-20	4703.25	4379.85	3651.16	3507.28	5479.89	5662.51
MIR6789	NR_106847	226.987	1.02319	0.229498	4.45838	8.25801e-06	2.68979e-05	0.844965	0.230182	0.000241734	0.000666224	199.64	127.985	164.979	204.474	383.928	280.918
UBE2M	NM_003969	604.408	0.569921	0.127842	4.45801	8.27253e-06	2.69375e-05	0.287213	0.127703	0.0245077	0.0476803	493.944	486.173	592.788	599.319	655.615	798.61
ARPIN	NM_182616	2083.09	0.371903	0.0834499	4.4566	8.327e-06	2.71071e-05	0.677478	0.0847612	1.31933e-15	1.06481e-14	2026.39	2000.52	1749.92	1510.89	2597.28	2613.54
LOC220729	NR_003266	5781.11	0.293192	0.0658052	4.45545	8.37188e-06	2.72415e-05	0.272354	0.0660394	3.72159e-05	0.000113907	5556.17	5150.34	5547.85	5314.3	6727.13	6390.89
RPARP-AS1	NR_038938	1776.38	0.415063	0.093181	4.45437	8.41388e-06	2.73664e-05	1.0074	0.0954094	4.62861e-26	6.93347e-25	1879.24	1677.55	1235.64	1124.1	2515.46	2226.28
CERNA1	NR_102751	915.835	0.514426	0.115764	4.44375	8.84049e-06	2.8664e-05	0.815612	0.117983	4.74598e-12	2.89356e-11	785.437	909.641	700.877	675.871	1318.57	1104.61
FAM98C	NM_001351675	652.613	0.552339	0.124297	4.44372	8.84181e-06	2.86642e-05	0.902072	0.127507	1.49811e-12	9.59061e-12	625.163	578.941	521.107	425.063	912.616	852.787
FBXW10	NM_001267585	248.834	0.77563	0.174578	4.44289	8.87583e-06	2.87663e-05	0.46156	0.174011	0.00799016	0.0171759	188.392	188.972	248.038	221.597	319.94	326.066
SLC30A4	NM_013309	1757.59	0.378035	0.0851373	4.4403	8.98356e-06	2.90989e-05	0.742452	0.0868385	1.23297e-17	1.13825e-16	1731.15	1696.45	1359.66	1303.39	2356.02	2098.86
SHANK3	NM_033517	1459.24	0.406784	0.0916725	4.43736	9.10683e-06	2.94814e-05	1.04904	0.0946057	1.42531e-28	2.42889e-27	1518.39	1432.75	1018.32	874.301	1954.26	1957.4
TRNAU1AP	NR_003109	4780.39	0.27526	0.062124	4.43081	9.38792e-06	3.03568e-05	0.652162	0.062978	3.95543e-25	5.69303e-24	4842.9	4781.84	3624.99	3785.28	5738.99	5908.31
PPP1R26	NM_014811	659.338	0.507582	0.114656	4.427	9.55509e-06	3.08624e-05	1.21698	0.120453	5.33521e-24	7.22267e-23	671.089	633.055	415.293	382.758	961.918	891.915
TIMM29	NM_138358	955.117	0.512713	0.11582	4.42681	9.56371e-06	3.08858e-05	0.285439	0.11592	0.0138021	0.0283253	875.416	718.092	979.635	885.381	1191.65	1080.53
MAN1B1	NM_016219	3678.26	0.340639	0.076965	4.4259	9.60413e-06	3.10076e-05	0.383228	0.0773731	7.30834e-07	2.71504e-06	3496.98	3319.89	3540.8	3080.2	4385.8	4245.88
IL17RE	NM_153483	273.995	0.802661	0.181359	4.42583	9.60742e-06	3.10138e-05	0.914915	0.184664	7.25251e-07	2.69561e-06	245.566	202.715	203.664	210.517	436.377	345.128
KLHL8	NM_001292006	2863.01	0.35844	0.0810119	4.42454	9.6649e-06	3.11905e-05	0.500409	0.0816884	9.02105e-10	4.46331e-09	2568.14	2818.26	2516.79	2367.06	3644.17	3263.67
SELENOW	NM_003009	3287.72	0.350797	0.0793279	4.42212	9.77386e-06	3.15154e-05	0.202808	0.0794845	0.0107248	0.0224917	3123.94	2707.45	3317.79	3142.65	3780.54	3653.94
RNASEH2C	NM_032193	3014.1	0.348351	0.0788216	4.41949	9.89358e-06	3.18924e-05	0.253566	0.0790796	0.00134376	0.00329278	2837.13	2576.89	2794.41	2984.51	3595.92	3295.77
PRR12	NM_020719	4697.69	0.294597	0.0667246	4.41511	1.00957e-05	3.25073e-05	0.945	0.0679566	5.82903e-44	1.78267e-42	5136.27	4707.11	3197.18	3074.15	6055.78	6015.66
SSH3	NM_017857	3273.25	0.962979	0.218401	4.40923	1.03739e-05	3.33699e-05	1.95701	0.219435	4.73123e-19	4.76764e-18	3078.95	2611.25	1660.03	1197.63	5811.37	5280.26
ATP6V0E2-AS1	NR_027040	1366.64	0.433272	0.0982716	4.40892	1.03886e-05	3.34078e-05	0.710477	0.0999027	1.14632e-12	7.40302e-12	1396.54	1186.23	1115.03	1016.32	1758.1	1727.65
GABBR1	NM_001319053	2394.9	0.367025	0.0832491	4.40876	1.03966e-05	3.34287e-05	0.562283	0.0841506	2.35919e-11	1.34784e-10	2235.4	2306.31	2084.43	1884.58	3097.65	2761.02
ACLY	NM_001303274	12420.8	0.235852	0.0535463	4.40463	1.05962e-05	3.40522e-05	0.152676	0.0536426	0.00442483	0.00995118	11648.5	11375.2	12210.7	12178.8	13400.8	13710.8
ZNRF2P2	NR_027347	646.426	0.650108	0.147831	4.39765	1.09428e-05	3.51354e-05	0.511773	0.148336	0.000560407	0.00146476	619.539	438.071	592.788	570.109	889.538	768.512
POMT1	NM_001136114	2282.86	0.354412	0.0806075	4.39676	1.09876e-05	3.52644e-05	0.746193	0.0820516	9.52917e-20	1.00515e-18	2389.12	2116.48	1713.51	1719.39	2943.45	2815.2
WDR88	NM_173479	541.349	0.548978	0.124896	4.39548	1.10528e-05	3.54685e-05	0.347014	0.125209	0.00558028	0.0123354	456.453	442.366	533.623	500.608	684.986	630.059
MIR6891	NR_106951	52.0529	1.70116	0.387164	4.39391	1.11331e-05	3.57162e-05	1.08301	0.377097	0.00407934	0.00921969	30.9301	23.192	35.2714	47.3412	92.3106	83.2722
RNF44	NM_014901	2719.08	0.337305	0.0768072	4.39158	1.12529e-05	3.60903e-05	0.252129	0.0771175	0.00107768	0.0026791	2452.85	2454.06	2740.93	2466.78	3191.01	3008.83
BOLA1	NM_016074	1664.46	0.349267	0.0795486	4.39062	1.13029e-05	3.62458e-05	0.243896	0.0799792	0.00229232	0.0054218	1491.21	1490.3	1588.35	1618.66	1907.05	1891.18
CAND2	NM_012298	776.007	0.470288	0.107211	4.38657	1.15151e-05	3.68845e-05	0.245718	0.107354	0.0220881	0.043429	638.285	671.708	763.456	767.531	877.999	937.063
WNT3	NM_030753	1288.16	0.480431	0.109541	4.38586	1.15529e-05	3.69902e-05	0.669218	0.110836	1.56135e-09	7.55764e-09	1295.32	1066.83	1125.27	947.831	1633.27	1660.43
B3GNT4	NM_001330492	319.043	0.683461	0.155876	4.38465	1.16174e-05	3.71809e-05	1.84793	0.171128	3.49667e-27	5.56342e-26	305.552	321.252	152.464	127.922	524.492	482.577
HIST1H4B	NM_003544	7799.93	0.317924	0.0725844	4.38006	1.18645e-05	3.79131e-05	0.403829	0.0728186	2.92793e-08	1.25324e-07	7578.81	7097.61	7363.76	6466.6	8842.93	9449.89
LOC101926935	NR_110001	2103.11	0.320589	0.0732084	4.37913	1.19152e-05	3.80537e-05	0.880445	0.0754229	1.74245e-31	3.33333e-30	2166.98	2143.97	1458.64	1465.56	2691.69	2691.8
HDAC11	NM_001136041	1354.47	0.388314	0.0886972	4.37798	1.19786e-05	3.82509e-05	1.40558	0.0936985	7.21823e-51	2.71387e-49	1446.22	1452.51	758.905	674.863	1932.23	1862.09
ZNF837	NR_049780	2927.03	0.324269	0.0741356	4.374	1.21992e-05	3.89281e-05	0.31907	0.0745772	1.88259e-05	5.96151e-05	2694.67	2698.86	2838.78	2576.57	3459.55	3293.77
TOMM34	NM_006809	5787.82	0.331144	0.0757307	4.37265	1.22748e-05	3.91639e-05	0.17612	0.0758174	0.0201819	0.04003	5267.49	5034.38	5271.37	6194.64	6486.92	6472.15
RASSF4	NM_032023	1491.98	0.367873	0.0841762	4.37027	1.24093e-05	3.95765e-05	0.865683	0.0866862	1.74815e-23	2.30764e-22	1437.78	1546.99	1053.59	1060.64	1940.62	1912.25
ASCC2	NM_001369938	5890.36	0.25644	0.0587625	4.36401	1.27703e-05	4.06422e-05	0.15567	0.058929	0.00825003	0.0176928	5479.31	5339.31	5824.34	5776.63	6501.6	6420.99
DOK4	NM_001369618	881.814	0.453532	0.104066	4.35814	1.31175e-05	4.17009e-05	1.57526	0.111467	2.40707e-45	7.64891e-44	982.265	888.167	444.875	414.991	1317.52	1243.06
FABP5	NM_001444	729.317	0.479403	0.110053	4.35611	1.32393e-05	4.20469e-05	0.297703	0.110411	0.00701102	0.0152074	601.731	638.209	709.98	697.023	836.04	892.918
LRRC74B	NM_001291006	298.457	0.701237	0.161054	4.35404	1.33649e-05	4.2428e-05	0.827966	0.164494	4.81855e-07	1.82424e-06	263.374	242.227	246.9	216.561	414.349	407.331
CLDN9	NM_020982	241.203	0.744564	0.171305	4.34641	1.38381e-05	4.3863e-05	1.48302	0.183117	5.55148e-16	4.58611e-15	221.197	220.753	130.846	133.965	369.242	371.213
SELENOM	NM_080430	1621.7	0.359451	0.0827718	4.34268	1.40756e-05	4.46033e-05	0.341177	0.0834519	4.34538e-05	0.000131778	1465.9	1486.86	1435.89	1553.19	1888.17	1900.21
ZNF623	NM_001261843	7885.06	0.275608	0.0635066	4.33983	1.42593e-05	4.51416e-05	0.354289	0.0637623	2.75397e-08	1.18122e-07	7744.71	7239.33	7268.19	6920.88	9325.47	8811.8
CES2	NM_003869	2774.69	0.299248	0.0689934	4.33734	1.44219e-05	4.56121e-05	0.250991	0.0694025	0.000298663	0.000813283	2573.76	2526.21	2645.36	2627.94	3093.45	3181.4
ZNF611	NM_001161499	4958.26	0.329176	0.0759354	4.33494	1.45797e-05	4.60936e-05	0.186126	0.0760484	0.0143862	0.0294075	4310.53	4540.47	5254.3	4523.6	5648.78	5471.88
SH3BP1	NM_001350055	1077.14	0.501362	0.115697	4.33339	1.46831e-05	4.63802e-05	0.277908	0.115798	0.0163981	0.0330954	940.088	863.257	1176.47	930.707	1335.36	1216.98
TMEM240	NM_001114748	470.115	0.586864	0.135621	4.32722	1.51003e-05	4.76384e-05	1.09756	0.140995	7.00432e-15	5.35885e-14	462.077	418.315	335.647	283.04	651.419	670.19
EDEM2	NR_026728	3823.61	0.29502	0.0683204	4.31819	1.57315e-05	4.95269e-05	0.389584	0.0688365	1.51771e-08	6.67559e-08	3723.8	3529.48	3277.97	3512.31	4490.7	4407.4
TRIM7	NM_203293	807.826	0.473457	0.109724	4.31498	1.5962e-05	5.02388e-05	2.12055	0.122047	1.27952e-67	7.30641e-66	964.457	826.322	282.171	289.083	1238.85	1246.07
TRPM4	NM_017636	2485.46	0.317067	0.0735413	4.31142	1.62212e-05	5.10122e-05	0.671275	0.0748857	3.13097e-19	3.18464e-18	2502.53	2422.27	1983.16	1870.48	2999.04	3135.25
CELP	NR_001275	253.938	0.73176	0.169852	4.30822	1.64577e-05	5.17347e-05	1.10079	0.176434	4.40131e-10	2.23988e-09	231.507	212.164	176.357	167.205	368.193	368.203
LOC101928446	NR_110938	925.673	0.416523	0.0966879	4.30791	1.64804e-05	5.17915e-05	1.6052	0.104654	4.25542e-53	1.69503e-51	989.763	1012.72	442.6	436.143	1314.38	1358.44
EMP3	NM_001425	2142.36	0.323027	0.0749922	4.30747	1.65131e-05	5.18872e-05	0.406535	0.0758078	8.19809e-08	3.36611e-07	1957.97	2064.95	1918.31	1879.55	2508.12	2525.25
ALG12	NM_024105	1823.07	0.34291	0.0796184	4.30693	1.65539e-05	5.20083e-05	0.338085	0.0802816	2.53968e-05	7.93094e-05	1724.59	1619.14	1698.72	1655.93	2146.22	2093.84
CIRBP-AS1	NR_027271	956.846	0.544931	0.126544	4.30625	1.66048e-05	5.21609e-05	0.33286	0.126687	0.00860359	0.0183836	848.235	738.708	1028.56	810.843	1247.24	1067.49
HTRA3	NM_053044	705.087	0.567574	0.13202	4.29914	1.71459e-05	5.38162e-05	0.547936	0.133055	3.81994e-05	0.000116714	632.661	577.223	683.811	543.92	968.212	824.695
KIF5A	NM_001354705	1265.16	0.392744	0.0913752	4.29814	1.72236e-05	5.40525e-05	1.6166	0.0977497	1.94835e-61	9.62935e-60	1339.37	1429.31	600.752	585.217	1897.61	1738.68
PAQR3	NR_146465	1743.57	0.399685	0.0930283	4.29638	1.73608e-05	5.44683e-05	0.381993	0.0936	4.48188e-05	0.000135737	1560.56	1578.77	1665.72	1513.91	2232.24	1910.24
FLJ20021	NR_033874	1486.33	0.367562	0.0855914	4.29438	1.75186e-05	5.49103e-05	0.90167	0.0882079	1.57883e-24	2.20823e-23	1509.01	1483.43	983.049	1081.8	1959.5	1901.21
IFI35	NM_001330230	1479.93	0.357978	0.0833974	4.29243	1.76726e-05	5.53778e-05	0.65651	0.0852047	1.30752e-14	9.80596e-14	1444.34	1425.02	1181.02	1152.3	1793.76	1883.15
SEC23A-AS1	NR_146545	976.882	0.470907	0.109798	4.28884	1.7961e-05	5.62506e-05	0.365707	0.110349	0.000919377	0.00231485	924.154	769.63	952.329	869.264	1180.11	1165.81
HIST2H2AA3	NM_003516	18077.7	0.263678	0.0615088	4.28684	1.81232e-05	5.67117e-05	0.2779	0.0616008	6.44272e-06	2.16123e-05	16589.8	17402.6	17673.3	15990.2	20422.7	20387.6
HIST2H2AA4	NM_001040874	18077.7	0.263678	0.0615088	4.28684	1.81232e-05	5.67117e-05	0.2779	0.0616008	6.44272e-06	2.16123e-05	16589.8	17402.6	17673.3	15990.2	20422.7	20387.6
BVES	NM_001199563	2505.2	0.390965	0.0912811	4.28308	1.84321e-05	5.76074e-05	0.656282	0.0922076	1.09954e-12	7.10489e-12	2439.73	2341.53	2136.77	1843.28	3370.38	2899.48
KNOP1	NM_001348535	3903.13	0.287842	0.0672088	4.2828	1.84554e-05	5.76722e-05	0.198646	0.0674469	0.00322718	0.00743835	3605.7	3525.18	3646.61	3936.37	4339.65	4365.27
NINJ2	NM_016533	1003.22	0.433073	0.101158	4.28115	1.85934e-05	5.80795e-05	0.542984	0.102596	1.20687e-07	4.87283e-07	891.349	945.717	798.727	902.504	1265.07	1215.97
NEURL2	NM_001278535	1791.87	0.341844	0.0798627	4.2804	1.8656e-05	5.82672e-05	0.30173	0.0804379	0.000176062	0.000494686	1584	1677.55	1711.23	1643.85	2073.84	2060.74
CFAP157	NR_145961	250.959	0.748109	0.174882	4.27779	1.8876e-05	5.89066e-05	0.403446	0.174039	0.0204418	0.0405032	195.891	185.536	230.971	252.822	332.528	308.007
NCF1C	NR_003187	2913.8	0.299158	0.0699522	4.27661	1.8976e-05	5.92015e-05	0.215951	0.0702705	0.00211818	0.00504449	2740.59	2574.31	2827.4	2802.19	3268.63	3269.69
FUT11	NM_173540	3113.68	0.322063	0.0753121	4.27637	1.89963e-05	5.92488e-05	0.269431	0.0756414	0.000368105	0.000989371	2978.66	2704.87	3060.65	2834.43	3574.94	3528.53
BBC3	NM_001127240	910.214	0.544916	0.12744	4.27585	1.90412e-05	5.93724e-05	0.614967	0.128595	1.73392e-06	6.18435e-06	881.977	718.951	851.065	674.863	1215.77	1118.66
ZNF396	NM_001322286	620.465	0.597984	0.139895	4.27454	1.91535e-05	5.97063e-05	0.520156	0.140732	0.000218946	0.00060724	520.188	522.249	634.886	467.368	827.648	750.453
KLHDC2	NM_014315	3527.36	0.387603	0.0907623	4.27053	1.95007e-05	6.07469e-05	1.04947	0.0920252	3.98377e-30	7.20367e-29	3852.2	3345.66	2471.28	2079.99	4911.34	4503.72
ITPRIPL2	NM_001034841	2584.16	0.347216	0.0813155	4.26999	1.95482e-05	6.08785e-05	0.391693	0.0818693	1.71523e-06	6.11962e-06	2491.28	2291.71	2393.91	2244.17	3201.5	2882.42
SLC9B2	NM_001370201	2673.69	0.318461	0.0746739	4.26469	2.00183e-05	6.23083e-05	0.617114	0.0757833	3.85153e-16	3.21912e-15	2588.76	2653.33	2117.42	2144.45	3425.98	3112.17
TRIM52-AS1	NR_102762	3140.59	0.335548	0.0786893	4.26421	2.00613e-05	6.24251e-05	0.330788	0.0790793	2.87701e-05	8.92199e-05	3031.15	2740.09	3051.55	2739.74	3689.28	3591.74
ADPRHL1	NM_138430	2230.84	0.326691	0.0767596	4.25603	2.08086e-05	6.46093e-05	0.798011	0.0785116	2.86356e-24	3.94936e-23	2266.33	2231.58	1702.13	1544.13	2841.7	2799.15
PDZD7	NM_001195263	641.197	0.485776	0.114151	4.25555	2.08536e-05	6.47403e-05	0.373629	0.114921	0.00114924	0.00284704	565.177	540.287	583.685	610.399	773.101	774.531
TLCD2	NM_001164407	1057.17	0.537653	0.126458	4.25164	2.12208e-05	6.58233e-05	0.904606	0.12847	1.90375e-12	1.20855e-11	1133.17	833.193	791.9	732.277	1500.05	1352.42
SHPK	NM_013276	3411.45	0.326216	0.0767275	4.25162	2.12227e-05	6.58233e-05	0.48444	0.0773478	3.7732e-10	1.93318e-09	3454.8	3044.16	3000.35	2823.35	4153.98	3992.05
CYP21A2	NM_001128590	327.9	0.679227	0.159818	4.25001	2.13764e-05	6.62821e-05	0.47443	0.160215	0.00306431	0.00709669	281.183	243.086	314.029	290.091	443.72	395.292
SCO2	NM_001169109	2568.75	0.764662	0.179957	4.24914	2.14597e-05	6.65039e-05	0.71321	0.180149	7.526e-05	0.00022177	2366.62	1760.01	2205.03	2070.92	3637.88	3372.02
PTK6	NM_005975	472.112	0.574899	0.135339	4.24784	2.15844e-05	6.68813e-05	0.632037	0.137357	4.19606e-06	1.43613e-05	379.597	440.648	411.879	377.722	617.851	604.977
NFATC1	NM_001278670	343.612	0.626752	0.147662	4.2445	2.19081e-05	6.78566e-05	1.16873	0.154799	4.35163e-14	3.15556e-13	329.921	308.367	220.731	217.568	480.435	504.649
ZNRF2P1	NR_003502	752.472	0.558878	0.13169	4.2439	2.19667e-05	6.8029e-05	0.630214	0.133051	2.17312e-06	7.66683e-06	732.012	586.671	645.126	609.392	1065.77	875.863
HYAL3	NM_001200030	2516.37	0.331966	0.0782606	4.24181	2.21727e-05	6.8639e-05	0.55751	0.079229	1.96852e-12	1.24828e-11	2399.43	2449.76	1941.07	2203.88	3043.1	3061
EEF1A2	NM_001958	185.004	0.868149	0.204769	4.23965	2.23864e-05	6.92534e-05	0.841569	0.207464	4.9823e-05	0.000150154	143.403	145.165	161.566	132.958	281.128	245.803
MAPK8IP2	NM_012324	225.526	0.814425	0.192274	4.23576	2.2778e-05	7.03885e-05	0.775138	0.194457	6.71523e-05	0.000198908	197.765	159.767	201.388	166.198	322.038	306
LY6E	NM_001127213	535.458	0.530198	0.125232	4.23373	2.2985e-05	7.09896e-05	1.727	0.136342	9.04798e-37	2.14515e-35	596.107	519.672	246.9	239.728	807.717	802.623
DHRS7	NM_001322280	1628.27	0.346803	0.0819183	4.23352	2.30062e-05	7.10453e-05	0.708701	0.0837974	2.73608e-17	2.4782e-16	1571.81	1631.17	1232.22	1260.08	2095.87	1978.47
CXXC1	NM_014593	1167.06	0.415582	0.0981732	4.23315	2.30443e-05	7.11438e-05	0.322938	0.0987238	0.00107121	0.00266417	1070.37	989.525	1119.58	1076.76	1292.35	1453.75
LOC102723534	NR_160687	4548.14	0.285103	0.0673852	4.23095	2.32711e-05	7.17858e-05	0.322591	0.0677498	1.9215e-06	6.81605e-06	4391.14	4155.66	4297.43	4031.05	5330.94	5082.61
TAS1R3	NM_152228	220.861	0.831169	0.196478	4.23033	2.33345e-05	7.19618e-05	0.458588	0.195334	0.0188892	0.0376397	157.462	167.498	233.247	188.357	315.744	262.859
TBKBP1	NM_014726	709.538	0.464823	0.109933	4.22824	2.35531e-05	7.26162e-05	1.23735	0.115917	1.34062e-26	2.05688e-25	732.95	702.631	424.395	415.998	1031.15	950.105
HDHD3	NM_001304509	1798.08	0.383429	0.0906862	4.22809	2.35685e-05	7.2654e-05	0.427304	0.0914049	2.94172e-06	1.02421e-05	1698.34	1595.95	1714.65	1482.69	2229.09	2067.76
TNFRSF1A	NM_001065	6923.33	0.240074	0.0568143	4.22559	2.38311e-05	7.34039e-05	0.153738	0.0569741	0.00696763	0.015122	6345.36	6464.55	6789.18	6811.08	7584.15	7545.66
ATP6AP1	NM_001183	1831.58	0.385296	0.0912054	4.22449	2.39483e-05	7.37448e-05	0.684448	0.0925583	1.4165e-13	9.8485e-13	1890.49	1634.61	1357.38	1504.84	2259.51	2342.66
BMI1	NM_005180	1610.17	0.436272	0.103292	4.22366	2.4037e-05	7.3988e-05	0.501007	0.10406	1.47506e-06	5.30342e-06	1512.76	1406.12	1542.84	1250.01	2081.18	1868.11
FAM102A	NM_001035254	4266.94	0.359592	0.0851428	4.2234	2.40647e-05	7.40533e-05	0.811942	0.0859577	3.5261e-21	4.06161e-20	4178.38	4314.57	3378.09	2832.41	5770.46	5127.76
SEPTIN5	NM_002688	784.147	0.48088	0.113886	4.22248	2.41628e-05	7.43351e-05	1.82512	0.123363	1.58486e-49	5.71353e-48	904.471	782.515	339.061	325.345	1238.85	1114.64
CIITA	NM_001286403	640.259	0.486082	0.115166	4.2207	2.4355e-05	7.48959e-05	1.01071	0.119759	3.1861e-17	2.86246e-16	627.038	614.158	409.604	452.259	893.734	844.761
TM6SF2	NM_001001524	326.019	0.729506	0.173094	4.21452	2.50313e-05	7.68928e-05	0.729214	0.175035	3.09862e-05	9.56755e-05	308.364	226.766	281.034	253.829	465.749	420.374
DHRS13	NM_144683	514.939	0.638397	0.151477	4.21448	2.50356e-05	7.68955e-05	0.686413	0.153116	7.36131e-06	2.44882e-05	494.882	382.238	471.044	377.722	651.419	712.328
IRF9	NM_006084	2572.95	0.341473	0.0810338	4.21396	2.50935e-05	7.70526e-05	0.652313	0.0821301	1.98242e-15	1.58205e-14	2540.02	2483.26	2104.91	1946.02	2986.46	3377.04
MAP3K12	NM_001193511	2598.75	0.319183	0.0757471	4.2138	2.51112e-05	7.70966e-05	1.06559	0.0779699	1.60605e-42	4.62024e-41	2794.96	2687.69	1726.02	1544.13	3438.57	3401.12
AGTRAP	NM_001040195	1922.7	0.326754	0.077546	4.21369	2.51235e-05	7.71134e-05	1.43834	0.0819031	4.85334e-69	2.84996e-67	2158.55	2087.28	1003.53	961.932	2728.41	2596.49
CCND3	NM_001136017	2842.87	0.310942	0.0738933	4.20799	2.57656e-05	7.90099e-05	0.652796	0.0750366	3.32747e-18	3.17742e-17	2906.49	2723.77	2314.26	2129.35	3512	3471.35
LOC101927746	NR_110115	774.651	0.506296	0.120423	4.2043	2.61886e-05	8.02424e-05	0.752519	0.122666	8.53271e-10	4.23457e-09	763.88	661.401	541.587	657.74	1005.98	1017.32
TCF7	NM_001346425	1404.69	0.374688	0.0892449	4.19842	2.68782e-05	8.22778e-05	0.332048	0.0898994	0.000221144	0.000612886	1326.25	1207.7	1344.87	1265.12	1645.86	1638.35
STAP2	NM_001013841	467.958	0.538109	0.12825	4.1958	2.71913e-05	8.31915e-05	1.29139	0.136003	2.19461e-21	2.55764e-20	468.638	453.532	271.931	274.982	651.419	687.246
ZNF517	NR_134285	3095.85	0.393793	0.0938703	4.19508	2.72777e-05	8.34333e-05	0.882581	0.0949596	1.48204e-20	1.6352e-19	3337.64	2800.22	2308.57	2065.89	4292.44	3770.32
TSPY26P	NR_002781	733.874	0.497182	0.118548	4.19394	2.74145e-05	8.38292e-05	0.73127	0.120883	1.45383e-09	7.06423e-09	717.016	633.055	605.303	542.913	1007.02	897.935
SOX15	NM_006942	465.017	0.558346	0.133324	4.1879	2.81553e-05	8.60253e-05	0.936733	0.137739	1.04057e-11	6.14683e-11	441.457	419.174	336.785	325.345	672.399	594.944
LOC101927572	NM_001347907	3455.23	0.279533	0.0667851	4.18556	2.84465e-05	8.68235e-05	0.226568	0.0671152	0.000736006	0.00188651	3117.38	3258.9	3267.73	3347.12	3821.45	3918.81
D2HGDH	NM_152783	3867.56	0.323002	0.0771718	4.18549	2.84547e-05	8.68351e-05	0.625877	0.0779236	9.59488e-16	7.81028e-15	4037.78	3542.36	3183.53	2961.34	4844.21	4636.15
DNAJC17	NM_018163	4251.1	0.270053	0.0646186	4.17919	2.92555e-05	8.90763e-05	0.472437	0.0652666	4.53416e-13	3.04021e-12	4136.2	4159.1	3564.69	3644.26	4850.5	5151.84
SPR	NM_003124	456.714	0.646208	0.154644	4.17869	2.93192e-05	8.92345e-05	1.47704	0.162196	8.50792e-20	9.01183e-19	460.202	416.597	209.353	282.032	751.072	621.03
HIST1H2AI	NM_003509	7483.87	0.362779	0.0868223	4.17841	2.9355e-05	8.93076e-05	0.42717	0.0870153	9.1477e-07	3.36543e-06	6789.63	7058.09	7386.52	5861.24	9176.51	8631.21
ADAM11	NM_001318933	1086.9	0.41562	0.0995238	4.17609	2.96562e-05	9.0212e-05	0.857268	0.102232	5.05069e-17	4.47763e-16	1083.49	1040.2	843.101	722.205	1430.81	1401.58
SLC28A1	NM_001321722	813.864	0.495015	0.118614	4.17332	3.00188e-05	9.12661e-05	0.469853	0.119567	8.50838e-05	0.000248755	734.824	689.747	795.314	655.726	1059.47	948.099
ZNF30	NM_001099437	1089.25	0.392544	0.0941249	4.17046	3.03991e-05	9.23483e-05	1.40384	0.0999392	8.04059e-45	2.51644e-43	1195.96	1131.25	580.272	574.138	1471.72	1582.17
LOC100130027	NR_147501	1933.05	0.414746	0.0994878	4.16882	3.06185e-05	9.29653e-05	0.93533	0.101222	2.45522e-20	2.67398e-19	2000.15	1827.01	1451.82	1217.78	2737.85	2363.73
N4BP3	NM_015111	89.8185	1.17285	0.281508	4.16632	3.09559e-05	9.39648e-05	1.32939	0.289819	4.49692e-06	1.5338e-05	61.8602	67.858	58.0272	58.421	156.299	136.446
ACOT8	NM_005469	5065.13	0.286228	0.0687024	4.1662	3.09717e-05	9.40001e-05	0.450444	0.0691714	7.41579e-11	4.04989e-10	4747.3	5017.2	4552.29	4165.02	6102.99	5805.98
DRAM1	NM_018370	2299.6	0.304007	0.0730358	4.16244	3.14871e-05	9.55134e-05	0.492968	0.0740692	2.82323e-11	1.6045e-10	2204.47	2229.01	1976.34	1913.79	2788.2	2685.78
ALAS1	NM_199166	3326.74	0.279937	0.0672587	4.16209	3.15344e-05	9.56443e-05	0.226266	0.0675979	0.000816221	0.00207461	3122.07	3015.82	3229.04	3141.64	3787.88	3663.98
CBX7	NM_001346743	3086.02	0.302328	0.0727129	4.15784	3.21276e-05	9.73526e-05	0.34787	0.073227	2.0285e-06	7.17438e-06	2958.04	2824.27	2910.46	2693.41	3652.56	3477.37
TTL	NM_153712	8079.87	0.244303	0.0587742	4.15663	3.22976e-05	9.78549e-05	0.715725	0.0593955	1.93578e-33	4.07622e-32	8138.37	8544.1	6106.51	5927.72	10037.7	9724.78
SLC35G5	NM_054028	331.296	0.620819	0.149373	4.15616	3.23635e-05	9.80416e-05	1.24626	0.157572	2.59075e-15	2.05171e-14	313.987	310.085	195.7	208.503	468.896	490.603
SLC29A1	NM_001304462	994.476	0.41476	0.0997961	4.15607	3.23766e-05	9.8068e-05	0.72272	0.102122	1.47284e-12	9.44211e-12	990.701	909.641	768.007	766.524	1213.67	1318.31
TMEM54	NM_001329723	571.271	0.509979	0.122758	4.15435	3.26208e-05	9.87946e-05	1.15001	0.128477	3.51999e-19	3.56918e-18	568.926	548.877	387.986	330.381	788.836	802.623
ADGRB2	NM_001294336	1530.89	0.375394	0.0903766	4.15366	3.27201e-05	9.90823e-05	0.755394	0.0922664	2.67615e-16	2.26667e-15	1576.5	1419.86	1208.33	1094.89	1981.53	1904.22
PCAT6	NR_046325	1055.55	0.396218	0.0953944	4.15347	3.27468e-05	9.91498e-05	0.713851	0.0977162	2.76561e-13	1.88432e-12	1039.44	992.101	780.523	848.112	1344.8	1328.34
NUDT4B	NM_001355407	2086.41	0.374238	0.0901197	4.15267	3.28616e-05	9.94217e-05	0.33548	0.0905652	0.000211979	0.000589064	1955.16	1811.55	1999.09	1870.48	2629.8	2252.36
RHBDD3	NM_001329536	3041.05	0.340046	0.0819457	4.14965	3.32981e-05	0.000100672	0.461525	0.0825384	2.24929e-08	9.7263e-08	3016.15	2712.6	2795.54	2471.81	3718.65	3531.54
LRRC73	NM_001012974	655.195	0.647656	0.156206	4.14616	3.381e-05	0.000102152	1.25847	0.160191	3.96339e-15	3.09359e-14	721.702	499.057	436.911	362.613	1028	882.886
ROBO4	NM_019055	190.412	0.837508	0.202007	4.14594	3.38429e-05	0.000102238	0.670895	0.203006	0.000950415	0.00238641	134.968	157.19	153.601	174.256	247.56	274.898
LOC441086	NR_134288	241.724	0.730261	0.176279	4.14264	3.43327e-05	0.000103676	1.04515	0.182305	9.86992e-09	4.41453e-08	224.946	194.125	168.393	168.212	354.557	340.112
KDELR3	NM_006855	1865.65	0.31738	0.0766237	4.14206	3.44194e-05	0.000103924	0.808276	0.0787754	1.06143e-24	1.49744e-23	1927.98	1857.08	1349.42	1343.68	2357.07	2358.71
MIF	NM_002415	2855.74	0.799175	0.193017	4.14045	3.46629e-05	0.000104536	0.457997	0.192952	0.0176139	0.0353396	2390.99	1885.42	2952.56	2464.76	3992.43	3448.27
2020-03-02	NM_017898	1405.27	0.353789	0.085447	4.14044	3.46634e-05	0.000104536	1.15759	0.0893612	2.22732e-38	5.63232e-37	1476.21	1481.71	818.07	875.308	1933.28	1847.04
GPR135	NM_022571	1054.22	0.456405	0.110247	4.13983	3.47556e-05	0.000104793	0.66361	0.111876	2.99891e-09	1.41347e-08	1001.95	950.871	943.226	750.408	1315.43	1363.46
HSPA2	NM_021979	1534.65	0.365849	0.0883731	4.13982	3.47578e-05	0.000104793	0.29825	0.0889043	0.00079441	0.00202255	1333.74	1425.88	1404.03	1487.72	1701.45	1855.06
SH2B1	NM_001308293	5047.05	0.296228	0.0716006	4.13723	3.5152e-05	0.000105898	0.311787	0.071887	1.44321e-05	4.645e-05	4954.44	4458.87	4824.22	4488.35	5657.17	5899.28
PTPRE	NM_001316676	13690.6	0.219406	0.0530673	4.13449	3.55738e-05	0.000107083	0.482357	0.0533447	1.53458e-19	1.59798e-18	13745.1	13657.5	11575.9	11262.2	15792.5	16110.7
ZFP69	NM_001320178	1261.38	0.992941	0.240219	4.13348	3.57311e-05	0.000107514	1.2781	0.241109	1.15215e-07	4.66387e-07	984.14	1001.55	944.364	685.943	2241.68	1710.59
ZCCHC8	NM_001350936	5905.54	0.246669	0.0596965	4.13204	3.59552e-05	0.00010816	0.216741	0.0599361	0.000298969	0.000813921	5578.67	5469.01	5651.39	5627.56	6418.73	6687.86
SDHAF4	NM_145267	4322.69	0.310192	0.0751375	4.12833	3.65413e-05	0.000109851	0.260889	0.0753787	0.000538077	0.00140898	3811.9	4106.7	4363.42	3834.63	4936.52	4882.96
CTF1	NM_001330	1551.22	0.371357	0.0900057	4.12593	3.6924e-05	0.000110957	0.446761	0.0909334	8.96682e-07	3.30209e-06	1460.28	1409.56	1434.75	1290.3	1940.62	1771.79
AK8	NM_152572	1322.03	0.38267	0.0927486	4.12588	3.69313e-05	0.000110964	0.607575	0.0943197	1.18182e-10	6.34162e-10	1196.9	1313.35	1037.66	1110	1694.11	1580.16
SRGAP2-AS1	NR_104189	9026.32	0.224834	0.0545064	4.12491	3.70884e-05	0.000111407	0.926128	0.0553295	6.88049e-63	3.47594e-61	9738.3	9717.44	5992.73	5973.04	11262.9	11473.5
PEX11B	NR_073492	995.993	0.395666	0.0959713	4.12275	3.7438e-05	0.000112413	0.220859	0.096293	0.0218125	0.0429465	864.168	870.988	956.88	1001.22	1133.95	1148.75
RPP38	NM_001265601	3790.7	0.333069	0.0808101	4.12163	3.76207e-05	0.000112902	0.201005	0.0809628	0.0130395	0.0269008	3648.81	3130.06	3841.17	3586.85	4383.7	4153.58
FRAT1	NM_005479	606.992	0.53715	0.130358	4.12057	3.77941e-05	0.000113377	1.10021	0.134975	3.60338e-16	3.02058e-15	650.469	514.518	397.088	390.816	864.363	824.695
HLX	NM_021958	199.638	0.82052	0.199351	4.11595	3.85588e-05	0.000115549	1.56929	0.212158	1.39486e-13	9.71285e-13	182.769	173.51	111.503	100.726	351.41	277.908
MFSD2B	NM_001346880	1190.41	0.384848	0.0935177	4.11524	3.86776e-05	0.000115875	0.516984	0.0948944	5.09403e-08	2.12842e-07	1132.23	1087.45	991.013	1033.45	1515.78	1382.52
CRYM	NM_001888	506.308	0.532284	0.12936	4.11474	3.87621e-05	0.000116052	0.306834	0.12954	0.0178536	0.0357701	402.091	438.071	475.595	506.651	586.382	629.056
LOC101927751	NR_135827	885.333	0.480487	0.116837	4.11244	3.915e-05	0.000117152	0.980408	0.120007	3.09442e-16	2.60448e-15	829.489	882.154	616.681	594.283	1325.92	1063.48
CLIP2	NM_003388	9824.63	0.290667	0.070729	4.10959	3.96363e-05	0.000118498	0.77671	0.0711704	9.94786e-28	1.62591e-26	10288.5	9780.14	7697.14	6634.81	12364.4	12182.8
LOC105377590	NR_133944	133.58	0.984698	0.239636	4.10915	3.97118e-05	0.000118708	0.801284	0.240654	0.000869696	0.00219997	99.3512	95.3448	121.743	99.7186	208.748	176.577
PLCXD1	NM_001370370	1262.68	0.393439	0.0959593	4.10006	4.13038e-05	0.000123322	0.298646	0.0964701	0.00196325	0.00470057	1152.85	1087.45	1256.12	1137.2	1539.91	1402.58
ZNF444	NM_018337	2022.86	0.334172	0.0815211	4.09921	4.14566e-05	0.000123713	0.520051	0.0825755	3.01719e-10	1.56164e-09	1928.91	1936.1	1795.43	1604.56	2377	2495.16
NRL	NM_006177	3218.37	0.282699	0.0689649	4.09917	4.14629e-05	0.000123715	0.605854	0.0700013	4.93333e-18	4.66975e-17	3241.1	3161.84	2583.92	2534.26	4021.8	3767.31
ZNF761	NM_001289951	4790.35	0.251859	0.0614593	4.09799	4.16762e-05	0.000124319	0.209693	0.0617304	0.000681508	0.00175869	4417.38	4506.97	4675.17	4515.54	5303.66	5323.4
GRASP	NM_181711	369.371	0.674786	0.164745	4.09595	4.20435e-05	0.000125382	0.406767	0.16466	0.0134984	0.0277609	333.67	249.958	359.541	342.468	496.169	434.42
ENDOG	NM_004435	2004.38	0.352648	0.0861664	4.09264	4.26484e-05	0.000127136	0.789298	0.0878247	2.53617e-19	2.60054e-18	2035.76	1951.56	1546.25	1401.1	2692.74	2398.84
SH3GL1P2	NR_033420	300.284	0.680847	0.166612	4.08642	4.38076e-05	0.000130462	0.752926	0.169406	8.80964e-06	2.90981e-05	254.939	251.676	266.242	216.561	429.034	383.253
POLR2F	NM_001363825	4319.87	0.257186	0.0630657	4.07807	4.54103e-05	0.000135051	0.148674	0.0632663	0.0187744	0.0374339	3937.5	3980.43	4360	4178.11	4703.64	4759.56
SLC43A2	NM_001321364	5473.44	0.266078	0.06528	4.07596	4.58258e-05	0.000136216	0.710595	0.066075	5.65249e-27	8.89408e-26	5690.2	5489.63	4296.29	3921.26	6708.25	6735.01
HLA-F	NM_001098479	955.376	0.413683	0.101719	4.06693	4.76367e-05	0.000141285	0.995079	0.105429	3.78616e-21	4.35017e-20	1001.01	909.641	670.157	607.377	1260.88	1283.19
MIR1825	NR_031726	209.455	0.840522	0.206932	4.06183	4.86905e-05	0.000144261	0.505191	0.206145	0.0142595	0.0291694	178.082	132.28	217.317	174.256	275.883	278.912
EID2B	NM_152361	2046.44	0.362575	0.0892638	4.06184	4.8688e-05	0.000144261	0.288251	0.0896442	0.00130215	0.00319873	1991.71	1687	1967.24	1904.73	2429.45	2298.51
GAS1	NM_002048	3608.43	0.342011	0.0842286	4.06051	4.89661e-05	0.000145002	0.978465	0.0854959	2.50286e-30	4.56567e-29	3995.61	3442.72	2503.13	2282.45	4924.98	4501.71
C17orf100	NM_001105520	779.433	0.534164	0.131564	4.06012	4.90484e-05	0.000145208	0.689869	0.133229	2.24193e-07	8.78722e-07	636.41	760.182	692.913	563.058	1091.99	932.046
EEF1AKMT4	NM_032331	1165.66	0.375589	0.0925844	4.05672	4.97667e-05	0.000147277	0.733494	0.0949069	1.08767e-14	8.18954e-14	1119.11	1152.73	925.022	849.119	1505.29	1442.72
TMEM70	NR_033334	3462.66	0.294201	0.0726088	4.05186	5.0811e-05	0.000150153	0.187696	0.0728314	0.00996226	0.0210089	3206.42	3083.67	3486.18	3286.69	4024.95	3688.05
MIIP	NM_021933	1601.63	0.352624	0.0870402	4.05128	5.09388e-05	0.000150511	0.971077	0.0897218	2.67269e-27	4.28533e-26	1728.34	1553.86	1104.79	1033.45	2064.4	2124.95
RASA4CP	NR_024116	1436.76	0.344498	0.0850637	4.04988	5.12448e-05	0.000151337	0.353272	0.0858953	3.90854e-05	0.000119197	1336.56	1304.76	1331.21	1294.33	1721.38	1632.34
RASSF10	NM_001080521	519.579	0.54144	0.133696	4.04979	5.12646e-05	0.000151375	0.597448	0.135528	1.04189e-05	3.41257e-05	462.077	450.096	439.186	438.158	727.995	599.961
LINC01270	NR_034124	867.23	0.408358	0.100875	4.04816	5.1622e-05	0.000152293	0.430515	0.102117	2.48801e-05	7.78452e-05	791.061	779.938	794.176	753.43	1035.35	1049.43
HIST2H2AB	NM_175065	4574.16	0.302658	0.0747726	4.04771	5.17202e-05	0.000152543	0.674789	0.0755153	4.04285e-19	4.08843e-18	4443.62	4684.78	3775.18	3281.65	5525	5734.74
FOXD2	NM_004474	448.13	0.654904	0.16181	4.04736	5.17989e-05	0.000152735	0.999518	0.165494	1.54476e-09	7.4821e-09	455.516	344.444	349.301	281.025	676.595	581.902
MRC2	NM_006039	16309.3	0.25144	0.0621276	4.04715	5.18449e-05	0.000152851	0.774932	0.0624447	2.30922e-35	5.20924e-34	17275.9	16629.5	12429.2	11161.4	20287.3	20072.6
C7orf61	NM_001004323	207.457	0.78125	0.193044	4.04702	5.18747e-05	0.000152919	1.28663	0.202069	1.92428e-10	1.01125e-09	187.455	176.087	136.535	119.864	339.871	284.931
MIR1229	NR_031598	60.196	1.39476	0.34476	4.04559	5.2191e-05	0.000153792	1.74495	0.361596	1.39519e-06	5.02895e-06	44.9892	36.9354	32.9959	31.225	99.6535	115.377
POLM	NM_013284	4096.2	0.255469	0.0631642	4.04452	5.24297e-05	0.000154475	0.326896	0.063644	2.80172e-07	1.08617e-06	3884.07	3929.75	3651.16	3784.27	4684.76	4643.18
PGD	NM_002631	4497.99	0.297645	0.073621	4.04293	5.27868e-05	0.000155467	0.175955	0.0737729	0.017075	0.0343551	4278.66	3857.6	4637.62	4215.38	4996.31	5002.35
VXN	NM_152765	1049.05	0.393918	0.0974482	4.04233	5.29231e-05	0.000155828	0.880199	0.100498	1.98041e-18	1.91844e-17	1023.51	1055.66	695.188	787.676	1366.83	1365.46
MZF1-AS1	NR_027334	4788.68	0.266246	0.065883	4.0412	5.3178e-05	0.000156538	0.243089	0.0661603	0.00023856	0.000657874	4538.29	4387.58	4721.82	4350.35	5341.43	5392.62
HIST4H4	NM_175054	7862.56	0.334735	0.0828494	4.04029	5.33849e-05	0.000157066	0.257387	0.0829538	0.00191711	0.00459589	6734.33	7489.29	8226.21	6785.9	8957.27	8982.36
ADCY3	NM_004036	6968.55	0.251253	0.0622039	4.03918	5.36382e-05	0.000157791	0.588027	0.0627457	7.14481e-21	8.05081e-20	7145.79	6875.13	5737.86	5365.67	8181.02	8505.8
BTBD6	NM_033271	1005.72	0.53191	0.131719	4.03822	5.38587e-05	0.000158399	0.594721	0.132704	7.40959e-06	2.46417e-05	979.453	793.681	950.053	748.393	1389.9	1172.83
TMEM184A	NM_001097620	634.014	0.470545	0.116528	4.03804	5.38986e-05	0.000158496	0.411684	0.117577	0.000462815	0.00122457	567.989	542.005	599.614	557.014	746.876	790.584
NOA1	NM_032313	2811.06	0.301457	0.0746751	4.03691	5.41592e-05	0.00015918	0.251258	0.0750451	0.000813692	0.00206841	2495.03	2665.36	2695.42	2649.09	3308.49	3052.98
MMP9	NM_004994	50.9435	1.50564	0.373091	4.03558	5.44678e-05	0.000160046	1.6667	0.385823	1.56124e-05	4.99668e-05	32.8047	31.7816	29.5825	28.2032	84.9677	98.3213
NAT8L	NM_178557	724.585	0.579971	0.14384	4.03206	5.5291e-05	0.000162381	1.23757	0.147912	5.91398e-17	5.20649e-16	766.692	622.748	517.694	364.628	1035.35	1040.4
LOC100499489	NR_036533	1456.62	0.350542	0.0869459	4.03173	5.53689e-05	0.000162568	0.404621	0.0878932	4.15348e-06	1.42241e-05	1351.55	1347.71	1244.74	1353.76	1766.49	1675.48
ADCY6	NM_015270	2528.01	0.293859	0.0729546	4.02797	5.62602e-05	0.0001651	0.56129	0.0740735	3.52343e-14	2.56725e-13	2552.2	2410.25	2111.73	2011.5	3028.42	3053.98
MOV10	NM_020963	4374.88	0.277461	0.0688872	4.02775	5.63123e-05	0.000165231	0.508305	0.0695193	2.63752e-13	1.80082e-12	4448.31	4119.58	3574.93	3723.84	5035.12	5347.48
ZNF823	NM_001297610	2177.24	0.305967	0.076021	4.02476	5.70325e-05	0.00016728	0.497304	0.0770766	1.10329e-10	5.93985e-10	2149.17	2048.62	1893.28	1783.86	2568.96	2619.56
THAP7	NM_030573	3113.65	0.302243	0.0751387	4.02247	5.75921e-05	0.000168878	0.20514	0.0753937	0.00651011	0.0142062	2999.28	2658.49	3021.96	3027.82	3513.05	3461.31
BCL2L2-PABPN1	NM_001199864	6778.8	0.244639	0.0608294	4.02172	5.77751e-05	0.000169371	0.368419	0.061181	1.72499e-09	8.31968e-09	6702.46	6407	6180.46	5852.17	7712.13	7818.55
INTS3	NM_023015	6969.01	0.256679	0.0638741	4.01851	5.85674e-05	0.000171627	0.363355	0.0641855	1.50472e-08	6.62098e-08	6469.08	6916.36	6419.4	6015.35	8119.13	7874.74
DNASE1	NM_005223	488.572	0.530829	0.1321	4.01839	5.85968e-05	0.000171691	1.20344	0.138626	3.91628e-18	3.72717e-17	490.195	463.84	326.545	272.967	676.595	701.292
CD320	NM_016579	2268.97	0.314834	0.0783796	4.01679	5.8997e-05	0.000172797	0.178398	0.0786313	0.0232811	0.0455428	2094.81	1978.19	2238.03	2238.13	2420.01	2644.64
CABIN1	NM_012295	11328	0.238959	0.0595049	4.01578	5.92497e-05	0.000173492	0.570415	0.0598493	1.5598e-21	1.83e-20	11544.4	11302.2	9464.12	8695.67	13531.9	13429.9
SETD6	NR_134583	958.897	0.422155	0.105195	4.01308	5.99313e-05	0.000175376	0.250496	0.105514	0.0175944	0.0353066	817.304	842.642	878.372	990.135	1166.47	1058.46
CSF2	NM_000758	49.5495	1.53072	0.381482	4.01256	6.00642e-05	0.000175742	2.40707	0.422697	1.23694e-08	5.48829e-08	29.9928	36.9354	21.618	15.1089	92.3106	101.331
DLG5-AS1	NR_024585	409.056	0.649442	0.161976	4.0095	6.08465e-05	0.000177871	0.633422	0.163488	0.000106874	0.000307998	385.22	300.637	373.194	320.308	586.382	488.597
GPR137	NM_001170726	2867.11	0.309521	0.0772034	4.00916	6.09351e-05	0.000178084	0.558194	0.0781052	8.8889e-13	5.78973e-12	2854.94	2728.06	2486.07	2214.96	3546.61	3372.02
[truncated: 1,020 more rows]
