# Supplementary material for: Deconvolution of multiplexed transcriptional responses to wood smoke particles defines rapid aryl hydrocarbon receptor signaling dynamics
Source: J Biol Chem. 2021 Sep 11;297(4):101147. doi: 10.1016/j.jbc.2021.101147 (PMC8517214; doi:10.1016/j.jbc.2021.101147)
Supplement: Supplemental Table S6 [file mmc6.xlsx]

## Sheet: DAVID_EARLY-PEAK
Supplemental Table S6. DAVID functional annotation analysis of early-peak genes.
Annotation Cluster 1	Enrichment Score: 7.142191705539328
Category	Term	Count	%	PValue	Genes	List Total	Pop Hits	Pop Total	Fold Enrichment	Bonferroni	Benjamini	FDR
KEGG_PATHWAY	hsa04510:Focal adhesion	31	3.32618	2.8513552981834606E-9	MYL7, PDGFB, BCAR1, TNC, ITGA11, ITGB1, MYL9, VCL, ACTG1, LAMB3, ILK, RHOA, PIK3R5, ZYX, THBS1, EGF, ACTB, ROCK2, ACTN1, MYLK2, PRKCG, ITGA3, MYL12A, CAPN2, FLNA, VASP, VWF, CCND1, ITGA5, JUN, VEGFA	297	206	6879	3.48549	6.70068263319834E-7	6.70068263319834E-7	3.6681056081455665E-6
KEGG_PATHWAY	hsa04810:Regulation of actin cytoskeleton	31	3.32618	4.525300131502059E-9	MYL7, FGF5, SSH1, PDGFB, BCAR1, ITGA11, BDKRB1, ARPC4, BDKRB2, ITGB1, MYL9, VCL, ACTG1, PFN1, ARPC2, RHOA, PIK3R5, MSN, EGF, FGF1, ACTB, ROCK2, BAIAP2, MYLK2, ACTN1, ITGA3, MYL12A, CHRM2, ITGA5, CFL1, CYFIP2	297	210	6879	3.4191	1.0634449685298364E-6	5.317226257073315E-7	5.821539972306056E-6
KEGG_PATHWAY	hsa04670:Leukocyte transendothelial migration	17	1.82403	2.9021921191515543E-5	ACTB, MYL7, ROCK2, BCAR1, ACTN1, PRKCG, MYL12A, MMP2, ITGB1, VASP, CDH5, VCL, MYL9, ACTG1, RHOA, PIK3R5, MSN	297	115	6879	3.42389	0.00679705	0.00113606	0.0373286
Annotation Cluster 2	Enrichment Score: 6.428055622042833
Category	Term	Count	%	PValue	Genes	List Total	Pop Hits	Pop Total	Fold Enrichment	Bonferroni	Benjamini	FDR
GOTERM_CC_DIRECT	GO:0005913~cell-cell adherens junction	36	3.86266	9.093036030209188E-9	PVR, SHROOM2, LIMA1, PDLIM5, CALD1, CAPZB, ITGB1, GPRC5A, VCL, PFN1, PPL, BAG3, RAB11B, EXOC3, CNN2, NDRG1, ZYX, EHD1, EMD, PLEC, VASN, SMAD7, STK24, BAIAP2, FLOT1, PFKP, ARHGEF16, NECTIN2, MYH9, FLNA, VASP, EPHA2, CSNK1D, LASP1, EEF1D, EPS8L2	665	323	18224	3.05437	3.74632382771356E-6	1.8731636682867148E-6	1.2737566423837166E-5
GOTERM_MF_DIRECT	GO:0098641~cadherin binding involved in cell-cell adhesion	30	3.21888	7.010698987525253E-7	LIMA1, PDLIM5, CALD1, ITGB1, GPRC5A, CAPZB, VCL, PFN1, PPL, BAG3, RAB11B, EXOC3, CNN2, NDRG1, EHD1, EMD, PLEC, VASN, STK24, BAIAP2, ARHGEF16, PFKP, MYH9, FLNA, VASP, EPHA2, CSNK1D, LASP1, EEF1D, EPS8L2	608	290	16881	2.87222	5.480865986744465E-4	2.7408085949598426E-4	0.00107292
GOTERM_BP_DIRECT	GO:0098609~cell-cell adhesion	27	2.897	8.153853446033621E-6	LIMA1, CALD1, PDLIM5, GPRC5A, CAPZB, PFN1, PPL, BAG3, RAB11B, EXOC3, NDRG1, CNN2, EHD1, EMD, PLEC, VASN, STK24, BAIAP2, ARHGEF16, PFKP, VASP, EPHA2, CSNK1D, LASP1, TACSTD2, EEF1D, EPS8L2	618	271	16792	2.70713	0.0255643	0.00184806	0.0147746
Annotation Cluster 3	Enrichment Score: 4.842454430180226
Category	Term	Count	%	PValue	Genes	List Total	Pop Hits	Pop Total	Fold Enrichment	Bonferroni	Benjamini	FDR
UP_KEYWORDS	Glycoprotein	221	23.7124	1.3403841665141679E-8	PVR, NOG, BTD, VTCN1, CYP2D7, SYT2, NELL2, AQP5, SIDT2, HTR1B, PLOD1, SERPINE1, IZUMO4, ISLR2, STC2, CYP1A1, PDPN, CYP1A2, SSPO, PDCD1LG2, TMEM132D, CCR7, VSIG1, TACSTD2, F3, VEGFA, MGAM, NPTN, STC1, MADCAM1, C11ORF24, HAS3, NAGLU, MFNG, KIR3DS1, GGT3P, ITGA11, BDKRB1, BDKRB2, OAS2, KCNMB1, LIF, TRAM2, LAMB3, TMEM123, KIR2DS5, TGFBR1, CHI3L1, KIR2DS2, KIR2DS1, KIR2DS3, CD63, TINAGL1, COL16A1, GAS…	710	4551	20581	1.40765	5.1068506831120075E-6	2.553428601559382E-6	1.8563312553787625E-5
UP_SEQ_FEATURE	glycosylation site:N-linked (GlcNAc...)	202	21.6738	3.1451492809829723E-7	PVR, NOG, BTD, VTCN1, SYT2, NELL2, AQP5, SIDT2, HTR1B, PLOD1, SERPINE1, IZUMO4, ISLR2, STC2, PLD6, SSPO, PDCD1LG2, TMEM132D, CCR7, VSIG1, TACSTD2, F3, VEGFA, MGAM, NPTN, STC1, MADCAM1, C11ORF24, HAS3, NAGLU, MFNG, KIR3DS1, ITGA11, BDKRB1, BDKRB2, KCNMB1, LIF, TRAM2, LAMB3, TMEM123, KIR2DS5, TGFBR1, CHI3L1, KIR2DS2, KIR2DS1, KIR2DS3, CD63, TINAGL1, COL16A1, GAS6, EPHA2, CD59, FJX1, PLAU, FGF5, GYP…	693	4234	20063	1.38122	6.266319344310212E-4	3.1336506604784375E-4	5.40529306647386E-4
UP_SEQ_FEATURE	signal peptide	167	17.9185	3.387036496314489E-7	PVR, F2RL3, RARRES2, NOG, CASR, PDGFB, BTD, VTCN1, NELL2, EDN1, IL19, IL13, VIPR1, SIDT2, MMP2, TGFB2, STRCP1, PLOD1, SERPINE1, LGI3, IZUMO4, A3GALT2, ISLR2, PCDHGA12, C2CD2, BPIFA2, STC2, PDPN, BST1, SCUBE1, DLL1, IL24, SSPO, TMEM132D, PDCD1LG2, IL20, TNS4, UGT1A10, CCR7, VSIG1, RELT, LRP10, TACSTD2, F3, VEGFA, NPTN, STC1, MADCAM1, KIR2DL1, C11ORF24, KIR2DL3, KIR2DL2, NGF, NAGLU, KIR3DS1, ASTN1,…	693	3346	20063	1.44495	6.748087022635518E-4	2.2498684937399815E-4	5.821002334815972E-4
UP_KEYWORDS	Signal	183	19.6352	1.9934795910558824E-4	PVR, F2RL3, NOG, RARRES2, CASR, BTD, PDGFB, VTCN1, NELL2, EDN1, IL19, CYP2D6, IL13, VIPR1, SIDT2, MMP2, TGFB2, STRCP1, PLOD1, SERPINE1, LGI3, IZUMO4, ISLR2, PCDHGA12, C2CD2, BPIFA2, STC2, CYP1A1, BST1, PDPN, SCUBE1, DLL1, IL24, SSPO, TMEM132D, PDCD1LG2, IL20, TNS4, UGT1A10, LAT2, CCR7, VSIG1, RELT, LRP10, TACSTD2, F3, VEGFA, NPTN, STC1, MADCAM1, KIR2DL1, C11ORF24, KIR2DL3, KIR2DL2, NGF, NAGLU, KI…	710	4160	20581	1.27516	0.0731459	0.00541096	0.275729
UP_SEQ_FEATURE	disulfide bond	135	14.485	2.465603760799822E-4	PVR, F2RL3, NOG, PDGFB, VTCN1, EDN1, IL19, NELL2, IL13, VIPR1, MMP2, TGFB2, HTR1B, CYGB, ISLR2, BST1, SCUBE1, DLL1, NTSR1, SSPO, SLC34A3, PDCD1LG2, IL20, CCR7, VSIG1, RELT, LRP10, TACSTD2, F3, VEGFA, MGAM, NPTN, STC1, MADCAM1, KIR2DL1, KIR2DL3, KIR2DL2, NGF, ABCA7, KIR3DS1, ADORA2B, TXN2, DRD4, ASTN1, ITGA11, LRIG1, BDKRB1, BDKRB2, GREM1, TIMP3, ITGB1, LIF, LAMB3, EGF, SRGN, ANGPTL4, KIR2DS5, TGF…	693	2917	20063	1.33986	0.388265	0.0436944	0.422898
UP_KEYWORDS	Secreted	94	10.0858	0.00103257	PVR, FGF5, NAMPT, NOG, HMSD, RARRES2, NRP1, IL16, FAM3D, PDGFB, BTD, COL21A1, TUFT1, IL19, NELL2, EDN1, IL13, CDCP1, MMP2, TGFB2, STRCP1, SERPINE1, LGI3, FGF1, LOXL2, GPC1, IZUMO4, IL1A, VASN, C2CD2, BPIFA2, STC2, ADGRE3, MMEL1, SPACA7, SCUBE1, PRG2, ARTN, IL24, SSPO, PDCD1LG2, IL20, EREG, F3, VEGFA, STC1, CHSY1, WNT9A, GBP1, NGF, CSF3, ADAMTS14, TNC, ADAMTS15, GREM1, TIMP3, CPN1, LIF, C1QTNF7, L…	710	1965	20581	1.38667	0.325384	0.02163	1.42058
UP_KEYWORDS	Disulfide bond	149	15.9871	0.00174854	PVR, F2RL3, RARRES2, NOG, PDGFB, VTCN1, EDN1, IL19, NELL2, IL13, VIPR1, MMP2, SLC7A5, TGFB2, SLC7A7, HTR1B, CYGB, ISLR2, BPIFA2, STC2, BST1, SCUBE1, DLL1, NTSR1, SSPO, SLC34A3, PDCD1LG2, IL20, CCR7, VSIG1, RELT, LRP10, TACSTD2, F3, VEGFA, MGAM, NPTN, STC1, MADCAM1, KIR2DL1, KIR2DL3, KIR2DL2, NGF, ABCA7, MFNG, KIR3DS1, ADORA2B, TXN2, DRD4, ASTN1, ITGA11, LRIG1, BDKRB1, BDKRB2, GREM1, TIMP3, ITGB1,…	710	3434	20581	1.25775	0.486639	0.0312524	2.39458
Annotation Cluster 4	Enrichment Score: 4.380294740887509
Category	Term	Count	%	PValue	Genes	List Total	Pop Hits	Pop Total	Fold Enrichment	Bonferroni	Benjamini	FDR
UP_SEQ_FEATURE	domain:LIM zinc-binding 3	8	0.858369	1.573392922598205E-5	AJUBA, LIMS2, PDLIM7, PDLIM5, FHL2, FBLIM1, TGFB1I1, ZYX	693	25	20063	9.2643	0.0308714	0.00625197	0.0270372
UP_KEYWORDS	LIM domain	12	1.28755	3.3466622341376256E-5	AJUBA, LIMA1, LIMS2, PDLIM7, LASP1, PDLIM5, LHX4, FHL2, FBLIM1, TGFB1I1, CSRP1, ZYX	710	72	20581	4.83122	0.01267	0.00159261	0.0463388
INTERPRO	IPR001781:Zinc finger, LIM-type	12	1.28755	3.979406489096155E-5	AJUBA, LIMA1, LIMS2, PDLIM7, LASP1, PDLIM5, LHX4, FHL2, FBLIM1, TGFB1I1, CSRP1, ZYX	653	72	18559	4.73686	0.0423729	0.0143286	0.0635303
UP_SEQ_FEATURE	domain:LIM zinc-binding 1	10	1.07296	4.627663253096133E-5	AJUBA, LIMS2, PDLIM7, PDLIM5, LHX4, FHL2, FBLIM1, TGFB1I1, CSRP1, ZYX	693	50	20063	5.79019	0.0881059	0.0130895	0.079502
UP_SEQ_FEATURE	domain:LIM zinc-binding 2	10	1.07296	4.627663253096133E-5	AJUBA, LIMS2, PDLIM7, PDLIM5, LHX4, FHL2, FBLIM1, TGFB1I1, CSRP1, ZYX	693	50	20063	5.79019	0.0881059	0.0130895	0.079502
SMART	SM00132:LIM	12	1.28755	1.1647713467935423E-4	AJUBA, LIMA1, LIMS2, PDLIM7, LASP1, PDLIM5, LHX4, FHL2, FBLIM1, TGFB1I1, CSRP1, ZYX	401	72	10057	4.17997	0.0277955	0.0139957	0.150436
Annotation Cluster 5	Enrichment Score: 3.6726567697084174
Category	Term	Count	%	PValue	Genes	List Total	Pop Hits	Pop Total	Fold Enrichment	Bonferroni	Benjamini	FDR
KEGG_PATHWAY	hsa05410:Hypertrophic cardiomyopathy (HCM)	14	1.50215	2.359966394990254E-5	ACTB, TNNC1, LMNA, ITGA11, ITGA3, TPM2, ITGB1, TPM1, TPM4, TGFB2, ACTG1, ITGA5, EMD, SGCA	297	78	6879	4.15721	0.00553064	0.00110858	0.0303554
KEGG_PATHWAY	hsa05414:Dilated cardiomyopathy	14	1.50215	5.3090989279564234E-5	ACTB, TNNC1, LMNA, ITGA11, ITGA3, TPM2, ITGB1, TPM1, TPM4, TGFB2, ACTG1, ITGA5, EMD, SGCA	297	84	6879	3.86027	0.0123992	0.00155837	0.068277
KEGG_PATHWAY	hsa05412:Arrhythmogenic right ventricular cardiomyopathy (ARVC)	9	0.965665	0.00765778	ACTB, ACTG1, ITGA5, ITGA11, LMNA, ITGA3, EMD, ITGB1, SGCA	297	67	6879	3.11126	0.835773	0.0584396	9.41596
Annotation Cluster 6	Enrichment Score: 3.6443773600098437
Category	Term	Count	%	PValue	Genes	List Total	Pop Hits	Pop Total	Fold Enrichment	Bonferroni	Benjamini	FDR
UP_SEQ_FEATURE	DNA-binding region:Basic motif	24	2.57511	9.95753811525854E-9	MAFG, HLF, MAFF, ARNT2, NEUROG2, FOSB, NPAS4, JUNB, HES1, FOS, AHRR, NPAS3, ATF3, JUN, MNT, BHLHE40, NFE2L2, ATOH8, NFIL3, PDCD6, FOSL1, MYC, SCX, SIM2	693	163	20063	4.26271	1.9845176668531472E-5	1.9845176668531472E-5	1.7113192296580593E-5
INTERPRO	IPR004827:Basic-leucine zipper domain	11	1.18026	1.581649529330449E-5	MAFG, MAFF, FOS, HLF, ATF3, JUN, FOSB, NFE2L2, NFIL3, FOSL1, JUNB	653	54	18559	5.78949	0.0170613	0.0170613	0.0252552
SMART	SM00338:BRLZ	11	1.18026	2.620858953123369E-5	MAFG, MAFF, FOS, HLF, ATF3, JUN, FOSB, NFE2L2, NFIL3, FOSL1, JUNB	401	51	10057	5.40937	0.00632249	0.00632249	0.0338679
UP_SEQ_FEATURE	domain:Leucine-zipper	14	1.50215	1.4105240787441487E-4	MAFG, FOS, MAFF, HLF, TSC22D3, ATF3, JUN, MNT, FOSB, NFE2L2, NFIL3, FOSL1, MYC, JUNB	693	113	20063	3.58684	0.245075	0.0345318	0.242139
GOTERM_MF_DIRECT	GO:0000982~transcription factor activity, RNA polymerase II core promoter proximal region sequence-specific binding	6	0.643777	0.00116103	FOS, ATF3, ETS1, JUN, FOSB, FOSL1	608	23	16881	7.24299	0.596853	0.0628291	1.76218
INTERPRO	IPR008917:Eukaryotic transcription factor, Skn-1-like, DNA-binding	5	0.536481	0.00249261	MAFG, MAFF, JUN, NFE2L2, JUNB	653	17	18559	8.35916	0.933818	0.202504	3.90716
BIOCARTA	h_arenrf2Pathway:Oxidative Stress Induced Gene Expression Via Nrf2	5	0.536481	0.0558124	MAFG, MAFF, FOS, JUN, NFE2L2	122	20	1625	3.32992	0.999973	0.826508	50.8036
INTERPRO	IPR004826:Basic leucine zipper domain, Maf-type	3	0.321888	0.0744161	MAFG, MAFF, NFE2L2	653	13	18559	6.55872	1	0.771464	70.9145
Annotation Cluster 7	Enrichment Score: 3.3188826325635166
Category	Term	Count	%	PValue	Genes	List Total	Pop Hits	Pop Total	Fold Enrichment	Bonferroni	Benjamini	FDR
UP_SEQ_FEATURE	chain:UDP-glucuronosyltransferase 1-10	6	0.643777	5.402633863236297E-6	UGT1A7, UGT1A10, UGT1A6, UGT1A9, UGT1A5, UGT1A4	693	9	20063	19.3006	0.0107097	0.00268825	0.00928465
UP_SEQ_FEATURE	chain:UDP-glucuronosyltransferase 1-1	6	0.643777	5.402633863236297E-6	UGT1A7, UGT1A10, UGT1A6, UGT1A9, UGT1A5, UGT1A4	693	9	20063	19.3006	0.0107097	0.00268825	0.00928465
UP_SEQ_FEATURE	chain:UDP-glucuronosyltransferase 1-4	6	0.643777	5.402633863236297E-6	UGT1A7, UGT1A10, UGT1A6, UGT1A9, UGT1A5, UGT1A4	693	9	20063	19.3006	0.0107097	0.00268825	0.00928465
UP_SEQ_FEATURE	chain:UDP-glucuronosyltransferase 1-3	6	0.643777	5.402633863236297E-6	UGT1A7, UGT1A10, UGT1A6, UGT1A9, UGT1A5, UGT1A4	693	9	20063	19.3006	0.0107097	0.00268825	0.00928465
UP_SEQ_FEATURE	chain:UDP-glucuronosyltransferase 1-6	6	0.643777	5.402633863236297E-6	UGT1A7, UGT1A10, UGT1A6, UGT1A9, UGT1A5, UGT1A4	693	9	20063	19.3006	0.0107097	0.00268825	0.00928465
UP_SEQ_FEATURE	chain:UDP-glucuronosyltransferase 1-5	6	0.643777	5.402633863236297E-6	UGT1A7, UGT1A10, UGT1A6, UGT1A9, UGT1A5, UGT1A4	693	9	20063	19.3006	0.0107097	0.00268825	0.00928465
UP_SEQ_FEATURE	chain:UDP-glucuronosyltransferase 1-7	6	0.643777	5.402633863236297E-6	UGT1A7, UGT1A10, UGT1A6, UGT1A9, UGT1A5, UGT1A4	693	9	20063	19.3006	0.0107097	0.00268825	0.00928465
UP_SEQ_FEATURE	chain:UDP-glucuronosyltransferase 1-8	6	0.643777	5.402633863236297E-6	UGT1A7, UGT1A10, UGT1A6, UGT1A9, UGT1A5, UGT1A4	693	9	20063	19.3006	0.0107097	0.00268825	0.00928465
UP_SEQ_FEATURE	chain:UDP-glucuronosyltransferase 1-9	6	0.643777	5.402633863236297E-6	UGT1A7, UGT1A10, UGT1A6, UGT1A9, UGT1A5, UGT1A4	693	9	20063	19.3006	0.0107097	0.00268825	0.00928465
GOTERM_BP_DIRECT	GO:0052697~xenobiotic glucuronidation	6	0.643777	7.344483561689377E-6	UGT1A7, UGT1A10, UGT1A6, UGT1A9, UGT1A5, UGT1A4	618	9	16792	18.1143	0.0230562	0.00179271	0.0133081
KEGG_PATHWAY	hsa00980:Metabolism of xenobiotics by cytochrome P450	13	1.39485	6.437784205795457E-5	CYP1B1, CYP1A1, CYP2S1, CYP2D6, CYP1A2, ALDH3A1, UGT1A7, UGT1A6, UGT1A10, UGT1A9, UGT1A5, ALDH1A3, UGT1A4	297	74	6879	4.06893	0.0150154	0.00167962	0.0827868
GOTERM_BP_DIRECT	GO:1904224~negative regulation of glucuronosyltransferase activity	5	0.536481	1.1229141119413155E-4	UGT1A7, UGT1A10, UGT1A6, UGT1A9, UGT1A4	618	8	16792	16.9822	0.299988	0.012657	0.203288
GOTERM_BP_DIRECT	GO:2001030~negative regulation of cellular glucuronidation	5	0.536481	1.1229141119413155E-4	UGT1A7, UGT1A10, UGT1A6, UGT1A9, UGT1A4	618	8	16792	16.9822	0.299988	0.012657	0.203288
GOTERM_BP_DIRECT	GO:0045922~negative regulation of fatty acid metabolic process	5	0.536481	1.962489532995244E-4	UGT1A7, UGT1A10, UGT1A6, UGT1A9, UGT1A4	618	9	16792	15.0953	0.463854	0.0192911	0.355027
KEGG_PATHWAY	hsa00830:Retinol metabolism	11	1.18026	3.588143513379906E-4	AWAT2, UGT1A7, UGT1A10, UGT1A6, UGT1A9, DHRS3, CYP1A1, UGT1A5, CYP2S1, UGT1A4, CYP1A2	297	64	6879	3.9809	0.0808781	0.00646643	0.460613
KEGG_PATHWAY	hsa00053:Ascorbate and aldarate metabolism	7	0.751073	8.30087242514391E-4	UGT1A7, UGT1A10, UGT1A6, UGT1A9, ALDH1B1, UGT1A5, UGT1A4	297	27	6879	6.00486	0.17729	0.0129258	1.06262
INTERPRO	IPR002213:UDP-glucuronosyl/UDP-glucosyltransferase	6	0.643777	8.439043466851997E-4	UGT1A7, UGT1A10, UGT1A6, UGT1A9, UGT1A5, UGT1A4	653	22	18559	7.75122	0.600905	0.14195	1.3392
GOTERM_BP_DIRECT	GO:0052696~flavonoid glucuronidation	6	0.643777	0.00103151	UGT1A7, UGT1A10, UGT1A6, UGT1A9, UGT1A5, UGT1A4	618	22	16792	7.41041	0.962287	0.0634526	1.85278
UP_KEYWORDS	Microsome	13	1.39485	0.00168721	NCEH1, CYP1B1, CYP1A1, CYP2S1, CYP2D6, CYP1A2, OAS2, UGT1A7, UGT1A6, UGT1A10, UGT1A9, UGT1A5, UGT1A4	710	129	20581	2.9212	0.474481	0.0316566	2.3115
KEGG_PATHWAY	hsa05204:Chemical carcinogenesis	11	1.18026	0.00212531	UGT1A7, UGT1A10, UGT1A6, UGT1A9, CYP1B1, CYP1A1, UGT1A5, ALDH1A3, UGT1A4, CYP1A2, ALDH3A1	297	80	6879	3.18472	0.393457	0.0246891	2.69989
GOTERM_BP_DIRECT	GO:0052695~cellular glucuronidation	5	0.536481	0.00230826	UGT1A7, UGT1A10, UGT1A6, UGT1A9, UGT1A4	618	16	16792	8.4911	0.999351	0.108349	4.10118
KEGG_PATHWAY	hsa00982:Drug metabolism - cytochrome P450	10	1.07296	0.00235893	UGT1A7, UGT1A10, UGT1A6, UGT1A9, UGT1A5, ALDH1A3, UGT1A4, CYP2D6, CYP1A2, ALDH3A1	297	68	6879	3.40612	0.42593	0.0260825	2.99252
KEGG_PATHWAY	hsa00140:Steroid hormone biosynthesis	9	0.965665	0.00314044	UGT1A7, UGT1A10, UGT1A6, UGT1A9, CYP1B1, CYP1A1, UGT1A5, UGT1A4, CYP1A2	297	58	6879	3.59404	0.522487	0.0330402	3.96558
GOTERM_MF_DIRECT	GO:0015020~glucuronosyltransferase activity	6	0.643777	0.00343028	UGT1A7, UGT1A10, UGT1A6, UGT1A9, UGT1A5, UGT1A4	608	29	16881	5.74444	0.931921	0.120109	5.1229
GOTERM_BP_DIRECT	GO:0009813~flavonoid biosynthetic process	5	0.536481	0.00546882	UGT1A7, UGT1A10, UGT1A6, UGT1A5, UGT1A4	618	20	16792	6.79288	1	0.191357	9.45949
GOTERM_MF_DIRECT	GO:0001972~retinoic acid binding	5	0.536481	0.00850318	UGT1A7, UGT1A10, UGT1A6, UGT1A9, UGT1A4	608	23	16881	6.03583	0.998742	0.212189	12.251
KEGG_PATHWAY	hsa00040:Pentose and glucuronate interconversions	6	0.643777	0.0125694	UGT1A7, UGT1A10, UGT1A6, UGT1A9, UGT1A5, UGT1A4	297	33	6879	4.2112	0.948827	0.086139	15.0174
GOTERM_BP_DIRECT	GO:0051552~flavone metabolic process	3	0.321888	0.0183245	UGT1A7, UGT1A10, UGT1A9	618	6	16792	13.5858	1	0.392124	28.4762
KEGG_PATHWAY	hsa00860:Porphyrin and chlorophyll metabolism	6	0.643777	0.0329736	UGT1A7, UGT1A10, UGT1A6, UGT1A9, UGT1A5, UGT1A4	297	42	6879	3.3088	0.999622	0.174843	35.0361
KEGG_PATHWAY	hsa00983:Drug metabolism - other enzymes	6	0.643777	0.0463055	UGT1A7, UGT1A10, UGT1A6, UGT1A9, UGT1A5, UGT1A4	297	46	6879	3.02108	0.999986	0.215111	45.6609
GOTERM_MF_DIRECT	GO:0016758~transferase activity, transferring hexosyl groups	4	0.429185	0.0917776	UGT1A7, UGT1A6, UGT1A9, UGT1A4	608	30	16881	3.70197	1	0.70305	77.0825
UP_KEYWORDS	Glycosyltransferase	12	1.28755	0.189153	UGT1A7, UGT1A10, UGT1A6, NAMPT, UGT1A9, MFNG, UGT1A5, UGT1A4, TIPARP, B4GALNT2, HAS3, A3GALT2	710	236	20581	1.47393	1	0.64091	94.5188
GOTERM_BP_DIRECT	GO:0008152~metabolic process	8	0.858369	0.422069	UGT1A7, UGT1A10, UGT1A6, UGT1A9, NCEH1, UGT1A5, UGT1A4, LPCAT2	618	168	16792	1.29388	1	0.996747	99.9952
Annotation Cluster 8	Enrichment Score: 3.145258483402523
Category	Term	Count	%	PValue	Genes	List Total	Pop Hits	Pop Total	Fold Enrichment	Bonferroni	Benjamini	FDR
UP_SEQ_FEATURE	region of interest:10 X 5 AA repeats of C-C-[CDPQRWG]- [APRS]-[CIPSTVD]	4	0.429185	1.5923422030214178E-4	KRTAP2-4, KRTAP2-3, KRTAP2-2, KRTAP2-1	693	4	20063	28.9509	0.271945	0.0312395	0.27331
UP_SEQ_FEATURE	chain:Keratin-associated protein 2-3	4	0.429185	1.5923422030214178E-4	KRTAP2-4, KRTAP2-3, KRTAP2-2, KRTAP2-1	693	4	20063	28.9509	0.271945	0.0312395	0.27331
UP_SEQ_FEATURE	region of interest:10 X 5 AA repeats of C-C-[CDPQRW]- [ADPRS]-[CIPSTV]	4	0.429185	1.5923422030214178E-4	KRTAP2-4, KRTAP2-3, KRTAP2-2, KRTAP2-1	693	4	20063	28.9509	0.271945	0.0312395	0.27331
UP_SEQ_FEATURE	chain:Keratin-associated protein 2-1	4	0.429185	1.5923422030214178E-4	KRTAP2-4, KRTAP2-3, KRTAP2-2, KRTAP2-1	693	4	20063	28.9509	0.271945	0.0312395	0.27331
UP_SEQ_FEATURE	chain:Keratin-associated protein 2-4	4	0.429185	1.5923422030214178E-4	KRTAP2-4, KRTAP2-3, KRTAP2-2, KRTAP2-1	693	4	20063	28.9509	0.271945	0.0312395	0.27331
INTERPRO	IPR002494:High sulphur keratin-associated protein	8	0.858369	0.0036814	KRTAP2-4, KRTAP4-9, KRTAP2-3, KRTAP9-7, KRTAP4-7, KRTAP2-2, KRTAP2-1, LOC100996750	653	57	18559	3.98893	0.981916	0.210254	5.71977
GOTERM_CC_DIRECT	GO:0045095~keratin filament	10	1.07296	0.010732	KRTAP2-4, KRTAP4-9, KRTAP2-3, KRT80, KRTAP9-7, EPPK1, KRTAP4-7, KRTAP2-2, KRTAP2-1, LOC100996750	665	100	18224	2.74045	0.988268	0.122562	14.0278
UP_KEYWORDS	Keratin	12	1.28755	0.0170238	KRTAP2-4, KRTAP4-9, KRTAP2-3, KRT80, KRTAP9-7, KRT17, KRTAP4-7, KRTAP2-2, KRTAP2-1, LOC100996750, KRT34, KRT33B	710	153	20581	2.27352	0.998558	0.16206	21.1638
Annotation Cluster 9	Enrichment Score: 3.143868580464193
Category	Term	Count	%	PValue	Genes	List Total	Pop Hits	Pop Total	Fold Enrichment	Bonferroni	Benjamini	FDR
GOTERM_BP_DIRECT	GO:0002042~cell migration involved in sprouting angiogenesis	7	0.751073	9.051586444136156E-6	EGR3, NRP1, VEGFA, NR4A1, GREM1, SRF, ITGB1	618	15	16792	12.68	0.0283387	0.0019147	0.0164012
GOTERM_BP_DIRECT	GO:0001938~positive regulation of endothelial cell proliferation	10	1.07296	9.122871261860647E-4	EGR3, NRP1, PDGFB, F3, TGFBR1, JUN, VEGFA, NR4A1, PDCD6, RPTOR	618	69	16792	3.9379	0.944908	0.059812	1.64031
GOTERM_BP_DIRECT	GO:0035767~endothelial cell chemotaxis	4	0.429185	0.00351285	EGR3, NRP1, VEGFA, NR4A1	618	9	16792	12.0762	0.999986	0.147569	6.17778
GOTERM_BP_DIRECT	GO:0035924~cellular response to vascular endothelial growth factor stimulus	5	0.536481	0.00916242	EGR3, NRP1, VEGFA, NR4A1, MAPKAPK2	618	23	16792	5.90685	1	0.267286	15.3629
Annotation Cluster 10	Enrichment Score: 3.0633271947926497
Category	Term	Count	%	PValue	Genes	List Total	Pop Hits	Pop Total	Fold Enrichment	Bonferroni	Benjamini	FDR
UP_KEYWORDS	Glycoprotein	221	23.7124	1.3403841665141679E-8	PVR, NOG, BTD, VTCN1, CYP2D7, SYT2, NELL2, AQP5, SIDT2, HTR1B, PLOD1, SERPINE1, IZUMO4, ISLR2, STC2, CYP1A1, PDPN, CYP1A2, SSPO, PDCD1LG2, TMEM132D, CCR7, VSIG1, TACSTD2, F3, VEGFA, MGAM, NPTN, STC1, MADCAM1, C11ORF24, HAS3, NAGLU, MFNG, KIR3DS1, GGT3P, ITGA11, BDKRB1, BDKRB2, OAS2, KCNMB1, LIF, TRAM2, LAMB3, TMEM123, KIR2DS5, TGFBR1, CHI3L1, KIR2DS2, KIR2DS1, KIR2DS3, CD63, TINAGL1, COL16A1, GAS…	710	4551	20581	1.40765	5.1068506831120075E-6	2.553428601559382E-6	1.8563312553787625E-5
UP_SEQ_FEATURE	glycosylation site:N-linked (GlcNAc...)	202	21.6738	3.1451492809829723E-7	PVR, NOG, BTD, VTCN1, SYT2, NELL2, AQP5, SIDT2, HTR1B, PLOD1, SERPINE1, IZUMO4, ISLR2, STC2, PLD6, SSPO, PDCD1LG2, TMEM132D, CCR7, VSIG1, TACSTD2, F3, VEGFA, MGAM, NPTN, STC1, MADCAM1, C11ORF24, HAS3, NAGLU, MFNG, KIR3DS1, ITGA11, BDKRB1, BDKRB2, KCNMB1, LIF, TRAM2, LAMB3, TMEM123, KIR2DS5, TGFBR1, CHI3L1, KIR2DS2, KIR2DS1, KIR2DS3, CD63, TINAGL1, COL16A1, GAS6, EPHA2, CD59, FJX1, PLAU, FGF5, GYP…	693	4234	20063	1.38122	6.266319344310212E-4	3.1336506604784375E-4	5.40529306647386E-4
GOTERM_CC_DIRECT	GO:0005886~plasma membrane	203	21.7811	1.3074562964425523E-6	PVR, SYT2, AQP5, ACTG1, SHB, HTR1B, SERPINE1, ILK, ISLR2, GNG7, CAPNS2, ROCK2, PDPN, MYH9, PDCD1LG2, CCR7, VSIG1, F3, MGAM, MADCAM1, C11ORF24, C15ORF62, HAS3, EPS8L2, KIR3DS1, ITGA11, AKAP12, BDKRB1, BDKRB2, KCNMB1, CDC42EP2, GAD1, CDC42EP3, KLF9, KIR2DS5, SMAD7, TGFBR1, KIR2DS2, KIR2DS1, SMAD3, CD63, EPHA2, KCNJ6, CD59, GRK6, TCAF2, TNK2, PLAU, KCNJ15, GYPC, LIMA1, NRP1, GLRA1, LDLR, SLC20A2, BC…	665	4121	18224	1.34994	5.385272883822179E-4	7.695023150522395E-5	0.00183148
UP_KEYWORDS	Cell membrane	151	16.2017	2.234779134506365E-5	PVR, F2RL3, CASR, VTCN1, PDLIM5, AQP5, VIPR1, SLC7A5, KANK1, VCL, SLC7A7, SHB, HTR1B, SLC2A4, ILK, SLC2A1, FLVCR2, ISLR2, GNG7, PCDHGA12, CAPNS2, ROCK2, PDPN, BST1, NOXA1, SCUBE1, ACTN1, DLL1, AJAP1, NTSR1, PDCD1LG2, LAT2, CCR7, RELT, MGAM, NPTN, KIR2DL1, C11ORF24, KIR2DL3, DCUN1D3, KIR2DL2, GBP1, SLC38A5, ABCA7, KIR3DS1, ADORA2B, BLK, DRD4, ASTN1, NKAIN1, BDKRB1, BDKRB2, ITGB1, TTYH3, PPL, NDRG1…	710	3175	20581	1.37861	0.00847846	0.00141809	0.0309456
UP_SEQ_FEATURE	topological domain:Extracellular	127	13.6266	7.215876052824665E-4	PVR, F2RL3, CASR, VTCN1, TSPAN4, AQP5, VIPR1, SIDT2, HTR1B, SLC2A4, SLC2A1, ISLR2, PCDHGA12, PDPN, DLL1, AJAP1, NTSR1, SLC34A3, PDCD1LG2, TMEM132D, LAT2, CCR7, VSIG1, RELT, LRP10, TACSTD2, F3, FER1L6, NPTN, MADCAM1, KIR2DL1, C11ORF24, HAS3, KIR2DL3, KIR2DL2, SLC38A5, ABCA7, TM4SF19, KIR3DS1, ADORA2B, DRD4, ITGA11, NINJ1, LRIG1, BDKRB1, BDKRB2, ITGB1, KCNMB1, TTYH3, TMEM123, EGF, LYSMD4, KIR2DS5, …	693	2787	20063	1.31926	0.762751	0.0914538	1.23292
UP_KEYWORDS	Membrane	295	31.6524	0.00266663	PVR, VTCN1, PDLIM5, SYT2, CYP2D7, NELL2, CYP2D6, AQP5, SIDT2, SHB, HTR1B, PLOD1, ILK, GNG7, ISLR2, CAPNS2, CYP1A1, PDPN, PLD6, ROCK2, NOXA1, CYP1A2, LPCAT2, TMEM132D, PDCD1LG2, CCR7, VSIG1, TACSTD2, FER1L4, F3, MGAM, NPTN, FER1L6, MADCAM1, HAS3, C11ORF24, MFNG, CYP1B1, KIR3DS1, AKAP12, ITGA11, GGT3P, BDKRB1, BDKRB2, KCNMB1, TRAM2, CDC42EP2, STX12, TMEM123, CDC42EP3, EMD, NAT14, HPCAL1, KIR2DS5, T…	710	7494	20581	1.14108	0.638446	0.0432684	3.63048
UP_SEQ_FEATURE	topological domain:Cytoplasmic	140	15.0215	0.0255481	PVR, F2RL3, CASR, VTCN1, TSPAN4, SYT2, AQP5, VIPR1, SIDT2, HTR1B, SLC2A4, SLC2A1, ISLR2, PCDHGA12, GOLT1A, PDPN, DLL1, AJAP1, NTSR1, LPCAT2, SLC34A3, PDCD1LG2, TMEM132D, LAT2, CCR7, VSIG1, RELT, LRP10, TACSTD2, F3, MGAM, FER1L6, NPTN, MADCAM1, KIR2DL1, C11ORF24, HAS3, KIR2DL3, KIR2DL2, SLC38A5, MFNG, TM4SF19, KIR3DS1, ADORA2B, DRD4, ITGA11, NINJ1, LRIG1, BDKRB1, BDKRB2, ITGB1, KCNMB1, TTYH3, STX1…	693	3456	20063	1.17278	1	0.733543	35.9035
GOTERM_CC_DIRECT	GO:0005887~integral component of plasma membrane	65	6.97425	0.0419327	PVR, F2RL3, GYPC, KCNJ15, CASR, LDLR, GLRA1, SLC20A2, TSPAN4, AQP5, VIPR1, APCDD1, SLC7A5, SIRPB1, SLC7A7, EDNRA, HTR1B, SLC2A4, SLC2A1, SLC22A4, ATP8B1, ZYX, GPC1, PTGER4, SLC25A4, CMKLR1, PDPN, NECTIN2, DLL1, NTSR1, MMP14, STOM, ADRB2, RELT, EREG, TACSTD2, CHRM2, CD81, GLRA4, KIR2DL1, HAS3, KIR2DL3, SLC38A5, KIR3DS1, GPRC5C, ADORA2B, DRD4, BDKRB1, BDKRB2, GPRC5A, GPR3, CD9, IL17REL, EBP, TNFSF4…	665	1415	18224	1.25886	1	0.330425	45.1225
UP_KEYWORDS	Transmembrane helix	211	22.6395	0.0932928	PVR, VTCN1, CYP2D7, SYT2, CYP2D6, NELL2, AQP5, SIDT2, HTR1B, ISLR2, PLD6, PDPN, CYP1A2, LPCAT2, PDCD1LG2, TMEM132D, CCR7, VSIG1, TACSTD2, FER1L4, F3, MGAM, FER1L6, NPTN, MADCAM1, C11ORF24, HAS3, MFNG, CYP1B1, KIR3DS1, GGT3P, ITGA11, BDKRB1, BDKRB2, KCNMB1, TRAM2, STX12, TMEM123, EMD, NAT14, KIR2DS5, TGFBR1, KIR2DS2, KIR2DS1, KIR2DS3, CD63, PORCN, EPHA2, KCNJ6, CSRNP1, KCNJ15, GYPC, NRP1, GLRA1, F…	710	5634	20581	1.08561	1	0.446934	74.2397
UP_KEYWORDS	Transmembrane	211	22.6395	0.104886	PVR, VTCN1, CYP2D7, SYT2, CYP2D6, NELL2, AQP5, SIDT2, HTR1B, ISLR2, PLD6, PDPN, CYP1A2, LPCAT2, PDCD1LG2, TMEM132D, CCR7, VSIG1, TACSTD2, FER1L4, F3, MGAM, FER1L6, NPTN, MADCAM1, C11ORF24, HAS3, MFNG, CYP1B1, KIR3DS1, GGT3P, ITGA11, BDKRB1, BDKRB2, KCNMB1, TRAM2, STX12, TMEM123, EMD, NAT14, KIR2DS5, TGFBR1, KIR2DS2, KIR2DS1, KIR2DS3, CD63, PORCN, EPHA2, KCNJ6, CSRNP1, KCNJ15, GYPC, NRP1, GLRA1, F…	710	5651	20581	1.08234	1	0.482956	78.4447
UP_SEQ_FEATURE	transmembrane region	188	20.1717	0.143556	PVR, F2RL3, CASR, VTCN1, SYT2, TSPAN4, AQP5, VIPR1, SIDT2, SLC7A5, SLC7A7, HTR1B, SLC2A4, SLC2A1, FLVCR2, ISLR2, PCDHGA12, SMIM19, GOLT1A, PLD6, PDPN, DLL1, AJAP1, NTSR1, LPCAT2, SLC34A3, TMEM132D, PDCD1LG2, UGT1A10, LAT2, CCR7, VSIG1, RELT, PRCD, LRP10, TACSTD2, F3, SLC37A2, MGAM, FER1L6, NPTN, MADCAM1, KIR2DL1, C11ORF24, HAS3, KIR2DL3, C1ORF185, KIR2DL2, EMP1, SLC38A5, ABCA7, MFNG, KIR3DS1, TM4…	693	5056	20063	1.0765	1	0.979949	93.0281
GOTERM_CC_DIRECT	GO:0016021~integral component of membrane	190	20.3863	0.487294	PVR, F2RL3, CASR, VTCN1, SYT2, TSPAN4, CYP2D7, NELL2, CYP2D6, VIPR1, SIDT2, SLC7A5, SLC7A7, SLC2A4, SLC2A1, FLVCR2, A3GALT2, ISLR2, PCDHGA12, SMIM19, GOLT1A, PLD6, PDPN, HRK, DLL1, AJAP1, CYP1A2, LPCAT2, SLC34A3, TMEM132D, PDCD1LG2, UGT1A10, LAT2, CCR7, VSIG1, RELT, PRCD, LRP10, TACSTD2, F3, FER1L4, SLC37A2, MGAM, FER1L6, NPTN, MADCAM1, KIR2DL1, C11ORF24, HAS3, ASB5, KIR2DL3, C1ORF185, KIR2DL2, E…	665	5163	18224	1.00849	1	0.946499	99.9914
Annotation Cluster 11	Enrichment Score: 3.041645297952867
Category	Term	Count	%	PValue	Genes	List Total	Pop Hits	Pop Total	Fold Enrichment	Bonferroni	Benjamini	FDR
INTERPRO	IPR004827:Basic-leucine zipper domain	11	1.18026	1.581649529330449E-5	MAFG, MAFF, FOS, HLF, ATF3, JUN, FOSB, NFE2L2, NFIL3, FOSL1, JUNB	653	54	18559	5.78949	0.0170613	0.0170613	0.0252552
SMART	SM00338:BRLZ	11	1.18026	2.620858953123369E-5	MAFG, MAFF, FOS, HLF, ATF3, JUN, FOSB, NFE2L2, NFIL3, FOSL1, JUNB	401	51	10057	5.40937	0.00632249	0.00632249	0.0338679
GOTERM_BP_DIRECT	GO:0051412~response to corticosterone	6	0.643777	3.7908050615160203E-4	FOS, CDKN1A, CCND1, CRH, FOSB, FOSL1	618	18	16792	9.05717	0.700065	0.0311923	0.684709
GOTERM_MF_DIRECT	GO:0000982~transcription factor activity, RNA polymerase II core promoter proximal region sequence-specific binding	6	0.643777	0.00116103	FOS, ATF3, ETS1, JUN, FOSB, FOSL1	608	23	16881	7.24299	0.596853	0.0628291	1.76218
GOTERM_BP_DIRECT	GO:0051591~response to cAMP	8	0.858369	0.00134452	FOS, DUSP1, JUN, PER1, FOSB, FOSL1, JUNB, ALDH3A1	618	46	16792	4.72548	0.986061	0.0774596	2.40858
INTERPRO	IPR000837:Fos transforming protein	4	0.429185	0.00309366	FOS, ATF3, FOSB, FOSL1	653	9	18559	12.6316	0.965649	0.213997	4.82766
GOTERM_BP_DIRECT	GO:0032570~response to progesterone	6	0.643777	0.0135125	FOS, FOSB, THBS1, FOSL1, GJB2, TGFB2	618	39	16792	4.18023	1	0.334771	21.8492
GOTERM_BP_DIRECT	GO:0007565~female pregnancy	8	0.858369	0.0452828	NAMPT, FOS, ETS1, TFCP2L1, CRH, FOSB, COL16A1, FOSL1	618	89	16792	2.44238	1	0.606035	56.8173
Annotation Cluster 12	Enrichment Score: 2.8566392580100213
Category	Term	Count	%	PValue	Genes	List Total	Pop Hits	Pop Total	Fold Enrichment	Bonferroni	Benjamini	FDR
INTERPRO	IPR013655:PAS fold-3	6	0.643777	3.398757239262017E-5	NPAS3, ARNT2, PER2, PER1, NPAS4, SIM2	653	12	18559	14.2106	0.0363037	0.0183197	0.0542627
SMART	SM00091:PAS	7	0.751073	3.5461437529811984E-4	AHRR, NPAS3, ARNT2, PER2, PER1, NPAS4, SIM2	401	25	10057	7.02234	0.0822515	0.0282052	0.457352
UP_SEQ_FEATURE	domain:PAS 1	6	0.643777	3.739962342032807E-4	NPAS3, ARNT2, PER2, PER1, NPAS4, SIM2	693	19	20063	9.1424	0.52551	0.0602357	0.640814
UP_SEQ_FEATURE	domain:PAS 2	6	0.643777	3.739962342032807E-4	NPAS3, ARNT2, PER2, PER1, NPAS4, SIM2	693	19	20063	9.1424	0.52551	0.0602357	0.640814
INTERPRO	IPR000014:PAS domain	7	0.751073	0.00106636	AHRR, NPAS3, ARNT2, PER2, PER1, NPAS4, SIM2	653	34	18559	5.85141	0.68677	0.135066	1.6894
UP_SEQ_FEATURE	domain:PAC	6	0.643777	0.0017326	NPAS3, ARNT2, PER2, PER1, NPAS4, SIM2	693	26	20063	6.68099	0.968446	0.166314	2.93628
INTERPRO	IPR013767:PAS fold	4	0.429185	0.0274977	AHRR, NPAS3, ARNT2, SIM2	653	19	18559	5.9834	1	0.514366	35.9353
GOTERM_MF_DIRECT	GO:0000981~RNA polymerase II transcription factor activity, sequence-specific DNA binding	10	1.07296	0.163749	NPAS3, FOXL1, ETS1, ELF4, JUN, ARNT2, BHLHE40, NPAS4, JUNB, SIM2	608	171	16881	1.62367	1	0.841186	93.5221
Annotation Cluster 13	Enrichment Score: 2.782748406224097
Category	Term	Count	%	PValue	Genes	List Total	Pop Hits	Pop Total	Fold Enrichment	Bonferroni	Benjamini	FDR
UP_SEQ_FEATURE	domain:SH3	17	1.82403	3.805172924620406E-4	SNX18, BAIAP2L2, BCAR1, BAIAP2, BLK, NOXA1, ARHGEF16, SLA, SH3BP4, DOCK2, LASP1, PRAM1, TNK2, ABL1, SH3TC2, BIN1, EPS8L2	693	175	20063	2.81238	0.531639	0.0566778	0.651953
UP_KEYWORDS	SH3 domain	18	1.93133	0.00130456	SNX18, BAIAP2L2, BCAR1, BAIAP2, BLK, NOXA1, ARHGEF16, DNMBP, SLA, SH3BP4, DOCK2, LASP1, PRAM1, TNK2, ABL1, SH3TC2, BIN1, EPS8L2	710	215	20581	2.42685	0.391867	0.0258373	1.79166
INTERPRO	IPR001452:Src homology-3 domain	18	1.93133	0.00184728	SNX18, BAIAP2L2, BCAR1, BAIAP2, BLK, NOXA1, ARHGEF16, DNMBP, SLA, SH3BP4, DOCK2, LASP1, PRAM1, TNK2, ABL1, SH3TC2, BIN1, EPS8L2	653	218	18559	2.3467	0.866239	0.182227	2.90958
SMART	SM00326:SH3	17	1.82403	0.00806555	SNX18, BAIAP2L2, BCAR1, BAIAP2, BLK, NOXA1, ARHGEF16, DNMBP, SLA, SH3BP4, DOCK2, LASP1, TNK2, SH3TC2, BIN1, ABL1, EPS8L2	401	206	10057	2.06969	0.85911	0.244192	9.93743
Annotation Cluster 14	Enrichment Score: 2.5633390870551405
Category	Term	Count	%	PValue	Genes	List Total	Pop Hits	Pop Total	Fold Enrichment	Bonferroni	Benjamini	FDR
GOTERM_BP_DIRECT	GO:0031274~positive regulation of pseudopodium assembly	5	0.536481	9.900540590610206E-4	CDC42EP2, CCR7, C15ORF62, KIT, CDC42EP3	618	13	16792	10.4506	0.956975	0.0634394	1.77896
GOTERM_MF_DIRECT	GO:0017049~GTP-Rho binding	5	0.536481	0.00213289	TRIOBP, CDC42EP2, C15ORF62, CDC42EP3, TNFAIP1	608	16	16881	8.6765	0.811697	0.0885889	3.21488
GOTERM_BP_DIRECT	GO:0007266~Rho protein signal transduction	7	0.751073	0.00966841	CDC42EP2, ROCK2, CFL1, RHOA, C15ORF62, CDC42EP3, EPS8L2	618	50	16792	3.80401	1	0.27733	16.1427
Annotation Cluster 15	Enrichment Score: 2.4523076878746384
Category	Term	Count	%	PValue	Genes	List Total	Pop Hits	Pop Total	Fold Enrichment	Bonferroni	Benjamini	FDR
UP_KEYWORDS	Biological rhythms	15	1.60944	1.0475422531593204E-4	HLF, NAMPT, KLF9, USP2, ROCK2, KLF10, DRD4, PRKCG, CSNK1D, CSNK1E, PER2, PER1, BHLHE40, NFIL3, SIK1	710	125	20581	3.47848	0.0391274	0.00362192	0.144979
GOTERM_BP_DIRECT	GO:0042752~regulation of circadian rhythm	8	0.858369	0.00196254	CSNK1D, CSNK1E, ROCK2, KLF10, DRD4, PER2, PER1, PRKCG	618	49	16792	4.43617	0.998048	0.098762	3.49721
GOTERM_BP_DIRECT	GO:0032922~circadian regulation of gene expression	7	0.751073	0.0178216	NAMPT, CSNK1D, CSNK1E, USP2, PER2, PER1, BHLHE40	618	57	16792	3.33685	1	0.388807	27.8092
KEGG_PATHWAY	hsa04710:Circadian rhythm	5	0.536481	0.042348	CSNK1D, CSNK1E, PER2, PER1, BHLHE40	297	31	6879	3.73574	0.999962	0.202258	42.6877
Annotation Cluster 16	Enrichment Score: 2.444119357730213
Category	Term	Count	%	PValue	Genes	List Total	Pop Hits	Pop Total	Fold Enrichment	Bonferroni	Benjamini	FDR
UP_KEYWORDS	Muscle protein	15	1.60944	1.834813563368132E-8	MYL6, MYL7, ACTA1, TNNC1, CALD1, MYL12A, TPM2, TPM1, TPM4, MYL9, TRIM55, ACTG2, TAGLN, MYBPH, MYH11	710	62	20581	7.01306	6.990615322832738E-6	2.330210537526689E-6	2.5410786996804546E-5
GOTERM_MF_DIRECT	GO:0008307~structural constituent of muscle	9	0.965665	1.0677328685783907E-4	MYL6, MYBPH, MYH11, NEXN, TPM2, TPM1, TPM4, PLEC, MYL9	608	42	16881	5.9496	0.08011	0.0118579	0.163283
INTERPRO	IPR000533:Tropomyosin	3	0.321888	0.00705345	TPM2, TPM1, TPM4	653	4	18559	21.3158	0.999548	0.319595	10.6884
GOTERM_CC_DIRECT	GO:0005862~muscle thin filament tropomyosin	3	0.321888	0.00757367	TPM2, TPM1, TPM4	665	4	18224	20.5534	0.956379	0.102379	10.1021
GOTERM_BP_DIRECT	GO:0030049~muscle filament sliding	6	0.643777	0.0121374	MYL6, ACTA1, TNNC1, TPM2, TPM1, TPM4	618	38	16792	4.29024	1	0.31887	19.8514
GOTERM_BP_DIRECT	GO:0007015~actin filament organization	7	0.751073	0.0487107	CDC42EP2, BCAR1, ACTN1, LMOD1, TPM2, TPM1, TPM4	618	72	16792	2.64168	1	0.628887	59.5422
KEGG_PATHWAY	hsa04260:Cardiac muscle contraction	4	0.429185	0.632694	TNNC1, TPM2, TPM1, TPM4	297	75	6879	1.23529	1	0.859337	99.9997
KEGG_PATHWAY	hsa04261:Adrenergic signaling in cardiomyocytes	6	0.643777	0.715057	ADRB2, TNNC1, KCNE1, TPM2, TPM1, TPM4	297	138	6879	1.00703	1	0.898438	100
Annotation Cluster 17	Enrichment Score: 2.40471685281394
Category	Term	Count	%	PValue	Genes	List Total	Pop Hits	Pop Total	Fold Enrichment	Bonferroni	Benjamini	FDR
INTERPRO	IPR000742:Epidermal growth factor-like domain	22	2.36052	6.949416665515061E-5	VASN, ADGRE3, LDLR, TNC, SCUBE1, NELL2, ASTN1, DLL1, GAS6, MUC4, TENM4, FBLN1, EREG, UMODL1, EPGN, CLEC18C, THBS1, MEGF6, EGF, PCSK6, PLAU, LRP5	653	231	18559	2.70677	0.0728244	0.0187255	0.110921
UP_KEYWORDS	EGF-like domain	22	2.36052	8.173314149038333E-5	VASN, ADGRE3, LDLR, TNC, SCUBE1, NELL2, ASTN1, DLL1, SSPO, GAS6, MUC4, TENM4, FBLN1, EREG, UMODL1, EPGN, CLEC18C, THBS1, MEGF6, EGF, PLAU, LRP5	710	238	20581	2.6795	0.0306617	0.0034542	0.113135
UP_SEQ_FEATURE	domain:EGF-like 2; calcium-binding	10	1.07296	1.5386538120935162E-4	FBLN1, ADGRE3, UMODL1, LDLR, SCUBE1, NELL2, THBS1, EGF, MEGF6, GAS6	693	58	20063	4.99154	0.264112	0.0335012	0.264107
UP_SEQ_FEATURE	domain:EGF-like 1	13	1.39485	9.077585578587589E-4	TENM4, FBLN1, ADGRE3, LDLR, NELL2, ASTN1, DLL1, THBS1, MEGF6, EGF, SSPO, MUC4, LRP5	693	120	20063	3.13635	0.836343	0.10696	1.54868
UP_SEQ_FEATURE	domain:EGF-like 3	10	1.07296	0.00118792	TENM4, LDLR, TNC, NELL2, ASTN1, DLL1, THBS1, EGF, MEGF6, LRP5	693	76	20063	3.80933	0.906419	0.130075	2.02206
SMART	SM00181:EGF	18	1.93133	0.00132657	VASN, ADGRE3, LDLR, TNC, SCUBE1, NELL2, ASTN1, DLL1, GAS6, MUC4, TENM4, FBLN1, CLEC18C, THBS1, MEGF6, EGF, PCSK6, LRP5	401	188	10057	2.40126	0.274753	0.0771704	1.70102
INTERPRO	IPR013032:EGF-like, conserved site	17	1.82403	0.00182229	VASN, LDLR, TNC, SCUBE1, NELL2, DLL1, GAS6, TENM4, LAMB3, FBLN1, EREG, EPGN, CLEC18C, THBS1, EGF, MEGF6, PLAU	653	199	18559	2.42794	0.862545	0.197879	2.87075
INTERPRO	IPR009030:Insulin-like growth factor binding protein, N-terminal	13	1.39485	0.00367535	LDLR, ADGRE3, SCUBE1, NELL2, DLL1, EPHA2, GAS6, FBLN1, UMODL1, EGF, PCSK6, MEGF6, IGFBP4	653	139	18559	2.65809	0.981797	0.221498	5.71063
INTERPRO	IPR018097:EGF-like calcium-binding, conserved site	10	1.07296	0.00972124	FBLN1, ADGRE3, UMODL1, LDLR, SCUBE1, NELL2, DLL1, EGF, MEGF6, GAS6	653	102	18559	2.78639	0.999976	0.335544	14.4443
INTERPRO	IPR000152:EGF-type aspartate/asparagine hydroxylation site	10	1.07296	0.0116362	FBLN1, ADGRE3, UMODL1, LDLR, SCUBE1, NELL2, DLL1, EGF, MEGF6, GAS6	653	105	18559	2.70677	0.999997	0.355396	17.0485
INTERPRO	IPR001881:EGF-like calcium-binding	11	1.18026	0.0141425	FBLN1, ADGRE3, UMODL1, LDLR, SCUBE1, NELL2, DLL1, THBS1, EGF, MEGF6, GAS6	653	127	18559	2.46167	1	0.374749	20.3446
UP_SEQ_FEATURE	domain:EGF-like 6	6	0.643777	0.0172185	TENM4, SCUBE1, TNC, DLL1, EGF, MEGF6	693	44	20063	3.94786	1	0.617695	25.8068
SMART	SM00179:EGF_CA	11	1.18026	0.0298499	FBLN1, ADGRE3, UMODL1, LDLR, SCUBE1, NELL2, DLL1, THBS1, EGF, MEGF6, GAS6	401	127	10057	2.17227	0.999347	0.386707	32.4073
UP_SEQ_FEATURE	domain:EGF-like 8; calcium-binding	4	0.429185	0.0482858	FBLN1, SCUBE1, EGF, MEGF6	693	24	20063	4.82516	1	0.860918	57.2821
UP_SEQ_FEATURE	domain:EGF-like 7; calcium-binding	4	0.429185	0.0707153	FBLN1, SCUBE1, DLL1, EGF	693	28	20063	4.13585	1	0.9125	71.647
UP_SEQ_FEATURE	domain:EGF-like 3; calcium-binding	4	0.429185	0.142334	FBLN1, UMODL1, SCUBE1, GAS6	693	38	20063	3.04747	1	0.980222	92.8552
Annotation Cluster 18	Enrichment Score: 2.1788755220014746
Category	Term	Count	%	PValue	Genes	List Total	Pop Hits	Pop Total	Fold Enrichment	Bonferroni	Benjamini	FDR
GOTERM_BP_DIRECT	GO:0045840~positive regulation of mitotic nuclear division	7	0.751073	2.947520248079904E-4	PDGFB, EREG, EPGN, EDN1, EGF, IL1A, LRP5	618	26	16792	7.31541	0.607913	0.026396	0.532776
GOTERM_MF_DIRECT	GO:0005154~epidermal growth factor receptor binding	5	0.536481	0.0241199	EREG, EPGN, ITGA5, TNK2, EGF	608	31	16881	4.47819	1	0.365294	31.1788
GOTERM_BP_DIRECT	GO:0045741~positive regulation of epidermal growth factor-activated receptor activity	3	0.321888	0.0408829	EREG, EPGN, EGF	618	9	16792	9.05717	1	0.579575	53.0652
Annotation Cluster 19	Enrichment Score: 2.0653200349759038
Category	Term	Count	%	PValue	Genes	List Total	Pop Hits	Pop Total	Fold Enrichment	Bonferroni	Benjamini	FDR
UP_SEQ_FEATURE	domain:Helix-loop-helix motif	13	1.39485	6.203971266027189E-4	ARNT2, NEUROG2, NPAS4, HES1, AHRR, NPAS3, MNT, BHLHE40, ATOH8, MYC, SCX, PDCD6, SIM2	693	115	20063	3.27271	0.709698	0.0845553	1.06089
INTERPRO	IPR011598:Myc-type, basic helix-loop-helix (bHLH) domain	12	1.28755	0.00257998	HES1, AHRR, NPAS3, ARNT2, MNT, NEUROG2, BHLHE40, NPAS4, ATOH8, SCX, MYC, SIM2	653	116	18559	2.94012	0.939834	0.194429	4.04149
GOTERM_MF_DIRECT	GO:0070888~E-box binding	6	0.643777	0.00693657	PER1, NEUROG2, BHLHE40, ATOH8, SCX, MYC	608	34	16881	4.89967	0.995675	0.182581	10.105
SMART	SM00353:HLH	11	1.18026	0.0143868	HES1, AHRR, NPAS3, ARNT2, MNT, NEUROG2, BHLHE40, ATOH8, SCX, MYC, SIM2	401	113	10057	2.4414	0.97001	0.272985	17.0798
GOTERM_MF_DIRECT	GO:0046983~protein dimerization activity	8	0.858369	0.295125	AHRR, NPAS3, AIFM1, MNT, NEUROG2, ATOH8, PDCD6, MYC	608	150	16881	1.48079	1	0.940365	99.5263
Annotation Cluster 20	Enrichment Score: 2.0282416055677266
Category	Term	Count	%	PValue	Genes	List Total	Pop Hits	Pop Total	Fold Enrichment	Bonferroni	Benjamini	FDR
KEGG_PATHWAY	hsa05131:Shigellosis	10	1.07296	0.00153206	ACTB, ACTG1, PFN1, ROCK2, ITGA5, ARPC2, ARPC4, ABL1, ITGB1, VCL	297	64	6879	3.619	0.30254	0.0222677	1.95309
KEGG_PATHWAY	hsa05100:Bacterial invasion of epithelial cells	11	1.18026	0.00175197	ACTB, ACTG1, ITGA5, ARPC2, BCAR1, ILK, RHOA, ARPC4, PIK3R5, ITGB1, VCL	297	78	6879	3.26638	0.337725	0.022633	2.23054
GOTERM_BP_DIRECT	GO:0048013~ephrin receptor signaling pathway	10	1.07296	0.00427235	ACTB, ACTR3, ACTG1, ROCK2, ARPC2, RHOA, ARPC4, MYL12A, MMP2, EPHA2	618	86	16792	3.15948	0.999999	0.161883	7.46519
KEGG_PATHWAY	hsa05130:Pathogenic Escherichia coli infection	8	0.858369	0.00578574	ACTB, ACTG1, ROCK2, ARPC2, RHOA, ARPC4, ABL1, ITGB1	297	51	6879	3.63319	0.744261	0.0492495	7.19284
KEGG_PATHWAY	hsa05132:Salmonella infection	10	1.07296	0.00897886	ACTB, ACTG1, PFN1, FOS, ROCK2, ARPC2, JUN, ARPC4, FLNA, IL1A	297	83	6879	2.79056	0.879916	0.0660879	10.9551
GOTERM_BP_DIRECT	GO:0038096~Fc-gamma receptor signaling pathway involved in phagocytosis	9	0.965665	0.096185	ACTB, ACTR3, ACTG1, ARPC2, BAIAP2, CYFIP2, PLA2G6, ARPC4, ABL1	618	127	16792	1.92554	1	0.799302	84.0002
BIOCARTA	h_cdc42racPathway:Role of PI3K subunit p85 in regulation of Actin Organization and Cell Migration	4	0.429185	0.110701	ACTR3, ARPC2, RHOA, ARPC4	122	16	1625	3.32992	1	0.808243	76.5217
Annotation Cluster 21	Enrichment Score: 1.991648995657137
Category	Term	Count	%	PValue	Genes	List Total	Pop Hits	Pop Total	Fold Enrichment	Bonferroni	Benjamini	FDR
UP_SEQ_FEATURE	domain:CTCK	6	0.643777	0.0014398	NBL1, VWF, GREM1, SSPO, MUC6, MUC5B	693	25	20063	6.94823	0.943392	0.147458	2.44585
INTERPRO	IPR006207:Cystine knot, C-terminal	6	0.643777	0.001877	NBL1, VWF, GREM1, SSPO, MUC6, MUC5B	653	26	18559	6.55872	0.870503	0.169583	2.95574
INTERPRO	IPR001846:von Willebrand factor, type D domain	5	0.536481	0.00249261	VWF, SSPO, MUC6, MUC5B, MUC4	653	17	18559	8.35916	0.933818	0.202504	3.90716
SMART	SM00216:VWD	5	0.536481	0.00388447	VWF, SSPO, MUC6, MUC5B, MUC4	401	17	10057	7.37641	0.610103	0.171696	4.90583
UP_SEQ_FEATURE	domain:VWFD 2	4	0.429185	0.00408858	VWF, SSPO, MUC6, MUC5B	693	10	20063	11.5804	0.999716	0.310058	6.79894
UP_SEQ_FEATURE	domain:VWFD 3	4	0.429185	0.00408858	VWF, SSPO, MUC6, MUC5B	693	10	20063	11.5804	0.999716	0.310058	6.79894
UP_SEQ_FEATURE	domain:VWFD 1	4	0.429185	0.00408858	VWF, SSPO, MUC6, MUC5B	693	10	20063	11.5804	0.999716	0.310058	6.79894
SMART	SM00215:VWC_out	5	0.536481	0.00719656	VWF, NELL2, SSPO, MUC6, MUC5B	401	20	10057	6.26995	0.825855	0.252717	8.91236
UP_SEQ_FEATURE	domain:VWFC 3	4	0.429185	0.0111904	VWF, NELL2, SSPO, MUC5B	693	14	20063	8.2717	1	0.503851	17.5851
INTERPRO	IPR002919:Trypsin Inhibitor-like, cysteine rich domain	4	0.429185	0.0117601	VWF, SSPO, MUC6, MUC5B	653	14	18559	8.12032	0.999997	0.348859	17.2145
INTERPRO	IPR014853:Uncharacterised domain, cysteine-rich	4	0.429185	0.0117601	VWF, SSPO, MUC6, MUC5B	653	14	18559	8.12032	0.999997	0.348859	17.2145
SMART	SM00041:CT	5	0.536481	0.011975	NBL1, VWF, GREM1, MUC6, MUC5B	401	23	10057	5.45213	0.94582	0.276706	14.4189
INTERPRO	IPR001007:von Willebrand factor, type C	6	0.643777	0.0138933	VWF, NELL2, THBS1, SSPO, MUC6, MUC5B	653	41	18559	4.15919	1	0.378541	20.0226
SMART	SM00832:SM00832	4	0.429185	0.0163901	VWF, SSPO, MUC6, MUC5B	401	14	10057	7.16566	0.981671	0.283426	19.232
UP_SEQ_FEATURE	domain:VWFC 2	4	0.429185	0.0262259	VWF, NELL2, SSPO, MUC5B	693	19	20063	6.09493	1	0.73397	36.6654
UP_SEQ_FEATURE	domain:VWFC 1	4	0.429185	0.0262259	VWF, NELL2, SSPO, MUC5B	693	19	20063	6.09493	1	0.73397	36.6654
SMART	SM00214:VWC	5	0.536481	0.0579844	VWF, NELL2, THBS1, SSPO, MUC5B	401	37	10057	3.38916	0.999999	0.514597	53.7923
GOTERM_BP_DIRECT	GO:0016266~O-glycan processing	3	0.321888	0.652549	MUC6, MUC5B, MUC4	618	60	16792	1.35858	1	0.999944	100
Annotation Cluster 22	Enrichment Score: 1.892532349247471
Category	Term	Count	%	PValue	Genes	List Total	Pop Hits	Pop Total	Fold Enrichment	Bonferroni	Benjamini	FDR
UP_SEQ_FEATURE	chain:Killer cell immunoglobulin-like receptor 2DS1	3	0.321888	0.00348226	KIR2DS5, KIR2DS1, KIR2DS3	693	3	20063	28.9509	0.999044	0.281838	5.81894
UP_SEQ_FEATURE	chain:Killer cell immunoglobulin-like receptor 2DS5	3	0.321888	0.00348226	KIR2DS5, KIR2DS1, KIR2DS3	693	3	20063	28.9509	0.999044	0.281838	5.81894
UP_SEQ_FEATURE	chain:Killer cell immunoglobulin-like receptor 2DS3	3	0.321888	0.00348226	KIR2DS5, KIR2DS1, KIR2DS3	693	3	20063	28.9509	0.999044	0.281838	5.81894
UP_SEQ_FEATURE	domain:Ig-like C2-type 2	16	1.71674	0.00467781	PVR, KIR3DS1, KIR2DS5, KIR2DS2, NECTIN2, KIR2DS1, LRIG1, KIR2DS3, KIT, PALLD, VSIG1, MYBPH, CD22, KIR2DL1, KIR2DL3, KIR2DL2	693	203	20063	2.28185	0.999913	0.333885	7.7421
INTERPRO	IPR013151:Immunoglobulin	9	0.965665	0.00807715	KIR3DS1, KIR2DS5, KIR2DS2, KIR2DS1, KIR2DL1, KIT, KIR2DS3, KIR2DL3, KIR2DL2	653	82	18559	3.11939	0.999853	0.307641	12.1476
UP_SEQ_FEATURE	domain:Ig-like C2-type 1	15	1.60944	0.0105586	PVR, KIR3DS1, KIR2DS5, KIR2DS2, NECTIN2, KIR2DS1, LRIG1, KIR2DS3, KIT, PALLD, MYBPH, CD22, KIR2DL1, KIR2DL3, KIR2DL2	693	202	20063	2.14982	1	0.494611	16.6755
GOTERM_BP_DIRECT	GO:0050776~regulation of immune response	12	1.28755	0.0644057	PVR, CD81, IRF1, KIR2DS2, KIR2DS1, NECTIN2, SMAD3, MADCAM1, KIR2DL1, KIR2DL3, KIR2DL2, ITGB1	618	178	16792	1.83179	1	0.703336	70.0721
KEGG_PATHWAY	hsa04650:Natural killer cell mediated cytotoxicity	10	1.07296	0.0792313	KIR2DS5, KIR2DS2, KIR2DS1, KIR2DL1, PRKCG, PIK3R5, KIR2DS3, KIR2DL3, KIR2DL2, SH3BP2	297	122	6879	1.89849	1	0.297211	65.4206
KEGG_PATHWAY	hsa04612:Antigen processing and presentation	7	0.751073	0.107869	KIR2DS5, KIR2DS2, KIR2DS1, KIR2DL1, KIR2DS3, KIR2DL3, KIR2DL2	297	76	6879	2.13331	1	0.370276	76.9701
Annotation Cluster 23	Enrichment Score: 1.8366268877560392
Category	Term	Count	%	PValue	Genes	List Total	Pop Hits	Pop Total	Fold Enrichment	Bonferroni	Benjamini	FDR
GOTERM_BP_DIRECT	GO:0051591~response to cAMP	8	0.858369	0.00134452	FOS, DUSP1, JUN, PER1, FOSB, FOSL1, JUNB, ALDH3A1	618	46	16792	4.72548	0.986061	0.0774596	2.40858
GOTERM_BP_DIRECT	GO:0032870~cellular response to hormone stimulus	7	0.751073	0.00577967	FOS, DUSP1, JUN, CACNA1H, FOSB, SIK1, JUNB	618	45	16792	4.22668	1	0.198925	9.97093
GOTERM_BP_DIRECT	GO:0071277~cellular response to calcium ion	7	0.751073	0.0106264	FOS, JUN, EDN1, CPNE7, FOSB, JUNB, DPEP1	618	51	16792	3.72942	1	0.295168	17.6006
KEGG_PATHWAY	hsa05031:Amphetamine addiction	4	0.429185	0.545298	FOS, JUN, PRKCG, FOSB	297	66	6879	1.40373	1	0.820014	99.996
Annotation Cluster 24	Enrichment Score: 1.7326629402446463
Category	Term	Count	%	PValue	Genes	List Total	Pop Hits	Pop Total	Fold Enrichment	Bonferroni	Benjamini	FDR
UP_SEQ_FEATURE	domain:EF-hand 1	16	1.71674	0.00193827	MYL6, MYL7, HRNR, CAPNS2, HPCAL1, TNNC1, ACTN1, MYL12A, LPCAT2, CAPN2, MYL9, NECAB1, AHRR, FLG, PDCD6, PLS3	693	185	20063	2.50386	0.979073	0.175795	3.2794
UP_SEQ_FEATURE	domain:EF-hand 2	16	1.71674	0.00193827	MYL6, MYL7, HRNR, CAPNS2, HPCAL1, TNNC1, ACTN1, MYL12A, LPCAT2, CAPN2, MYL9, NECAB1, AHRR, FLG, PDCD6, PLS3	693	185	20063	2.50386	0.979073	0.175795	3.2794
GOTERM_MF_DIRECT	GO:0005509~calcium ion binding	42	4.50644	0.0022907	PDP1, MYL6, MYL7, HRNR, LDLR, TNNC1, SYT2, NELL2, PCDHGC5, PCDHGC4, PCDHGC3, TPM4, CDH5, NECAB1, GCH1, MYL9, EGF, THBS1, EHD1, PLS3, PCDHGA12, CAPNS2, HPCAL1, ADGRE3, SCUBE1, PADI3, PADI2, ACTN1, DLL1, MYL12A, LPCAT2, MMP14, CAPN2, ANXA3, GAS6, PADI1, FBLN1, UMODL1, FLG, MEGF6, PDCD6, SGCA	608	717	16881	1.62639	0.833604	0.0900709	3.44887
UP_SEQ_FEATURE	domain:EF-hand 3	10	1.07296	0.0058973	MYL6, MYL7, AHRR, CAPNS2, HPCAL1, TNNC1, MYL12A, CAPN2, PDCD6, MYL9	693	96	20063	3.01572	0.999992	0.37595	9.66562
INTERPRO	IPR018247:EF-Hand 1, calcium-binding site	14	1.50215	0.0102774	MYL7, HRNR, HPCAL1, TNNC1, FLG, ACTN1, MYL12A, CAPN2, LPCAT2, EHD1, PDCD6, PLS3, NECAB1, MYL9	653	178	18559	2.23537	0.999987	0.340508	15.2085
INTERPRO	IPR002048:EF-hand domain	16	1.71674	0.0150464	MYL6, MYL7, HRNR, CAPNS2, HPCAL1, TNNC1, ACTN1, MYL12A, LPCAT2, CAPN2, MYL9, NECAB1, FLG, EHD1, PDCD6, PLS3	653	228	18559	1.99447	1	0.384391	21.503
UP_SEQ_FEATURE	calcium-binding region:1	10	1.07296	0.0332756	HRNR, AHRR, CAPNS2, HPCAL1, TNNC1, CAPN2, LPCAT2, PDCD6, PLS3, NECAB1	693	128	20063	2.26179	1	0.791648	44.1003
INTERPRO	IPR011992:EF-hand-like domain	17	1.82403	0.0380737	MYL6, MYL7, HRNR, CAPNS2, HPCAL1, TNNC1, ACTN1, MYL12A, LPCAT2, CAPN2, NECAB1, MYL9, PLCL1, FLG, EHD1, PDCD6, PLS3	653	279	18559	1.73175	1	0.592854	46.1999
COG_ONTOLOGY	Signal transduction mechanisms / Cytoskeleton / Cell division and chromosome partitioning / General function prediction only	5	0.536481	0.0382124	MYL7, HPCAL1, MYL12A, CAPN2, MYL9	62	43	2026	3.7997	0.484361	0.28192	24.5803
UP_SEQ_FEATURE	calcium-binding region:2	9	0.965665	0.0516717	HRNR, AHRR, CAPNS2, HPCAL1, TNNC1, CAPN2, LPCAT2, PDCD6, PLS3	693	118	20063	2.20812	1	0.869112	59.8201
SMART	SM00054:EFh	11	1.18026	0.0611216	MYL6, MYL7, HPCAL1, TNNC1, ACTN1, MYL12A, LPCAT2, PDCD6, PLS3, NECAB1, MYL9	401	144	10057	1.91582	1	0.516546	55.7421
UP_SEQ_FEATURE	calcium-binding region:3	4	0.429185	0.150488	AHRR, HPCAL1, TNNC1, PDCD6	693	39	20063	2.96933	1	0.981919	93.9369
UP_SEQ_FEATURE	domain:EF-hand 4	5	0.536481	0.165467	AHRR, CAPNS2, HPCAL1, TNNC1, PDCD6	693	62	20063	2.33475	1	0.985609	95.534
Annotation Cluster 25	Enrichment Score: 1.6668157448922452
Category	Term	Count	%	PValue	Genes	List Total	Pop Hits	Pop Total	Fold Enrichment	Bonferroni	Benjamini	FDR
GOTERM_MF_DIRECT	GO:0005125~cytokine activity	18	1.93133	2.1047198144032115E-4	CSF3, SECTM1, NAMPT, CMTM2, TNFSF4, FAM3D, IL16, IL19, EDN1, IL13, IL24, GREM1, IL20, TGFB2, LIF, VEGFA, CMTM3, IL1A	608	176	16881	2.83958	0.151773	0.0181234	0.321625
GOTERM_BP_DIRECT	GO:0042517~positive regulation of tyrosine phosphorylation of Stat3 protein	6	0.643777	0.0121374	LIF, HES1, VEGFA, IL24, KIT, IL20	618	38	16792	4.29024	1	0.31887	19.8514
UP_KEYWORDS	Cytokine	14	1.50215	0.0146939	CSF3, NAMPT, TNFSF4, CMTM2, IL16, IL19, IL13, IL24, GREM1, IL20, LIF, CCL20, CMTM3, IL1A	710	190	20581	2.13591	0.996447	0.145009	18.536
INTERPRO	IPR020443:Interleukin-10/19/20/24	3	0.321888	0.0168256	IL19, IL24, IL20	653	6	18559	14.2106	1	0.409914	23.7371
INTERPRO	IPR020423:Interleukin-10, conserved site	3	0.321888	0.0168256	IL19, IL24, IL20	653	6	18559	14.2106	1	0.409914	23.7371
INTERPRO	IPR012351:Four-helical cytokine, core	6	0.643777	0.0327914	LIF, CSF3, IL19, IL13, IL24, IL20	653	51	18559	3.34366	1	0.55341	41.283
INTERPRO	IPR009079:Four-helical cytokine-like, core	6	0.643777	0.0405692	LIF, CSF3, IL19, IL13, IL24, IL20	653	54	18559	3.1579	1	0.608881	48.3861
KEGG_PATHWAY	hsa04060:Cytokine-cytokine receptor interaction	14	1.50215	0.246672	CSF3, TNFSF4, TGFBR1, IL19, TNFRSF13C, IL13, IL24, TGFB2, IL20, LIF, CCR7, CCL20, RELT, IL1A	297	243	6879	1.33441	1	0.574034	97.385
KEGG_PATHWAY	hsa04630:Jak-STAT signaling pathway	9	0.965665	0.28588	LIF, CSF3, CCND1, IL19, IL13, PIK3R5, IL24, MYC, IL20	297	145	6879	1.43762	1	0.61454	98.6852
Annotation Cluster 26	Enrichment Score: 1.6203606052463164
Category	Term	Count	%	PValue	Genes	List Total	Pop Hits	Pop Total	Fold Enrichment	Bonferroni	Benjamini	FDR
UP_SEQ_FEATURE	repeat:Plectin 2	3	0.321888	0.022231	EPPK1, PPL, PLEC	693	7	20063	12.4075	1	0.692448	32.0485
UP_SEQ_FEATURE	repeat:Plectin 1	3	0.321888	0.022231	EPPK1, PPL, PLEC	693	7	20063	12.4075	1	0.692448	32.0485
INTERPRO	IPR001101:Plectin repeat	3	0.321888	0.0230124	EPPK1, PPL, PLEC	653	7	18559	12.1805	1	0.469137	31.0502
SMART	SM00250:PLEC	3	0.321888	0.0290188	EPPK1, PPL, PLEC	401	7	10057	10.7485	0.999196	0.422005	31.655
Annotation Cluster 27	Enrichment Score: 1.6141801330135457
Category	Term	Count	%	PValue	Genes	List Total	Pop Hits	Pop Total	Fold Enrichment	Bonferroni	Benjamini	FDR
KEGG_PATHWAY	hsa05210:Colorectal cancer	9	0.965665	0.00477594	FOS, CCND1, TGFBR1, JUN, RHOA, SMAD3, PIK3R5, MYC, TGFB2	297	62	6879	3.36217	0.675359	0.0440038	5.97288
GOTERM_BP_DIRECT	GO:1902895~positive regulation of pri-miRNA transcription from RNA polymerase II promoter	5	0.536481	0.00546882	FOS, PDGFB, JUN, SMAD3, SRF	618	20	16792	6.79288	1	0.191357	9.45949
GOTERM_BP_DIRECT	GO:0060395~SMAD protein signal transduction	6	0.643777	0.0771182	FOS, NCEH1, JUN, SMAD3, ATOH8, TGFB2	618	62	16792	2.6295	1	0.753521	76.6433
GOTERM_MF_DIRECT	GO:0070412~R-SMAD binding	3	0.321888	0.173448	FOS, JUN, SMAD3	608	21	16881	3.9664	1	0.851892	94.5814
Annotation Cluster 28	Enrichment Score: 1.6101875601615567
Category	Term	Count	%	PValue	Genes	List Total	Pop Hits	Pop Total	Fold Enrichment	Bonferroni	Benjamini	FDR
INTERPRO	IPR013733:Protein-arginine deiminase (PAD), central domain	3	0.321888	0.0114829	PADI3, PADI2, PADI1	653	5	18559	17.0527	0.999997	0.361589	16.8427
INTERPRO	IPR013732:Protein-arginine deiminase (PAD) N-terminal	3	0.321888	0.0114829	PADI3, PADI2, PADI1	653	5	18559	17.0527	0.999997	0.361589	16.8427
INTERPRO	IPR013530:Protein-arginine deiminase, C-terminal	3	0.321888	0.0114829	PADI3, PADI2, PADI1	653	5	18559	17.0527	0.999997	0.361589	16.8427
INTERPRO	IPR004303:Protein-arginine deiminase	3	0.321888	0.0114829	PADI3, PADI2, PADI1	653	5	18559	17.0527	0.999997	0.361589	16.8427
GOTERM_MF_DIRECT	GO:0004668~protein-arginine deiminase activity	3	0.321888	0.0120081	PADI3, PADI2, PADI1	608	5	16881	16.6589	0.999921	0.255636	16.8801
GOTERM_BP_DIRECT	GO:0018101~protein citrullination	3	0.321888	0.0125192	PADI3, PADI2, PADI1	618	5	16792	16.3029	1	0.321904	20.4109
PIR_SUPERFAMILY	PIRSF001247:protein-arginine deiminase	3	0.321888	0.016874	PADI3, PADI2, PADI1	74	5	1692	13.7189	0.651848	0.409956	15.78
INTERPRO	IPR008972:Cupredoxin	3	0.321888	0.154734	PADI3, PADI2, PADI1	653	20	18559	4.26317	1	0.926672	93.1748
GOTERM_BP_DIRECT	GO:0006325~chromatin organization	3	0.321888	0.47234	PADI3, PADI2, PADI1	618	43	16792	1.89569	1	0.998413	99.9991
Annotation Cluster 29	Enrichment Score: 1.5849667756287649
Category	Term	Count	%	PValue	Genes	List Total	Pop Hits	Pop Total	Fold Enrichment	Bonferroni	Benjamini	FDR
GOTERM_BP_DIRECT	GO:0043406~positive regulation of MAP kinase activity	11	1.18026	5.1546245194870115E-5	AJUBA, IRAK1, PDGFB, EPGN, EDN1, VEGFA, ILK, PIK3R5, KIT, FGF1, EGF	618	59	16792	5.06588	0.151016	0.00776565	0.093366
UP_KEYWORDS	Mitogen	7	0.751073	0.00231223	FGF5, PDGFB, EREG, VEGFA, FGF1, IL1A, TGFB2	710	40	20581	5.07278	0.586038	0.039297	3.15513
UP_KEYWORDS	Growth factor	12	1.28755	0.0056665	LIF, CSF3, FGF5, PDGFB, EREG, EPGN, VEGFA, ARTN, FGF1, EGF, TGFB2, NGF	710	131	20581	2.65533	0.885259	0.0770572	7.56828
GOTERM_MF_DIRECT	GO:0046934~phosphatidylinositol-4,5-bisphosphate 3-kinase activity	8	0.858369	0.00665931	FGF5, IRS2, PDGFB, EREG, PIK3R5, KIT, FGF1, EGF	608	62	16881	3.58256	0.99462	0.182056	9.72014
GOTERM_BP_DIRECT	GO:0051781~positive regulation of cell division	7	0.751073	0.00716411	FGF5, PDGFB, EREG, VEGFA, FGF1, IL1A, TGFB2	618	47	16792	4.04682	1	0.230853	12.2158
GOTERM_BP_DIRECT	GO:0000165~MAPK cascade	18	1.93133	0.0169884	ZFP36, FGF5, IRS2, PDGFB, MAP2K3, ARTN, KIT, MAPKAPK2, DUSP5, PEA15, EREG, EPGN, FGF1, EGF, MAP3K14, MYC, GFRA2, DUSP6	618	262	16792	1.86675	1	0.376999	26.6915
GOTERM_BP_DIRECT	GO:0014066~regulation of phosphatidylinositol 3-kinase signaling	8	0.858369	0.024368	IER3, FGF5, IRS2, PDGFB, EREG, KIT, FGF1, EGF	618	78	16792	2.78682	1	0.463043	36.0484
GOTERM_BP_DIRECT	GO:0018108~peptidyl-tyrosine phosphorylation	12	1.28755	0.0257769	FGF5, LTK, PDGFB, EREG, MAP2K3, NPTN, KIT, FGF1, ABL1, EGF, EPHA2, WEE1	618	153	16792	2.1311	1	0.469077	37.7014
GOTERM_MF_DIRECT	GO:0008083~growth factor activity	12	1.28755	0.0323512	LIF, CSF3, FGF5, PDGFB, EREG, EPGN, VEGFA, ARTN, FGF1, EGF, TGFB2, NGF	608	162	16881	2.05665	1	0.428255	39.5463
GOTERM_BP_DIRECT	GO:0048015~phosphatidylinositol-mediated signaling	9	0.965665	0.0414313	FGF5, IRS2, PDGFB, EREG, RHOA, KIT, FGF1, EGF, NGF	618	106	16792	2.30702	1	0.579802	53.5491
GOTERM_MF_DIRECT	GO:0005088~Ras guanyl-nucleotide exchange factor activity	9	0.965665	0.0555293	FGF5, IRS2, PDGFB, EREG, ARTN, KIT, FGF1, EGF, GFRA2	608	115	16881	2.1729	1	0.590788	58.286
GOTERM_BP_DIRECT	GO:0046854~phosphatidylinositol phosphorylation	8	0.858369	0.057723	FGF5, IRS2, PDGFB, EREG, PIK3R5, KIT, FGF1, EGF	618	94	16792	2.31247	1	0.677203	65.9522
KEGG_PATHWAY	hsa05218:Melanoma	7	0.751073	0.084023	FGF5, CDKN1A, CCND1, PDGFB, PIK3R5, FGF1, EGF	297	71	6879	2.28354	1	0.303602	67.6654
GOTERM_BP_DIRECT	GO:0032147~activation of protein kinase activity	4	0.429185	0.22866	PDGFB, VEGFA, RPTOR, TGFB2	618	45	16792	2.41525	1	0.963053	99.0947
GOTERM_BP_DIRECT	GO:0036092~phosphatidylinositol-3-phosphate biosynthetic process	4	0.429185	0.268358	FGF5, IRS2, SYNJ2, FGF1	618	49	16792	2.21808	1	0.976361	99.6525
INTERPRO	IPR008996:Cytokine, IL-1-like	3	0.321888	0.323679	FGF5, FGF1, IL1A	653	33	18559	2.58374	1	0.991154	99.8061
GOTERM_MF_DIRECT	GO:0016303~1-phosphatidylinositol-3-kinase activity	3	0.321888	0.461019	FGF5, IRS2, FGF1	608	43	16881	1.93708	1	0.987149	99.9922
Annotation Cluster 30	Enrichment Score: 1.5579977346022356
Category	Term	Count	%	PValue	Genes	List Total	Pop Hits	Pop Total	Fold Enrichment	Bonferroni	Benjamini	FDR
UP_SEQ_FEATURE	domain:EGF-like 3	10	1.07296	0.00118792	TENM4, LDLR, TNC, NELL2, ASTN1, DLL1, THBS1, EGF, MEGF6, LRP5	693	76	20063	3.80933	0.906419	0.130075	2.02206
UP_SEQ_FEATURE	domain:EGF-like 4	7	0.751073	0.0157693	TENM4, SCUBE1, TNC, NELL2, EGF, MEGF6, LRP5	693	59	20063	3.43486	1	0.595499	23.9039
UP_SEQ_FEATURE	domain:EGF-like 6	6	0.643777	0.0172185	TENM4, SCUBE1, TNC, DLL1, EGF, MEGF6	693	44	20063	3.94786	1	0.617695	25.8068
UP_SEQ_FEATURE	domain:EGF-like 9	3	0.321888	0.200037	TNC, EGF, MEGF6	693	24	20063	3.61887	1	0.992053	97.8416
UP_SEQ_FEATURE	domain:EGF-like 7	3	0.321888	0.251367	TENM4, TNC, MEGF6	693	28	20063	3.10189	1	0.996506	99.3095
Annotation Cluster 31	Enrichment Score: 1.5392431621635339
Category	Term	Count	%	PValue	Genes	List Total	Pop Hits	Pop Total	Fold Enrichment	Bonferroni	Benjamini	FDR
GOTERM_MF_DIRECT	GO:0001077~transcriptional activator activity, RNA polymerase II core promoter proximal region sequence-specific binding	22	2.36052	1.3076138363514765E-4	EGR1, HLF, EGR2, ELF4, GLIS2, ARNT2, ARID3B, NR4A1, FOSB, NR4A3, NPAS4, SRF, JUNB, FOS, JUN, POU2F3, PAX8, IRF1, FOXC2, NKX2-5, FOSL1, MYC	608	236	16881	2.58824	0.0972071	0.0127014	0.199932
GOTERM_BP_DIRECT	GO:0045944~positive regulation of transcription from RNA polymerase II promoter	59	6.33047	2.2967326809044967E-4	HLF, NAMPT, NOG, ELF4, E2F7, ARNT2, EDN1, FOS, PAX8, SERPINE1, FGF1, MYC, SCX, FOSL1, IL1A, EGR1, EGR2, DLL1, NPAS4, FOSB, HMGA1, JUNB, HES1, ADRB2, JUN, CD81, VEGFA, FOXC2, VGLL2, NFE2L2, KDM6B, CSF3, GLIS2, GREM1, SRF, LIF, VDR, PFN1, AHRR, POU2F3, PER1, NKX2-5, MAFG, MAFF, SMAD7, ARID3A, SMAD3, NR4A1, ARID3B, NR4A3, DLX2, ATF3, IRF2BPL, SFRP2, ETS1, CSRNP1, IRF1, KLF2, LRP5	618	981	16792	1.63417	0.517863	0.0212281	0.415375
GOTERM_MF_DIRECT	GO:0043565~sequence-specific DNA binding	34	3.64807	0.0011317	HLF, ELF4, TFCP2L1, IRX1, DRGX, HIC1, FOS, VDR, POU2F3, LHX4, NFIL3, SCX, MYC, NKX2-5, EGR1, MAFG, MAFF, FOXL1, EMX1, NR4A1, SMAD3, FOSB, NR4A3, SNAI2, HES1, ATF3, ETS1, JUN, CSRNP1, IRF1, FOXC2, NFE2L2, KLF2, KDM6B	608	518	16881	1.8224	0.587488	0.0658466	1.71802
GOTERM_MF_DIRECT	GO:0003700~transcription factor activity, sequence-specific DNA binding	54	5.79399	0.00128022	HLF, E2F7, ARNT2, FOS, PAX8, ATOH8, NFIL3, MYC, FOSL1, ELMSAN1, EGR1, EGR3, TBX15, EGR2, EGR4, FOSB, HMGA1, HES1, MYT1L, JUN, MNT, FOXC2, NFE2L2, ZIM3, TADA3, TFCP2L1, SCML1, MYT1, SRF, HIC1, ZFP36L2, VDR, TSC22D3, DRAP1, POU2F3, BHLHE40, NKX2-5, SIM2, MAFG, MAFF, KLF7, FOXL1, KLF9, SMAD7, KLF10, SMAD3, RCAN1, ZNF628, DLX2, ATF3, ETS1, CSRNP1, IRF1, KLF2	608	961	16881	1.56014	0.632772	0.0646036	1.94143
GOTERM_BP_DIRECT	GO:0006366~transcription from RNA polymerase II promoter	34	3.64807	0.00135178	HLF, ELF4, GLIS2, ARNT2, SRF, YBX2, FOS, POU2F3, PAX8, NFIL3, FOSL1, SCX, MYC, NKX2-5, EGR1, MAFG, MAFF, EGR2, ARID3A, ARID3B, FOSB, NPAS4, HMGA1, JUNB, DLX2, ATF3, ETS1, JUN, CSRNP1, IRF1, MNT, FOXC2, TGFB1I1, NFE2L2	618	513	16792	1.80084	0.986379	0.0751391	2.42142
GOTERM_MF_DIRECT	GO:0000978~RNA polymerase II core promoter proximal region sequence-specific DNA binding	24	2.57511	0.00504657	ACTB, TBX15, EGR2, ELF4, ARNT2, ARID3B, SMAD3, FOSB, NR4A3, NPAS4, SRF, JUNB, FOS, SKOR1, ATF3, JUN, POU2F3, PAX8, IRF1, PER1, ZNF395, NKX2-5, FOSL1, MYC	608	355	16881	1.87706	0.980868	0.151979	7.45072
UP_KEYWORDS	DNA-binding	84	9.01288	0.0679122	IER2, HLF, ELF4, E2F7, ARNT2, YBX2, FOS, PAX8, ZNF395, ATOH8, NFIL3, SCX, MYC, FOSL1, ELMSAN1, PHC2, EGR1, ZFP36, EGR3, EGR2, TBX15, ZBTB21, EMX1, AIFM2, EGR4, AIFM1, NPAS4, FOSB, HMGA1, JUNB, PRDM8, HES1, MYT1L, JUN, MNT, FOXC2, NFE2L2, EEF1D, ZIM3, GLIS2, TFCP2L1, IRX1, MYT1, SRF, HIC1, DRGX, ZFP36L2, VDR, AHRR, NPAS3, DRAP1, POU2F3, LHX4, BHLHE40, NKX2-5, NAT14, ERCC1, SIM2, MAFG, KLF6, MAFF, …	710	2050	20581	1.18777	1	0.391163	62.2428
UP_KEYWORDS	Transcription regulation	88	9.44206	0.22475	HLF, IL16, ELF4, E2F7, ARNT2, KANK1, LBH, PAX8, ZNF395, ATOH8, LOXL2, NFIL3, SCX, MYC, SERTAD2, ELMSAN1, EGR1, EGR3, EGR2, ZBTB21, TBX15, EGR4, TLE3, IRF2BP2, NPAS4, HMGA1, DAPK3, JUNB, PRDM8, HES1, MYT1L, CCND1, CHMP1A, SKOR1, JUN, MNT, FOXC2, VGLL2, NFE2L2, EEF1D, ZIM3, TADA3, GLIS2, TFCP2L1, SCML1, FHL2, MYT1, SRF, HIC1, DRGX, VDR, AHRR, NPAS3, DRAP1, POU2F3, PER2, LHX4, PER1, BHLHE40, MN1, NA…	710	2332	20581	1.09386	1	0.689188	97.0566
UP_KEYWORDS	Transcription	88	9.44206	0.309637	HLF, IL16, ELF4, E2F7, ARNT2, KANK1, LBH, PAX8, ZNF395, ATOH8, LOXL2, NFIL3, SCX, MYC, SERTAD2, ELMSAN1, EGR1, EGR3, EGR2, ZBTB21, TBX15, EGR4, TLE3, IRF2BP2, NPAS4, HMGA1, DAPK3, JUNB, PRDM8, HES1, MYT1L, CCND1, CHMP1A, SKOR1, JUN, MNT, FOXC2, VGLL2, NFE2L2, EEF1D, ZIM3, TADA3, GLIS2, TFCP2L1, SCML1, FHL2, MYT1, SRF, HIC1, DRGX, VDR, AHRR, NPAS3, DRAP1, POU2F3, PER2, LHX4, PER1, BHLHE40, MN1, NA…	710	2398	20581	1.06376	1	0.766696	99.4093
GOTERM_MF_DIRECT	GO:0003677~DNA binding	63	6.75966	0.4255	IER2, HLF, E2F7, ARNT2, YBX2, FOS, PAX8, ZNF395, NFIL3, MYC, SCX, FOSL1, PHC2, ELMSAN1, ZFP36, EGR1, EGR3, EGR2, AIFM2, EMX1, AIFM1, EGR4, FOSB, HMGA1, JUNB, HES1, PRDM8, MYT1L, JUN, NFE2L2, EEF1D, ZIM3, SSH1, SCML1, MYT1, ZFP36L2, VDR, AHRR, NPAS3, DRAP1, POU2F3, MUS81, LHX4, NKX2-5, NAT14, SIM2, KLF6, KLF7, FOXL1, KLF9, ZFP57, ARID3A, SMAD3, NR4A1, ARID3B, RCAN1, NR4A3, ZNF628, ZNF860, ETS1, IR…	608	1674	16881	1.04491	1	0.981247	99.9793
GOTERM_CC_DIRECT	GO:0005634~nucleus	189	20.279	0.801247	EIF6, HRNR, IL16, PDLIM7, ARNT2, MMP2, KANK1, ACTG1, AKAP17A, ZNF395, ATOH8, IZUMO4, C2CD2, EMX1, STK24, ROCK2, MYLK2, MYH9, WEE1, PRDM8, HES1, SKOR1, TACSTD2, JUN, CELF4, MNT, VGLL2, STC1, NFE2L2, ZIM3, TADA3, TFCP2L1, MAPKAPK2, OAS2, MYT1, SRF, TIMP3, VDR, PFN1, AHRR, DRAP1, PPL, DNMT3L, LHX4, TCTEX1D4, NDRG1, BHLHE40, CCDC89, NKX2-5, NAT14, MAFG, PARD6B, MAFF, KLF6, KLF7, FIBP, KLF9, SMAD7, KL…	665	5415	18224	0.956501	1	0.99678	100
GOTERM_BP_DIRECT	GO:0006351~transcription, DNA-templated	66	7.08155	0.825454	IL16, E2F7, ARNT2, KANK1, LBH, PAX8, ZNF395, ATOH8, LOXL2, SCX, SERTAD2, ELMSAN1, EGR3, ZBTB21, TBX15, EGR2, EGR4, TLE3, IRF2BP2, SPOCD1, DAPK3, HES1, PRDM8, MYT1L, CCND1, CHMP1A, SKOR1, VGLL2, NFE2L2, EEF1D, ZIM3, TADA3, TFCP2L1, SCML1, FHL2, MYT1, DRGX, HIC1, VDR, AHRR, NPAS3, DRAP1, LHX4, PER2, PER1, BHLHE40, MN1, SIM2, MAFG, KLF6, KLF7, FOXL1, KLF9, ZFP57, SMAD7, KLF10, SMAD3, NR4A1, NEUROG2,…	618	1955	16792	0.917299	1	1	100
GOTERM_BP_DIRECT	GO:0006355~regulation of transcription, DNA-templated	50	5.36481	0.834173	IL16, IRX1, ARNT2, SCML1, MYT1, KANK1, YBX2, DRGX, HIC1, VDR, ZFP36L2, TSC22D3, AHRR, AKAP17A, NPAS3, LBH, PAX8, LHX4, ZNF395, BHLHE40, MYC, MN1, SAMD4A, SIM2, EGR3, ZBTB21, EGR2, EMX1, ZFP57, SMAD7, EGR4, TGFBR1, TLE3, SMAD3, RCAN1, IRF2BP2, DAPK3, HMGA1, ZNF628, FZD7, AJUBA, HES1, PRDM8, MYT1L, SKOR1, ZNF860, JMJD6, EEF1D, ABL1, ZIM3	618	1504	16792	0.903309	1	1	100
UP_KEYWORDS	Nucleus	170	18.2403	0.856983	EIF6, IL16, ARNT2, MMP2, KANK1, AKAP17A, ZNF395, ATOH8, EMX1, STK24, ROCK2, WEE1, JUNB, PRDM8, HES1, SKOR1, JUN, CELF4, MNT, VGLL2, NFE2L2, TGFB1I1, BIN1, ZIM3, TNFAIP1, TADA3, TFCP2L1, MAPKAPK2, OAS2, MYT1, SRF, VDR, AHRR, DRAP1, PPL, DNMT3L, LHX4, NDRG1, BHLHE40, CCDC89, EMD, NKX2-5, MAFG, MAFF, KLF6, KLF7, FIBP, KLF9, SMAD7, KLF10, CPNE7, ARID3A, ARID3B, SMAD3, NR4A1, NEUROG2, CSRP1, NR4A3, ZN…	710	5244	20581	0.939711	1	0.989682	100
Annotation Cluster 32	Enrichment Score: 1.529702376037674
Category	Term	Count	%	PValue	Genes	List Total	Pop Hits	Pop Total	Fold Enrichment	Bonferroni	Benjamini	FDR
UP_SEQ_FEATURE	domain:EGF-like 3	10	1.07296	0.00118792	TENM4, LDLR, TNC, NELL2, ASTN1, DLL1, THBS1, EGF, MEGF6, LRP5	693	76	20063	3.80933	0.906419	0.130075	2.02206
UP_SEQ_FEATURE	domain:EGF-like 6	6	0.643777	0.0172185	TENM4, SCUBE1, TNC, DLL1, EGF, MEGF6	693	44	20063	3.94786	1	0.617695	25.8068
UP_SEQ_FEATURE	domain:EGF-like 5	5	0.536481	0.0559146	TENM4, SCUBE1, TNC, DLL1, EGF	693	42	20063	3.44654	1	0.875692	62.8003
UP_SEQ_FEATURE	domain:EGF-like 2	7	0.751073	0.0870671	TENM4, TNC, ASTN1, DLL1, SSPO, LRP5, MUC4	693	89	20063	2.27704	1	0.941381	79.1024
UP_SEQ_FEATURE	domain:EGF-like 8	3	0.321888	0.225594	TENM4, TNC, DLL1	693	26	20063	3.34049	1	0.994479	98.7646
Annotation Cluster 33	Enrichment Score: 1.4977579608552407
Category	Term	Count	%	PValue	Genes	List Total	Pop Hits	Pop Total	Fold Enrichment	Bonferroni	Benjamini	FDR
GOTERM_BP_DIRECT	GO:0051764~actin crosslink formation	5	0.536481	4.8459171652405616E-4	BAIAP2L2, BAIAP2, ACTN1, FLNA, PLS3	618	11	16792	12.3507	0.785498	0.0359896	0.874498
INTERPRO	IPR001589:Actinin-type, actin-binding, conserved site	4	0.429185	0.0453445	ACTN1, FLNA, PLS3, PLEC	653	23	18559	4.94281	1	0.643126	52.3392
SMART	SM00033:CH	7	0.751073	0.0467146	TAGLN, ACTN1, CNN2, CNN1, FLNA, PLS3, PLEC	401	66	10057	2.65998	0.999991	0.493905	46.1151
INTERPRO	IPR001715:Calponin homology domain	7	0.751073	0.0507274	TAGLN, ACTN1, CNN2, CNN1, FLNA, PLS3, PLEC	653	76	18559	2.61774	1	0.670638	56.4544
UP_SEQ_FEATURE	domain:CH 1	4	0.429185	0.0647324	ACTN1, FLNA, PLS3, PLEC	693	27	20063	4.28903	1	0.899701	68.3408
UP_SEQ_FEATURE	domain:CH 2	4	0.429185	0.0647324	ACTN1, FLNA, PLS3, PLEC	693	27	20063	4.28903	1	0.899701	68.3408
UP_SEQ_FEATURE	domain:Actin-binding	3	0.321888	0.150264	ACTN1, FLNA, PLEC	693	20	20063	4.34264	1	0.98269	93.9094
Annotation Cluster 34	Enrichment Score: 1.464763697572199
Category	Term	Count	%	PValue	Genes	List Total	Pop Hits	Pop Total	Fold Enrichment	Bonferroni	Benjamini	FDR
INTERPRO	IPR008343:Mitogen-activated protein (MAP) kinase phosphatase	5	0.536481	2.676135559292052E-4	DUSP5, DUSP4, DUSP1, DUSP8, DUSP6	653	10	18559	14.2106	0.252636	0.056577	0.426511
GOTERM_MF_DIRECT	GO:0017017~MAP kinase tyrosine/serine/threonine phosphatase activity	5	0.536481	9.131066996215646E-4	DUSP5, DUSP4, DUSP1, DUSP8, DUSP6	608	13	16881	10.6788	0.510502	0.0628793	1.38834
PIR_SUPERFAMILY	PIRSF000939:dual specificity protein phosphatase (MAP kinase phosphatase)	4	0.429185	0.00238143	DUSP5, DUSP4, DUSP1, DUSP6	74	7	1692	13.0656	0.137418	0.137418	2.37737
INTERPRO	IPR024950:Dual specificity phosphatase	6	0.643777	0.00419619	DUSP5, DUSP4, DUSP1, SSH1, DUSP8, DUSP6	653	31	18559	5.50086	0.989694	0.22444	6.49471
UP_SEQ_FEATURE	domain:Rhodanese	5	0.536481	0.00525775	DUSP5, DUSP4, DUSP1, DUSP8, DUSP6	693	21	20063	6.89308	0.999973	0.354522	8.66161
GOTERM_BP_DIRECT	GO:0035970~peptidyl-threonine dephosphorylation	4	0.429185	0.00653136	PDP1, DUSP5, DUSP4, DUSP1	618	11	16792	9.88055	1	0.217172	11.1964
INTERPRO	IPR020422:Dual specificity phosphatase, subgroup, catalytic domain	6	0.643777	0.00806376	DUSP5, DUSP4, DUSP1, SSH1, DUSP8, DUSP6	653	36	18559	4.73686	0.999851	0.318185	12.1286
GOTERM_BP_DIRECT	GO:0001706~endoderm formation	4	0.429185	0.0084732	DUSP5, DUSP4, NOG, DUSP1	618	12	16792	9.05717	1	0.252183	14.2897
SMART	SM00450:RHOD	5	0.536481	0.00861577	DUSP5, DUSP4, DUSP1, DUSP8, DUSP6	401	21	10057	5.97138	0.876813	0.230301	10.581
INTERPRO	IPR001763:Rhodanese-like domain	5	0.536481	0.00916212	DUSP5, DUSP4, DUSP1, DUSP8, DUSP6	653	24	18559	5.92107	0.999955	0.330064	13.6697
GOTERM_BP_DIRECT	GO:0000188~inactivation of MAPK activity	5	0.536481	0.0123542	DUSP5, DUSP4, DUSP1, DUSP8, DUSP6	618	25	16792	5.4343	1	0.320958	20.1696
SMART	SM00195:DSPc	6	0.643777	0.0132459	DUSP5, DUSP4, DUSP1, SSH1, DUSP8, DUSP6	401	36	10057	4.17997	0.960321	0.275804	15.8307
INTERPRO	IPR000340:Dual specificity phosphatase, catalytic domain	6	0.643777	0.0168572	DUSP5, DUSP4, DUSP1, SSH1, DUSP8, DUSP6	653	43	18559	3.96574	1	0.401786	23.7762
BIOCARTA	h_dspPathway:Regulation of MAP Kinase Pathways Through Dual Specificity Phosphatases	4	0.429185	0.0242731	DUSP4, DUSP1, DUSP8, DUSP6	122	9	1625	5.91985	0.988855	0.675086	26.1775
UP_SEQ_FEATURE	domain:Tyrosine-protein phosphatase	6	0.643777	0.0658994	DUSP5, DUSP4, DUSP1, SSH1, DUSP8, DUSP6	693	63	20063	2.75723	1	0.900021	69.013
INTERPRO	IPR000387:Protein-tyrosine/Dual specificity phosphatase	6	0.643777	0.161436	DUSP5, DUSP4, DUSP1, SSH1, DUSP8, DUSP6	653	82	18559	2.0796	1	0.93266	93.9895
GOTERM_MF_DIRECT	GO:0016791~phosphatase activity	4	0.429185	0.173073	DUSP5, DUSP4, SSH1, DUSP8	608	40	16881	2.77648	1	0.854853	94.5436
UP_SEQ_FEATURE	active site:Phosphocysteine intermediate	6	0.643777	0.175659	DUSP5, DUSP4, DUSP1, SSH1, DUSP8, DUSP6	693	86	20063	2.01983	1	0.988028	96.3842
INTERPRO	IPR016130:Protein-tyrosine phosphatase, active site	5	0.536481	0.277797	DUSP5, DUSP4, DUSP1, SSH1, DUSP8	653	76	18559	1.86981	1	0.985233	99.4468
GOTERM_MF_DIRECT	GO:0004725~protein tyrosine phosphatase activity	6	0.643777	0.291045	DUSP5, DUSP4, DUSP1, SSH1, DUSP8, DUSP6	608	100	16881	1.66589	1	0.941067	99.4826
GOTERM_BP_DIRECT	GO:0035335~peptidyl-tyrosine dephosphorylation	6	0.643777	0.299201	DUSP5, DUSP4, DUSP1, SSH1, DUSP8, DUSP6	618	99	16792	1.64676	1	0.983773	99.8408
UP_KEYWORDS	Protein phosphatase	7	0.751073	0.309544	PDP1, DUSP5, DUSP4, DUSP1, SSH1, DUSP8, DUSP6	710	133	20581	1.52565	1	0.770083	99.4082
GOTERM_MF_DIRECT	GO:0008138~protein tyrosine/serine/threonine phosphatase activity	3	0.321888	0.38615	DUSP5, SSH1, DUSP6	608	37	16881	2.2512	1	0.972681	99.9429
GOTERM_BP_DIRECT	GO:0016311~dephosphorylation	4	0.429185	0.616901	DUSP5, DUSP4, NT5E, DUSP8	618	86	16792	1.26379	1	0.999882	100
INTERPRO	IPR003595:Protein-tyrosine phosphatase, catalytic	3	0.321888	0.65439	DUSP5, DUSP4, DUSP1	653	63	18559	1.35339	1	0.999904	100
SMART	SM00404:PTPc_motif	3	0.321888	0.721059	DUSP5, DUSP4, DUSP1	401	63	10057	1.19428	1	0.998957	100
Annotation Cluster 35	Enrichment Score: 1.4488477422046866
Category	Term	Count	%	PValue	Genes	List Total	Pop Hits	Pop Total	Fold Enrichment	Bonferroni	Benjamini	FDR
INTERPRO	IPR020902:Actin/actin-like conserved site	5	0.536481	0.00560774	ACTB, ACTR3, ACTG1, ACTG2, ACTA1	653	21	18559	6.76694	0.997798	0.275317	8.58905
INTERPRO	IPR004001:Actin, conserved site	4	0.429185	0.0237622	ACTB, ACTG1, ACTG2, ACTA1	653	18	18559	6.31581	1	0.471747	31.8904
INTERPRO	IPR004000:Actin-related protein	5	0.536481	0.0303854	ACTB, ACTR3, ACTG1, ACTG2, ACTA1	653	34	18559	4.17958	1	0.541934	38.9065
SMART	SM00268:ACTIN	5	0.536481	0.0406047	ACTB, ACTR3, ACTG1, ACTG2, ACTA1	401	33	10057	3.79997	0.999956	0.465788	41.4768
UP_KEYWORDS	Oxidation	4	0.429185	0.0645464	ACTB, ACTG1, ACTG2, ACTA1	710	27	20581	4.29442	1	0.386687	60.3101
GOTERM_CC_DIRECT	GO:0072562~blood microparticle	9	0.965665	0.191041	ACTB, STOM, ACTG1, PFN1, ACTG2, ACTA1, SLC2A1, MSN, ANGPTL4	665	152	18224	1.62264	1	0.72847	94.8687
Annotation Cluster 36	Enrichment Score: 1.4042977106724968
Category	Term	Count	%	PValue	Genes	List Total	Pop Hits	Pop Total	Fold Enrichment	Bonferroni	Benjamini	FDR
INTERPRO	IPR017441:Protein kinase, ATP binding site	27	2.897	0.00101976	BLK, KIT, MAPKAPK2, SBK3, SBK2, SIK1, CDK15, IRAK1, LTK, ROCK2, STK24, MAP2K3, TGFBR1, MYLK2, PIM3, PRKCG, DAPK3, EPHA2, WEE1, PLK3, CSNK1D, CSNK1E, GRK6, TNK2, RIPK4, ABL1, MAP3K14	653	381	18559	2.0141	0.670464	0.146647	1.61614
UP_KEYWORDS	Kinase	41	4.39914	0.00308725	BLK, NELL2, HK2, KIT, MAPKAPK2, DGKE, DGKD, SBK3, MAP3K8, ILK, SBK2, PIK3R5, SIK1, CDK15, IRAK1, LTK, PFKL, ALPK2, ROCK2, STK24, MAP2K3, TGFBR1, PFKP, MYLK2, PRKCG, NADK, PIM3, DAPK3, EPHA2, WEE1, CDKN1A, PLK3, CDKN1B, CSNK1D, CSNK1E, GRK6, TNK2, RIPK4, MAP3K14, ABL1, PLAU	710	735	20581	1.61698	0.692124	0.0479006	4.19182
INTERPRO	IPR008271:Serine/threonine-protein kinase, active site	21	2.25322	0.00734065	IRAK1, ROCK2, TGFBR1, MAP2K3, MYLK2, PIM3, PRKCG, MAPKAPK2, DAPK3, WEE1, PLK3, CSNK1D, CSNK1E, SBK3, MAP3K8, SBK2, GRK6, RIPK4, SIK1, MAP3K14, CDK15	653	312	18559	1.91296	0.99967	0.317313	11.1001
INTERPRO	IPR000719:Protein kinase, catalytic domain	29	3.11159	0.00753432	BLK, KIT, MAPKAPK2, SBK3, SBK2, ILK, MAP3K8, SIK1, CDK15, IRAK1, LTK, ROCK2, STK24, MAP2K3, TGFBR1, MYLK2, PRKCG, PIM3, DAPK3, EPHA2, WEE1, PLK3, CSNK1D, CSNK1E, GRK6, TNK2, RIPK4, ABL1, MAP3K14	653	487	18559	1.69243	0.999733	0.312035	11.3767
UP_SEQ_FEATURE	domain:Protein kinase	28	3.00429	0.00856723	BLK, KIT, MAPKAPK2, SBK2, ILK, MAP3K8, SIK1, CDK15, IRAK1, LTK, ROCK2, STK24, MAP2K3, TGFBR1, MYLK2, PIM3, PRKCG, DAPK3, EPHA2, WEE1, PLK3, CSNK1D, CSNK1E, GRK6, TNK2, RIPK4, ABL1, MAP3K14	693	478	20063	1.69587	1	0.457968	13.7459
UP_KEYWORDS	Serine/threonine-protein kinase	24	2.57511	0.00975444	IRAK1, ROCK2, STK24, ALPK2, MAP2K3, TGFBR1, MYLK2, PIM3, PRKCG, MAPKAPK2, DAPK3, PLK3, CSNK1D, CSNK1E, SBK3, MAP3K8, SBK2, ILK, GRK6, TNK2, RIPK4, SIK1, MAP3K14, CDK15	710	393	20581	1.77022	0.976119	0.110156	12.6943
UP_SEQ_FEATURE	active site:Proton acceptor	36	3.86266	0.010401	BTD, BLK, KIT, MAPKAPK2, ALDH1A3, MAP3K8, SBK2, ALDH4A1, SIK1, CDK15, IRAK1, LTK, PFKL, ROCK2, STK24, MAP2K3, TGFBR1, PFKP, MYLK2, PRKCG, PIM3, SIRT7, DAPK3, EPHA2, WEE1, QPCT, DHRS3, PLK3, CSNK1D, CSNK1E, ALDH1B1, GRK6, TNK2, RIPK4, MAP3K14, ABL1	693	672	20063	1.55094	1	0.500722	16.447
INTERPRO	IPR011009:Protein kinase-like domain	30	3.21888	0.0127895	BLK, KIT, MAPKAPK2, SBK3, SBK2, ILK, MAP3K8, SIK1, CDK15, IRAK1, LTK, ALPK2, ROCK2, STK24, MAP2K3, TGFBR1, MYLK2, PRKCG, PIM3, DAPK3, EPHA2, WEE1, PLK3, CSNK1D, CSNK1E, GRK6, TNK2, RIPK4, ABL1, MAP3K14	653	531	18559	1.60571	0.999999	0.363495	18.5808
UP_SEQ_FEATURE	binding site:ATP	30	3.21888	0.0190819	BLK, HK2, KIT, MAPKAPK2, SBK2, ILK, MAP3K8, SIK1, EHD1, CDK15, IRAK1, LTK, ROCK2, STK24, MAP2K3, TGFBR1, MYLK2, PRKCG, PIM3, DAPK3, EPHA2, WEE1, PLK3, CSNK1D, CSNK1E, GRK6, TNK2, RIPK4, MAP3K14, ABL1	693	558	20063	1.5565	1	0.645758	28.1876
SMART	SM00220:S_TKc	22	2.36052	0.0491317	IRAK1, ROCK2, STK24, TGFBR1, MAP2K3, MYLK2, PIM3, PRKCG, MAPKAPK2, DAPK3, WEE1, PLK3, CSNK1D, CSNK1E, SBK3, MAP3K8, SBK2, GRK6, RIPK4, SIK1, MAP3K14, CDK15	401	359	10057	1.53692	0.999995	0.492027	47.8544
GOTERM_BP_DIRECT	GO:0006468~protein phosphorylation	24	2.57511	0.0783427	IRAK1, LTK, PDGFB, ROCK2, STK24, ALPK2, TGFBR1, PIM3, PRKCG, MAPKAPK2, DAPK3, GAS6, TGFB2, CCND1, PLK3, CSNK1D, CSNK1E, SBK3, MAP3K8, ILK, GRK6, RIPK4, SIK1, CDK15	618	456	16792	1.43008	1	0.757285	77.1986
GOTERM_MF_DIRECT	GO:0004674~protein serine/threonine kinase activity	20	2.14592	0.0884379	IRAK1, ROCK2, STK24, ALPK2, TGFBR1, MAP2K3, PIM3, MAPKAPK2, DAPK3, PLK3, CSNK1D, CSNK1E, SBK3, MAP3K8, ILK, TNK2, RIPK4, SIK1, MAP3K14, CDK15	608	376	16881	1.47685	1	0.700856	75.7583
GOTERM_MF_DIRECT	GO:0004672~protein kinase activity	19	2.03863	0.101686	IRAK1, LTK, STK24, TGFBR1, MAP2K3, PIM3, PRKCG, MAPKAPK2, DAPK3, WEE1, CCND1, CSNK1D, CSNK1E, ILK, MAP3K8, TNK2, RIPK4, ABL1, MAP3K14	608	359	16881	1.46945	1	0.719332	80.6243
UP_KEYWORDS	Transferase	69	7.40343	0.117817	NAMPT, NELL2, MAP3K8, ILK, SIK1, FTSJ1, CDK15, A3GALT2, IRAK1, PFKL, STK24, BST1, ROCK2, ZDHHC7, PFKP, MYLK2, PIM3, PRKCG, LPCAT2, DAPK3, WEE1, PRDM8, UGT1A10, CHSY1, HAS3, RIPK4, MAP3K14, SMS, MFNG, BLK, TIPARP, HK2, GGT3P, OAS2, MAPKAPK2, KIT, UGT1A7, UGT1A6, UGT1A9, DGKE, DGKD, SBK3, UGT1A5, UGT1A4, SBK2, B4GALNT2, PIK3R5, TGM5, NEDD4L, NAT14, LTK, ALPK2, TGFBR1, MAP2K3, NADK, PORCN, EPHA2, QP…	710	1708	20581	1.17103	1	0.509751	82.379
GOTERM_BP_DIRECT	GO:0046777~protein autophosphorylation	10	1.07296	0.182867	IRAK1, STK24, MYLK2, PIM3, PRKCG, MAPKAPK2, KIT, ABL1, SIK1, DAPK3	618	172	16792	1.57974	1	0.93474	97.4257
UP_KEYWORDS	ATP-binding	51	5.4721	0.386356	KIF23, TTLL8, ACTG1, ACTR3, ACTG2, ILK, MAP3K8, SLC22A4, ATP8B1, SIK1, CDK15, IRAK1, PFKL, ACTA1, STK24, ROCK2, PFKP, MYLK2, PIM3, PRKCG, MYH9, DAPK3, WEE1, RIPK4, MAP3K14, ABCA7, BLK, HK2, MAPKAPK2, KIT, OAS2, DGKE, DGKD, SBK3, SBK2, EHD1, ACTB, LTK, TGFBR1, MAP2K3, NADK, EPHA2, PLK3, CSNK1D, CSNK1E, ATP8A2, MYH11, GRK6, MYO16, TNK2, ABL1	710	1391	20581	1.0628	1	0.827138	99.8844
UP_KEYWORDS	Nucleotide-binding	63	6.75966	0.529238	KIF23, TTLL8, ACTG1, ACTR3, ACTG2, MAP3K8, ILK, SLC22A4, RHOA, ATP8B1, SIK1, CDK15, NT5E, IRAK1, PFKL, ACTA1, STK24, ROCK2, PFKP, MYLK2, PIM3, PRKCG, MYH9, DAPK3, WEE1, CNBD2, RIPK4, MAP3K14, ARL4C, RASD1, GBP2, GBP1, ABCA7, BLK, HK2, OAS2, MAPKAPK2, KIT, GCH1, DGKE, DGKD, SBK3, SBK2, RAB11B, EHD1, ACTB, LTK, TGFBR1, MAP2K3, NADK, RAB33A, EPHA2, RERG, PLK3, CSNK1D, CSNK1E, MYO16, ATP8A2, MYH11, G…	710	1788	20581	1.02137	1	0.913998	99.9971
UP_SEQ_FEATURE	nucleotide phosphate-binding region:ATP	35	3.75536	0.545859	KIF23, BLK, KIT, MAPKAPK2, MAP3K8, SBK2, ILK, SLC22A4, EHD1, SIK1, CDK15, IRAK1, LTK, PFKL, ROCK2, STK24, MAP2K3, TGFBR1, PFKP, MYLK2, PRKCG, PIM3, MYH9, DAPK3, EPHA2, WEE1, PLK3, CSNK1D, CSNK1E, GRK6, MYH11, TNK2, RIPK4, MAP3K14, ABL1	693	994	20063	1.0194	1	0.999987	99.9999
GOTERM_MF_DIRECT	GO:0005524~ATP binding	52	5.5794	0.67699	KIF23, TTLL8, ACTG1, ACTR3, ACTG2, MAP3K8, ILK, SLC22A4, ATP8B1, SIK1, CDK15, IRAK1, PFKL, ACTA1, STK24, ROCK2, PFKP, MYLK2, PIM3, PRKCG, MYH9, DAPK3, WEE1, RIPK4, MAP3K14, ABCA7, BLK, HK2, MAPKAPK2, KIT, OAS2, DGKE, DGKD, SBK3, SBK2, EHD1, ACTB, LTK, ALPK2, TGFBR1, MAP2K3, NADK, EPHA2, PLK3, CSNK1D, CSNK1E, ATP8A2, MYH11, GRK6, MYO16, TNK2, ABL1	608	1495	16881	0.965732	1	0.998633	100
Annotation Cluster 37	Enrichment Score: 1.3719194777900972
Category	Term	Count	%	PValue	Genes	List Total	Pop Hits	Pop Total	Fold Enrichment	Bonferroni	Benjamini	FDR
UP_SEQ_FEATURE	domain:ADF-H	3	0.321888	0.0289715	CFL1, COTL1, DSTN	693	8	20063	10.8566	1	0.760476	39.6654
INTERPRO	IPR002108:Actin-binding, cofilin/tropomyosin type	3	0.321888	0.0459968	CFL1, COTL1, DSTN	653	10	18559	8.52634	1	0.641074	52.8566
SMART	SM00102:ADF	3	0.321888	0.0574834	CFL1, COTL1, DSTN	401	10	10057	7.52394	0.999999	0.52954	53.4737
Annotation Cluster 38	Enrichment Score: 1.3371219539166666
Category	Term	Count	%	PValue	Genes	List Total	Pop Hits	Pop Total	Fold Enrichment	Bonferroni	Benjamini	FDR
UP_SEQ_FEATURE	domain:Ig-like C2-type 2	16	1.71674	0.00467781	PVR, KIR3DS1, KIR2DS5, KIR2DS2, NECTIN2, KIR2DS1, LRIG1, KIR2DS3, KIT, PALLD, VSIG1, MYBPH, CD22, KIR2DL1, KIR2DL3, KIR2DL2	693	203	20063	2.28185	0.999913	0.333885	7.7421
INTERPRO	IPR013151:Immunoglobulin	9	0.965665	0.00807715	KIR3DS1, KIR2DS5, KIR2DS2, KIR2DS1, KIR2DL1, KIT, KIR2DS3, KIR2DL3, KIR2DL2	653	82	18559	3.11939	0.999853	0.307641	12.1476
UP_SEQ_FEATURE	domain:Ig-like C2-type 1	15	1.60944	0.0105586	PVR, KIR3DS1, KIR2DS5, KIR2DS2, NECTIN2, KIR2DS1, LRIG1, KIR2DS3, KIT, PALLD, MYBPH, CD22, KIR2DL1, KIR2DL3, KIR2DL2	693	202	20063	2.14982	1	0.494611	16.6755
UP_KEYWORDS	Immunoglobulin domain	30	3.21888	0.0144257	PVR, KIR3DS1, VTCN1, LRIG1, KIT, SIRPB1, LOC102723996, FCMR, MYBPH, CD22, ISLR2, CD7, KIR2DS5, ALPK2, KIR2DS2, NECTIN2, KIR2DS1, KIR2DS3, PALLD, NEXN, SIGLEC15, PDCD1LG2, IGSF23, VSIG1, NPTN, MADCAM1, KIR2DL1, KIR2DL3, KIR2DL2, ICOSLG	710	546	20581	1.59271	0.996059	0.146302	18.2284
INTERPRO	IPR003599:Immunoglobulin subtype	28	3.00429	0.0169281	PVR, KIR3DS1, VTCN1, LRIG1, KIT, SIRPB1, LOC102723996, FCMR, MYBPH, CD22, CD7, KIR2DS5, ALPK2, KIR2DS2, NECTIN2, KIR2DS1, KIR2DS3, PALLD, NEXN, SIGLEC15, PDCD1LG2, VSIG1, NPTN, KIR2DL1, MADCAM1, KIR2DL3, KIR2DL2, ICOSLG	653	497	18559	1.60119	1	0.394704	23.8639
SMART	SM00409:IG	28	3.00429	0.0626324	PVR, KIR3DS1, VTCN1, LRIG1, KIT, SIRPB1, LOC102723996, FCMR, MYBPH, CD22, CD7, KIR2DS5, ALPK2, KIR2DS2, NECTIN2, KIR2DS1, KIR2DS3, PALLD, NEXN, SIGLEC15, PDCD1LG2, VSIG1, NPTN, KIR2DL1, MADCAM1, KIR2DL3, KIR2DL2, ICOSLG	401	497	10057	1.41295	1	0.509082	56.6538
KEGG_PATHWAY	hsa04612:Antigen processing and presentation	7	0.751073	0.107869	KIR2DS5, KIR2DS2, KIR2DS1, KIR2DL1, KIR2DS3, KIR2DL3, KIR2DL2	297	76	6879	2.13331	1	0.370276	76.9701
INTERPRO	IPR013783:Immunoglobulin-like fold	39	4.18455	0.227654	PVR, KIR3DS1, VTCN1, TNC, ASTN1, LRIG1, KIT, SIRPB1, LOC102723996, FCMR, MYBPH, CD22, TGM5, ISLR2, CD7, VASN, SECTM1, ALPK2, KIR2DS5, KIR2DS2, NECTIN2, KIR2DS1, KIR2DS3, NEXN, PALLD, SIGLEC15, FLNA, EPHA2, PDCD1LG2, IGSF23, VSIG1, F3, NPTN, MADCAM1, KIR2DL1, KIR2DL3, KIR2DL2, ICOSLG, SGCA	653	951	18559	1.16554	1	0.972766	98.3841
INTERPRO	IPR007110:Immunoglobulin-like domain	31	3.32618	0.307244	PVR, KIR3DS1, VTCN1, LRIG1, KIT, SIRPB1, LOC102723996, FCMR, MYBPH, CD22, ISLR2, CD7, SECTM1, KIR2DS5, ALPK2, KIR2DS2, NECTIN2, KIR2DS1, KIR2DS3, PALLD, NEXN, SIGLEC15, PDCD1LG2, IGSF23, VSIG1, NPTN, MADCAM1, KIR2DL1, KIR2DL3, KIR2DL2, ICOSLG	653	771	18559	1.14274	1	0.98931	99.7155
INTERPRO	IPR013106:Immunoglobulin V-set	11	1.18026	0.924001	PVR, LOC102723996, VSIG1, FCMR, VTCN1, NECTIN2, CD22, SIGLEC15, ICOSLG, SIRPB1, CD7	653	417	18559	0.749718	1	1	100
Annotation Cluster 39	Enrichment Score: 1.2830448350395418
Category	Term	Count	%	PValue	Genes	List Total	Pop Hits	Pop Total	Fold Enrichment	Bonferroni	Benjamini	FDR
BIOCARTA	h_cardiacEGFPathway:Role of EGF Receptor Transactivation by GPCRs in Cardiac Hypertrophy	7	0.751073	0.00133007	EDNRA, FOS, JUN, EDN1, RHOA, EGF, MYC	122	18	1625	5.17987	0.216171	0.216171	1.63049
KEGG_PATHWAY	hsa05210:Colorectal cancer	9	0.965665	0.00477594	FOS, CCND1, TGFBR1, JUN, RHOA, SMAD3, PIK3R5, MYC, TGFB2	297	62	6879	3.36217	0.675359	0.0440038	5.97288
BIOCARTA	h_mapkPathway:MAPKinase Signaling Pathway	9	0.965665	0.318422	FOS, TGFBR1, JUN, MAP2K3, MAP3K8, MAPKAPK2, MAP3K14, MYC, TGFB2	122	87	1625	1.3779	1	0.91836	99.1217
BIOCARTA	h_cdmacPathway:Cadmium induces DNA synthesis and proliferation in macrophages	3	0.321888	0.364999	FOS, JUN, MYC	122	17	1625	2.35053	1	0.931493	99.6336
BIOCARTA	h_gleevecPathway:Inhibition of Cellular Proliferation by Gleevec	3	0.321888	0.520652	FOS, JUN, MYC	122	23	1625	1.73735	1	0.96245	99.9886
Annotation Cluster 40	Enrichment Score: 1.2738805337914643
Category	Term	Count	%	PValue	Genes	List Total	Pop Hits	Pop Total	Fold Enrichment	Bonferroni	Benjamini	FDR
GOTERM_BP_DIRECT	GO:0060412~ventricular septum morphogenesis	6	0.643777	0.003763	HES1, NOG, SMAD7, TGFBR1, NKX2-5, TGFB2	618	29	16792	5.62169	0.999994	0.145766	6.60366
GOTERM_BP_DIRECT	GO:0001837~epithelial to mesenchymal transition	5	0.536481	0.0349933	NOG, TGFBR1, SNAI2, LOXL2, TGFB2	618	34	16792	3.99581	1	0.544165	47.5587
GOTERM_BP_DIRECT	GO:0003222~ventricular trabecula myocardium morphogenesis	3	0.321888	0.115256	TGFBR1, NKX2-5, TGFB2	618	16	16792	5.09466	1	0.84308	89.1288
BIOCARTA	h_alkPathway:ALK in cardiac myocytes	4	0.429185	0.528804	NOG, TGFBR1, NKX2-5, TGFB2	122	37	1625	1.43996	1	0.962322	99.9908
Annotation Cluster 41	Enrichment Score: 1.2502085437704207
Category	Term	Count	%	PValue	Genes	List Total	Pop Hits	Pop Total	Fold Enrichment	Bonferroni	Benjamini	FDR
INTERPRO	IPR013162:CD80-like, immunoglobulin C2-set	6	0.643777	0.00419619	PVR, LOC102723996, NECTIN2, CD22, ICOSLG, PDCD1LG2	653	31	18559	5.50086	0.989694	0.22444	6.49471
UP_SEQ_FEATURE	domain:Ig-like V-type	8	0.858369	0.158412	PVR, NPTN, NECTIN2, CD22, SIGLEC15, ICOSLG, PDCD1LG2, SIRPB1	693	129	20063	1.79541	1	0.98488	94.8389
KEGG_PATHWAY	hsa04514:Cell adhesion molecules (CAMs)	9	0.965665	0.267134	PVR, VTCN1, NECTIN2, CD22, MADCAM1, ITGB1, ICOSLG, PDCD1LG2, CDH5	297	142	6879	1.46799	1	0.598663	98.1651
Annotation Cluster 42	Enrichment Score: 1.2490208710750708
Category	Term	Count	%	PValue	Genes	List Total	Pop Hits	Pop Total	Fold Enrichment	Bonferroni	Benjamini	FDR
GOTERM_BP_DIRECT	GO:0060412~ventricular septum morphogenesis	6	0.643777	0.003763	HES1, NOG, SMAD7, TGFBR1, NKX2-5, TGFB2	618	29	16792	5.62169	0.999994	0.145766	6.60366
KEGG_PATHWAY	hsa04350:TGF-beta signaling pathway	9	0.965665	0.0274167	NBL1, NOG, SMAD7, TGFBR1, RHOA, SMAD3, THBS1, MYC, TGFB2	297	84	6879	2.4816	0.998545	0.154232	30.0665
GOTERM_BP_DIRECT	GO:0060389~pathway-restricted SMAD protein phosphorylation	3	0.321888	0.0804541	SMAD7, TGFBR1, TGFB2	618	13	16792	6.27035	1	0.764904	78.1268
BIOCARTA	h_tgfbPathway:TGF beta signaling pathway	4	0.429185	0.163348	SMAD7, TGFBR1, SMAD3, TGFB2	122	19	1625	2.80414	1	0.820532	88.9512
BIOCARTA	h_tob1Pathway:Role of Tob in T-cell activation	3	0.321888	0.419455	TGFBR1, SMAD3, TGFB2	122	19	1625	2.10311	1	0.946435	99.8789
Annotation Cluster 43	Enrichment Score: 1.2034558670597646
Category	Term	Count	%	PValue	Genes	List Total	Pop Hits	Pop Total	Fold Enrichment	Bonferroni	Benjamini	FDR
INTERPRO	IPR000557:Calponin repeat	3	0.321888	0.0168256	TAGLN, CNN2, CNN1	653	6	18559	14.2106	1	0.409914	23.7371
SMART	SM00033:CH	7	0.751073	0.0467146	TAGLN, ACTN1, CNN2, CNN1, FLNA, PLS3, PLEC	401	66	10057	2.65998	0.999991	0.493905	46.1151
INTERPRO	IPR001715:Calponin homology domain	7	0.751073	0.0507274	TAGLN, ACTN1, CNN2, CNN1, FLNA, PLS3, PLEC	653	76	18559	2.61774	1	0.670638	56.4544
INTERPRO	IPR003096:Smooth muscle protein/calponin	3	0.321888	0.054937	TAGLN, CNN2, CNN1	653	11	18559	7.75122	1	0.68649	59.4379
COG_ONTOLOGY	Cytoskeleton	4	0.429185	0.0642143	TAGLN, CNN2, CNN1, PLS3	62	31	2026	4.21644	0.676407	0.245777	38.1553
UP_SEQ_FEATURE	domain:CH	3	0.321888	0.427663	TAGLN, CNN2, CNN1	693	42	20063	2.06792	1	0.999863	99.9932
Annotation Cluster 44	Enrichment Score: 1.1781477769193178
Category	Term	Count	%	PValue	Genes	List Total	Pop Hits	Pop Total	Fold Enrichment	Bonferroni	Benjamini	FDR
UP_SEQ_FEATURE	chain:Protocadherin gamma-C3	4	0.429185	1.5923422030214178E-4	PCDHGA12, PCDHGC5, PCDHGC4, PCDHGC3	693	4	20063	28.9509	0.271945	0.0312395	0.27331
UP_SEQ_FEATURE	chain:Protocadherin gamma-A12	4	0.429185	1.5923422030214178E-4	PCDHGA12, PCDHGC5, PCDHGC4, PCDHGC3	693	4	20063	28.9509	0.271945	0.0312395	0.27331
UP_SEQ_FEATURE	chain:Protocadherin gamma-C5	4	0.429185	1.5923422030214178E-4	PCDHGA12, PCDHGC5, PCDHGC4, PCDHGC3	693	4	20063	28.9509	0.271945	0.0312395	0.27331
UP_SEQ_FEATURE	chain:Protocadherin gamma-C4	4	0.429185	1.5923422030214178E-4	PCDHGA12, PCDHGC5, PCDHGC4, PCDHGC3	693	4	20063	28.9509	0.271945	0.0312395	0.27331
GOTERM_BP_DIRECT	GO:0007156~homophilic cell adhesion via plasma membrane adhesion molecules	9	0.965665	0.225911	PCDHGA12, PVR, NPTN, NECTIN2, PCDHGC5, PCDHGC4, PCDHGC3, ITGB1, CDH5	618	158	16792	1.54774	1	0.962346	99.0344
INTERPRO	IPR013164:Cadherin, N-terminal	4	0.429185	0.40104	PCDHGA12, PCDHGC5, PCDHGC4, PCDHGC3	653	65	18559	1.74899	1	0.996814	99.9721
INTERPRO	IPR015919:Cadherin-like	6	0.643777	0.414085	PCDHGA12, PCDHGC5, PCDHGC4, PCDHGC3, SGCA, CDH5	653	120	18559	1.42106	1	0.997021	99.9804
UP_SEQ_FEATURE	domain:Cadherin 5	5	0.536481	0.492004	PCDHGA12, PCDHGC5, PCDHGC4, PCDHGC3, CDH5	693	105	20063	1.37862	1	0.999967	99.9991
UP_SEQ_FEATURE	domain:Cadherin 3	5	0.536481	0.542861	PCDHGA12, PCDHGC5, PCDHGC4, PCDHGC3, CDH5	693	112	20063	1.29245	1	0.999987	99.9999
UP_SEQ_FEATURE	domain:Cadherin 4	5	0.536481	0.542861	PCDHGA12, PCDHGC5, PCDHGC4, PCDHGC3, CDH5	693	112	20063	1.29245	1	0.999987	99.9999
UP_SEQ_FEATURE	domain:Cadherin 6	4	0.429185	0.549332	PCDHGA12, PCDHGC5, PCDHGC4, PCDHGC3	693	83	20063	1.39523	1	0.999987	99.9999
UP_SEQ_FEATURE	domain:Cadherin 1	5	0.536481	0.563842	PCDHGA12, PCDHGC5, PCDHGC4, PCDHGC3, CDH5	693	115	20063	1.25874	1	0.999991	99.9999
UP_SEQ_FEATURE	domain:Cadherin 2	5	0.536481	0.563842	PCDHGA12, PCDHGC5, PCDHGC4, PCDHGC3, CDH5	693	115	20063	1.25874	1	0.999991	99.9999
INTERPRO	IPR020894:Cadherin conserved site	5	0.536481	0.564603	PCDHGA12, PCDHGC5, PCDHGC4, PCDHGC3, CDH5	653	113	18559	1.25757	1	0.999562	99.9998
INTERPRO	IPR002126:Cadherin	5	0.536481	0.598958	PCDHGA12, PCDHGC5, PCDHGC4, PCDHGC3, CDH5	653	118	18559	1.20429	1	0.999764	100
SMART	SM00112:CA	5	0.536481	0.683345	PCDHGA12, PCDHGC5, PCDHGC4, PCDHGC3, CDH5	401	116	10057	1.08103	1	0.998674	100
Annotation Cluster 45	Enrichment Score: 1.152322516649336
Category	Term	Count	%	PValue	Genes	List Total	Pop Hits	Pop Total	Fold Enrichment	Bonferroni	Benjamini	FDR
GOTERM_BP_DIRECT	GO:0071850~mitotic cell cycle arrest	4	0.429185	0.0107181	CDKN1A, CDKN1B, DUSP1, GADD45A	618	13	16792	8.36047	1	0.294769	17.7389
GOTERM_BP_DIRECT	GO:0006977~DNA damage response, signal transduction by p53 class mediator resulting in cell cycle arrest	6	0.643777	0.0771182	CDKN1A, CDKN1B, PLK3, E2F7, ARID3A, GADD45A	618	62	16792	2.6295	1	0.753521	76.6433
GOTERM_BP_DIRECT	GO:0000079~regulation of cyclin-dependent protein serine/threonine kinase activity	3	0.321888	0.422431	CDKN1A, CDKN1B, GADD45A	618	39	16792	2.09012	1	0.996707	99.9952
Annotation Cluster 46	Enrichment Score: 1.1520420907484792
Category	Term	Count	%	PValue	Genes	List Total	Pop Hits	Pop Total	Fold Enrichment	Bonferroni	Benjamini	FDR
GOTERM_BP_DIRECT	GO:0007229~integrin-mediated signaling pathway	12	1.28755	0.00101413	FBLN1, ITGA5, PRAM1, BCAR1, ILK, ITGA11, MADCAM1, ITGA3, ZYX, MYH9, COL16A1, ITGB1	618	99	16792	3.29352	0.960145	0.0636497	1.82185
KEGG_PATHWAY	hsa05412:Arrhythmogenic right ventricular cardiomyopathy (ARVC)	9	0.965665	0.00765778	ACTB, ACTG1, ITGA5, ITGA11, LMNA, ITGA3, EMD, ITGB1, SGCA	297	67	6879	3.11126	0.835773	0.0584396	9.41596
GOTERM_CC_DIRECT	GO:0008305~integrin complex	5	0.536481	0.0157384	ITGA5, ITGA11, ITGA3, MYH9, ITGB1	665	27	18224	5.07491	0.998549	0.161921	19.9259
GOTERM_BP_DIRECT	GO:0033627~cell adhesion mediated by integrin	4	0.429185	0.0161471	ITGA5, ITGA11, COL16A1, ITGB1	618	15	16792	7.24574	1	0.36716	25.5461
KEGG_PATHWAY	hsa04512:ECM-receptor interaction	8	0.858369	0.0799005	VWF, LAMB3, ITGA5, TNC, ITGA11, ITGA3, THBS1, ITGB1	297	87	6879	2.1298	1	0.294925	65.7425
INTERPRO	IPR000413:Integrin alpha chain	3	0.321888	0.130317	ITGA5, ITGA11, ITGA3	653	18	18559	4.73686	1	0.896416	89.2447
INTERPRO	IPR013649:Integrin alpha-2	3	0.321888	0.130317	ITGA5, ITGA11, ITGA3	653	18	18559	4.73686	1	0.896416	89.2447
UP_SEQ_FEATURE	repeat:FG-GAP 7	3	0.321888	0.138246	ITGA5, ITGA11, ITGA3	693	19	20063	4.5712	1	0.980817	92.2467
UP_SEQ_FEATURE	repeat:FG-GAP 5	3	0.321888	0.138246	ITGA5, ITGA11, ITGA3	693	19	20063	4.5712	1	0.980817	92.2467
UP_SEQ_FEATURE	repeat:FG-GAP 6	3	0.321888	0.138246	ITGA5, ITGA11, ITGA3	693	19	20063	4.5712	1	0.980817	92.2467
UP_SEQ_FEATURE	repeat:FG-GAP 4	3	0.321888	0.138246	ITGA5, ITGA11, ITGA3	693	19	20063	4.5712	1	0.980817	92.2467
UP_SEQ_FEATURE	repeat:FG-GAP 3	3	0.321888	0.138246	ITGA5, ITGA11, ITGA3	693	19	20063	4.5712	1	0.980817	92.2467
UP_SEQ_FEATURE	repeat:FG-GAP 2	3	0.321888	0.138246	ITGA5, ITGA11, ITGA3	693	19	20063	4.5712	1	0.980817	92.2467
UP_SEQ_FEATURE	repeat:FG-GAP 1	3	0.321888	0.138246	ITGA5, ITGA11, ITGA3	693	19	20063	4.5712	1	0.980817	92.2467
INTERPRO	IPR013517:FG-GAP repeat	3	0.321888	0.142413	ITGA5, ITGA11, ITGA3	653	19	18559	4.48755	1	0.911301	91.4003
INTERPRO	IPR013519:Integrin alpha beta-propellor	3	0.321888	0.142413	ITGA5, ITGA11, ITGA3	653	19	18559	4.48755	1	0.911301	91.4003
SMART	SM00191:Int_alpha	3	0.321888	0.173438	ITGA5, ITGA11, ITGA3	401	19	10057	3.95997	1	0.841792	91.4723
UP_KEYWORDS	Integrin	4	0.429185	0.201662	ITGA5, ITGA11, ITGA3, ITGB1	710	45	20581	2.57665	1	0.657891	95.5806
Annotation Cluster 47	Enrichment Score: 1.1496434977687777
Category	Term	Count	%	PValue	Genes	List Total	Pop Hits	Pop Total	Fold Enrichment	Bonferroni	Benjamini	FDR
INTERPRO	IPR001664:Intermediate filament protein	8	0.858369	0.0196455	KRT80, KRT17, SYNC, LMNA, BFSP1, IFFO2, KRT34, KRT33B	653	78	18559	2.91499	1	0.425074	27.1561
SMART	SM01391:SM01391	8	0.858369	0.0291359	KRT80, KRT17, SYNC, LMNA, BFSP1, IFFO2, KRT34, KRT33B	401	75	10057	2.67518	0.99922	0.400175	31.7615
UP_SEQ_FEATURE	region of interest:Coil 2	7	0.751073	0.0296258	KRT80, KRT17, SYNC, LMNA, BFSP1, KRT34, KRT33B	693	68	20063	2.98024	1	0.759986	40.3602
UP_SEQ_FEATURE	region of interest:Coil 1B	7	0.751073	0.0422954	KRT80, KRT17, SYNC, LMNA, BFSP1, KRT34, KRT33B	693	74	20063	2.7386	1	0.839993	52.418
UP_SEQ_FEATURE	region of interest:Coil 1A	7	0.751073	0.0422954	KRT80, KRT17, SYNC, LMNA, BFSP1, KRT34, KRT33B	693	74	20063	2.7386	1	0.839993	52.418
UP_SEQ_FEATURE	region of interest:Linker 1	7	0.751073	0.0422954	KRT80, KRT17, SYNC, LMNA, BFSP1, KRT34, KRT33B	693	74	20063	2.7386	1	0.839993	52.418
UP_SEQ_FEATURE	region of interest:Rod	7	0.751073	0.0446917	KRT80, KRT17, SYNC, LMNA, BFSP1, KRT34, KRT33B	693	75	20063	2.70209	1	0.850189	54.4232
UP_KEYWORDS	Intermediate filament	7	0.751073	0.0495016	KRT80, KRT17, SYNC, LMNA, BFSP1, KRT34, KRT33B	710	77	20581	2.63521	1	0.320812	50.4956
UP_SEQ_FEATURE	region of interest:Head	7	0.751073	0.0497339	KRT80, KRT17, SYNC, LMNA, BFSP1, KRT34, KRT33B	693	77	20063	2.6319	1	0.863785	58.3856
GOTERM_CC_DIRECT	GO:0005882~intermediate filament	9	0.965665	0.0543981	KRT80, KRT17, FLG, SYNC, LMNA, BFSP1, IFFO2, KRT34, KRT33B	665	113	18224	2.18266	1	0.394058	54.3205
UP_SEQ_FEATURE	region of interest:Tail	7	0.751073	0.0551117	KRT80, KRT17, SYNC, LMNA, BFSP1, KRT34, KRT33B	693	79	20063	2.56527	1	0.876588	62.2528
UP_SEQ_FEATURE	site:Stutter	4	0.429185	0.126498	KRT80, LMNA, KRT34, KRT33B	693	36	20063	3.21677	1	0.976333	90.2152
UP_SEQ_FEATURE	region of interest:Linker 12	5	0.536481	0.207291	KRT80, KRT17, BFSP1, KRT34, KRT33B	693	68	20063	2.12875	1	0.992353	98.1544
GOTERM_MF_DIRECT	GO:0005198~structural molecule activity	12	1.28755	0.28683	LAMB3, KRT80, KRT17, ROCK2, FLG, SYNC, LMNA, COL15A1, IFFO2, KRT34, VCL, KRT33B	608	247	16881	1.3489	1	0.939925	99.4334
INTERPRO	IPR002957:Keratin, type I	3	0.321888	0.323679	KRT17, KRT34, KRT33B	653	33	18559	2.58374	1	0.991154	99.8061
INTERPRO	IPR018039:Intermediate filament protein, conserved site	4	0.429185	0.391503	KRT17, LMNA, KRT34, KRT33B	653	64	18559	1.77632	1	0.996618	99.9641
Annotation Cluster 48	Enrichment Score: 1.1491630846309024
Category	Term	Count	%	PValue	Genes	List Total	Pop Hits	Pop Total	Fold Enrichment	Bonferroni	Benjamini	FDR
GOTERM_BP_DIRECT	GO:0007050~cell cycle arrest	14	1.50215	0.0020969	TGFBR1, SMAD3, GAS6, RPTOR, TGFB2, CDKN1A, CDKN1B, ILK, IRF1, THBS1, ABL1, MYC, PPP1R15A, GADD45A	618	141	16792	2.69788	0.998727	0.103531	3.73236
KEGG_PATHWAY	hsa04068:FoxO signaling pathway	14	1.50215	0.00488805	CCND1, CDKN1A, IRS2, CDKN1B, PLK3, SLC2A4, CSNK1E, TGFBR1, SMAD3, PIK3R5, KLF2, EGF, GADD45A, TGFB2	297	134	6879	2.41987	0.68384	0.0433223	6.10904
GOTERM_BP_DIRECT	GO:0045787~positive regulation of cell cycle	6	0.643777	0.00758508	CCND1, CDKN1B, NR4A3, FOSL1, MYC, TGFB2	618	34	16792	4.79497	1	0.240273	12.8878
KEGG_PATHWAY	hsa05220:Chronic myeloid leukemia	8	0.858369	0.0343973	CDKN1A, CCND1, CDKN1B, TGFBR1, PIK3R5, ABL1, MYC, TGFB2	297	72	6879	2.57351	0.999732	0.177864	36.2558
BIOCARTA	h_g1Pathway:Cell Cycle: G1/S Check Point	6	0.643777	0.0667309	CDKN1A, CCND1, CDKN1B, SMAD3, ABL1, TGFB2	122	30	1625	2.66393	0.999997	0.793981	57.3871
KEGG_PATHWAY	hsa04110:Cell cycle	9	0.965665	0.164496	CDKN1A, CCND1, CDKN1B, SMAD3, ABL1, GADD45A, MYC, WEE1, TGFB2	297	124	6879	1.68109	1	0.457783	90.0936
GOTERM_BP_DIRECT	GO:0045930~negative regulation of mitotic cell cycle	3	0.321888	0.247437	CDKN1B, SMAD3, ABL1	618	26	16792	3.13518	1	0.970599	99.4208
BIOCARTA	h_raccycdPathway:Influence of Ras and Rho proteins on G1 to S Transition	4	0.429185	0.325976	CDKN1A, CCND1, CDKN1B, RHOA	122	27	1625	1.97328	1	0.917037	99.2346
KEGG_PATHWAY	hsa05215:Prostate cancer	6	0.643777	0.328267	CDKN1A, CCND1, CDKN1B, PDGFB, PIK3R5, EGF	297	88	6879	1.5792	1	0.650279	99.4016
GOTERM_BP_DIRECT	GO:0000082~G1/S transition of mitotic cell cycle	5	0.536481	0.519143	CDKN1A, CCND1, CDKN1B, PLK3, ITGB1	618	102	16792	1.33194	1	0.999253	99.9998
BIOCARTA	h_cellcyclePathway:Cyclins and Cell Cycle Regulation	3	0.321888	0.566712	CDKN1A, CCND1, CDKN1B	122	25	1625	1.59836	1	0.971543	99.9967
Annotation Cluster 49	Enrichment Score: 1.1446120939368345
Category	Term	Count	%	PValue	Genes	List Total	Pop Hits	Pop Total	Fold Enrichment	Bonferroni	Benjamini	FDR
GOTERM_CC_DIRECT	GO:0005885~Arp2/3 protein complex	4	0.429185	0.00828118	ACTR3, ARPC2, ARPC4, ARPC4-TTLL3	665	12	18224	9.13484	0.967485	0.10463	10.9958
GOTERM_BP_DIRECT	GO:0034314~Arp2/3 complex-mediated actin nucleation	4	0.429185	0.0452398	ACTR3, ARPC2, ARPC4, ARPC4-TTLL3	618	22	16792	4.94028	1	0.608009	56.7821
BIOCARTA	h_salmonellaPathway:How does salmonella hijack a cell	4	0.429185	0.0664376	ACTR3, ACTA1, ARPC2, ARPC4	122	13	1625	4.09836	0.999997	0.834247	57.2214
BIOCARTA	h_cdc42racPathway:Role of PI3K subunit p85 in regulation of Actin Organization and Cell Migration	4	0.429185	0.110701	ACTR3, ARPC2, RHOA, ARPC4	122	16	1625	3.32992	1	0.808243	76.5217
BIOCARTA	h_actinYPathway:Y branching of actin filaments	4	0.429185	0.20186	ACTR3, ACTA1, ARPC2, ARPC4	122	21	1625	2.53708	1	0.859818	93.8265
BIOCARTA	h_mPRPathway:How Progesterone Initiates the Oocyte Maturation	5	0.536481	0.243838	ACTR3, ACTA1, ARPC2, ARPC4, MYT1	122	34	1625	1.95878	1	0.902209	96.8325
Annotation Cluster 50	Enrichment Score: 1.136248421980923
Category	Term	Count	%	PValue	Genes	List Total	Pop Hits	Pop Total	Fold Enrichment	Bonferroni	Benjamini	FDR
KEGG_PATHWAY	hsa00980:Metabolism of xenobiotics by cytochrome P450	13	1.39485	6.437784205795457E-5	CYP1B1, CYP1A1, CYP2S1, CYP2D6, CYP1A2, ALDH3A1, UGT1A7, UGT1A6, UGT1A10, UGT1A9, UGT1A5, ALDH1A3, UGT1A4	297	74	6879	4.06893	0.0150154	0.00167962	0.0827868
GOTERM_MF_DIRECT	GO:0016712~oxidoreductase activity, acting on paired donors, with incorporation or reduction of molecular oxygen, reduced flavin or flavoprotein as one donor, and incorporation of one atom of oxygen	5	0.536481	0.00164609	CYP1B1, CYP1A1, CYP2D7, CYP2D6, CYP1A2	608	15	16881	9.25493	0.724261	0.0773625	2.48975
UP_KEYWORDS	Microsome	13	1.39485	0.00168721	NCEH1, CYP1B1, CYP1A1, CYP2S1, CYP2D6, CYP1A2, OAS2, UGT1A7, UGT1A6, UGT1A10, UGT1A9, UGT1A5, UGT1A4	710	129	20581	2.9212	0.474481	0.0316566	2.3115
GOTERM_MF_DIRECT	GO:0070330~aromatase activity	6	0.643777	0.00247397	CYP1B1, CYP1A1, CYP2S1, CYP2D7, CYP2D6, CYP1A2	608	27	16881	6.16996	0.85587	0.0923097	3.71993
GOTERM_BP_DIRECT	GO:0006805~xenobiotic metabolic process	9	0.965665	0.00777207	UGT1A6, UGT1A9, CYP1B1, NCEH1, CYP2D7, CYP2D6, CYP1A2, DPEP1, ALDH3A1	618	78	16792	3.13518	1	0.240685	13.1848
INTERPRO	IPR002401:Cytochrome P450, E-class, group I	6	0.643777	0.0304235	CYP1B1, CYP1A1, CYP2S1, CYP2D7, CYP2D6, CYP1A2	653	50	18559	3.41054	1	0.534187	38.9448
GOTERM_BP_DIRECT	GO:0097267~omega-hydroxylase P450 pathway	3	0.321888	0.0408829	CYP1B1, CYP1A1, CYP1A2	618	9	16792	9.05717	1	0.579575	53.0652
INTERPRO	IPR017972:Cytochrome P450, conserved site	6	0.643777	0.0525406	CYP1B1, CYP1A1, CYP2S1, CYP2D7, CYP2D6, CYP1A2	653	58	18559	2.94012	1	0.676722	57.7638
INTERPRO	IPR001128:Cytochrome P450	6	0.643777	0.073956	CYP1B1, CYP1A1, CYP2S1, CYP2D7, CYP2D6, CYP1A2	653	64	18559	2.66448	1	0.77525	70.6828
GOTERM_BP_DIRECT	GO:0017144~drug metabolic process	4	0.429185	0.0752045	UGT1A7, CYP1A1, CYP2D6, CYP1A2	618	27	16792	4.02541	1	0.746367	75.75
GOTERM_MF_DIRECT	GO:0019825~oxygen binding	5	0.536481	0.0878284	CYP1B1, CYP1A1, CYP2D6, CYGB, CYP1A2	608	47	16881	2.9537	1	0.704304	75.509
GOTERM_MF_DIRECT	GO:0020037~heme binding	9	0.965665	0.121038	CYP1B1, STC2, CYP1A1, CYP2S1, CYP2D7, CYP2D6, CYGB, CYP1A2, FLVCR2	608	137	16881	1.82397	1	0.763371	86.116
COG_ONTOLOGY	Secondary metabolites biosynthesis, transport, and catabolism	5	0.536481	0.134626	CYP1B1, CYP1A1, CYP2S1, CYP2D6, CYP1A2	62	66	2026	2.47556	0.914402	0.388364	64.8986
GOTERM_BP_DIRECT	GO:0019373~epoxygenase P450 pathway	3	0.321888	0.140186	CYP1B1, CYP1A1, CYP1A2	618	18	16792	4.52859	1	0.88701	93.5235
GOTERM_MF_DIRECT	GO:0004497~monooxygenase activity	5	0.536481	0.155127	CYP1B1, CYP1A1, CYP2D7, CYP2D6, CYP1A2	608	58	16881	2.39352	1	0.831593	92.4212
GOTERM_MF_DIRECT	GO:0005506~iron ion binding	9	0.965665	0.186404	CYP1B1, CYP1A1, PLOD1, JMJD6, CYP2S1, CYP2D7, CYP2D6, CYGB, CYP1A2	608	153	16881	1.63322	1	0.870235	95.7452
UP_KEYWORDS	Monooxygenase	6	0.643777	0.18677	CYP1B1, CYP1A1, CYP2S1, CYP2D7, CYP2D6, CYP1A2	710	88	20581	1.97641	1	0.640474	94.2915
GOTERM_CC_DIRECT	GO:0031090~organelle membrane	6	0.643777	0.210904	CYP1B1, CYP1A1, MAP1LC3A, CYP2S1, CYP2D6, CYP1A2	665	87	18224	1.88997	1	0.761917	96.3777
GOTERM_MF_DIRECT	GO:0008395~steroid hydroxylase activity	3	0.321888	0.239794	CYP1A1, CYP2S1, CYP2D6	608	26	16881	3.20363	1	0.912519	98.4942
KEGG_PATHWAY	hsa00380:Tryptophan metabolism	4	0.429185	0.246432	CYP1B1, CYP1A1, ALDH1B1, CYP1A2	297	40	6879	2.31616	1	0.578318	97.3743
UP_KEYWORDS	Heme	7	0.751073	0.303503	CYP1B1, CYP1A1, CYP2S1, CYP2D7, CYP2D6, CYGB, CYP1A2	710	132	20581	1.53721	1	0.765564	99.3323
GOTERM_MF_DIRECT	GO:0016705~oxidoreductase activity, acting on paired donors, with incorporation or reduction of molecular oxygen	4	0.429185	0.336966	CYP1B1, CYP2S1, CYP2D7, CYP2D6	608	57	16881	1.94841	1	0.959783	99.8143
UP_SEQ_FEATURE	metal ion-binding site:Iron (heme axial ligand)	5	0.536481	0.446632	CYP1B1, CYP1A1, CYP2S1, CYP2D6, CYP1A2	693	99	20063	1.46217	1	0.999907	99.9962
GOTERM_BP_DIRECT	GO:0008202~steroid metabolic process	3	0.321888	0.47234	CYP1B1, CYP1A1, CYP2D6	618	43	16792	1.89569	1	0.998413	99.9991
UP_KEYWORDS	Iron	10	1.07296	0.788862	CYP1B1, CYP1A1, PLOD1, JMJD6, CYP2S1, CYP2D7, CYP2D6, CYGB, CYP1A2, KDM6B	710	324	20581	0.89467	1	0.982726	100
UP_KEYWORDS	Oxidoreductase	18	1.93133	0.790344	ACOX2, CYP1B1, AIFM2, CYP1A1, AIFM1, CYP2S1, CYP2D7, CYP2D6, CYP1A2, ALDH3A1, DHRS3, PLOD1, ALDH1B1, JMJD6, ALDH1A3, ALDH4A1, LOXL2, KDM6B	710	582	20581	0.896515	1	0.98208	100
GOTERM_BP_DIRECT	GO:0055114~oxidation-reduction process	17	1.82403	0.923228	CYP1B1, AIFM2, CYP1A1, AIFM1, TXN2, CYP2S1, CYP2D7, CYP2D6, CYP1A2, ALDH3A1, DHRS3, PLOD1, JMJD6, ALDH1A3, ALDH4A1, LOXL2, KDM6B	618	592	16792	0.780263	1	1	100
Annotation Cluster 51	Enrichment Score: 1.1219686731619531
Category	Term	Count	%	PValue	Genes	List Total	Pop Hits	Pop Total	Fold Enrichment	Bonferroni	Benjamini	FDR
UP_SEQ_FEATURE	repeat:LDL-receptor class B 6	3	0.321888	0.03641	LDLR, EGF, LRP5	693	9	20063	9.65031	1	0.7995	47.1348
INTERPRO	IPR011042:Six-bladed beta-propeller, TolB-like	5	0.536481	0.0590405	TENM4, APEH, LDLR, EGF, LRP5	653	42	18559	3.38347	1	0.706571	62.1609
UP_SEQ_FEATURE	repeat:LDL-receptor class B 5	3	0.321888	0.0720671	LDLR, EGF, LRP5	693	13	20063	6.68099	1	0.913165	72.3475
UP_SEQ_FEATURE	repeat:LDL-receptor class B 1	3	0.321888	0.0822132	LDLR, EGF, LRP5	693	14	20063	6.20377	1	0.936565	77.1085
UP_SEQ_FEATURE	repeat:LDL-receptor class B 4	3	0.321888	0.0822132	LDLR, EGF, LRP5	693	14	20063	6.20377	1	0.936565	77.1085
UP_SEQ_FEATURE	repeat:LDL-receptor class B 2	3	0.321888	0.0822132	LDLR, EGF, LRP5	693	14	20063	6.20377	1	0.936565	77.1085
UP_SEQ_FEATURE	repeat:LDL-receptor class B 3	3	0.321888	0.0822132	LDLR, EGF, LRP5	693	14	20063	6.20377	1	0.936565	77.1085
INTERPRO	IPR000033:LDLR class B repeat	3	0.321888	0.0957105	LDLR, EGF, LRP5	653	15	18559	5.68423	1	0.833774	79.9436
SMART	SM00135:LY	3	0.321888	0.117882	LDLR, EGF, LRP5	401	15	10057	5.01596	1	0.71769	80.2321
Annotation Cluster 52	Enrichment Score: 1.1065304149556405
Category	Term	Count	%	PValue	Genes	List Total	Pop Hits	Pop Total	Fold Enrichment	Bonferroni	Benjamini	FDR
UP_KEYWORDS	Aortic aneurysm	4	0.429185	0.00546055	TGFBR1, MYH11, SMAD3, TGFB2	710	11	20581	10.5408	0.875838	0.0771027	7.30278
KEGG_PATHWAY	hsa05212:Pancreatic cancer	7	0.751073	0.0597305	CCND1, TGFBR1, VEGFA, SMAD3, PIK3R5, EGF, TGFB2	297	65	6879	2.49433	0.999999	0.251337	54.7199
GOTERM_BP_DIRECT	GO:0030512~negative regulation of transforming growth factor beta receptor signaling pathway	6	0.643777	0.0857432	VASN, SKOR1, SMAD7, TGFBR1, SMAD3, TGFB1I1	618	64	16792	2.54733	1	0.776528	80.2978
GOTERM_BP_DIRECT	GO:0010718~positive regulation of epithelial to mesenchymal transition	4	0.429185	0.119781	TGFBR1, SMAD3, TGFB1I1, TGFB2	618	33	16792	3.29352	1	0.85212	90.0933
BIOCARTA	h_tgfbPathway:TGF beta signaling pathway	4	0.429185	0.163348	SMAD7, TGFBR1, SMAD3, TGFB2	122	19	1625	2.80414	1	0.820532	88.9512
BIOCARTA	h_tob1Pathway:Role of Tob in T-cell activation	3	0.321888	0.419455	TGFBR1, SMAD3, TGFB2	122	19	1625	2.10311	1	0.946435	99.8789
Annotation Cluster 53	Enrichment Score: 1.0849899110998802
Category	Term	Count	%	PValue	Genes	List Total	Pop Hits	Pop Total	Fold Enrichment	Bonferroni	Benjamini	FDR
GOTERM_BP_DIRECT	GO:0015758~glucose transport	6	0.643777	0.00666692	EDNRA, SLC2A9, SLC2A4, EDN1, SLC2A1, HK2	618	33	16792	4.94028	1	0.218887	11.4157
UP_KEYWORDS	Sugar transport	5	0.536481	0.0517618	SLC2A9, PEA15, SLC2A4, SLC2A1, SLC37A2	710	41	20581	3.53504	1	0.327705	52.1013
INTERPRO	IPR003663:Sugar/inositol transporter	3	0.321888	0.0848587	SLC2A9, SLC2A4, SLC2A1	653	14	18559	6.09024	1	0.810517	75.7348
INTERPRO	IPR005829:Sugar transporter, conserved site	4	0.429185	0.0939309	SLC2A9, SLC2A4, SLC2A1, SLC22A4	653	31	18559	3.66724	1	0.832817	79.304
GOTERM_MF_DIRECT	GO:0005355~glucose transmembrane transporter activity	3	0.321888	0.0995582	SLC2A9, SLC2A4, SLC2A1	608	15	16881	5.55296	1	0.716818	79.9099
INTERPRO	IPR005828:General substrate transporter	4	0.429185	0.139743	SLC2A9, SLC2A4, SLC2A1, SLC22A4	653	37	18559	3.07255	1	0.91004	90.9626
GOTERM_BP_DIRECT	GO:1904659~glucose transmembrane transport	3	0.321888	0.153048	SLC2A9, SLC2A4, SLC2A1	618	19	16792	4.29024	1	0.90413	95.0714
INTERPRO	IPR020846:Major facilitator superfamily domain	7	0.751073	0.356783	SLC2A9, SLC2A4, SLC16A6, SLC2A1, SLC37A2, SLC22A4, FLVCR2	653	138	18559	1.44165	1	0.994272	99.913
Annotation Cluster 54	Enrichment Score: 1.0784061179796658
Category	Term	Count	%	PValue	Genes	List Total	Pop Hits	Pop Total	Fold Enrichment	Bonferroni	Benjamini	FDR
UP_KEYWORDS	Charcot-Marie-Tooth disease	6	0.643777	0.0305159	NAGLU, EGR2, AIFM1, LMNA, NDRG1, SH3TC2	710	51	20581	3.41027	0.999993	0.235364	34.8974
UP_KEYWORDS	Neuropathy	7	0.751073	0.0903331	NAGLU, EGR2, AIFM1, LMNA, NDRG1, SH3TC2, NGF	710	90	20581	2.25457	1	0.451845	73.0504
UP_KEYWORDS	Neurodegeneration	14	1.50215	0.211061	ABCA7, NAGLU, EGR2, TXN2, AIFM1, LMNA, PRKCG, PFN1, CHMP1A, PLA2G6, PIK3R5, NDRG1, SH3TC2, NGF	710	293	20581	1.38506	1	0.672114	96.2492
Annotation Cluster 55	Enrichment Score: 1.0749090484107269
Category	Term	Count	%	PValue	Genes	List Total	Pop Hits	Pop Total	Fold Enrichment	Bonferroni	Benjamini	FDR
INTERPRO	IPR018503:Tetraspanin, conserved site	4	0.429185	0.0358464	CD9, TSPAN4, CD81, CD63	653	21	18559	5.41355	1	0.57828	44.1758
INTERPRO	IPR000301:Tetraspanin	4	0.429185	0.0870063	CD9, TSPAN4, CD81, CD63	653	30	18559	3.78948	1	0.813363	76.6283
INTERPRO	IPR008952:Tetraspanin, EC2 domain	4	0.429185	0.0939309	CD9, TSPAN4, CD81, CD63	653	31	18559	3.66724	1	0.832817	79.304
BBID	73.Integrins_and_other_cell-surface_receptors	4	0.429185	0.0957208	CD9, TSPAN4, CD81, CD63	35	13	388	3.41099	0.993467	0.813057	62.057
INTERPRO	IPR018499:Tetraspanin/Peripherin	4	0.429185	0.108426	CD9, TSPAN4, CD81, CD63	653	33	18559	3.44499	1	0.862207	84.003
PIR_SUPERFAMILY	PIRSF002419:tetraspanin	4	0.429185	0.116843	CD9, TSPAN4, CD81, CD63	74	28	1692	3.26641	0.999549	0.923301	71.4607
Annotation Cluster 56	Enrichment Score: 1.0690410736516653
Category	Term	Count	%	PValue	Genes	List Total	Pop Hits	Pop Total	Fold Enrichment	Bonferroni	Benjamini	FDR
INTERPRO	IPR016160:Aldehyde dehydrogenase, conserved site	4	0.429185	0.017175	ALDH1B1, ALDH1A3, ALDH4A1, ALDH3A1	653	16	18559	7.10528	1	0.391051	24.1687
GOTERM_MF_DIRECT	GO:0004029~aldehyde dehydrogenase (NAD) activity	4	0.429185	0.021597	ALDH1B1, ALDH1A3, ALDH4A1, ALDH3A1	608	17	16881	6.53289	1	0.340607	28.4049
INTERPRO	IPR015590:Aldehyde dehydrogenase domain	4	0.429185	0.0274977	ALDH1B1, ALDH1A3, ALDH4A1, ALDH3A1	653	19	18559	5.9834	1	0.514366	35.9353
INTERPRO	IPR016161:Aldehyde/histidinol dehydrogenase	4	0.429185	0.0274977	ALDH1B1, ALDH1A3, ALDH4A1, ALDH3A1	653	19	18559	5.9834	1	0.514366	35.9353
INTERPRO	IPR016162:Aldehyde dehydrogenase, N-terminal	4	0.429185	0.0274977	ALDH1B1, ALDH1A3, ALDH4A1, ALDH3A1	653	19	18559	5.9834	1	0.514366	35.9353
INTERPRO	IPR016163:Aldehyde dehydrogenase, C-terminal	4	0.429185	0.0274977	ALDH1B1, ALDH1A3, ALDH4A1, ALDH3A1	653	19	18559	5.9834	1	0.514366	35.9353
KEGG_PATHWAY	hsa00410:beta-Alanine metabolism	5	0.536481	0.042348	ALDH1B1, ALDH1A3, GAD1, SMS, ALDH3A1	297	31	6879	3.73574	0.999962	0.202258	42.6877
UP_SEQ_FEATURE	site:Transition state stabilizer	4	0.429185	0.0589954	ALDH1B1, ALDH1A3, ALDH4A1, NT5E	693	26	20063	4.45399	1	0.885145	64.8323
GOTERM_MF_DIRECT	GO:0016620~oxidoreductase activity, acting on the aldehyde or oxo group of donors, NAD or NADP as acceptor	3	0.321888	0.147839	ALDH1A3, ALDH4A1, ALDH3A1	608	19	16881	4.38392	1	0.82405	91.3564
KEGG_PATHWAY	hsa00010:Glycolysis / Gluconeogenesis	6	0.643777	0.160527	PFKL, ALDH1B1, ALDH1A3, HK2, PFKP, ALDH3A1	297	67	6879	2.07417	1	0.45377	89.471
KEGG_PATHWAY	hsa00340:Histidine metabolism	3	0.321888	0.244067	ALDH1B1, ALDH1A3, ALDH3A1	297	22	6879	3.1584	1	0.579024	97.2663
UP_KEYWORDS	NAD	9	0.965665	0.256976	ALDH1B1, AIFM1, BST1, ALDH1A3, TIPARP, ALDH4A1, NADK, SIRT7, ALDH3A1	710	175	20581	1.49078	1	0.711655	98.3651
UP_SEQ_FEATURE	nucleotide phosphate-binding region:NAD	5	0.536481	0.297929	ALDH1B1, ALDH1A3, ALDH4A1, SIRT7, ALDH3A1	693	80	20063	1.80943	1	0.998353	99.771
GOTERM_MF_DIRECT	GO:0016491~oxidoreductase activity	8	0.858369	0.582597	CYP1A1, ALDH1B1, AIFM1, ALDH1A3, CYP2D6, ALDH4A1, CYP1A2, ALDH3A1	608	200	16881	1.11059	1	0.995954	99.9998
UP_SEQ_FEATURE	active site:Nucleophile	7	0.751073	0.673029	BTD, ALDH1B1, TXN2, ALDH1A3, MGAM, ALDH4A1, CPN1	693	196	20063	1.03396	1	1	100
Annotation Cluster 57	Enrichment Score: 1.0236282861588388
Category	Term	Count	%	PValue	Genes	List Total	Pop Hits	Pop Total	Fold Enrichment	Bonferroni	Benjamini	FDR
GOTERM_BP_DIRECT	GO:0046718~viral entry into host cell	8	0.858369	0.0275436	PVR, LDLR, SLC20A2, ITGA5, CD81, NECTIN2, ITGB1, GAS6	618	80	16792	2.71715	1	0.481638	39.7171
UP_KEYWORDS	Host cell receptor for virus entry	6	0.643777	0.0692788	PVR, LDLR, SLC20A2, ITGA5, NECTIN2, ITGB1	710	64	20581	2.71756	1	0.391858	63.0023
GOTERM_MF_DIRECT	GO:0050839~cell adhesion molecule binding	6	0.643777	0.0717441	TENM4, PVR, NPTN, NECTIN2, MSN, ITGB1	608	62	16881	2.68692	1	0.639899	67.9976
GOTERM_MF_DIRECT	GO:0001618~virus receptor activity	6	0.643777	0.106988	PVR, LDLR, SLC20A2, ITGA5, NECTIN2, ITGB1	608	70	16881	2.37984	1	0.733052	82.3023
UP_KEYWORDS	Host-virus interaction	18	1.93133	0.176929	PVR, CFLAR, LDLR, IL16, SLC25A4, SLC20A2, NECTIN2, HMGA1, ITGB1, EPHA2, GAS6, FBLN1, ITGA5, CD81, RHOA, NEDD4L, ZYX, BIN1	710	385	20581	1.35525	1	0.628105	93.2568
GOTERM_BP_DIRECT	GO:0007157~heterophilic cell-cell adhesion via plasma membrane cell adhesion molecules	4	0.429185	0.278413	TENM4, PVR, ITGA5, NECTIN2	618	50	16792	2.17372	1	0.979077	99.7296
Annotation Cluster 58	Enrichment Score: 1.0208018424146919
Category	Term	Count	%	PValue	Genes	List Total	Pop Hits	Pop Total	Fold Enrichment	Bonferroni	Benjamini	FDR
UP_KEYWORDS	Endocytosis	10	1.07296	0.0241254	SH3BP4, SNX18, LDLR, LRP10, DGKD, RIN1, TNK2, ABL1, BIN1, LRP5	710	121	20581	2.39565	0.999909	0.20303	28.6959
GOTERM_CC_DIRECT	GO:0005905~clathrin-coated pit	5	0.536481	0.139914	SH3BP4, LDLR, LRP10, SLC2A4, TNK2	665	55	18224	2.49132	1	0.638682	87.8923
UP_KEYWORDS	Coated pit	4	0.429185	0.256601	SH3BP4, LDLR, LRP10, TNK2	710	51	20581	2.27352	1	0.715003	98.3537
Annotation Cluster 59	Enrichment Score: 1.014788151523076
Category	Term	Count	%	PValue	Genes	List Total	Pop Hits	Pop Total	Fold Enrichment	Bonferroni	Benjamini	FDR
UP_KEYWORDS	Microsome	13	1.39485	0.00168721	NCEH1, CYP1B1, CYP1A1, CYP2S1, CYP2D6, CYP1A2, OAS2, UGT1A7, UGT1A6, UGT1A10, UGT1A9, UGT1A5, UGT1A4	710	129	20581	2.9212	0.474481	0.0316566	2.3115
GOTERM_CC_DIRECT	GO:0005789~endoplasmic reticulum membrane	30	3.21888	0.699425	CYP1B1, CYP2S1, MRVI1, CYP2D6, TTC9, ABHD4, UGT1A7, UGT1A6, UGT1A9, PLOD1, SHISA2, BOK, PTGES, UGT1A4, RHOA, EBP, NCEH1, TRPM8, CYP1A1, CYP1A2, LPCAT2, PORCN, GSG1, AWAT2, UGT1A10, DHRS3, CD59, PDCD6, PPP1R15A, SSR3	665	862	18224	0.953753	1	0.989803	100
UP_KEYWORDS	Endoplasmic reticulum	34	3.64807	0.765113	CYP1B1, CYP2S1, CYP2D6, OAS2, UGT1A7, UGT1A6, FOS, UGT1A9, SHISA2, PLOD1, BOK, UGT1A5, UGT1A4, ATP8B1, THBS1, PCSK6, EBP, NCEH1, TRPM8, CYP1A1, CHI3L1, CYP1A2, LPCAT2, PORCN, GSG1, AWAT2, UGT1A10, CLEC18C, SLC37A2, PDE9A, PDCD6, PPP1R15A, SSR3, LRP5	710	1067	20581	0.923682	1	0.980598	100
Annotation Cluster 60	Enrichment Score: 0.9888776358237967
Category	Term	Count	%	PValue	Genes	List Total	Pop Hits	Pop Total	Fold Enrichment	Bonferroni	Benjamini	FDR
INTERPRO	IPR001283:Allergen V5/Tpx-1-related	3	0.321888	0.0957105	CRISPLD2, CLEC18C, GLIPR1	653	15	18559	5.68423	1	0.833774	79.9436
INTERPRO	IPR014044:CAP domain	3	0.321888	0.0957105	CRISPLD2, CLEC18C, GLIPR1	653	15	18559	5.68423	1	0.833774	79.9436
SMART	SM00198:SCP	3	0.321888	0.117882	CRISPLD2, CLEC18C, GLIPR1	401	15	10057	5.01596	1	0.71769	80.2321
Annotation Cluster 61	Enrichment Score: 0.9881313044444844
Category	Term	Count	%	PValue	Genes	List Total	Pop Hits	Pop Total	Fold Enrichment	Bonferroni	Benjamini	FDR
KEGG_PATHWAY	hsa05220:Chronic myeloid leukemia	8	0.858369	0.0343973	CDKN1A, CCND1, CDKN1B, TGFBR1, PIK3R5, ABL1, MYC, TGFB2	297	72	6879	2.57351	0.999732	0.177864	36.2558
KEGG_PATHWAY	hsa05222:Small cell lung cancer	8	0.858369	0.072451	CCND1, LAMB3, CDKN1B, ITGA3, PIK3R5, TRAF5, MYC, ITGB1	297	85	6879	2.17992	1	0.283572	61.9979
KEGG_PATHWAY	hsa05221:Acute myeloid leukemia	4	0.429185	0.435549	CCND1, PIK3R5, KIT, MYC	297	56	6879	1.6544	1	0.746248	99.9362
Annotation Cluster 62	Enrichment Score: 0.9704942020219163
Category	Term	Count	%	PValue	Genes	List Total	Pop Hits	Pop Total	Fold Enrichment	Bonferroni	Benjamini	FDR
UP_SEQ_FEATURE	domain:LDL-receptor class A 3	4	0.429185	0.0342195	LDLR, LRP10, SSPO, LRP5	693	21	20063	5.51446	1	0.793432	45.0309
UP_SEQ_FEATURE	domain:LDL-receptor class A 1	4	0.429185	0.0647324	LDLR, LRP10, SSPO, LRP5	693	27	20063	4.28903	1	0.899701	68.3408
UP_SEQ_FEATURE	domain:LDL-receptor class A 2	4	0.429185	0.0647324	LDLR, LRP10, SSPO, LRP5	693	27	20063	4.28903	1	0.899701	68.3408
UP_SEQ_FEATURE	domain:LDL-receptor class A 4	3	0.321888	0.103679	LDLR, LRP10, SSPO	693	16	20063	5.4283	1	0.961455	84.7583
INTERPRO	IPR023415:Low-density lipoprotein (LDL) receptor class A, conserved site	4	0.429185	0.164973	LDLR, LRP10, SSPO, LRP5	653	40	18559	2.84211	1	0.934414	94.3818
INTERPRO	IPR002172:Low-density lipoprotein (LDL) receptor class A repeat	4	0.429185	0.23752	LDLR, LRP10, SSPO, LRP5	653	48	18559	2.36843	1	0.974979	98.684
SMART	SM00192:LDLa	4	0.429185	0.276199	LDLR, LRP10, SSPO, LRP5	401	46	10057	2.18085	1	0.944821	98.4666
Annotation Cluster 63	Enrichment Score: 0.9473576283356157
Category	Term	Count	%	PValue	Genes	List Total	Pop Hits	Pop Total	Fold Enrichment	Bonferroni	Benjamini	FDR
KEGG_PATHWAY	hsa04066:HIF-1 signaling pathway	10	1.07296	0.021859	CDKN1A, CDKN1B, EDN1, VEGFA, SLC2A1, SERPINE1, HK2, PRKCG, PIK3R5, EGF	297	96	6879	2.41267	0.994449	0.134349	24.7476
KEGG_PATHWAY	hsa04012:ErbB signaling pathway	9	0.965665	0.0329399	CDKN1A, CDKN1B, EREG, JUN, PRKCG, PIK3R5, ABL1, EGF, MYC	297	87	6879	2.39603	0.999618	0.17863	35.0069
KEGG_PATHWAY	hsa05218:Melanoma	7	0.751073	0.084023	FGF5, CDKN1A, CCND1, PDGFB, PIK3R5, FGF1, EGF	297	71	6879	2.28354	1	0.303602	67.6654
KEGG_PATHWAY	hsa05214:Glioma	6	0.643777	0.146742	CDKN1A, CCND1, PDGFB, PRKCG, PIK3R5, EGF	297	65	6879	2.138	1	0.446754	87.0166
KEGG_PATHWAY	hsa05213:Endometrial cancer	5	0.536481	0.184046	CCND1, ILK, PIK3R5, EGF, MYC	297	52	6879	2.22708	1	0.485143	92.6948
KEGG_PATHWAY	hsa05215:Prostate cancer	6	0.643777	0.328267	CDKN1A, CCND1, CDKN1B, PDGFB, PIK3R5, EGF	297	88	6879	1.5792	1	0.650279	99.4016
KEGG_PATHWAY	hsa05223:Non-small cell lung cancer	4	0.429185	0.435549	CCND1, PRKCG, PIK3R5, EGF	297	56	6879	1.6544	1	0.746248	99.9362
Annotation Cluster 64	Enrichment Score: 0.9223679387886642
Category	Term	Count	%	PValue	Genes	List Total	Pop Hits	Pop Total	Fold Enrichment	Bonferroni	Benjamini	FDR
GOTERM_MF_DIRECT	GO:0004713~protein tyrosine kinase activity	12	1.28755	0.00856455	FGF5, LTK, EREG, BLK, MAP2K3, TNK2, KIT, FGF1, ABL1, EGF, EPHA2, WEE1	608	133	16881	2.50509	0.998801	0.207008	12.3341
GOTERM_BP_DIRECT	GO:0007169~transmembrane receptor protein tyrosine kinase signaling pathway	9	0.965665	0.0249053	LTK, BLK, NPTN, TNK2, KIT, BDKRB2, GFRA2, NGF, CD7	618	96	16792	2.54733	1	0.46516	36.6835
UP_KEYWORDS	Tyrosine-protein kinase	8	0.858369	0.0922286	LTK, BLK, MAP2K3, TNK2, KIT, ABL1, EPHA2, WEE1	710	112	20581	2.07052	1	0.453582	73.8178
GOTERM_CC_DIRECT	GO:0031234~extrinsic component of cytoplasmic side of plasma membrane	6	0.643777	0.101714	SNX18, BLK, RHOA, TNK2, ABL1, ERRFI1	665	68	18224	2.41805	1	0.552253	77.7449
INTERPRO	IPR001245:Serine-threonine/tyrosine-protein kinase catalytic domain	9	0.965665	0.120398	IRAK1, LTK, BLK, TGFBR1, ILK, TNK2, KIT, ABL1, EPHA2	653	140	18559	1.82707	1	0.879338	87.1092
GOTERM_MF_DIRECT	GO:0004714~transmembrane receptor protein tyrosine kinase activity	4	0.429185	0.155436	LTK, NPTN, KIT, EPHA2	608	38	16881	2.92261	1	0.8282	92.4634
INTERPRO	IPR020635:Tyrosine-protein kinase, catalytic domain	6	0.643777	0.178933	LTK, BLK, TNK2, KIT, ABL1, EPHA2	653	85	18559	2.0062	1	0.942731	95.7079
GOTERM_MF_DIRECT	GO:0004715~non-membrane spanning protein tyrosine kinase activity	4	0.429185	0.228852	BLK, TNK2, ABL1, WEE1	608	46	16881	2.41433	1	0.903276	98.1261
SMART	SM00219:TyrKc	6	0.643777	0.249336	LTK, BLK, TNK2, KIT, ABL1, EPHA2	401	85	10057	1.77034	1	0.930708	97.5442
INTERPRO	IPR008266:Tyrosine-protein kinase, active site	5	0.536481	0.429416	LTK, TNK2, KIT, ABL1, EPHA2	653	95	18559	1.49585	1	0.997333	99.9872
GOTERM_BP_DIRECT	GO:0038083~peptidyl-tyrosine autophosphorylation	3	0.321888	0.435143	BLK, TNK2, ABL1	618	40	16792	2.03786	1	0.997285	99.9968
Annotation Cluster 65	Enrichment Score: 0.8902103796786138
Category	Term	Count	%	PValue	Genes	List Total	Pop Hits	Pop Total	Fold Enrichment	Bonferroni	Benjamini	FDR
GOTERM_BP_DIRECT	GO:1902895~positive regulation of pri-miRNA transcription from RNA polymerase II promoter	5	0.536481	0.00546882	FOS, PDGFB, JUN, SMAD3, SRF	618	20	16792	6.79288	1	0.191357	9.45949
GOTERM_BP_DIRECT	GO:0034097~response to cytokine	7	0.751073	0.0116498	FOS, PTGES, JUN, MAPKAPK2, FOSL1, SRF, JUNB	618	52	16792	3.6577	1	0.310763	19.1315
BIOCARTA	h_insulinPathway:Insulin Signaling Pathway	4	0.429185	0.20186	FOS, SLC2A4, JUN, SRF	122	21	1625	2.53708	1	0.859818	93.8265
BIOCARTA	h_egfPathway:EGF Signaling Pathway	4	0.429185	0.325976	FOS, JUN, EGF, SRF	122	27	1625	1.97328	1	0.917037	99.2346
BIOCARTA	h_il6Pathway:IL 6 signaling pathway	3	0.321888	0.471481	FOS, JUN, SRF	122	21	1625	1.90281	1	0.957315	99.962
BIOCARTA	h_igf1Pathway:IGF-1 Signaling Pathway	3	0.321888	0.471481	FOS, JUN, SRF	122	21	1625	1.90281	1	0.957315	99.962
BIOCARTA	h_pdgfPathway:PDGF Signaling Pathway	3	0.321888	0.629726	FOS, JUN, SRF	122	28	1625	1.42711	1	0.980792	99.9995
Annotation Cluster 66	Enrichment Score: 0.8727612091483649
Category	Term	Count	%	PValue	Genes	List Total	Pop Hits	Pop Total	Fold Enrichment	Bonferroni	Benjamini	FDR
UP_SEQ_FEATURE	propeptide:Removed in mature form	17	1.82403	0.00831031	ACTA1, PDGFB, BST1, LY6K, ACTG2, EREG, MAP1LC3A, CD59, RAB11B, RHOA, NT5E, RASD1, GPC1, GBP2, GFRA2, DPEP1, GNG7	693	237	20063	2.07665	1	0.459893	13.3609
UP_SEQ_FEATURE	lipid moiety-binding region:GPI-anchor amidated serine	4	0.429185	0.294903	NT5E, GPC1, DPEP1, GFRA2	693	55	20063	2.10552	1	0.99832	99.7534
UP_KEYWORDS	GPI-anchor	7	0.751073	0.333892	BST1, CD59, LY6K, NT5E, GPC1, DPEP1, GFRA2	710	137	20581	1.4811	1	0.790631	99.6401
GOTERM_CC_DIRECT	GO:0031225~anchored component of membrane	6	0.643777	0.394505	BST1, LY6K, NT5E, GPC1, DPEP1, GFRA2	665	113	18224	1.45511	1	0.909602	99.9113
Annotation Cluster 67	Enrichment Score: 0.872490173766211
Category	Term	Count	%	PValue	Genes	List Total	Pop Hits	Pop Total	Fold Enrichment	Bonferroni	Benjamini	FDR
UP_SEQ_FEATURE	domain:SH2	8	0.858369	0.0481513	TNS4, SHB, BLK, RIN1, INPP5D, ABL1, SH3BP2, SLA	693	96	20063	2.41258	1	0.865636	57.1782
UP_KEYWORDS	SH2 domain	8	0.858369	0.0795223	TNS4, SHB, BLK, RIN1, INPP5D, ABL1, SH3BP2, SLA	710	108	20581	2.14721	1	0.419764	68.2597
INTERPRO	IPR000980:SH2 domain	8	0.858369	0.103167	TNS4, SHB, BLK, RIN1, INPP5D, ABL1, SH3BP2, SLA	653	113	18559	2.01212	1	0.852034	82.4278
SMART	SM00252:SH2	8	0.858369	0.115651	TNS4, SHB, BLK, RIN1, INPP5D, ABL1, SH3BP2, SLA	401	103	10057	1.94795	1	0.725598	79.5761
GOTERM_MF_DIRECT	GO:0005070~SH3/SH2 adaptor activity	4	0.429185	0.327039	SHB, LASP1, SH3BP2, SLA	608	56	16881	1.9832	1	0.956218	99.7669
GOTERM_BP_DIRECT	GO:0009967~positive regulation of signal transduction	4	0.429185	0.389647	SHB, LASP1, SH3BP2, SLA	618	61	16792	1.78174	1	0.994906	99.987
Annotation Cluster 68	Enrichment Score: 0.8541257349525797
Category	Term	Count	%	PValue	Genes	List Total	Pop Hits	Pop Total	Fold Enrichment	Bonferroni	Benjamini	FDR
UP_KEYWORDS	Myosin	7	0.751073	0.00789036	MYL6, MYL7, MYO16, MYH11, MYL12A, MYH9, MYL9	710	51	20581	3.97865	0.951108	0.0957098	10.3905
GOTERM_CC_DIRECT	GO:0016459~myosin complex	7	0.751073	0.00930628	MYL6, MYL7, MYO16, MYH11, MYL12A, MYH9, BMF	665	50	18224	3.83663	0.978766	0.113416	12.2759
UP_SEQ_FEATURE	domain:IQ	5	0.536481	0.158814	PCP4, MYO16, MYH11, MYH9, SCN10A	693	61	20063	2.37303	1	0.984278	94.8811
UP_KEYWORDS	Motor protein	8	0.858369	0.184892	KIF23, MYL6, MYL7, MYO16, MYH11, MYL12A, MYH9, MYL9	710	135	20581	1.71777	1	0.641155	94.1062
INTERPRO	IPR001609:Myosin head, motor domain	3	0.321888	0.412608	MYO16, MYH11, MYH9	653	40	18559	2.13158	1	0.997112	99.9796
GOTERM_MF_DIRECT	GO:0003774~motor activity	4	0.429185	0.425234	MYL6, MYO16, MYH11, MYH9	608	66	16881	1.68272	1	0.981864	99.9791
SMART	SM00242:MYSc	3	0.321888	0.476384	MYO16, MYH11, MYH9	401	40	10057	1.88099	1	0.989999	99.9766
INTERPRO	IPR000048:IQ motif, EF-hand binding site	3	0.321888	0.815061	MYO16, MYH11, MYH9	653	87	18559	0.980039	1	0.999999	100
Annotation Cluster 69	Enrichment Score: 0.8350979191934592
Category	Term	Count	%	PValue	Genes	List Total	Pop Hits	Pop Total	Fold Enrichment	Bonferroni	Benjamini	FDR
KEGG_PATHWAY	hsa05142:Chagas disease (American trypanosomiasis)	10	1.07296	0.0344816	IRAK1, CFLAR, FOS, TGFBR1, JUN, SERPINE1, SMAD3, PIK3R5, BDKRB2, TGFB2	297	104	6879	2.22708	0.999738	0.174505	36.3273
GOTERM_BP_DIRECT	GO:0060395~SMAD protein signal transduction	6	0.643777	0.0771182	FOS, NCEH1, JUN, SMAD3, ATOH8, TGFB2	618	62	16792	2.6295	1	0.753521	76.6433
BIOCARTA	h_il1rPathway:Signal transduction through IL1R	6	0.643777	0.0931692	IRAK1, JUN, MAP2K3, MAP3K14, IL1A, TGFB2	122	33	1625	2.42176	1	0.803487	70.1196
KEGG_PATHWAY	hsa05140:Leishmaniasis	6	0.643777	0.189569	IRAK1, FOS, JUN, ITGB1, IL1A, TGFB2	297	71	6879	1.95732	1	0.491675	93.306
KEGG_PATHWAY	hsa05321:Inflammatory bowel disease (IBD)	5	0.536481	0.296262	JUN, SMAD3, IL13, IL1A, TGFB2	297	64	6879	1.8095	1	0.625791	98.911
BIOCARTA	h_tollPathway:Toll-Like Receptor Pathway	5	0.536481	0.312341	IRAK1, FOS, JUN, MAP2K3, MAP3K14	122	38	1625	1.75259	1	0.920977	99.0198
KEGG_PATHWAY	hsa05323:Rheumatoid arthritis	6	0.643777	0.328267	FOS, CCL20, JUN, VEGFA, IL1A, TGFB2	297	88	6879	1.5792	1	0.650279	99.4016
Annotation Cluster 70	Enrichment Score: 0.8136564166695653
Category	Term	Count	%	PValue	Genes	List Total	Pop Hits	Pop Total	Fold Enrichment	Bonferroni	Benjamini	FDR
KEGG_PATHWAY	hsa04610:Complement and coagulation cascades	7	0.751073	0.0753943	VWF, F3, CD59, SERPINE1, BDKRB1, BDKRB2, PLAU	297	69	6879	2.34973	1	0.289035	63.5204
GOTERM_BP_DIRECT	GO:0007596~blood coagulation	11	1.18026	0.140946	MAFG, F2RL3, MAFF, VWF, F3, CD59, SCUBE1, IRF1, EHD1, CAPZB, PLAU	618	184	16792	1.62438	1	0.887331	93.6264
UP_KEYWORDS	Blood coagulation	4	0.429185	0.228819	F2RL3, VWF, F3, PLAU	710	48	20581	2.41561	1	0.692267	97.2635
UP_KEYWORDS	Hemostasis	4	0.429185	0.228819	F2RL3, VWF, F3, PLAU	710	48	20581	2.41561	1	0.692267	97.2635
Annotation Cluster 71	Enrichment Score: 0.8064991800935262
Category	Term	Count	%	PValue	Genes	List Total	Pop Hits	Pop Total	Fold Enrichment	Bonferroni	Benjamini	FDR
KEGG_PATHWAY	hsa04668:TNF signaling pathway	13	1.39485	0.00204644	LIF, CFLAR, FOS, CCL20, JUN, MAP2K3, EDN1, MAP3K8, PIK3R5, MMP14, MAP3K14, TRAF5, JUNB	297	107	6879	2.81403	0.382086	0.0250189	2.60091
KEGG_PATHWAY	hsa04662:B cell receptor signaling pathway	6	0.643777	0.174815	FOS, JUN, CD81, CD22, PIK3R5, INPP5D	297	69	6879	2.01405	1	0.470584	91.5573
BIOCARTA	h_tollPathway:Toll-Like Receptor Pathway	5	0.536481	0.312341	IRAK1, FOS, JUN, MAP2K3, MAP3K14	122	38	1625	1.75259	1	0.920977	99.0198
KEGG_PATHWAY	hsa04660:T cell receptor signaling pathway	6	0.643777	0.431779	FOS, JUN, MAP3K8, RHOA, PIK3R5, MAP3K14	297	100	6879	1.3897	1	0.745742	99.9305
KEGG_PATHWAY	hsa04620:Toll-like receptor signaling pathway	6	0.643777	0.482556	IRAK1, FOS, JUN, MAP2K3, MAP3K8, PIK3R5	297	106	6879	1.31103	1	0.787392	99.9792
KEGG_PATHWAY	hsa04915:Estrogen signaling pathway	5	0.536481	0.622286	FOS, KCNJ6, JUN, PIK3R5, MMP2	297	99	6879	1.16978	1	0.85615	99.9996
Annotation Cluster 72	Enrichment Score: 0.7884715896742849
Category	Term	Count	%	PValue	Genes	List Total	Pop Hits	Pop Total	Fold Enrichment	Bonferroni	Benjamini	FDR
UP_SEQ_FEATURE	domain:TSP N-terminal	5	0.536481	0.00736666	COL21A1, NELL2, COL15A1, THBS1, COL16A1	693	23	20063	6.29368	1	0.432647	11.9331
SMART	SM00210:TSPN	5	0.536481	0.011975	COL21A1, NELL2, COL15A1, THBS1, COL16A1	401	23	10057	5.45213	0.94582	0.276706	14.4189
INTERPRO	IPR001791:Laminin G domain	6	0.643777	0.0592189	COL21A1, NELL2, COL15A1, THBS1, COL16A1, GAS6	653	60	18559	2.84211	1	0.701079	62.2753
INTERPRO	IPR013320:Concanavalin A-like lectin/glucanase, subgroup	10	1.07296	0.428123	NPTX1, NRP1, COL21A1, RNF39, NELL2, COL15A1, THBS1, COL16A1, TRIM10, GAS6	653	232	18559	1.22505	1	0.997422	99.9867
INTERPRO	IPR008160:Collagen triple helix repeat	4	0.429185	0.553685	C1QTNF7, COL21A1, COL15A1, COL16A1	653	82	18559	1.3864	1	0.999547	99.9997
UP_KEYWORDS	Collagen	4	0.429185	0.660945	C1QTNF7, COL21A1, COL15A1, COL16A1	710	98	20581	1.18316	1	0.955925	100
GOTERM_CC_DIRECT	GO:0005788~endoplasmic reticulum lumen	7	0.751073	0.704815	WNT7B, COL21A1, PDGFB, COL15A1, THBS1, COL16A1, GAS6	665	192	18224	0.999123	1	0.990068	100
GOTERM_CC_DIRECT	GO:0005581~collagen trimer	3	0.321888	0.853389	C1QTNF7, COL21A1, COL15A1	665	92	18224	0.893625	1	0.998472	100
Annotation Cluster 73	Enrichment Score: 0.7482091574226118
Category	Term	Count	%	PValue	Genes	List Total	Pop Hits	Pop Total	Fold Enrichment	Bonferroni	Benjamini	FDR
KEGG_PATHWAY	hsa05220:Chronic myeloid leukemia	8	0.858369	0.0343973	CDKN1A, CCND1, CDKN1B, TGFBR1, PIK3R5, ABL1, MYC, TGFB2	297	72	6879	2.57351	0.999732	0.177864	36.2558
BIOCARTA	h_ctcfPathway:CTCF: First Multivalent Nuclear Factor	4	0.429185	0.283825	CDKN1B, TGFBR1, MYC, TGFB2	122	25	1625	2.13115	1	0.913156	98.3809
BIOCARTA	h_p38mapkPathway:p38 MAPK Signaling Pathway	4	0.429185	0.583173	TGFBR1, MAPKAPK2, MYC, TGFB2	122	40	1625	1.33197	1	0.973736	99.998
Annotation Cluster 74	Enrichment Score: 0.7329298271665736
Category	Term	Count	%	PValue	Genes	List Total	Pop Hits	Pop Total	Fold Enrichment	Bonferroni	Benjamini	FDR
GOTERM_BP_DIRECT	GO:0009791~post-embryonic development	6	0.643777	0.130351	EMX1, SCUBE1, TGFBR1, CSRNP1, TIPARP, CYP1A2	618	73	16792	2.23328	1	0.871728	92.0412
GOTERM_BP_DIRECT	GO:0060021~palate development	6	0.643777	0.147167	DHRS3, TGFBR1, CSRNP1, TIPARP, SNAI2, TGFB2	618	76	16792	2.14512	1	0.897454	94.413
GOTERM_BP_DIRECT	GO:0048705~skeletal system morphogenesis	3	0.321888	0.329826	TGFBR1, CSRNP1, TIPARP	618	32	16792	2.54733	1	0.988973	99.9291
Annotation Cluster 75	Enrichment Score: 0.7024122646012964
Category	Term	Count	%	PValue	Genes	List Total	Pop Hits	Pop Total	Fold Enrichment	Bonferroni	Benjamini	FDR
UP_SEQ_FEATURE	domain:NTR	3	0.321888	0.174864	SFRP2, NTN4, TIMP3	693	22	20063	3.94786	1	0.988371	96.3238
INTERPRO	IPR001134:Netrin domain	3	0.321888	0.192746	SFRP2, NTN4, TIMP3	653	23	18559	3.7071	1	0.951464	96.7266
INTERPRO	IPR008993:Tissue inhibitor of metalloproteinases-like, OB-fold	3	0.321888	0.231781	SFRP2, NTN4, TIMP3	653	26	18559	3.27936	1	0.973522	98.5166
Annotation Cluster 76	Enrichment Score: 0.6575747130736924
Category	Term	Count	%	PValue	Genes	List Total	Pop Hits	Pop Total	Fold Enrichment	Bonferroni	Benjamini	FDR
KEGG_PATHWAY	hsa05133:Pertussis	9	0.965665	0.0147528	IRAK1, FOS, ITGA5, JUN, CFL1, RHOA, IRF1, ITGB1, IL1A	297	75	6879	2.77939	0.969582	0.097627	17.4032
BIOCARTA	h_il1rPathway:Signal transduction through IL1R	6	0.643777	0.0931692	IRAK1, JUN, MAP2K3, MAP3K14, IL1A, TGFB2	122	33	1625	2.42176	1	0.803487	70.1196
BIOCARTA	h_keratinocytePathway:Keratinocyte Differentiation	7	0.751073	0.141563	FOS, ETS1, JUN, MAP2K3, PRKCG, MAP3K14, EGF	122	48	1625	1.94245	1	0.806629	84.8225
KEGG_PATHWAY	hsa05169:Epstein-Barr virus infection	9	0.965665	0.154406	IRAK1, CDKN1A, CDKN1B, JUN, MAP2K3, PIK3R5, MAP3K14, TRAF5, MYC	297	122	6879	1.70864	1	0.454667	88.4395
BBID	92.Ancient_Host_Defense_Pathways	3	0.321888	0.181941	IRAK1, FOS, JUN	35	9	388	3.69524	0.999956	0.812411	85.5458
KEGG_PATHWAY	hsa05140:Leishmaniasis	6	0.643777	0.189569	IRAK1, FOS, JUN, ITGB1, IL1A, TGFB2	297	71	6879	1.95732	1	0.491675	93.306
BIOCARTA	h_tollPathway:Toll-Like Receptor Pathway	5	0.536481	0.312341	IRAK1, FOS, JUN, MAP2K3, MAP3K14	122	38	1625	1.75259	1	0.920977	99.0198
BIOCARTA	h_mapkPathway:MAPKinase Signaling Pathway	9	0.965665	0.318422	FOS, TGFBR1, JUN, MAP2K3, MAP3K8, MAPKAPK2, MAP3K14, MYC, TGFB2	122	87	1625	1.3779	1	0.91836	99.1217
KEGG_PATHWAY	hsa04620:Toll-like receptor signaling pathway	6	0.643777	0.482556	IRAK1, FOS, JUN, MAP2K3, MAP3K8, PIK3R5	297	106	6879	1.31103	1	0.787392	99.9792
KEGG_PATHWAY	hsa05145:Toxoplasmosis	6	0.643777	0.515541	IRAK1, LAMB3, LDLR, MAP2K3, ITGB1, TGFB2	297	110	6879	1.26336	1	0.802496	99.9911
BIOCARTA	h_stressPathway:TNF/Stress Related Signaling	3	0.321888	0.566712	JUN, MAP2K3, MAP3K14	122	25	1625	1.59836	1	0.971543	99.9967
KEGG_PATHWAY	hsa05152:Tuberculosis	6	0.643777	0.884792	IRAK1, VDR, PLK3, RHOA, IL1A, TGFB2	297	177	6879	0.78514	1	0.969873	100
Annotation Cluster 77	Enrichment Score: 0.6498537686037409
Category	Term	Count	%	PValue	Genes	List Total	Pop Hits	Pop Total	Fold Enrichment	Bonferroni	Benjamini	FDR
UP_SEQ_FEATURE	repeat:Spectrin 4	3	0.321888	0.162479	PPL, ACTN1, PLEC	693	21	20063	4.13585	1	0.985107	95.2512
UP_SEQ_FEATURE	repeat:Spectrin 3	3	0.321888	0.174864	PPL, ACTN1, PLEC	693	22	20063	3.94786	1	0.988371	96.3238
UP_SEQ_FEATURE	repeat:Spectrin 2	3	0.321888	0.225594	PPL, ACTN1, PLEC	693	26	20063	3.34049	1	0.994479	98.7646
UP_SEQ_FEATURE	repeat:Spectrin 1	3	0.321888	0.225594	PPL, ACTN1, PLEC	693	26	20063	3.34049	1	0.994479	98.7646
INTERPRO	IPR018159:Spectrin/alpha-actinin	3	0.321888	0.27124	PPL, ACTN1, PLEC	653	29	18559	2.94012	1	0.984199	99.3609
SMART	SM00150:SPEC	3	0.321888	0.32164	PPL, ACTN1, PLEC	401	29	10057	2.59446	1	0.965059	99.3367
Annotation Cluster 78	Enrichment Score: 0.6466724201636662
Category	Term	Count	%	PValue	Genes	List Total	Pop Hits	Pop Total	Fold Enrichment	Bonferroni	Benjamini	FDR
UP_SEQ_FEATURE	repeat:IV	3	0.321888	0.225594	CACNA1H, ITGB1, SCN10A	693	26	20063	3.34049	1	0.994479	98.7646
UP_SEQ_FEATURE	repeat:II	3	0.321888	0.225594	CACNA1H, ITGB1, SCN10A	693	26	20063	3.34049	1	0.994479	98.7646
UP_SEQ_FEATURE	repeat:III	3	0.321888	0.225594	CACNA1H, ITGB1, SCN10A	693	26	20063	3.34049	1	0.994479	98.7646
UP_SEQ_FEATURE	repeat:I	3	0.321888	0.225594	CACNA1H, ITGB1, SCN10A	693	26	20063	3.34049	1	0.994479	98.7646
Annotation Cluster 79	Enrichment Score: 0.627482707415784
Category	Term	Count	%	PValue	Genes	List Total	Pop Hits	Pop Total	Fold Enrichment	Bonferroni	Benjamini	FDR
KEGG_PATHWAY	hsa05231:Choline metabolism in cancer	9	0.965665	0.0685948	FOS, DGKE, PDGFB, DGKD, JUN, SLC22A4, PRKCG, PIK3R5, EGF	297	101	6879	2.06391	1	0.274679	59.9146
UP_SEQ_FEATURE	zinc finger region:Phorbol-ester/DAG-type 1	3	0.321888	0.174864	DGKE, DGKD, PRKCG	693	22	20063	3.94786	1	0.988371	96.3238
UP_SEQ_FEATURE	zinc finger region:Phorbol-ester/DAG-type 2	3	0.321888	0.174864	DGKE, DGKD, PRKCG	693	22	20063	3.94786	1	0.988371	96.3238
INTERPRO	IPR002219:Protein kinase C-like, phorbol ester/diacylglycerol binding	4	0.429185	0.410535	DGKE, DGKD, ROCK2, PRKCG	653	66	18559	1.72249	1	0.997171	99.9784
KEGG_PATHWAY	hsa04070:Phosphatidylinositol signaling system	6	0.643777	0.414609	DGKE, DGKD, SYNJ2, PRKCG, PIK3R5, INPP5D	297	98	6879	1.41806	1	0.730395	99.8981
SMART	SM00109:C1	4	0.429185	0.481309	DGKE, DGKD, ROCK2, PRKCG	401	65	10057	1.54337	1	0.989314	99.9793
Annotation Cluster 80	Enrichment Score: 0.5949728424929426
Category	Term	Count	%	PValue	Genes	List Total	Pop Hits	Pop Total	Fold Enrichment	Bonferroni	Benjamini	FDR
UP_SEQ_FEATURE	domain:TSP type-1 3	4	0.429185	0.134335	ADAMTS14, ADAMTS15, THBS1, SSPO	693	37	20063	3.12983	1	0.980521	91.6192
UP_SEQ_FEATURE	domain:TSP type-1 1	4	0.429185	0.202147	ADAMTS14, ADAMTS15, THBS1, SSPO	693	45	20063	2.57342	1	0.99209	97.9373
UP_SEQ_FEATURE	domain:TSP type-1 2	4	0.429185	0.202147	ADAMTS14, ADAMTS15, THBS1, SSPO	693	45	20063	2.57342	1	0.99209	97.9373
INTERPRO	IPR000884:Thrombospondin, type 1 repeat	4	0.429185	0.40104	ADAMTS14, ADAMTS15, THBS1, SSPO	653	65	18559	1.74899	1	0.996814	99.9721
SMART	SM00209:TSP1	4	0.429185	0.481309	ADAMTS14, ADAMTS15, THBS1, SSPO	401	65	10057	1.54337	1	0.989314	99.9793
Annotation Cluster 81	Enrichment Score: 0.5943086607510436
Category	Term	Count	%	PValue	Genes	List Total	Pop Hits	Pop Total	Fold Enrichment	Bonferroni	Benjamini	FDR
UP_SEQ_FEATURE	domain:PH	13	1.39485	0.141551	PLEKHF1, PHLDB1, TRIOBP, PLCL1, IRS2, DGKD, ROCK2, CYTH4, ARHGEF16, PLEKHG4B, ARHGAP23, SH3BP2, PHLDA1	693	245	20063	1.53617	1	0.980755	92.7422
INTERPRO	IPR001849:Pleckstrin homology domain	13	1.39485	0.245556	PLEKHF1, PHLDB1, TRIOBP, PLCL1, IRS2, DGKD, ROCK2, CYTH4, ARHGEF16, PLEKHG4B, ARHGAP23, SH3BP2, PHLDA1	653	271	18559	1.36338	1	0.977287	98.8889
INTERPRO	IPR011993:Pleckstrin homology-like domain	18	1.93133	0.336528	TRIOBP, PHLDB1, IRS2, ROCK2, ARHGEF16, CYTH4, FRMPD4, PLEKHG4B, ARHGAP23, VASP, PLEKHF1, TNS4, PLCL1, DGKD, MSN, EPS8L2, PHLDA1, SH3BP2	653	427	18559	1.19808	1	0.992186	99.8572
SMART	SM00233:PH	13	1.39485	0.358657	PLEKHF1, PHLDB1, TRIOBP, PLCL1, IRS2, DGKD, ROCK2, CYTH4, ARHGEF16, PLEKHG4B, ARHGAP23, SH3BP2, PHLDA1	401	264	10057	1.23499	1	0.975441	99.6788
Annotation Cluster 82	Enrichment Score: 0.5858062188077529
Category	Term	Count	%	PValue	Genes	List Total	Pop Hits	Pop Total	Fold Enrichment	Bonferroni	Benjamini	FDR
KEGG_PATHWAY	hsa05230:Central carbon metabolism in cancer	8	0.858369	0.0193536	PFKL, SLC2A1, HK2, PFKP, PIK3R5, KIT, SLC7A5, MYC	297	64	6879	2.8952	0.989874	0.122975	22.2299
KEGG_PATHWAY	hsa00052:Galactose metabolism	4	0.429185	0.136754	PFKL, MGAM, HK2, PFKP	297	30	6879	3.08822	1	0.427297	84.9197
KEGG_PATHWAY	hsa00010:Glycolysis / Gluconeogenesis	6	0.643777	0.160527	PFKL, ALDH1B1, ALDH1A3, HK2, PFKP, ALDH3A1	297	67	6879	2.07417	1	0.45377	89.471
UP_KEYWORDS	Allosteric enzyme	4	0.429185	0.23802	PFKL, HK2, PFKP, GCH1	710	49	20581	2.36631	1	0.700096	97.6826
GOTERM_BP_DIRECT	GO:0061621~canonical glycolysis	3	0.321888	0.247437	PFKL, HK2, PFKP	618	26	16792	3.13518	1	0.970599	99.4208
UP_KEYWORDS	Glycolysis	3	0.321888	0.289626	PFKL, HK2, PFKP	710	31	20581	2.80522	1	0.753637	99.1226
KEGG_PATHWAY	hsa00051:Fructose and mannose metabolism	3	0.321888	0.403325	PFKL, HK2, PFKP	297	32	6879	2.1714	1	0.721229	99.8697
KEGG_PATHWAY	hsa01230:Biosynthesis of amino acids	4	0.429185	0.604896	PFKL, SDS, ARG2, PFKP	297	72	6879	1.28676	1	0.847597	99.9994
KEGG_PATHWAY	hsa01200:Carbon metabolism	4	0.429185	0.871075	PFKL, SDS, HK2, PFKP	297	113	6879	0.81988	1	0.964672	100
KEGG_PATHWAY	hsa01130:Biosynthesis of antibiotics	7	0.751073	0.900285	ODC1, PFKL, SDS, ALDH1B1, ARG2, HK2, PFKP	297	212	6879	0.76477	1	0.974917	100
Annotation Cluster 83	Enrichment Score: 0.5656987843743928
Category	Term	Count	%	PValue	Genes	List Total	Pop Hits	Pop Total	Fold Enrichment	Bonferroni	Benjamini	FDR
UP_SEQ_FEATURE	metal ion-binding site:Calcium 3; via carbonyl oxygen	3	0.321888	0.162479	SYT2, PRKCG, MMP2	693	21	20063	4.13585	1	0.985107	95.2512
UP_SEQ_FEATURE	metal ion-binding site:Calcium 1	4	0.429185	0.220204	NPTX1, SYT2, PRKCG, MMP2	693	47	20063	2.46391	1	0.994279	98.6082
UP_SEQ_FEATURE	metal ion-binding site:Calcium 3	3	0.321888	0.302992	SYT2, PRKCG, MMP2	693	32	20063	2.71415	1	0.998468	99.7978
UP_SEQ_FEATURE	metal ion-binding site:Calcium 1; via carbonyl oxygen	3	0.321888	0.302992	NPTX1, SYT2, PRKCG	693	32	20063	2.71415	1	0.998468	99.7978
UP_SEQ_FEATURE	metal ion-binding site:Calcium 2	4	0.429185	0.313905	NPTX1, SYT2, PRKCG, MMP2	693	57	20063	2.03164	1	0.998699	99.8458
UP_SEQ_FEATURE	metal ion-binding site:Calcium 2; via carbonyl oxygen	3	0.321888	0.391311	SYT2, PRKCG, MMP2	693	39	20063	2.227	1	0.999719	99.9803
Annotation Cluster 84	Enrichment Score: 0.5613178335162291
Category	Term	Count	%	PValue	Genes	List Total	Pop Hits	Pop Total	Fold Enrichment	Bonferroni	Benjamini	FDR
GOTERM_BP_DIRECT	GO:0030182~neuron differentiation	8	0.858369	0.0604407	IER2, WNT7B, AIFM1, NEUROG2, WNT9A, DAPK3, FZD7, EPHA2	618	95	16792	2.28813	1	0.687996	67.6884
GOTERM_BP_DIRECT	GO:0071300~cellular response to retinoic acid	6	0.643777	0.11447	WNT7B, LTK, TNC, WNT9A, MYC, FZD7	618	70	16792	2.32899	1	0.842351	88.9524
GOTERM_MF_DIRECT	GO:0005109~frizzled binding	3	0.321888	0.373215	WNT7B, WNT9A, FZD7	608	36	16881	2.31373	1	0.971181	99.9215
KEGG_PATHWAY	hsa04916:Melanogenesis	6	0.643777	0.431779	WNT7B, EDN1, PRKCG, KIT, WNT9A, FZD7	297	100	6879	1.3897	1	0.745742	99.9305
KEGG_PATHWAY	hsa04550:Signaling pathways regulating pluripotency of stem cells	7	0.751073	0.563452	LIF, WNT7B, SMAD3, PIK3R5, WNT9A, MYC, FZD7	297	140	6879	1.15808	1	0.827056	99.9977
KEGG_PATHWAY	hsa05217:Basal cell carcinoma	3	0.321888	0.682329	WNT7B, WNT9A, FZD7	297	54	6879	1.28676	1	0.886194	100
Annotation Cluster 85	Enrichment Score: 0.5534744994518644
Category	Term	Count	%	PValue	Genes	List Total	Pop Hits	Pop Total	Fold Enrichment	Bonferroni	Benjamini	FDR
UP_SEQ_FEATURE	repeat:2	18	1.93133	0.0090263	HRNR, CALD1, DRD4, COL15A1, MUC6, ZNF628, VASP, VCL, KRTAP4-9, KRTAP4-7, PRAM1, MADCAM1, NDRG1, LMOD1, PPP1R15A, FLVCR2, SRGN, CD7	693	260	20063	2.0043	1	0.463743	14.4297
UP_SEQ_FEATURE	repeat:3	16	1.71674	0.0115856	HRNR, CALD1, DRD4, COL15A1, ZNF628, VCL, KRTAP4-9, KRTAP4-7, PRAM1, NDRG1, MADCAM1, LMOD1, PPP1R15A, FLVCR2, SRGN, CD7	693	225	20063	2.05873	1	0.50529	18.1494
UP_SEQ_FEATURE	repeat:4	13	1.39485	0.0346469	KRTAP4-9, HRNR, KRTAP4-7, PRAM1, DRD4, COL15A1, MADCAM1, LMOD1, PPP1R15A, ZNF628, FLVCR2, SRGN, CD7	693	192	20063	1.96022	1	0.790218	45.4476
UP_SEQ_FEATURE	repeat:1	15	1.60944	0.0623782	HRNR, CALD1, COL15A1, ZNF628, VASP, VCL, KRTAP4-9, KRTAP4-7, PRAM1, NDRG1, LMOD1, PPP1R15A, SRGN, FLVCR2, CD7	693	257	20063	1.68974	1	0.894816	66.943
UP_SEQ_FEATURE	repeat:5	9	0.965665	0.193149	KRTAP4-9, HRNR, KRTAP4-7, PRAM1, DRD4, MADCAM1, LMOD1, FLVCR2, SRGN	693	161	20063	1.61838	1	0.99137	97.4989
UP_SEQ_FEATURE	repeat:29	3	0.321888	0.200037	KRTAP4-9, HRNR, KRTAP4-7	693	24	20063	3.61887	1	0.992053	97.8416
UP_SEQ_FEATURE	repeat:28	3	0.321888	0.225594	KRTAP4-9, HRNR, KRTAP4-7	693	26	20063	3.34049	1	0.994479	98.7646
UP_SEQ_FEATURE	repeat:6	8	0.858369	0.245168	KRTAP4-9, HRNR, KRTAP4-7, PRAM1, DRD4, MADCAM1, LMOD1, SRGN	693	147	20063	1.57556	1	0.996113	99.2044
UP_SEQ_FEATURE	repeat:8	7	0.751073	0.256976	KRTAP4-9, HRNR, KRTAP4-7, PRAM1, LMOD1, FLVCR2, SRGN	693	124	20063	1.63433	1	0.996809	99.3932
UP_SEQ_FEATURE	repeat:27	3	0.321888	0.264287	KRTAP4-9, HRNR, KRTAP4-7	693	29	20063	2.99492	1	0.99721	99.4881
UP_SEQ_FEATURE	repeat:26	3	0.321888	0.290115	KRTAP4-9, HRNR, KRTAP4-7	693	31	20063	2.8017	1	0.998309	99.723
UP_SEQ_FEATURE	repeat:25	3	0.321888	0.328607	KRTAP4-9, HRNR, KRTAP4-7	693	34	20063	2.55449	1	0.998935	99.8937
UP_SEQ_FEATURE	repeat:24	3	0.321888	0.328607	KRTAP4-9, HRNR, KRTAP4-7	693	34	20063	2.55449	1	0.998935	99.8937
UP_SEQ_FEATURE	repeat:23	3	0.321888	0.366507	KRTAP4-9, HRNR, KRTAP4-7	693	37	20063	2.34737	1	0.999552	99.9609
UP_SEQ_FEATURE	repeat:22	3	0.321888	0.415669	KRTAP4-9, HRNR, KRTAP4-7	693	41	20063	2.11836	1	0.999834	99.9902
UP_SEQ_FEATURE	repeat:21	3	0.321888	0.439526	KRTAP4-9, HRNR, KRTAP4-7	693	43	20063	2.01983	1	0.999895	99.9952
UP_SEQ_FEATURE	repeat:20	3	0.321888	0.474281	KRTAP4-9, HRNR, KRTAP4-7	693	46	20063	1.8881	1	0.999951	99.9984
UP_SEQ_FEATURE	repeat:7	6	0.643777	0.486678	KRTAP4-9, HRNR, KRTAP4-7, PRAM1, LMOD1, SRGN	693	133	20063	1.30606	1	0.999964	99.9989
UP_SEQ_FEATURE	repeat:19	3	0.321888	0.496713	KRTAP4-9, HRNR, KRTAP4-7	693	48	20063	1.80943	1	0.999969	99.9992
UP_SEQ_FEATURE	repeat:18	3	0.321888	0.507698	KRTAP4-9, HRNR, KRTAP4-7	693	49	20063	1.77251	1	0.999971	99.9995
UP_SEQ_FEATURE	repeat:17	3	0.321888	0.580075	KRTAP4-9, HRNR, KRTAP4-7	693	56	20063	1.55094	1	0.999993	100
UP_SEQ_FEATURE	repeat:16	3	0.321888	0.626801	KRTAP4-9, HRNR, KRTAP4-7	693	61	20063	1.42382	1	0.999998	100
UP_SEQ_FEATURE	repeat:9	4	0.429185	0.718766	KRTAP4-9, HRNR, KRTAP4-7, SRGN	693	107	20063	1.08228	1	1	100
UP_SEQ_FEATURE	repeat:15	3	0.321888	0.729245	KRTAP4-9, HRNR, KRTAP4-7	693	74	20063	1.17369	1	1	100
UP_SEQ_FEATURE	repeat:14	3	0.321888	0.767883	KRTAP4-9, HRNR, KRTAP4-7	693	80	20063	1.08566	1	1	100
UP_SEQ_FEATURE	repeat:13	3	0.321888	0.790898	KRTAP4-9, HRNR, KRTAP4-7	693	84	20063	1.03396	1	1	100
UP_SEQ_FEATURE	repeat:12	3	0.321888	0.801633	KRTAP4-9, HRNR, KRTAP4-7	693	86	20063	1.00992	1	1	100
UP_SEQ_FEATURE	repeat:10	3	0.321888	0.856314	KRTAP4-9, HRNR, KRTAP4-7	693	98	20063	0.886253	1	1	100
Annotation Cluster 86	Enrichment Score: 0.5483935715488898
Category	Term	Count	%	PValue	Genes	List Total	Pop Hits	Pop Total	Fold Enrichment	Bonferroni	Benjamini	FDR
UP_SEQ_FEATURE	domain:PDZ	7	0.751073	0.19559	MAGIX, PARD6B, SHROOM2, PDLIM7, PDLIM5, FRMPD4, ARHGAP23	693	113	20063	1.79342	1	0.991491	97.6258
INTERPRO	IPR001478:PDZ domain	8	0.858369	0.303421	MAGIX, PARD6B, SHROOM2, IL16, PDLIM7, PDLIM5, FRMPD4, ARHGAP23	653	155	18559	1.4669	1	0.989687	99.6893
SMART	SM00228:PDZ	8	0.858369	0.381441	MAGIX, PARD6B, SHROOM2, IL16, PDLIM7, PDLIM5, FRMPD4, ARHGAP23	401	149	10057	1.34657	1	0.979244	99.7988
Annotation Cluster 87	Enrichment Score: 0.538262910997216
Category	Term	Count	%	PValue	Genes	List Total	Pop Hits	Pop Total	Fold Enrichment	Bonferroni	Benjamini	FDR
INTERPRO	IPR013761:Sterile alpha motif/pointed domain	8	0.858369	0.118083	DGKD, ETS1, TFCP2L1, SCML1, TNK2, EPHA2, SAMD4A, PHC2	653	117	18559	1.94333	1	0.881894	86.5566
UP_SEQ_FEATURE	domain:SAM	5	0.536481	0.321411	DGKD, SCML1, EPHA2, SAMD4A, PHC2	693	83	20063	1.74403	1	0.998793	99.8724
INTERPRO	IPR001660:Sterile alpha motif domain	5	0.536481	0.421512	DGKD, SCML1, EPHA2, SAMD4A, PHC2	653	94	18559	1.51176	1	0.99725	99.984
SMART	SM00454:SAM	5	0.536481	0.439431	DGKD, SCML1, EPHA2, SAMD4A, PHC2	401	85	10057	1.47528	1	0.985658	99.9436
Annotation Cluster 88	Enrichment Score: 0.5341526454928766
Category	Term	Count	%	PValue	Genes	List Total	Pop Hits	Pop Total	Fold Enrichment	Bonferroni	Benjamini	FDR
GOTERM_BP_DIRECT	GO:0006813~potassium ion transport	7	0.751073	0.0809404	KCNJ15, CDKN1B, KCNJ6, KCNN1, KCNQ2, KCNMB1, KCNG2	618	82	16792	2.31952	1	0.763362	78.3355
GOTERM_BP_DIRECT	GO:0034765~regulation of ion transmembrane transport	8	0.858369	0.1144	KCNJ15, KCNJ6, CACNA1H, NEDD4L, KCNQ2, TPCN1, SCN10A, KCNG2	618	111	16792	1.95831	1	0.843555	88.9365
UP_KEYWORDS	Ion channel	18	1.93133	0.116556	KCNJ15, TRPM3, TRPM8, LRRC8A, GLRA1, KCNMB1, TPCN1, PKD1L3, TTYH3, KCTD10, KCNJ6, KCNN1, KCNE1, CACNA1H, GLRA4, KCNQ2, SCN10A, KCNG2	710	359	20581	1.4534	1	0.511002	82.0269
INTERPRO	IPR005821:Ion transport domain	7	0.751073	0.16947	TRPM3, TRPM8, CACNA1H, KCNQ2, TPCN1, SCN10A, KCNG2	653	106	18559	1.87687	1	0.934791	94.846
GOTERM_CC_DIRECT	GO:0008076~voltage-gated potassium channel complex	6	0.643777	0.217477	KCNJ6, KCNN1, KCNE1, KCNQ2, KCNMB1, KCNG2	665	88	18224	1.86849	1	0.754208	96.7782
UP_SEQ_FEATURE	region of interest:Segment H5 (pore-forming)	3	0.321888	0.251367	KCNN1, KCNQ2, KCNG2	693	28	20063	3.10189	1	0.996506	99.3095
UP_KEYWORDS	Voltage-gated channel	8	0.858369	0.259959	KCNJ15, KCNJ6, KCNE1, CACNA1H, KCNQ2, TPCN1, SCN10A, KCNG2	710	150	20581	1.54599	1	0.712559	98.4537
GOTERM_BP_DIRECT	GO:0086010~membrane depolarization during action potential	3	0.321888	0.274999	CACNA1H, TPCN1, SCN10A	618	28	16792	2.91123	1	0.978187	99.7054
INTERPRO	IPR027359:Voltage-dependent potassium channel, four helix bundle domain	4	0.429185	0.304581	CACNA1H, TPCN1, SCN10A, KCNG2	653	55	18559	2.06699	1	0.989354	99.6975
UP_SEQ_FEATURE	short sequence motif:Selectivity filter	4	0.429185	0.313905	KCNJ15, KCNJ6, KCNQ2, KCNG2	693	57	20063	2.03164	1	0.998699	99.8458
GOTERM_MF_DIRECT	GO:0005251~delayed rectifier potassium channel activity	3	0.321888	0.373215	KCNE1, KCNQ2, KCNG2	608	36	16881	2.31373	1	0.971181	99.9215
UP_KEYWORDS	Potassium transport	5	0.536481	0.569731	KCNJ15, KCNJ6, KCNE1, KCNQ2, KCNG2	710	116	20581	1.24945	1	0.931273	99.9992
UP_KEYWORDS	Ion transport	22	2.36052	0.628129	KCNJ15, TRPM3, TRPM8, LRRC8A, GLRA1, SLC20A2, SLC34A3, TPCN1, KCNMB1, PKD1L3, TTYH3, KCTD10, KCNJ6, KCNN1, LASP1, SLC22A4, KCNE1, CACNA1H, GLRA4, KCNQ2, SCN10A, KCNG2	710	642	20581	0.993335	1	0.948575	99.9999
UP_KEYWORDS	Potassium	5	0.536481	0.653287	KCNJ15, KCNJ6, KCNE1, KCNQ2, KCNG2	710	129	20581	1.12354	1	0.95515	100
GOTERM_BP_DIRECT	GO:0071805~potassium ion transmembrane transport	5	0.536481	0.654052	KCNN1, KCNE1, KCNQ2, KCNMB1, KCNG2	618	121	16792	1.12279	1	0.999945	100
UP_KEYWORDS	Potassium channel	3	0.321888	0.728604	KCNE1, KCNQ2, KCNG2	710	74	20581	1.17516	1	0.974102	100
Annotation Cluster 89	Enrichment Score: 0.4595297366811099
Category	Term	Count	%	PValue	Genes	List Total	Pop Hits	Pop Total	Fold Enrichment	Bonferroni	Benjamini	FDR
KEGG_PATHWAY	hsa05321:Inflammatory bowel disease (IBD)	5	0.536481	0.296262	JUN, SMAD3, IL13, IL1A, TGFB2	297	64	6879	1.8095	1	0.625791	98.911
BIOCARTA	h_inflamPathway:Cytokines and Inflammatory Response	4	0.429185	0.368152	CSF3, IL13, IL1A, TGFB2	122	29	1625	1.8372	1	0.927598	99.6554
GOTERM_BP_DIRECT	GO:0050714~positive regulation of protein secretion	3	0.321888	0.383449	IL13, IL1A, TGFB2	618	36	16792	2.26429	1	0.99452	99.9844
Annotation Cluster 90	Enrichment Score: 0.4353796084116362
Category	Term	Count	%	PValue	Genes	List Total	Pop Hits	Pop Total	Fold Enrichment	Bonferroni	Benjamini	FDR
GOTERM_BP_DIRECT	GO:0042113~B cell activation	4	0.429185	0.0891074	LOC102723996, LAT2, AKAP17A, ICOSLG	618	29	16792	3.7478	1	0.783014	81.571
GOTERM_BP_DIRECT	GO:0042110~T cell activation	4	0.429185	0.248387	LOC102723996, SMAD3, ICOSLG, CD7	618	47	16792	2.31247	1	0.970655	99.4339
GOTERM_BP_DIRECT	GO:0002250~adaptive immune response	6	0.643777	0.638022	LOC102723996, LAT2, VTCN1, TNFRSF13C, ICOSLG, CD7	618	148	16792	1.10155	1	0.999922	100
UP_KEYWORDS	Immunity	17	1.82403	0.654491	IRAK1, VTCN1, PRG2, TNFRSF13C, OAS2, IFIT3, LOC102723996, LAT2, ETS1, FCMR, MAP3K8, SCART1, IRF1, INPP5D, ICOSLG, GBP1, CD7	710	500	20581	0.985569	1	0.954537	100
UP_KEYWORDS	Adaptive immunity	6	0.643777	0.719979	LOC102723996, LAT2, VTCN1, TNFRSF13C, ICOSLG, CD7	710	174	20581	0.999563	1	0.973915	100
Annotation Cluster 91	Enrichment Score: 0.38589198140312975
Category	Term	Count	%	PValue	Genes	List Total	Pop Hits	Pop Total	Fold Enrichment	Bonferroni	Benjamini	FDR
INTERPRO	IPR005821:Ion transport domain	7	0.751073	0.16947	TRPM3, TRPM8, CACNA1H, KCNQ2, TPCN1, SCN10A, KCNG2	653	106	18559	1.87687	1	0.934791	94.846
UP_KEYWORDS	Calcium channel	4	0.429185	0.398329	TRPM3, CACNA1H, TPCN1, PKD1L3	710	66	20581	1.75681	1	0.836185	99.912
GOTERM_BP_DIRECT	GO:0070588~calcium ion transmembrane transport	5	0.536481	0.64111	TRPM3, TRPM8, CACNA1H, GAS6, PKD1L3	618	119	16792	1.14166	1	0.999926	100
UP_KEYWORDS	Calcium transport	4	0.429185	0.660945	TRPM3, CACNA1H, TPCN1, PKD1L3	710	98	20581	1.18316	1	0.955925	100
Annotation Cluster 92	Enrichment Score: 0.3609741577877302
Category	Term	Count	%	PValue	Genes	List Total	Pop Hits	Pop Total	Fold Enrichment	Bonferroni	Benjamini	FDR
KEGG_PATHWAY	hsa04152:AMPK signaling pathway	8	0.858369	0.278227	IRS2, CCND1, PFKL, SLC2A4, RAB11B, PFKP, PIK3R5, RPTOR	297	123	6879	1.50645	1	0.607178	98.492
KEGG_PATHWAY	hsa04930:Type II diabetes mellitus	4	0.429185	0.341395	IRS2, SLC2A4, HK2, PIK3R5	297	48	6879	1.93013	1	0.659895	99.5358
KEGG_PATHWAY	hsa04910:Insulin signaling pathway	7	0.751073	0.549184	IRS2, PPP1R3B, SLC2A4, FLOT1, HK2, PIK3R5, RPTOR	297	138	6879	1.17486	1	0.820512	99.9965
KEGG_PATHWAY	hsa04931:Insulin resistance	5	0.536481	0.689808	IRS2, PPP1R3B, SLC2A4, SLC2A1, PIK3R5	297	108	6879	1.0723	1	0.887319	100
Annotation Cluster 93	Enrichment Score: 0.336588812281305
Category	Term	Count	%	PValue	Genes	List Total	Pop Hits	Pop Total	Fold Enrichment	Bonferroni	Benjamini	FDR
UP_SEQ_FEATURE	domain:VWFA	4	0.429185	0.399086	COL21A1, CPNE7, ITGA11, ITGB1	693	66	20063	1.7546	1	0.999756	99.9842
INTERPRO	IPR002035:von Willebrand factor, type A	5	0.536481	0.445134	VWF, COL21A1, CPNE7, ITGA11, ITGB1	653	97	18559	1.46501	1	0.997892	99.9918
SMART	SM00327:VWA	4	0.429185	0.550398	VWF, COL21A1, CPNE7, ITGA11	401	72	10057	1.39332	1	0.995363	99.9967
Annotation Cluster 94	Enrichment Score: 0.33096491174526177
Category	Term	Count	%	PValue	Genes	List Total	Pop Hits	Pop Total	Fold Enrichment	Bonferroni	Benjamini	FDR
KEGG_PATHWAY	hsa04713:Circadian entrainment	8	0.858369	0.113944	FOS, KCNJ6, PER2, PER1, CACNA1H, PRKCG, RASD1, GNG7	297	95	6879	1.95045	1	0.382361	78.9081
KEGG_PATHWAY	hsa04727:GABAergic synapse	6	0.643777	0.302619	SLC38A5, PLCL1, KCNJ6, PRKCG, GAD1, GNG7	297	85	6879	1.63494	1	0.630818	99.031
KEGG_PATHWAY	hsa04725:Cholinergic synapse	7	0.751073	0.34356	FOS, KCNJ6, CHRM2, PRKCG, PIK3R5, KCNQ2, GNG7	297	111	6879	1.46064	1	0.658766	99.555
KEGG_PATHWAY	hsa04726:Serotonergic synapse	5	0.536481	0.710323	HTR1B, KCNJ6, CYP2D6, PRKCG, GNG7	297	111	6879	1.04332	1	0.897173	100
KEGG_PATHWAY	hsa05032:Morphine addiction	4	0.429185	0.757622	KCNJ6, GRK6, PRKCG, GNG7	297	91	6879	1.01809	1	0.918257	100
KEGG_PATHWAY	hsa04728:Dopaminergic synapse	5	0.536481	0.808003	FOS, KCNJ6, DRD4, PRKCG, GNG7	297	128	6879	0.904751	1	0.936102	100
KEGG_PATHWAY	hsa04723:Retrograde endocannabinoid signaling	3	0.321888	0.936123	KCNJ6, PRKCG, GNG7	297	101	6879	0.687969	1	0.986944	100
Annotation Cluster 95	Enrichment Score: 0.3105111915603163
Category	Term	Count	%	PValue	Genes	List Total	Pop Hits	Pop Total	Fold Enrichment	Bonferroni	Benjamini	FDR
UP_KEYWORDS	Metal-binding	138	14.8069	0.135457	PDP1, HRNR, PDLIM7, TNNC1, PDLIM5, RNF39, CYP2D7, SYT2, CYP2D6, MMP2, PLOD1, MAP3K8, CYGB, ZNF395, DDAH1, PLS3, A3GALT2, CAPNS2, RNF220, CYP1A1, PLD6, ROCK2, STK24, ACTN1, CYP1A2, LPCAT2, WEE1, RNF224, PRDM8, TGFB1I1, ZIM3, MYL7, MFNG, CYP1B1, ITGA11, OAS2, MYT1, TIMP3, ITGB1, MYL9, VDR, ARG2, DNMT3L, LHX4, ZNF598, TRAF5, KLF6, KLF7, HPCAL1, KLF9, SMAD7, KLF10, TGFBR1, SMAD3, NR4A1, ITGA3, CSRP1,…	710	3640	20581	1.09897	1	0.552337	86.6789
UP_KEYWORDS	Zinc	82	8.79828	0.512803	LIMA1, GLRA1, PDLIM7, RNF39, PDLIM5, MMP2, SMAP2, MOB3A, ZNF395, ZYX, DDAH1, GPC1, NT5E, DPEP1, PHC2, EGR1, ZFP36, EGR3, RNF220, EGR2, ZBTB21, EGR4, ROCK2, MMEL1, PLD6, FBLIM1, PRKCG, IRF2BP2, MMP14, ZSWIM4, RNF224, PRDM8, MYT1L, PDE9A, TGFB1I1, ZIM3, KDM6B, LIMS2, ADAMTS14, USP2, GLIS2, ADAMTS15, TIPARP, FHL2, MYT1, TRIM10, TIMP3, GCH1, HIC1, CPN1, ZFP36L2, VDR, DGKE, DGKD, DNMT3L, LHX4, ZNF598,…	710	2348	20581	1.01233	1	0.909578	99.9953
GOTERM_MF_DIRECT	GO:0046872~metal ion binding	68	7.29614	0.840267	PDP1, NRP1, SMAP2, MOB3A, ZNF395, DDAH1, CDK15, NT5E, DPEP1, A3GALT2, EGR1, ZFP36, EGR3, EGR2, ZBTB21, PFKL, EGR4, STK24, ROCK2, MMEL1, PLD6, PFKP, IRF2BP2, PRDM8, CHSY1, PDE9A, ZIM3, KDM6B, MFNG, USP2, GLIS2, TIPARP, ITGA11, OAS2, KIT, ITGB1, TIMP3, HIC1, ZFP36L2, NPTX1, DGKE, DGKD, ARG2, DNMT3L, MUS81, ZNF598, TGM5, KLF6, KLF7, KLF9, ZFP57, SMAD7, TGFBR1, KLF10, NADK, ITGA3, SIRT7, SNAI2, ZNF62…	608	2069	16881	0.912521	1	0.999962	100
UP_KEYWORDS	Zinc-finger	48	5.15021	0.981261	RNF39, GLIS2, TIPARP, FHL2, MYT1, TRIM10, HIC1, VDR, ZFP36L2, SMAP2, DGKE, DGKD, DNMT3L, ZNF598, ZNF395, TRAF5, PHC2, ZFP36, EGR1, KLF6, KLF7, EGR3, ZBTB21, EGR2, RNF220, KLF9, ZFP57, EGR4, ROCK2, PLD6, KLF10, NR4A1, PRKCG, IRF2BP2, NR4A3, SNAI2, ZSWIM4, ZNF628, RNF224, TRIM55, PLEKHF1, PRDM8, MYT1L, CDKN1A, ZNF860, IRF2BPL, KLF2, ZIM3	710	1781	20581	0.781242	1	0.999641	100
Annotation Cluster 96	Enrichment Score: 0.3093569568432039
Category	Term	Count	%	PValue	Genes	List Total	Pop Hits	Pop Total	Fold Enrichment	Bonferroni	Benjamini	FDR
INTERPRO	IPR000008:C2 calcium-dependent membrane targeting	8	0.858369	0.360293	PLCL1, C2CD2, FER1L4, SYT2, CPNE7, FER1L6, PRKCG, NEDD4L	653	165	18559	1.37799	1	0.99432	99.9203
SMART	SM00239:C2	7	0.751073	0.393195	PLCL1, FER1L4, SYT2, CPNE7, FER1L6, PRKCG, NEDD4L	401	127	10057	1.38235	1	0.979752	99.843
UP_SEQ_FEATURE	domain:C2	4	0.429185	0.541094	PLCL1, C2CD2, PRKCG, NEDD4L	693	82	20063	1.41224	1	0.999987	99.9998
UP_SEQ_FEATURE	domain:C2 1	3	0.321888	0.608611	SYT2, CPNE7, FER1L6	693	59	20063	1.47208	1	0.999996	100
UP_SEQ_FEATURE	domain:C2 2	3	0.321888	0.608611	SYT2, CPNE7, FER1L6	693	59	20063	1.47208	1	0.999996	100
Annotation Cluster 97	Enrichment Score: 0.29157441024539293
Category	Term	Count	%	PValue	Genes	List Total	Pop Hits	Pop Total	Fold Enrichment	Bonferroni	Benjamini	FDR
GOTERM_BP_DIRECT	GO:0035023~regulation of Rho protein signal transduction	6	0.643777	0.177086	FLOT1, ARHGEF16, PLEKHG4B, EPS8L2, DNMBP, ARHGDIB	618	81	16792	2.01271	1	0.929822	97.075
GOTERM_MF_DIRECT	GO:0005089~Rho guanyl-nucleotide exchange factor activity	4	0.429185	0.526858	ARHGEF16, PLEKHG4B, EPS8L2, DNMBP	608	77	16881	1.44233	1	0.992685	99.9989
UP_SEQ_FEATURE	domain:DH	3	0.321888	0.685288	ARHGEF16, PLEKHG4B, DNMBP	693	68	20063	1.27725	1	1	100
INTERPRO	IPR000219:Dbl homology (DH) domain	3	0.321888	0.717605	ARHGEF16, PLEKHG4B, DNMBP	653	71	18559	1.20089	1	0.999977	100
SMART	SM00325:RhoGEF	3	0.321888	0.759434	ARHGEF16, PLEKHG4B, DNMBP	401	68	10057	1.10646	1	0.999444	100
Annotation Cluster 98	Enrichment Score: 0.2845102569218843
Category	Term	Count	%	PValue	Genes	List Total	Pop Hits	Pop Total	Fold Enrichment	Bonferroni	Benjamini	FDR
GOTERM_BP_DIRECT	GO:0006812~cation transport	3	0.321888	0.302507	TRPM3, TRPM8, PKD1L3	618	30	16792	2.71715	1	0.984404	99.8539
GOTERM_BP_DIRECT	GO:0070588~calcium ion transmembrane transport	5	0.536481	0.64111	TRPM3, TRPM8, CACNA1H, GAS6, PKD1L3	618	119	16792	1.14166	1	0.999926	100
GOTERM_MF_DIRECT	GO:0005262~calcium channel activity	3	0.321888	0.722439	TRPM3, TRPM8, PKD1L3	608	70	16881	1.18992	1	0.999335	100
Annotation Cluster 99	Enrichment Score: 0.2802985362637983
Category	Term	Count	%	PValue	Genes	List Total	Pop Hits	Pop Total	Fold Enrichment	Bonferroni	Benjamini	FDR
GOTERM_BP_DIRECT	GO:0060337~type I interferon signaling pathway	5	0.536481	0.208393	EGR1, IFIT3, IRF1, OAS2, GBP2	618	64	16792	2.12278	1	0.952845	98.5516
GOTERM_BP_DIRECT	GO:0060333~interferon-gamma-mediated signaling pathway	5	0.536481	0.264074	MT2A, IRF1, OAS2, GBP2, GBP1	618	71	16792	1.91349	1	0.974998	99.6137
UP_KEYWORDS	Antiviral defense	4	0.429185	0.767269	IFIT3, IRF1, OAS2, GBP1	710	116	20581	0.999563	1	0.980539	100
GOTERM_BP_DIRECT	GO:0051607~defense response to virus	4	0.429185	0.944794	IFIT3, IRF1, OAS2, GBP1	618	165	16792	0.658704	1	1	100
UP_KEYWORDS	Innate immunity	4	0.429185	0.994522	IFIT3, IRAK1, IRF1, OAS2	710	261	20581	0.44425	1	0.999958	100
Annotation Cluster 100	Enrichment Score: 0.27416202340206436
Category	Term	Count	%	PValue	Genes	List Total	Pop Hits	Pop Total	Fold Enrichment	Bonferroni	Benjamini	FDR
UP_SEQ_FEATURE	region of interest:Ligand-binding	3	0.321888	0.277209	VDR, NR4A1, NR4A3	693	30	20063	2.89509	1	0.997892	99.6225
UP_SEQ_FEATURE	zinc finger region:NR C4-type	3	0.321888	0.46284	VDR, NR4A1, NR4A3	693	45	20063	1.93006	1	0.999937	99.9977
UP_SEQ_FEATURE	DNA-binding region:Nuclear receptor	3	0.321888	0.46284	VDR, NR4A1, NR4A3	693	45	20063	1.93006	1	0.999937	99.9977
INTERPRO	IPR001628:Zinc finger, nuclear hormone receptor-type	3	0.321888	0.484006	VDR, NR4A1, NR4A3	653	46	18559	1.85355	1	0.998877	99.9974
INTERPRO	IPR001723:Steroid hormone receptor	3	0.321888	0.495378	VDR, NR4A1, NR4A3	653	47	18559	1.81411	1	0.999046	99.9982
INTERPRO	IPR000536:Nuclear hormone receptor, ligand-binding, core	3	0.321888	0.506589	VDR, NR4A1, NR4A3	653	48	18559	1.77632	1	0.999134	99.9987
SMART	SM00399:ZnF_C4	3	0.321888	0.551392	VDR, NR4A1, NR4A3	401	46	10057	1.63564	1	0.994715	99.9968
SMART	SM00430:HOLI	3	0.321888	0.574659	VDR, NR4A1, NR4A3	401	48	10057	1.56749	1	0.995031	99.9984
GOTERM_MF_DIRECT	GO:0003707~steroid hormone receptor activity	3	0.321888	0.603103	VDR, NR4A1, NR4A3	608	56	16881	1.4874	1	0.99677	99.9999
INTERPRO	IPR013088:Zinc finger, NHR/GATA-type	3	0.321888	0.609429	VDR, NR4A1, NR4A3	653	58	18559	1.47006	1	0.999801	100
GOTERM_BP_DIRECT	GO:0043401~steroid hormone mediated signaling pathway	3	0.321888	0.624694	VDR, NR4A1, NR4A3	618	57	16792	1.43008	1	0.9999	100
GOTERM_BP_DIRECT	GO:0006367~transcription initiation from RNA polymerase II promoter	3	0.321888	0.977445	VDR, NR4A1, NR4A3	618	152	16792	0.53628	1	1	100
Annotation Cluster 101	Enrichment Score: 0.25122297116999553
Category	Term	Count	%	PValue	Genes	List Total	Pop Hits	Pop Total	Fold Enrichment	Bonferroni	Benjamini	FDR
GOTERM_BP_DIRECT	GO:0016042~lipid catabolic process	5	0.536481	0.380895	PLCL1, NCEH1, PLD6, ABHD4, PLA2G6	618	85	16792	1.59832	1	0.99437	99.9832
UP_KEYWORDS	Lipid degradation	5	0.536481	0.49845	PLCL1, NCEH1, PLD6, ABHD4, PLA2G6	710	106	20581	1.36733	1	0.902377	99.9929
GOTERM_BP_DIRECT	GO:0006629~lipid metabolic process	7	0.751073	0.519479	PLCL1, LDLR, LRP10, TPRA1, CPNE7, ABHD4, PLA2G6	618	157	16792	1.21147	1	0.999241	99.9998
GOTERM_MF_DIRECT	GO:0016787~hydrolase activity	7	0.751073	0.688042	NCEH1, ABHD4, SYNJ2, PLA2G6, INPP5D, NT5E, ABHD17C	608	191	16881	1.01756	1	0.998767	100
UP_KEYWORDS	Lipid metabolism	13	1.39485	0.817099	ACOX2, EBP, NCEH1, LDLR, PLD6, CYP2D6, ABHD4, CYP1A2, LPCAT2, AWAT2, PLCL1, PTGES, PLA2G6	710	433	20581	0.870289	1	0.984637	100
Annotation Cluster 102	Enrichment Score: 0.24044287725747523
Category	Term	Count	%	PValue	Genes	List Total	Pop Hits	Pop Total	Fold Enrichment	Bonferroni	Benjamini	FDR
INTERPRO	IPR024079:Metallopeptidase, catalytic domain	5	0.536481	0.317488	ADAMTS14, MMEL1, ADAMTS15, MMP14, MMP2	653	81	18559	1.75439	1	0.990623	99.7757
GOTERM_BP_DIRECT	GO:0030574~collagen catabolic process	4	0.429185	0.419478	ADAMTS14, COL15A1, MMP14, MMP2	618	64	16792	1.69822	1	0.996655	99.9948
UP_KEYWORDS	Metalloprotease	7	0.751073	0.426269	ADAMTS14, MMEL1, ADAMTS15, MMP14, MMP2, DPEP1, CPN1	710	152	20581	1.33494	1	0.851481	99.9545
UP_SEQ_FEATURE	short sequence motif:Cysteine switch	3	0.321888	0.46284	ADAMTS15, MMP14, MMP2	693	45	20063	1.93006	1	0.999937	99.9977
GOTERM_MF_DIRECT	GO:0004222~metalloendopeptidase activity	5	0.536481	0.583204	ADAMTS14, MMEL1, ADAMTS15, MMP14, MMP2	608	113	16881	1.22853	1	0.99581	99.9998
UP_SEQ_FEATURE	metal ion-binding site:Zinc; catalytic	5	0.536481	0.654255	ADAMTS14, MMEL1, ADAMTS15, MMP14, CPN1	693	129	20063	1.12213	1	0.999999	100
UP_KEYWORDS	Zymogen	7	0.751073	0.750426	ADAMTS14, ADAMTS15, GGT3P, MMP14, PCSK6, MMP2, PLAU	710	214	20581	0.948183	1	0.978336	100
GOTERM_BP_DIRECT	GO:0006508~proteolysis	14	1.50215	0.928017	CFLAR, CAPNS2, ADAMTS14, MMEL1, ADAMTS15, GGT3P, MMP14, CAPN2, MMP2, APEH, CHMP1A, PDCD6, PLAU, DPEP1	618	500	16792	0.760803	1	1	100
UP_KEYWORDS	Protease	12	1.28755	0.98182	ADAMTS14, MMEL1, USP2, ADAMTS15, GGT3P, MMP14, CAPN2, PCSK6, MMP2, DPEP1, PLAU, CPN1	710	544	20581	0.639426	1	0.999648	100
Annotation Cluster 103	Enrichment Score: 0.23065337585095516
Category	Term	Count	%	PValue	Genes	List Total	Pop Hits	Pop Total	Fold Enrichment	Bonferroni	Benjamini	FDR
UP_KEYWORDS	Prenylation	9	0.965665	0.223782	RHOA, LMNA, RAB11B, RAB38, RASD1, GBP2, RAB33A, GNG7, GBP1	710	168	20581	1.55289	1	0.691805	97.0053
UP_SEQ_FEATURE	lipid moiety-binding region:S-geranylgeranyl cysteine	6	0.643777	0.316497	RHOA, RAB11B, RAB38, GBP2, RAB33A, GNG7	693	108	20063	1.60839	1	0.998709	99.8555
GOTERM_MF_DIRECT	GO:0003924~GTPase activity	10	1.07296	0.479742	RERG, RHOA, RAB11B, RAB38, ARL4C, RASD1, GBP2, RAB33A, GBP1, ARHGDIB	608	234	16881	1.18653	1	0.988693	99.9955
INTERPRO	IPR005225:Small GTP-binding protein domain	7	0.751073	0.535888	RERG, RHOA, RAB11B, RAB38, ARL4C, RASD1, RAB33A	653	167	18559	1.1913	1	0.99946	99.9995
INTERPRO	IPR001806:Small GTPase superfamily	6	0.643777	0.542206	RERG, RHOA, RAB11B, RAB38, RASD1, RAB33A	653	139	18559	1.22681	1	0.999459	99.9996
UP_SEQ_FEATURE	short sequence motif:Effector region	4	0.429185	0.681653	RHOA, RAB11B, RAB38, RASD1	693	101	20063	1.14657	1	1	100
GOTERM_BP_DIRECT	GO:0007264~small GTPase mediated signal transduction	9	0.965665	0.686826	RERG, DOCK2, RHOA, RAB11B, TNK2, RAB38, ARL4C, RASD1, RAB33A	618	246	16792	0.99408	1	0.999973	100
UP_KEYWORDS	GTP-binding	10	1.07296	0.839396	RERG, RHOA, RAB11B, RAB38, ARL4C, RASD1, GBP2, RAB33A, GBP1, GCH1	710	343	20581	0.845111	1	0.988513	100
UP_SEQ_FEATURE	nucleotide phosphate-binding region:GTP	9	0.965665	0.8425	RERG, RHOA, RAB11B, RAB38, ARL4C, RASD1, GBP2, RAB33A, GBP1	693	310	20063	0.840511	1	1	100
GOTERM_MF_DIRECT	GO:0005525~GTP binding	11	1.18026	0.888353	RERG, RHOA, RAB11B, RAB38, EHD1, ARL4C, RASD1, GBP2, RAB33A, GBP1, GCH1	608	384	16881	0.795346	1	0.999993	100
INTERPRO	IPR027417:P-loop containing nucleoside triphosphate hydrolase	16	1.71674	0.999631	KIF23, ABCA7, MYH9, RAB33A, CARD10, RERG, MYO16, RAB11B, MYH11, RHOA, RAB38, EHD1, ARL4C, RASD1, GBP2, GBP1	653	879	18559	0.517336	1	1	100
Annotation Cluster 104	Enrichment Score: 0.22982969907401202
Category	Term	Count	%	PValue	Genes	List Total	Pop Hits	Pop Total	Fold Enrichment	Bonferroni	Benjamini	FDR
UP_SEQ_FEATURE	domain:AGC-kinase C-terminal	3	0.321888	0.580075	ROCK2, GRK6, PRKCG	693	56	20063	1.55094	1	0.999993	100
INTERPRO	IPR000961:AGC-kinase, C-terminal	3	0.321888	0.590237	ROCK2, GRK6, PRKCG	653	56	18559	1.52256	1	0.999732	99.9999
SMART	SM00133:S_TK_X	3	0.321888	0.597036	ROCK2, GRK6, PRKCG	401	50	10057	1.50479	1	0.995909	99.9992
Annotation Cluster 105	Enrichment Score: 0.20429042011230253
Category	Term	Count	%	PValue	Genes	List Total	Pop Hits	Pop Total	Fold Enrichment	Bonferroni	Benjamini	FDR
UP_SEQ_FEATURE	domain:Ig-like C2-type 3	7	0.751073	0.280492	KIR3DS1, CD22, LRIG1, KIR2DL1, KIT, PALLD, KIR2DL2	693	128	20063	1.58325	1	0.997949	99.6509
UP_SEQ_FEATURE	domain:Ig-like C2-type 5	3	0.321888	0.570229	CD22, KIT, PALLD	693	55	20063	1.57914	1	0.999992	100
INTERPRO	IPR013098:Immunoglobulin I-set	5	0.536481	0.734433	ALPK2, MYBPH, LRIG1, NEXN, PALLD	653	141	18559	1.00784	1	0.999985	100
UP_SEQ_FEATURE	domain:Ig-like C2-type 4	3	0.321888	0.742695	CD22, KIT, PALLD	693	76	20063	1.1428	1	1	100
INTERPRO	IPR003598:Immunoglobulin subtype 2	8	0.858369	0.779405	VSIG1, ALPK2, MYBPH, NPTN, CD22, LRIG1, KIT, PALLD	653	250	18559	0.909476	1	0.999995	100
SMART	SM00408:IGc2	8	0.858369	0.874503	VSIG1, ALPK2, MYBPH, NPTN, CD22, LRIG1, KIT, PALLD	401	250	10057	0.802554	1	0.999965	100
Annotation Cluster 106	Enrichment Score: 0.19121542737145253
Category	Term	Count	%	PValue	Genes	List Total	Pop Hits	Pop Total	Fold Enrichment	Bonferroni	Benjamini	FDR
UP_SEQ_FEATURE	repeat:ANK 5	7	0.751073	0.365685	ILK, MYO16, PLA2G6, ASB2, RIPK4, ASB5, KANK1	693	142	20063	1.42716	1	0.999571	99.96
UP_SEQ_FEATURE	repeat:ANK 7	4	0.429185	0.370883	MYO16, PLA2G6, ASB2, RIPK4	693	63	20063	1.83815	1	0.999574	99.9652
UP_SEQ_FEATURE	repeat:ANK 6	5	0.536481	0.446632	MYO16, PLA2G6, ASB2, RIPK4, ASB5	693	99	20063	1.46217	1	0.999907	99.9962
UP_SEQ_FEATURE	repeat:ANK 4	7	0.751073	0.535239	ILK, MYO16, PLA2G6, ASB2, RIPK4, ASB5, KANK1	693	170	20063	1.1921	1	0.999986	99.9998
UP_SEQ_FEATURE	repeat:ANK 3	7	0.751073	0.722737	ILK, MYO16, PLA2G6, ASB2, RIPK4, ASB5, KANK1	693	207	20063	0.979017	1	1	100
INTERPRO	IPR002110:Ankyrin repeat	8	0.858369	0.796161	ILK, MYO16, PLA2G6, ASB2, RIPK4, ASB5, KANK1, ANKRD66	653	255	18559	0.891643	1	0.999997	100
UP_KEYWORDS	ANK repeat	8	0.858369	0.808224	ILK, MYO16, PLA2G6, ASB2, RIPK4, ASB5, KANK1, ANKRD66	710	264	20581	0.878404	1	0.983188	100
INTERPRO	IPR020683:Ankyrin repeat-containing domain	8	0.858369	0.826755	ILK, MYO16, PLA2G6, ASB2, RIPK4, ASB5, KANK1, ANKRD66	653	265	18559	0.857996	1	0.999999	100
UP_SEQ_FEATURE	repeat:ANK 1	7	0.751073	0.850214	ILK, MYO16, PLA2G6, ASB2, RIPK4, ASB5, KANK1	693	244	20063	0.83056	1	1	100
UP_SEQ_FEATURE	repeat:ANK 2	7	0.751073	0.852861	ILK, MYO16, PLA2G6, ASB2, RIPK4, ASB5, KANK1	693	245	20063	0.82717	1	1	100
SMART	SM00248:ANK	8	0.858369	0.871954	ILK, MYO16, PLA2G6, ASB2, RIPK4, ASB5, KANK1, ANKRD66	401	249	10057	0.805777	1	0.999968	100
Annotation Cluster 107	Enrichment Score: 0.18833297333806343
Category	Term	Count	%	PValue	Genes	List Total	Pop Hits	Pop Total	Fold Enrichment	Bonferroni	Benjamini	FDR
UP_KEYWORDS	Chloride channel	3	0.321888	0.528521	TTYH3, GLRA1, GLRA4	710	51	20581	1.70514	1	0.915376	99.997
GOTERM_CC_DIRECT	GO:0034707~chloride channel complex	3	0.321888	0.537461	TTYH3, GLRA1, GLRA4	665	49	18224	1.67783	1	0.960893	99.998
UP_KEYWORDS	Chloride	3	0.321888	0.721653	TTYH3, GLRA1, GLRA4	710	73	20581	1.19126	1	0.973649	100
GOTERM_BP_DIRECT	GO:1902476~chloride transmembrane transport	3	0.321888	0.860856	TTYH3, GLRA1, GLRA4	618	93	16792	0.876501	1	1	100
Annotation Cluster 108	Enrichment Score: 0.18033703126379588
Category	Term	Count	%	PValue	Genes	List Total	Pop Hits	Pop Total	Fold Enrichment	Bonferroni	Benjamini	FDR
GOTERM_CC_DIRECT	GO:0031463~Cul3-RING ubiquitin ligase complex	4	0.429185	0.443325	KCTD10, KLHL36, KLHL30, TNFAIP1	665	67	18224	1.63609	1	0.933574	99.9727
INTERPRO	IPR000210:BTB/POZ-like	8	0.858369	0.446672	KCTD10, KLHL36, ZBTB21, BTBD19, KLHL30, TNFAIP1, HIC1, KCNG2	653	180	18559	1.26316	1	0.997828	99.9921
INTERPRO	IPR011333:BTB/POZ fold	8	0.858369	0.503212	KCTD10, KLHL36, ZBTB21, BTBD19, KLHL30, TNFAIP1, HIC1, KCNG2	653	190	18559	1.19668	1	0.999131	99.9986
INTERPRO	IPR003131:Potassium channel tetramerisation-type BTB domain	3	0.321888	0.539232	KCTD10, TNFAIP1, KCNG2	653	51	18559	1.67183	1	0.999462	99.9996
SMART	SM00225:BTB	8	0.858369	0.554626	KCTD10, KLHL36, ZBTB21, BTBD19, KLHL30, TNFAIP1, HIC1, KCNG2	401	176	10057	1.13999	1	0.994207	99.9971
UP_SEQ_FEATURE	domain:BTB	6	0.643777	0.55726	KCTD10, KLHL36, ZBTB21, KLHL30, TNFAIP1, HIC1	693	144	20063	1.20629	1	0.999989	99.9999
INTERPRO	IPR011705:BTB/Kelch-associated	3	0.321888	0.64574	KLHL36, BTBD19, KLHL30	653	62	18559	1.37522	1	0.999897	100
SMART	SM00875:SM00875	3	0.321888	0.695645	KLHL36, BTBD19, KLHL30	401	60	10057	1.25399	1	0.998763	100
GOTERM_BP_DIRECT	GO:0016567~protein ubiquitination	9	0.965665	0.955686	KCTD10, KLHL36, RNF220, KLHL30, NEDD4L, NFE2L2, ASB5, TRAF5, TNFAIP1	618	359	16792	0.68118	1	1	100
GOTERM_MF_DIRECT	GO:0004842~ubiquitin-protein transferase activity	7	0.751073	0.979976	KCTD10, KLHL36, RNF220, KLHL30, NEDD4L, TRAF5, TNFAIP1	608	329	16881	0.59074	1	1	100
GOTERM_BP_DIRECT	GO:0043161~proteasome-mediated ubiquitin-dependent protein catabolic process	4	0.429185	0.981185	KCTD10, NEDD4L, NFE2L2, TNFAIP1	618	203	16792	0.535399	1	1	100
UP_KEYWORDS	Ubl conjugation pathway	10	1.07296	0.999846	KCTD10, KLHL36, RNF220, EGR2, MAP1LC3A, USP2, ASB2, NEDD4L, ASB5, TNFAIP1	710	680	20581	0.426284	1	1	100
Annotation Cluster 109	Enrichment Score: 0.15666657332175235
Category	Term	Count	%	PValue	Genes	List Total	Pop Hits	Pop Total	Fold Enrichment	Bonferroni	Benjamini	FDR
GOTERM_BP_DIRECT	GO:0035725~sodium ion transmembrane transport	4	0.429185	0.505523	SHROOM2, SLC20A2, SLC34A3, SCN10A	618	73	16792	1.48885	1	0.999099	99.9997
UP_KEYWORDS	Symport	4	0.429185	0.75167	SLC16A6, SLC20A2, SLC22A4, SLC34A3	710	113	20581	1.0261	1	0.978033	100
UP_KEYWORDS	Sodium transport	4	0.429185	0.772288	SLC20A2, SLC22A4, SLC34A3, SCN10A	710	117	20581	0.99102	1	0.981129	100
UP_KEYWORDS	Sodium	4	0.429185	0.804982	SLC20A2, SLC22A4, SLC34A3, SCN10A	710	124	20581	0.935075	1	0.983384	100
Annotation Cluster 110	Enrichment Score: 0.10653715858966556
Category	Term	Count	%	PValue	Genes	List Total	Pop Hits	Pop Total	Fold Enrichment	Bonferroni	Benjamini	FDR
UP_KEYWORDS	Antimicrobial	4	0.429185	0.723824	BPIFA2, CCL20, PRG2, CHI3L1	710	108	20581	1.0736	1	0.973521	100
GOTERM_BP_DIRECT	GO:0042742~defense response to bacterium	5	0.536481	0.784556	BPIFA2, CCL20, PRG2, ANXA3, MUC5B	618	145	16792	0.936949	1	0.999998	100
UP_KEYWORDS	Antibiotic	3	0.321888	0.84359	BPIFA2, CCL20, PRG2	710	95	20581	0.915389	1	0.988916	100
Annotation Cluster 111	Enrichment Score: 0.10648151521715767
Category	Term	Count	%	PValue	Genes	List Total	Pop Hits	Pop Total	Fold Enrichment	Bonferroni	Benjamini	FDR
INTERPRO	IPR016186:C-type lectin-like	4	0.429185	0.71254	CLEC18C, PRG2, COL15A1, PKD1L3	653	104	18559	1.09312	1	0.999975	100
INTERPRO	IPR016187:C-type lectin fold	4	0.429185	0.758271	CLEC18C, PRG2, COL15A1, PKD1L3	653	112	18559	1.01504	1	0.999991	100
UP_SEQ_FEATURE	domain:C-type lectin	3	0.321888	0.779653	CLEC18C, PRG2, PKD1L3	693	82	20063	1.05918	1	1	100
INTERPRO	IPR001304:C-type lectin	3	0.321888	0.824861	CLEC18C, PRG2, PKD1L3	653	89	18559	0.958016	1	0.999999	100
UP_KEYWORDS	Lectin	5	0.536481	0.84465	CLEC18C, PRG2, CHI3L1, CD22, PKD1L3	710	171	20581	0.847583	1	0.988781	100
Annotation Cluster 112	Enrichment Score: 0.09944659881820198
Category	Term	Count	%	PValue	Genes	List Total	Pop Hits	Pop Total	Fold Enrichment	Bonferroni	Benjamini	FDR
UP_SEQ_FEATURE	domain:Fibronectin type-III 1	5	0.536481	0.683322	UMODL1, TNC, MYBPH, ASTN1, EPHA2	693	134	20063	1.08026	1	1	100
INTERPRO	IPR003961:Fibronectin, type III	7	0.751073	0.738968	VASN, UMODL1, F3, TNC, MYBPH, ASTN1, EPHA2	653	207	18559	0.961101	1	0.999986	100
UP_SEQ_FEATURE	domain:Fibronectin type-III 2	4	0.429185	0.841752	UMODL1, TNC, MYBPH, EPHA2	693	133	20063	0.870705	1	1	100
SMART	SM00060:FN3	4	0.429185	0.941408	UMODL1, TNC, MYBPH, EPHA2	401	150	10057	0.668795	1	0.999998	100
Annotation Cluster 113	Enrichment Score: 0.09758498828379246
Category	Term	Count	%	PValue	Genes	List Total	Pop Hits	Pop Total	Fold Enrichment	Bonferroni	Benjamini	FDR
UP_KEYWORDS	Protease inhibitor	5	0.536481	0.622474	HMSD, SPINT2, SERPINE1, TIMP3, NGF	710	124	20581	1.16884	1	0.948651	99.9999
UP_KEYWORDS	Serine protease inhibitor	3	0.321888	0.80106	HMSD, SPINT2, SERPINE1	710	86	20581	1.01119	1	0.982996	100
GOTERM_MF_DIRECT	GO:0004867~serine-type endopeptidase inhibitor activity	3	0.321888	0.868385	HMSD, SPINT2, SERPINE1	608	97	16881	0.858705	1	0.999984	100
GOTERM_BP_DIRECT	GO:0010951~negative regulation of endopeptidase activity	3	0.321888	0.940073	HMSD, SPINT2, SERPINE1	618	121	16792	0.673674	1	1	100
Annotation Cluster 114	Enrichment Score: 0.08370301054166182
Category	Term	Count	%	PValue	Genes	List Total	Pop Hits	Pop Total	Fold Enrichment	Bonferroni	Benjamini	FDR
GOTERM_MF_DIRECT	GO:0050660~flavin adenine dinucleotide binding	3	0.321888	0.675487	ACOX2, AIFM2, AIFM1	608	64	16881	1.30148	1	0.998663	100
UP_KEYWORDS	FAD	3	0.321888	0.896484	ACOX2, AIFM2, AIFM1	710	110	20581	0.790563	1	0.994163	100
UP_KEYWORDS	Flavoprotein	3	0.321888	0.926257	ACOX2, AIFM2, AIFM1	710	122	20581	0.712803	1	0.996346	100
Annotation Cluster 115	Enrichment Score: 0.07246970911036323
Category	Term	Count	%	PValue	Genes	List Total	Pop Hits	Pop Total	Fold Enrichment	Bonferroni	Benjamini	FDR
INTERPRO	IPR017970:Homeobox, conserved site	7	0.751073	0.661243	DLX2, EMX1, POU2F3, IRX1, LHX4, NKX2-5, DRGX	653	190	18559	1.04709	1	0.999913	100
INTERPRO	IPR020479:Homeodomain, metazoa	3	0.321888	0.838686	DLX2, EMX1, NKX2-5	653	92	18559	0.926776	1	0.999999	100
INTERPRO	IPR009057:Homeodomain-like	10	1.07296	0.838849	DLX2, SSH1, EMX1, POU2F3, PAX8, IRX1, LHX4, NKX2-5, ELMSAN1, DRGX	653	336	18559	0.845867	1	0.999999	100
INTERPRO	IPR001356:Homeodomain	7	0.751073	0.889887	DLX2, EMX1, POU2F3, IRX1, LHX4, NKX2-5, DRGX	653	256	18559	0.77714	1	1	100
UP_KEYWORDS	Homeobox	7	0.751073	0.891579	DLX2, EMX1, POU2F3, IRX1, LHX4, NKX2-5, DRGX	710	262	20581	0.77447	1	0.993899	100
UP_SEQ_FEATURE	DNA-binding region:Homeobox	5	0.536481	0.899245	DLX2, EMX1, POU2F3, LHX4, NKX2-5	693	191	20063	0.757878	1	1	100
SMART	SM00389:HOX	7	0.751073	0.936904	DLX2, EMX1, POU2F3, IRX1, LHX4, NKX2-5, DRGX	401	250	10057	0.702234	1	0.999998	100
Annotation Cluster 116	Enrichment Score: 0.05536324272608184
Category	Term	Count	%	PValue	Genes	List Total	Pop Hits	Pop Total	Fold Enrichment	Bonferroni	Benjamini	FDR
UP_SEQ_FEATURE	repeat:WD 7	6	0.643777	0.599568	DAW1, WDR87, TLE3, THOC6, WDR1, RPTOR	693	151	20063	1.15037	1	0.999996	100
UP_SEQ_FEATURE	repeat:WD 6	6	0.643777	0.810221	DAW1, WDR87, TLE3, THOC6, WDR1, RPTOR	693	196	20063	0.886253	1	1	100
INTERPRO	IPR019775:WD40 repeat, conserved site	5	0.536481	0.83924	CORO1C, DAW1, TLE3, THOC6, WDR1	653	166	18559	0.856058	1	0.999999	100
UP_SEQ_FEATURE	repeat:WD 4	7	0.751073	0.877278	CORO1C, DAW1, WDR87, TLE3, THOC6, WDR1, RPTOR	693	255	20063	0.794732	1	1	100
UP_SEQ_FEATURE	repeat:WD 3	7	0.751073	0.905677	CORO1C, DAW1, WDR87, TLE3, THOC6, WDR1, RPTOR	693	269	20063	0.75337	1	1	100
INTERPRO	IPR001680:WD40 repeat	7	0.751073	0.912788	CORO1C, DAW1, WDR87, TLE3, THOC6, WDR1, RPTOR	653	268	18559	0.742343	1	1	100
UP_SEQ_FEATURE	repeat:WD 5	6	0.643777	0.914993	DAW1, WDR87, TLE3, THOC6, WDR1, RPTOR	693	237	20063	0.732935	1	1	100
UP_SEQ_FEATURE	repeat:WD 1	7	0.751073	0.920782	CORO1C, DAW1, WDR87, TLE3, THOC6, WDR1, RPTOR	693	278	20063	0.72898	1	1	100
UP_SEQ_FEATURE	repeat:WD 2	7	0.751073	0.920782	CORO1C, DAW1, WDR87, TLE3, THOC6, WDR1, RPTOR	693	278	20063	0.72898	1	1	100
UP_KEYWORDS	WD repeat	7	0.751073	0.924779	CORO1C, DAW1, WDR87, TLE3, THOC6, WDR1, RPTOR	710	281	20581	0.722104	1	0.996306	100
SMART	SM00320:WD40	7	0.751073	0.95805	CORO1C, DAW1, WDR87, TLE3, THOC6, WDR1, RPTOR	401	267	10057	0.657523	1	0.999999	100
INTERPRO	IPR017986:WD40-repeat-containing domain	7	0.751073	0.96024	CORO1C, DAW1, WDR87, TLE3, THOC6, WDR1, RPTOR	653	306	18559	0.650157	1	1	100
INTERPRO	IPR015943:WD40/YVTN repeat-like-containing domain	7	0.751073	0.977085	CORO1C, DAW1, WDR87, TLE3, THOC6, WDR1, RPTOR	653	331	18559	0.601051	1	1	100
Annotation Cluster 117	Enrichment Score: 0.05519171767762337
Category	Term	Count	%	PValue	Genes	List Total	Pop Hits	Pop Total	Fold Enrichment	Bonferroni	Benjamini	FDR
INTERPRO	IPR000483:Cysteine-rich flanking region, C-terminal	4	0.429185	0.561941	VASN, LRIG1, LGI3, ISLR2	653	83	18559	1.36969	1	0.999566	99.9998
SMART	SM00082:LRRCT	4	0.429185	0.647182	VASN, LRIG1, LGI3, ISLR2	401	83	10057	1.20867	1	0.997865	99.9999
INTERPRO	IPR003591:Leucine-rich repeat, typical subtype	6	0.643777	0.753683	VASN, RSU1, LRRC8A, LRIG1, LGI3, ISLR2	653	178	18559	0.958016	1	0.99999	100
SMART	SM00369:LRR_TYP	6	0.643777	0.842015	VASN, RSU1, LRRC8A, LRIG1, LGI3, ISLR2	401	178	10057	0.845387	1	0.999925	100
UP_SEQ_FEATURE	repeat:LRR 11	3	0.321888	0.867647	VASN, LRRC8A, LRIG1	693	101	20063	0.859929	1	1	100
UP_SEQ_FEATURE	repeat:LRR 5	6	0.643777	0.903809	VASN, RSU1, LRRC8A, LRIG1, LGI3, ISLR2	693	231	20063	0.751972	1	1	100
UP_SEQ_FEATURE	repeat:LRR 10	3	0.321888	0.91292	VASN, LRRC8A, LRIG1	693	116	20063	0.748731	1	1	100
UP_SEQ_FEATURE	repeat:LRR 4	6	0.643777	0.941972	VASN, RSU1, LRRC8A, LRIG1, LGI3, ISLR2	693	255	20063	0.681199	1	1	100
UP_SEQ_FEATURE	repeat:LRR 7	4	0.429185	0.944829	VASN, RSU1, LRRC8A, LRIG1	693	176	20063	0.657976	1	1	100
UP_SEQ_FEATURE	repeat:LRR 9	3	0.321888	0.94808	VASN, LRRC8A, LRIG1	693	134	20063	0.648155	1	1	100
INTERPRO	IPR001611:Leucine-rich repeat	6	0.643777	0.956366	VASN, RSU1, LRRC8A, LRIG1, LGI3, ISLR2	653	263	18559	0.648391	1	1	100
UP_KEYWORDS	Leucine-rich repeat	7	0.751073	0.959198	VASN, RSU1, LRRC14B, LRRC8A, LRIG1, LGI3, ISLR2	710	311	20581	0.652448	1	0.998719	100
UP_SEQ_FEATURE	repeat:LRR 8	3	0.321888	0.965589	VASN, LRRC8A, LRIG1	693	148	20063	0.586843	1	1	100
UP_SEQ_FEATURE	repeat:LRR 6	4	0.429185	0.976904	VASN, RSU1, LRRC8A, LRIG1	693	209	20063	0.554085	1	1	100
UP_SEQ_FEATURE	repeat:LRR 3	6	0.643777	0.979991	VASN, RSU1, LRRC8A, LRIG1, LGI3, ISLR2	693	302	20063	0.575184	1	1	100
UP_SEQ_FEATURE	repeat:LRR 1	6	0.643777	0.987295	VASN, RSU1, LRRC8A, LRIG1, LGI3, ISLR2	693	321	20063	0.541139	1	1	100
UP_SEQ_FEATURE	repeat:LRR 2	6	0.643777	0.987599	VASN, RSU1, LRRC8A, LRIG1, LGI3, ISLR2	693	322	20063	0.539458	1	1	100
Annotation Cluster 118	Enrichment Score: 0.04933735743222524
Category	Term	Count	%	PValue	Genes	List Total	Pop Hits	Pop Total	Fold Enrichment	Bonferroni	Benjamini	FDR
KEGG_PATHWAY	hsa04080:Neuroactive ligand-receptor interaction	13	1.39485	0.534098	F2RL3, ADORA2B, GLRA1, PTGER4, DRD4, BDKRB1, BDKRB2, NTSR1, VIPR1, EDNRA, ADRB2, HTR1B, CHRM2	297	277	6879	1.08701	1	0.816085	99.9946
UP_KEYWORDS	Transducer	25	2.6824	0.923159	F2RL3, CASR, OR2A1, IRS2, GPRC5C, ADGRE3, ADORA2B, PTGER4, CMKLR1, OR2A42, DRD4, BDKRB1, BDKRB2, VIPR1, NTSR1, GPRC5A, FZD7, GPR3, EDNRA, PLCL1, HTR1B, ADRB2, CCR7, CHRM2, GNG7	710	899	20581	0.806099	1	0.996371	100
UP_KEYWORDS	G-protein coupled receptor	22	2.36052	0.955143	F2RL3, CASR, OR2A1, GPRC5C, ADGRE3, ADORA2B, PTGER4, CMKLR1, OR2A42, DRD4, BDKRB1, BDKRB2, VIPR1, NTSR1, GPRC5A, FZD7, GPR3, EDNRA, HTR1B, ADRB2, CCR7, CHRM2	710	842	20581	0.757389	1	0.998547	100
GOTERM_BP_DIRECT	GO:0007186~G-protein coupled receptor signaling pathway	24	2.57511	0.977255	CASR, OR2A1, GPRC5C, ADGRE3, ADORA2B, CMKLR1, TPRA1, BCAR1, OR2A42, EDN1, AKAP12, BDKRB2, NTSR1, VIPR1, GPRC5A, FZD7, EDNRA, CCR7, CCL20, SFRP2, CHRM2, PIK3R5, RASD1, GNG7	618	899	16792	0.72538	1	1	100
INTERPRO	IPR000276:G protein-coupled receptor, rhodopsin-like	16	1.71674	0.991131	F2RL3, OR2A1, ADORA2B, PTGER4, CMKLR1, DRD4, OR2A42, BDKRB1, BDKRB2, NTSR1, GPR3, EDNRA, HTR1B, CCR7, ADRB2, CHRM2	653	719	18559	0.632459	1	1	100
INTERPRO	IPR017452:GPCR, rhodopsin-like, 7TM	16	1.71674	0.9935	F2RL3, OR2A1, ADORA2B, PTGER4, CMKLR1, DRD4, OR2A42, BDKRB1, BDKRB2, NTSR1, GPR3, EDNRA, HTR1B, CCR7, ADRB2, CHRM2	653	736	18559	0.617851	1	1	100
GOTERM_MF_DIRECT	GO:0004930~G-protein coupled receptor activity	15	1.60944	0.996243	F2RL3, CASR, OR2A1, GPRC5C, ADORA2B, ADGRE3, CMKLR1, TPRA1, OR2A42, NTSR1, GPRC5A, FZD7, GPR3, CCR7, SFRP2	608	710	16881	0.58658	1	1	100
Annotation Cluster 119	Enrichment Score: 0.04045341986804273
Category	Term	Count	%	PValue	Genes	List Total	Pop Hits	Pop Total	Fold Enrichment	Bonferroni	Benjamini	FDR
UP_SEQ_FEATURE	repeat:TPR 4	3	0.321888	0.863964	IFIT3, NOXA1, SH3TC2	693	100	20063	0.868528	1	1	100
INTERPRO	IPR019734:Tetratricopeptide repeat	4	0.429185	0.867576	IFIT3, NOXA1, TTC9, SH3TC2	653	138	18559	0.823801	1	1	100
UP_SEQ_FEATURE	repeat:TPR 3	4	0.429185	0.894297	IFIT3, NOXA1, TTC9, SH3TC2	693	150	20063	0.772025	1	1	100
SMART	SM00028:TPR	4	0.429185	0.898267	IFIT3, NOXA1, TTC9, SH3TC2	401	131	10057	0.765795	1	0.999984	100
UP_SEQ_FEATURE	repeat:TPR 2	4	0.429185	0.925187	IFIT3, NOXA1, TTC9, SH3TC2	693	164	20063	0.70612	1	1	100
UP_SEQ_FEATURE	repeat:TPR 1	4	0.429185	0.925187	IFIT3, NOXA1, TTC9, SH3TC2	693	164	20063	0.70612	1	1	100
UP_KEYWORDS	TPR repeat	4	0.429185	0.930243	IFIT3, NOXA1, TTC9, SH3TC2	710	167	20581	0.694307	1	0.996652	100
INTERPRO	IPR013026:Tetratricopeptide repeat-containing domain	3	0.321888	0.948839	IFIT3, NOXA1, TTC9	653	132	18559	0.645935	1	1	100
INTERPRO	IPR011990:Tetratricopeptide-like helical	5	0.536481	0.950563	IFIT3, NOXA1, TTC9, SH3TC2, KDM6B	653	218	18559	0.651861	1	1	100
Annotation Cluster 120	Enrichment Score: 0.03451709886116655
Category	Term	Count	%	PValue	Genes	List Total	Pop Hits	Pop Total	Fold Enrichment	Bonferroni	Benjamini	FDR
GOTERM_BP_DIRECT	GO:0007601~visual perception	6	0.643777	0.86574	DHRS3, CYP1B1, GLRA1, PRCD, TACSTD2, TIMP3	618	201	16792	0.81109	1	1	100
UP_KEYWORDS	Vision	3	0.321888	0.910046	PRCD, TACSTD2, TIMP3	710	115	20581	0.756191	1	0.99518	100
UP_KEYWORDS	Sensory transduction	6	0.643777	0.999995	OR2A1, TRPM8, PRCD, TACSTD2, OR2A42, TIMP3	710	609	20581	0.285589	1	1	100
Annotation Cluster 121	Enrichment Score: 0.029391153351559333
Category	Term	Count	%	PValue	Genes	List Total	Pop Hits	Pop Total	Fold Enrichment	Bonferroni	Benjamini	FDR
INTERPRO	IPR017907:Zinc finger, RING-type, conserved site	5	0.536481	0.849125	TRIM55, RNF39, TRIM10, TRAF5, RNF224	653	169	18559	0.840862	1	0.999999	100
UP_SEQ_FEATURE	zinc finger region:RING-type	6	0.643777	0.901825	TRIM55, RNF220, RNF39, ZNF598, TRIM10, TRAF5	693	230	20063	0.755242	1	1	100
INTERPRO	IPR001841:Zinc finger, RING-type	7	0.751073	0.949745	TRIM55, RNF220, RNF39, ZNF598, TRIM10, TRAF5, RNF224	653	295	18559	0.6744	1	1	100
SMART	SM00184:RING	5	0.536481	0.989096	TRIM55, RNF39, TRIM10, TRAF5, RNF224	401	244	10057	0.51393	1	1	100
INTERPRO	IPR013083:Zinc finger, RING/FYVE/PHD-type	9	0.965665	0.991071	PLEKHF1, TRIM55, RNF220, RNF39, DNMT3L, ZNF598, TRIM10, TRAF5, RNF224	653	453	18559	0.564658	1	1	100
Annotation Cluster 122	Enrichment Score: 0.021267099802390613
Category	Term	Count	%	PValue	Genes	List Total	Pop Hits	Pop Total	Fold Enrichment	Bonferroni	Benjamini	FDR
UP_KEYWORDS	Microtubule	7	0.751073	0.923283	KIF23, SPRY2, SHROOM2, MAP1LC3A, TTLL8, NDRG1, EMD	710	280	20581	0.724683	1	0.996265	100
GOTERM_CC_DIRECT	GO:0005874~microtubule	8	0.858369	0.939013	TRIM55, KIF23, SPRY2, SHROOM2, MAP1LC3A, TTLL8, NDRG1, EMD	665	311	18224	0.704939	1	0.999816	100
GOTERM_MF_DIRECT	GO:0008017~microtubule binding	3	0.321888	0.995846	KIF23, MAP1LC3A, NDRG1	608	208	16881	0.400454	1	1	100
Annotation Cluster 123	Enrichment Score: 0.0180921614973697
Category	Term	Count	%	PValue	Genes	List Total	Pop Hits	Pop Total	Fold Enrichment	Bonferroni	Benjamini	FDR
UP_SEQ_FEATURE	zinc finger region:C2H2-type 1	16	1.71674	0.863703	EGR1, KLF6, EGR3, KLF7, ZBTB21, EGR2, KLF9, ZFP57, EGR4, GLIS2, KLF10, SNAI2, ZNF628, HIC1, KLF2, ZIM3	693	554	20063	0.836128	1	1	100
UP_SEQ_FEATURE	zinc finger region:C2H2-type 3	18	1.93133	0.888448	EGR1, KLF6, EGR3, KLF7, ZBTB21, EGR2, KLF9, EGR4, ZFP57, GLIS2, KLF10, SNAI2, ZNF628, HIC1, PRDM8, ZNF860, KLF2, ZIM3	693	636	20063	0.819366	1	1	100
UP_SEQ_FEATURE	zinc finger region:C2H2-type 2	17	1.82403	0.90458	EGR1, KLF6, EGR3, KLF7, ZBTB21, EGR2, KLF9, EGR4, ZFP57, KLF10, SNAI2, ZNF628, HIC1, PRDM8, ZNF860, KLF2, ZIM3	693	615	20063	0.80027	1	1	100
INTERPRO	IPR015880:Zinc finger, C2H2-like	19	2.03863	0.974346	EGR1, KLF6, EGR3, KLF7, ZBTB21, EGR2, KLF9, EGR4, ZFP57, GLIS2, KLF10, SNAI2, ZNF628, HIC1, PRDM8, ZNF860, ZNF598, KLF2, ZIM3	653	762	18559	0.708663	1	1	100
INTERPRO	IPR007087:Zinc finger, C2H2	20	2.14592	0.975326	EGR1, KLF6, EGR3, KLF7, ZBTB21, EGR2, KLF9, EGR4, ZFP57, GLIS2, KLF10, SNAI2, ZNF628, HIC1, PRDM8, ZNF860, ZNF598, ZNF395, KLF2, ZIM3	653	799	18559	0.711418	1	1	100
UP_KEYWORDS	Zinc-finger	48	5.15021	0.981261	RNF39, GLIS2, TIPARP, FHL2, MYT1, TRIM10, HIC1, VDR, ZFP36L2, SMAP2, DGKE, DGKD, DNMT3L, ZNF598, ZNF395, TRAF5, PHC2, ZFP36, EGR1, KLF6, KLF7, EGR3, ZBTB21, EGR2, RNF220, KLF9, ZFP57, EGR4, ROCK2, PLD6, KLF10, NR4A1, PRKCG, IRF2BP2, NR4A3, SNAI2, ZSWIM4, ZNF628, RNF224, TRIM55, PLEKHF1, PRDM8, MYT1L, CDKN1A, ZNF860, IRF2BPL, KLF2, ZIM3	710	1781	20581	0.781242	1	0.999641	100
INTERPRO	IPR013087:Zinc finger C2H2-type/integrase DNA-binding domain	17	1.82403	0.981324	EGR1, KLF6, EGR3, KLF7, ZBTB21, EGR2, KLF9, ZFP57, EGR4, GLIS2, KLF10, SNAI2, ZNF628, HIC1, ZNF860, KLF2, ZIM3	653	712	18559	0.678594	1	1	100
SMART	SM00355:ZnF_C2H2	19	2.03863	0.995748	EGR1, KLF6, EGR3, KLF7, ZBTB21, EGR2, KLF9, EGR4, ZFP57, GLIS2, KLF10, SNAI2, ZNF628, HIC1, PRDM8, ZNF860, ZNF598, KLF2, ZIM3	401	762	10057	0.625349	1	1	100
UP_SEQ_FEATURE	zinc finger region:C2H2-type 5	7	0.751073	0.999888	ZBTB21, ZNF860, ZFP57, GLIS2, ZIM3, ZNF628, HIC1	693	550	20063	0.368466	1	1	100
UP_SEQ_FEATURE	zinc finger region:C2H2-type 4	7	0.751073	0.999961	ZNF860, ZFP57, GLIS2, SNAI2, ZIM3, ZNF628, HIC1	693	588	20063	0.344654	1	1	100
GOTERM_MF_DIRECT	GO:0003676~nucleic acid binding	13	1.39485	0.999999	PRDM8, KLF6, KLF7, ZBTB21, EGR2, KLF9, EGR4, ZFP57, GLIS2, CELF4, SYNJ2, ZIM3, ZNF628	608	985	16881	0.366439	1	1	100
Annotation Cluster 124	Enrichment Score: 0.012905104762756853
Category	Term	Count	%	PValue	Genes	List Total	Pop Hits	Pop Total	Fold Enrichment	Bonferroni	Benjamini	FDR
GOTERM_BP_DIRECT	GO:0007067~mitotic nuclear division	6	0.643777	0.952843	TRIOBP, SNX18, TADA3, MISP, ABL1, WEE1	618	248	16792	0.657376	1	1	100
UP_KEYWORDS	Cell division	9	0.965665	0.959414	KIF23, PARD6B, TRIOBP, SNX18, CHMP1A, CCND1, RHOA, MISP, WEE1	710	388	20581	0.672386	1	0.998686	100
UP_KEYWORDS	Mitosis	5	0.536481	0.981205	KIF23, TRIOBP, SNX18, MISP, WEE1	710	262	20581	0.553193	1	0.999654	100
GOTERM_BP_DIRECT	GO:0051301~cell division	7	0.751073	0.989903	PARD6B, TRIOBP, CHMP1A, CCND1, BCAR1, MISP, WEE1	618	350	16792	0.54343	1	1	100
Annotation Cluster 125	Enrichment Score: 0.006881258530887529
Category	Term	Count	%	PValue	Genes	List Total	Pop Hits	Pop Total	Fold Enrichment	Bonferroni	Benjamini	FDR
GOTERM_CC_DIRECT	GO:0005759~mitochondrial matrix	8	0.858369	0.956173	PDP1, BTD, ALDH1B1, TXN2, ARG2, ACOT2, ALDH4A1, TP53AIP1	665	327	18224	0.670447	1	0.999912	100
UP_SEQ_FEATURE	transit peptide:Mitochondrion	8	0.858369	0.997861	PDP1, ALDH1B1, TXN2, AIFM1, ARG2, ACOT2, ALDH4A1, C15ORF62	693	482	20063	0.480513	1	1	100
UP_KEYWORDS	Transit peptide	8	0.858369	0.999424	PDP1, ALDH1B1, TXN2, AIFM1, ARG2, ACOT2, ALDH4A1, C15ORF62	710	536	20581	0.432647	1	0.999999	100
Annotation Cluster 126	Enrichment Score: 0.002264005156043474
Category	Term	Count	%	PValue	Genes	List Total	Pop Hits	Pop Total	Fold Enrichment	Bonferroni	Benjamini	FDR
GOTERM_BP_DIRECT	GO:0008380~RNA splicing	3	0.321888	0.985657	AKAP17A, JMJD6, THOC6	618	166	16792	0.491052	1	1	100
UP_KEYWORDS	mRNA splicing	4	0.429185	0.994363	AKAP17A, JMJD6, CELF4, THOC6	710	260	20581	0.445959	1	0.999958	100
UP_KEYWORDS	mRNA processing	4	0.429185	0.999317	AKAP17A, JMJD6, CELF4, THOC6	710	332	20581	0.349245	1	0.999999	100
UP_KEYWORDS	RNA-binding	9	0.965665	0.99993	ZFP36, ZFP36L2, AKAP17A, JMJD6, CELF4, THOC6, SYNJ2, OAS2, YBX2	710	665	20581	0.39231	1	1	100
Annotation Cluster 127	Enrichment Score: 2.611437310351144E-5
Category	Term	Count	%	PValue	Genes	List Total	Pop Hits	Pop Total	Fold Enrichment	Bonferroni	Benjamini	FDR
UP_SEQ_FEATURE	zinc finger region:C2H2-type 11	3	0.321888	0.999716	ZNF860, ZIM3, ZNF628	693	301	20063	0.288548	1	1	100
UP_SEQ_FEATURE	zinc finger region:C2H2-type 5	7	0.751073	0.999888	ZBTB21, ZNF860, ZFP57, GLIS2, ZIM3, ZNF628, HIC1	693	550	20063	0.368466	1	1	100
UP_SEQ_FEATURE	zinc finger region:C2H2-type 10	3	0.321888	0.999924	ZNF860, ZIM3, ZNF628	693	341	20063	0.2547	1	1	100
UP_SEQ_FEATURE	domain:KRAB	3	0.321888	0.999928	ZNF860, ZFP57, ZIM3	693	343	20063	0.253215	1	1	100
UP_SEQ_FEATURE	zinc finger region:C2H2-type 4	7	0.751073	0.999961	ZNF860, ZFP57, GLIS2, SNAI2, ZIM3, ZNF628, HIC1	693	588	20063	0.344654	1	1	100
UP_SEQ_FEATURE	zinc finger region:C2H2-type 8	4	0.429185	0.999964	ZBTB21, ZNF860, ZIM3, ZNF628	693	427	20063	0.271203	1	1	100
UP_SEQ_FEATURE	zinc finger region:C2H2-type 9	3	0.321888	0.999982	ZNF860, ZIM3, ZNF628	693	385	20063	0.225592	1	1	100
UP_SEQ_FEATURE	zinc finger region:C2H2-type 7	4	0.429185	0.999988	ZBTB21, ZNF860, ZIM3, ZNF628	693	463	20063	0.250116	1	1	100
INTERPRO	IPR001909:Krueppel-associated box	3	0.321888	0.999992	ZNF860, ZFP57, ZIM3	653	402	18559	0.212098	1	1	100
UP_SEQ_FEATURE	zinc finger region:C2H2-type 6	4	0.429185	0.999997	ZNF860, ZFP57, ZIM3, ZNF628	693	501	20063	0.231145	1	1	100
SMART	SM00349:KRAB	3	0.321888	0.999998	ZNF860, ZFP57, ZIM3	401	392	10057	0.191937	1	1	100
