# Supplementary material for: Deconvolution of multiplexed transcriptional responses to wood smoke particles defines rapid aryl hydrocarbon receptor signaling dynamics
Source: J Biol Chem. 2021 Sep 11;297(4):101147. doi: 10.1016/j.jbc.2021.101147 (PMC8517214; doi:10.1016/j.jbc.2021.101147)
Supplement: Supplemental Table S7 [file mmc7.xlsx]

## Sheet: DAVID_EARLY-PLATEAU
Supplemental Table S7. DAVID functional annotation analysis of early-plateau genes.
Annotation Cluster 1	Enrichment Score: 5.304281167526062
Category	Term	Count	%	PValue	Genes	List Total	Pop Hits	Pop Total	Fold Enrichment	Bonferroni	Benjamini	FDR
GOTERM_CC_DIRECT	GO:0005913~cell-cell adherens junction	34	3.60934	3.246490917004131E-7	PVR, TLN1, CAPZB, PFN1, BAG3, RAB11B, EXOC3, CNN2, NDRG1, ZYX, EHD1, EMD, PLEC, VASN, SMAD7, BAIAP2, FLOT1, PFKP, ARHGEF16, NECTIN2, EEF2, MYH9, FLNA, VASP, EPHA2, MICALL1, JUP, CORO1B, CSNK1D, LASP1, EEF1D, EPS8L2, PUF60, SH3GL1	700	323	18224	2.74045	1.4413383184319617E-4	7.206951292892949E-5	4.5969426819558734E-4
GOTERM_MF_DIRECT	GO:0098641~cadherin binding involved in cell-cell adhesion	29	3.07856	7.672538881035603E-6	TLN1, CAPZB, PFN1, BAG3, RAB11B, EXOC3, CNN2, NDRG1, EHD1, EMD, PLEC, VASN, BAIAP2, ARHGEF16, PFKP, EEF2, MYH9, FLNA, VASP, EPHA2, MICALL1, JUP, CORO1B, CSNK1D, LASP1, EEF1D, EPS8L2, PUF60, SH3GL1	650	290	16881	2.59708	0.00646235	0.00215877	0.0118614
GOTERM_BP_DIRECT	GO:0098609~cell-cell adhesion	26	2.76008	4.9068548056730354E-5	CAPZB, PFN1, BAG3, RAB11B, EXOC3, NDRG1, CNN2, EHD1, EMD, PLEC, VASN, BAIAP2, ARHGEF16, PFKP, EEF2, VASP, EPHA2, MICALL1, CORO1B, CSNK1D, LASP1, TACSTD2, EEF1D, EPS8L2, PUF60, SH3GL1	646	271	16792	2.49387	0.14267	0.0138963	0.0887586
Annotation Cluster 2	Enrichment Score: 3.905611014635499
Category	Term	Count	%	PValue	Genes	List Total	Pop Hits	Pop Total	Fold Enrichment	Bonferroni	Benjamini	FDR
INTERPRO	IPR013164:Cadherin, N-terminal	12	1.27389	2.520717929636643E-5	PCDHGA12, PCDHGA10, PCDHGA11, PCDHGA9, PCDHGA8, PCDHGB7, PCDHGB6, PCDHGC5, PCDHGC4, PCDHGC3, PCDHGB5, PCDHGB4	692	65	18559	4.95127	0.0289887	0.0289887	0.0406025
UP_SEQ_FEATURE	chain:Protocadherin gamma-C4	4	0.424628	1.8518472846595089E-4	PCDHGA12, PCDHGC5, PCDHGC4, PCDHGC3	729	4	20063	27.5213	0.3302	0.0646141	0.320836
UP_SEQ_FEATURE	chain:Protocadherin gamma-C5	4	0.424628	1.8518472846595089E-4	PCDHGA12, PCDHGC5, PCDHGC4, PCDHGC3	729	4	20063	27.5213	0.3302	0.0646141	0.320836
UP_SEQ_FEATURE	chain:Protocadherin gamma-A12	4	0.424628	1.8518472846595089E-4	PCDHGA12, PCDHGC5, PCDHGC4, PCDHGC3	729	4	20063	27.5213	0.3302	0.0646141	0.320836
UP_SEQ_FEATURE	chain:Protocadherin gamma-C3	4	0.424628	1.8518472846595089E-4	PCDHGA12, PCDHGC5, PCDHGC4, PCDHGC3	729	4	20063	27.5213	0.3302	0.0646141	0.320836
Annotation Cluster 3	Enrichment Score: 3.8342901048248588
Category	Term	Count	%	PValue	Genes	List Total	Pop Hits	Pop Total	Fold Enrichment	Bonferroni	Benjamini	FDR
GOTERM_CC_DIRECT	GO:0005886~plasma membrane	212	22.5053	1.4045381111366124E-6	PVR, SYT2, GGT2, ACTG1, ILK, SERPINE1, HTR1D, CHRNA1, CDH23, GNG7, PDPN, APOLD1, MYH9, THY1, JUP, CCR7, F3, MGAM, RYR2, MADCAM1, C11ORF24, C15ORF62, HAS3, EPS8L2, ELL, ITGA11, AKAP12, NFKBIA, PXK, BDKRB2, CDC42EP2, GAD1, KLF9, KIR2DS5, SMAD7, SRA1, KIR2DS2, CD63, DAGLB, EPHA2, CBLC, RAPSN, ETS2, GRK6, TCAF2, TNK2, RGS9, PLAU, SLC9A1, GYPC, JPH2, GLRA1, SLC20A2, AP2S1, BCAR1, CDCP1, SIRPB1, EDNRA,…	700	4121	18224	1.3393	6.234209516520206E-4	2.0785018258928645E-4	0.00198877
UP_KEYWORDS	Cell membrane	148	15.7113	8.715454066540705E-4	PVR, S100A6, ZAN, VIPR1, SLC7A5, KANK1, SLC7A7, ILK, SLC2A1, HTR1D, CHRNA1, FLVCR2, CDH23, GNG7, PCDHGA12, PCDHGA10, GJD3, PCDHGA11, PDPN, NOXA1, SCUBE1, APOLD1, ACTN1, DLL1, PNPLA2, AJAP1, NTSR1, THY1, LAT2, CCR7, RELT, MGAM, C11ORF24, KIR2DL2, GBP1, NEURL1, FGD2, SLC38A5, ABCA7, ADORA2B, BLK, DRD4, NKAIN1, PXK, BDKRB2, PRR7, TTYH3, ENTPD8, NDRG1, PARD6B, KIR2DS5, CPNE7, KIR2DS2, ITGA3, KIR2DS3,…	748	3175	20581	1.28258	0.288266	0.0258186	1.20437
UP_KEYWORDS	Membrane	310	32.9087	0.00256629	PVR, S100A6, ZDHHC11B, SYT2, CYP2D7, CYP2D6, KCNE1B, SIDT2, TMEM151A, PLOD1, ILK, TEX29, HTR1D, CHRNA1, GNG7, CDH23, GJD3, BCL2L14, CYP1A1, PDPN, PLD6, PTPRH, NOXA1, APOLD1, CYP26A1, UBE2J2, CYP1A2, YIF1B, RNF223, TMEM132D, THY1, JUP, LHFPL2, CCR7, TACSTD2, F3, MGAM, FER1L6, RYR2, MADCAM1, HAS3, C11ORF24, SH3GL1, RTP3, MFNG, CYP1B1, AKAP12, ITGA11, GGT3P, BDKRB2, PXK, CDC42EP2, METTL23, STX12, TM…	748	7494	20581	1.13819	0.632907	0.0607126	3.50787
Annotation Cluster 4	Enrichment Score: 3.6733648692068708
Category	Term	Count	%	PValue	Genes	List Total	Pop Hits	Pop Total	Fold Enrichment	Bonferroni	Benjamini	FDR
INTERPRO	IPR013164:Cadherin, N-terminal	12	1.27389	2.520717929636643E-5	PCDHGA12, PCDHGA10, PCDHGA11, PCDHGA9, PCDHGA8, PCDHGB7, PCDHGB6, PCDHGC5, PCDHGC4, PCDHGC3, PCDHGB5, PCDHGB4	692	65	18559	4.95127	0.0289887	0.0289887	0.0406025
UP_SEQ_FEATURE	domain:Cadherin 6	13	1.38004	4.3436871942503614E-5	PCDHGA12, PCDHGA10, PCDHGA11, PCDHGA9, PCDHGA8, PCDHGB7, PCDHGB6, PCDHGC5, PCDHGC4, PCDHGC3, PCDHGB5, PCDHGB4, CDH23	729	83	20063	4.31056	0.0897167	0.0232259	0.0753423
UP_SEQ_FEATURE	domain:Cadherin 5	14	1.4862	1.0977906607846228E-4	PCDHGA12, PCDHGA10, PCDHGA11, PCDHGA9, PCDHGB7, PCDHGA8, PCDHGC5, PCDHGB6, PCDHGC4, PCDHGC3, PCDHGB5, CDH5, PCDHGB4, CDH23	729	105	20063	3.6695	0.211462	0.0464038	0.190311
INTERPRO	IPR015919:Cadherin-like	15	1.59236	1.508836979660224E-4	PCDHGA12, PCDHGA10, PCDHGA11, PCDHGA9, PCDHGA8, PCDHGB7, PCDHGC5, PCDHGB6, PCDHGC4, PCDHGC3, PCDHGB5, CDH5, PCDHGB4, SGCA, CDH23	692	120	18559	3.35242	0.161461	0.0570087	0.242805
UP_SEQ_FEATURE	domain:Cadherin 4	14	1.4862	2.1186751385766816E-4	PCDHGA12, PCDHGA10, PCDHGA11, PCDHGA9, PCDHGB7, PCDHGA8, PCDHGC5, PCDHGB6, PCDHGC4, PCDHGC3, PCDHGB5, CDH5, PCDHGB4, CDH23	729	112	20063	3.44016	0.367788	0.063405	0.366984
UP_SEQ_FEATURE	domain:Cadherin 3	14	1.4862	2.1186751385766816E-4	PCDHGA12, PCDHGA10, PCDHGA11, PCDHGA9, PCDHGB7, PCDHGA8, PCDHGC5, PCDHGB6, PCDHGC4, PCDHGC3, PCDHGB5, CDH5, PCDHGB4, CDH23	729	112	20063	3.44016	0.367788	0.063405	0.366984
UP_SEQ_FEATURE	domain:Cadherin 2	14	1.4862	2.758801227957397E-4	PCDHGA12, PCDHGA10, PCDHGA11, PCDHGA9, PCDHGB7, PCDHGA8, PCDHGC5, PCDHGB6, PCDHGC4, PCDHGC3, PCDHGB5, CDH5, PCDHGB4, CDH23	729	115	20063	3.35041	0.449587	0.0641902	0.477613
UP_SEQ_FEATURE	domain:Cadherin 1	14	1.4862	2.758801227957397E-4	PCDHGA12, PCDHGA10, PCDHGA11, PCDHGA9, PCDHGB7, PCDHGA8, PCDHGC5, PCDHGB6, PCDHGC4, PCDHGC3, PCDHGB5, CDH5, PCDHGB4, CDH23	729	115	20063	3.35041	0.449587	0.0641902	0.477613
INTERPRO	IPR020894:Cadherin conserved site	14	1.4862	2.957270700957718E-4	PCDHGA12, PCDHGA10, PCDHGA11, PCDHGA9, PCDHGB7, PCDHGA8, PCDHGC5, PCDHGB6, PCDHGC4, PCDHGC3, PCDHGB5, CDH5, PCDHGB4, CDH23	692	113	18559	3.32275	0.291896	0.066704	0.47537
INTERPRO	IPR002126:Cadherin	14	1.4862	4.5229649910126366E-4	PCDHGA12, PCDHGA10, PCDHGA11, PCDHGA9, PCDHGB7, PCDHGA8, PCDHGC5, PCDHGB6, PCDHGC4, PCDHGC3, PCDHGB5, CDH5, PCDHGB4, CDH23	692	118	18559	3.18196	0.410187	0.0726473	0.726191
SMART	SM00112:CA	14	1.4862	8.785796118408624E-4	PCDHGA12, PCDHGA10, PCDHGA11, PCDHGA9, PCDHGB7, PCDHGA8, PCDHGC5, PCDHGB6, PCDHGC4, PCDHGC3, PCDHGB5, CDH5, PCDHGB4, CDH23	412	116	10057	2.94606	0.207091	0.0744332	1.14504
GOTERM_BP_DIRECT	GO:0007156~homophilic cell adhesion via plasma membrane adhesion molecules	16	1.69851	0.00114133	PCDHGA12, PVR, PCDHGA10, PCDHGA11, PCDHGA9, PCDHGB7, PCDHGA8, NECTIN2, PCDHGC5, PCDHGB6, PCDHGC4, PCDHGC3, PCDHGB5, CDH5, PCDHGB4, CDH23	646	158	16792	2.63228	0.972191	0.109134	2.04536
Annotation Cluster 5	Enrichment Score: 3.3515657427101915
Category	Term	Count	%	PValue	Genes	List Total	Pop Hits	Pop Total	Fold Enrichment	Bonferroni	Benjamini	FDR
UP_SEQ_FEATURE	chain:Keratin-associated protein 2-1	4	0.424628	1.8518472846595089E-4	KRTAP2-4, KRTAP2-3, KRTAP2-2, KRTAP2-1	729	4	20063	27.5213	0.3302	0.0646141	0.320836
UP_SEQ_FEATURE	region of interest:10 X 5 AA repeats of C-C-[CDPQRW]- [ADPRS]-[CIPSTV]	4	0.424628	1.8518472846595089E-4	KRTAP2-4, KRTAP2-3, KRTAP2-2, KRTAP2-1	729	4	20063	27.5213	0.3302	0.0646141	0.320836
UP_SEQ_FEATURE	region of interest:10 X 5 AA repeats of C-C-[CDPQRWG]- [APRS]-[CIPSTVD]	4	0.424628	1.8518472846595089E-4	KRTAP2-4, KRTAP2-3, KRTAP2-2, KRTAP2-1	729	4	20063	27.5213	0.3302	0.0646141	0.320836
UP_SEQ_FEATURE	chain:Keratin-associated protein 2-3	4	0.424628	1.8518472846595089E-4	KRTAP2-4, KRTAP2-3, KRTAP2-2, KRTAP2-1	729	4	20063	27.5213	0.3302	0.0646141	0.320836
UP_SEQ_FEATURE	chain:Keratin-associated protein 2-4	4	0.424628	1.8518472846595089E-4	KRTAP2-4, KRTAP2-3, KRTAP2-2, KRTAP2-1	729	4	20063	27.5213	0.3302	0.0646141	0.320836
INTERPRO	IPR002494:High sulphur keratin-associated protein	9	0.955414	0.00116835	KRTAP2-4, KRTAP4-9, KRTAP2-3, KRTAP9-7, KRTAP4-7, KRTAP2-2, KRTAP4-8, KRTAP2-1, LOC100996750	692	57	18559	4.23464	0.744432	0.12753	1.86576
GOTERM_CC_DIRECT	GO:0045095~keratin filament	12	1.27389	0.001559	KRTAP2-4, KRTAP4-9, KRTAP2-3, KRT80, KRTAP9-7, KRT5, EPPK1, KRTAP4-7, KRTAP2-2, KRTAP4-8, KRTAP2-1, LOC100996750	700	100	18224	3.12411	0.499794	0.0399301	2.185
UP_KEYWORDS	Keratin	14	1.4862	0.00388176	KRTAP2-4, KRTAP2-3, KRTAP9-7, KRTAP2-2, KRTAP2-1, LOC100996750, KRT34, KRTAP4-9, KRT80, KRT5, KRT17, KRT16, KRTAP4-7, KRTAP4-8	748	153	20581	2.51769	0.780594	0.0808155	5.26138
Annotation Cluster 6	Enrichment Score: 3.348880354400659
Category	Term	Count	%	PValue	Genes	List Total	Pop Hits	Pop Total	Fold Enrichment	Bonferroni	Benjamini	FDR
KEGG_PATHWAY	hsa05410:Hypertrophic cardiomyopathy (HCM)	12	1.27389	3.428699608922974E-4	ACTB, ACTG1, ITGA5, CACNG6, ITGA11, LMNA, RYR2, ITGA3, TPM2, EMD, SGCA, TPM4	287	78	6879	3.68748	0.0790071	0.0116887	0.441657
KEGG_PATHWAY	hsa05412:Arrhythmogenic right ventricular cardiomyopathy (ARVC)	11	1.16773	3.992220834889037E-4	ACTB, JUP, ACTG1, ITGA5, CACNG6, ITGA11, LMNA, RYR2, ITGA3, EMD, SGCA	287	67	6879	3.93515	0.0913837	0.0119076	0.514073
KEGG_PATHWAY	hsa05414:Dilated cardiomyopathy	12	1.27389	6.561678416000321E-4	ACTB, ACTG1, ITGA5, CACNG6, ITGA11, LMNA, RYR2, ITGA3, TPM2, EMD, SGCA, TPM4	287	84	6879	3.42409	0.14575	0.014219	0.843648
Annotation Cluster 7	Enrichment Score: 3.300222116745576
Category	Term	Count	%	PValue	Genes	List Total	Pop Hits	Pop Total	Fold Enrichment	Bonferroni	Benjamini	FDR
UP_KEYWORDS	LIM domain	11	1.16773	2.620084994948113E-4	AJUBA, LIMS2, LMX1B, PDLIM7, LASP1, LHX4, FBLIM1, TGFB1I1, CSRP1, ZYX, MICALL1	748	72	20581	4.20364	0.0971481	0.0101676	0.36349
INTERPRO	IPR001781:Zinc finger, LIM-type	11	1.16773	3.197707831097972E-4	AJUBA, LIMS2, LMX1B, PDLIM7, LASP1, LHX4, FBLIM1, TGFB1I1, CSRP1, ZYX, MICALL1	692	72	18559	4.0974	0.311495	0.0603101	0.513926
UP_SEQ_FEATURE	domain:LIM zinc-binding 2	9	0.955414	4.026640423487826E-4	AJUBA, LIMS2, LMX1B, PDLIM7, LHX4, FBLIM1, TGFB1I1, CSRP1, ZYX	729	50	20063	4.95383	0.581693	0.0834641	0.696383
UP_SEQ_FEATURE	domain:LIM zinc-binding 1	9	0.955414	4.026640423487826E-4	AJUBA, LIMS2, LMX1B, PDLIM7, LHX4, FBLIM1, TGFB1I1, CSRP1, ZYX	729	50	20063	4.95383	0.581693	0.0834641	0.696383
SMART	SM00132:LIM	11	1.16773	6.457074918936683E-4	AJUBA, LIMS2, LMX1B, PDLIM7, LASP1, LHX4, FBLIM1, TGFB1I1, CSRP1, ZYX, MICALL1	412	72	10057	3.72934	0.156775	0.156775	0.842726
UP_SEQ_FEATURE	domain:LIM zinc-binding 3	6	0.636943	0.00180132	AJUBA, LIMS2, PDLIM7, FBLIM1, TGFB1I1, ZYX	729	25	20063	6.6051	0.97979	0.22903	3.07994
Annotation Cluster 8	Enrichment Score: 3.1573257277886184
Category	Term	Count	%	PValue	Genes	List Total	Pop Hits	Pop Total	Fold Enrichment	Bonferroni	Benjamini	FDR
UP_KEYWORDS	Glycoprotein	222	23.5669	7.328933752032558E-7	PVR, NOG, CYP2D7, SYT2, GGT2, KCNE1B, SIDT2, PLOD1, SERPINE1, HTR1D, CHRNA1, IZUMO4, CDH23, STC2, CYP1A1, PDPN, PTPRH, BSN, CYP1A2, TMEM132D, THY1, JUP, CCR7, TACSTD2, F3, VEGFA, MGAM, STC1, MADCAM1, C11ORF24, HAS3, WFDC2, TNFRSF6B, MFNG, NAGLU, GGT3P, ITGA11, BDKRB2, LIF, LAMB3, BMP1, NTF3, KIR2DS5, CHI3L1, KIR2DS2, KIR2DS3, CD63, TINAGL1, COL16A1, EPHA2, GAS6, FJX1, MUC5AC, PLAU, SLC9A1, GYPC, …	748	4551	20581	1.34218	2.857876759929656E-4	7.145457726831506E-5	0.00101847
UP_SEQ_FEATURE	glycosylation site:N-linked (GlcNAc...)	201	21.3376	1.8149730150189145E-5	PVR, NOG, SYT2, GGT2, SIDT2, PLOD1, SERPINE1, CHRNA1, HTR1D, IZUMO4, CDH23, STC2, PLD6, PTPRH, TMEM132D, THY1, CCR7, TACSTD2, F3, VEGFA, MGAM, RYR2, MADCAM1, STC1, C11ORF24, HAS3, WFDC2, TNFRSF6B, NAGLU, MFNG, ITGA11, BDKRB2, LIF, LAMB3, BMP1, NTF3, KIR2DS5, CHI3L1, KIR2DS2, KIR2DS3, CD63, TINAGL1, COL16A1, GAS6, EPHA2, FJX1, MUC5AC, PLAU, SLC9A1, GYPC, PXDN, GLRA1, SLC20A2, LRRC19, CDCP1, SIRPB1…	729	4234	20063	1.30651	0.0385151	0.0194466	0.0314877
UP_SEQ_FEATURE	signal peptide	164	17.4098	2.9614442623829297E-5	PVR, NOG, RARRES2, PDGFB, FGF17, ZAN, EDN1, IL19, VIPR1, SIDT2, MMP2, GDNF, PLOD1, SERPINE1, LGI3, CHRNA1, SLC8B1, IZUMO4, A3GALT2, CDH23, PCDHGA12, C2CD2, BPIFA2, PCDHGA10, PCDHGA11, STC2, PDPN, PTPRH, SCUBE1, HLA-A, DLL1, IL24, TMEM132D, THY1, IL20, TNS4, CCR7, THBD, RELT, LRP10, TACSTD2, F3, VEGFA, STC1, MADCAM1, C11ORF24, KIR2DL2, WFDC2, NGF, TNFRSF6B, NAGLU, CLU, ITGA11, LRIG1, IL32, GREM1, …	729	3346	20063	1.34892	0.0620762	0.0211356	0.0513728
UP_KEYWORDS	Signal	181	19.2144	0.00467524	PVR, NOG, RARRES2, PDGFB, FGF17, ZAN, EDN1, IL19, CYP2D6, GGT2, VIPR1, SIDT2, MMP2, GDNF, PLOD1, SERPINE1, LGI3, CHRNA1, SLC8B1, IZUMO4, CDH23, PCDHGA12, C2CD2, BPIFA2, PCDHGA10, PCDHGA11, STC2, CYP1A1, PDPN, PTPRH, SCUBE1, HLA-A, DLL1, IL24, TMEM132D, THY1, IL20, TNS4, LAT2, CCR7, THBD, RELT, LRP10, TACSTD2, F3, VEGFA, STC1, MADCAM1, C11ORF24, KIR2DL2, SSC5D, WFDC2, NGF, TNFRSF6B, NAGLU, CLU, IT…	748	4160	20581	1.19715	0.839204	0.091709	6.30474
UP_KEYWORDS	Secreted	93	9.87261	0.00692795	PVR, NOG, RARRES2, PXDN, IL16, PDGFB, NPNT, FGF17, IL19, EDN1, CDCP1, MMP2, GDNF, GPC3, SERPINE1, TGFA, LGI3, FGF1, LOXL2, GPC1, IZUMO4, IL1A, RS1, VASN, C2CD2, BPIFA2, STC2, SCUBE1, IGFALS, ARTN, C17ORF67, IL24, C8G, IL20, PSG7, EREG, F3, VEGFA, SERPINB2, CEMIP, STC1, WNT9A, SSC5D, WFDC2, GBP1, NGF, TNFRSF6B, ADAMTS14, ADAMTS15, CLU, CXCL2, CXCL8, IL32, GREM1, TIMP3, CPN1, LIF, LAMB3, COL6A6, CR…	748	1965	20581	1.30222	0.93355	0.115949	9.20904
UP_KEYWORDS	Disulfide bond	141	14.9682	0.0705587	PVR, RARRES2, NOG, PDGFB, ZAN, EDN1, IL19, VIPR1, MMP2, GDNF, SLC7A5, SLC7A7, CYGB, HTR1D, CHRNA1, BPIFA2, STC2, PTPRH, SCUBE1, HLA-A, DLL1, NTSR1, SLC34A3, THY1, IL20, CCR7, THBD, RELT, LRP10, TACSTD2, F3, VEGFA, MGAM, STC1, MADCAM1, KIR2DL2, SSC5D, WFDC2, NGF, TNFRSF6B, ABCA7, MFNG, ADORA2B, CLU, DRD4, ITGA11, LRIG1, BDKRB2, GREM1, TIMP3, LIF, LAMB3, ENTPD8, PINLYP, ANGPTL4, LMAN1L, BMP1, NTF3,…	748	3434	20581	1.12975	1	0.477206	63.8264
UP_SEQ_FEATURE	disulfide bond	120	12.7389	0.0879723	PVR, NOG, PDGFB, ZAN, EDN1, IL19, VIPR1, MMP2, GDNF, CYGB, CHRNA1, HTR1D, SCUBE1, HLA-A, DLL1, NTSR1, SLC34A3, THY1, IL20, CCR7, THBD, RELT, LRP10, TACSTD2, F3, VEGFA, MGAM, STC1, MADCAM1, KIR2DL2, WFDC2, NGF, TNFRSF6B, ABCA7, ADORA2B, CLU, DRD4, ITGA11, LRIG1, BDKRB2, GREM1, TIMP3, LIF, LAMB3, PINLYP, ANGPTL4, BMP1, NTF3, KIR2DS5, KIR2DS2, CHI3L1, TNFRSF13C, ITGA3, KIR2DS3, TINAGL1, GAS6, EPHA2,…	729	2917	20063	1.13217	1	0.959807	79.7659
Annotation Cluster 9	Enrichment Score: 2.4768499676467655
Category	Term	Count	%	PValue	Genes	List Total	Pop Hits	Pop Total	Fold Enrichment	Bonferroni	Benjamini	FDR
GOTERM_BP_DIRECT	GO:0051591~response to cAMP	10	1.06157	5.3027187698846245E-5	FOS, THBD, DUSP1, RELA, JUN, PER1, FOSB, FOSL1, JUNB, ALDH3A1	646	46	16792	5.65083	0.153251	0.0137669	0.095916
UP_SEQ_FEATURE	domain:Leucine-zipper	14	1.4862	2.3161763666262249E-4	MAFG, FOS, MAFF, TSC22D3, ATF3, JUN, POU2F2, RELB, MNT, FOSB, MAFK, FOSL1, MYC, JUNB	729	113	20063	3.40971	0.394244	0.0607371	0.401129
INTERPRO	IPR004827:Basic-leucine zipper domain	9	0.955414	8.11215005889898E-4	MAFG, MAFF, FOS, ATF3, JUN, FOSB, MAFK, FOSL1, JUNB	692	54	18559	4.46989	0.612125	0.0998827	1.29893
SMART	SM00338:BRLZ	9	0.955414	9.87571399505199E-4	MAFG, MAFF, FOS, ATF3, JUN, FOSB, MAFK, FOSL1, JUNB	412	51	10057	4.30768	0.229602	0.0631311	1.28624
GOTERM_MF_DIRECT	GO:0000982~transcription factor activity, RNA polymerase II core promoter proximal region sequence-specific binding	6	0.636943	0.00156363	FOS, ATF3, JUN, TFAP2A, FOSB, FOSL1	650	23	16881	6.77498	0.733479	0.172131	2.3903
GOTERM_BP_DIRECT	GO:0032870~cellular response to hormone stimulus	6	0.636943	0.0283598	FOS, DUSP1, JUN, CACNA1H, FOSB, JUNB	646	45	16792	3.46584	1	0.583646	40.5851
GOTERM_BP_DIRECT	GO:0034097~response to cytokine	6	0.636943	0.0486161	FOS, JUN, RELB, FOSL1, SRF, JUNB	646	52	16792	2.99929	1	0.719467	59.4192
GOTERM_BP_DIRECT	GO:0006357~regulation of transcription from RNA polymerase II promoter	16	1.69851	0.722117	MAFG, MAFF, FOXL1, KLF9, TFCP2L1, RELB, FOSB, MAFK, JUNB, FOS, ATF3, VEGFA, ZNF395, FOSL1, SIM2, ELMSAN1	646	441	16792	0.943086	1	0.999989	100
Annotation Cluster 10	Enrichment Score: 2.3518208250191535
Category	Term	Count	%	PValue	Genes	List Total	Pop Hits	Pop Total	Fold Enrichment	Bonferroni	Benjamini	FDR
UP_KEYWORDS	Glycoprotein	222	23.5669	7.328933752032558E-7	PVR, NOG, CYP2D7, SYT2, GGT2, KCNE1B, SIDT2, PLOD1, SERPINE1, HTR1D, CHRNA1, IZUMO4, CDH23, STC2, CYP1A1, PDPN, PTPRH, BSN, CYP1A2, TMEM132D, THY1, JUP, CCR7, TACSTD2, F3, VEGFA, MGAM, STC1, MADCAM1, C11ORF24, HAS3, WFDC2, TNFRSF6B, MFNG, NAGLU, GGT3P, ITGA11, BDKRB2, LIF, LAMB3, BMP1, NTF3, KIR2DS5, CHI3L1, KIR2DS2, KIR2DS3, CD63, TINAGL1, COL16A1, EPHA2, GAS6, FJX1, MUC5AC, PLAU, SLC9A1, GYPC, …	748	4551	20581	1.34218	2.857876759929656E-4	7.145457726831506E-5	0.00101847
UP_SEQ_FEATURE	glycosylation site:N-linked (GlcNAc...)	201	21.3376	1.8149730150189145E-5	PVR, NOG, SYT2, GGT2, SIDT2, PLOD1, SERPINE1, CHRNA1, HTR1D, IZUMO4, CDH23, STC2, PLD6, PTPRH, TMEM132D, THY1, CCR7, TACSTD2, F3, VEGFA, MGAM, RYR2, MADCAM1, STC1, C11ORF24, HAS3, WFDC2, TNFRSF6B, NAGLU, MFNG, ITGA11, BDKRB2, LIF, LAMB3, BMP1, NTF3, KIR2DS5, CHI3L1, KIR2DS2, KIR2DS3, CD63, TINAGL1, COL16A1, GAS6, EPHA2, FJX1, MUC5AC, PLAU, SLC9A1, GYPC, PXDN, GLRA1, SLC20A2, LRRC19, CDCP1, SIRPB1…	729	4234	20063	1.30651	0.0385151	0.0194466	0.0314877
UP_SEQ_FEATURE	topological domain:Extracellular	130	13.8004	0.00179779	PVR, TSPAN4, ZAN, GGT2, VIPR1, SIDT2, SLC2A1, TEX29, HTR1D, CHRNA1, SLC8B1, CDH23, PCDHGA12, PCDHGA10, GJD3, PCDHGA11, PDPN, PTPRH, HLA-A, DLL1, AJAP1, NTSR1, YIF1B, SLC34A3, TMEM132D, LAT2, CCR7, THBD, RELT, LRP10, TACSTD2, F3, FER1L6, MADCAM1, HAS3, C11ORF24, KIR2DL2, SLC38A5, ABCA7, TM4SF19, ADORA2B, DRD4, ITGA11, NINJ1, LRIG1, BDKRB2, PRR7, TTYH3, ENTPD8, LYSMD4, LMAN1L, KIR2DS5, KIR2DS2, TNF…	729	2787	20063	1.28373	0.979635	0.242807	3.07399
UP_KEYWORDS	Membrane	310	32.9087	0.00256629	PVR, S100A6, ZDHHC11B, SYT2, CYP2D7, CYP2D6, KCNE1B, SIDT2, TMEM151A, PLOD1, ILK, TEX29, HTR1D, CHRNA1, GNG7, CDH23, GJD3, BCL2L14, CYP1A1, PDPN, PLD6, PTPRH, NOXA1, APOLD1, CYP26A1, UBE2J2, CYP1A2, YIF1B, RNF223, TMEM132D, THY1, JUP, LHFPL2, CCR7, TACSTD2, F3, MGAM, FER1L6, RYR2, MADCAM1, HAS3, C11ORF24, SH3GL1, RTP3, MFNG, CYP1B1, AKAP12, ITGA11, GGT3P, BDKRB2, PXK, CDC42EP2, METTL23, STX12, TM…	748	7494	20581	1.13819	0.632907	0.0607126	3.50787
UP_SEQ_FEATURE	topological domain:Cytoplasmic	148	15.7113	0.0188094	PVR, TSPAN4, SYT2, ZAN, GGT2, VIPR1, SIDT2, SLC2A1, TEX29, HTR1D, CHRNA1, SLC8B1, CDH23, PCDHGA12, PCDHGA10, GJD3, PCDHGA11, PDPN, PTPRH, HLA-A, DLL1, PNPLA2, UBE2J2, AJAP1, NTSR1, YIF1B, SLC34A3, TMEM132D, LAT2, CCR7, THBD, RELT, LRP10, CHPF, TACSTD2, F3, MGAM, FER1L6, RYR2, MADCAM1, C11ORF24, HAS3, KIR2DL2, SLC38A5, RTP3, MFNG, TM4SF19, ADORA2B, DRD4, ITGA11, NINJ1, LRIG1, BDKRB2, PRR7, TTYH3, …	729	3456	20063	1.17857	1	0.745819	28.0701
UP_SEQ_FEATURE	transmembrane region	202	21.4437	0.0691809	PVR, ZDHHC11B, SYT2, GGT2, SIDT2, TMEM151A, TEX29, CHRNA1, HTR1D, CDH23, GJD3, PLD6, PDPN, PTPRH, APOLD1, UBE2J2, YIF1B, TMEM132D, LHFPL2, CCR7, TACSTD2, F3, MGAM, FER1L6, RYR2, MADCAM1, C11ORF24, HAS3, RTP3, MFNG, ITGA11, BDKRB2, STX12, METTL23, EMD, TMEM183B, NAT14, KIR2DS5, KIR2DS2, KIR2DS3, CD63, PORCN, DAGLB, EPHA2, ATP2A3, SLC9A1, GYPC, JPH2, GLRA1, SLC20A2, LRRC19, CDCP1, SIRPB1, EDNRA, TG…	729	5056	20063	1.09954	1	0.940435	71.1751
UP_KEYWORDS	Transmembrane	219	23.2484	0.155083	PVR, ZDHHC11B, CYP2D7, SYT2, CYP2D6, KCNE1B, SIDT2, TMEM151A, TEX29, HTR1D, CHRNA1, CDH23, GJD3, PLD6, PDPN, PTPRH, APOLD1, UBE2J2, CYP1A2, RNF223, YIF1B, TMEM132D, LHFPL2, CCR7, TACSTD2, F3, MGAM, FER1L6, RYR2, MADCAM1, C11ORF24, HAS3, RTP3, MFNG, CYP1B1, GGT3P, ITGA11, BDKRB2, METTL23, STX12, EMD, TMEM183B, NAT14, KIR2DS5, KIR2DS2, KIR2DS3, CD63, PORCN, DAGLB, EPHA2, ATP2A3, CSRNP1, SLC9A1, GYP…	748	5651	20581	1.06631	1	0.641885	90.3848
UP_KEYWORDS	Transmembrane helix	218	23.1423	0.156831	PVR, ZDHHC11B, CYP2D7, SYT2, CYP2D6, KCNE1B, SIDT2, TMEM151A, TEX29, HTR1D, CHRNA1, CDH23, GJD3, PLD6, PDPN, PTPRH, APOLD1, UBE2J2, CYP1A2, RNF223, YIF1B, TMEM132D, LHFPL2, CCR7, TACSTD2, F3, MGAM, FER1L6, RYR2, MADCAM1, C11ORF24, HAS3, RTP3, MFNG, CYP1B1, GGT3P, ITGA11, BDKRB2, METTL23, STX12, EMD, TMEM183B, NAT14, KIR2DS5, KIR2DS2, KIR2DS3, CD63, PORCN, DAGLB, EPHA2, ATP2A3, CSRNP1, SLC9A1, GYP…	748	5634	20581	1.06464	1	0.640675	90.6576
GOTERM_CC_DIRECT	GO:0016021~integral component of membrane	204	21.6561	0.350993	PVR, ZDHHC11B, CYP2D7, SYT2, CYP2D6, KCNE1B, SIDT2, TMEM151A, TEX29, CHRNA1, CDH23, PLD6, PDPN, APOLD1, CYP1A2, UBE2J2, RNF223, YIF1B, TMEM132D, LHFPL2, CCR7, TACSTD2, F3, MGAM, FER1L6, RYR2, MADCAM1, C11ORF24, HAS3, RTP3, CYP1B1, GGT3P, BDKRB2, STX12, METTL23, EMD, TMEM183B, NAT14, KIR2DS5, KIR2DS2, KIR2DS3, CD63, PORCN, DAGLB, ATP2A3, CSRNP1, SLC9A1, JPH2, GLRA1, SLC20A2, LRRC19, CDCP1, SIRPB1,…	700	5163	18224	1.02866	1	0.898233	99.7805
Annotation Cluster 11	Enrichment Score: 2.326020760898906
Category	Term	Count	%	PValue	Genes	List Total	Pop Hits	Pop Total	Fold Enrichment	Bonferroni	Benjamini	FDR
GOTERM_MF_DIRECT	GO:0001077~transcriptional activator activity, RNA polymerase II core promoter proximal region sequence-specific binding	23	2.44161	1.1901549648503143E-4	EGR1, ELF4, GLIS2, RELA, ARNT2, NR4A1, KLF15, FOSB, NR4A3, NPAS4, SRF, JUNB, FOS, JUN, PAX8, POU2F2, IRF1, FOXC2, TFAP2A, FOSL1, MYC, KLF4, ETV4	650	236	16881	2.53105	0.0956819	0.0166226	0.183844
GOTERM_BP_DIRECT	GO:0006366~transcription from RNA polymerase II promoter	36	3.82166	7.529467249404237E-4	POLR2L, ELL, ELF4, GLIS2, ARNT2, SRF, FOS, GATA6, PAX8, POU2F2, FOSL1, SCX, MYC, ETV4, EGR1, MAFG, MAFF, RELA, ARID3A, KLF15, FOSB, NPAS4, MAFK, HMGA1, JUNB, DLX2, ATF3, JUN, CSRNP1, IRF1, AIRE, MNT, FOXC2, TFAP2A, TGFB1I1, KLF4	646	513	16792	1.82413	0.905852	0.0868728	1.35382
GOTERM_BP_DIRECT	GO:0045893~positive regulation of transcription, DNA-templated	32	3.39703	0.00917063	PDGFB, ELF4, GLIS2, ARNT2, FOS, LBH, GATA6, PAX8, ILK, MEG3, SCX, MYC, NAT14, EGR1, IRAK1, KLF6, MAP2K3, RELA, HMGA1, FZD7, JUN, ETS2, IRF1, AIRE, FOXC2, TFAP2A, HAS3, TGFB1I1, KLF2, TP53INP2, KLF4, LRP5	646	515	16792	1.61515	1	0.363377	15.3563
GOTERM_MF_DIRECT	GO:0000978~RNA polymerase II core promoter proximal region sequence-specific DNA binding	22	2.33546	0.0340788	ACTB, ELF4, RELA, ARNT2, FOSB, NR4A3, NPAS4, SRF, JUNB, FOS, ATF3, JUN, ETS2, PAX8, POU2F2, IRF1, TFAP2A, PER1, ZNF395, FOSL1, MYC, ETV4	650	355	16881	1.60946	1	0.556853	41.495
UP_KEYWORDS	Activator	32	3.39703	0.0836845	HELZ2, ELF4, GLIS2, SRF, GATA6, POU2F2, SCX, MN1, MYC, ETV4, NAT14, EGR1, KLF6, LMX1B, RELA, RELB, PTBP1, SRA1, NEUROG2, KLF15, NPAS4, DAPK3, JUN, CSRNP1, IRF1, AIRE, FOXC2, TFAP2A, TGFB1I1, KLF2, KLF4, TP53INP2	748	661	20581	1.33203	1	0.523341	70.3139
Annotation Cluster 12	Enrichment Score: 2.323452774282223
Category	Term	Count	%	PValue	Genes	List Total	Pop Hits	Pop Total	Fold Enrichment	Bonferroni	Benjamini	FDR
UP_SEQ_FEATURE	domain:Leucine-zipper	14	1.4862	2.3161763666262249E-4	MAFG, FOS, MAFF, TSC22D3, ATF3, JUN, POU2F2, RELB, MNT, FOSB, MAFK, FOSL1, MYC, JUNB	729	113	20063	3.40971	0.394244	0.0607371	0.401129
INTERPRO	IPR004827:Basic-leucine zipper domain	9	0.955414	8.11215005889898E-4	MAFG, MAFF, FOS, ATF3, JUN, FOSB, MAFK, FOSL1, JUNB	692	54	18559	4.46989	0.612125	0.0998827	1.29893
SMART	SM00338:BRLZ	9	0.955414	9.87571399505199E-4	MAFG, MAFF, FOS, ATF3, JUN, FOSB, MAFK, FOSL1, JUNB	412	51	10057	4.30768	0.229602	0.0631311	1.28624
INTERPRO	IPR008917:Eukaryotic transcription factor, Skn-1-like, DNA-binding	5	0.530786	0.00307736	MAFG, MAFF, JUN, MAFK, JUNB	692	17	18559	7.88805	0.972589	0.278905	4.84419
INTERPRO	IPR024874:Transcription factor Maf	3	0.318471	0.0256674	MAFG, MAFF, MAFK	692	7	18559	11.494	1	0.648793	34.2241
BIOCARTA	h_arenrf2Pathway:Oxidative Stress Induced Gene Expression Via Nrf2	5	0.530786	0.0451094	MAFG, MAFF, FOS, JUN, MAFK	114	20	1625	3.5636	0.999822	0.884434	43.5705
INTERPRO	IPR004826:Basic leucine zipper domain, Maf-type	3	0.318471	0.082324	MAFG, MAFF, MAFK	692	13	18559	6.18908	1	0.87076	74.9444
Annotation Cluster 13	Enrichment Score: 2.180358875740985
Category	Term	Count	%	PValue	Genes	List Total	Pop Hits	Pop Total	Fold Enrichment	Bonferroni	Benjamini	FDR
INTERPRO	IPR000742:Epidermal growth factor-like domain	23	2.44161	5.508653151607381E-5	VASN, BMP1, TNXB, NPNT, SCUBE1, ZAN, VWCE, DLL1, GAS6, MUC4, TENM4, FBLN1, THBD, CLEC18A, CLEC18B, EREG, UMODL1, CLEC18C, TGFA, MEGF6, PCSK6, PLAU, LRP5	692	231	18559	2.67033	0.0622649	0.0316328	0.0887107
INTERPRO	IPR013032:EGF-like, conserved site	20	2.12314	1.684926268082151E-4	VASN, TNXB, BMP1, NPNT, SCUBE1, ZAN, VWCE, DLL1, GAS6, TENM4, LAMB3, FBLN1, THBD, CLEC18A, CLEC18B, EREG, CLEC18C, TGFA, MEGF6, PLAU	692	199	18559	2.69541	0.17852	0.047973	0.271106
UP_KEYWORDS	EGF-like domain	22	2.33546	1.7001212821786063E-4	VASN, BMP1, TNXB, NPNT, SCUBE1, ZAN, VWCE, DLL1, GAS6, MUC4, TENM4, FBLN1, THBD, CLEC18A, CLEC18B, EREG, UMODL1, CLEC18C, TGFA, MEGF6, PLAU, LRP5	748	238	20581	2.54338	0.0641596	0.00825454	0.236001
SMART	SM00181:EGF	19	2.01699	6.771460091205632E-4	VASN, TNXB, BMP1, NPNT, SCUBE1, ZAN, VWCE, DLL1, GAS6, MUC4, TENM4, FBLN1, THBD, CLEC18A, CLEC18B, CLEC18C, PCSK6, MEGF6, LRP5	412	188	10057	2.46699	0.16375	0.0855327	0.883589
UP_SEQ_FEATURE	domain:EGF-like 2; calcium-binding	8	0.849257	0.00484889	FBLN1, BMP1, UMODL1, SCUBE1, NPNT, VWCE, MEGF6, GAS6	729	58	20063	3.79604	0.999973	0.425127	8.0881
INTERPRO	IPR009030:Insulin-like growth factor binding protein, N-terminal	13	1.38004	0.00579999	BMP1, NPNT, SCUBE1, VWCE, DLL1, EPHA2, GAS6, FBLN1, THBD, UMODL1, PCSK6, MEGF6, IGFBP4	692	139	18559	2.50829	0.998873	0.363997	8.94561
UP_SEQ_FEATURE	domain:EGF-like 3; calcium-binding	6	0.636943	0.0115581	FBLN1, THBD, UMODL1, SCUBE1, VWCE, GAS6	729	38	20063	4.34546	1	0.681304	18.2674
INTERPRO	IPR018097:EGF-like calcium-binding, conserved site	10	1.06157	0.013811	FBLN1, THBD, BMP1, UMODL1, SCUBE1, NPNT, VWCE, DLL1, MEGF6, GAS6	692	102	18559	2.62935	1	0.538303	20.0728
INTERPRO	IPR000152:EGF-type aspartate/asparagine hydroxylation site	10	1.06157	0.0164436	FBLN1, THBD, BMP1, UMODL1, SCUBE1, NPNT, VWCE, DLL1, MEGF6, GAS6	692	105	18559	2.55423	1	0.568838	23.4418
UP_SEQ_FEATURE	domain:EGF-like 4; calcium-binding	5	0.530786	0.0336662	FBLN1, NPNT, VWCE, DLL1, GAS6	729	34	20063	4.04724	1	0.879654	44.8005
UP_SEQ_FEATURE	domain:EGF-like 1; calcium-binding	4	0.424628	0.034244	BMP1, UMODL1, SCUBE1, GAS6	729	20	20063	5.50425	1	0.87687	45.3703
INTERPRO	IPR001881:EGF-like calcium-binding	10	1.06157	0.0478292	FBLN1, THBD, BMP1, UMODL1, SCUBE1, NPNT, VWCE, DLL1, MEGF6, GAS6	692	127	18559	2.11176	1	0.760665	54.5971
UP_SEQ_FEATURE	domain:EGF-like 1	9	0.955414	0.0707784	TENM4, FBLN1, THBD, NPNT, VWCE, DLL1, MEGF6, LRP5, MUC4	729	120	20063	2.06409	1	0.93839	72.0215
SMART	SM00179:EGF_CA	10	1.06157	0.0756626	FBLN1, THBD, BMP1, UMODL1, SCUBE1, NPNT, VWCE, DLL1, MEGF6, GAS6	412	127	10057	1.92206	1	0.705308	64.3301
INTERPRO	IPR026823:Complement Clr-like EGF domain	4	0.424628	0.0846051	FBLN1, THBD, SCUBE1, GAS6	692	28	18559	3.83134	1	0.87296	75.9292
Annotation Cluster 14	Enrichment Score: 2.1643862897655346
Category	Term	Count	%	PValue	Genes	List Total	Pop Hits	Pop Total	Fold Enrichment	Bonferroni	Benjamini	FDR
INTERPRO	IPR013655:PAS fold-3	5	0.530786	7.42435095901711E-4	ARNT2, PER2, PER1, NPAS4, SIM2	692	12	18559	11.1747	0.579682	0.10268	1.18942
SMART	SM00091:PAS	6	0.636943	0.00300188	AHRR, ARNT2, PER2, PER1, NPAS4, SIM2	412	25	10057	5.85845	0.547825	0.14678	3.86248
UP_SEQ_FEATURE	domain:PAS 2	5	0.530786	0.00431192	ARNT2, PER2, PER1, NPAS4, SIM2	729	19	20063	7.24244	0.999913	0.42309	7.22376
UP_SEQ_FEATURE	domain:PAS 1	5	0.530786	0.00431192	ARNT2, PER2, PER1, NPAS4, SIM2	729	19	20063	7.24244	0.999913	0.42309	7.22376
INTERPRO	IPR000014:PAS domain	6	0.636943	0.00801653	AHRR, ARNT2, PER2, PER1, NPAS4, SIM2	692	34	18559	4.73283	0.999917	0.424507	12.1616
UP_SEQ_FEATURE	domain:PAC	5	0.530786	0.0136119	ARNT2, PER2, PER1, NPAS4, SIM2	729	26	20063	5.29255	1	0.680407	21.1645
INTERPRO	IPR013767:PAS fold	3	0.318471	0.156315	AHRR, ARNT2, SIM2	692	19	18559	4.23464	1	0.945909	93.5327
Annotation Cluster 15	Enrichment Score: 2.0461784580966937
Category	Term	Count	%	PValue	Genes	List Total	Pop Hits	Pop Total	Fold Enrichment	Bonferroni	Benjamini	FDR
GOTERM_BP_DIRECT	GO:0001658~branching involved in ureteric bud morphogenesis	7	0.7431	0.005066	GPC3, NPNT, PAX8, ILK, GREM1, GDNF, MYC	646	42	16792	4.3323	1	0.251497	8.78116
GOTERM_BP_DIRECT	GO:0090190~positive regulation of branching involved in ureteric bud morphogenesis	5	0.530786	0.00527356	NOG, PAX8, VEGFA, GREM1, GDNF	646	19	16792	6.84048	1	0.256358	9.12491
GOTERM_BP_DIRECT	GO:0003337~mesenchymal to epithelial transition involved in metanephros morphogenesis	3	0.318471	0.0272079	PAX8, GREM1, GDNF	646	7	16792	11.1402	1	0.571888	39.2974
Annotation Cluster 16	Enrichment Score: 2.023863094866315
Category	Term	Count	%	PValue	Genes	List Total	Pop Hits	Pop Total	Fold Enrichment	Bonferroni	Benjamini	FDR
UP_SEQ_FEATURE	domain:VWFD 4	4	0.424628	0.0014926	VWF, ZAN, MUC5AC, MUC5B	729	7	20063	15.7264	0.960537	0.220143	2.5585
INTERPRO	IPR001846:von Willebrand factor, type D domain	5	0.530786	0.00307736	VWF, ZAN, MUC5AC, MUC5B, MUC4	692	17	18559	7.88805	0.972589	0.278905	4.84419
SMART	SM00216:VWD	5	0.530786	0.00428171	VWF, ZAN, MUC5AC, MUC5B, MUC4	412	17	10057	7.17947	0.67787	0.172048	5.46694
UP_SEQ_FEATURE	domain:VWFC 1	5	0.530786	0.00431192	VWF, ZAN, VWCE, MUC5AC, MUC5B	729	19	20063	7.24244	0.999913	0.42309	7.22376
UP_SEQ_FEATURE	domain:VWFC 2	5	0.530786	0.00431192	VWF, ZAN, VWCE, MUC5AC, MUC5B	729	19	20063	7.24244	0.999913	0.42309	7.22376
UP_SEQ_FEATURE	domain:VWFD 2	4	0.424628	0.00471613	VWF, ZAN, MUC5AC, MUC5B	729	10	20063	11.0085	0.999964	0.433527	7.87512
UP_SEQ_FEATURE	domain:VWFD 3	4	0.424628	0.00471613	VWF, ZAN, MUC5AC, MUC5B	729	10	20063	11.0085	0.999964	0.433527	7.87512
UP_SEQ_FEATURE	domain:VWFD 1	4	0.424628	0.00471613	VWF, ZAN, MUC5AC, MUC5B	729	10	20063	11.0085	0.999964	0.433527	7.87512
SMART	SM00215:VWC_out	5	0.530786	0.00791191	VWF, ZAN, VWCE, MUC5AC, MUC5B	412	20	10057	6.10255	0.877182	0.23059	9.88434
UP_SEQ_FEATURE	domain:CTCK	5	0.530786	0.0118507	NBL1, VWF, MUC5AC, GREM1, MUC5B	729	25	20063	5.50425	1	0.658675	18.6862
UP_SEQ_FEATURE	domain:VWFC 3	4	0.424628	0.0128391	VWF, ZAN, VWCE, MUC5B	729	14	20063	7.86322	1	0.673246	20.086
SMART	SM00041:CT	5	0.530786	0.0131315	NBL1, VWF, MUC5AC, GREM1, MUC5B	412	23	10057	5.30656	0.96949	0.321413	15.9024
INTERPRO	IPR014853:Uncharacterised domain, cysteine-rich	4	0.424628	0.0137603	VWF, ZAN, MUC5AC, MUC5B	692	14	18559	7.66268	1	0.554468	20.0065
INTERPRO	IPR002919:Trypsin Inhibitor-like, cysteine rich domain	4	0.424628	0.0137603	VWF, ZAN, MUC5AC, MUC5B	692	14	18559	7.66268	1	0.554468	20.0065
INTERPRO	IPR006207:Cystine knot, C-terminal	5	0.530786	0.0148372	NBL1, VWF, MUC5AC, GREM1, MUC5B	692	26	18559	5.15757	1	0.547489	21.4022
SMART	SM00214:VWC	6	0.636943	0.0165067	VWF, PXDN, ZAN, VWCE, MUC5AC, MUC5B	412	37	10057	3.95841	0.98765	0.355586	19.5939
INTERPRO	IPR001007:von Willebrand factor, type C	6	0.636943	0.0174615	VWF, PXDN, ZAN, VWCE, MUC5AC, MUC5B	692	41	18559	3.92478	1	0.560581	24.7082
SMART	SM00832:SM00832	4	0.424628	0.0176223	VWF, ZAN, MUC5AC, MUC5B	412	14	10057	6.97434	0.990848	0.347344	20.7807
GOTERM_BP_DIRECT	GO:0016266~O-glycan processing	4	0.424628	0.406894	GALNT5, MUC5AC, MUC5B, MUC4	646	60	16792	1.73292	1	0.996485	99.9922
Annotation Cluster 17	Enrichment Score: 1.9435363129262604
Category	Term	Count	%	PValue	Genes	List Total	Pop Hits	Pop Total	Fold Enrichment	Bonferroni	Benjamini	FDR
GOTERM_MF_DIRECT	GO:0000982~transcription factor activity, RNA polymerase II core promoter proximal region sequence-specific binding	6	0.636943	0.00156363	FOS, ATF3, JUN, TFAP2A, FOSB, FOSL1	650	23	16881	6.77498	0.733479	0.172131	2.3903
INTERPRO	IPR000837:Fos transforming protein	4	0.424628	0.00364834	FOS, ATF3, FOSB, FOSL1	692	9	18559	11.9197	0.985954	0.299142	5.71842
GOTERM_BP_DIRECT	GO:0051412~response to corticosterone	5	0.530786	0.00429201	FOS, CDKN1A, CCND1, FOSB, FOSL1	646	18	16792	7.2205	0.999999	0.24505	7.48844
GOTERM_BP_DIRECT	GO:0032570~response to progesterone	5	0.530786	0.0614691	FOS, RELA, FOSB, FOSL1, GJB2	646	39	16792	3.33254	1	0.77857	68.2735
GOTERM_BP_DIRECT	GO:0007565~female pregnancy	7	0.7431	0.127283	FOS, THBD, PSG7, TFCP2L1, FOSB, COL16A1, FOSL1	646	89	16792	2.04446	1	0.896866	91.4881
Annotation Cluster 18	Enrichment Score: 1.9027525081550218
Category	Term	Count	%	PValue	Genes	List Total	Pop Hits	Pop Total	Fold Enrichment	Bonferroni	Benjamini	FDR
UP_SEQ_FEATURE	DNA-binding region:Basic motif	20	2.12314	7.573974108604558E-6	MAFG, MAFF, ARNT2, NEUROG2, NPAS4, FOSB, MAFK, JUNB, FOS, AHRR, ATF3, HES4, JUN, MNT, BHLHE40, PDCD6, FOSL1, MYC, SCX, SIM2	729	163	20063	3.37684	0.0162566	0.0162566	0.0131411
UP_SEQ_FEATURE	domain:Helix-loop-helix motif	11	1.16773	0.00907479	AHRR, HES4, ARNT2, MNT, NEUROG2, BHLHE40, NPAS4, PDCD6, SCX, MYC, SIM2	729	115	20063	2.63247	1	0.609139	14.6303
INTERPRO	IPR011598:Myc-type, basic helix-loop-helix (bHLH) domain	10	1.06157	0.0292626	AHRR, HES4, ARNT2, MNT, NEUROG2, BHLHE40, NPAS4, SCX, MYC, SIM2	692	116	18559	2.31201	1	0.661454	38.0271
GOTERM_MF_DIRECT	GO:0070888~E-box binding	5	0.530786	0.0402998	PER1, NEUROG2, BHLHE40, SCX, MYC	650	34	16881	3.81923	1	0.580614	47.0569
SMART	SM00353:HLH	9	0.955414	0.0910634	AHRR, HES4, ARNT2, MNT, NEUROG2, BHLHE40, SCX, MYC, SIM2	412	113	10057	1.94417	1	0.753495	71.3783
GOTERM_MF_DIRECT	GO:0046983~protein dimerization activity	7	0.7431	0.519236	AHRR, HES4, MNT, TFAP2A, NEUROG2, PDCD6, MYC	650	150	16881	1.21197	1	0.995399	99.9988
Annotation Cluster 19	Enrichment Score: 1.8373936319036628
Category	Term	Count	%	PValue	Genes	List Total	Pop Hits	Pop Total	Fold Enrichment	Bonferroni	Benjamini	FDR
KEGG_PATHWAY	hsa05132:Salmonella infection	11	1.16773	0.00218021	ACTB, ACTG1, PFN1, FOS, RELA, JUN, CXCL2, CXCL8, ARPC4, FLNA, IL1A	287	83	6879	3.17657	0.407747	0.0394929	2.77786
KEGG_PATHWAY	hsa05131:Shigellosis	9	0.955414	0.00472858	ACTB, ACTG1, PFN1, ITGA5, RELA, CXCL8, NFKBIA, ARPC4, ELMO3	287	64	6879	3.37059	0.679396	0.0730324	5.9345
KEGG_PATHWAY	hsa05164:Influenza A	10	1.06157	0.298257	ACTB, ACTG1, ICAM1, RELA, JUN, MAP2K3, CXCL8, NFKBIA, PIK3R5, IL1A	287	174	6879	1.37751	1	0.645359	98.9659
Annotation Cluster 20	Enrichment Score: 1.8200597500149573
Category	Term	Count	%	PValue	Genes	List Total	Pop Hits	Pop Total	Fold Enrichment	Bonferroni	Benjamini	FDR
INTERPRO	IPR011993:Pleckstrin homology-like domain	28	2.9724	0.00539721	FGD2, PHLDB1, TRIOBP, TLN1, CYTH4, PLEKHG4B, PLCL1, PLEKHG2, DGKD, SH2B3, PHLDA3, PHLDA2, PHLDA1, ARHGEF5, WDFY4, ARHGEF16, FRMPD4, ELMO3, ARHGAP23, VASP, PLEKHF1, TNS4, RASGRF1, FRMD4A, FAM43A, APBB3, EPS8L2, SH3BP2	692	427	18559	1.75865	0.998192	0.363082	8.3495
INTERPRO	IPR001849:Pleckstrin homology domain	19	2.01699	0.0131266	FGD2, TRIOBP, PHLDB1, ARHGEF5, ARHGEF16, CYTH4, PLEKHG4B, ARHGAP23, ELMO3, PLEKHF1, PLCL1, PLEKHG2, RASGRF1, DGKD, SH2B3, PHLDA3, PHLDA2, PHLDA1, SH3BP2	692	271	18559	1.88032	1	0.555847	19.1745
UP_SEQ_FEATURE	domain:PH	17	1.80467	0.0173076	TRIOBP, PHLDB1, ARHGEF5, ARHGEF16, CYTH4, PLEKHG4B, ARHGAP23, ELMO3, PLEKHF1, PLCL1, PLEKHG2, DGKD, SH2B3, PHLDA3, PHLDA2, PHLDA1, SH3BP2	729	245	20063	1.90964	1	0.740589	26.1357
SMART	SM00233:PH	18	1.91083	0.0427762	FGD2, TRIOBP, PHLDB1, ARHGEF5, ARHGEF16, CYTH4, PLEKHG4B, ARHGAP23, PLEKHF1, PLCL1, PLEKHG2, RASGRF1, DGKD, SH2B3, PHLDA3, PHLDA2, PHLDA1, SH3BP2	412	264	10057	1.66433	0.99999	0.561501	43.6059
Annotation Cluster 21	Enrichment Score: 1.7136484228962032
Category	Term	Count	%	PValue	Genes	List Total	Pop Hits	Pop Total	Fold Enrichment	Bonferroni	Benjamini	FDR
GOTERM_BP_DIRECT	GO:0042752~regulation of circadian rhythm	7	0.7431	0.0107797	CSNK1D, CSNK1E, KLF10, DRD4, PER2, PER1, PRKCG	646	49	16792	3.7134	1	0.397974	17.8096
UP_KEYWORDS	Biological rhythms	11	1.16773	0.0157322	CSNK1D, KLF9, CSNK1E, USP2, KLF10, RELB, DRD4, PER2, PER1, PRKCG, BHLHE40	748	125	20581	2.42129	0.997939	0.204711	19.7772
GOTERM_BP_DIRECT	GO:0032922~circadian regulation of gene expression	7	0.7431	0.0216597	CSNK1D, CSNK1E, USP2, RELB, PER2, PER1, BHLHE40	646	57	16792	3.19222	1	0.541871	32.7173
KEGG_PATHWAY	hsa04710:Circadian rhythm	5	0.530786	0.0380503	CSNK1D, CSNK1E, PER2, PER1, BHLHE40	287	31	6879	3.86591	0.99991	0.233569	39.3907
Annotation Cluster 22	Enrichment Score: 1.5837168996648097
Category	Term	Count	%	PValue	Genes	List Total	Pop Hits	Pop Total	Fold Enrichment	Bonferroni	Benjamini	FDR
INTERPRO	IPR013732:Protein-arginine deiminase (PAD) N-terminal	3	0.318471	0.0128437	PADI3, PADI2, PADI4	692	5	18559	16.0916	1	0.567465	18.8004
INTERPRO	IPR013733:Protein-arginine deiminase (PAD), central domain	3	0.318471	0.0128437	PADI3, PADI2, PADI4	692	5	18559	16.0916	1	0.567465	18.8004
INTERPRO	IPR004303:Protein-arginine deiminase	3	0.318471	0.0128437	PADI3, PADI2, PADI4	692	5	18559	16.0916	1	0.567465	18.8004
INTERPRO	IPR013530:Protein-arginine deiminase, C-terminal	3	0.318471	0.0128437	PADI3, PADI2, PADI4	692	5	18559	16.0916	1	0.567465	18.8004
PIR_SUPERFAMILY	PIRSF001247:protein-arginine deiminase	3	0.318471	0.0130859	PADI3, PADI2, PADI4	65	5	1692	15.6185	0.515421	0.515421	12.1518
GOTERM_BP_DIRECT	GO:0018101~protein citrullination	3	0.318471	0.0136358	PADI3, PADI2, PADI4	646	5	16792	15.5963	1	0.445672	21.9995
GOTERM_MF_DIRECT	GO:0004668~protein-arginine deiminase activity	3	0.318471	0.0136594	PADI3, PADI2, PADI4	650	5	16881	15.5825	0.999991	0.383835	19.1549
INTERPRO	IPR008972:Cupredoxin	3	0.318471	0.169622	PADI3, PADI2, PADI4	692	20	18559	4.0229	1	0.954896	94.994
GOTERM_BP_DIRECT	GO:0006325~chromatin organization	3	0.318471	0.495896	PADI3, PADI2, PADI4	646	43	16792	1.81352	1	0.999066	99.9996
Annotation Cluster 23	Enrichment Score: 1.5803245589143236
Category	Term	Count	%	PValue	Genes	List Total	Pop Hits	Pop Total	Fold Enrichment	Bonferroni	Benjamini	FDR
GOTERM_BP_DIRECT	GO:0044344~cellular response to fibroblast growth factor stimulus	6	0.636943	0.00528555	ZFP36, ZFP36L2, CXCL8, NR4A1, SNAI2, MYC	646	30	16792	5.19876	1	0.252979	9.14474
GOTERM_BP_DIRECT	GO:0071364~cellular response to epidermal growth factor stimulus	5	0.530786	0.03653	ZFP36, ZFP36L2, SNAI2, MYC, GSTP1	646	33	16792	3.93846	1	0.640857	49.0045
GOTERM_BP_DIRECT	GO:0009611~response to wounding	6	0.636943	0.0940344	ZFP36, ZFP36L2, VWF, CYP1A1, PDGFB, MYC	646	63	16792	2.4756	1	0.848773	83.2551
Annotation Cluster 24	Enrichment Score: 1.5502431300364756
Category	Term	Count	%	PValue	Genes	List Total	Pop Hits	Pop Total	Fold Enrichment	Bonferroni	Benjamini	FDR
GOTERM_MF_DIRECT	GO:0008307~structural constituent of muscle	7	0.7431	0.00508833	MYL6, MYBPH, NEXN, TPM2, TPM4, PLEC, MYL9	650	42	16881	4.32846	0.986575	0.324211	7.58384
UP_KEYWORDS	Muscle protein	7	0.7431	0.0246431	MYL6, ACTA1, TAGLN, MYBPH, TPM2, TPM4, MYL9	748	62	20581	3.1065	0.999941	0.27702	29.3016
GOTERM_BP_DIRECT	GO:0030049~muscle filament sliding	4	0.424628	0.178238	MYL6, ACTA1, TPM2, TPM4	646	38	16792	2.73619	1	0.947474	97.1344
Annotation Cluster 25	Enrichment Score: 1.5381229513651409
Category	Term	Count	%	PValue	Genes	List Total	Pop Hits	Pop Total	Fold Enrichment	Bonferroni	Benjamini	FDR
SMART	SM00033:CH	9	0.955414	0.0052332	TAGLN, ACTN4, ACTN1, CNN2, CNN1, EHBP1L1, FLNA, PLEC, MICALL1	412	66	10057	3.32866	0.749724	0.179536	6.6437
INTERPRO	IPR001715:Calponin homology domain	9	0.955414	0.00720518	TAGLN, ACTN4, ACTN1, CNN2, CNN1, EHBP1L1, FLNA, PLEC, MICALL1	692	76	18559	3.17598	0.999784	0.40988	10.997
INTERPRO	IPR000557:Calponin repeat	3	0.318471	0.0187932	TAGLN, CNN2, CNN1	692	6	18559	13.4097	1	0.573247	26.3355
INTERPRO	IPR003096:Smooth muscle protein/calponin	3	0.318471	0.060939	TAGLN, CNN2, CNN1	692	11	18559	7.31437	1	0.804179	63.6854
UP_SEQ_FEATURE	domain:CH	5	0.530786	0.0649626	TAGLN, CNN2, CNN1, EHBP1L1, MICALL1	729	42	20063	3.27634	1	0.945364	68.8225
COG_ONTOLOGY	Cytoskeleton	3	0.318471	0.210519	TAGLN, CNN2, CNN1	57	31	2026	3.43973	0.988793	0.776216	82.9928
Annotation Cluster 26	Enrichment Score: 1.5278522704862647
Category	Term	Count	%	PValue	Genes	List Total	Pop Hits	Pop Total	Fold Enrichment	Bonferroni	Benjamini	FDR
GOTERM_BP_DIRECT	GO:0048146~positive regulation of fibroblast proliferation	8	0.849257	0.00440751	S100A6, CDKN1A, FBLN1, PDGFB, EREG, JUN, MYC, GAS6	646	54	16792	3.85093	0.999999	0.24205	7.68244
GOTERM_BP_DIRECT	GO:0048661~positive regulation of smooth muscle cell proliferation	7	0.7431	0.0271624	IRAK1, PDGFB, EREG, JUN, EDN1, NR4A3, MYC	646	60	16792	3.03261	1	0.574852	39.246
GOTERM_BP_DIRECT	GO:0045740~positive regulation of DNA replication	4	0.424628	0.217912	PDGFB, EREG, JUN, TNFAIP1	646	42	16792	2.4756	1	0.968494	98.8296
Annotation Cluster 27	Enrichment Score: 1.4424423321735085
Category	Term	Count	%	PValue	Genes	List Total	Pop Hits	Pop Total	Fold Enrichment	Bonferroni	Benjamini	FDR
GOTERM_BP_DIRECT	GO:0071277~cellular response to calcium ion	8	0.849257	0.00318054	FOS, JUN, EDN1, CPNE7, FOSB, JUNB, DPEP1, TRPM2	646	51	16792	4.07746	0.999954	0.207372	5.60174
GOTERM_BP_DIRECT	GO:0032870~cellular response to hormone stimulus	6	0.636943	0.0283598	FOS, DUSP1, JUN, CACNA1H, FOSB, JUNB	646	45	16792	3.46584	1	0.583646	40.5851
KEGG_PATHWAY	hsa05031:Amphetamine addiction	4	0.424628	0.521759	FOS, JUN, PRKCG, FOSB	287	66	6879	1.45264	1	0.805865	99.9927
Annotation Cluster 28	Enrichment Score: 1.4178603156053688
Category	Term	Count	%	PValue	Genes	List Total	Pop Hits	Pop Total	Fold Enrichment	Bonferroni	Benjamini	FDR
GOTERM_BP_DIRECT	GO:0046718~viral entry into host cell	9	0.955414	0.011587	PVR, ICAM1, SLC1A5, SLC20A2, ITGA5, CD81, CLDN1, NECTIN2, GAS6	646	80	16792	2.9243	1	0.415883	19.0149
UP_KEYWORDS	Host cell receptor for virus entry	7	0.7431	0.0283036	PVR, ICAM1, SLC1A5, SLC20A2, ITGA5, CLDN1, NECTIN2	748	64	20581	3.00942	0.999986	0.29526	32.9009
GOTERM_MF_DIRECT	GO:0001618~virus receptor activity	7	0.7431	0.0520495	PVR, ICAM1, SLC1A5, SLC20A2, ITGA5, CLDN1, NECTIN2	650	70	16881	2.59708	1	0.650207	56.2379
GOTERM_BP_DIRECT	GO:0007157~heterophilic cell-cell adhesion via plasma membrane cell adhesion molecules	5	0.530786	0.124834	TENM4, PVR, ICAM1, ITGA5, NECTIN2	646	50	16792	2.59938	1	0.893206	91.0452
Annotation Cluster 29	Enrichment Score: 1.3206697596424934
Category	Term	Count	%	PValue	Genes	List Total	Pop Hits	Pop Total	Fold Enrichment	Bonferroni	Benjamini	FDR
UP_SEQ_FEATURE	domain:SH3	14	1.4862	0.0115787	SNX18, BAIAP2L2, LASP1, NOXA1, BLK, PRAM1, BAIAP2, BCAR1, ARHGEF5, ARHGEF16, TNK2, BIN1, EPS8L2, SH3GL1	729	175	20063	2.2017	1	0.665714	18.2969
UP_KEYWORDS	SH3 domain	14	1.4862	0.0505052	SNX18, BAIAP2L2, LASP1, NOXA1, BLK, PRAM1, BAIAP2, BCAR1, ARHGEF5, ARHGEF16, TNK2, BIN1, EPS8L2, SH3GL1	748	215	20581	1.79166	1	0.429613	51.3344
INTERPRO	IPR001452:Src homology-3 domain	14	1.4862	0.064769	SNX18, BAIAP2L2, LASP1, NOXA1, BLK, PRAM1, BAIAP2, BCAR1, ARHGEF5, ARHGEF16, TNK2, BIN1, EPS8L2, SH3GL1	692	218	18559	1.72234	1	0.817095	65.9994
SMART	SM00326:SH3	13	1.38004	0.137708	SNX18, BAIAP2L2, LASP1, NOXA1, BLK, BAIAP2, BCAR1, ARHGEF5, ARHGEF16, TNK2, BIN1, EPS8L2, SH3GL1	412	206	10057	1.54045	1	0.872375	85.6475
Annotation Cluster 30	Enrichment Score: 1.2763683943334228
Category	Term	Count	%	PValue	Genes	List Total	Pop Hits	Pop Total	Fold Enrichment	Bonferroni	Benjamini	FDR
GOTERM_BP_DIRECT	GO:0045944~positive regulation of transcription from RNA polymerase II promoter	68	7.21868	3.055363251373827E-6	NOG, ELF4, HELZ2, ARNT2, EDN1, FLCN, GDNF, FOS, OSR1, GATA6, PAX8, SERPINE1, FGF1, MYC, SCX, FOSL1, IL1A, EGR1, RELA, RXRA, RELB, DLL1, NPAS4, FOSB, HMGA1, JUNB, ADRB2, JUN, CD81, VEGFA, UBC, TFAP2A, FOXC2, VGLL2, KDM6B, GLIS2, BEX1, NFKBIA, GREM1, SRF, LIF, VDR, PFN1, AHRR, POU2F2, ZC3H12A, PER1, ETV4, MAFG, MAFF, LMX1B, SMAD7, ARID3A, NR4A1, NR4A3, KLF15, MAFK, DLX2, ATF3, IRF2BPL, ETS2, CSRNP1…	646	981	16792	1.80181	0.0095389	0.0023933	0.00552893
GOTERM_BP_DIRECT	GO:0006366~transcription from RNA polymerase II promoter	36	3.82166	7.529467249404237E-4	POLR2L, ELL, ELF4, GLIS2, ARNT2, SRF, FOS, GATA6, PAX8, POU2F2, FOSL1, SCX, MYC, ETV4, EGR1, MAFG, MAFF, RELA, ARID3A, KLF15, FOSB, NPAS4, MAFK, HMGA1, JUNB, DLX2, ATF3, JUN, CSRNP1, IRF1, AIRE, MNT, FOXC2, TFAP2A, TGFB1I1, KLF4	646	513	16792	1.82413	0.905852	0.0868728	1.35382
GOTERM_MF_DIRECT	GO:0043565~sequence-specific DNA binding	33	3.50318	0.0057972	ELF4, TFCP2L1, IRX1, DRGX, HIC1, FOS, VDR, CENPB, POU2F2, LHX4, SCX, MYC, ETV4, EGR1, MAFG, MAFF, FOXL1, LMX1B, RXRA, NR4A1, FOSB, NR4A3, SNAI2, MAFK, ATF3, JUN, CSRNP1, ETS2, IRF1, FOXC2, TFAP2A, KLF2, KDM6B	650	518	16881	1.65451	0.992649	0.29596	8.59661
GOTERM_MF_DIRECT	GO:0003700~transcription factor activity, sequence-specific DNA binding	46	4.88323	0.0965709	TFCP2L1, ARNT2, MYT1, SRF, HIC1, FOS, VDR, ZFP36L2, TSC22D3, GATA6, DRAP1, PAX8, POU2F2, BHLHE40, FOSL1, MYC, ETV4, SIM2, ELMSAN1, MAFG, EGR1, MAFF, FOXL1, KLF9, LMX1B, SMAD7, RELA, RXRA, KLF10, RELB, RCAN1, FOSB, MAFK, HMGA1, ZNF628, DLX2, ATF3, JUN, CSRNP1, ETS2, IRF1, MNT, TFAP2A, FOXC2, KLF2, KLF4	650	961	16881	1.24314	1	0.760756	79.198
UP_KEYWORDS	DNA-binding	84	8.9172	0.158164	IER2, HELZ2, ELF4, ARNT2, FOS, PCBP3, GATA6, PAX8, ZNF579, ZNF395, SCX, MYC, FOSL1, ELMSAN1, PHC2, EGR1, ZFP36, ZBTB21, AIFM2, RXRA, RELA, RELB, NPAS4, FOSB, HMGA1, JUNB, PRDM8, ZNF787, ZNF784, HES4, JUN, MNT, TFAP2A, FOXC2, EEF1D, TNFAIP3, GLIS2, TFCP2L1, IRX1, MYT1, SRF, HIC1, DRGX, ZFP36L2, VDR, AHRR, DRAP1, CENPB, POU2F2, LHX4, ZC3H12A, BHLHE40, ETV4, NAT14, ERCC1, SIM2, MAFG, KLF6, MAFF, FOX…	748	2050	20581	1.12743	1	0.632924	90.8608
UP_KEYWORDS	Transcription regulation	90	9.55414	0.318962	IL16, HELZ2, ELF4, ARNT2, CBX4, KANK1, LBH, OSR1, GATA6, PAX8, ZNF579, ZNF395, LOXL2, MYC, SCX, ELMSAN1, EGR1, ZBTB21, RXRA, RELA, RELB, PADI4, NPAS4, HMGA1, DAPK3, JUNB, PRDM8, ZNF787, CCND1, CHMP1A, ZNF784, HES4, JUN, MNT, TFAP2A, FOXC2, VGLL2, EEF1D, EID3, ELL, GLIS2, TFCP2L1, MYT1, SRF, HIC1, DRGX, VDR, AHRR, DRAP1, POU2F2, PER2, LHX4, ZC3H12A, PER1, BHLHE40, BCOR, MN1, ETV4, NAT14, SIM2, MAF…	748	2332	20581	1.06189	1	0.803758	99.5196
UP_KEYWORDS	Transcription	91	9.6603	0.374991	IL16, HELZ2, ELF4, ARNT2, CBX4, KANK1, LBH, OSR1, GATA6, PAX8, ZNF579, ZNF395, LOXL2, MYC, SCX, ELMSAN1, EGR1, ZBTB21, RXRA, RELA, RELB, PADI4, NPAS4, HMGA1, DAPK3, JUNB, PRDM8, ZNF787, CCND1, CHMP1A, ZNF784, HES4, JUN, MNT, TFAP2A, FOXC2, VGLL2, EEF1D, EID3, POLR2L, ELL, GLIS2, TFCP2L1, MYT1, SRF, HIC1, DRGX, VDR, AHRR, DRAP1, POU2F2, PER2, LHX4, ZC3H12A, PER1, BHLHE40, BCOR, MN1, ETV4, NAT14, S…	748	2398	20581	1.04414	1	0.840061	99.8543
UP_KEYWORDS	Nucleus	193	20.4883	0.474171	S100A6, RAVER1, ZNF395, RXRA, PTBP1, PRDM8, ZNF787, ZNF784, HES4, JUN, MNT, FBLL1, VGLL2, TGFB1I1, BIN1, PNMA1, ELL, TFCP2L1, NIFK, NFKBIA, MYT1, AHRR, DRAP1, DNMT3L, LHX4, BCOR, EMD, KLF6, KLF9, SMAD7, KLF10, SRA1, KLF15, CSRP1, ZNF628, DLX2, IRF2BPL, ATP2A3, ETS2, CSRNP1, AIRE, TNK2, KLF2, KLF4, ELF4, AEN, ANKRD11, FANCE, FGF1, MYC, SCX, ZFP36, ZBTB21, ARHGEF5, FOSB, C19ORF33, CHMP1A, CCND1, CD…	748	5244	20581	1.01265	1	0.889084	99.9868
GOTERM_MF_DIRECT	GO:0003677~DNA binding	57	6.05096	0.883768	IER2, HELZ2, ARNT2, FOS, GATA6, PAX8, ZNF579, ZNF395, MYC, SCX, FOSL1, PHC2, ELMSAN1, ZFP36, EGR1, AIFM2, RELA, RXRA, RELB, FOSB, HMGA1, JUNB, PRDM8, ZNF787, ZNF784, HES4, JUN, EEF1D, TNFAIP3, POLR2L, SSH1, MYT1, ZFP36L2, VDR, AHRR, DRAP1, POU2F2, MUS81, LHX4, ZC3H12A, NAT14, SIM2, KLF6, FOXL1, KLF9, ARID3A, NR4A1, RCAN1, NR4A3, ZNF628, HILS1, MAP1S, ETS2, IRF1, PUF60, AHDC1, SMC1B	650	1674	16881	0.884309	1	0.999995	100
GOTERM_BP_DIRECT	GO:0006351~transcription, DNA-templated	65	6.90021	0.929157	IL16, HELZ2, ARNT2, CBX4, KANK1, LBH, OSR1, PAX8, ZNF579, ZNF395, LOXL2, SCX, ELMSAN1, ZBTB21, RXRA, RELB, PADI4, SPOCD1, DAPK3, PRDM8, ZNF787, CCND1, CHMP1A, ZNF784, HES4, VGLL2, EEF1D, EID3, TFCP2L1, MYT1, DRGX, HIC1, VDR, AHRR, DRAP1, POU2F2, LHX4, PER2, ZC3H12A, PER1, BHLHE40, BCOR, MN1, SIM2, MAFG, KLF6, FOXL1, KLF9, LMX1B, SMAD7, KLF10, SRA1, NR4A1, NEUROG2, NR4A3, MAFK, SNAI2, ZNF628, AJUB…	646	1955	16792	0.864244	1	1	100
GOTERM_BP_DIRECT	GO:0006355~regulation of transcription, DNA-templated	47	4.98938	0.961225	EID3, IL16, IRX1, ARNT2, MYT1, KANK1, DRGX, HIC1, VDR, ZFP36L2, TSC22D3, PRMT1, AHRR, AKAP17A, LBH, PAX8, POU2F2, LHX4, ZNF579, ZNF395, BHLHE40, MYC, MN1, SAMD4A, SIM2, ZBTB21, LMX1B, SMAD7, SRA1, RCAN1, PADI4, DAPK3, HMGA1, ZNF628, FZD7, AJUBA, PRDM8, ZNF787, HILS1, ZNF784, JMJD6, CDK11A, HES4, AIRE, APBB3, EEF1D, PUF60	646	1504	16792	0.812307	1	1	100
Annotation Cluster 31	Enrichment Score: 1.2422770237784866
Category	Term	Count	%	PValue	Genes	List Total	Pop Hits	Pop Total	Fold Enrichment	Bonferroni	Benjamini	FDR
GOTERM_MF_DIRECT	GO:0010314~phosphatidylinositol-5-phosphate binding	4	0.424628	0.00959596	PLEKHF1, JPH2, PHLDA3, RS1	650	12	16881	8.65692	0.999711	0.38077	13.8494
GOTERM_MF_DIRECT	GO:0005546~phosphatidylinositol-4,5-bisphosphate binding	7	0.7431	0.0234939	PFN1, SNX18, JPH2, FRMPD4, PHLDA3, SLC9A1, RS1	650	58	16881	3.1344	1	0.488109	30.7578
GOTERM_MF_DIRECT	GO:0032266~phosphatidylinositol-3-phosphate binding	5	0.530786	0.0331675	PLEKHF1, JPH2, PHLDA3, WDR45B, RS1	650	32	16881	4.05793	1	0.56755	40.6358
GOTERM_MF_DIRECT	GO:0080025~phosphatidylinositol-3,5-bisphosphate binding	4	0.424628	0.0565875	JPH2, PHLDA3, WDR45B, RS1	650	23	16881	4.51666	1	0.665071	59.3671
GOTERM_MF_DIRECT	GO:0070273~phosphatidylinositol-4-phosphate binding	3	0.318471	0.192371	PLEKHF1, JPH2, RS1	650	21	16881	3.71011	1	0.901192	96.3233
GOTERM_MF_DIRECT	GO:0005547~phosphatidylinositol-3,4,5-trisphosphate binding	3	0.318471	0.432236	JPH2, PHLDA3, RS1	650	38	16881	2.05032	1	0.989489	99.9842
Annotation Cluster 32	Enrichment Score: 1.1496956471212634
Category	Term	Count	%	PValue	Genes	List Total	Pop Hits	Pop Total	Fold Enrichment	Bonferroni	Benjamini	FDR
GOTERM_MF_DIRECT	GO:0016712~oxidoreductase activity, acting on paired donors, with incorporation or reduction of molecular oxygen, reduced flavin or flavoprotein as one donor, and incorporation of one atom of oxygen	5	0.530786	0.00210516	CYP1B1, CYP1A1, CYP2D7, CYP2D6, CYP1A2	650	15	16881	8.65692	0.831486	0.199559	3.20558
GOTERM_MF_DIRECT	GO:0070330~aromatase activity	6	0.636943	0.00330455	CYP1B1, CYP1A1, CYP2S1, CYP2D7, CYP2D6, CYP1A2	650	27	16881	5.77128	0.939005	0.243987	4.98868
GOTERM_BP_DIRECT	GO:0006805~xenobiotic metabolic process	9	0.955414	0.0100142	CYP1B1, CYP2D7, CYP2D6, GGT2, CYP26A1, CYP1A2, GSTP1, DPEP1, ALDH3A1	646	78	16792	2.99929	1	0.380211	16.6509
KEGG_PATHWAY	hsa00980:Metabolism of xenobiotics by cytochrome P450	9	0.955414	0.0112748	CYP1B1, CYP1A1, CYP2S1, ALDH1A3, CYP2D6, CYP1A2, UGT1A1, GSTP1, ALDH3A1	287	74	6879	2.91511	0.934213	0.127215	13.615
GOTERM_BP_DIRECT	GO:0046483~heterocycle metabolic process	3	0.318471	0.0199366	CYP2D6, CYP1A2, UGT1A1	646	6	16792	12.9969	1	0.528605	30.5403
INTERPRO	IPR017972:Cytochrome P450, conserved site	7	0.7431	0.0204526	CYP1B1, CYP1A1, CYP2S1, CYP2D7, CYP2D6, CYP26A1, CYP1A2	692	58	18559	3.23682	1	0.577376	28.3172
INTERPRO	IPR001128:Cytochrome P450	7	0.7431	0.0314919	CYP1B1, CYP1A1, CYP2S1, CYP2D7, CYP2D6, CYP26A1, CYP1A2	692	64	18559	2.93337	1	0.677477	40.2806
COG_ONTOLOGY	Secondary metabolites biosynthesis, transport, and catabolism	6	0.636943	0.0333359	CYP1B1, CYP1A1, CYP2S1, CYP2D6, CYP26A1, CYP1A2	57	66	2026	3.23126	0.474907	0.474907	22.438
GOTERM_MF_DIRECT	GO:0019825~oxygen binding	6	0.636943	0.0335822	CYP1B1, CYP1A1, CYP2D6, CYP26A1, CYGB, CYP1A2	650	47	16881	3.31542	1	0.561632	41.0283
INTERPRO	IPR002401:Cytochrome P450, E-class, group I	6	0.636943	0.0376727	CYP1B1, CYP1A1, CYP2S1, CYP2D7, CYP2D6, CYP1A2	692	50	18559	3.21832	1	0.72207	46.1332
GOTERM_MF_DIRECT	GO:0020037~heme binding	11	1.16773	0.0387212	PXDN, CYP1B1, STC2, CYP1A1, CYP2S1, CYP2D7, CYP2D6, CYP26A1, CYGB, CYP1A2, FLVCR2	650	137	16881	2.08524	1	0.584449	45.6944
GOTERM_BP_DIRECT	GO:0097267~omega-hydroxylase P450 pathway	3	0.318471	0.0443327	CYP1B1, CYP1A1, CYP1A2	646	9	16792	8.6646	1	0.694377	55.9825
GOTERM_CC_DIRECT	GO:0031090~organelle membrane	8	0.849257	0.0494914	CYP1B1, CYP1A1, MAP1LC3A, MAP1LC3B, CYP2S1, CYP2D6, CYP26A1, CYP1A2	700	87	18224	2.39396	1	0.407916	51.2625
GOTERM_MF_DIRECT	GO:0005506~iron ion binding	11	1.16773	0.0711916	CYP1B1, ALOXE3, CYP1A1, PLOD1, JMJD6, CYP2S1, CYP2D7, CYP2D6, CYP26A1, CYGB, CYP1A2	650	153	16881	1.86718	1	0.712954	68.0754
KEGG_PATHWAY	hsa00380:Tryptophan metabolism	5	0.530786	0.0829931	CYP1B1, CYP1A1, ALDH1B1, ASMT, CYP1A2	287	40	6879	2.99608	1	0.370029	67.3168
GOTERM_BP_DIRECT	GO:0017144~drug metabolic process	4	0.424628	0.0834434	CYP1A1, CYP2D6, CYP1A2, UGT1A1	646	27	16792	3.85093	1	0.828544	79.3355
UP_KEYWORDS	Monooxygenase	7	0.7431	0.100466	CYP1B1, CYP1A1, CYP2S1, CYP2D7, CYP2D6, CYP26A1, CYP1A2	748	88	20581	2.18867	1	0.554989	77.0385
UP_KEYWORDS	Heme	9	0.955414	0.107873	PXDN, CYP1B1, CYP1A1, CYP2S1, CYP2D7, CYP2D6, CYP26A1, CYGB, CYP1A2	748	132	20581	1.876	1	0.561499	79.531
KEGG_PATHWAY	hsa05204:Chemical carcinogenesis	7	0.7431	0.11469	CYP1B1, CYP1A1, ALDH1A3, CYP1A2, UGT1A1, GSTP1, ALDH3A1	287	80	6879	2.09726	1	0.442739	79.2444
KEGG_PATHWAY	hsa00830:Retinol metabolism	6	0.636943	0.126177	DHRS3, CYP1A1, CYP2S1, CYP26A1, CYP1A2, UGT1A1	287	64	6879	2.24706	1	0.450889	82.4642
GOTERM_BP_DIRECT	GO:0019373~epoxygenase P450 pathway	3	0.318471	0.150578	CYP1B1, CYP1A1, CYP1A2	646	18	16792	4.3323	1	0.923667	94.7833
UP_SEQ_FEATURE	metal ion-binding site:Iron (heme axial ligand)	7	0.7431	0.150718	PXDN, CYP1B1, CYP1A1, CYP2S1, CYP2D6, CYP26A1, CYP1A2	729	99	20063	1.94595	1	0.988609	94.1258
KEGG_PATHWAY	hsa00982:Drug metabolism - cytochrome P450	6	0.636943	0.151639	ALDH1A3, CYP2D6, CYP1A2, UGT1A1, GSTP1, ALDH3A1	287	68	6879	2.11488	1	0.493626	88.0284
GOTERM_MF_DIRECT	GO:0016705~oxidoreductase activity, acting on paired donors, with incorporation or reduction of molecular oxygen	5	0.530786	0.175509	CYP1B1, CYP2S1, CYP2D7, CYP2D6, CYP26A1	650	57	16881	2.27814	1	0.889609	94.9394
GOTERM_MF_DIRECT	GO:0004497~monooxygenase activity	5	0.530786	0.183209	CYP1B1, CYP1A1, CYP2D7, CYP2D6, CYP1A2	650	58	16881	2.23886	1	0.894607	95.6227
UP_KEYWORDS	Microsome	8	0.849257	0.189044	CYP1B1, CYP1A1, CYP2S1, CLU, CYP2D6, CYP26A1, CYP1A2, UGT1A1	748	129	20581	1.70634	1	0.673547	94.5629
GOTERM_BP_DIRECT	GO:0008202~steroid metabolic process	4	0.424628	0.228105	CYP1B1, CYP1A1, CYP2D6, UGT1A1	646	43	16792	2.41803	1	0.972067	99.077
GOTERM_MF_DIRECT	GO:0008395~steroid hydroxylase activity	3	0.318471	0.264027	CYP1A1, CYP2S1, CYP2D6	650	26	16881	2.99663	1	0.943768	99.1258
UP_KEYWORDS	Iron	14	1.4862	0.396556	PXDN, CYP1B1, CYP1A1, ALOXE3, CYP2D7, CYP2S1, CYP2D6, CYP26A1, CYP1A2, PLOD1, JMJD6, SLC25A37, CYGB, KDM6B	748	324	20581	1.18891	1	0.855036	99.9105
KEGG_PATHWAY	hsa00140:Steroid hormone biosynthesis	4	0.424628	0.43595	CYP1B1, CYP1A1, CYP1A2, UGT1A1	287	58	6879	1.65301	1	0.750464	99.9383
UP_KEYWORDS	Oxidoreductase	23	2.44161	0.447568	PXDN, CYP1B1, AIFM2, CYP1A1, ALOXE3, CYP2S1, CYP2D7, CYP2D6, FADS3, CYP26A1, CYP1A2, GMPR, VAT1, ALDH3A1, DHRS3, PLOD1, ALDH1B1, JMJD6, ALDH1A3, ALDH4A1, LOXL2, BDH1, KDM6B	748	582	20581	1.08735	1	0.88036	99.9738
GOTERM_BP_DIRECT	GO:0055114~oxidation-reduction process	23	2.44161	0.595034	PXDN, CYP1B1, AIFM2, CYP1A1, ALOXE3, CYP2S1, CYP2D7, CYP2D6, FADS3, CYP26A1, OSGIN1, CYP1A2, GMPR, VAT1, ALDH3A1, DHRS3, PLOD1, JMJD6, ALDH1A3, ALDH4A1, LOXL2, BDH1, KDM6B	646	592	16792	1.00989	1	0.99981	100
Annotation Cluster 33	Enrichment Score: 1.1211886986540887
Category	Term	Count	%	PValue	Genes	List Total	Pop Hits	Pop Total	Fold Enrichment	Bonferroni	Benjamini	FDR
GOTERM_BP_DIRECT	GO:0045840~positive regulation of mitotic nuclear division	6	0.636943	0.00276828	PDGFB, EREG, EDN1, TGFA, IL1A, LRP5	646	26	16792	5.99857	0.999833	0.191117	4.89275
UP_KEYWORDS	Growth factor	12	1.27389	0.0082504	LIF, BMP1, NTF3, PDGFB, EREG, FGF17, VEGFA, TGFA, ARTN, FGF1, GDNF, NGF	748	131	20581	2.52043	0.960482	0.125957	10.8748
UP_KEYWORDS	Mitogen	6	0.636943	0.014301	PDGFB, EREG, VEGFA, TGFA, FGF1, IL1A	748	40	20581	4.12721	0.996367	0.201249	18.1409
GOTERM_MF_DIRECT	GO:0008083~growth factor activity	13	1.38004	0.0226826	BMP1, PDGFB, NTF3, FGF17, ARTN, OSGIN1, GDNF, LIF, EREG, VEGFA, TGFA, FGF1, NGF	650	162	16881	2.08407	1	0.487542	29.8631
GOTERM_BP_DIRECT	GO:0051781~positive regulation of cell division	6	0.636943	0.0334703	PDGFB, EREG, VEGFA, TGFA, FGF1, IL1A	646	47	16792	3.31836	1	0.627988	45.993
GOTERM_MF_DIRECT	GO:0005088~Ras guanyl-nucleotide exchange factor activity	8	0.849257	0.154401	PDGFB, EREG, RASGRF1, FGF17, ARTN, FGF1, GDNF, GFRA2	650	115	16881	1.80666	1	0.871759	92.5195
KEGG_PATHWAY	hsa05218:Melanoma	6	0.636943	0.172034	CDKN1A, CCND1, PDGFB, FGF17, PIK3R5, FGF1	287	71	6879	2.02552	1	0.524198	91.2553
GOTERM_MF_DIRECT	GO:0046934~phosphatidylinositol-4,5-bisphosphate 3-kinase activity	5	0.530786	0.215036	PDGFB, EREG, FGF17, PIK3R5, FGF1	650	62	16881	2.09442	1	0.917503	97.6323
GOTERM_BP_DIRECT	GO:0014066~regulation of phosphatidylinositol 3-kinase signaling	5	0.530786	0.351819	IER3, PDGFB, EREG, FGF17, FGF1	646	78	16792	1.66627	1	0.993631	99.9609
GOTERM_BP_DIRECT	GO:0018108~peptidyl-tyrosine phosphorylation	8	0.849257	0.3734	LTK, PDGFB, EREG, FLT3, FGF17, MAP2K3, FGF1, EPHA2	646	153	16792	1.35915	1	0.995073	99.9788
GOTERM_BP_DIRECT	GO:0048015~phosphatidylinositol-mediated signaling	6	0.636943	0.385417	PDGFB, EREG, FGF17, MUC5AC, FGF1, NGF	646	106	16792	1.47135	1	0.995466	99.9851
GOTERM_BP_DIRECT	GO:0046854~phosphatidylinositol phosphorylation	5	0.530786	0.489927	PDGFB, EREG, FGF17, PIK3R5, FGF1	646	94	16792	1.38265	1	0.998971	99.9995
Annotation Cluster 34	Enrichment Score: 1.1192814978477863
Category	Term	Count	%	PValue	Genes	List Total	Pop Hits	Pop Total	Fold Enrichment	Bonferroni	Benjamini	FDR
GOTERM_CC_DIRECT	GO:0005882~intermediate filament	11	1.16773	0.0115851	SLC1A4, JUP, KRT80, KRT17, KRT5, FLG, KRT16, SYNC, LMNA, IFFO2, KRT34	700	113	18224	2.53431	0.994337	0.174382	15.2106
INTERPRO	IPR001664:Intermediate filament protein	8	0.849257	0.025982	KRT80, KRT17, KRT5, KRT16, SYNC, LMNA, IFFO2, KRT34	692	78	18559	2.7507	1	0.640867	34.5654
SMART	SM01391:SM01391	8	0.849257	0.0330805	KRT80, KRT17, KRT5, KRT16, SYNC, LMNA, IFFO2, KRT34	412	75	10057	2.60375	0.999861	0.494977	35.6453
UP_SEQ_FEATURE	region of interest:Coil 2	7	0.7431	0.0366095	KRT80, KRT17, KRT5, KRT16, SYNC, LMNA, KRT34	729	68	20063	2.83307	1	0.887109	47.6462
UP_SEQ_FEATURE	region of interest:Linker 1	7	0.7431	0.0518252	KRT80, KRT17, KRT5, KRT16, SYNC, LMNA, KRT34	729	74	20063	2.60336	1	0.935553	60.2825
UP_SEQ_FEATURE	region of interest:Coil 1A	7	0.7431	0.0518252	KRT80, KRT17, KRT5, KRT16, SYNC, LMNA, KRT34	729	74	20063	2.60336	1	0.935553	60.2825
UP_SEQ_FEATURE	region of interest:Coil 1B	7	0.7431	0.0518252	KRT80, KRT17, KRT5, KRT16, SYNC, LMNA, KRT34	729	74	20063	2.60336	1	0.935553	60.2825
UP_SEQ_FEATURE	region of interest:Rod	7	0.7431	0.0546849	KRT80, KRT17, KRT5, KRT16, SYNC, LMNA, KRT34	729	75	20063	2.56865	1	0.937076	62.3106
UP_SEQ_FEATURE	region of interest:Head	7	0.7431	0.0606853	KRT80, KRT17, KRT5, KRT16, SYNC, LMNA, KRT34	729	77	20063	2.50193	1	0.940539	66.253
UP_KEYWORDS	Intermediate filament	7	0.7431	0.0607587	KRT80, KRT17, KRT5, KRT16, SYNC, LMNA, KRT34	748	77	20581	2.50134	1	0.465716	58.1501
UP_SEQ_FEATURE	region of interest:Tail	7	0.7431	0.0670611	KRT80, KRT17, KRT5, KRT16, SYNC, LMNA, KRT34	729	79	20063	2.43859	1	0.944355	70.0146
UP_SEQ_FEATURE	site:Stutter	4	0.424628	0.141161	KRT80, KRT5, LMNA, KRT34	729	36	20063	3.05792	1	0.987608	92.8669
INTERPRO	IPR018039:Intermediate filament protein, conserved site	5	0.530786	0.21498	KRT17, KRT5, KRT16, LMNA, KRT34	692	64	18559	2.09526	1	0.974483	97.9748
GOTERM_BP_DIRECT	GO:0008544~epidermis development	6	0.636943	0.22803	LAMB3, KRT17, KRT5, PLOD1, KRT16, KRT34	646	85	16792	1.83486	1	0.972468	99.0753
UP_SEQ_FEATURE	region of interest:Linker 12	5	0.530786	0.233139	KRT80, KRT17, KRT5, KRT16, KRT34	729	68	20063	2.02362	1	0.996799	99.0007
GOTERM_MF_DIRECT	GO:0005198~structural molecule activity	13	1.38004	0.2426	JUP, LAMB3, KRT80, KRT17, KRT5, FLG, KRT16, SYNC, CLDN1, LMNA, COL15A1, IFFO2, KRT34	650	247	16881	1.36688	1	0.934792	98.6376
INTERPRO	IPR002957:Keratin, type I	3	0.318471	0.349313	KRT17, KRT16, KRT34	692	33	18559	2.43812	1	0.995957	99.9015
Annotation Cluster 35	Enrichment Score: 1.1157723263457222
Category	Term	Count	%	PValue	Genes	List Total	Pop Hits	Pop Total	Fold Enrichment	Bonferroni	Benjamini	FDR
SMART	SM00033:CH	9	0.955414	0.0052332	TAGLN, ACTN4, ACTN1, CNN2, CNN1, EHBP1L1, FLNA, PLEC, MICALL1	412	66	10057	3.32866	0.749724	0.179536	6.6437
INTERPRO	IPR001715:Calponin homology domain	9	0.955414	0.00720518	TAGLN, ACTN4, ACTN1, CNN2, CNN1, EHBP1L1, FLNA, PLEC, MICALL1	692	76	18559	3.17598	0.999784	0.40988	10.997
GOTERM_CC_DIRECT	GO:0005903~brush border	8	0.849257	0.00784312	MYL6, ACTN4, SI, ACTN1, MYH9, CAPZB, SLC34A3, PLEC	700	60	18224	3.47124	0.969684	0.135557	10.5504
UP_SEQ_FEATURE	domain:Actin-binding	4	0.424628	0.034244	ACTN4, ACTN1, FLNA, PLEC	729	20	20063	5.50425	1	0.87687	45.3703
INTERPRO	IPR001589:Actinin-type, actin-binding, conserved site	4	0.424628	0.0523344	ACTN4, ACTN1, FLNA, PLEC	692	23	18559	4.66424	1	0.775433	57.937
UP_SEQ_FEATURE	domain:CH 1	4	0.424628	0.073035	ACTN4, ACTN1, FLNA, PLEC	729	27	20063	4.07722	1	0.940963	73.1773
UP_SEQ_FEATURE	domain:CH 2	4	0.424628	0.073035	ACTN4, ACTN1, FLNA, PLEC	729	27	20063	4.07722	1	0.940963	73.1773
UP_SEQ_FEATURE	repeat:Spectrin 4	3	0.318471	0.175934	ACTN4, ACTN1, PLEC	729	21	20063	3.93161	1	0.992747	96.518
UP_SEQ_FEATURE	repeat:Spectrin 3	3	0.318471	0.18914	ACTN4, ACTN1, PLEC	729	22	20063	3.7529	1	0.994234	97.3693
UP_SEQ_FEATURE	repeat:Spectrin 2	3	0.318471	0.242986	ACTN4, ACTN1, PLEC	729	26	20063	3.17553	1	0.997431	99.2015
UP_SEQ_FEATURE	repeat:Spectrin 1	3	0.318471	0.242986	ACTN4, ACTN1, PLEC	729	26	20063	3.17553	1	0.997431	99.2015
INTERPRO	IPR018159:Spectrin/alpha-actinin	3	0.318471	0.29408	ACTN4, ACTN1, PLEC	692	29	18559	2.77442	1	0.991615	99.6341
SMART	SM00150:SPEC	3	0.318471	0.333443	ACTN4, ACTN1, PLEC	412	29	10057	2.52519	1	0.978171	99.5081
GOTERM_MF_DIRECT	GO:0044325~ion channel binding	6	0.636943	0.439612	ACTN4, TCAF2, ACTN1, RYR2, FLNA, CDH5	650	113	16881	1.37898	1	0.989678	99.9871
Annotation Cluster 36	Enrichment Score: 1.1112802906352075
Category	Term	Count	%	PValue	Genes	List Total	Pop Hits	Pop Total	Fold Enrichment	Bonferroni	Benjamini	FDR
GOTERM_BP_DIRECT	GO:0035023~regulation of Rho protein signal transduction	10	1.06157	0.0038189	FGD2, PLEKHG2, RASGRF1, ARHGEF5, FLOT1, ARHGEF16, PLEKHG4B, EPS8L2, ARHGDIA, ALS2CL	646	81	16792	3.20911	0.999994	0.225378	6.68975
GOTERM_MF_DIRECT	GO:0005089~Rho guanyl-nucleotide exchange factor activity	8	0.849257	0.0283826	FGD2, PLEKHG2, RASGRF1, ARHGEF5, ARHGEF16, PLEKHG4B, EPS8L2, ALS2CL	650	77	16881	2.69826	1	0.532482	35.9273
INTERPRO	IPR000219:Dbl homology (DH) domain	7	0.7431	0.0485544	FGD2, PLEKHG2, RASGRF1, ARHGEF5, ARHGEF16, PLEKHG4B, ALS2CL	692	71	18559	2.64416	1	0.757488	55.151
UP_SEQ_FEATURE	domain:DH	6	0.636943	0.100426	FGD2, PLEKHG2, RASGRF1, ARHGEF5, ARHGEF16, PLEKHG4B	729	68	20063	2.42835	1	0.972083	84.0605
SMART	SM00325:RhoGEF	6	0.636943	0.144412	FGD2, PLEKHG2, RASGRF1, ARHGEF5, ARHGEF16, PLEKHG4B	412	68	10057	2.15384	1	0.872387	87.0427
UP_KEYWORDS	Guanine-nucleotide releasing factor	7	0.7431	0.456792	FGD2, PLEKHG2, RASGRF1, ARHGEF5, CYTH4, ARHGEF16, DENND2A	748	149	20581	1.29264	1	0.882834	99.9793
GOTERM_MF_DIRECT	GO:0005085~guanyl-nucleotide exchange factor activity	6	0.636943	0.477146	FGD2, PLEKHG2, RASGRF1, ARHGEF5, ARHGEF16, FLCN	650	118	16881	1.32055	1	0.993135	99.9956
Annotation Cluster 37	Enrichment Score: 1.0965482599524408
Category	Term	Count	%	PValue	Genes	List Total	Pop Hits	Pop Total	Fold Enrichment	Bonferroni	Benjamini	FDR
UP_SEQ_FEATURE	site:Transition state stabilizer	5	0.530786	0.0136119	PXDN, ALDH1B1, ALDH1A3, ALDH4A1, NT5E	729	26	20063	5.29255	1	0.680407	21.1645
INTERPRO	IPR016160:Aldehyde dehydrogenase, conserved site	4	0.424628	0.020034	ALDH1B1, ALDH1A3, ALDH4A1, ALDH3A1	692	16	18559	6.70484	1	0.583016	27.8222
GOTERM_MF_DIRECT	GO:0004029~aldehyde dehydrogenase (NAD) activity	4	0.424628	0.0257237	ALDH1B1, ALDH1A3, ALDH4A1, ALDH3A1	650	17	16881	6.11077	1	0.50853	33.1623
INTERPRO	IPR016162:Aldehyde dehydrogenase, N-terminal	4	0.424628	0.0319283	ALDH1B1, ALDH1A3, ALDH4A1, ALDH3A1	692	19	18559	5.64618	1	0.67168	40.7126
INTERPRO	IPR016161:Aldehyde/histidinol dehydrogenase	4	0.424628	0.0319283	ALDH1B1, ALDH1A3, ALDH4A1, ALDH3A1	692	19	18559	5.64618	1	0.67168	40.7126
INTERPRO	IPR016163:Aldehyde dehydrogenase, C-terminal	4	0.424628	0.0319283	ALDH1B1, ALDH1A3, ALDH4A1, ALDH3A1	692	19	18559	5.64618	1	0.67168	40.7126
INTERPRO	IPR015590:Aldehyde dehydrogenase domain	4	0.424628	0.0319283	ALDH1B1, ALDH1A3, ALDH4A1, ALDH3A1	692	19	18559	5.64618	1	0.67168	40.7126
UP_SEQ_FEATURE	nucleotide phosphate-binding region:NAD	7	0.7431	0.0703898	ALDH1B1, ALDH1A3, ALDH4A1, SIRT7, BDH1, TRPM2, ALDH3A1	729	80	20063	2.40811	1	0.940426	71.8177
KEGG_PATHWAY	hsa00410:beta-Alanine metabolism	4	0.424628	0.136399	ALDH1B1, ALDH1A3, GAD1, ALDH3A1	287	31	6879	3.09273	1	0.466595	84.9351
KEGG_PATHWAY	hsa00010:Glycolysis / Gluconeogenesis	6	0.636943	0.145081	PFKL, ALDH1B1, ALDH1A3, HK2, PFKP, ALDH3A1	287	67	6879	2.14645	1	0.483145	86.7772
GOTERM_MF_DIRECT	GO:0016620~oxidoreductase activity, acting on the aldehyde or oxo group of donors, NAD or NADP as acceptor	3	0.318471	0.16446	ALDH1A3, ALDH4A1, ALDH3A1	650	19	16881	4.10065	1	0.878605	93.7829
KEGG_PATHWAY	hsa00340:Histidine metabolism	3	0.318471	0.232081	ALDH1B1, ALDH1A3, ALDH3A1	287	22	6879	3.26845	1	0.585315	96.6909
GOTERM_MF_DIRECT	GO:0016491~oxidoreductase activity	11	1.16773	0.241573	CYP1A1, ALDH1B1, ALDH1A3, CYP2D6, FADS3, ALDH4A1, OSGIN1, CYP1A2, BDH1, VAT1, ALDH3A1	650	200	16881	1.42839	1	0.935996	98.6087
UP_KEYWORDS	NAD	8	0.849257	0.45125	ALDH1B1, ALDH1A3, TIPARP, ALDH4A1, NADK, SIRT7, BDH1, ALDH3A1	748	175	20581	1.25782	1	0.880885	99.9761
UP_SEQ_FEATURE	active site:Nucleophile	6	0.636943	0.843263	ALDH1B1, ALDH1A3, SI, MGAM, ALDH4A1, CPN1	729	196	20063	0.842488	1	1	100
Annotation Cluster 38	Enrichment Score: 1.080217997682655
Category	Term	Count	%	PValue	Genes	List Total	Pop Hits	Pop Total	Fold Enrichment	Bonferroni	Benjamini	FDR
KEGG_PATHWAY	hsa04064:NF-kappa B signaling pathway	10	1.06157	0.00977489	ICAM1, IRAK1, CFLAR, RELA, RELB, TNFRSF13C, CXCL8, NFKBIA, TNFAIP3, PLAU	287	87	6879	2.75502	0.905345	0.122759	11.9081
GOTERM_BP_DIRECT	GO:0032495~response to muramyl dipeptide	3	0.318471	0.0643992	RELA, NFKBIA, TNFAIP3	646	11	16792	7.08922	1	0.78221	70.0189
BIOCARTA	h_nfkbPathway:NF-kB Signaling Pathway	5	0.530786	0.0702782	IRAK1, RELA, NFKBIA, TNFAIP3, IL1A	114	23	1625	3.09878	0.999999	0.817925	59.4766
BIOCARTA	h_nthiPathway:NFkB activation by Nontypeable Hemophilus influenzae	5	0.530786	0.0799855	DUSP1, RELA, MAP2K3, CXCL8, NFKBIA	114	24	1625	2.96966	1	0.789641	64.4204
BIOCARTA	h_cd40Pathway:CD40L Signaling Pathway	4	0.424628	0.0806891	DUSP1, RELA, NFKBIA, TNFAIP3	114	15	1625	3.80117	1	0.760745	64.7562
BIOCARTA	h_tnfr2Pathway:TNFR2 Signaling Pathway	4	0.424628	0.12461	DUSP1, RELA, NFKBIA, TNFAIP3	114	18	1625	3.16764	1	0.749078	80.7897
KEGG_PATHWAY	hsa04621:NOD-like receptor signaling pathway	5	0.530786	0.202821	RELA, CXCL2, CXCL8, NFKBIA, TNFAIP3	287	56	6879	2.14006	1	0.5726	94.6379
KEGG_PATHWAY	hsa05162:Measles	8	0.849257	0.316192	IRAK1, CCND1, CDKN1B, RELA, NFKBIA, PIK3R5, TNFAIP3, IL1A	287	133	6879	1.44172	1	0.662414	99.2597
Annotation Cluster 39	Enrichment Score: 1.0771856089614211
Category	Term	Count	%	PValue	Genes	List Total	Pop Hits	Pop Total	Fold Enrichment	Bonferroni	Benjamini	FDR
UP_SEQ_FEATURE	metal ion-binding site:Calcium 1	6	0.636943	0.0271073	NPTX1, ATP2A3, SYT2, PRKCG, PADI4, MMP2	729	47	20063	3.51335	1	0.826073	37.926
UP_SEQ_FEATURE	metal ion-binding site:Calcium 3; via carbonyl oxygen	4	0.424628	0.0389035	SYT2, PRKCG, PADI4, MMP2	729	21	20063	5.24215	1	0.889392	49.7677
UP_SEQ_FEATURE	metal ion-binding site:Calcium 2	6	0.636943	0.0553183	NPTX1, ATP2A3, SYT2, PRKCG, PADI4, MMP2	729	57	20063	2.89697	1	0.931239	62.7463
UP_SEQ_FEATURE	metal ion-binding site:Calcium 3	4	0.424628	0.108718	SYT2, PRKCG, PADI4, MMP2	729	32	20063	3.44016	1	0.974337	86.4265
UP_SEQ_FEATURE	metal ion-binding site:Calcium 2; via carbonyl oxygen	4	0.424628	0.167336	ATP2A3, SYT2, PRKCG, MMP2	729	39	20063	2.82269	1	0.991064	95.8309
UP_SEQ_FEATURE	metal ion-binding site:Calcium 1; via carbonyl oxygen	3	0.318471	0.324379	NPTX1, SYT2, PRKCG	729	32	20063	2.58012	1	0.999376	99.8891
Annotation Cluster 40	Enrichment Score: 1.0629740906161322
Category	Term	Count	%	PValue	Genes	List Total	Pop Hits	Pop Total	Fold Enrichment	Bonferroni	Benjamini	FDR
INTERPRO	IPR018503:Tetraspanin, conserved site	4	0.424628	0.0414964	CD9, TSPAN4, CD81, CD63	692	21	18559	5.10845	1	0.746878	49.4798
PIR_SUPERFAMILY	PIRSF002419:tetraspanin	4	0.424628	0.0863247	CD9, TSPAN4, CD81, CD63	65	28	1692	3.71868	0.993025	0.808934	58.8514
BBID	73.Integrins_and_other_cell-surface_receptors	4	0.424628	0.0890386	CD9, TSPAN4, CD81, CD63	34	13	388	3.51131	0.994078	0.819075	60.0379
INTERPRO	IPR000301:Tetraspanin	4	0.424628	0.0993937	CD9, TSPAN4, CD81, CD63	692	30	18559	3.57592	1	0.8959	81.4846
INTERPRO	IPR008952:Tetraspanin, EC2 domain	4	0.424628	0.10715	CD9, TSPAN4, CD81, CD63	692	31	18559	3.46056	1	0.901768	83.8931
INTERPRO	IPR018499:Tetraspanin/Peripherin	4	0.424628	0.123333	CD9, TSPAN4, CD81, CD63	692	33	18559	3.25083	1	0.925991	88.0041
Annotation Cluster 41	Enrichment Score: 1.0543280786935092
Category	Term	Count	%	PValue	Genes	List Total	Pop Hits	Pop Total	Fold Enrichment	Bonferroni	Benjamini	FDR
INTERPRO	IPR008343:Mitogen-activated protein (MAP) kinase phosphatase	4	0.424628	0.00506863	DUSP5, DUSP4, DUSP1, DUSP8	692	10	18559	10.7277	0.997342	0.36629	7.86048
GOTERM_BP_DIRECT	GO:0035970~peptidyl-threonine dephosphorylation	4	0.424628	0.00738772	PDP1, DUSP5, DUSP4, DUSP1	646	11	16792	9.45229	1	0.321376	12.5573
GOTERM_BP_DIRECT	GO:0001706~endoderm formation	4	0.424628	0.00957224	DUSP5, DUSP4, NOG, DUSP1	646	12	16792	8.6646	1	0.37136	15.975
GOTERM_MF_DIRECT	GO:0017017~MAP kinase tyrosine/serine/threonine phosphatase activity	4	0.424628	0.012123	DUSP5, DUSP4, DUSP1, DUSP8	650	13	16881	7.99101	0.999967	0.418678	17.1859
PIR_SUPERFAMILY	PIRSF000939:dual specificity protein phosphatase (MAP kinase phosphatase)	3	0.318471	0.0261651	DUSP5, DUSP4, DUSP1	65	7	1692	11.156	0.767355	0.517667	22.9551
INTERPRO	IPR024950:Dual specificity phosphatase	5	0.530786	0.0269997	DUSP5, DUSP4, DUSP1, SSH1, DUSP8	692	31	18559	4.3257	1	0.64313	35.6583
UP_SEQ_FEATURE	domain:Rhodanese	4	0.424628	0.0389035	DUSP5, DUSP4, DUSP1, DUSP8	729	21	20063	5.24215	1	0.889392	49.7677
INTERPRO	IPR020422:Dual specificity phosphatase, subgroup, catalytic domain	5	0.530786	0.043751	DUSP5, DUSP4, DUSP1, SSH1, DUSP8	692	36	18559	3.72491	1	0.746881	51.3607
SMART	SM00450:RHOD	4	0.424628	0.0522002	DUSP5, DUSP4, DUSP1, DUSP8	412	21	10057	4.64956	0.999999	0.610765	50.4624
SMART	SM00195:DSPc	5	0.530786	0.0578385	DUSP5, DUSP4, DUSP1, SSH1, DUSP8	412	36	10057	3.3903	1	0.62583	54.1875
INTERPRO	IPR001763:Rhodanese-like domain	4	0.424628	0.0582135	DUSP5, DUSP4, DUSP1, DUSP8	692	24	18559	4.46989	1	0.803627	61.9496
GOTERM_BP_DIRECT	GO:0000188~inactivation of MAPK activity	4	0.424628	0.0693552	DUSP5, DUSP4, DUSP1, DUSP8	646	25	16792	4.15901	1	0.800227	72.7664
INTERPRO	IPR000340:Dual specificity phosphatase, catalytic domain	5	0.530786	0.0750328	DUSP5, DUSP4, DUSP1, SSH1, DUSP8	692	43	18559	3.11853	1	0.849877	71.5373
UP_SEQ_FEATURE	domain:Tyrosine-protein phosphatase	6	0.636943	0.0781247	DUSP5, DUSP4, DUSP1, SSH1, PTPRH, DUSP8	729	63	20063	2.62107	1	0.946808	75.6212
BIOCARTA	h_dspPathway:Regulation of MAP Kinase Pathways Through Dual Specificity Phosphatases	3	0.318471	0.125239	DUSP4, DUSP1, DUSP8	114	9	1625	4.75146	1	0.732042	80.9602
INTERPRO	IPR016130:Protein-tyrosine phosphatase, active site	6	0.636943	0.153034	DUSP5, DUSP4, DUSP1, SSH1, PTPRH, DUSP8	692	76	18559	2.11732	1	0.944591	93.1153
INTERPRO	IPR000387:Protein-tyrosine/Dual specificity phosphatase	6	0.636943	0.190235	DUSP5, DUSP4, DUSP1, SSH1, PTPRH, DUSP8	692	82	18559	1.96239	1	0.965724	96.6611
GOTERM_MF_DIRECT	GO:0016791~phosphatase activity	4	0.424628	0.198187	DUSP5, DUSP4, SSH1, DUSP8	650	40	16881	2.59708	1	0.905823	96.712
UP_SEQ_FEATURE	active site:Phosphocysteine intermediate	6	0.636943	0.202159	DUSP5, DUSP4, DUSP1, SSH1, PTPRH, DUSP8	729	86	20063	1.92009	1	0.995349	98.0134
GOTERM_BP_DIRECT	GO:0035335~peptidyl-tyrosine dephosphorylation	6	0.636943	0.331758	DUSP5, DUSP4, DUSP1, SSH1, PTPRH, DUSP8	646	99	16792	1.57538	1	0.991837	99.9321
UP_KEYWORDS	Protein phosphatase	7	0.7431	0.353064	PDP1, DUSP5, DUSP4, DUSP1, SSH1, PTPRH, DUSP8	748	133	20581	1.44814	1	0.823272	99.7647
INTERPRO	IPR003595:Protein-tyrosine phosphatase, catalytic	4	0.424628	0.417887	DUSP5, DUSP4, DUSP1, PTPRH	692	63	18559	1.70282	1	0.99819	99.9836
SMART	SM00404:PTPc_motif	4	0.424628	0.478639	DUSP5, DUSP4, DUSP1, PTPRH	412	63	10057	1.54985	1	0.993637	99.9803
GOTERM_MF_DIRECT	GO:0004725~protein tyrosine phosphatase activity	5	0.530786	0.539442	DUSP5, DUSP4, DUSP1, SSH1, DUSP8	650	100	16881	1.29854	1	0.9963	99.9994
GOTERM_BP_DIRECT	GO:0016311~dephosphorylation	4	0.424628	0.647032	DUSP5, DUSP4, NT5E, DUSP8	646	86	16792	1.20901	1	0.999935	100
GOTERM_BP_DIRECT	GO:0006470~protein dephosphorylation	4	0.424628	0.867267	DUSP5, PPP1R3B, SSH1, PTPRH	646	126	16792	0.8252	1	1	100
Annotation Cluster 42	Enrichment Score: 0.9806636667176606
Category	Term	Count	%	PValue	Genes	List Total	Pop Hits	Pop Total	Fold Enrichment	Bonferroni	Benjamini	FDR
UP_SEQ_FEATURE	propeptide:Removed in mature form	18	1.91083	0.00604107	ACTA1, PDGFB, LY6K, THY1, GPC3, EREG, MAP1LC3A, MAP1LC3B, CD177, RAB11B, TGFA, RHOB, NT5E, RASD1, GPC1, GFRA2, DPEP1, GNG7	729	237	20063	2.09022	0.999998	0.480883	9.98006
UP_KEYWORDS	GPI-anchor	8	0.849257	0.230479	GPC3, CD177, LY6K, NT5E, GPC1, DPEP1, GFRA2, THY1	748	137	20581	1.6067	1	0.730163	97.3767
GOTERM_CC_DIRECT	GO:0031225~anchored component of membrane	7	0.7431	0.26645	GPC3, CD177, LY6K, NT5E, GPC1, DPEP1, GFRA2	700	113	18224	1.61274	1	0.848114	98.7569
UP_SEQ_FEATURE	lipid moiety-binding region:GPI-anchor amidated serine	4	0.424628	0.322095	NT5E, GPC1, DPEP1, GFRA2	729	55	20063	2.00155	1	0.999376	99.8824
Annotation Cluster 43	Enrichment Score: 0.9708488470620199
Category	Term	Count	%	PValue	Genes	List Total	Pop Hits	Pop Total	Fold Enrichment	Bonferroni	Benjamini	FDR
GOTERM_BP_DIRECT	GO:0035435~phosphate ion transmembrane transport	4	0.424628	0.0299377	SLC20A2, SLC17A2, SLC37A2, SLC34A3	646	18	16792	5.7764	1	0.596705	42.3071
GOTERM_MF_DIRECT	GO:0005436~sodium:phosphate symporter activity	3	0.318471	0.0444053	SLC20A2, SLC17A2, SLC34A3	650	9	16881	8.65692	1	0.607855	50.4522
GOTERM_BP_DIRECT	GO:0044341~sodium-dependent phosphate transport	3	0.318471	0.0540335	SLC20A2, SLC17A2, SLC34A3	646	10	16792	7.79814	1	0.743689	63.4034
GOTERM_MF_DIRECT	GO:0015321~sodium-dependent phosphate transmembrane transporter activity	3	0.318471	0.0541208	SLC20A2, SLC17A2, SLC34A3	650	10	16881	7.79123	1	0.656493	57.6932
UP_KEYWORDS	Symport	8	0.849257	0.117059	SLC1A4, SLC1A5, SLC16A6, SLC20A2, SLC12A3, SLC17A2, MFSD2A, SLC34A3	748	113	20581	1.94794	1	0.573362	82.2731
UP_KEYWORDS	Sodium transport	8	0.849257	0.133509	SLC20A2, SLC12A3, SLC17A2, SLC8B1, SLC5A10, SLC34A3, TRPM2, SLC9A1	748	117	20581	1.88135	1	0.599966	86.3502
GOTERM_BP_DIRECT	GO:0035725~sodium ion transmembrane transport	6	0.636943	0.148824	SLC20A2, SLC12A3, SLC17A2, SLC8B1, SLC34A3, TRPM2	646	73	16792	2.13648	1	0.922149	94.5849
UP_KEYWORDS	Sodium	8	0.849257	0.164845	SLC20A2, SLC12A3, SLC17A2, SLC8B1, SLC5A10, SLC34A3, TRPM2, SLC9A1	748	124	20581	1.77514	1	0.644114	91.8187
GOTERM_BP_DIRECT	GO:0006811~ion transport	8	0.849257	0.216422	PLP2, GLRA1, LASP1, SLC20A2, SLC12A3, TOMM40, SLC8B1, SLC9A1	646	127	16792	1.63741	1	0.969118	98.7886
GOTERM_BP_DIRECT	GO:0006814~sodium ion transport	4	0.424628	0.606545	SLC12A3, SLC17A2, SLC5A10, SLC34A3	646	81	16792	1.28364	1	0.999843	100
Annotation Cluster 44	Enrichment Score: 0.9478959380464735
Category	Term	Count	%	PValue	Genes	List Total	Pop Hits	Pop Total	Fold Enrichment	Bonferroni	Benjamini	FDR
GOTERM_BP_DIRECT	GO:0035994~response to muscle stretch	7	0.7431	1.806732200239746E-5	FOS, RELA, JUN, EDN1, NFKBIA, RYR2, SLC9A1	646	16	16792	11.3723	0.0551014	0.00705968	0.0326901
KEGG_PATHWAY	hsa04668:TNF signaling pathway	15	1.59236	1.2495896967320213E-4	ICAM1, CFLAR, RELA, MAP2K3, CXCL2, EDN1, NFKBIA, MMP14, JUNB, LIF, FOS, JUN, MAP3K8, PIK3R5, TNFAIP3	287	107	6879	3.36009	0.0295467	0.00746997	0.161171
BIOCARTA	h_cardiacEGFPathway:Role of EGF Receptor Transactivation by GPCRs in Cardiac Hypertrophy	6	0.636943	0.00613061	EDNRA, FOS, RELA, JUN, EDN1, MYC	114	18	1625	4.75146	0.683348	0.683348	7.33956
GOTERM_BP_DIRECT	GO:1902895~positive regulation of pri-miRNA transcription from RNA polymerase II promoter	5	0.530786	0.00639461	FOS, PDGFB, RELA, JUN, SRF	646	20	16792	6.49845	1	0.289005	10.9605
KEGG_PATHWAY	hsa05133:Pertussis	9	0.955414	0.0121807	IRAK1, FOS, ITGA5, RELA, JUN, CFL1, IRF1, CXCL8, IL1A	287	75	6879	2.87624	0.947204	0.130696	14.631
KEGG_PATHWAY	hsa05222:Small cell lung cancer	9	0.955414	0.024389	CCND1, LAMB3, CDKN1B, RELA, RXRA, NFKBIA, ITGA3, PIK3R5, MYC	287	85	6879	2.53786	0.997331	0.197063	27.2909
BIOCARTA	h_cdmacPathway:Cadmium induces DNA synthesis and proliferation in macrophages	5	0.530786	0.0260271	FOS, RELA, JUN, NFKBIA, MYC	114	17	1625	4.19247	0.992784	0.915056	27.8846
KEGG_PATHWAY	hsa05142:Chagas disease (American trypanosomiasis)	10	1.06157	0.0285091	IRAK1, CFLAR, FOS, RELA, JUN, SERPINE1, CXCL8, NFKBIA, PIK3R5, BDKRB2	287	104	6879	2.30468	0.999033	0.206568	31.1561
KEGG_PATHWAY	hsa04380:Osteoclast differentiation	11	1.16773	0.0456499	FOS, RELA, JUN, RELB, NFKBIA, PIK3R5, FOSB, FOSL1, JUNB, IL1A, SIRPB1	287	131	6879	2.01263	0.999987	0.267651	45.2886
BIOCARTA	h_atmPathway:ATM Signaling Pathway	5	0.530786	0.0528279	CDKN1A, RELA, JUN, NFKBIA, GADD45A	114	21	1625	3.3939	0.999961	0.815767	48.9713
BIOCARTA	h_nfkbPathway:NF-kB Signaling Pathway	5	0.530786	0.0702782	IRAK1, RELA, NFKBIA, TNFAIP3, IL1A	114	23	1625	3.09878	0.999999	0.817925	59.4766
KEGG_PATHWAY	hsa04620:Toll-like receptor signaling pathway	9	0.955414	0.0732685	IRAK1, FOS, RELA, JUN, MAP2K3, MAP3K8, CXCL8, NFKBIA, PIK3R5	287	106	6879	2.03507	1	0.35944	62.5495
BIOCARTA	h_il1rPathway:Signal transduction through IL1R	6	0.636943	0.073867	IRAK1, RELA, JUN, MAP2K3, NFKBIA, IL1A	114	33	1625	2.59171	0.999999	0.796976	61.3735
KEGG_PATHWAY	hsa05161:Hepatitis B	11	1.16773	0.0793026	FOS, CDKN1A, CCND1, CDKN1B, RELA, JUN, CXCL8, NFKBIA, PRKCG, PIK3R5, MYC	287	145	6879	1.81831	1	0.369446	65.5778
BIOCARTA	h_nthiPathway:NFkB activation by Nontypeable Hemophilus influenzae	5	0.530786	0.0799855	DUSP1, RELA, MAP2K3, CXCL8, NFKBIA	114	24	1625	2.96966	1	0.789641	64.4204
KEGG_PATHWAY	hsa05160:Hepatitis C	10	1.06157	0.101554	CDKN1A, RELA, RXRA, CD81, CLDN1, IRF1, CXCL8, NFKBIA, PSME3, PIK3R5	287	133	6879	1.80215	1	0.414591	74.8987
BIOCARTA	h_keratinocytePathway:Keratinocyte Differentiation	7	0.7431	0.111101	FOS, RELA, JUN, ETS2, MAP2K3, NFKBIA, PRKCG	114	48	1625	2.07876	1	0.769665	76.7738
KEGG_PATHWAY	hsa04210:Apoptosis	6	0.636943	0.114252	CFLAR, RELA, NFKBIA, PIK3R5, CAPN2, NGF	287	62	6879	2.31955	1	0.448016	79.1117
BIOCARTA	h_tollPathway:Toll-Like Receptor Pathway	6	0.636943	0.118992	IRAK1, FOS, RELA, JUN, MAP2K3, NFKBIA	114	38	1625	2.25069	1	0.751812	79.2041
KEGG_PATHWAY	hsa04024:cAMP signaling pathway	13	1.38004	0.12156	RELA, NFKBIA, NPR1, MYL9, EDNRA, FOS, ADRB2, CHRM1, JUN, RYR2, PIK3R5, HTR1D, SLC9A1	287	198	6879	1.5737	1	0.450194	81.23
KEGG_PATHWAY	hsa04722:Neurotrophin signaling pathway	9	0.955414	0.125886	IRAK1, NTF3, RELA, JUN, SH2B3, NFKBIA, PIK3R5, ARHGDIA, NGF	287	120	6879	1.79765	1	0.456244	82.3886
BIOCARTA	h_PparaPathway:Mechanism of Gene Regulation by Peroxisome Proliferators via PPARa(alpha)	7	0.7431	0.14772	DUSP1, RELA, JUN, RXRA, SRA1, NFKBIA, MYC	114	52	1625	1.91886	1	0.77564	86.2119
KEGG_PATHWAY	hsa04662:B cell receptor signaling pathway	6	0.636943	0.15832	FOS, RELA, JUN, CD81, NFKBIA, PIK3R5	287	69	6879	2.08423	1	0.498135	89.1898
KEGG_PATHWAY	hsa05140:Leishmaniasis	6	0.636943	0.172034	IRAK1, FOS, RELA, JUN, NFKBIA, IL1A	287	71	6879	2.02552	1	0.524198	91.2553
BBID	92.Ancient_Host_Defense_Pathways	3	0.318471	0.173349	IRAK1, FOS, JUN	34	9	388	3.80392	0.999972	0.927024	84.6258
BIOCARTA	h_stressPathway:TNF/Stress Related Signaling	4	0.424628	0.24957	RELA, JUN, MAP2K3, NFKBIA	114	25	1625	2.2807	1	0.912877	97.1532
KEGG_PATHWAY	hsa05210:Colorectal cancer	5	0.530786	0.256687	FOS, CCND1, JUN, PIK3R5, MYC	287	62	6879	1.93295	1	0.608102	97.8266
KEGG_PATHWAY	hsa05164:Influenza A	10	1.06157	0.298257	ACTB, ACTG1, ICAM1, RELA, JUN, MAP2K3, CXCL8, NFKBIA, PIK3R5, IL1A	287	174	6879	1.37751	1	0.645359	98.9659
KEGG_PATHWAY	hsa04917:Prolactin signaling pathway	5	0.530786	0.341615	FOS, CCND1, RELA, IRF1, PIK3R5	287	71	6879	1.68793	1	0.688519	99.546
BIOCARTA	h_41BBPathway:The 4-1BB-dependent immune response	3	0.318471	0.359523	RELA, JUN, NFKBIA	114	18	1625	2.37573	1	0.948983	99.6006
BIOCARTA	h_mapkPathway:MAPKinase Signaling Pathway	8	0.849257	0.401801	FOS, RELA, JUN, MAP2K3, MAP3K8, MKNK2, NFKBIA, MYC	114	87	1625	1.31075	1	0.963605	99.8287
KEGG_PATHWAY	hsa04660:T cell receptor signaling pathway	6	0.636943	0.402715	FOS, RELA, JUN, MAP3K8, NFKBIA, PIK3R5	287	100	6879	1.43812	1	0.728003	99.8709
BIOCARTA	h_gleevecPathway:Inhibition of Cellular Proliferation by Gleevec	3	0.318471	0.483117	FOS, JUN, MYC	114	23	1625	1.85927	1	0.970576	99.972
KEGG_PATHWAY	hsa05168:Herpes simplex infection	9	0.955414	0.494186	FOS, RELA, JUN, PER2, HLA-A, PER1, NECTIN2, NFKBIA, EEF1D	287	183	6879	1.17879	1	0.795699	99.9849
GOTERM_BP_DIRECT	GO:0038095~Fc-epsilon receptor signaling pathway	8	0.849257	0.52892	FOS, LAT2, RELA, JUN, UBC, NFKBIA, PSME3, PSMD8	646	178	16792	1.16826	1	0.999418	99.9999
KEGG_PATHWAY	hsa05120:Epithelial cell signaling in Helicobacter pylori infection	4	0.424628	0.531989	RELA, JUN, CXCL8, NFKBIA	287	67	6879	1.43096	1	0.80634	99.9945
BIOCARTA	h_vipPathway:Neuropeptides VIP and PACAP inhibit the apoptosis of activated T cells	3	0.318471	0.550014	RELA, NFKBIA, MYC	114	26	1625	1.64474	1	0.98233	99.995
BIOCARTA	h_tcrPathway:T Cell Receptor Signaling Pathway	4	0.424628	0.601543	FOS, RELA, JUN, NFKBIA	114	44	1625	1.29585	1	0.986455	99.9989
KEGG_PATHWAY	hsa04931:Insulin resistance	5	0.530786	0.663383	PPP1R3B, RELA, SLC2A1, NFKBIA, PIK3R5	287	108	6879	1.10966	1	0.874308	99.9999
KEGG_PATHWAY	hsa05145:Toxoplasmosis	5	0.530786	0.677495	IRAK1, LAMB3, RELA, MAP2K3, NFKBIA	287	110	6879	1.08948	1	0.880186	100
BIOCARTA	h_fmlpPathway:fMLP induced chemokine gene expression in HMC-1 cells	3	0.318471	0.741876	RELA, MAP2K3, NFKBIA	114	37	1625	1.15576	1	0.995936	100
KEGG_PATHWAY	hsa05321:Inflammatory bowel disease (IBD)	3	0.318471	0.752101	RELA, JUN, IL1A	287	64	6879	1.12353	1	0.913129	100
KEGG_PATHWAY	hsa04932:Non-alcoholic fatty liver disease (NAFLD)	6	0.636943	0.759343	RELA, JUN, RXRA, CXCL8, PIK3R5, IL1A	287	151	6879	0.952396	1	0.914511	100
KEGG_PATHWAY	hsa04915:Estrogen signaling pathway	4	0.424628	0.786678	FOS, JUN, PIK3R5, MMP2	287	99	6879	0.96843	1	0.929242	100
KEGG_PATHWAY	hsa05152:Tuberculosis	5	0.530786	0.941269	IRAK1, VDR, PLK3, RELA, IL1A	287	177	6879	0.67708	1	0.988953	100
Annotation Cluster 45	Enrichment Score: 0.9427938074582027
Category	Term	Count	%	PValue	Genes	List Total	Pop Hits	Pop Total	Fold Enrichment	Bonferroni	Benjamini	FDR
GOTERM_BP_DIRECT	GO:0071850~mitotic cell cycle arrest	4	0.424628	0.0120934	CDKN1A, CDKN1B, DUSP1, GADD45A	646	13	16792	7.99809	1	0.424871	19.7625
GOTERM_BP_DIRECT	GO:0006977~DNA damage response, signal transduction by p53 class mediator resulting in cell cycle arrest	7	0.7431	0.0313025	CDKN1A, PRMT1, CDKN1B, PLK3, UBC, ARID3A, GADD45A	646	62	16792	2.93478	1	0.606388	43.7584
KEGG_PATHWAY	hsa04068:FoxO signaling pathway	9	0.955414	0.19367	CDKN1A, PRMT1, CCND1, CDKN1B, PLK3, CSNK1E, PIK3R5, KLF2, GADD45A	287	134	6879	1.60983	1	0.565376	93.7868
GOTERM_BP_DIRECT	GO:0000079~regulation of cyclin-dependent protein serine/threonine kinase activity	3	0.318471	0.444961	CDKN1A, CDKN1B, GADD45A	646	39	16792	1.99952	1	0.997965	99.9976
KEGG_PATHWAY	hsa04110:Cell cycle	6	0.636943	0.59227	CDKN1A, CCND1, CDKN1B, GADD45A, MYC, SMC1B	287	124	6879	1.15977	1	0.838736	99.9991
Annotation Cluster 46	Enrichment Score: 0.9026261715918816
Category	Term	Count	%	PValue	Genes	List Total	Pop Hits	Pop Total	Fold Enrichment	Bonferroni	Benjamini	FDR
UP_SEQ_FEATURE	domain:SCP	3	0.318471	0.00384955	CLEC18A, CLEC18B, CLEC18C	729	3	20063	27.5213	0.999763	0.406464	6.47338
INTERPRO	IPR014044:CAP domain	4	0.424628	0.0167322	CLEC18A, CLEC18B, CRISPLD2, CLEC18C	692	15	18559	7.15183	1	0.559782	23.8028
INTERPRO	IPR001283:Allergen V5/Tpx-1-related	4	0.424628	0.0167322	CLEC18A, CLEC18B, CRISPLD2, CLEC18C	692	15	18559	7.15183	1	0.559782	23.8028
SMART	SM00198:SCP	4	0.424628	0.0213728	CLEC18A, CLEC18B, CRISPLD2, CLEC18C	412	15	10057	6.50939	0.996666	0.378301	24.6531
UP_SEQ_FEATURE	domain:EGF-like	8	0.849257	0.0260076	VASN, CLEC18A, CLEC18B, EREG, CLEC18C, ZAN, TGFA, PLAU	729	80	20063	2.75213	1	0.822367	36.6971
INTERPRO	IPR018378:C-type lectin, conserved site	3	0.318471	0.491417	CLEC18A, CLEC18B, CLEC18C	692	44	18559	1.82859	1	0.999529	99.9981
INTERPRO	IPR016186:C-type lectin-like	5	0.530786	0.544989	THBD, CLEC18A, CLEC18B, CLEC18C, COL15A1	692	104	18559	1.28939	1	0.999828	99.9997
UP_SEQ_FEATURE	domain:C-type lectin	4	0.424628	0.575801	THBD, CLEC18A, CLEC18B, CLEC18C	729	82	20063	1.3425	1	0.999998	100
UP_KEYWORDS	Lectin	7	0.7431	0.59113	LMAN1L, CLEC18A, CLEC18B, CLEC18C, LGALS1, GALNT5, CHI3L1	748	171	20581	1.12633	1	0.925948	99.9996
INTERPRO	IPR016187:C-type lectin fold	5	0.530786	0.603832	THBD, CLEC18A, CLEC18B, CLEC18C, COL15A1	692	112	18559	1.19729	1	0.999941	100
INTERPRO	IPR001304:C-type lectin	4	0.424628	0.648921	THBD, CLEC18A, CLEC18B, CLEC18C	692	89	18559	1.20536	1	0.999971	100
SMART	SM00034:CLECT	4	0.424628	0.688825	THBD, CLEC18A, CLEC18B, CLEC18C	412	86	10057	1.13536	1	0.99935	100
Annotation Cluster 47	Enrichment Score: 0.887215057937296
Category	Term	Count	%	PValue	Genes	List Total	Pop Hits	Pop Total	Fold Enrichment	Bonferroni	Benjamini	FDR
GOTERM_BP_DIRECT	GO:2001237~negative regulation of extrinsic apoptotic signaling pathway	6	0.636943	0.0144849	CFLAR, RELA, IL19, LMNA, PSME3, GSTP1	646	38	16792	4.10429	1	0.452425	23.2057
KEGG_PATHWAY	hsa04210:Apoptosis	6	0.636943	0.114252	CFLAR, RELA, NFKBIA, PIK3R5, CAPN2, NGF	287	62	6879	2.31955	1	0.448016	79.1117
BIOCARTA	h_deathPathway:Induction of apoptosis through DR3 and DR4/5 Death Receptors	4	0.424628	0.405973	CFLAR, RELA, LMNA, NFKBIA	114	33	1625	1.7278	1	0.96109	99.8429
BIOCARTA	h_hivnefPathway:HIV-I Nef: negative effector of Fas and TNF	6	0.636943	0.420592	ACTG1, CFLAR, CDK11A, RELA, LMNA, NFKBIA	114	61	1625	1.40207	1	0.958796	99.8847
Annotation Cluster 48	Enrichment Score: 0.8863746099162466
Category	Term	Count	%	PValue	Genes	List Total	Pop Hits	Pop Total	Fold Enrichment	Bonferroni	Benjamini	FDR
UP_SEQ_FEATURE	domain:EGF-like 4	6	0.636943	0.0624308	TENM4, THBD, TNXB, SCUBE1, MEGF6, LRP5	729	59	20063	2.79877	1	0.94198	67.3248
UP_SEQ_FEATURE	domain:EGF-like 5	5	0.530786	0.0649626	TENM4, THBD, TNXB, SCUBE1, DLL1	729	42	20063	3.27634	1	0.945364	68.8225
UP_SEQ_FEATURE	domain:EGF-like 6	5	0.530786	0.0745344	TENM4, TNXB, SCUBE1, DLL1, MEGF6	729	44	20063	3.12742	1	0.941633	73.9202
UP_SEQ_FEATURE	domain:EGF-like 3	6	0.636943	0.141874	TENM4, TNXB, NPNT, DLL1, MEGF6, LRP5	729	76	20063	2.17273	1	0.987178	92.9689
UP_SEQ_FEATURE	domain:EGF-like 2	6	0.636943	0.221721	TENM4, THBD, TNXB, DLL1, LRP5, MUC4	729	89	20063	1.85537	1	0.996687	98.7086
UP_SEQ_FEATURE	domain:EGF-like 8	3	0.318471	0.242986	TENM4, TNXB, DLL1	729	26	20063	3.17553	1	0.997431	99.2015
UP_SEQ_FEATURE	domain:EGF-like 7	3	0.318471	0.27019	TENM4, TNXB, MEGF6	729	28	20063	2.94871	1	0.998484	99.5768
Annotation Cluster 49	Enrichment Score: 0.8863246978756396
Category	Term	Count	%	PValue	Genes	List Total	Pop Hits	Pop Total	Fold Enrichment	Bonferroni	Benjamini	FDR
INTERPRO	IPR011701:Major facilitator superfamily	6	0.636943	0.103893	SLC16A6, SLC17A2, SLC37A2, MFSD10, FLVCR2, SLC43A3	692	67	18559	2.40173	1	0.902464	82.9199
INTERPRO	IPR020846:Major facilitator superfamily domain	9	0.955414	0.143485	SLC2A9, SLC16A6, SLC2A1, SLC17A2, SLC37A2, MFSD10, MFSD2A, FLVCR2, SLC43A3	692	138	18559	1.74909	1	0.940644	91.7525
GOTERM_BP_DIRECT	GO:0055085~transmembrane transport	14	1.4862	0.147107	ABCA7, SLC25A4, SLC16A6, SLC17A2, SLC37A2, TOMM40, MFSD10, MFSD2A, SLC25A45, SLC8B1, SLC5A10, FLVCR2, GJB2, SLC43A3	646	244	16792	1.49145	1	0.921665	94.3838
Annotation Cluster 50	Enrichment Score: 0.8730094739060458
Category	Term	Count	%	PValue	Genes	List Total	Pop Hits	Pop Total	Fold Enrichment	Bonferroni	Benjamini	FDR
KEGG_PATHWAY	hsa05169:Epstein-Barr virus infection	15	1.59236	5.017004928933636E-4	ICAM1, IRAK1, RELA, MAP2K3, RELB, HLA-A, NFKBIA, CDKN1A, CDKN1B, JUN, ENTPD8, PIK3R5, TNFAIP3, MYC, PSMD8	287	122	6879	2.94696	0.113468	0.0119716	0.645639
KEGG_PATHWAY	hsa05222:Small cell lung cancer	9	0.955414	0.024389	CCND1, LAMB3, CDKN1B, RELA, RXRA, NFKBIA, ITGA3, PIK3R5, MYC	287	85	6879	2.53786	0.997331	0.197063	27.2909
KEGG_PATHWAY	hsa04012:ErbB signaling pathway	9	0.955414	0.0275976	CBLC, CDKN1A, CDKN1B, EREG, JUN, TGFA, PRKCG, PIK3R5, MYC	287	87	6879	2.47951	0.998789	0.213275	30.3176
KEGG_PATHWAY	hsa05220:Chronic myeloid leukemia	8	0.849257	0.0292794	CBLC, CDKN1A, CCND1, CDKN1B, RELA, NFKBIA, PIK3R5, MYC	287	72	6879	2.66318	0.999201	0.199785	31.8573
KEGG_PATHWAY	hsa05215:Prostate cancer	8	0.849257	0.0726577	CDKN1A, CCND1, CDKN1B, PDGFB, RELA, TGFA, NFKBIA, PIK3R5	287	88	6879	2.17897	1	0.364024	62.2296
KEGG_PATHWAY	hsa05161:Hepatitis B	11	1.16773	0.0793026	FOS, CDKN1A, CCND1, CDKN1B, RELA, JUN, CXCL8, NFKBIA, PRKCG, PIK3R5, MYC	287	145	6879	1.81831	1	0.369446	65.5778
BIOCARTA	h_raccycdPathway:Influence of Ras and Rho proteins on G1 to S Transition	5	0.530786	0.112805	CDKN1A, CCND1, CDKN1B, RELA, NFKBIA	114	27	1625	2.6397	1	0.753127	77.3197
KEGG_PATHWAY	hsa04068:FoxO signaling pathway	9	0.955414	0.19367	CDKN1A, PRMT1, CCND1, CDKN1B, PLK3, CSNK1E, PIK3R5, KLF2, GADD45A	287	134	6879	1.60983	1	0.565376	93.7868
BIOCARTA	h_eponfkbPathway:Erythropoietin mediated neuroprotection through NF-kB	3	0.318471	0.253826	CDKN1A, RELA, NFKBIA	114	14	1625	3.05451	1	0.897856	97.347
GOTERM_BP_DIRECT	GO:0097421~liver regeneration	3	0.318471	0.306871	CCND1, NFKBIA, MYC	646	29	16792	2.68901	1	0.988599	99.8684
KEGG_PATHWAY	hsa05162:Measles	8	0.849257	0.316192	IRAK1, CCND1, CDKN1B, RELA, NFKBIA, PIK3R5, TNFAIP3, IL1A	287	133	6879	1.44172	1	0.662414	99.2597
KEGG_PATHWAY	hsa05203:Viral carcinogenesis	11	1.16773	0.348592	CDKN1A, CCND1, CDKN1B, ACTN4, RELA, JUN, HLA-A, NFKBIA, ACTN1, PIK3R5, SRF	287	205	6879	1.28612	1	0.693457	99.6044
BIOCARTA	h_cellcyclePathway:Cyclins and Cell Cycle Regulation	3	0.318471	0.528391	CDKN1A, CCND1, CDKN1B	114	25	1625	1.71053	1	0.979842	99.991
KEGG_PATHWAY	hsa04110:Cell cycle	6	0.636943	0.59227	CDKN1A, CCND1, CDKN1B, GADD45A, MYC, SMC1B	287	124	6879	1.15977	1	0.838736	99.9991
BIOCARTA	h_g1Pathway:Cell Cycle: G1/S Check Point	3	0.318471	0.629482	CDKN1A, CCND1, CDKN1B	114	30	1625	1.42544	1	0.989202	99.9995
GOTERM_BP_DIRECT	GO:0000082~G1/S transition of mitotic cell cycle	4	0.424628	0.756222	CDKN1A, CCND1, CDKN1B, PLK3	646	102	16792	1.01937	1	0.999996	100
GOTERM_BP_DIRECT	GO:0006974~cellular response to DNA damage stimulus	6	0.636943	0.905605	CDKN1A, CCND1, PLK3, ZC3H12A, PPP1R15A, MYC	646	208	16792	0.749821	1	1	100
Annotation Cluster 51	Enrichment Score: 0.8586580539165063
Category	Term	Count	%	PValue	Genes	List Total	Pop Hits	Pop Total	Fold Enrichment	Bonferroni	Benjamini	FDR
UP_SEQ_FEATURE	domain:EF-hand 2	13	1.38004	0.0377271	MYL6, S100A6, AHRR, HPCAL1, ACTN4, FLG, ACTN1, RYR2, CAPN2, PDCD6, CALB2, S100A2, MYL9	729	185	20063	1.93393	1	0.888087	48.6901
UP_SEQ_FEATURE	domain:EF-hand 1	13	1.38004	0.0377271	MYL6, S100A6, AHRR, HPCAL1, ACTN4, FLG, ACTN1, RYR2, CAPN2, PDCD6, CALB2, S100A2, MYL9	729	185	20063	1.93393	1	0.888087	48.6901
INTERPRO	IPR011992:EF-hand-like domain	17	1.80467	0.0585754	MYL6, S100A6, HPCAL1, NKD2, ACTN4, ACTN1, CAPN2, CALB2, MYL9, CBLC, PLCL1, FLG, TPPP, RYR2, EHD1, PDCD6, S100A2	692	279	18559	1.63415	1	0.798293	62.1845
INTERPRO	IPR002048:EF-hand domain	14	1.4862	0.0850756	MYL6, S100A6, HPCAL1, NKD2, ACTN4, FLG, ACTN1, RYR2, CAPN2, EHD1, PDCD6, CALB2, S100A2, MYL9	692	228	18559	1.6468	1	0.864045	76.1278
UP_SEQ_FEATURE	domain:EF-hand 5	3	0.318471	0.101112	AHRR, PDCD6, CALB2	729	15	20063	5.50425	1	0.971243	84.2701
INTERPRO	IPR018247:EF-Hand 1, calcium-binding site	11	1.16773	0.128699	S100A6, HPCAL1, ACTN4, FLG, ACTN1, CAPN2, EHD1, PDCD6, CALB2, S100A2, MYL9	692	178	18559	1.65738	1	0.931408	89.1339
UP_SEQ_FEATURE	domain:EF-hand 3	7	0.7431	0.136	MYL6, AHRR, HPCAL1, CAPN2, PDCD6, CALB2, MYL9	729	96	20063	2.00676	1	0.986877	92.0855
UP_SEQ_FEATURE	calcium-binding region:4	3	0.318471	0.162883	AHRR, PDCD6, CALB2	729	20	20063	4.12819	1	0.990831	95.4267
UP_SEQ_FEATURE	calcium-binding region:3	4	0.424628	0.167336	AHRR, HPCAL1, PDCD6, CALB2	729	39	20063	2.82269	1	0.991064	95.8309
UP_SEQ_FEATURE	calcium-binding region:1	7	0.7431	0.320553	S100A6, AHRR, HPCAL1, ACTN4, CAPN2, PDCD6, CALB2	729	128	20063	1.50507	1	0.999389	99.8776
SMART	SM00054:EFh	8	0.849257	0.374609	MYL6, S100A6, HPCAL1, ACTN4, ACTN1, PDCD6, CALB2, MYL9	412	144	10057	1.35612	1	0.983926	99.7866
UP_SEQ_FEATURE	domain:EF-hand 4	4	0.424628	0.391889	AHRR, HPCAL1, PDCD6, CALB2	729	62	20063	1.77557	1	0.999853	99.9821
UP_SEQ_FEATURE	calcium-binding region:2	6	0.636943	0.427163	S100A6, AHRR, HPCAL1, ACTN4, CAPN2, PDCD6	729	118	20063	1.39939	1	0.999935	99.9937
Annotation Cluster 52	Enrichment Score: 0.8532357089061787
Category	Term	Count	%	PValue	Genes	List Total	Pop Hits	Pop Total	Fold Enrichment	Bonferroni	Benjamini	FDR
GOTERM_MF_DIRECT	GO:0035925~mRNA 3'-UTR AU-rich region binding	3	0.318471	0.0645018	ZFP36, ZFP36L2, ZC3H12A	650	11	16881	7.08294	1	0.690803	64.3292
GOTERM_BP_DIRECT	GO:0061158~3'-UTR-mediated mRNA destabilization	3	0.318471	0.0753646	ZFP36, ZFP36L2, ZC3H12A	646	12	16792	6.49845	1	0.805764	75.779
GOTERM_MF_DIRECT	GO:0003730~mRNA 3'-UTR binding	3	0.318471	0.566961	ZFP36, ZFP36L2, ZC3H12A	650	49	16881	1.59005	1	0.997242	99.9998
Annotation Cluster 53	Enrichment Score: 0.8475865535804413
Category	Term	Count	%	PValue	Genes	List Total	Pop Hits	Pop Total	Fold Enrichment	Bonferroni	Benjamini	FDR
INTERPRO	IPR020423:Interleukin-10, conserved site	3	0.318471	0.0187932	IL19, IL24, IL20	692	6	18559	13.4097	1	0.573247	26.3355
INTERPRO	IPR020443:Interleukin-10/19/20/24	3	0.318471	0.0187932	IL19, IL24, IL20	692	6	18559	13.4097	1	0.573247	26.3355
UP_KEYWORDS	Cytokine	12	1.27389	0.0864508	LIF, BMP1, IL16, IL19, CXCL2, CXCL8, IL32, IL24, GREM1, CMTM3, IL1A, IL20	748	190	20581	1.73777	1	0.527764	71.5354
GOTERM_BP_DIRECT	GO:0042517~positive regulation of tyrosine phosphorylation of Stat3 protein	4	0.424628	0.178238	LIF, VEGFA, IL24, IL20	646	38	16792	2.73619	1	0.947474	97.1344
INTERPRO	IPR012351:Four-helical cytokine, core	4	0.424628	0.295363	LIF, IL19, IL24, IL20	692	51	18559	2.10348	1	0.991352	99.6447
INTERPRO	IPR009079:Four-helical cytokine-like, core	4	0.424628	0.326194	LIF, IL19, IL24, IL20	692	54	18559	1.98662	1	0.994355	99.8272
KEGG_PATHWAY	hsa04060:Cytokine-cytokine receptor interaction	11	1.16773	0.560206	LIF, TNFRSF6B, CCR7, RELT, IL19, CXCL2, TNFRSF13C, CXCL8, IL24, IL1A, IL20	287	243	6879	1.085	1	0.827998	99.9975
KEGG_PATHWAY	hsa04630:Jak-STAT signaling pathway	7	0.7431	0.564104	LIF, CCND1, IL19, PIK3R5, IL24, MYC, IL20	287	145	6879	1.15711	1	0.825897	99.9978
Annotation Cluster 54	Enrichment Score: 0.8336667805033307
Category	Term	Count	%	PValue	Genes	List Total	Pop Hits	Pop Total	Fold Enrichment	Bonferroni	Benjamini	FDR
GOTERM_BP_DIRECT	GO:0060070~canonical Wnt signaling pathway	10	1.06157	0.00449768	WNT7B, CCND1, RYR2, WNT9A, SNAI2, MYC, FZD7, KLF4, PORCN, LRP5	646	83	16792	3.13178	0.999999	0.242154	7.83363
GOTERM_BP_DIRECT	GO:0071300~cellular response to retinoic acid	7	0.7431	0.051863	WNT7B, LTK, OSR1, WNT9A, MYC, FZD7, KLF4	646	70	16792	2.59938	1	0.734439	61.8537
GOTERM_BP_DIRECT	GO:0030182~neuron differentiation	8	0.849257	0.0728949	IER2, WNT7B, LMX1B, NEUROG2, WNT9A, DAPK3, FZD7, EPHA2	646	95	16792	2.18895	1	0.798967	74.5811
GOTERM_MF_DIRECT	GO:0005109~frizzled binding	3	0.318471	0.405375	WNT7B, WNT9A, FZD7	650	36	16881	2.16423	1	0.987631	99.9677
KEGG_PATHWAY	hsa04550:Signaling pathways regulating pluripotency of stem cells	7	0.7431	0.529328	LIF, WNT7B, PIK3R5, WNT9A, MYC, FZD7, KLF4	287	140	6879	1.19843	1	0.806834	99.994
KEGG_PATHWAY	hsa04916:Melanogenesis	5	0.530786	0.602873	WNT7B, EDN1, PRKCG, WNT9A, FZD7	287	100	6879	1.19843	1	0.844719	99.9993
KEGG_PATHWAY	hsa05217:Basal cell carcinoma	3	0.318471	0.663714	WNT7B, WNT9A, FZD7	287	54	6879	1.33159	1	0.872476	99.9999
Annotation Cluster 55	Enrichment Score: 0.8194810453262509
Category	Term	Count	%	PValue	Genes	List Total	Pop Hits	Pop Total	Fold Enrichment	Bonferroni	Benjamini	FDR
KEGG_PATHWAY	hsa00052:Galactose metabolism	5	0.530786	0.0342216	PFKL, SI, MGAM, HK2, PFKP	287	30	6879	3.99477	0.999765	0.217917	36.2022
KEGG_PATHWAY	hsa04973:Carbohydrate digestion and absorption	4	0.424628	0.253275	SI, MGAM, HK2, PIK3R5	287	42	6879	2.28273	1	0.607251	97.6942
KEGG_PATHWAY	hsa00500:Starch and sucrose metabolism	3	0.318471	0.40148	SI, MGAM, HK2	287	33	6879	2.17897	1	0.730326	99.8674
Annotation Cluster 56	Enrichment Score: 0.8139020467865297
Category	Term	Count	%	PValue	Genes	List Total	Pop Hits	Pop Total	Fold Enrichment	Bonferroni	Benjamini	FDR
KEGG_PATHWAY	hsa05215:Prostate cancer	8	0.849257	0.0726577	CDKN1A, CCND1, CDKN1B, PDGFB, RELA, TGFA, NFKBIA, PIK3R5	287	88	6879	2.17897	1	0.364024	62.2296
KEGG_PATHWAY	hsa05214:Glioma	6	0.636943	0.132346	CDKN1A, CCND1, PDGFB, TGFA, PRKCG, PIK3R5	287	65	6879	2.21249	1	0.461771	83.9967
KEGG_PATHWAY	hsa05223:Non-small cell lung cancer	5	0.530786	0.202821	CCND1, RXRA, TGFA, PRKCG, PIK3R5	287	56	6879	2.14006	1	0.5726	94.6379
KEGG_PATHWAY	hsa05212:Pancreatic cancer	5	0.530786	0.284634	CCND1, RELA, VEGFA, TGFA, PIK3R5	287	65	6879	1.84374	1	0.63854	98.6747
Annotation Cluster 57	Enrichment Score: 0.8010138049430442
Category	Term	Count	%	PValue	Genes	List Total	Pop Hits	Pop Total	Fold Enrichment	Bonferroni	Benjamini	FDR
GOTERM_CC_DIRECT	GO:0008305~integrin complex	4	0.424628	0.0831766	ITGA5, ITGA11, ITGA3, MYH9	700	27	18224	3.85693	1	0.544737	70.7602
INTERPRO	IPR000413:Integrin alpha chain	3	0.318471	0.143222	ITGA5, ITGA11, ITGA3	692	18	18559	4.46989	1	0.942922	91.7116
INTERPRO	IPR013649:Integrin alpha-2	3	0.318471	0.143222	ITGA5, ITGA11, ITGA3	692	18	18559	4.46989	1	0.942922	91.7116
UP_SEQ_FEATURE	repeat:FG-GAP 3	3	0.318471	0.150019	ITGA5, ITGA11, ITGA3	729	19	20063	4.34546	1	0.988996	94.0414
UP_SEQ_FEATURE	repeat:FG-GAP 2	3	0.318471	0.150019	ITGA5, ITGA11, ITGA3	729	19	20063	4.34546	1	0.988996	94.0414
UP_SEQ_FEATURE	repeat:FG-GAP 5	3	0.318471	0.150019	ITGA5, ITGA11, ITGA3	729	19	20063	4.34546	1	0.988996	94.0414
UP_SEQ_FEATURE	repeat:FG-GAP 4	3	0.318471	0.150019	ITGA5, ITGA11, ITGA3	729	19	20063	4.34546	1	0.988996	94.0414
UP_SEQ_FEATURE	repeat:FG-GAP 7	3	0.318471	0.150019	ITGA5, ITGA11, ITGA3	729	19	20063	4.34546	1	0.988996	94.0414
UP_SEQ_FEATURE	repeat:FG-GAP 6	3	0.318471	0.150019	ITGA5, ITGA11, ITGA3	729	19	20063	4.34546	1	0.988996	94.0414
UP_SEQ_FEATURE	repeat:FG-GAP 1	3	0.318471	0.150019	ITGA5, ITGA11, ITGA3	729	19	20063	4.34546	1	0.988996	94.0414
KEGG_PATHWAY	hsa04512:ECM-receptor interaction	7	0.7431	0.152857	VWF, LAMB3, TNXB, COL6A6, ITGA5, ITGA11, ITGA3	287	87	6879	1.92851	1	0.490736	88.2482
INTERPRO	IPR013517:FG-GAP repeat	3	0.318471	0.156315	ITGA5, ITGA11, ITGA3	692	19	18559	4.23464	1	0.945909	93.5327
INTERPRO	IPR013519:Integrin alpha beta-propellor	3	0.318471	0.156315	ITGA5, ITGA11, ITGA3	692	19	18559	4.23464	1	0.945909	93.5327
SMART	SM00191:Int_alpha	3	0.318471	0.180936	ITGA5, ITGA11, ITGA3	412	19	10057	3.85424	1	0.918664	92.6841
UP_KEYWORDS	Integrin	3	0.318471	0.489706	ITGA5, ITGA11, ITGA3	748	45	20581	1.83431	1	0.895847	99.9913
Annotation Cluster 58	Enrichment Score: 0.7946957569015533
Category	Term	Count	%	PValue	Genes	List Total	Pop Hits	Pop Total	Fold Enrichment	Bonferroni	Benjamini	FDR
KEGG_PATHWAY	hsa05230:Central carbon metabolism in cancer	9	0.955414	0.00472858	SLC1A5, PFKL, FLT3, SLC2A1, HK2, PFKP, PIK3R5, SLC7A5, MYC	287	64	6879	3.37059	0.679396	0.0730324	5.9345
KEGG_PATHWAY	hsa00052:Galactose metabolism	5	0.530786	0.0342216	PFKL, SI, MGAM, HK2, PFKP	287	30	6879	3.99477	0.999765	0.217917	36.2022
UP_KEYWORDS	Allosteric enzyme	5	0.530786	0.101423	PFKL, HK2, PFKP, BDH1, GCH1	748	49	20581	2.80762	1	0.551601	77.3757
KEGG_PATHWAY	hsa00010:Glycolysis / Gluconeogenesis	6	0.636943	0.145081	PFKL, ALDH1B1, ALDH1A3, HK2, PFKP, ALDH3A1	287	67	6879	2.14645	1	0.483145	86.7772
GOTERM_BP_DIRECT	GO:0061621~canonical glycolysis	3	0.318471	0.263691	PFKL, HK2, PFKP	646	26	16792	2.99929	1	0.981397	99.6071
UP_KEYWORDS	Glycolysis	3	0.318471	0.311014	PFKL, HK2, PFKP	748	31	20581	2.66271	1	0.800973	99.4355
KEGG_PATHWAY	hsa00051:Fructose and mannose metabolism	3	0.318471	0.38661	PFKL, HK2, PFKP	287	32	6879	2.24706	1	0.720573	99.8179
KEGG_PATHWAY	hsa01200:Carbon metabolism	3	0.318471	0.952611	PFKL, HK2, PFKP	287	113	6879	0.636336	1	0.991891	100
KEGG_PATHWAY	hsa01130:Biosynthesis of antibiotics	5	0.530786	0.979258	PFKL, ALDH1B1, ARG2, HK2, PFKP	287	212	6879	0.565298	1	0.997618	100
Annotation Cluster 59	Enrichment Score: 0.7942349900797114
Category	Term	Count	%	PValue	Genes	List Total	Pop Hits	Pop Total	Fold Enrichment	Bonferroni	Benjamini	FDR
GOTERM_BP_DIRECT	GO:0050731~positive regulation of peptidyl-tyrosine phosphorylation	8	0.849257	0.0380224	LIF, ICAM1, NTF3, PDGFB, ITGA5, VEGFA, CD81, TNK2	646	82	16792	2.53598	1	0.652648	50.4152
GOTERM_MF_DIRECT	GO:0042056~chemoattractant activity	3	0.318471	0.27846	NTF3, PDGFB, VEGFA	650	27	16881	2.88564	1	0.951711	99.3563
GOTERM_BP_DIRECT	GO:0050918~positive chemotaxis	3	0.318471	0.391285	NTF3, PDGFB, VEGFA	646	35	16792	2.22804	1	0.995763	99.9874
Annotation Cluster 60	Enrichment Score: 0.7916563656813712
Category	Term	Count	%	PValue	Genes	List Total	Pop Hits	Pop Total	Fold Enrichment	Bonferroni	Benjamini	FDR
KEGG_PATHWAY	hsa04610:Complement and coagulation cascades	7	0.7431	0.0661221	VWF, THBD, F3, SERPINE1, BDKRB2, PLAU, C8G	287	69	6879	2.4316	1	0.35083	58.6458
UP_KEYWORDS	Hemostasis	4	0.424628	0.252547	VWF, THBD, F3, PLAU	748	48	20581	2.29289	1	0.753776	98.2492
UP_KEYWORDS	Blood coagulation	4	0.424628	0.252547	VWF, THBD, F3, PLAU	748	48	20581	2.29289	1	0.753776	98.2492
Annotation Cluster 61	Enrichment Score: 0.788088676208114
Category	Term	Count	%	PValue	Genes	List Total	Pop Hits	Pop Total	Fold Enrichment	Bonferroni	Benjamini	FDR
INTERPRO	IPR013151:Immunoglobulin	7	0.7431	0.0850389	CD83, FLT3, KIR2DS5, KIR2DS2, KIR2DS3, KIR2DL2, THY1	692	82	18559	2.28946	1	0.869142	76.1123
KEGG_PATHWAY	hsa04612:Antigen processing and presentation	6	0.636943	0.208174	KIR2DS5, HLA-A, KIR2DS2, PSME3, KIR2DS3, KIR2DL2	287	76	6879	1.89226	1	0.577614	95.0846
KEGG_PATHWAY	hsa04650:Natural killer cell mediated cytotoxicity	8	0.849257	0.244168	ICAM1, KIR2DS5, KIR2DS2, PRKCG, PIK3R5, KIR2DS3, KIR2DL2, SH3BP2	287	122	6879	1.57171	1	0.59663	97.3037
Annotation Cluster 62	Enrichment Score: 0.7288773828871687
Category	Term	Count	%	PValue	Genes	List Total	Pop Hits	Pop Total	Fold Enrichment	Bonferroni	Benjamini	FDR
UP_SEQ_FEATURE	repeat:2	18	1.91083	0.0144401	RRBP1, DRD4, COL15A1, BSN, ZNF628, VASP, KRTAP4-9, KRTAP4-7, PRAM1, KRTAP4-8, RYR2, MADCAM1, NDRG1, LMOD1, TNFAIP3, PPP1R15A, FLVCR2, CD7	729	260	20063	1.90532	1	0.688323	22.3053
UP_SEQ_FEATURE	repeat:3	16	1.69851	0.0176425	RRBP1, DRD4, COL15A1, BSN, ZNF628, KRTAP4-9, KRTAP4-7, PRAM1, KRTAP4-8, RYR2, MADCAM1, NDRG1, LMOD1, PPP1R15A, FLVCR2, CD7	729	225	20063	1.95707	1	0.73506	26.5713
UP_SEQ_FEATURE	repeat:4	14	1.4862	0.0232075	RRBP1, DRD4, COL15A1, ZNF628, KRTAP4-9, KRTAP4-7, PRAM1, KRTAP4-8, RYR2, MADCAM1, LMOD1, PPP1R15A, FLVCR2, CD7	729	192	20063	2.00676	1	0.795647	33.4642
UP_SEQ_FEATURE	repeat:1	16	1.69851	0.0486214	RRBP1, COL15A1, BSN, ZNF628, VASP, KRTAP4-9, KRTAP4-7, PRAM1, KRTAP4-8, RYR2, NDRG1, LMOD1, TNFAIP3, PPP1R15A, FLVCR2, CD7	729	257	20063	1.71339	1	0.93256	57.8885
UP_SEQ_FEATURE	repeat:29	4	0.424628	0.0546852	KRTAP4-9, RRBP1, KRTAP4-7, KRTAP4-8	729	24	20063	4.58688	1	0.933089	62.3108
UP_SEQ_FEATURE	repeat:28	4	0.424628	0.0666456	KRTAP4-9, RRBP1, KRTAP4-7, KRTAP4-8	729	26	20063	4.23404	1	0.946416	69.782
UP_SEQ_FEATURE	repeat:27	4	0.424628	0.086589	KRTAP4-9, RRBP1, KRTAP4-7, KRTAP4-8	729	29	20063	3.79604	1	0.959764	79.2268
UP_SEQ_FEATURE	repeat:26	4	0.424628	0.101115	KRTAP4-9, RRBP1, KRTAP4-7, KRTAP4-8	729	31	20063	3.55113	1	0.969657	84.2709
UP_SEQ_FEATURE	repeat:25	4	0.424628	0.124554	KRTAP4-9, RRBP1, KRTAP4-7, KRTAP4-8	729	34	20063	3.2378	1	0.981648	90.0551
UP_SEQ_FEATURE	repeat:24	4	0.424628	0.124554	KRTAP4-9, RRBP1, KRTAP4-7, KRTAP4-8	729	34	20063	3.2378	1	0.981648	90.0551
UP_SEQ_FEATURE	repeat:23	4	0.424628	0.149727	KRTAP4-9, RRBP1, KRTAP4-7, KRTAP4-8	729	37	20063	2.97527	1	0.989521	94.0057
UP_SEQ_FEATURE	repeat:22	4	0.424628	0.185508	KRTAP4-9, RRBP1, KRTAP4-7, KRTAP4-8	729	41	20063	2.685	1	0.993927	97.1571
UP_SEQ_FEATURE	repeat:21	4	0.424628	0.204165	KRTAP4-9, RRBP1, KRTAP4-7, KRTAP4-8	729	43	20063	2.56012	1	0.995077	98.0983
UP_SEQ_FEATURE	repeat:5	9	0.955414	0.231013	KRTAP4-9, RRBP1, KRTAP4-7, PRAM1, KRTAP4-8, DRD4, MADCAM1, LMOD1, FLVCR2	729	161	20063	1.53846	1	0.996974	98.9516
UP_SEQ_FEATURE	repeat:20	4	0.424628	0.232886	KRTAP4-9, RRBP1, KRTAP4-7, KRTAP4-8	729	46	20063	2.39315	1	0.996958	98.995
UP_SEQ_FEATURE	repeat:19	4	0.424628	0.252416	KRTAP4-9, RRBP1, KRTAP4-7, KRTAP4-8	729	48	20063	2.29344	1	0.997913	99.3576
UP_SEQ_FEATURE	repeat:18	4	0.424628	0.262269	KRTAP4-9, RRBP1, KRTAP4-7, KRTAP4-8	729	49	20063	2.24663	1	0.998217	99.4897
UP_SEQ_FEATURE	repeat:6	8	0.849257	0.28576	KRTAP4-9, RRBP1, KRTAP4-7, PRAM1, KRTAP4-8, DRD4, MADCAM1, LMOD1	729	147	20063	1.49776	1	0.998821	99.7089
UP_SEQ_FEATURE	repeat:8	7	0.7431	0.295066	KRTAP4-9, RRBP1, KRTAP4-7, PRAM1, KRTAP4-8, LMOD1, FLVCR2	729	124	20063	1.55362	1	0.99897	99.7682
UP_SEQ_FEATURE	repeat:17	4	0.424628	0.332113	KRTAP4-9, RRBP1, KRTAP4-7, KRTAP4-8	729	56	20063	1.9658	1	0.999428	99.9091
UP_SEQ_FEATURE	repeat:16	4	0.424628	0.381996	KRTAP4-9, RRBP1, KRTAP4-7, KRTAP4-8	729	61	20063	1.80467	1	0.999817	99.9764
UP_SEQ_FEATURE	repeat:15	4	0.424628	0.506144	KRTAP4-9, RRBP1, KRTAP4-7, KRTAP4-8	729	74	20063	1.48764	1	0.99999	99.9995
UP_SEQ_FEATURE	repeat:7	6	0.636943	0.531718	KRTAP4-9, RRBP1, KRTAP4-7, PRAM1, KRTAP4-8, LMOD1	729	133	20063	1.24156	1	0.999994	99.9998
UP_SEQ_FEATURE	repeat:14	4	0.424628	0.558966	KRTAP4-9, RRBP1, KRTAP4-7, KRTAP4-8	729	80	20063	1.37606	1	0.999997	99.9999
UP_SEQ_FEATURE	repeat:13	4	0.424628	0.592227	KRTAP4-9, RRBP1, KRTAP4-7, KRTAP4-8	729	84	20063	1.31054	1	0.999998	100
UP_SEQ_FEATURE	repeat:12	4	0.424628	0.608236	KRTAP4-9, RRBP1, KRTAP4-7, KRTAP4-8	729	86	20063	1.28006	1	0.999999	100
UP_SEQ_FEATURE	repeat:10	4	0.424628	0.695255	KRTAP4-9, RRBP1, KRTAP4-7, KRTAP4-8	729	98	20063	1.12332	1	1	100
UP_SEQ_FEATURE	repeat:9	4	0.424628	0.750343	KRTAP4-9, RRBP1, KRTAP4-7, KRTAP4-8	729	107	20063	1.02883	1	1	100
UP_SEQ_FEATURE	repeat:11	3	0.318471	0.838447	RRBP1, KRTAP4-7, KRTAP4-8	729	89	20063	0.927683	1	1	100
Annotation Cluster 63	Enrichment Score: 0.7232477600804804
Category	Term	Count	%	PValue	Genes	List Total	Pop Hits	Pop Total	Fold Enrichment	Bonferroni	Benjamini	FDR
GOTERM_BP_DIRECT	GO:1902895~positive regulation of pri-miRNA transcription from RNA polymerase II promoter	5	0.530786	0.00639461	FOS, PDGFB, RELA, JUN, SRF	646	20	16792	6.49845	1	0.289005	10.9605
GOTERM_BP_DIRECT	GO:0034097~response to cytokine	6	0.636943	0.0486161	FOS, JUN, RELB, FOSL1, SRF, JUNB	646	52	16792	2.99929	1	0.719467	59.4192
BIOCARTA	h_igf1Pathway:IGF-1 Signaling Pathway	3	0.318471	0.435302	FOS, JUN, SRF	114	21	1625	2.03634	1	0.960769	99.9161
BIOCARTA	h_il6Pathway:IL 6 signaling pathway	3	0.318471	0.435302	FOS, JUN, SRF	114	21	1625	2.03634	1	0.960769	99.9161
BIOCARTA	h_insulinPathway:Insulin Signaling Pathway	3	0.318471	0.435302	FOS, JUN, SRF	114	21	1625	2.03634	1	0.960769	99.9161
BIOCARTA	h_egfPathway:EGF Signaling Pathway	3	0.318471	0.570941	FOS, JUN, SRF	114	27	1625	1.58382	1	0.984455	99.9972
BIOCARTA	h_pdgfPathway:PDGF Signaling Pathway	3	0.318471	0.591164	FOS, JUN, SRF	114	28	1625	1.52726	1	0.986278	99.9985
Annotation Cluster 64	Enrichment Score: 0.7160965713212465
Category	Term	Count	%	PValue	Genes	List Total	Pop Hits	Pop Total	Fold Enrichment	Bonferroni	Benjamini	FDR
GOTERM_BP_DIRECT	GO:0051209~release of sequestered calcium ion into cytosol	6	0.636943	0.0196951	CCR7, JPH2, RYR2, HTR1D, TPCN1, TRPM2	646	41	16792	3.80397	1	0.528487	30.2299
UP_KEYWORDS	Calcium transport	8	0.849257	0.0656846	TRPM3, ATP2A3, CACNG6, CACNA1H, RYR2, SLC8B1, TPCN1, TRPM2	748	98	20581	2.2461	1	0.476004	61.0992
GOTERM_BP_DIRECT	GO:0006816~calcium ion transport	7	0.7431	0.0716531	VDR, KCNN4, ATP2A3, CACNG6, RYR2, TRPM2, CDH23	646	76	16792	2.39417	1	0.797599	73.9579
UP_KEYWORDS	Calcium channel	6	0.636943	0.0912449	TRPM3, CACNG6, CACNA1H, RYR2, TPCN1, TRPM2	748	66	20581	2.50134	1	0.533049	73.5424
GOTERM_BP_DIRECT	GO:0070588~calcium ion transmembrane transport	8	0.849257	0.17374	TRPM3, TRPM8, ATP2A3, CACNG6, CACNA1H, SLC8B1, GAS6, TRPM2	646	119	16792	1.74748	1	0.944545	96.8368
GOTERM_MF_DIRECT	GO:0005262~calcium channel activity	5	0.530786	0.282427	TRPM3, TRPM8, CACNG6, RYR2, TRPM2	650	70	16881	1.85505	1	0.950977	99.4089
INTERPRO	IPR005821:Ion transport domain	6	0.636943	0.360467	TRPM3, TRPM8, CACNA1H, RYR2, TPCN1, TRPM2	692	106	18559	1.51808	1	0.996337	99.9255
UP_KEYWORDS	Ion channel	14	1.4862	0.543276	TRPM3, LRRC8A, GLRA1, TRPM8, CACNG6, TRPM2, TPCN1, TTYH3, KCNN4, KCNN1, KCNE1, CACNA1H, RYR2, CHRNA1	748	359	20581	1.073	1	0.914973	99.9981
UP_KEYWORDS	Voltage-gated channel	4	0.424628	0.912931	CACNG6, KCNE1, CACNA1H, TPCN1	748	150	20581	0.733725	1	0.995661	100
GOTERM_BP_DIRECT	GO:0034765~regulation of ion transmembrane transport	3	0.318471	0.930333	CACNG6, CACNA1H, TPCN1	646	111	16792	0.702535	1	1	100
Annotation Cluster 65	Enrichment Score: 0.7036094377849936
Category	Term	Count	%	PValue	Genes	List Total	Pop Hits	Pop Total	Fold Enrichment	Bonferroni	Benjamini	FDR
KEGG_PATHWAY	hsa05221:Acute myeloid leukemia	6	0.636943	0.0820007	JUP, CCND1, FLT3, RELA, PIK3R5, MYC	287	56	6879	2.56807	1	0.372921	66.8573
KEGG_PATHWAY	hsa05210:Colorectal cancer	5	0.530786	0.256687	FOS, CCND1, JUN, PIK3R5, MYC	287	62	6879	1.93295	1	0.608102	97.8266
KEGG_PATHWAY	hsa05213:Endometrial cancer	4	0.424628	0.368086	CCND1, ILK, PIK3R5, MYC	287	52	6879	1.84374	1	0.709967	99.7327
Annotation Cluster 66	Enrichment Score: 0.6691065402575052
Category	Term	Count	%	PValue	Genes	List Total	Pop Hits	Pop Total	Fold Enrichment	Bonferroni	Benjamini	FDR
UP_KEYWORDS	Kinase	36	3.82166	0.0620502	BLK, HK2, MKNK2, PXK, DGKE, DGKD, SBK3, MAP3K8, SBK2, ILK, PIK3R5, CDK15, IRAK1, LTK, PFKL, FLT3, ALPK2, MAP2K3, PFKP, PRKCG, NADK, PIM3, DAPK3, EPHA2, GAK, CDKN1A, CDKN1B, PLK3, CSNK1D, CSNK1E, CDK11A, GRK6, TNK2, RIPK4, GUK1, PLAU	748	735	20581	1.34766	1	0.46451	58.9428
INTERPRO	IPR000719:Protein kinase, catalytic domain	26	2.76008	0.0659797	BLK, MKNK2, PXK, TRIB1, SBK3, SBK2, ILK, MAP3K8, CDK15, IRAK1, LTK, FLT3, MAP2K3, NPR1, PIM3, PRKCG, DAPK3, EPHA2, GAK, PLK3, CSNK1D, CSNK1E, CDK11A, GRK6, RIPK4, TNK2	692	487	18559	1.43183	1	0.816366	66.7016
UP_SEQ_FEATURE	domain:Protein kinase	25	2.65393	0.0687141	BLK, MKNK2, PXK, TRIB1, ILK, SBK2, MAP3K8, CDK15, IRAK1, LTK, FLT3, MAP2K3, NPR1, PRKCG, PIM3, DAPK3, EPHA2, GAK, PLK3, CSNK1D, CSNK1E, CDK11A, GRK6, RIPK4, TNK2	729	478	20063	1.4394	1	0.942319	70.9232
INTERPRO	IPR011009:Protein kinase-like domain	27	2.86624	0.0951826	BLK, MKNK2, PXK, TRIB1, SBK3, SBK2, ILK, MAP3K8, CDK15, IRAK1, LTK, FLT3, ALPK2, MAP2K3, NPR1, PIM3, PRKCG, DAPK3, EPHA2, GAK, PLK3, CSNK1D, CSNK1E, CDK11A, GRK6, TNK2, RIPK4	692	531	18559	1.3637	1	0.88946	80.0395
UP_SEQ_FEATURE	active site:Proton acceptor	32	3.39703	0.103955	PXDN, BLK, MKNK2, FAH, ALDH1A3, MAP3K8, SBK2, ALDH4A1, BDH1, CDK15, IRAK1, LTK, PFKL, FLT3, MAP2K3, PFKP, PRKCG, PIM3, SIRT7, DAPK3, EPHA2, GAK, QPCT, DHRS3, PLK3, CSNK1D, CSNK1E, ALDH1B1, CDK11A, GRK6, TNK2, RIPK4	729	672	20063	1.31054	1	0.971138	85.1113
GOTERM_BP_DIRECT	GO:0006468~protein phosphorylation	24	2.54777	0.11272	IRAK1, LTK, PDGFB, ALPK2, MKNK2, NPR1, PIM3, PRKCG, PXK, DAPK3, GAS6, TRIB1, GAK, CCND1, PLK3, CSNK1D, CSNK1E, CDK11A, SBK3, MAP3K8, ILK, GRK6, RIPK4, CDK15	646	456	16792	1.3681	1	0.874161	88.516
INTERPRO	IPR008271:Serine/threonine-protein kinase, active site	17	1.80467	0.121695	IRAK1, MAP2K3, MKNK2, PIM3, PRKCG, DAPK3, GAK, PLK3, CSNK1D, CSNK1E, CDK11A, SBK3, SBK2, MAP3K8, GRK6, RIPK4, CDK15	692	312	18559	1.46131	1	0.926531	87.6379
UP_KEYWORDS	Serine/threonine-protein kinase	20	2.12314	0.126216	IRAK1, ALPK2, MAP2K3, MKNK2, PIM3, PRKCG, DAPK3, GAK, PLK3, CSNK1D, CSNK1E, CDK11A, SBK3, MAP3K8, SBK2, ILK, GRK6, TNK2, RIPK4, CDK15	748	393	20581	1.40024	1	0.590108	84.6641
GOTERM_MF_DIRECT	GO:0004672~protein kinase activity	19	2.01699	0.152623	IRAK1, LTK, MAP2K3, MKNK2, NPR1, PIM3, PRKCG, PXK, DAPK3, TRIB1, GAK, CCND1, CSNK1D, CSNK1E, CDK11A, ILK, MAP3K8, TNK2, RIPK4	650	359	16881	1.3745	1	0.872284	92.2725
INTERPRO	IPR017441:Protein kinase, ATP binding site	19	2.01699	0.184997	IRAK1, LTK, FLT3, BLK, MAP2K3, MKNK2, PIM3, PRKCG, DAPK3, EPHA2, PLK3, CSNK1D, CSNK1E, SBK3, SBK2, GRK6, TNK2, RIPK4, CDK15	692	381	18559	1.33745	1	0.963689	96.2955
GOTERM_MF_DIRECT	GO:0004674~protein serine/threonine kinase activity	18	1.91083	0.281308	IRAK1, ALPK2, MAP2K3, MKNK2, PIM3, DAPK3, GAK, PLK3, CSNK1D, OSR1, CSNK1E, CDK11A, SBK3, ILK, MAP3K8, TNK2, RIPK4, CDK15	650	376	16881	1.24328	1	0.951874	99.3945
UP_SEQ_FEATURE	binding site:ATP	24	2.54777	0.294166	IRAK1, LTK, FLT3, BLK, MAP2K3, MKNK2, HK2, PIM3, PRKCG, DAPK3, EPHA2, PLK3, CSNK1D, CSNK1E, ATP2A3, CDK11A, MAP3K8, SBK2, ILK, GRK6, TNK2, RIPK4, EHD1, CDK15	729	558	20063	1.18371	1	0.999009	99.763
SMART	SM00220:S_TKc	18	1.91083	0.299087	IRAK1, MAP2K3, MKNK2, PIM3, PRKCG, DAPK3, TRIB1, GAK, PLK3, CSNK1D, CSNK1E, CDK11A, SBK3, SBK2, MAP3K8, GRK6, RIPK4, CDK15	412	359	10057	1.22391	1	0.976546	99.0497
UP_KEYWORDS	Transferase	62	6.58174	0.573334	ZDHHC11B, ELOVL1, PRMT1, MAP3K8, ILK, FTSJ1, CDK15, A3GALT2, IRAK1, PFKL, ZDHHC7, PFKP, PIM3, PRKCG, UBE2J2, UGT1A1, DAPK3, GAK, PRDM8, CHPF, FBLL1, HAS3, RIPK4, GSTP1, MFNG, BLK, GALNT5, HS3ST2, TIPARP, UPP1, MKNK2, HK2, GGT3P, PXK, METTL23, DGKE, DGKD, SBK3, SBK2, B4GALNT2, PIK3R5, NAT14, GLT1D1, LTK, FLT3, ALPK2, ASMT, MAP2K3, NADK, PORCN, EPHA2, QPCT, CDKN1A, PLK3, CDKN1B, CSNK1D, CSNK1E, JMJ…	748	1708	20581	0.998777	1	0.922328	99.9993
UP_KEYWORDS	ATP-binding	47	4.98938	0.767758	ABCA7, TTLL8, HELZ2, BLK, HK2, MKNK2, TTLL3, ACTG1, DGKE, DGKD, SBK3, SYN3, MAP3K8, ILK, ENTPD8, SBK2, EHD1, CDK15, ACTB, IRAK1, NLRP5, LTK, ACTA1, PFKL, FLT3, MAP2K3, PFKP, PRKCG, NADK, PIM3, UBE2J2, MYO1H, MYH9, DAPK3, EPHA2, GAK, PLK3, CSNK1D, CSNK1E, ATP2A3, CDK11A, ATP8A2, GRK6, TNK2, RIPK4, GUK1, SMC1B	748	1391	20581	0.929685	1	0.974007	100
UP_KEYWORDS	Nucleotide-binding	60	6.36943	0.800046	TTLL8, HELZ2, TTLL3, ACTG1, MAP3K8, ILK, TUBB6, RHOB, CDK15, NT5E, IRAK1, NLRP5, PFKL, ACTA1, PFKP, PIM3, PRKCG, EEF2, UBE2J2, MYH9, DAPK3, GAK, CDK11A, RIPK4, ARL4C, RASD1, GBP1, ABCA7, BLK, MKNK2, HK2, GCH1, DGKE, DGKD, SBK3, SYN3, SBK2, ENTPD8, RAB11B, EHD1, ACTB, LTK, FLT3, MAP2K3, NPR1, NADK, MYO1H, MAFK, RAB33A, EPHA2, PLK3, CSNK1D, CSNK1E, ATP2A3, ATP8A2, GRK6, TNK2, RAB38, GUK1, SMC1B	748	1788	20581	0.923312	1	0.979742	100
GOTERM_MF_DIRECT	GO:0005524~ATP binding	51	5.41401	0.870628	TTLL8, HELZ2, TTLL3, ACTG1, ILK, MAP3K8, CDK15, IRAK1, NLRP5, PFKL, ACTA1, PFKP, PIM3, PRKCG, UBE2J2, MYH9, DAPK3, GAK, CDK11A, RIPK4, ABCA7, BLK, MKNK2, HK2, PXK, TRIB1, DGKE, DGKD, SBK3, SYN3, SBK2, ENTPD8, EHD1, ACTB, LTK, FLT3, ALPK2, MAP2K3, NPR1, NADK, MYO1H, EPHA2, PLK3, CSNK1D, CSNK1E, ATP2A3, ATP8A2, GRK6, TNK2, GUK1, SMC1B	650	1495	16881	0.885959	1	0.999992	100
UP_SEQ_FEATURE	nucleotide phosphate-binding region:ATP	31	3.29087	0.875294	TNFRSF6B, HELZ2, BLK, MKNK2, SBK2, ILK, MAP3K8, EHD1, CDK15, IRAK1, NLRP5, LTK, PFKL, FLT3, MAP2K3, PFKP, PRKCG, PIM3, MYO1H, MYH9, DAPK3, EPHA2, PLK3, CSNK1D, CSNK1E, CDK11A, GRK6, TNK2, RIPK4, GUK1, SMC1B	729	994	20063	0.858309	1	1	100
Annotation Cluster 67	Enrichment Score: 0.6664791351125021
Category	Term	Count	%	PValue	Genes	List Total	Pop Hits	Pop Total	Fold Enrichment	Bonferroni	Benjamini	FDR
GOTERM_MF_DIRECT	GO:0005200~structural constituent of cytoskeleton	9	0.955414	0.061541	ACTB, ACTG1, TLN1, KRT17, ACTA1, KRT5, KRT16, TUBB6, ARPC4	650	110	16881	2.12488	1	0.680801	62.5433
INTERPRO	IPR004001:Actin, conserved site	3	0.318471	0.143222	ACTB, ACTG1, ACTA1	692	18	18559	4.46989	1	0.942922	91.7116
INTERPRO	IPR020902:Actin/actin-like conserved site	3	0.318471	0.183109	ACTB, ACTG1, ACTA1	692	21	18559	3.83134	1	0.964002	96.1548
UP_KEYWORDS	Oxidation	3	0.318471	0.256683	ACTB, ACTG1, ACTA1	748	27	20581	3.05719	1	0.756056	98.3791
INTERPRO	IPR004000:Actin-related protein	3	0.318471	0.362911	ACTB, ACTG1, ACTA1	692	34	18559	2.36641	1	0.996292	99.9299
GOTERM_CC_DIRECT	GO:0072562~blood microparticle	8	0.849257	0.36573	ACTB, ACTG1, PFN1, ACTA1, SLC2A1, CLU, C8G, ANGPTL4	700	152	18224	1.37023	1	0.899449	99.8414
SMART	SM00268:ACTIN	3	0.318471	0.393012	ACTB, ACTG1, ACTA1	412	33	10057	2.21911	1	0.985759	99.8557
Annotation Cluster 68	Enrichment Score: 0.6223327369565711
Category	Term	Count	%	PValue	Genes	List Total	Pop Hits	Pop Total	Fold Enrichment	Bonferroni	Benjamini	FDR
BIOCARTA	h_lymPathway:Adhesion and Diapedesis of Lymphocytes	4	0.424628	0.0678769	ICAM1, CXCL8, MADCAM1, IL1A	114	14	1625	4.07268	0.999998	0.847067	58.1599
BIOCARTA	h_granulocytesPathway:Adhesion and Diapedesis of Granulocytes	3	0.318471	0.280463	ICAM1, CXCL8, IL1A	114	15	1625	2.85088	1	0.906269	98.3094
KEGG_PATHWAY	hsa05323:Rheumatoid arthritis	6	0.636943	0.302888	ICAM1, FOS, JUN, VEGFA, CXCL8, IL1A	287	88	6879	1.63423	1	0.64771	99.0506
BIOCARTA	h_LairPathway:Cells and Molecules involved in local acute inflammatory response	3	0.318471	0.333422	ICAM1, CXCL8, IL1A	114	17	1625	2.51548	1	0.939743	99.3447
BBID	58.(CD40L)_immnosurveillance	3	0.318471	0.40222	ICAM1, CXCL8, IL1A	34	16	388	2.13971	1	0.996517	99.366
Annotation Cluster 69	Enrichment Score: 0.5595464655885709
Category	Term	Count	%	PValue	Genes	List Total	Pop Hits	Pop Total	Fold Enrichment	Bonferroni	Benjamini	FDR
GOTERM_BP_DIRECT	GO:0007169~transmembrane receptor protein tyrosine kinase signaling pathway	9	0.955414	0.0312963	LTK, NTF3, FLT3, BLK, TNK2, BDKRB2, GFRA2, NGF, CD7	646	96	16792	2.43692	1	0.609761	43.7519
INTERPRO	IPR001245:Serine-threonine/tyrosine-protein kinase catalytic domain	9	0.955414	0.151844	IRAK1, LTK, FLT3, BLK, ILK, NPR1, TNK2, EPHA2, GAK	692	140	18559	1.7241	1	0.945635	92.9579
GOTERM_MF_DIRECT	GO:0004713~protein tyrosine kinase activity	8	0.849257	0.251362	LTK, EREG, BLK, FGF17, MAP2K3, TNK2, FGF1, EPHA2	650	133	16881	1.56215	1	0.935984	98.8619
GOTERM_BP_DIRECT	GO:0018108~peptidyl-tyrosine phosphorylation	8	0.849257	0.3734	LTK, PDGFB, EREG, FLT3, FGF17, MAP2K3, FGF1, EPHA2	646	153	16792	1.35915	1	0.995073	99.9788
UP_KEYWORDS	Tyrosine-protein kinase	6	0.636943	0.384111	LTK, FLT3, BLK, MAP2K3, TNK2, EPHA2	748	112	20581	1.474	1	0.846118	99.8812
INTERPRO	IPR020635:Tyrosine-protein kinase, catalytic domain	5	0.530786	0.390375	LTK, FLT3, BLK, TNK2, EPHA2	692	85	18559	1.57761	1	0.997561	99.9655
GOTERM_MF_DIRECT	GO:0004714~transmembrane receptor protein tyrosine kinase activity	3	0.318471	0.432236	LTK, FLT3, EPHA2	650	38	16881	2.05032	1	0.989489	99.9842
SMART	SM00219:TyrKc	5	0.530786	0.460221	LTK, FLT3, BLK, TNK2, EPHA2	412	85	10057	1.43589	1	0.992793	99.969
INTERPRO	IPR008266:Tyrosine-protein kinase, active site	4	0.424628	0.691975	LTK, FLT3, TNK2, EPHA2	692	95	18559	1.12924	1	0.999985	100
Annotation Cluster 70	Enrichment Score: 0.5593203941125668
Category	Term	Count	%	PValue	Genes	List Total	Pop Hits	Pop Total	Fold Enrichment	Bonferroni	Benjamini	FDR
GOTERM_MF_DIRECT	GO:0017124~SH3 domain binding	8	0.849257	0.174284	CBLC, NOXA1, BCAR1, DRD4, ILK, ELMO3, VASP, SH3BP2	650	119	16881	1.74593	1	0.891036	94.8219
UP_KEYWORDS	SH3-binding	5	0.530786	0.194982	CBLC, BCAR1, ELMO3, VASP, SH3BP2	748	63	20581	2.18371	1	0.676265	95.0908
UP_SEQ_FEATURE	short sequence motif:SH3-binding	3	0.318471	0.617712	BCAR1, ELMO3, SH3BP2	729	57	20063	1.44849	1	0.999999	100
Annotation Cluster 71	Enrichment Score: 0.5582783186262612
Category	Term	Count	%	PValue	Genes	List Total	Pop Hits	Pop Total	Fold Enrichment	Bonferroni	Benjamini	FDR
UP_SEQ_FEATURE	region of interest:Ligand-binding	4	0.424628	0.0937352	VDR, RXRA, NR4A1, NR4A3	729	30	20063	3.6695	1	0.965979	81.8734
INTERPRO	IPR013088:Zinc finger, NHR/GATA-type	5	0.530786	0.16933	VDR, GATA6, RXRA, NR4A1, NR4A3	692	58	18559	2.31201	1	0.95662	94.9656
UP_SEQ_FEATURE	zinc finger region:NR C4-type	4	0.424628	0.223227	VDR, RXRA, NR4A1, NR4A3	729	45	20063	2.44633	1	0.996635	98.7513
UP_SEQ_FEATURE	DNA-binding region:Nuclear receptor	4	0.424628	0.223227	VDR, RXRA, NR4A1, NR4A3	729	45	20063	2.44633	1	0.996635	98.7513
INTERPRO	IPR001628:Zinc finger, nuclear hormone receptor-type	4	0.424628	0.244532	VDR, RXRA, NR4A1, NR4A3	692	46	18559	2.33212	1	0.984115	98.9086
INTERPRO	IPR001723:Steroid hormone receptor	4	0.424628	0.254603	VDR, RXRA, NR4A1, NR4A3	692	47	18559	2.2825	1	0.986245	99.1208
INTERPRO	IPR000536:Nuclear hormone receptor, ligand-binding, core	4	0.424628	0.26473	VDR, RXRA, NR4A1, NR4A3	692	48	18559	2.23495	1	0.988092	99.2947
SMART	SM00399:ZnF_C4	4	0.424628	0.290026	VDR, RXRA, NR4A1, NR4A3	412	46	10057	2.12263	1	0.976897	98.8755
SMART	SM00430:HOLI	4	0.424628	0.312624	VDR, RXRA, NR4A1, NR4A3	412	48	10057	2.03418	1	0.977772	99.264
GOTERM_MF_DIRECT	GO:0003707~steroid hormone receptor activity	4	0.424628	0.365481	VDR, RXRA, NR4A1, NR4A3	650	56	16881	1.85505	1	0.98251	99.9117
GOTERM_BP_DIRECT	GO:0043401~steroid hormone mediated signaling pathway	4	0.424628	0.375496	VDR, RXRA, NR4A1, NR4A3	646	57	16792	1.82413	1	0.995164	99.98
GOTERM_MF_DIRECT	GO:0004879~RNA polymerase II transcription factor activity, ligand-activated sequence-specific DNA binding	3	0.318471	0.405375	RXRA, NR4A1, NR4A3	650	36	16881	2.16423	1	0.987631	99.9677
GOTERM_BP_DIRECT	GO:0006367~transcription initiation from RNA polymerase II promoter	5	0.530786	0.840359	VDR, POLR2L, RXRA, NR4A1, NR4A3	646	152	16792	0.855059	1	1	100
Annotation Cluster 72	Enrichment Score: 0.5505725795351016
Category	Term	Count	%	PValue	Genes	List Total	Pop Hits	Pop Total	Fold Enrichment	Bonferroni	Benjamini	FDR
INTERPRO	IPR001751:S100/Calbindin-D9k, conserved site	3	0.318471	0.23825	S100A6, FLG, S100A2	692	25	18559	3.21832	1	0.98295	98.7528
INTERPRO	IPR013787:S100/CaBP-9k-type, calcium binding, subdomain	3	0.318471	0.29408	S100A6, FLG, S100A2	692	29	18559	2.77442	1	0.991615	99.6341
SMART	SM01394:SM01394	3	0.318471	0.318262	S100A6, FLG, S100A2	412	28	10057	2.61538	1	0.976387	99.3393
Annotation Cluster 73	Enrichment Score: 0.5468739332039497
Category	Term	Count	%	PValue	Genes	List Total	Pop Hits	Pop Total	Fold Enrichment	Bonferroni	Benjamini	FDR
UP_SEQ_FEATURE	DNA-binding region:ETS	3	0.318471	0.256583	ELF4, ETS2, ETV4	729	27	20063	3.05792	1	0.998029	99.4169
INTERPRO	IPR000418:Ets domain	3	0.318471	0.280135	ELF4, ETS2, ETV4	692	28	18559	2.8735	1	0.990162	99.4985
SMART	SM00413:ETS	3	0.318471	0.318262	ELF4, ETS2, ETV4	412	28	10057	2.61538	1	0.976387	99.3393
Annotation Cluster 74	Enrichment Score: 0.545277890838794
Category	Term	Count	%	PValue	Genes	List Total	Pop Hits	Pop Total	Fold Enrichment	Bonferroni	Benjamini	FDR
INTERPRO	IPR000859:CUB domain	5	0.530786	0.14794	BMP1, LRP10, SCUBE1, CDCP1, SEZ6L	692	55	18559	2.43812	1	0.943548	92.4171
SMART	SM00042:CUB	4	0.424628	0.312624	BMP1, LRP10, SCUBE1, SEZ6L	412	48	10057	2.03418	1	0.977772	99.264
UP_SEQ_FEATURE	domain:CUB 2	3	0.318471	0.377477	BMP1, LRP10, SEZ6L	729	36	20063	2.29344	1	0.999806	99.9732
UP_SEQ_FEATURE	domain:CUB 1	3	0.318471	0.377477	BMP1, LRP10, SEZ6L	729	36	20063	2.29344	1	0.999806	99.9732
Annotation Cluster 75	Enrichment Score: 0.5292261922957607
Category	Term	Count	%	PValue	Genes	List Total	Pop Hits	Pop Total	Fold Enrichment	Bonferroni	Benjamini	FDR
UP_SEQ_FEATURE	domain:FERM	4	0.424628	0.262269	TLN1, FRMD8, FRMD4A, FRMPD4	729	49	20063	2.24663	1	0.998217	99.4897
INTERPRO	IPR014352:FERM/acyl-CoA-binding protein, 3-helical bundle	4	0.424628	0.285119	TLN1, FRMD8, FRMD4A, FRMPD4	692	50	18559	2.14555	1	0.990562	99.5516
INTERPRO	IPR000299:FERM domain	4	0.424628	0.295363	TLN1, FRMD8, FRMD4A, FRMPD4	692	51	18559	2.10348	1	0.991352	99.6447
INTERPRO	IPR019748:FERM central domain	4	0.424628	0.295363	TLN1, FRMD8, FRMD4A, FRMPD4	692	51	18559	2.10348	1	0.991352	99.6447
INTERPRO	IPR019749:Band 4.1 domain	4	0.424628	0.295363	TLN1, FRMD8, FRMD4A, FRMPD4	692	51	18559	2.10348	1	0.991352	99.6447
SMART	SM00295:B41	4	0.424628	0.346578	TLN1, FRMD8, FRMD4A, FRMPD4	412	51	10057	1.91453	1	0.979221	99.621
Annotation Cluster 76	Enrichment Score: 0.48788174170371645
Category	Term	Count	%	PValue	Genes	List Total	Pop Hits	Pop Total	Fold Enrichment	Bonferroni	Benjamini	FDR
BIOCARTA	h_p53Pathway:p53 Signaling Pathway	4	0.424628	0.109127	CDKN1A, CCND1, TIMP3, GADD45A	114	17	1625	3.35397	1	0.78636	76.1263
KEGG_PATHWAY	hsa04115:p53 signaling pathway	4	0.424628	0.531989	CDKN1A, CCND1, SERPINE1, GADD45A	287	67	6879	1.43096	1	0.80634	99.9945
KEGG_PATHWAY	hsa04110:Cell cycle	6	0.636943	0.59227	CDKN1A, CCND1, CDKN1B, GADD45A, MYC, SMC1B	287	124	6879	1.15977	1	0.838736	99.9991
Annotation Cluster 77	Enrichment Score: 0.47692324240978023
Category	Term	Count	%	PValue	Genes	List Total	Pop Hits	Pop Total	Fold Enrichment	Bonferroni	Benjamini	FDR
BIOCARTA	h_nthiPathway:NFkB activation by Nontypeable Hemophilus influenzae	5	0.530786	0.0799855	DUSP1, RELA, MAP2K3, CXCL8, NFKBIA	114	24	1625	2.96966	1	0.789641	64.4204
KEGG_PATHWAY	hsa04621:NOD-like receptor signaling pathway	5	0.530786	0.202821	RELA, CXCL2, CXCL8, NFKBIA, TNFAIP3	287	56	6879	2.14006	1	0.5726	94.6379
KEGG_PATHWAY	hsa05134:Legionellosis	4	0.424628	0.390937	RELA, CXCL2, CXCL8, NFKBIA	287	54	6879	1.77545	1	0.721843	99.8338
KEGG_PATHWAY	hsa04062:Chemokine signaling pathway	9	0.955414	0.512838	CCR7, RELA, BCAR1, CXCL2, GRK6, CXCL8, NFKBIA, PIK3R5, GNG7	287	186	6879	1.15977	1	0.803734	99.9907
KEGG_PATHWAY	hsa05120:Epithelial cell signaling in Helicobacter pylori infection	4	0.424628	0.531989	RELA, JUN, CXCL8, NFKBIA	287	67	6879	1.43096	1	0.80634	99.9945
KEGG_PATHWAY	hsa04622:RIG-I-like receptor signaling pathway	3	0.318471	0.794961	RELA, CXCL8, NFKBIA	287	70	6879	1.02723	1	0.931308	100
Annotation Cluster 78	Enrichment Score: 0.43888886380807324
Category	Term	Count	%	PValue	Genes	List Total	Pop Hits	Pop Total	Fold Enrichment	Bonferroni	Benjamini	FDR
GOTERM_BP_DIRECT	GO:0000045~autophagosome assembly	5	0.530786	0.071357	STX12, MAP1LC3A, MAP1LC3B, TP53INP2, WDR45B	646	41	16792	3.16998	1	0.79843	73.8071
GOTERM_CC_DIRECT	GO:0005776~autophagosome	3	0.318471	0.709813	MAP1LC3A, MAP1LC3B, TP53INP2	700	64	18224	1.22036	1	0.991223	100
UP_KEYWORDS	Autophagy	3	0.318471	0.952255	MAP1LC3A, MAP1LC3B, TP53INP2	748	130	20581	0.634955	1	0.998359	100
Annotation Cluster 79	Enrichment Score: 0.4276307014187339
Category	Term	Count	%	PValue	Genes	List Total	Pop Hits	Pop Total	Fold Enrichment	Bonferroni	Benjamini	FDR
UP_SEQ_FEATURE	zinc finger region:Phorbol-ester/DAG-type 1	3	0.318471	0.18914	DGKE, DGKD, PRKCG	729	22	20063	3.7529	1	0.994234	97.3693
UP_SEQ_FEATURE	zinc finger region:Phorbol-ester/DAG-type 2	3	0.318471	0.18914	DGKE, DGKD, PRKCG	729	22	20063	3.7529	1	0.994234	97.3693
KEGG_PATHWAY	hsa05231:Choline metabolism in cancer	7	0.7431	0.242849	FOS, DGKE, PDGFB, DGKD, JUN, PRKCG, PIK3R5	287	101	6879	1.66119	1	0.599325	97.2423
KEGG_PATHWAY	hsa04070:Phosphatidylinositol signaling system	5	0.530786	0.586766	DGKE, DGKD, SYNJ2, PRKCG, PIK3R5	287	98	6879	1.22289	1	0.839334	99.9989
INTERPRO	IPR002219:Protein kinase C-like, phorbol ester/diacylglycerol binding	3	0.318471	0.710184	DGKE, DGKD, PRKCG	692	66	18559	1.21906	1	0.99999	100
SMART	SM00109:C1	3	0.318471	0.750717	DGKE, DGKD, PRKCG	412	65	10057	1.12662	1	0.999655	100
Annotation Cluster 80	Enrichment Score: 0.404043738941853
Category	Term	Count	%	PValue	Genes	List Total	Pop Hits	Pop Total	Fold Enrichment	Bonferroni	Benjamini	FDR
KEGG_PATHWAY	hsa04512:ECM-receptor interaction	7	0.7431	0.152857	VWF, LAMB3, TNXB, COL6A6, ITGA5, ITGA11, ITGA3	287	87	6879	1.92851	1	0.490736	88.2482
SMART	SM00327:VWA	4	0.424628	0.569038	VWF, COL6A6, CPNE7, ITGA11	412	72	10057	1.35612	1	0.997914	99.9984
INTERPRO	IPR002035:von Willebrand factor, type A	4	0.424628	0.705412	VWF, COL6A6, CPNE7, ITGA11	692	97	18559	1.10595	1	0.999989	100
Annotation Cluster 81	Enrichment Score: 0.378871320878642
Category	Term	Count	%	PValue	Genes	List Total	Pop Hits	Pop Total	Fold Enrichment	Bonferroni	Benjamini	FDR
GOTERM_BP_DIRECT	GO:0048013~ephrin receptor signaling pathway	6	0.636943	0.235134	ACTB, ACTG1, AP2S1, ARPC4, MMP2, EPHA2	646	86	16792	1.81352	1	0.974165	99.2178
KEGG_PATHWAY	hsa05130:Pathogenic Escherichia coli infection	4	0.424628	0.356603	ACTB, ACTG1, TUBB6, ARPC4	287	51	6879	1.87989	1	0.699621	99.6628
GOTERM_BP_DIRECT	GO:0038096~Fc-gamma receptor signaling pathway involved in phagocytosis	4	0.424628	0.870735	ACTB, ACTG1, BAIAP2, ARPC4	646	127	16792	0.818703	1	1	100
Annotation Cluster 82	Enrichment Score: 0.3726058711975099
Category	Term	Count	%	PValue	Genes	List Total	Pop Hits	Pop Total	Fold Enrichment	Bonferroni	Benjamini	FDR
GOTERM_BP_DIRECT	GO:0042113~B cell activation	4	0.424628	0.0986422	LOC102723996, LAT2, AKAP17A, ICOSLG	646	29	16792	3.58535	1	0.857842	84.7311
GOTERM_BP_DIRECT	GO:0031295~T cell costimulation	5	0.530786	0.351819	LOC102723996, LGALS1, MAP3K8, TNFRSF13C, ICOSLG	646	78	16792	1.66627	1	0.993631	99.9609
GOTERM_BP_DIRECT	GO:0042110~T cell activation	3	0.318471	0.543754	LOC102723996, ICOSLG, CD7	646	47	16792	1.65918	1	0.999555	99.9999
GOTERM_BP_DIRECT	GO:0002250~adaptive immune response	5	0.530786	0.825042	LOC102723996, LAT2, TNFRSF13C, ICOSLG, CD7	646	148	16792	0.878169	1	1	100
UP_KEYWORDS	Adaptive immunity	5	0.530786	0.880461	LOC102723996, LAT2, TNFRSF13C, ICOSLG, CD7	748	174	20581	0.790652	1	0.991675	100
Annotation Cluster 83	Enrichment Score: 0.37137769128399106
Category	Term	Count	%	PValue	Genes	List Total	Pop Hits	Pop Total	Fold Enrichment	Bonferroni	Benjamini	FDR
UP_SEQ_FEATURE	domain:C2 1	4	0.424628	0.36211	SYT2, CPNE7, FER1L6, MYOF	729	59	20063	1.86585	1	0.999719	99.9591
UP_SEQ_FEATURE	domain:C2 2	4	0.424628	0.36211	SYT2, CPNE7, FER1L6, MYOF	729	59	20063	1.86585	1	0.999719	99.9591
INTERPRO	IPR000008:C2 calcium-dependent membrane targeting	8	0.849257	0.417213	PLCL1, C2CD2, SYT2, CPNE7, FER1L6, PRKCG, MYOF, GAK	692	165	18559	1.30033	1	0.998279	99.9833
SMART	SM00239:C2	6	0.636943	0.597657	PLCL1, SYT2, CPNE7, FER1L6, PRKCG, MYOF	412	127	10057	1.15324	1	0.998209	99.9993
Annotation Cluster 84	Enrichment Score: 0.36698675645619
Category	Term	Count	%	PValue	Genes	List Total	Pop Hits	Pop Total	Fold Enrichment	Bonferroni	Benjamini	FDR
INTERPRO	IPR013162:CD80-like, immunoglobulin C2-set	4	0.424628	0.10715	PVR, LOC102723996, NECTIN2, ICOSLG	692	31	18559	3.46056	1	0.901768	83.8931
UP_SEQ_FEATURE	domain:Ig-like V-type	7	0.7431	0.326978	PVR, CD83, PSG7, NECTIN2, ICOSLG, SIRPB1, THY1	729	129	20063	1.4934	1	0.999381	99.8962
INTERPRO	IPR013106:Immunoglobulin V-set	10	1.06157	0.974927	PVR, LOC102723996, CD83, PSG7, FCMR, NECTIN2, ICOSLG, SIRPB1, CD7, THY1	692	417	18559	0.64315	1	1	100
SMART	SM00406:IGv	5	0.530786	0.996712	PVR, NECTIN2, SIRPB1, CD7, THY1	412	275	10057	0.443822	1	1	100
Annotation Cluster 85	Enrichment Score: 0.3503974816852786
Category	Term	Count	%	PValue	Genes	List Total	Pop Hits	Pop Total	Fold Enrichment	Bonferroni	Benjamini	FDR
UP_SEQ_FEATURE	domain:Ig-like C2-type 1	11	1.16773	0.200042	PVR, ICAM1, PXDN, PSG7, KIR2DS5, MYBPH, KIR2DS2, NECTIN2, LRIG1, KIR2DS3, KIR2DL2	729	202	20063	1.49868	1	0.99533	97.9199
UP_SEQ_FEATURE	domain:Ig-like C2-type 2	11	1.16773	0.204116	PVR, ICAM1, PXDN, PSG7, KIR2DS5, MYBPH, KIR2DS2, NECTIN2, LRIG1, KIR2DS3, KIR2DL2	729	203	20063	1.4913	1	0.995346	98.0963
UP_KEYWORDS	Immunoglobulin domain	23	2.44161	0.340003	PVR, ICAM1, PXDN, FLT3, KIR2DS5, ALPK2, HLA-A, KIR2DS2, NECTIN2, LRIG1, KIR2DS3, NEXN, SIRPB1, THY1, LOC102723996, CD83, PSG7, FCMR, MYBPH, MADCAM1, KIR2DL2, ICOSLG, CD7	748	546	20581	1.15904	1	0.824918	99.6894
INTERPRO	IPR003599:Immunoglobulin subtype	21	2.2293	0.392754	PVR, ICAM1, PXDN, KIR2DS5, ALPK2, KIR2DS2, NECTIN2, LRIG1, KIR2DS3, NEXN, SIRPB1, LOC102723996, CD83, PSG7, CHPF, FCMR, MYBPH, MADCAM1, KIR2DL2, ICOSLG, CD7	692	497	18559	1.13321	1	0.997524	99.9676
SMART	SM00409:IG	21	2.2293	0.56241	PVR, ICAM1, PXDN, KIR2DS5, ALPK2, KIR2DS2, NECTIN2, LRIG1, KIR2DS3, NEXN, SIRPB1, LOC102723996, CD83, PSG7, CHPF, FCMR, MYBPH, MADCAM1, KIR2DL2, ICOSLG, CD7	412	497	10057	1.03142	1	0.998038	99.998
INTERPRO	IPR013783:Immunoglobulin-like fold	35	3.7155	0.623101	PVR, PXDN, LRIG1, SIRPB1, LOC102723996, FCMR, MYBPH, CD7, VASN, ICAM1, SECTM1, TNXB, LRRN4, ALPK2, FLT3, KIR2DS5, RELA, PTPRH, RELB, HLA-A, KIR2DS2, NECTIN2, KIR2DS3, NEXN, FLNA, EPHA2, THY1, CD83, PSG7, CHPF, F3, MADCAM1, KIR2DL2, ICOSLG, SGCA	692	951	18559	0.987043	1	0.99995	100
INTERPRO	IPR007110:Immunoglobulin-like domain	25	2.65393	0.844569	PVR, PXDN, LRIG1, SIRPB1, LOC102723996, FCMR, MYBPH, CD7, ICAM1, SECTM1, KIR2DS5, FLT3, ALPK2, KIR2DS2, HLA-A, NECTIN2, KIR2DS3, NEXN, THY1, CD83, PSG7, CHPF, MADCAM1, KIR2DL2, ICOSLG	692	771	18559	0.869629	1	1	100
INTERPRO	IPR013106:Immunoglobulin V-set	10	1.06157	0.974927	PVR, LOC102723996, CD83, PSG7, FCMR, NECTIN2, ICOSLG, SIRPB1, CD7, THY1	692	417	18559	0.64315	1	1	100
Annotation Cluster 86	Enrichment Score: 0.3371511269027292
Category	Term	Count	%	PValue	Genes	List Total	Pop Hits	Pop Total	Fold Enrichment	Bonferroni	Benjamini	FDR
UP_KEYWORDS	Myosin	4	0.424628	0.282248	MYL6, MYO1H, MYH9, MYL9	748	51	20581	2.15802	1	0.781638	99.0034
GOTERM_CC_DIRECT	GO:0016459~myosin complex	4	0.424628	0.300567	MYL6, MYO1H, MYH9, BMF	700	50	18224	2.08274	1	0.865898	99.3667
UP_KEYWORDS	Motor protein	5	0.530786	0.726672	MYL6, MYO1H, DNAI2, MYH9, MYL9	748	135	20581	1.01906	1	0.964918	100
GOTERM_MF_DIRECT	GO:0003774~motor activity	3	0.318471	0.726918	MYL6, MYO1H, MYH9	650	66	16881	1.18049	1	0.999626	100
Annotation Cluster 87	Enrichment Score: 0.3332951117009967
Category	Term	Count	%	PValue	Genes	List Total	Pop Hits	Pop Total	Fold Enrichment	Bonferroni	Benjamini	FDR
UP_KEYWORDS	Metal-binding	144	15.2866	0.157711	PDP1, S100A6, PDLIM7, ALOXE3, CYP2D7, SYT2, CYP2D6, TRIM50, MMP2, CALB2, FAH, PLOD1, GATA6, MAP3K8, ZNF579, CYGB, ZNF395, DDAH1, A3GALT2, S100A2, CDH23, RNF220, ACTN4, CYP1A1, PLD6, RXRA, BSN, ACTN1, CYP26A1, CYP1A2, RNF223, RNF224, PRDM8, ZNF787, ZNF784, CHPF, TGFB1I1, TNFAIP3, NEURL1, FGD2, MFNG, CYP1B1, ITGA11, MYT1, TIMP3, TRIM74, TRIM73, MYL9, VDR, ARG2, ENTPD8, DNMT3L, LHX4, CDA, ZNF598, KL…	748	3640	20581	1.08849	1	0.637304	90.7922
UP_KEYWORDS	Zinc	90	9.55414	0.345494	GLRA1, PDLIM7, HELZ2, TRIM50, MMP2, SMAP2, OSR1, GATA6, MOB3A, ZNF579, ZNF395, ZYX, DDAH1, GPC1, NT5E, DPEP1, PHC2, EGR1, ZFP36, RNF220, ZBTB21, PLD6, RXRA, FBLIM1, BSN, PRKCG, MMP14, RNF223, ZSWIM4, RNF224, PRDM8, ZNF787, ZNF784, PDE9A, TGFB1I1, TNFAIP3, KDM6B, NEURL1, FGD2, LIMS2, ADAMTS14, POLR2L, USP2, GLIS2, ADAMTS15, TIPARP, MKNK2, MYT1, TIMP3, TRIM74, GCH1, HIC1, CPN1, TRIM73, ZFP36L2, VDR…	748	2348	20581	1.05465	1	0.82129	99.7234
GOTERM_MF_DIRECT	GO:0046872~metal ion binding	70	7.431	0.913226	PDP1, PXDN, ALOXE3, HELZ2, FAH, SMAP2, OSR1, MOB3A, ZNF579, ZNF395, DDAH1, CDK15, NT5E, DPEP1, A3GALT2, EGR1, ZFP36, ZBTB21, PFKL, PLD6, PFKP, BSN, GMPR, PRDM8, ZNF787, ZNF784, CHPF, PDE9A, KDM6B, FGD2, MFNG, USP2, GLIS2, GALNT5, TIPARP, MKNK2, ITGA11, TIMP3, HIC1, ADPRHL2, ZFP36L2, NPTX1, DGKE, DGKD, ARG2, DNMT3L, ENTPD8, MUS81, ZC3H12A, ZNF598, KLF6, KLF9, SMAD7, KLF10, NADK, ITGA3, SIRT7, KLF1…	650	2069	16881	0.878663	1	0.999998	100
UP_KEYWORDS	Zinc-finger	55	5.83864	0.933121	HELZ2, TRIM50, SMAP2, OSR1, GATA6, ZNF579, ZNF395, PHC2, ZFP36, EGR1, ZBTB21, RNF220, PLD6, RXRA, BSN, PRKCG, RNF223, ZSWIM4, RNF224, PRDM8, ZNF787, ZNF784, TNFAIP3, NEURL1, FGD2, GLIS2, TIPARP, MYT1, TRIM74, TRIM73, HIC1, ZFP36L2, VDR, DGKE, DGKD, DNMT3L, ZC3H12A, ZNF598, KLF6, KLF9, KLF10, NR4A1, NR4A3, KLF15, SNAI2, ZNF628, PLEKHF1, CBLC, TRIM56, CDKN1A, IRF2BPL, RAPSN, AIRE, KLF2, KLF4	748	1781	20581	0.849696	1	0.997242	100
Annotation Cluster 88	Enrichment Score: 0.32949250083014053
Category	Term	Count	%	PValue	Genes	List Total	Pop Hits	Pop Total	Fold Enrichment	Bonferroni	Benjamini	FDR
GOTERM_BP_DIRECT	GO:0022617~extracellular matrix disassembly	6	0.636943	0.167428	LAMB3, BMP1, FLOT1, MMP14, CAPN2, MMP2	646	76	16792	2.05214	1	0.940257	96.3698
GOTERM_BP_DIRECT	GO:0030574~collagen catabolic process	5	0.530786	0.231011	ADAMTS14, COL6A6, COL15A1, MMP14, MMP2	646	64	16792	2.03077	1	0.97306	99.1379
INTERPRO	IPR006026:Peptidase, metallopeptidase	3	0.318471	0.29408	BMP1, MMP14, MMP2	692	29	18559	2.77442	1	0.991615	99.6341
SMART	SM00235:ZnMc	3	0.318471	0.333443	BMP1, MMP14, MMP2	412	29	10057	2.52519	1	0.978171	99.5081
INTERPRO	IPR024079:Metallopeptidase, catalytic domain	5	0.530786	0.356347	BMP1, ADAMTS14, ADAMTS15, MMP14, MMP2	692	81	18559	1.65552	1	0.996261	99.9173
UP_KEYWORDS	Metalloprotease	7	0.7431	0.475924	BMP1, ADAMTS14, ADAMTS15, MMP14, MMP2, DPEP1, CPN1	748	152	20581	1.26712	1	0.888216	99.9874
UP_SEQ_FEATURE	short sequence motif:Cysteine switch	3	0.318471	0.489566	ADAMTS15, MMP14, MMP2	729	45	20063	1.83475	1	0.999986	99.9991
UP_SEQ_FEATURE	metal ion-binding site:Zinc; catalytic	6	0.636943	0.504573	BMP1, ADAMTS14, ADAMTS15, CDA, MMP14, CPN1	729	129	20063	1.28006	1	0.99999	99.9995
GOTERM_MF_DIRECT	GO:0004222~metalloendopeptidase activity	5	0.530786	0.636239	BMP1, ADAMTS14, ADAMTS15, MMP14, MMP2	650	113	16881	1.14915	1	0.998672	100
UP_KEYWORDS	Zymogen	8	0.849257	0.662795	BMP1, ADAMTS14, ADAMTS15, GGT3P, MMP14, PCSK6, MMP2, PLAU	748	214	20581	1.02859	1	0.949491	100
GOTERM_BP_DIRECT	GO:0006508~proteolysis	16	1.69851	0.869216	CFLAR, BMP1, ADAMTS14, ADAMTS15, GGT3P, KY, MMP14, CAPN2, MMP2, APEH, CHMP1A, PDCD6, WFDC2, PSMD8, PLAU, DPEP1	646	500	16792	0.831802	1	1	100
GOTERM_MF_DIRECT	GO:0004252~serine-type endopeptidase activity	7	0.7431	0.930452	APEH, BMP1, F3, MMP14, PCSK6, MMP2, PLAU	650	255	16881	0.712923	1	0.999999	100
UP_KEYWORDS	Protease	14	1.4862	0.96091	BMP1, ADAMTS14, USP2, ADAMTS15, GGT3P, KY, TNFAIP3, CAPN2, MMP14, PCSK6, MMP2, DPEP1, PLAU, CPN1	748	544	20581	0.708099	1	0.998842	100
Annotation Cluster 89	Enrichment Score: 0.32903161396328046
Category	Term	Count	%	PValue	Genes	List Total	Pop Hits	Pop Total	Fold Enrichment	Bonferroni	Benjamini	FDR
GOTERM_BP_DIRECT	GO:0031032~actomyosin structure organization	3	0.318471	0.278111	CNN2, CNN1, MYH9	646	27	16792	2.8882	1	0.983791	99.7253
KEGG_PATHWAY	hsa04911:Insulin secretion	5	0.530786	0.473775	KCNN4, KCNN1, SLC2A1, RYR2, PRKCG	287	85	6879	1.40992	1	0.782511	99.9748
UP_KEYWORDS	Calmodulin-binding	7	0.7431	0.475924	KCNN4, KCNN1, RYR2, CNN2, CNN1, MYH9, SLC9A1	748	152	20581	1.26712	1	0.888216	99.9874
GOTERM_MF_DIRECT	GO:0005516~calmodulin binding	8	0.849257	0.593719	KCNN4, KCNN1, MKNK2, RYR2, CNN2, CNN1, MYH9, SLC9A1	650	189	16881	1.09929	1	0.997732	99.9999
UP_SEQ_FEATURE	region of interest:Calmodulin-binding	3	0.318471	0.608042	KCNN4, KCNN1, RYR2	729	56	20063	1.47435	1	0.999999	100
Annotation Cluster 90	Enrichment Score: 0.32325233536987885
Category	Term	Count	%	PValue	Genes	List Total	Pop Hits	Pop Total	Fold Enrichment	Bonferroni	Benjamini	FDR
INTERPRO	IPR017853:Glycoside hydrolase, superfamily	5	0.530786	0.141056	NAGLU, SI, MGAM, CHI3L1, FUCA1	692	54	18559	2.48327	1	0.942846	91.3676
GOTERM_BP_DIRECT	GO:0005975~carbohydrate metabolic process	6	0.636943	0.803023	ALDH1B1, SI, MGAM, CHI3L1, HAS3, A3GALT2	646	174	16792	0.896338	1	0.999999	100
GOTERM_MF_DIRECT	GO:0030246~carbohydrate binding	5	0.530786	0.946505	CLEC18B, GALNT5, SI, MGAM, CHI3L1	650	196	16881	0.66252	1	1	100
Annotation Cluster 91	Enrichment Score: 0.3110930980167151
Category	Term	Count	%	PValue	Genes	List Total	Pop Hits	Pop Total	Fold Enrichment	Bonferroni	Benjamini	FDR
GOTERM_BP_DIRECT	GO:0090263~positive regulation of canonical Wnt signaling pathway	9	0.955414	0.0910127	JUP, RNF220, CSNK1D, CSNK1E, ILK, UBC, PSME3, DAPK3, PSMD8	646	120	16792	1.94954	1	0.849621	82.2151
GOTERM_BP_DIRECT	GO:0060071~Wnt signaling pathway, planar cell polarity pathway	6	0.636943	0.278913	PFN1, AP2S1, UBC, PSME3, FZD7, PSMD8	646	92	16792	1.69525	1	0.983749	99.7308
GOTERM_BP_DIRECT	GO:0043488~regulation of mRNA stability	6	0.636943	0.362391	ZFP36, ZFP36L2, UBC, PSME3, PSMD8, SAMD4A	646	103	16792	1.5142	1	0.994429	99.9709
GOTERM_BP_DIRECT	GO:0002223~stimulatory C-type lectin receptor signaling pathway	6	0.636943	0.377743	RELA, RELB, UBC, NFKBIA, PSME3, PSMD8	646	105	16792	1.48536	1	0.995083	99.9813
GOTERM_BP_DIRECT	GO:0038061~NIK/NF-kappaB signaling	4	0.424628	0.468087	RELB, UBC, PSME3, PSMD8	646	66	16792	1.57538	1	0.99858	99.9989
GOTERM_BP_DIRECT	GO:0033209~tumor necrosis factor-mediated signaling pathway	6	0.636943	0.476361	TNFRSF6B, RELT, UBC, TNFRSF13C, PSME3, PSMD8	646	118	16792	1.32172	1	0.998739	99.9992
GOTERM_BP_DIRECT	GO:0050852~T cell receptor signaling pathway	7	0.7431	0.505217	RELA, BCAR1, UBC, NFKBIA, PSME3, PSMD8, THY1	646	148	16792	1.22944	1	0.99921	99.9997
GOTERM_BP_DIRECT	GO:0038095~Fc-epsilon receptor signaling pathway	8	0.849257	0.52892	FOS, LAT2, RELA, JUN, UBC, NFKBIA, PSME3, PSMD8	646	178	16792	1.16826	1	0.999418	99.9999
GOTERM_BP_DIRECT	GO:0051436~negative regulation of ubiquitin-protein ligase activity involved in mitotic cell cycle	3	0.318471	0.762883	UBC, PSME3, PSMD8	646	71	16792	1.09833	1	0.999996	100
GOTERM_BP_DIRECT	GO:0051437~positive regulation of ubiquitin-protein ligase activity involved in regulation of mitotic cell cycle transition	3	0.318471	0.795025	UBC, PSME3, PSMD8	646	76	16792	1.02607	1	0.999999	100
GOTERM_BP_DIRECT	GO:0031145~anaphase-promoting complex-dependent catabolic process	3	0.318471	0.812409	UBC, PSME3, PSMD8	646	79	16792	0.987107	1	0.999999	100
GOTERM_BP_DIRECT	GO:0000209~protein polyubiquitination	5	0.530786	0.926717	UBC, PSME3, ASB2, UBE2J2, PSMD8	646	184	16792	0.706353	1	1	100
GOTERM_BP_DIRECT	GO:0043161~proteasome-mediated ubiquitin-dependent protein catabolic process	5	0.530786	0.955333	UBXN1, UBC, PSME3, TNFAIP1, PSMD8	646	203	16792	0.640242	1	1	100
Annotation Cluster 92	Enrichment Score: 0.30595252218512264
Category	Term	Count	%	PValue	Genes	List Total	Pop Hits	Pop Total	Fold Enrichment	Bonferroni	Benjamini	FDR
BIOCARTA	h_agrPathway:Agrin in Postsynaptic Differentiation	5	0.530786	0.253327	ACTA1, RAPSN, JUN, CHRM1, CHRNA1	114	37	1625	1.92627	1	0.906997	97.3249
GOTERM_BP_DIRECT	GO:0007271~synaptic transmission, cholinergic	3	0.318471	0.418438	RAPSN, CHRM1, CHRNA1	646	37	16792	2.10761	1	0.996922	99.9945
GOTERM_CC_DIRECT	GO:0030054~cell junction	19	2.01699	0.491465	ABCA7, LZTS3, GLRA1, SYT2, ARHGEF5, BSN, CDH5, PRR7, MAP1S, RAPSN, SYN3, CHRM1, ILK, RAB11B, LGI3, CHRNA1, SAMD4A, PUF60, NEURL1	700	459	18224	1.07767	1	0.958995	99.9931
UP_KEYWORDS	Synapse	14	1.4862	0.535083	LZTS3, GLRA1, SYT2, BSN, PRKCG, PRR7, RAPSN, SYN3, CHRM1, RAB11B, LGI3, CHRNA1, SAMD4A, NEURL1	748	357	20581	1.07901	1	0.913564	99.9976
UP_KEYWORDS	Postsynaptic cell membrane	7	0.7431	0.635489	PRR7, LZTS3, GLRA1, RAPSN, CHRM1, CHRNA1, NEURL1	748	179	20581	1.07599	1	0.941079	99.9999
GOTERM_CC_DIRECT	GO:0045211~postsynaptic membrane	7	0.7431	0.824048	PRR7, LZTS3, GLRA1, RAPSN, CHRM1, CHRNA1, NEURL1	700	211	18224	0.863697	1	0.997353	100
Annotation Cluster 93	Enrichment Score: 0.30541411664569773
Category	Term	Count	%	PValue	Genes	List Total	Pop Hits	Pop Total	Fold Enrichment	Bonferroni	Benjamini	FDR
INTERPRO	IPR027370:RING-type zinc-finger, LisH dimerisation motif	5	0.530786	0.0476646	TRIM56, TRIM50, TRIM74, RNF224, TRIM73	692	37	18559	3.62424	1	0.768084	54.4704
SMART	SM00336:BBOX	4	0.424628	0.587779	TRIM56, TRIM50, TRIM74, TRIM73	412	74	10057	1.31947	1	0.998206	99.9991
INTERPRO	IPR000315:Zinc finger, B-box	4	0.424628	0.5935	TRIM56, TRIM50, TRIM74, TRIM73	692	82	18559	1.30826	1	0.999935	99.9999
UP_SEQ_FEATURE	zinc finger region:RING-type	9	0.955414	0.598503	TRIM56, CBLC, RNF220, RAPSN, TRIM50, ZNF598, TRIM74, TRIM73, NEURL1	729	230	20063	1.07692	1	0.999998	100
INTERPRO	IPR017907:Zinc finger, RING-type, conserved site	7	0.7431	0.604688	TRIM56, CBLC, TRIM50, RNF223, TRIM74, RNF224, TRIM73	692	169	18559	1.11086	1	0.999937	100
INTERPRO	IPR001841:Zinc finger, RING-type	11	1.16773	0.663543	TRIM56, CBLC, RNF220, RAPSN, TRIM50, ZNF598, RNF223, TRIM74, RNF224, TRIM73, NEURL1	692	295	18559	1.00004	1	0.999975	100
UP_SEQ_FEATURE	zinc finger region:B box-type	3	0.318471	0.712128	TRIM50, TRIM74, TRIM73	729	68	20063	1.21417	1	1	100
INTERPRO	IPR013083:Zinc finger, RING/FYVE/PHD-type	16	1.69851	0.71572	FGD2, RNF220, TRIM50, BSN, RNF223, TRIM74, RNF224, TRIM73, PLEKHF1, TRIM56, CBLC, RAPSN, DNMT3L, AIRE, ZNF598, NEURL1	692	453	18559	0.947262	1	0.99999	100
SMART	SM00184:RING	8	0.849257	0.876343	TRIM56, CBLC, RAPSN, TRIM50, RNF223, TRIM74, RNF224, TRIM73	412	244	10057	0.800334	1	0.999987	100
Annotation Cluster 94	Enrichment Score: 0.3047218351304642
Category	Term	Count	%	PValue	Genes	List Total	Pop Hits	Pop Total	Fold Enrichment	Bonferroni	Benjamini	FDR
UP_KEYWORDS	Lipid degradation	6	0.636943	0.340692	PLCL1, PLD6, ABHD4, MGLL, PNPLA2, DAGLB	748	106	20581	1.55744	1	0.822414	99.6938
GOTERM_BP_DIRECT	GO:0016042~lipid catabolic process	5	0.530786	0.413171	PLCL1, PLD6, ABHD4, PNPLA2, DAGLB	646	85	16792	1.52905	1	0.996741	99.9935
UP_KEYWORDS	Lipid metabolism	13	1.38004	0.865652	EBP, ALOXE3, PLD6, CYP2D6, FADS3, ABHD4, PNPLA2, HACD1, CYP1A2, DAGLB, ELOVL1, PLCL1, MGLL	748	433	20581	0.826077	1	0.989999	100
Annotation Cluster 95	Enrichment Score: 0.2989448352410429
Category	Term	Count	%	PValue	Genes	List Total	Pop Hits	Pop Total	Fold Enrichment	Bonferroni	Benjamini	FDR
UP_SEQ_FEATURE	repeat:Solcar 3	4	0.424628	0.282107	SLC25A4, SLC25A33, SLC25A37, SLC25A45	729	51	20063	2.15853	1	0.998773	99.682
UP_SEQ_FEATURE	repeat:Solcar 1	4	0.424628	0.312078	SLC25A4, SLC25A33, SLC25A37, SLC25A45	729	54	20063	2.03861	1	0.999274	99.8483
UP_SEQ_FEATURE	repeat:Solcar 2	4	0.424628	0.312078	SLC25A4, SLC25A33, SLC25A37, SLC25A45	729	54	20063	2.03861	1	0.999274	99.8483
INTERPRO	IPR023395:Mitochondrial carrier domain	4	0.424628	0.315908	SLC25A4, SLC25A33, SLC25A37, SLC25A45	692	53	18559	2.0241	1	0.993493	99.7794
INTERPRO	IPR018108:Mitochondrial substrate/solute carrier	4	0.424628	0.315908	SLC25A4, SLC25A33, SLC25A37, SLC25A45	692	53	18559	2.0241	1	0.993493	99.7794
GOTERM_BP_DIRECT	GO:0006412~translation	8	0.849257	0.858105	SLC25A4, RRBP1, SLC25A33, ASMT, MRPS24, RPL26L1, SLC25A37, SLC25A45	646	253	16792	0.821939	1	1	100
UP_KEYWORDS	Mitochondrion inner membrane	7	0.7431	0.929889	SLC25A4, SLC25A33, BOK, SLC25A37, SLC25A45, SLC8B1, BDH1	748	270	20581	0.713344	1	0.997041	100
GOTERM_MF_DIRECT	GO:0003735~structural constituent of ribosome	6	0.636943	0.932229	SLC25A4, SLC25A33, MRPS24, RPL26L1, SLC25A37, SLC25A45	650	222	16881	0.701913	1	0.999999	100
GOTERM_CC_DIRECT	GO:0005743~mitochondrial inner membrane	6	0.636943	0.999858	SLC25A4, SLC25A33, BOK, MRPS24, SLC25A37, SLC25A45	700	441	18224	0.354208	1	1	100
Annotation Cluster 96	Enrichment Score: 0.29730776957739263
Category	Term	Count	%	PValue	Genes	List Total	Pop Hits	Pop Total	Fold Enrichment	Bonferroni	Benjamini	FDR
INTERPRO	IPR000980:SH2 domain	6	0.636943	0.412441	TNS4, CBLC, BLK, SH2B3, RIN1, SH3BP2	692	113	18559	1.42404	1	0.998222	99.981
UP_SEQ_FEATURE	domain:SH2	5	0.530786	0.461951	TNS4, BLK, SH2B3, RIN1, SH3BP2	729	96	20063	1.4334	1	0.999974	99.9979
UP_KEYWORDS	SH2 domain	5	0.530786	0.554596	TNS4, BLK, SH2B3, RIN1, SH3BP2	748	108	20581	1.27383	1	0.918189	99.9987
SMART	SM00252:SH2	5	0.530786	0.612118	TNS4, BLK, SH2B3, RIN1, SH3BP2	412	103	10057	1.18496	1	0.998356	99.9996
Annotation Cluster 97	Enrichment Score: 0.29580369955810326
Category	Term	Count	%	PValue	Genes	List Total	Pop Hits	Pop Total	Fold Enrichment	Bonferroni	Benjamini	FDR
INTERPRO	IPR000483:Cysteine-rich flanking region, C-terminal	6	0.636943	0.196728	VASN, PXDN, LRRC19, IGFALS, LRIG1, LGI3	692	83	18559	1.93875	1	0.966913	97.0672
SMART	SM00082:LRRCT	6	0.636943	0.251409	VASN, PXDN, LRRC19, IGFALS, LRIG1, LGI3	412	83	10057	1.76459	1	0.96398	97.7493
INTERPRO	IPR003591:Leucine-rich repeat, typical subtype	9	0.955414	0.344587	VASN, PXDN, LRRN4, LRRC8A, LRRC2, LRRC19, IGFALS, LRIG1, LGI3	692	178	18559	1.35604	1	0.995824	99.8894
UP_SEQ_FEATURE	repeat:LRR 9	7	0.7431	0.359315	VASN, NLRP5, LRRN4, LRRC8A, LRRC2, IGFALS, LRIG1	729	134	20063	1.43768	1	0.999716	99.9558
UP_SEQ_FEATURE	repeat:LRR 17	3	0.318471	0.377477	LRRC8A, IGFALS, LRIG1	729	36	20063	2.29344	1	0.999806	99.9732
UP_SEQ_FEATURE	repeat:LRR 10	6	0.636943	0.412786	VASN, NLRP5, LRRN4, LRRC8A, IGFALS, LRIG1	729	116	20063	1.42351	1	0.999908	99.9903
SMART	SM00369:LRR_TYP	9	0.955414	0.443241	VASN, PXDN, LRRN4, LRRC8A, LRRC2, LRRC19, IGFALS, LRIG1, LGI3	412	178	10057	1.23422	1	0.992025	99.9535
UP_SEQ_FEATURE	repeat:LRR 8	7	0.7431	0.450122	VASN, NLRP5, LRRN4, LRRC8A, LRRC2, IGFALS, LRIG1	729	148	20063	1.30168	1	0.999965	99.9969
UP_SEQ_FEATURE	repeat:LRR 16	3	0.318471	0.489566	LRRC8A, IGFALS, LRIG1	729	45	20063	1.83475	1	0.999986	99.9991
UP_SEQ_FEATURE	repeat:LRR 11	5	0.530786	0.501408	VASN, NLRP5, LRRC8A, IGFALS, LRIG1	729	101	20063	1.36244	1	0.99999	99.9994
UP_SEQ_FEATURE	repeat:LRR 13	4	0.424628	0.515178	NLRP5, LRRC8A, IGFALS, LRIG1	729	75	20063	1.4678	1	0.999992	99.9996
UP_SEQ_FEATURE	repeat:LRR 15	3	0.318471	0.55692	LRRC8A, IGFALS, LRIG1	729	51	20063	1.6189	1	0.999997	99.9999
UP_KEYWORDS	Leucine-rich repeat	12	1.27389	0.577895	VASN, LRRC14B, PXDN, NLRP5, LRRN4, LRRC8A, LRRC2, LRRC19, IGFALS, LRIG1, LGI3, FBXL18	748	311	20581	1.06166	1	0.923292	99.9994
UP_SEQ_FEATURE	repeat:LRR 4	10	1.06157	0.581143	VASN, PXDN, NLRP5, LRRN4, LRRC8A, LRRC2, LRRC19, IGFALS, LRIG1, LGI3	729	255	20063	1.07927	1	0.999998	100
INTERPRO	IPR000372:Leucine-rich repeat-containing N-terminal	3	0.318471	0.602396	VASN, IGFALS, LRIG1	692	54	18559	1.48996	1	0.999944	100
UP_SEQ_FEATURE	repeat:LRR 5	9	0.955414	0.603405	VASN, PXDN, NLRP5, LRRN4, LRRC8A, LRRC2, IGFALS, LRIG1, LGI3	729	231	20063	1.07226	1	0.999999	100
UP_SEQ_FEATURE	repeat:LRR 7	7	0.7431	0.618946	VASN, NLRP5, LRRN4, LRRC8A, LRRC2, IGFALS, LRIG1	729	176	20063	1.0946	1	0.999999	100
UP_SEQ_FEATURE	repeat:LRR 6	8	0.849257	0.638244	VASN, PXDN, NLRP5, LRRN4, LRRC8A, LRRC2, IGFALS, LRIG1	729	209	20063	1.05345	1	0.999999	100
UP_SEQ_FEATURE	repeat:LRR 12	4	0.424628	0.638977	NLRP5, LRRC8A, IGFALS, LRIG1	729	90	20063	1.22317	1	0.999999	100
UP_SEQ_FEATURE	repeat:LRR 14	3	0.318471	0.645617	LRRC8A, IGFALS, LRIG1	729	60	20063	1.37606	1	0.999999	100
INTERPRO	IPR001611:Leucine-rich repeat	10	1.06157	0.648789	VASN, PXDN, NLRP5, LRRN4, LRRC8A, LRRC2, LRRC19, IGFALS, LRIG1, LGI3	692	263	18559	1.01975	1	0.999973	100
SMART	SM00013:LRRNT	3	0.318471	0.653974	VASN, IGFALS, LRIG1	412	54	10057	1.35612	1	0.999092	99.9999
UP_SEQ_FEATURE	repeat:LRR 3	11	1.16773	0.660533	VASN, PXDN, NLRP5, LRRN4, LRRC8A, LRRC2, LRRC19, IGFALS, LRIG1, LGI3, FBXL18	729	302	20063	1.00243	1	1	100
UP_SEQ_FEATURE	repeat:LRR 1	11	1.16773	0.732158	VASN, PXDN, NLRP5, LRRN4, LRRC8A, LRRC2, LRRC19, IGFALS, LRIG1, LGI3, FBXL18	729	321	20063	0.943096	1	1	100
UP_SEQ_FEATURE	repeat:LRR 2	11	1.16773	0.735633	VASN, PXDN, NLRP5, LRRN4, LRRC8A, LRRC2, LRRC19, IGFALS, LRIG1, LGI3, FBXL18	729	322	20063	0.940167	1	1	100
Annotation Cluster 98	Enrichment Score: 0.28318709777464285
Category	Term	Count	%	PValue	Genes	List Total	Pop Hits	Pop Total	Fold Enrichment	Bonferroni	Benjamini	FDR
INTERPRO	IPR013761:Sterile alpha motif/pointed domain	7	0.7431	0.270266	DGKD, ETS2, TFCP2L1, TNK2, EPHA2, SAMD4A, PHC2	692	117	18559	1.60458	1	0.988713	99.3755
UP_SEQ_FEATURE	domain:SAM	4	0.424628	0.584065	DGKD, EPHA2, SAMD4A, PHC2	729	83	20063	1.32633	1	0.999998	100
SMART	SM00454:SAM	4	0.424628	0.681166	DGKD, EPHA2, SAMD4A, PHC2	412	85	10057	1.14872	1	0.999364	100
INTERPRO	IPR001660:Sterile alpha motif domain	4	0.424628	0.685086	DGKD, EPHA2, SAMD4A, PHC2	692	94	18559	1.14125	1	0.999984	100
Annotation Cluster 99	Enrichment Score: 0.25852368850473034
Category	Term	Count	%	PValue	Genes	List Total	Pop Hits	Pop Total	Fold Enrichment	Bonferroni	Benjamini	FDR
GOTERM_CC_DIRECT	GO:0005930~axoneme	5	0.530786	0.368396	TTLL8, MAP1LC3B, TCTEX1D4, DNAI2, TTLL3	700	80	18224	1.62714	1	0.898967	99.8506
GOTERM_BP_DIRECT	GO:0042384~cilium assembly	6	0.636943	0.520223	TTLL8, C10ORF90, DNAI2, EHD1, FLNA, TTLL3	646	124	16792	1.25776	1	0.999364	99.9998
UP_KEYWORDS	Cilium	6	0.636943	0.87483	TTLL8, BBOF1, CFAP77, DNAI2, EHD1, TTLL3	748	207	20581	0.797528	1	0.991257	100
Annotation Cluster 100	Enrichment Score: 0.25505237491077315
Category	Term	Count	%	PValue	Genes	List Total	Pop Hits	Pop Total	Fold Enrichment	Bonferroni	Benjamini	FDR
UP_KEYWORDS	Fatty acid biosynthesis	4	0.424628	0.29222	ELOVL1, FADS3, MGLL, HACD1	748	52	20581	2.11652	1	0.787612	99.1795
GOTERM_BP_DIRECT	GO:0006633~fatty acid biosynthetic process	3	0.318471	0.598989	ELOVL1, MGLL, HACD1	646	52	16792	1.49964	1	0.999817	100
UP_KEYWORDS	Fatty acid metabolism	5	0.530786	0.663256	ELOVL1, ALOXE3, FADS3, MGLL, HACD1	748	124	20581	1.10946	1	0.948617	100
UP_KEYWORDS	Lipid biosynthesis	5	0.530786	0.822205	ELOVL1, EBP, FADS3, MGLL, HACD1	748	156	20581	0.881882	1	0.983546	100
Annotation Cluster 101	Enrichment Score: 0.25322003312900176
Category	Term	Count	%	PValue	Genes	List Total	Pop Hits	Pop Total	Fold Enrichment	Bonferroni	Benjamini	FDR
UP_KEYWORDS	Protease inhibitor	7	0.7431	0.295287	GPC3, SPINT2, SERPINE1, SERPINB2, TIMP3, WFDC2, NGF	748	124	20581	1.55325	1	0.78796	99.2275
UP_SEQ_FEATURE	site:Reactive bond	3	0.318471	0.489566	SPINT2, SERPINE1, SERPINB2	729	45	20063	1.83475	1	0.999986	99.9991
UP_KEYWORDS	Serine protease inhibitor	4	0.424628	0.60841	SPINT2, SERPINE1, SERPINB2, WFDC2	748	86	20581	1.27975	1	0.93336	99.9998
GOTERM_MF_DIRECT	GO:0004867~serine-type endopeptidase inhibitor activity	4	0.424628	0.725953	SPINT2, SERPINE1, SERPINB2, WFDC2	650	97	16881	1.07096	1	0.999639	100
GOTERM_BP_DIRECT	GO:0010951~negative regulation of endopeptidase activity	4	0.424628	0.848672	SPINT2, SERPINE1, SERPINB2, WFDC2	646	121	16792	0.859299	1	1	100
Annotation Cluster 102	Enrichment Score: 0.24248949462074726
Category	Term	Count	%	PValue	Genes	List Total	Pop Hits	Pop Total	Fold Enrichment	Bonferroni	Benjamini	FDR
UP_KEYWORDS	Hydroxylation	6	0.636943	0.262578	ADRB2, THBD, COL6A6, COL15A1, NFKBIA, COL16A1	748	95	20581	1.73777	1	0.760985	98.5489
INTERPRO	IPR008160:Collagen triple helix repeat	3	0.318471	0.814863	COL6A6, COL15A1, COL16A1	692	82	18559	0.981196	1	1	100
UP_KEYWORDS	Collagen	3	0.318471	0.875364	COL6A6, COL15A1, COL16A1	748	98	20581	0.842287	1	0.991099	100
Annotation Cluster 103	Enrichment Score: 0.2280302532643641
Category	Term	Count	%	PValue	Genes	List Total	Pop Hits	Pop Total	Fold Enrichment	Bonferroni	Benjamini	FDR
UP_KEYWORDS	Vision	6	0.636943	0.405801	PRCD, TACSTD2, RGS9, TIMP3, CDH23, RS1	748	115	20581	1.43555	1	0.858014	99.9278
GOTERM_BP_DIRECT	GO:0007601~visual perception	9	0.955414	0.510049	DHRS3, CYP1B1, GLRA1, PRCD, TACSTD2, RGS9, TIMP3, CDH23, RS1	646	201	16792	1.1639	1	0.999251	99.9998
UP_KEYWORDS	Sensory transduction	8	0.849257	0.999964	TRPM8, PRCD, TACSTD2, RGS9, SLC8B1, TIMP3, CDH23, RS1	748	609	20581	0.361441	1	1	100
Annotation Cluster 104	Enrichment Score: 0.21252803469591952
Category	Term	Count	%	PValue	Genes	List Total	Pop Hits	Pop Total	Fold Enrichment	Bonferroni	Benjamini	FDR
GOTERM_MF_DIRECT	GO:0008168~methyltransferase activity	5	0.530786	0.490628	PRDM8, PRMT1, METTL23, JMJD6, FTSJ1	650	94	16881	1.38142	1	0.993839	99.997
GOTERM_BP_DIRECT	GO:0032259~methylation	4	0.424628	0.53566	PRDM8, METTL23, ASMT, CYP1A2	646	73	16792	1.42432	1	0.999483	99.9999
UP_KEYWORDS	Methyltransferase	7	0.7431	0.705866	PRDM8, PRMT1, METTL23, JMJD6, ASMT, FBLL1, FTSJ1	748	193	20581	0.997943	1	0.961094	100
UP_KEYWORDS	S-adenosyl-L-methionine	6	0.636943	0.761244	PRDM8, PRMT1, METTL23, ASMT, FBLL1, FTSJ1	748	174	20581	0.948783	1	0.972782	100
Annotation Cluster 105	Enrichment Score: 0.18923047175430086
Category	Term	Count	%	PValue	Genes	List Total	Pop Hits	Pop Total	Fold Enrichment	Bonferroni	Benjamini	FDR
GOTERM_CC_DIRECT	GO:0005930~axoneme	5	0.530786	0.368396	TTLL8, MAP1LC3B, TCTEX1D4, DNAI2, TTLL3	700	80	18224	1.62714	1	0.898967	99.8506
UP_KEYWORDS	Microtubule	10	1.06157	0.691178	SPRY2, MAP1LC3A, TTLL8, MAP1LC3B, MAP1S, TUBB6, NDRG1, DNAI2, EMD, TTLL3	748	280	20581	0.982668	1	0.958508	100
GOTERM_CC_DIRECT	GO:0005874~microtubule	11	1.16773	0.758654	SPRY2, MAP1LC3A, TTLL8, MAP1LC3B, MAP1S, TPPP, TUBB6, NDRG1, DNAI2, EMD, TTLL3	700	311	18224	0.920827	1	0.993055	100
GOTERM_MF_DIRECT	GO:0008017~microtubule binding	6	0.636943	0.906002	MAP1LC3A, MAP1LC3B, MAP1S, TPPP, SUN2, NDRG1	650	208	16881	0.749157	1	0.999998	100
Annotation Cluster 106	Enrichment Score: 0.17810015220303285
Category	Term	Count	%	PValue	Genes	List Total	Pop Hits	Pop Total	Fold Enrichment	Bonferroni	Benjamini	FDR
INTERPRO	IPR003961:Fibronectin, type III	9	0.955414	0.507957	VASN, TNXB, LRRN4, UMODL1, CHPF, F3, PTPRH, MYBPH, EPHA2	692	207	18559	1.16606	1	0.999623	99.9989
UP_SEQ_FEATURE	domain:Fibronectin type-III 2	5	0.530786	0.715666	TNXB, UMODL1, PTPRH, MYBPH, EPHA2	729	133	20063	1.03463	1	1	100
UP_SEQ_FEATURE	domain:Fibronectin type-III 1	5	0.530786	0.721121	TNXB, UMODL1, PTPRH, MYBPH, EPHA2	729	134	20063	1.02691	1	1	100
SMART	SM00060:FN3	6	0.636943	0.739697	TNXB, LRRN4, UMODL1, PTPRH, MYBPH, EPHA2	412	150	10057	0.976408	1	0.999628	100
Annotation Cluster 107	Enrichment Score: 0.1749146620370843
Category	Term	Count	%	PValue	Genes	List Total	Pop Hits	Pop Total	Fold Enrichment	Bonferroni	Benjamini	FDR
UP_SEQ_FEATURE	domain:PDZ	5	0.530786	0.590332	MAGIX, PARD6B, PDLIM7, FRMPD4, ARHGAP23	729	113	20063	1.21775	1	0.999998	100
INTERPRO	IPR001478:PDZ domain	6	0.636943	0.689037	MAGIX, PARD6B, IL16, PDLIM7, FRMPD4, ARHGAP23	692	155	18559	1.03817	1	0.999985	100
SMART	SM00228:PDZ	6	0.636943	0.734374	MAGIX, PARD6B, IL16, PDLIM7, FRMPD4, ARHGAP23	412	149	10057	0.982961	1	0.999649	100
Annotation Cluster 108	Enrichment Score: 0.1413488735253703
Category	Term	Count	%	PValue	Genes	List Total	Pop Hits	Pop Total	Fold Enrichment	Bonferroni	Benjamini	FDR
UP_KEYWORDS	Prenylation	8	0.849257	0.409695	LMNA, RAB11B, RHOB, RAB38, RASD1, RAB33A, GNG7, GBP1	748	168	20581	1.31022	1	0.85884	99.9341
INTERPRO	IPR005225:Small GTP-binding protein domain	7	0.7431	0.593063	RAB11B, RHOB, EEF2, RAB38, ARL4C, RASD1, RAB33A	692	167	18559	1.12416	1	0.99994	99.9999
GOTERM_MF_DIRECT	GO:0003924~GTPase activity	9	0.955414	0.68189	RAB11B, RHOB, TUBB6, EEF2, RAB38, ARL4C, RASD1, RAB33A, GBP1	650	234	16881	0.998876	1	0.999309	100
UP_KEYWORDS	GTP-binding	12	1.27389	0.704431	RAB11B, RHOB, NPR1, TUBB6, EEF2, RAB38, MAFK, ARL4C, RASD1, RAB33A, GBP1, GCH1	748	343	20581	0.962614	1	0.962308	100
UP_SEQ_FEATURE	short sequence motif:Effector region	4	0.424628	0.714572	RAB11B, RHOB, RAB38, RASD1	729	101	20063	1.08995	1	1	100
GOTERM_MF_DIRECT	GO:0005525~GTP binding	14	1.4862	0.719765	ARHGEF5, NPR1, EEF2, MAFK, RAB33A, GCH1, RAB11B, RHOB, TUBB6, RAB38, EHD1, ARL4C, RASD1, GBP1	650	384	16881	0.946851	1	0.999609	100
UP_SEQ_FEATURE	lipid moiety-binding region:S-geranylgeranyl cysteine	4	0.424628	0.755941	RAB11B, RAB38, RAB33A, GNG7	729	108	20063	1.01931	1	1	100
INTERPRO	IPR001806:Small GTPase superfamily	5	0.530786	0.765167	RAB11B, RHOB, RAB38, RASD1, RAB33A	692	139	18559	0.964725	1	0.999998	100
UP_SEQ_FEATURE	nucleotide phosphate-binding region:GTP	9	0.955414	0.878652	RAB11B, RHOB, TUBB6, EEF2, RAB38, ARL4C, RASD1, RAB33A, GBP1	729	310	20063	0.799004	1	1	100
GOTERM_BP_DIRECT	GO:0007264~small GTPase mediated signal transduction	7	0.7431	0.914819	RASGRF1, RAB11B, TNK2, RAB38, ARL4C, RASD1, RAB33A	646	246	16792	0.739661	1	1	100
INTERPRO	IPR027417:P-loop containing nucleoside triphosphate hydrolase	19	2.01699	0.998655	ABCA7, NLRP5, HELZ2, HS3ST2, EEF2, MYO1H, MYH9, RAB33A, CARD10, HYDIN, RAB11B, RHOB, RAB38, EHD1, ARL4C, RASD1, GUK1, SMC1B, GBP1	692	879	18559	0.579713	1	1	100
Annotation Cluster 109	Enrichment Score: 0.14133125391336254
Category	Term	Count	%	PValue	Genes	List Total	Pop Hits	Pop Total	Fold Enrichment	Bonferroni	Benjamini	FDR
GOTERM_BP_DIRECT	GO:0036297~interstrand cross-link repair	4	0.424628	0.290734	UBC, MUS81, FANCE, ERCC1	646	49	16792	2.12194	1	0.985631	99.8004
KEGG_PATHWAY	hsa03460:Fanconi anemia pathway	3	0.318471	0.653611	MUS81, FANCE, ERCC1	287	53	6879	1.35672	1	0.869394	99.9999
GOTERM_BP_DIRECT	GO:0006310~DNA recombination	3	0.318471	0.833535	EID3, MUS81, ERCC1	646	83	16792	0.939535	1	1	100
UP_KEYWORDS	DNA damage	9	0.955414	0.944105	CCND1, EID3, PLK3, AEN, MUS81, FANCE, ZC3H12A, GADD45A, ERCC1	748	352	20581	0.703501	1	0.997931	100
GOTERM_BP_DIRECT	GO:0006281~DNA repair	6	0.636943	0.950266	EID3, CSNK1D, CSNK1E, MUS81, GADD45A, ERCC1	646	235	16792	0.663672	1	1	100
UP_KEYWORDS	DNA repair	4	0.424628	0.998638	EID3, MUS81, FANCE, ERCC1	748	293	20581	0.375627	1	0.999997	100
Annotation Cluster 110	Enrichment Score: 0.10198861532127003
Category	Term	Count	%	PValue	Genes	List Total	Pop Hits	Pop Total	Fold Enrichment	Bonferroni	Benjamini	FDR
INTERPRO	IPR013098:Immunoglobulin I-set	6	0.636943	0.606922	PXDN, CHPF, ALPK2, MYBPH, LRIG1, NEXN	692	141	18559	1.14125	1	0.999935	100
UP_SEQ_FEATURE	domain:Ig-like C2-type 3	5	0.530786	0.687224	ICAM1, PXDN, PSG7, LRIG1, KIR2DL2	729	128	20063	1.07505	1	1	100
INTERPRO	IPR003598:Immunoglobulin subtype 2	6	0.636943	0.958357	PXDN, PSG7, CHPF, ALPK2, MYBPH, LRIG1	692	250	18559	0.643665	1	1	100
SMART	SM00408:IGc2	6	0.636943	0.977884	PXDN, PSG7, CHPF, ALPK2, MYBPH, LRIG1	412	250	10057	0.585845	1	1	100
Annotation Cluster 111	Enrichment Score: 0.10072983713819478
Category	Term	Count	%	PValue	Genes	List Total	Pop Hits	Pop Total	Fold Enrichment	Bonferroni	Benjamini	FDR
INTERPRO	IPR011705:BTB/Kelch-associated	3	0.318471	0.677267	KLHL36, BTBD19, KLHL30	692	62	18559	1.29771	1	0.999982	100
SMART	SM00875:SM00875	3	0.318471	0.71	KLHL36, BTBD19, KLHL30	412	60	10057	1.22051	1	0.9995	100
GOTERM_CC_DIRECT	GO:0031463~Cul3-RING ubiquitin ligase complex	3	0.318471	0.73332	KLHL36, KLHL30, TNFAIP1	700	67	18224	1.16571	1	0.992171	100
UP_SEQ_FEATURE	domain:BTB	5	0.530786	0.771431	KLHL36, ZBTB21, KLHL30, TNFAIP1, HIC1	729	144	20063	0.955599	1	1	100
INTERPRO	IPR000210:BTB/POZ-like	6	0.636943	0.804656	KLHL36, ZBTB21, BTBD19, KLHL30, TNFAIP1, HIC1	692	180	18559	0.893979	1	1	100
INTERPRO	IPR011333:BTB/POZ fold	6	0.636943	0.840174	KLHL36, ZBTB21, BTBD19, KLHL30, TNFAIP1, HIC1	692	190	18559	0.846927	1	1	100
SMART	SM00225:BTB	6	0.636943	0.851738	KLHL36, ZBTB21, BTBD19, KLHL30, TNFAIP1, HIC1	412	176	10057	0.832166	1	0.999978	100
GOTERM_BP_DIRECT	GO:0016567~protein ubiquitination	6	0.636943	0.998313	CBLC, KLHL36, RNF220, KLHL30, TNFAIP3, TNFAIP1	646	359	16792	0.434437	1	1	100
Annotation Cluster 112	Enrichment Score: 0.06664719216648865
Category	Term	Count	%	PValue	Genes	List Total	Pop Hits	Pop Total	Fold Enrichment	Bonferroni	Benjamini	FDR
UP_SEQ_FEATURE	repeat:ANK 4	6	0.636943	0.743091	ANKRD11, ILK, NFKBIA, ASB2, RIPK4, KANK1	729	170	20063	0.971339	1	1	100
UP_SEQ_FEATURE	repeat:ANK 5	5	0.530786	0.761977	ILK, NFKBIA, ASB2, RIPK4, KANK1	729	142	20063	0.969059	1	1	100
UP_SEQ_FEATURE	repeat:ANK 3	7	0.7431	0.766241	ANKRD11, ILK, NFKBIA, ASB2, RIPK4, BCOR, KANK1	729	207	20063	0.930671	1	1	100
UP_SEQ_FEATURE	repeat:ANK 1	7	0.7431	0.881206	ANKRD11, ILK, NFKBIA, ASB2, RIPK4, BCOR, KANK1	729	244	20063	0.789544	1	1	100
UP_SEQ_FEATURE	repeat:ANK 2	7	0.7431	0.883503	ANKRD11, ILK, NFKBIA, ASB2, RIPK4, BCOR, KANK1	729	245	20063	0.786322	1	1	100
INTERPRO	IPR002110:Ankyrin repeat	7	0.7431	0.916736	ANKRD11, ILK, NFKBIA, ASB2, RIPK4, BCOR, KANK1	692	255	18559	0.736218	1	1	100
UP_KEYWORDS	ANK repeat	7	0.7431	0.920572	ANKRD11, ILK, NFKBIA, ASB2, RIPK4, BCOR, KANK1	748	264	20581	0.729557	1	0.996231	100
INTERPRO	IPR020683:Ankyrin repeat-containing domain	7	0.7431	0.932743	ANKRD11, ILK, NFKBIA, ASB2, RIPK4, BCOR, KANK1	692	265	18559	0.708436	1	1	100
SMART	SM00248:ANK	7	0.7431	0.945098	ANKRD11, ILK, NFKBIA, ASB2, RIPK4, BCOR, KANK1	412	249	10057	0.68623	1	1	100
Annotation Cluster 113	Enrichment Score: 0.06112618773016072
Category	Term	Count	%	PValue	Genes	List Total	Pop Hits	Pop Total	Fold Enrichment	Bonferroni	Benjamini	FDR
UP_SEQ_FEATURE	zinc finger region:RING-type	9	0.955414	0.598503	TRIM56, CBLC, RNF220, RAPSN, TRIM50, ZNF598, TRIM74, TRIM73, NEURL1	729	230	20063	1.07692	1	0.999998	100
GOTERM_MF_DIRECT	GO:0061630~ubiquitin protein ligase activity	5	0.530786	0.932416	CBLC, RNF220, ASB2, UBE2J2, NEURL1	650	187	16881	0.694406	1	0.999999	100
UP_KEYWORDS	Ligase	9	0.955414	0.938437	TRIM56, CBLC, RNF220, TTLL8, TRIM50, CBX4, TNFAIP3, TTLL3, NEURL1	748	347	20581	0.713638	1	0.997618	100
GOTERM_MF_DIRECT	GO:0016874~ligase activity	7	0.7431	0.950522	TRIM56, CBLC, RNF220, TRIM50, CBX4, TNFAIP3, NEURL1	650	270	16881	0.673316	1	1	100
UP_KEYWORDS	Ubl conjugation pathway	15	1.59236	0.99386	RNF220, USP2, TRIM50, CBX4, UBE2J2, TRIM56, CBLC, KLHL36, MAP1LC3A, MAP1LC3B, ASB2, TNFAIP3, TNFAIP1, NEURL1, FBXL18	748	680	20581	0.606942	1	0.999958	100
Annotation Cluster 114	Enrichment Score: 0.053165312430233716
Category	Term	Count	%	PValue	Genes	List Total	Pop Hits	Pop Total	Fold Enrichment	Bonferroni	Benjamini	FDR
KEGG_PATHWAY	hsa00330:Arginine and proline metabolism	3	0.318471	0.621858	ALDH1B1, ARG2, ALDH4A1	287	50	6879	1.43812	1	0.852376	99.9996
GOTERM_CC_DIRECT	GO:0005759~mitochondrial matrix	7	0.7431	0.987469	PDP1, ADPRHL2, ALDH1B1, CHPF, ARG2, ALDH4A1, BDH1	700	327	18224	0.557309	1	0.999998	100
UP_SEQ_FEATURE	transit peptide:Mitochondrion	8	0.849257	0.998841	PDP1, ALDH1B1, ARG2, MRPS24, ALDH4A1, C15ORF62, ISOC2, BDH1	729	482	20063	0.456784	1	1	100
UP_KEYWORDS	Transit peptide	9	0.955414	0.999142	PDP1, ADPRHL2, ALDH1B1, ARG2, MRPS24, ALDH4A1, C15ORF62, SLC8B1, BDH1	748	536	20581	0.462001	1	0.999999	100
Annotation Cluster 115	Enrichment Score: 0.037216929181970955
Category	Term	Count	%	PValue	Genes	List Total	Pop Hits	Pop Total	Fold Enrichment	Bonferroni	Benjamini	FDR
INTERPRO	IPR009057:Homeodomain-like	11	1.16773	0.806846	DLX2, LMX1B, POLR2L, SSH1, CENPB, PAX8, IRX1, POU2F2, LHX4, ELMSAN1, DRGX	692	336	18559	0.878015	1	1	100
INTERPRO	IPR017970:Homeobox, conserved site	6	0.636943	0.840174	DLX2, LMX1B, IRX1, POU2F2, LHX4, DRGX	692	190	18559	0.846927	1	1	100
UP_KEYWORDS	Homeobox	6	0.636943	0.963344	DLX2, LMX1B, IRX1, POU2F2, LHX4, DRGX	748	262	20581	0.630108	1	0.998911	100
INTERPRO	IPR001356:Homeodomain	6	0.636943	0.964003	DLX2, LMX1B, IRX1, POU2F2, LHX4, DRGX	692	256	18559	0.628579	1	1	100
UP_SEQ_FEATURE	DNA-binding region:Homeobox	4	0.424628	0.971386	DLX2, LMX1B, POU2F2, LHX4	729	191	20063	0.576362	1	1	100
SMART	SM00389:HOX	6	0.636943	0.977884	DLX2, LMX1B, IRX1, POU2F2, LHX4, DRGX	412	250	10057	0.585845	1	1	100
Annotation Cluster 116	Enrichment Score: 0.03133792378991242
Category	Term	Count	%	PValue	Genes	List Total	Pop Hits	Pop Total	Fold Enrichment	Bonferroni	Benjamini	FDR
KEGG_PATHWAY	hsa04080:Neuroactive ligand-receptor interaction	12	1.27389	0.607273	EDNRA, ADRB2, PTGER4, GLRA1, ADORA2B, CHRM1, DRD4, BDKRB2, NTSR1, HTR1D, VIPR1, CHRNA1	287	277	6879	1.03835	1	0.845765	99.9994
GOTERM_BP_DIRECT	GO:0007186~G-protein coupled receptor signaling pathway	22	2.33546	0.996141	GPRC5C, ADORA2B, CMKLR1, TPRA1, BCAR1, CXCL2, EDN1, AKAP12, CXCL8, NPR1, BDKRB2, GPR68, NTSR1, VIPR1, FZD7, EDNRA, CCR7, CHRM1, PIK3R5, RGS9, RASD1, GNG7	646	899	16792	0.636111	1	1	100
UP_KEYWORDS	Transducer	19	2.01699	0.998553	GPRC5C, ADORA2B, PTGER4, CMKLR1, DRD4, BDKRB2, GPR68, VIPR1, NTSR1, FZD7, GPR3, EDNRA, PLCL1, ADRB2, CCR7, CHRM1, RGS9, HTR1D, GNG7	748	899	20581	0.581512	1	0.999996	100
UP_KEYWORDS	G-protein coupled receptor	16	1.69851	0.99954	GPRC5C, ADORA2B, PTGER4, CMKLR1, DRD4, BDKRB2, GPR68, VIPR1, NTSR1, FZD7, GPR3, EDNRA, ADRB2, CCR7, CHRM1, HTR1D	748	842	20581	0.522845	1	0.999999	100
INTERPRO	IPR000276:G protein-coupled receptor, rhodopsin-like	13	1.38004	0.999666	ADORA2B, PTGER4, CMKLR1, DRD4, BDKRB2, GPR68, NTSR1, GPR3, EDNRA, CCR7, ADRB2, CHRM1, HTR1D	692	719	18559	0.484912	1	1	100
INTERPRO	IPR017452:GPCR, rhodopsin-like, 7TM	13	1.38004	0.999779	ADORA2B, PTGER4, CMKLR1, DRD4, BDKRB2, GPR68, NTSR1, GPR3, EDNRA, CCR7, ADRB2, CHRM1, HTR1D	692	736	18559	0.473712	1	1	100
GOTERM_MF_DIRECT	GO:0004930~G-protein coupled receptor activity	9	0.955414	0.999998	CCR7, GPRC5C, ADORA2B, CMKLR1, TPRA1, GPR68, NTSR1, FZD7, GPR3	650	710	16881	0.329207	1	1	100
Annotation Cluster 117	Enrichment Score: 0.026545588806770482
Category	Term	Count	%	PValue	Genes	List Total	Pop Hits	Pop Total	Fold Enrichment	Bonferroni	Benjamini	FDR
GOTERM_MF_DIRECT	GO:0000166~nucleotide binding	11	1.16773	0.865419	DHRS3, AKAP17A, RAVER1, PTBP1, SYNJ2, NPR1, NIFK, RCAN1, PXK, NT5E, PUF60	650	348	16881	0.820915	1	0.999991	100
INTERPRO	IPR012677:Nucleotide-binding, alpha-beta plait	7	0.7431	0.931274	AKAP17A, RAVER1, PTBP1, SYNJ2, NIFK, RCAN1, PUF60	692	264	18559	0.71112	1	1	100
UP_SEQ_FEATURE	domain:RRM 2	3	0.318471	0.944298	RAVER1, PTBP1, PUF60	729	125	20063	0.66051	1	1	100
UP_SEQ_FEATURE	domain:RRM 1	3	0.318471	0.944298	RAVER1, PTBP1, PUF60	729	125	20063	0.66051	1	1	100
INTERPRO	IPR000504:RNA recognition motif domain	5	0.530786	0.970958	RAVER1, PTBP1, SYNJ2, NIFK, PUF60	692	226	18559	0.593349	1	1	100
SMART	SM00360:RRM	4	0.424628	0.993125	RAVER1, PTBP1, NIFK, PUF60	412	212	10057	0.46057	1	1	100
Annotation Cluster 118	Enrichment Score: 0.018303033805752968
Category	Term	Count	%	PValue	Genes	List Total	Pop Hits	Pop Total	Fold Enrichment	Bonferroni	Benjamini	FDR
UP_SEQ_FEATURE	repeat:WD 5	6	0.636943	0.934557	CORO1B, WDFY4, THOC6, WDR1, DNAI2, RPTOR	729	237	20063	0.696741	1	1	100
INTERPRO	IPR001680:WD40 repeat	7	0.7431	0.936983	CORO1B, WDFY4, THOC6, WDR1, DNAI2, WDR45B, RPTOR	692	268	18559	0.700506	1	1	100
UP_SEQ_FEATURE	repeat:WD 2	7	0.7431	0.94074	CORO1B, WDFY4, THOC6, WDR1, DNAI2, WDR45B, RPTOR	729	278	20063	0.692981	1	1	100
UP_SEQ_FEATURE	repeat:WD 1	7	0.7431	0.94074	CORO1B, WDFY4, THOC6, WDR1, DNAI2, WDR45B, RPTOR	729	278	20063	0.692981	1	1	100
UP_KEYWORDS	WD repeat	7	0.7431	0.944492	CORO1B, WDFY4, THOC6, WDR1, DNAI2, WDR45B, RPTOR	748	281	20581	0.68542	1	0.997891	100
INTERPRO	IPR019775:WD40 repeat, conserved site	4	0.424628	0.949409	CORO1B, WDFY4, THOC6, WDR1	692	166	18559	0.64625	1	1	100
UP_SEQ_FEATURE	repeat:WD 4	6	0.636943	0.956718	CORO1B, WDFY4, THOC6, WDR1, DNAI2, RPTOR	729	255	20063	0.647559	1	1	100
SMART	SM00320:WD40	7	0.7431	0.965038	CORO1B, WDFY4, THOC6, WDR1, DNAI2, WDR45B, RPTOR	412	267	10057	0.639968	1	1	100
UP_SEQ_FEATURE	repeat:WD 3	6	0.636943	0.968957	CORO1B, WDFY4, THOC6, WDR1, DNAI2, RPTOR	729	269	20063	0.613857	1	1	100
INTERPRO	IPR017986:WD40-repeat-containing domain	7	0.7431	0.973439	CORO1B, WDFY4, THOC6, WDR1, DNAI2, WDR45B, RPTOR	692	306	18559	0.613515	1	1	100
UP_SEQ_FEATURE	repeat:WD 7	3	0.318471	0.975173	THOC6, WDR1, RPTOR	729	151	20063	0.54678	1	1	100
INTERPRO	IPR015943:WD40/YVTN repeat-like-containing domain	7	0.7431	0.985475	CORO1B, WDFY4, THOC6, WDR1, DNAI2, WDR45B, RPTOR	692	331	18559	0.567177	1	1	100
UP_SEQ_FEATURE	repeat:WD 6	3	0.318471	0.994175	THOC6, WDR1, RPTOR	729	196	20063	0.421244	1	1	100
Annotation Cluster 119	Enrichment Score: 0.01757600386884831
Category	Term	Count	%	PValue	Genes	List Total	Pop Hits	Pop Total	Fold Enrichment	Bonferroni	Benjamini	FDR
GOTERM_BP_DIRECT	GO:0008380~RNA splicing	5	0.530786	0.885365	AKAP17A, JMJD6, PTBP1, THOC6, PUF60	646	166	16792	0.782946	1	1	100
INTERPRO	IPR012677:Nucleotide-binding, alpha-beta plait	7	0.7431	0.931274	AKAP17A, RAVER1, PTBP1, SYNJ2, NIFK, RCAN1, PUF60	692	264	18559	0.71112	1	1	100
GOTERM_BP_DIRECT	GO:0006397~mRNA processing	4	0.424628	0.970333	AKAP17A, JMJD6, PTBP1, PUF60	646	179	16792	0.580867	1	1	100
UP_KEYWORDS	mRNA splicing	5	0.530786	0.986162	AKAP17A, JMJD6, PTBP1, THOC6, PUF60	748	260	20581	0.529129	1	0.999808	100
UP_KEYWORDS	RNA-binding	14	1.4862	0.99602	ZFP36, PTBP1, NIFK, ZFP36L2, AKAP17A, PCBP3, JMJD6, RAVER1, THOC6, FBLL1, ZC3H12A, SYNJ2, NOL12, PUF60	748	665	20581	0.579257	1	0.999979	100
UP_KEYWORDS	mRNA processing	5	0.530786	0.998176	AKAP17A, JMJD6, PTBP1, THOC6, PUF60	748	332	20581	0.414378	1	0.999995	100
Annotation Cluster 120	Enrichment Score: 0.008728911459118147
Category	Term	Count	%	PValue	Genes	List Total	Pop Hits	Pop Total	Fold Enrichment	Bonferroni	Benjamini	FDR
UP_SEQ_FEATURE	zinc finger region:C2H2-type 1	16	1.69851	0.906365	EGR1, KLF6, ZBTB21, KLF9, GLIS2, KLF10, KLF15, SNAI2, ZNF628, HIC1, ZNF787, OSR1, ZNF784, ZNF579, KLF2, KLF4	729	554	20063	0.794838	1	1	100
UP_SEQ_FEATURE	zinc finger region:C2H2-type 3	17	1.80467	0.955112	EGR1, KLF6, ZBTB21, KLF9, GLIS2, KLF10, KLF15, SNAI2, ZNF628, HIC1, PRDM8, ZNF787, OSR1, ZNF784, ZNF579, KLF2, KLF4	729	636	20063	0.735631	1	1	100
UP_SEQ_FEATURE	zinc finger region:C2H2-type 2	16	1.69851	0.963079	EGR1, KLF6, ZBTB21, KLF9, KLF10, KLF15, SNAI2, ZNF628, HIC1, PRDM8, ZNF787, OSR1, ZNF784, ZNF579, KLF2, KLF4	729	615	20063	0.716	1	1	100
INTERPRO	IPR015880:Zinc finger, C2H2-like	18	1.91083	0.993294	EGR1, KLF6, ZBTB21, KLF9, GLIS2, KLF10, KLF15, SNAI2, ZNF628, HIC1, PRDM8, ZNF787, OSR1, ZNF784, ZNF579, ZNF598, KLF2, KLF4	692	762	18559	0.633528	1	1	100
INTERPRO	IPR007087:Zinc finger, C2H2	19	2.01699	0.993634	EGR1, KLF6, ZBTB21, KLF9, GLIS2, KLF10, KLF15, SNAI2, ZNF628, HIC1, PRDM8, ZNF787, OSR1, ZNF784, ZNF579, ZNF598, ZNF395, KLF2, KLF4	692	799	18559	0.637757	1	1	100
INTERPRO	IPR013087:Zinc finger C2H2-type/integrase DNA-binding domain	16	1.69851	0.995407	EGR1, KLF6, ZBTB21, KLF9, GLIS2, KLF10, KLF15, SNAI2, ZNF628, HIC1, ZNF787, OSR1, ZNF784, ZNF579, KLF2, KLF4	692	712	18559	0.602682	1	1	100
SMART	SM00355:ZnF_C2H2	18	1.91083	0.998668	EGR1, KLF6, ZBTB21, KLF9, GLIS2, KLF10, KLF15, SNAI2, ZNF628, HIC1, PRDM8, ZNF787, OSR1, ZNF784, ZNF579, ZNF598, KLF2, KLF4	412	762	10057	0.576619	1	1	100
UP_SEQ_FEATURE	zinc finger region:C2H2-type 5	7	0.7431	0.999949	ZNF787, ZBTB21, ZNF784, GLIS2, ZNF579, ZNF628, HIC1	729	550	20063	0.350271	1	1	100
UP_SEQ_FEATURE	zinc finger region:C2H2-type 4	7	0.7431	0.999983	ZNF787, ZNF784, GLIS2, ZNF579, SNAI2, ZNF628, HIC1	729	588	20063	0.327634	1	1	100
GOTERM_MF_DIRECT	GO:0003676~nucleic acid binding	17	1.80467	0.99999	KLF6, ZBTB21, KLF9, GLIS2, PTBP1, NIFK, ZNF628, PRDM8, ZNF787, HILS1, OSR1, R3HDM4, RAVER1, AEN, SYNJ2, KLF4, PUF60	650	985	16881	0.448226	1	1	100
Annotation Cluster 121	Enrichment Score: 0.0012299549942934162
Category	Term	Count	%	PValue	Genes	List Total	Pop Hits	Pop Total	Fold Enrichment	Bonferroni	Benjamini	FDR
UP_KEYWORDS	Cell division	7	0.7431	0.995608	PARD6B, TRIOBP, SNX18, CHMP1A, CCND1, ANXA11, MISP	748	388	20581	0.496399	1	0.999976	100
GOTERM_BP_DIRECT	GO:0007067~mitotic nuclear division	4	0.424628	0.996553	TRIOBP, SNX18, CDK11A, MISP	646	248	16792	0.419255	1	1	100
UP_KEYWORDS	Mitosis	3	0.318471	0.999358	TRIOBP, SNX18, MISP	748	262	20581	0.315054	1	0.999999	100
Annotation Cluster 122	Enrichment Score: 6.637246404269823E-6
Category	Term	Count	%	PValue	Genes	List Total	Pop Hits	Pop Total	Fold Enrichment	Bonferroni	Benjamini	FDR
UP_SEQ_FEATURE	zinc finger region:C2H2-type 5	7	0.7431	0.999949	ZNF787, ZBTB21, ZNF784, GLIS2, ZNF579, ZNF628, HIC1	729	550	20063	0.350271	1	1	100
UP_SEQ_FEATURE	zinc finger region:C2H2-type 4	7	0.7431	0.999983	ZNF787, ZNF784, GLIS2, ZNF579, SNAI2, ZNF628, HIC1	729	588	20063	0.327634	1	1	100
UP_SEQ_FEATURE	zinc finger region:C2H2-type 7	4	0.424628	0.999995	ZNF787, ZBTB21, ZNF579, ZNF628	729	463	20063	0.237765	1	1	100
UP_SEQ_FEATURE	zinc finger region:C2H2-type 8	3	0.318471	0.999998	ZBTB21, ZNF579, ZNF628	729	427	20063	0.193358	1	1	100
UP_SEQ_FEATURE	zinc finger region:C2H2-type 6	4	0.424628	0.999999	ZNF787, ZNF784, ZNF579, ZNF628	729	501	20063	0.219731	1	1	100
