# Supplementary material for: Deconvolution of multiplexed transcriptional responses to wood smoke particles defines rapid aryl hydrocarbon receptor signaling dynamics
Source: J Biol Chem. 2021 Sep 11;297(4):101147. doi: 10.1016/j.jbc.2021.101147 (PMC8517214; doi:10.1016/j.jbc.2021.101147)
Supplement: Supplemental Table S8 [file mmc8.xlsx]

## Sheet: DAVID_LATE
Supplemental Table S8. DAVID functional annotation analysis of late genes.
Annotation Cluster 1	Enrichment Score: 3.3909241588907264
Category	Term	Count	%	PValue	Genes	List Total	Pop Hits	Pop Total	Fold Enrichment	Bonferroni	Benjamini	FDR
UP_KEYWORDS	GTPase activation	30	3.13808	9.177458062189915E-9	TBC1D9B, RGS14, GDI1, TBC1D3B, NPRL2, TBC1D3E, TBC1D3F, SIPA1L2, TBC1D3I, TBC1D3G, TBC1D3H, TBC1D13, EVI5L, TBC1D17, GIT1, TBC1D16, TSC2, ARHGAP27, ARAP1, RANGAP1, ADAP1, GMIP, ACAP3, TBC1D3K, TBC1D3, TBC1D3L, RGS10, RIN3, ARHGEF1, SIPA1	898	197	20581	3.49016	3.771928148044168E-6	1.8859676317800276E-6	1.8079592382514134E-6
SMART	SM00164:TBC	14	1.46444	3.5232413242989736E-7	TBC1D9B, TBC1D3B, TBC1D3E, TBC1D3F, TBC1D3I, TBC1D3G, TBC1D3H, TBC1D3K, TBC1D3, TBC1D3L, TBC1D13, EVI5L, TBC1D17, TBC1D16	476	50	10057	5.91588	1.0393023625343556E-4	1.0393561906681973E-4	1.0393561906681973E-4
INTERPRO	IPR000195:Rab-GTPase-TBC domain	14	1.46444	1.449836874325578E-6	TBC1D9B, TBC1D3B, TBC1D3E, TBC1D3F, TBC1D3I, TBC1D3G, TBC1D3H, TBC1D3K, TBC1D3, TBC1D3L, TBC1D13, EVI5L, TBC1D17, TBC1D16	857	57	18559	5.31896	0.0020118	0.00201382	0.00201382
GOTERM_MF_DIRECT	GO:0005096~GTPase activator activity	33	3.45188	2.9320852404885543E-6	TBC1D9B, RGS19, RGS14, GDI1, TBC1D3B, NPRL2, TBC1D3E, TBC1D3F, SIPA1L2, TBC1D3I, TBC1D3G, TBC1D3H, TBC1D13, EVI5L, TBC1D17, GIT1, TBC1D16, TSC2, ARHGAP27, ARAP1, RANGAP1, ADAP1, GMIP, ACAP3, TBC1D3K, TBC1D3, TBC1D3L, RGS10, RIN3, PGAM5, ARHGEF1, PLXNB1, SIPA1	794	279	16881	2.51471	0.00283131	0.00283533	0.0028236
UP_SEQ_FEATURE	domain:Rab-GAP TBC	9	0.941423	9.778442178883648E-4	TBC1D9B, TBC1D3, TBC1D3B, TBC1D13, TBC1D3F, EVI5L, TBC1D17, TBC1D16, TBC1D3H	871	48	20063	4.31896	0.896455	0.368144	0.368144
GOTERM_BP_DIRECT	GO:0043547~positive regulation of GTPase activity	42	4.39331	0.00317019	CAMK2B, SPTBN5, RGS19, RGS14, GDI1, TBC1D3B, NPRL2, TBC1D3E, PDGFA, TBC1D3F, SIPA1L2, TBC1D3I, TBC1D3G, ICAM1, CCL2, SBF1, TBC1D17, HRAS, RALGDS, GIT1, EIF2B4, PLEKHG5, TSC2, ARHGAP27, ARAP1, RANGAP1, ADAP1, GMIP, ACAP3, TBC1D3K, TBC1D3, RGS10, RIN3, LAMTOR2, CALM3, PGAM5, ARHGEF1, PLXNB1, ARHGEF2, AGRN, RGL2, SIPA1	781	565	16792	1.59828	0.999921	0.776534	0.776012
GOTERM_BP_DIRECT	GO:0031338~regulation of vesicle fusion	8	0.83682	0.00339326	TBC1D9B, TBC1D3, TBC1D3B, TBC1D13, EVI5L, TBC1D3G, TBC1D16, TBC1D3H	781	43	16792	4.00012	0.999959	0.776534	0.776012
GOTERM_MF_DIRECT	GO:0017137~Rab GTPase binding	14	1.46444	0.0104144	TBC1D9B, GDI1, TBC1D3B, BICD2, TBC1D3G, TBC1D3H, TBC1D3, MICAL1, TBC1D13, RIN3, EVI5L, GAS8, TBC1D16, RAB11FIP5	794	134	16881	2.22127	0.99996	0.643619	0.640957
GOTERM_BP_DIRECT	GO:0090630~activation of GTPase activity	9	0.941423	0.0299805	TBC1D9B, TBC1D3, TBC1D3B, TBC1D13, SCRIB, EVI5L, TBC1D3G, TBC1D16, TBC1D3H	781	79	16792	2.44944	1	1	0.999664
GOTERM_CC_DIRECT	GO:0012505~endomembrane system	11	1.15063	0.0361821	NRBP2, SLC9A3R1, TBC1D9B, CDAN1, TBC1D3, TBC1D3B, TBC1D13, PIP5K1C, EVI5L, TBC1D3G, TBC1D3H	835	114	18224	2.10594	1	0.590975	0.582532
GOTERM_BP_DIRECT	GO:1902017~regulation of cilium assembly	5	0.523013	0.0910965	TBC1D9B, TBC1D3, TBC1D13, TBC1D17, TBC1D16	781	37	16792	2.90549	1	1	0.999664
GOTERM_BP_DIRECT	GO:0006886~intracellular protein transport	16	1.67364	0.136871	IPO13, BCAP31, TBC1D9B, TBC1D3B, AP1B1, AP2A2, TBC1D3G, TBC1D3H, TBC1D3, AP1G2, TBC1D13, EVI5L, ARHGEF2, STX1A, TBC1D16, AP1M1	781	236	16792	1.45767	1	1	0.999664
Annotation Cluster 2	Enrichment Score: 3.282817377609091
Category	Term	Count	%	PValue	Genes	List Total	Pop Hits	Pop Total	Fold Enrichment	Bonferroni	Benjamini	FDR
GOTERM_CC_DIRECT	GO:0043202~lysosomal lumen	14	1.46444	1.227603258899532E-4	ARSA, IDUA, GAA, SGSH, GALNS, CTSL, MAN2B2, SMPD1, NAAA, ATP13A2, CSPG4, PPT2, AGRN, CTSD	835	85	18224	3.59473	0.0583826	0.0200509	0.0197644
KEGG_PATHWAY	hsa04142:Lysosome	18	1.88285	1.3755333023683254E-4	ARSA, IDUA, GAA, CTSZ, AP1B1, CTNS, TCIRG1, NAGPA, MCOLN1, SGSH, GALNS, AP1G2, CTSL, SMPD1, PPT2, CTSD, CTSB, AP1M1	355	121	6879	2.8826	0.0348688	0.0177444	0.0162313
UP_KEYWORDS	Lysosome	25	2.61506	5.4612543600921E-4	IDUA, SPPL2B, CTSZ, TNFAIP3, SGSH, CTSL, SMPD1, SIAE, CTSD, CTSB, CHID1, ARSA, GAA, CTNS, MCOLN1, GALNS, CLCN7, NAAA, TMBIM1, PLEKHM1, LAMTOR2, ATP13A2, PPT2, SQSTM1, ITM2C	898	263	20581	2.17858	0.201099	0.0204052	0.0195612
GOTERM_CC_DIRECT	GO:0005764~lysosome	20	2.09205	0.0080151	CHID1, ARSA, TMEM150A, SRC, GAA, VPS4A, CTSZ, TSC2, TNFAIP3, CTNS, SGSH, CTSL, SMPD1, ATP13A2, CAPN1, PPT2, SIAE, CTSD, CTSB, ITM2C	835	226	18224	1.93143	0.980614	0.302108	0.297792
Annotation Cluster 3	Enrichment Score: 2.805495443865575
Category	Term	Count	%	PValue	Genes	List Total	Pop Hits	Pop Total	Fold Enrichment	Bonferroni	Benjamini	FDR
UP_SEQ_FEATURE	domain:Rab-GAP TBC	9	0.941423	9.778442178883648E-4	TBC1D9B, TBC1D3, TBC1D3B, TBC1D13, TBC1D3F, EVI5L, TBC1D17, TBC1D16, TBC1D3H	871	48	20063	4.31896	0.896455	0.368144	0.368144
UP_SEQ_FEATURE	chain:TBC1 domain family member 3	4	0.41841	0.00147275	TBC1D3, TBC1D3B, TBC1D3F, TBC1D3H	871	6	20063	15.3563	0.967168	0.368144	0.368144
UP_SEQ_FEATURE	chain:TBC1 domain family member 3-like protein LOC729837	4	0.41841	0.00147275	TBC1D3, TBC1D3B, TBC1D3F, TBC1D3H	871	6	20063	15.3563	0.967168	0.368144	0.368144
UP_SEQ_FEATURE	chain:TBC1 domain family member 3B/I	4	0.41841	0.00147275	TBC1D3, TBC1D3B, TBC1D3F, TBC1D3H	871	6	20063	15.3563	0.967168	0.368144	0.368144
UP_SEQ_FEATURE	chain:TBC1 domain family member 3C/3D	4	0.41841	0.00147275	TBC1D3, TBC1D3B, TBC1D3F, TBC1D3H	871	6	20063	15.3563	0.967168	0.368144	0.368144
UP_SEQ_FEATURE	chain:TBC1 domain family member 3G	4	0.41841	0.00147275	TBC1D3, TBC1D3B, TBC1D3F, TBC1D3H	871	6	20063	15.3563	0.967168	0.368144	0.368144
GOTERM_BP_DIRECT	GO:0031338~regulation of vesicle fusion	8	0.83682	0.00339326	TBC1D9B, TBC1D3, TBC1D3B, TBC1D13, EVI5L, TBC1D3G, TBC1D16, TBC1D3H	781	43	16792	4.00012	0.999959	0.776534	0.776012
Annotation Cluster 4	Enrichment Score: 2.2032842813269586
Category	Term	Count	%	PValue	Genes	List Total	Pop Hits	Pop Total	Fold Enrichment	Bonferroni	Benjamini	FDR
UP_KEYWORDS	Kinase	56	5.85774	6.930832525709442E-5	PANK4, GSK3A, PRKCSH, PIK3CD, RPS6KA4, STK11, FASTK, AKT1, IKBKG, MAP3K6, IKBKE, EPHB4, GIT1, RPS6KL1, MAP2K2, SPHK1, MINK1, PRKCD, DYRK1B, TYK2, DGKZ, MAPK8IP3, MAPK8IP1, DGKQ, ULK3, FAM20C, PRKD2, AURKAIP1, OBSL1, CSNK1G2, CAMK2B, SRC, PKN3, AK1, WNK4, PKMYT1, GRK2, PHKG2, CKB, PIP5K1C, CHKB, DMPK, LIMK1, MAPK12, UCKL1, BCKDK, PINK1, UCK1, STK25, TAOK2, CDK2AP2, ADCK5, CALM3, CAMK1, MAP3K11, GA…	898	735	20581	1.74619	0.0280848	0.00406939	0.00390107
GOTERM_MF_DIRECT	GO:0004672~protein kinase activity	34	3.55649	1.8792256265525115E-4	CAMK2B, PKN3, SRC, NPRL2, WNK4, PKMYT1, PPP1R9B, NRBP2, STK11, GRK2, FASTK, PHKG2, CCL2, AKT1, MAP3K6, IKBKE, RPS6KL1, MAP2K2, DMPK, PRKCD, LIMK1, MINK1, DYRK1B, TYK2, MAPK12, PINK1, STK25, TAOK2, ULK3, PRKD2, TRIB3, CAMK1, MAP3K11, CSNK1G2	794	359	16881	2.01355	0.16618	0.0605737	0.0603231
GOTERM_BP_DIRECT	GO:0006468~protein phosphorylation	37	3.87029	0.00135565	CAMK2B, GSK3A, CTBP1, PKN3, NPRL2, WNK4, PIK3CD, PKMYT1, RPS6KA4, NRBP2, STK11, IRAK2, FASTK, PHKG2, CCL2, AKT1, MAP3K6, IKBKE, RPS6KL1, DMPK, PRKCD, LIMK1, MINK1, DYRK1B, TYK2, RUNX3, BCKDK, PINK1, STK25, FAM20C, ADCK5, PRKD2, TRIB3, CAMK1, SQSTM1, MAP3K11, CSNK1G2	781	456	16792	1.74457	0.982329	0.504134	0.503795
GOTERM_MF_DIRECT	GO:0004674~protein serine/threonine kinase activity	32	3.34728	0.00175374	CAMK2B, GSK3A, PKN3, WNK4, PKMYT1, RPS6KA4, NRBP2, STK11, IRAK2, FASTK, PHKG2, AKT1, MAP3K6, RPS6KL1, MAP2K2, DMPK, PRKCD, LIMK1, MINK1, DYRK1B, MAPK12, BCKDK, PINK1, TAOK2, ULK3, FAM20C, ADCK5, PRKD2, CAMK1, SQSTM1, MAP3K11, CSNK1G2	794	376	16881	1.80942	0.816833	0.276278	0.275135
UP_KEYWORDS	Serine/threonine-protein kinase	31	3.24268	0.00221292	CAMK2B, GSK3A, PKN3, WNK4, PKMYT1, RPS6KA4, STK11, GRK2, FASTK, PHKG2, AKT1, MAP3K6, IKBKE, RPS6KL1, MAP2K2, DMPK, PRKCD, LIMK1, MINK1, DYRK1B, MAPK12, PINK1, STK25, TAOK2, ULK3, FAM20C, ADCK5, PRKD2, CAMK1, MAP3K11, CSNK1G2	898	393	20581	1.80784	0.597684	0.0533643	0.051157
INTERPRO	IPR011009:Protein kinase-like domain	39	4.0795	0.00496235	CAMK2B, GSK3A, PKN3, SRC, WNK4, PIK3CD, PKMYT1, CHKB-CPT1B, RPS6KA4, NRBP2, STK11, GRK2, IRAK2, PHKG2, AKT1, MAP3K6, IKBKE, EPHB4, RPS6KL1, CHKB, MAP2K2, DMPK, PRKCD, LIMK1, MINK1, DYRK1B, TYK2, MAPK12, PINK1, WDR81, STK25, TAOK2, ULK3, ADCK5, PRKD2, TRIB3, CAMK1, MAP3K11, CSNK1G2	857	531	18559	1.59054	0.999002	0.942245	0.942245
SMART	SM00220:S_TKc	29	3.03347	0.00626003	CAMK2B, GSK3A, PKN3, WNK4, PKMYT1, RPS6KA4, NRBP2, STK11, GRK2, PHKG2, AKT1, MAP3K6, IKBKE, RPS6KL1, MAP2K2, DMPK, PRKCD, MINK1, DYRK1B, MAPK12, PINK1, STK25, TAOK2, ULK3, PRKD2, TRIB3, CAMK1, MAP3K11, CSNK1G2	476	359	10057	1.70673	0.843157	0.406311	0.406311
UP_SEQ_FEATURE	domain:Protein kinase	33	3.45188	0.0103387	CAMK2B, GSK3A, PKN3, SRC, WNK4, PKMYT1, NRBP2, STK11, GRK2, IRAK2, PHKG2, AKT1, MAP3K6, IKBKE, EPHB4, RPS6KL1, MAP2K2, DMPK, PRKCD, LIMK1, MINK1, DYRK1B, MAPK12, PINK1, STK25, TAOK2, ULK3, ADCK5, PRKD2, TRIB3, CAMK1, MAP3K11, CSNK1G2	871	478	20063	1.59024	1	1	1
UP_KEYWORDS	Nucleotide-binding	99	10.3556	0.0108124	CARS, PANK4, TOR2A, NADSYN1, RPS6KA4, STK11, TUBB3, DHX58, AKT1, MAP3K6, EPHB4, MAP2K2, PRKCD, DYRK1B, TAP1, DGKZ, RAB36, DGKQ, ULK3, PRKD2, CSNK1G2, RABL6, SLC27A4, AARS2, ABCB6, AK1, WNK4, ABCB8, PKMYT1, HELZ2, RHOT2, GRK2, RRAS, IRAK2, DHX37, PIP5K1C, KIF3C, TOR1A, CHKB, DMPK, RABL2A, RABL2B, UCKL1, EHD2, UCK1, STK25, MAP3K11, GALK1, GSK3A, DDX49, SRXN1, DIRAS1, PIK3CD, CHTF18, ABCC10, OPLAH, …	898	1788	20581	1.26899	0.988531	0.177756	0.170403
UP_SEQ_FEATURE	binding site:ATP	37	3.87029	0.0117575	CARS, CAMK2B, GSK3A, PKN3, SRC, WNK4, PKMYT1, RPS6KA4, STK11, GRK2, PHKG2, AKT1, CKB, MAP3K6, IKBKE, EPHB4, RPS6KL1, CHKB, MAP2K2, DMPK, PRKCD, LIMK1, MINK1, DYRK1B, TYK2, CPT1B, MAPK12, EHD2, PINK1, UCK1, STK25, TAOK2, ULK3, PRKD2, CAMK1, MAP3K11, CSNK1G2	871	558	20063	1.52737	1	1	1
INTERPRO	IPR000719:Protein kinase, catalytic domain	34	3.55649	0.0174901	CAMK2B, GSK3A, PKN3, SRC, WNK4, PKMYT1, RPS6KA4, NRBP2, STK11, GRK2, IRAK2, PHKG2, AKT1, MAP3K6, IKBKE, EPHB4, RPS6KL1, MAP2K2, DMPK, PRKCD, LIMK1, MINK1, DYRK1B, TYK2, MAPK12, PINK1, STK25, TAOK2, ULK3, PRKD2, TRIB3, CAMK1, MAP3K11, CSNK1G2	857	487	18559	1.5119	1	1	1
INTERPRO	IPR017441:Protein kinase, ATP binding site	28	2.92887	0.0178655	CAMK2B, GSK3A, PKN3, SRC, PKMYT1, RPS6KA4, STK11, GRK2, PHKG2, AKT1, MAP3K6, IKBKE, EPHB4, MAP2K2, DMPK, PRKCD, LIMK1, MINK1, DYRK1B, TYK2, MAPK12, STK25, TAOK2, ULK3, PRKD2, CAMK1, MAP3K11, CSNK1G2	857	381	18559	1.5915	1	1	1
UP_SEQ_FEATURE	nucleotide phosphate-binding region:ATP	58	6.06695	0.0188913	TOR2A, GSK3A, DDX49, SRXN1, NADSYN1, CHTF18, KIF17, RPS6KA4, STK11, DHX58, AKT1, MAP3K6, IKBKE, EPHB4, RPS6KL1, MAP2K2, MINK1, PRKCD, DYRK1B, TAP1, DDX51, TYK2, CPT1B, KIFC2, ULK3, PRKD2, CSNK1G2, CAMK2B, ABCB6, SRC, PKN3, VPS4A, AK1, WNK4, ABCB8, PKMYT1, RECQL4, HELZ2, GRK2, PHKG2, DHX37, CKB, KIF3C, TOR1A, CHKB, DMPK, LIMK1, MAPK12, UCKL1, CLCN7, EHD2, PINK1, UCK1, STK25, TAOK2, CAMK1, MAP3K11,…	871	994	20063	1.34406	1	1	1
UP_KEYWORDS	ATP-binding	77	8.05439	0.0243834	PANK4, CARS, TOR2A, GSK3A, DDX49, SRXN1, PIK3CD, NADSYN1, CHTF18, ABCC10, OPLAH, KIF17, RPS6KA4, STK11, ACTR1B, FASTK, DHX58, AKT1, MAP3K6, IKBKE, EPHB4, RPS6KL1, MAP2K2, SPHK1, MINK1, PRKCD, DYRK1B, TAP1, DDX51, TYK2, DGKZ, KIFC2, DGKQ, ULK3, FAM20C, PRKD2, CSNK1G2, CAMK2B, AARS2, ABCB6, SRC, PKN3, VPS4A, AK1, WNK4, ABCB8, PKMYT1, PTPA, RECQL4, HELZ2, GRK2, IRAK2, PHKG2, DHX37, CKB, KIF3C, PIP5K…	898	1391	20581	1.26868	0.999961	0.301622	0.289146
UP_SEQ_FEATURE	active site:Proton acceptor	41	4.2887	0.0271889	CAMK2B, GCDH, GSK3A, PKN3, SRC, WNK4, PKMYT1, RPS6KA4, SMPD2, STK11, GRK2, PHKG2, AKT1, MAP3K6, SULT1A4, IKBKE, EPHB4, SULT1A3, ACAD8, G6PD, RPS6KL1, CHKB, MAP2K2, DMPK, PRKCD, MINK1, DYRK1B, TYK2, LSS, CPT1B, MAPK12, PINK1, STK25, TAOK2, ULK3, PRKD2, CAMK1, PHPT1, CRAT, MAP3K11, CSNK1G2	871	672	20063	1.40538	1	1	1
INTERPRO	IPR008271:Serine/threonine-protein kinase, active site	23	2.40586	0.0322794	CAMK2B, GSK3A, MAP2K2, DMPK, PKN3, PRKCD, MINK1, WNK4, DYRK1B, PKMYT1, RPS6KA4, STK11, PINK1, GRK2, TAOK2, PHKG2, ULK3, AKT1, PRKD2, CAMK1, MAP3K6, MAP3K11, CSNK1G2	857	312	18559	1.59642	1	1	1
GOTERM_MF_DIRECT	GO:0005524~ATP binding	82	8.57741	0.0990548	PANK4, CARS, TOR2A, GSK3A, DDX49, SRXN1, PIK3CD, NADSYN1, CHTF18, ABCC10, OPLAH, KIF17, RPS6KA4, NRBP2, STK11, ACTR1B, FASTK, DHX58, AKT1, MAP3K6, IKBKE, EPHB4, RPS6KL1, MAP2K2, SPHK1, MINK1, PRKCD, DYRK1B, TAP1, DDX51, TYK2, DGKZ, RUNX3, KIFC2, DGKQ, ULK3, FAM20C, PRKD2, TRIB3, CSNK1G2, CAMK2B, AARS2, ABCB6, SRC, PKN3, VPS4A, AK1, TWF2, WNK4, ABCB8, PKMYT1, PTPA, RECQL4, HELZ2, GRK2, IRAK2, PHKG…	794	1495	16881	1.16614	1	1	0.996894
Annotation Cluster 5	Enrichment Score: 2.00741865613369
Category	Term	Count	%	PValue	Genes	List Total	Pop Hits	Pop Total	Fold Enrichment	Bonferroni	Benjamini	FDR
SMART	SM00233:PH	23	2.40586	0.00688662	SPTBN5, PLEKHH3, OSBPL5, PLEKHG5, ARAP1, ARHGAP27, ADAP1, ACAP3, DOK3, GRK2, PLEKHM1, PLEKHM2, AKT1, PRKD2, PLEKHO1, ARHGEF1, PLEKHN1, ARHGEF2, SBF1, PLCD3, PLCD1, PLEKHJ1, FERMT3	476	264	10057	1.84071	0.869787	0.406311	0.406311
INTERPRO	IPR001849:Pleckstrin homology domain	23	2.40586	0.00747309	SPTBN5, PLEKHH3, OSBPL5, PLEKHG5, ARAP1, ARHGAP27, ADAP1, ACAP3, DOK3, GRK2, PLEKHM1, PLEKHM2, AKT1, PRKD2, PLEKHO1, ARHGEF1, PLEKHN1, ARHGEF2, SBF1, PLCD3, PLCD1, PLEKHJ1, FERMT3	857	271	18559	1.83794	0.99997	0.942245	0.942245
INTERPRO	IPR011993:Pleckstrin homology-like domain	32	3.34728	0.00870675	SPTBN5, NUMBL, PLEKHH3, MTMR4, SPRED3, GRK2, AKT1, HOMER3, PLEKHN1, SBF1, SH2D5, TNS2, PLEKHJ1, OSBPL5, PLEKHG5, TYK2, ARHGAP27, ARAP1, ADAP1, MAPK8IP1, ACAP3, PLCB3, DOK3, PLEKHM1, PLEKHM2, PRKD2, PLEKHO1, ARHGEF1, ARHGEF2, PLCD3, PLCD1, FERMT3	857	427	18559	1.62292	0.999995	0.942245	0.942245
UP_SEQ_FEATURE	domain:PH	19	1.98745	0.0208431	SPTBN5, PLEKHH3, OSBPL5, PLEKHG5, ARHGAP27, ACAP3, DOK3, GRK2, PLEKHM2, AKT1, PRKD2, PLEKHO1, ARHGEF1, ARHGEF2, SBF1, PLCD3, PLCD1, PLEKHJ1, FERMT3	871	245	20063	1.78634	1	1	1
Annotation Cluster 6	Enrichment Score: 1.891540567098833
Category	Term	Count	%	PValue	Genes	List Total	Pop Hits	Pop Total	Fold Enrichment	Bonferroni	Benjamini	FDR
INTERPRO	IPR002909:Cell surface receptor IPT/TIG	8	0.83682	4.3095479946274584E-4	PLXNA1, NFATC2, PLXNB2, PLXNB1, CAMTA2, RELB, PLXNA3, NFKB2	857	31	18559	5.58859	0.450488	0.299298	0.299298
SMART	SM00429:IPT	7	0.732218	0.00136275	PLXNA1, NFATC2, PLXNB2, PLXNB1, RELB, PLXNA3, NFKB2	476	27	10057	5.47767	0.331209	0.201005	0.201005
UP_SEQ_FEATURE	domain:RHD	3	0.313808	0.0552199	NFATC2, RELB, NFKB2	871	9	20063	7.67815	1	1	1
INTERPRO	IPR011539:Rel homology domain	3	0.313808	0.0747875	NFATC2, RELB, NFKB2	857	10	18559	6.49673	1	1	1
INTERPRO	IPR008967:p53-like transcription factor, DNA-binding	5	0.523013	0.143723	NFATC2, STAT6, RUNX3, RELB, NFKB2	857	44	18559	2.46088	1	1	1
Annotation Cluster 7	Enrichment Score: 1.849690752018721
Category	Term	Count	%	PValue	Genes	List Total	Pop Hits	Pop Total	Fold Enrichment	Bonferroni	Benjamini	FDR
UP_KEYWORDS	Metal-binding	195	20.3975	0.00115503	ZNF296, CAPN15, RPS6KA4, ALKBH4, ZMIZ1, ZMIZ2, ANPEP, FTH1, DHX58, ZNF600, TNS2, ARSA, PRKCD, P3H1, ZFYVE21, MYL5, RNF123, ZFYVE19, PRKD2, RBCK1, BEX3, CASZ1, ZNF324B, AARS2, MTMR4, ANAPC11, HELZ2, CYP27B1, RHOT2, RNF213, TERT, S100A16, MICAL1, HMOX1, ZBTB7B, ZBTB7A, ZBTB7C, DMPK, PMM1, TREX1, TREX2, ZNF34, MEX3D, NR2F6, COL1A1, EHD2, TRIP6, CALM3, FKBP10, COL18A1, LPCAT1, ZNF48, LIMD2, TRIM8, GL…	898	3640	20581	1.22779	0.378111	0.0395599	0.0379236
UP_KEYWORDS	Zinc	128	13.3891	0.00568764	CARS, ZNF296, PHRF1, CAPN15, ZMIZ1, ANPEP, ZMIZ2, DHX58, ZNF205, ZNF688, ZNF446, ZNF600, ZNF324, TNS2, SLC39A3, ZNF563, OSR2, PRKCD, ZFYVE21, DGKZ, RNF123, MOB3C, ACAP3, ADAM15, ZFP41, DGKQ, ZFYVE19, ZNF319, ZNF316, PRKD2, RBCK1, MZF1, SQSTM1, CASZ1, ZNF324B, AARS2, KMT2B, MAZ, MTMR4, GLIS1, ANAPC11, HELZ2, RAI1, RNF213, MICAL1, TMEM129, E4F1, ZBTB7B, ZBTB7A, ZBTB7C, ESRRA, ZNF34, ADAP1, MEX3D, N…	898	2348	20581	1.2494	0.904085	0.111315	0.106711
UP_KEYWORDS	Zinc-finger	93	9.72803	0.0477843	ZNF771, ZNF296, ZC3H3, TNFAIP3, FHL3, PHRF1, ZNF48, CAPN15, TRIM8, GLI4, ZMIZ1, ZC3H7B, ZMIZ2, TRIM3, ZNF646, ZNF205, ZNF600, IKBKG, ZNF688, ZNF446, ZNF324, UNKL, TRIM65, GIT1, TNS2, ZNF563, OSR2, PRKCD, ZFYVE21, TRAF2, ARAP1, GMIP, DGKZ, TRAF7, RNF123, ACAP3, ZFP41, ZFYVE19, DGKQ, ZNF319, RNF207, DNLZ, ZNF316, PRKD2, ZNF358, ARHGEF2, RBCK1, MZF1, SQSTM1, RNF166, ZNF324B, CASZ1, ZBTB47, MGRN1, KM…	898	1781	20581	1.19677	1	0.501474	0.480731
GOTERM_MF_DIRECT	GO:0046872~metal ion binding	109	11.4017	0.127182	CARS, ZNF296, STEAP3, GALNT18, ALKBH4, ZNF205, NUDT17, ZNF688, ZNF446, ZNF600, ZNF324, TNS2, ZNF563, OSR2, COL27A1, MAP2K2, PRKCD, ZFYVE21, DGKZ, MOB3C, ACAP3, ADAM15, ZFP41, DGKQ, ZFYVE19, ZNF319, ZNF316, PRKD2, MZF1, BEX3, CASZ1, ZNF324B, MAZ, PKMYT1, MTMR4, GLIS1, HELZ2, TERT, AMDHD2, TMEM129, HMOX1, E4F1, CYC1, ZBTB7B, ZBTB7A, ZBTB7C, DMPK, PMM1, TREX1, ZNF34, ADAP1, COL1A1, STK25, MOB2, PLEK…	794	2069	16881	1.12007	1	1	0.996894
Annotation Cluster 8	Enrichment Score: 1.8187864474247064
Category	Term	Count	%	PValue	Genes	List Total	Pop Hits	Pop Total	Fold Enrichment	Bonferroni	Benjamini	FDR
KEGG_PATHWAY	hsa04070:Phosphatidylinositol signaling system	14	1.46444	0.00143497	INPPL1, PIK3CD, ITPR3, MTMR4, DGKZ, PLCB3, INPP5A, DGKQ, INPP5J, INPP5K, CALM3, PIP5K1C, PLCD3, PLCD1	355	98	6879	2.76821	0.309603	0.0617038	0.0564422
GOTERM_MF_DIRECT	GO:0052659~inositol-1,3,4,5-tetrakisphosphate 5-phosphatase activity	4	0.41841	0.00701112	INPP5A, INPP5J, INPPL1, INPP5K	794	9	16881	9.4492	0.99889	0.524025	0.521858
INTERPRO	IPR005135:Endonuclease/exonuclease/phosphatase	6	0.627615	0.00837496	SMPD2, INPP5A, INPP5J, INPPL1, INPP5K, DNASE1L1	857	28	18559	4.64052	0.999992	0.942245	0.942245
INTERPRO	IPR000300:Inositol polyphosphate-related phosphatase	4	0.41841	0.00919594	INPP5A, INPP5J, INPPL1, INPP5K	857	10	18559	8.66231	0.999997	0.942245	0.942245
SMART	SM00128:IPPc	4	0.41841	0.00979633	INPP5A, INPP5J, INPPL1, INPP5K	476	10	10057	8.45126	0.945205	0.481653	0.481653
KEGG_PATHWAY	hsa00562:Inositol phosphate metabolism	10	1.04603	0.0101024	PLCB3, INPP5A, INPP5J, INPPL1, INPP5K, PIK3CD, PIP5K1C, PLCD3, MTMR4, PLCD1	355	71	6879	2.72922	0.927173	0.144801	0.132453
GOTERM_MF_DIRECT	GO:0034485~phosphatidylinositol-3,4,5-trisphosphate 5-phosphatase activity	3	0.313808	0.0124127	INPP5J, INPPL1, INPP5K	794	4	16881	15.9455	0.999994	0.701098	0.698198
GOTERM_MF_DIRECT	GO:0004445~inositol-polyphosphate 5-phosphatase activity	3	0.313808	0.0200466	INPP5A, INPP5J, INPP5K	794	5	16881	12.7564	1	0.807713	0.804371
GOTERM_BP_DIRECT	GO:0043647~inositol phosphate metabolic process	7	0.732218	0.0208936	PLCB3, INPP5A, INPP5J, INPPL1, CALM3, PLCD3, PLCD1	781	47	16792	3.20222	1	1	0.999664
GOTERM_MF_DIRECT	GO:0052658~inositol-1,4,5-trisphosphate 5-phosphatase activity	3	0.313808	0.0291418	INPP5A, INPP5J, INPP5K	794	6	16881	10.6304	1	1	0.996894
GOTERM_BP_DIRECT	GO:0046856~phosphatidylinositol dephosphorylation	4	0.41841	0.0980635	INPP5A, INPP5J, INPPL1, INPP5K	781	24	16792	3.58344	1	1	0.999664
GOTERM_BP_DIRECT	GO:0006661~phosphatidylinositol biosynthetic process	6	0.627615	0.131196	INPP5J, INPPL1, INPP5K, PIK3CD, PIP5K1C, MTMR4	781	58	16792	2.2242	1	1	0.999664
Annotation Cluster 9	Enrichment Score: 1.7115978739725795
Category	Term	Count	%	PValue	Genes	List Total	Pop Hits	Pop Total	Fold Enrichment	Bonferroni	Benjamini	FDR
KEGG_PATHWAY	hsa05160:Hepatitis C	16	1.67364	0.00330589	BAD, PIK3CD, TRAF2, TYK2, TICAM1, MAPK12, NFKBIA, SOCS3, MAVS, CLDN15, CLDN23, IRF7, AKT1, IKBKG, HRAS, IKBKE	355	133	6879	2.33112	0.574432	0.0710766	0.0650158
KEGG_PATHWAY	hsa05161:Hepatitis B	16	1.67364	0.00741295	MAP2K2, SRC, BAD, NFATC2, PIK3CD, TICAM1, NFKBIA, MAVS, IRF7, AKT1, STAT6, FADD, IKBKG, HRAS, IKBKE, MYD88	355	145	6879	2.1382	0.853344	0.127503	0.11663
KEGG_PATHWAY	hsa05164:Influenza A	17	1.77824	0.0169575	MAP2K2, PIK3CD, TYK2, TICAM1, PML, MAPK12, ICAM1, NFKBIA, SOCS3, MAVS, IRF7, CCL2, AKT1, IKBKE, MYD88, HSPA1B, HSPA1A	355	174	6879	1.8932	0.987876	0.182294	0.166749
KEGG_PATHWAY	hsa04620:Toll-like receptor signaling pathway	11	1.15063	0.0454768	NFKBIA, MAP2K2, IRF7, PIK3CD, AKT1, FADD, IKBKG, TICAM1, IKBKE, MYD88, MAPK12	355	106	6879	2.01087	0.999994	0.279646	0.255801
KEGG_PATHWAY	hsa05162:Measles	11	1.15063	0.146413	NFKBIA, MAVS, IRF7, TNFAIP3, PIK3CD, AKT1, TYK2, IKBKE, MYD88, HSPA1B, HSPA1A	355	133	6879	1.60265	1	0.590226	0.539897
Annotation Cluster 10	Enrichment Score: 1.6891478132531155
Category	Term	Count	%	PValue	Genes	List Total	Pop Hits	Pop Total	Fold Enrichment	Bonferroni	Benjamini	FDR
INTERPRO	IPR002909:Cell surface receptor IPT/TIG	8	0.83682	4.3095479946274584E-4	PLXNA1, NFATC2, PLXNB2, PLXNB1, CAMTA2, RELB, PLXNA3, NFKB2	857	31	18559	5.58859	0.450488	0.299298	0.299298
SMART	SM00429:IPT	7	0.732218	0.00136275	PLXNA1, NFATC2, PLXNB2, PLXNB1, RELB, PLXNA3, NFKB2	476	27	10057	5.47767	0.331209	0.201005	0.201005
UP_SEQ_FEATURE	domain:Sema	7	0.732218	0.00189727	SEMA6C, SEMA4B, SEMA4C, PLXNA1, PLXNB2, PLXNB1, PLXNA3	871	31	20063	5.20133	0.987748	0.399979	0.399979
KEGG_PATHWAY	hsa04360:Axon guidance	16	1.67364	0.00210198	SEMA6C, SEMA4B, LIMK1, SEMA4C, NFATC2, L1CAM, RHOD, NTN1, GNAI2, EFNA1, PLXNB2, PLXNA1, PLXNB1, HRAS, EPHB4, PLXNA3	355	127	6879	2.44126	0.418929	0.0710766	0.0650158
INTERPRO	IPR001627:Semaphorin/CD100 antigen	7	0.732218	0.00258753	SEMA6C, SEMA4B, SEMA4C, PLXNA1, PLXNB2, PLXNB1, PLXNA3	857	31	18559	4.89001	0.972642	0.718815	0.718815
SMART	SM00630:Sema	7	0.732218	0.00288833	SEMA6C, SEMA4B, SEMA4C, PLXNA1, PLXNB2, PLXNB1, PLXNA3	476	31	10057	4.77087	0.573989	0.284019	0.284019
INTERPRO	IPR002165:Plexin	6	0.627615	0.00604757	SEMA4B, SEMA4C, PLXNA1, PLXNB2, PLXNB1, PLXNA3	857	26	18559	4.99749	0.999781	0.942245	0.942245
INTERPRO	IPR013548:Plexin, cytoplasmic RasGAP domain	4	0.41841	0.00666361	PLXNA1, PLXNB2, PLXNB1, PLXNA3	857	9	18559	9.62479	0.999907	0.942245	0.942245
UP_SEQ_FEATURE	domain:IPT/TIG 1	4	0.41841	0.0103238	PLXNA1, PLXNB2, PLXNB1, PLXNA3	871	11	20063	8.37616	1	1	1
GOTERM_CC_DIRECT	GO:0002116~semaphorin receptor complex	4	0.41841	0.0119578	PLXNA1, PLXNB2, PLXNB1, PLXNA3	835	11	18224	7.93642	0.997246	0.355155	0.350082
INTERPRO	IPR016201:Plexin-like fold	7	0.732218	0.01496	SEMA6C, SEMA4B, SEMA4C, PLXNA1, PLXNB2, PLXNB1, PLXNA3	857	44	18559	3.44524	1	1	1
GOTERM_BP_DIRECT	GO:1902287~semaphorin-plexin signaling pathway involved in axon guidance	4	0.41841	0.016035	PLXNA1, PLXNB2, PLXNB1, PLXNA3	781	12	16792	7.16688	1	1	0.999664
GOTERM_MF_DIRECT	GO:0017154~semaphorin receptor activity	4	0.41841	0.0165265	PLXNA1, PLXNB2, PLXNB1, PLXNA3	794	12	16881	7.0869	1	0.799055	0.79575
UP_SEQ_FEATURE	domain:IPT/TIG 2	4	0.41841	0.0167748	PLXNA1, PLXNB2, PLXNB1, PLXNA3	871	13	20063	7.08752	1	1	1
UP_SEQ_FEATURE	domain:IPT/TIG 3	4	0.41841	0.0167748	PLXNA1, PLXNB2, PLXNB1, PLXNA3	871	13	20063	7.08752	1	1	1
GOTERM_BP_DIRECT	GO:0071526~semaphorin-plexin signaling pathway	6	0.627615	0.0172053	SEMA6C, SEMA4B, SEMA4C, PLXNB2, PLXNB1, PLXNA3	781	33	16792	3.90921	1	1	0.999664
INTERPRO	IPR014756:Immunoglobulin E-set	11	1.15063	0.0259301	ARRDC2, TRIM3, PLXNA1, NFATC2, PLXNB2, PLXNB1, CAMTA2, FLNC, RELB, PLXNA3, NFKB2	857	107	18559	2.22629	1	1	1
SMART	SM00423:PSI	6	0.627615	0.0465065	SEMA4B, SEMA4C, PLXNA1, PLXNB2, PLXNB1, PLXNA3	476	42	10057	3.01831	0.999999	1	1
GOTERM_BP_DIRECT	GO:0050919~negative chemotaxis	5	0.523013	0.071174	SEMA6C, SEMA4B, SEMA4C, PDGFA, PLXNA3	781	34	16792	3.16186	1	1	0.999664
GOTERM_MF_DIRECT	GO:0030215~semaphorin receptor binding	4	0.41841	0.091069	SEMA6C, SEMA4B, SEMA4C, PLXNB1	794	23	16881	3.69751	1	1	0.996894
GOTERM_BP_DIRECT	GO:0048843~negative regulation of axon extension involved in axon guidance	4	0.41841	0.11784	SEMA6C, SEMA4B, SEMA4C, PLXNA3	781	26	16792	3.30779	1	1	0.999664
INTERPRO	IPR008936:Rho GTPase activation protein	8	0.83682	0.12679	PRR5-ARHGAP8, PLXNA1, PLXNB2, PLXNB1, ARAP1, ARHGAP27, GMIP, PLXNA3	857	91	18559	1.9038	1	1	1
GOTERM_BP_DIRECT	GO:0030334~regulation of cell migration	7	0.732218	0.128926	MINK1, PLXNA1, PLXNB2, AKT1, PLXNB1, NTN1, PLXNA3	781	74	16792	2.03384	1	1	0.999664
GOTERM_BP_DIRECT	GO:0043087~regulation of GTPase activity	6	0.627615	0.183626	PLXNB2, STMN3, PLXNB1, SBF1, ADAP1, PLXNA3	781	65	16792	1.98467	1	1	0.999664
INTERPRO	IPR027231:Semaphorin	3	0.313808	0.234968	SEMA6C, SEMA4B, SEMA4C	857	20	18559	3.24837	1	1	1
GOTERM_MF_DIRECT	GO:0045499~chemorepellent activity	3	0.313808	0.364262	SEMA6C, SEMA4B, SEMA4C	794	27	16881	2.3623	1	1	0.996894
GOTERM_BP_DIRECT	GO:0001755~neural crest cell migration	3	0.313808	0.624949	SEMA6C, SEMA4B, SEMA4C	781	45	16792	1.43338	1	1	0.999664
Annotation Cluster 11	Enrichment Score: 1.5532780697268422
Category	Term	Count	%	PValue	Genes	List Total	Pop Hits	Pop Total	Fold Enrichment	Bonferroni	Benjamini	FDR
INTERPRO	IPR000159:Ras-association	7	0.732218	0.00949707	PLEKHH3, DGKQ, RASSF7, RIN3, ARAP1, RGL2, RALGDS	857	40	18559	3.78976	0.999998	0.942245	0.942245
UP_SEQ_FEATURE	domain:Ras-associating	6	0.627615	0.0148438	DGKQ, RASSF7, RIN3, ARAP1, RGL2, RALGDS	871	34	20063	4.0649	1	1	1
SMART	SM00314:RA	4	0.41841	0.15525	DGKQ, RASSF7, RGL2, RALGDS	476	29	10057	2.91423	1	1	1
Annotation Cluster 12	Enrichment Score: 1.496240773418991
Category	Term	Count	%	PValue	Genes	List Total	Pop Hits	Pop Total	Fold Enrichment	Bonferroni	Benjamini	FDR
GOTERM_CC_DIRECT	GO:0005874~microtubule	26	2.71967	0.00466014	RGS14, TPGS1, KIF17, KLC2, MTA1, TUBB3, DVL1, CEP170B, FSD1, KIF3C, GAS2L1, LZTS2, MAP2K2, SHROOM1, TUBG2, EML3, TUBB2B, TUBB2A, WDR81, KIFC2, REEP4, TUBGCP6, ARHGEF2, MAPT, MAP3K11, GAS8	835	311	18224	1.82461	0.898612	0.228347	0.225085
UP_KEYWORDS	Microtubule	20	2.09205	0.0384617	RGS14, TUBG2, SHROOM1, TPGS1, KIF17, EML3, TUBB2B, KLC2, TUBB2A, KIFC2, TUBB3, REEP4, CEP170B, TUBGCP6, MAPT, FSD1, KIF3C, ARHGEF2, LZTS2, GAS8	898	280	20581	1.63705	1	0.439104	0.420942
GOTERM_MF_DIRECT	GO:0008017~microtubule binding	14	1.46444	0.181072	RGS14, TPGS1, KIF17, EML3, WDR81, KIFC2, REEP4, TUBGCP6, MAPT, KIF3C, ARHGEF2, GAS2L1, GAPDH, GAS8	794	208	16881	1.43101	1	1	0.996894
Annotation Cluster 13	Enrichment Score: 1.4429219675499572
Category	Term	Count	%	PValue	Genes	List Total	Pop Hits	Pop Total	Fold Enrichment	Bonferroni	Benjamini	FDR
KEGG_PATHWAY	hsa04622:RIG-I-like receptor signaling pathway	9	0.941423	0.0264597	NFKBIA, MAVS, DHX58, IRF7, TRAF2, FADD, IKBKG, IKBKE, MAPK12	355	70	6879	2.49139	0.999011	0.227554	0.20815
GOTERM_BP_DIRECT	GO:0035666~TRIF-dependent toll-like receptor signaling pathway	5	0.523013	0.0389815	IRF7, FADD, IKBKG, TICAM1, IKBKE	781	28	16792	3.8394	1	1	0.999664
KEGG_PATHWAY	hsa04620:Toll-like receptor signaling pathway	11	1.15063	0.0454768	NFKBIA, MAP2K2, IRF7, PIK3CD, AKT1, FADD, IKBKG, TICAM1, IKBKE, MYD88, MAPK12	355	106	6879	2.01087	0.999994	0.279646	0.255801
Annotation Cluster 14	Enrichment Score: 1.4109380431014449
Category	Term	Count	%	PValue	Genes	List Total	Pop Hits	Pop Total	Fold Enrichment	Bonferroni	Benjamini	FDR
GOTERM_BP_DIRECT	GO:0031396~regulation of protein ubiquitination	5	0.523013	0.00537323	DNAJB2, DAXX, PINK1, HSPA1B, HSPA1A	781	16	16792	6.71895	1	1	0.999664
GOTERM_MF_DIRECT	GO:0055131~C3HC4-type RING finger domain binding	3	0.313808	0.0291418	PINK1, HSPA1B, HSPA1A	794	6	16881	10.6304	1	1	0.996894
GOTERM_CC_DIRECT	GO:0000151~ubiquitin ligase complex	7	0.732218	0.373623	TRAF7, PINK1, TRAF2, IKBKG, FBXO24, HSPA1B, HSPA1A	835	108	18224	1.41459	1	1	0.98773
Annotation Cluster 15	Enrichment Score: 1.4090540244489884
Category	Term	Count	%	PValue	Genes	List Total	Pop Hits	Pop Total	Fold Enrichment	Bonferroni	Benjamini	FDR
GOTERM_BP_DIRECT	GO:2001238~positive regulation of extrinsic apoptotic signaling pathway	7	0.732218	0.00102035	TRAF2, FADD, LTBR, RBCK1, BID, PML, ITM2C	781	26	16792	5.78863	0.952026	0.504134	0.503795
GOTERM_BP_DIRECT	GO:0006919~activation of cysteine-type endopeptidase activity involved in apoptotic process	7	0.732218	0.188088	PIDD1, BEX3, BAD, TRAF2, FADD, BID, PML	781	83	16792	1.81331	1	1	0.999664
BIOCARTA	h_deathPathway:Induction of apoptosis through DR3 and DR4/5 Death Receptors	4	0.41841	0.308837	NFKBIA, TRAF2, FADD, BID	97	33	1625	2.03062	1	1	1
Annotation Cluster 16	Enrichment Score: 1.3923461211133408
Category	Term	Count	%	PValue	Genes	List Total	Pop Hits	Pop Total	Fold Enrichment	Bonferroni	Benjamini	FDR
GOTERM_MF_DIRECT	GO:0005123~death receptor binding	6	0.627615	6.396232401023742E-4	PIDD1, TMBIM1, FADD, NOL3, BID, MYD88	794	16	16881	7.97276	0.461363	0.154629	0.153989
UP_SEQ_FEATURE	domain:Death	5	0.523013	0.0634907	PIDD1, IRAK2, FADD, MYD88, NFKB2	871	35	20063	3.29063	1	1	1
INTERPRO	IPR000488:Death domain	5	0.523013	0.0759969	PIDD1, IRAK2, FADD, MYD88, NFKB2	857	35	18559	3.09368	1	1	1
SMART	SM00005:DEATH	4	0.41841	0.132896	PIDD1, FADD, MYD88, NFKB2	476	27	10057	3.1301	1	1	1
INTERPRO	IPR011029:Death-like domain	7	0.732218	0.266273	PIDD1, IRAK2, CARD9, FADD, NOL3, MYD88, NFKB2	857	94	18559	1.61266	1	1	1
Annotation Cluster 17	Enrichment Score: 1.3537304764619638
Category	Term	Count	%	PValue	Genes	List Total	Pop Hits	Pop Total	Fold Enrichment	Bonferroni	Benjamini	FDR
SMART	SM00116:CBS	4	0.41841	0.0258241	CLCN7, CBS, IMPDH1, CBSL	476	14	10057	6.03661	0.999555	1	1
UP_KEYWORDS	CBS domain	4	0.41841	0.0541351	CLCN7, CBS, IMPDH1, CBSL	898	20	20581	4.58374	1	0.510829	0.4897
INTERPRO	IPR000644:Cystathionine beta-synthase, core	4	0.41841	0.0621304	CLCN7, CBS, IMPDH1, CBSL	857	20	18559	4.33116	1	1	1
Annotation Cluster 18	Enrichment Score: 1.3038411215862784
Category	Term	Count	%	PValue	Genes	List Total	Pop Hits	Pop Total	Fold Enrichment	Bonferroni	Benjamini	FDR
INTERPRO	IPR015943:WD40/YVTN repeat-like-containing domain	27	2.82427	0.00592044	ARPC1B, FZR1, WDR90, POC1A, PLXNA1, PLXNA3, SEMA6C, WDR18, SEMA4B, FBXW9, SEMA4C, WDR97, THOC3, LRWD1, MAPK8IP3, EML3, CORO7-PAM16, TRAF7, BOP1, TBL3, WDR81, ATG16L2, GNB2, PLXNB2, PLXNB1, GNB1L, CORO7	857	331	18559	1.76648	0.999738	0.942245	0.942245
INTERPRO	IPR019775:WD40 repeat, conserved site	15	1.56904	0.0216416	WDR18, FBXW9, WDR97, LRWD1, CORO7-PAM16, TRAF7, BOP1, FZR1, TBL3, ATG16L2, WDR90, GNB2, POC1A, GNB1L, CORO7	857	166	18559	1.95685	1	1	1
UP_SEQ_FEATURE	repeat:WD 6	16	1.67364	0.0239523	WDR18, ARPC1B, FBXW9, THOC3, EML3, TRAF7, BOP1, FZR1, TBL3, LOC728554, ATG16L2, WDR90, GNB2, POC1A, GNB1L, CORO7	871	196	20063	1.88036	1	1	1
INTERPRO	IPR020472:G-protein beta WD-40 repeat	10	1.04603	0.0275971	TRAF7, TBL3, ATG16L2, WDR18, GNB2, FBXW9, POC1A, WDR97, THOC3, CORO7	857	93	18559	2.32858	1	1	1
UP_SEQ_FEATURE	repeat:WD 5	18	1.88285	0.0296331	WDR18, ARPC1B, FBXW9, THOC3, LRWD1, EML3, TRAF7, BOP1, FZR1, TBL3, LOC728554, WDR81, ATG16L2, WDR90, GNB2, POC1A, GNB1L, CORO7	871	237	20063	1.74945	1	1	1
UP_SEQ_FEATURE	repeat:WD 4	18	1.88285	0.0529408	WDR18, ARPC1B, FBXW9, THOC3, LRWD1, EML3, TRAF7, BOP1, FZR1, TBL3, LOC728554, WDR81, ATG16L2, WDR90, GNB2, POC1A, GNB1L, CORO7	871	255	20063	1.62596	1	1	1
UP_KEYWORDS	WD repeat	19	1.98745	0.06766	WDR18, ARPC1B, FBXW9, WDR97, THOC3, LRWD1, EML3, CORO7-PAM16, TRAF7, BOP1, FZR1, TBL3, WDR81, ATG16L2, WDR90, GNB2, POC1A, GNB1L, CORO7	898	281	20581	1.54966	1	0.535023	0.512893
INTERPRO	IPR001680:WD40 repeat	19	1.98745	0.0716534	WDR18, ARPC1B, FBXW9, WDR97, THOC3, LRWD1, EML3, CORO7-PAM16, TRAF7, BOP1, FZR1, TBL3, WDR81, ATG16L2, WDR90, GNB2, POC1A, GNB1L, CORO7	857	268	18559	1.5353	1	1	1
UP_SEQ_FEATURE	repeat:WD 3	18	1.88285	0.0783225	WDR18, ARPC1B, FBXW9, THOC3, LRWD1, EML3, TRAF7, BOP1, FZR1, TBL3, LOC728554, WDR81, ATG16L2, WDR90, GNB2, POC1A, GNB1L, CORO7	871	269	20063	1.54134	1	1	1
SMART	SM00320:WD40	19	1.98745	0.081324	WDR18, ARPC1B, FBXW9, WDR97, THOC3, LRWD1, EML3, CORO7-PAM16, TRAF7, BOP1, FZR1, TBL3, WDR81, ATG16L2, WDR90, GNB2, POC1A, GNB1L, CORO7	476	267	10057	1.5035	1	1	1
UP_SEQ_FEATURE	repeat:WD 1	18	1.88285	0.0979727	WDR18, ARPC1B, FBXW9, THOC3, LRWD1, EML3, TRAF7, BOP1, FZR1, TBL3, LOC728554, WDR81, ATG16L2, WDR90, GNB2, POC1A, GNB1L, CORO7	871	278	20063	1.49144	1	1	1
UP_SEQ_FEATURE	repeat:WD 2	18	1.88285	0.0979727	WDR18, ARPC1B, FBXW9, THOC3, LRWD1, EML3, TRAF7, BOP1, FZR1, TBL3, LOC728554, WDR81, ATG16L2, WDR90, GNB2, POC1A, GNB1L, CORO7	871	278	20063	1.49144	1	1	1
INTERPRO	IPR017986:WD40-repeat-containing domain	20	2.09205	0.116827	WDR18, ARPC1B, FBXW9, WDR97, THOC3, LRWD1, MAPK8IP3, EML3, CORO7-PAM16, TRAF7, BOP1, FZR1, TBL3, WDR81, ATG16L2, WDR90, GNB2, POC1A, GNB1L, CORO7	857	306	18559	1.41541	1	1	1
UP_SEQ_FEATURE	repeat:WD 7	11	1.15063	0.121164	TRAF7, BOP1, FZR1, TBL3, ATG16L2, WDR90, GNB2, FBXW9, POC1A, CORO7, EML3	871	151	20063	1.67801	1	1	1
Annotation Cluster 19	Enrichment Score: 1.2536344440804967
Category	Term	Count	%	PValue	Genes	List Total	Pop Hits	Pop Total	Fold Enrichment	Bonferroni	Benjamini	FDR
BIOCARTA	h_tnfr2Pathway:TNFR2 Signaling Pathway	5	0.523013	0.0184481	NFKBIA, TNFAIP3, TRAF2, TRAF1, IKBKG	97	18	1625	4.65349	0.973012	0.921631	0.921631
BIOCARTA	h_nfkbPathway:NF-kB Signaling Pathway	5	0.523013	0.0425863	NFKBIA, TNFAIP3, FADD, IKBKG, MYD88	97	23	1625	3.64186	0.999785	1	1
BIOCARTA	h_cd40Pathway:CD40L Signaling Pathway	3	0.313808	0.220737	NFKBIA, TNFAIP3, IKBKG	97	15	1625	3.35052	1	1	1
Annotation Cluster 20	Enrichment Score: 1.1978803073486437
Category	Term	Count	%	PValue	Genes	List Total	Pop Hits	Pop Total	Fold Enrichment	Bonferroni	Benjamini	FDR
KEGG_PATHWAY	hsa00564:Glycerophospholipid metabolism	13	1.35983	0.0032835	CHKB, PCYT2, PLA2G4C, LPCAT1, LCAT, TAZ, DGKZ, AGPAT2, PTDSS2, LPCAT4, DGKQ, PNPLA6, LPIN3	355	95	6879	2.65165	0.571959	0.0710766	0.0650158
GOTERM_MF_DIRECT	GO:0047184~1-acylglycerophosphocholine O-acyltransferase activity	3	0.313808	0.0200466	LPCAT4, LPCAT1, TAZ	794	5	16881	12.7564	1	0.807713	0.804371
GOTERM_MF_DIRECT	GO:0016746~transferase activity, transferring acyl groups	6	0.627615	0.0346983	LPCAT4, LPCAT1, TAZ, CRAT, AGPAT2, CPT1B	794	39	16881	3.27088	1	1	0.996894
SMART	SM00563:PlsC	4	0.41841	0.0370573	LPCAT4, LPCAT1, TAZ, AGPAT2	476	16	10057	5.28204	0.999985	1	1
GOTERM_BP_DIRECT	GO:0006644~phospholipid metabolic process	7	0.732218	0.0383621	GPX4, LPCAT4, PLA2G4C, LCAT, TAZ, AGPAT2, PLCD1	781	54	16792	2.78712	1	1	0.999664
INTERPRO	IPR002123:Phospholipid/glycerol acyltransferase	4	0.41841	0.0410107	LPCAT4, LPCAT1, TAZ, AGPAT2	857	17	18559	5.09548	1	1	1
UP_KEYWORDS	Phospholipid biosynthesis	6	0.627615	0.045106	PTDSS2, CHKB, PCYT2, LPCAT4, LPCAT1, AGPAT2	898	45	20581	3.05583	1	0.487857	0.467678
GOTERM_MF_DIRECT	GO:0003841~1-acylglycerol-3-phosphate O-acyltransferase activity	4	0.41841	0.0571144	LPCAT4, LPCAT1, TAZ, AGPAT2	794	19	16881	4.47594	1	1	0.996894
UP_KEYWORDS	Phospholipid metabolism	6	0.627615	0.0612231	PTDSS2, CHKB, PCYT2, LPCAT4, LPCAT1, AGPAT2	898	49	20581	2.80637	1	0.535023	0.512893
GOTERM_BP_DIRECT	GO:0008654~phospholipid biosynthetic process	5	0.523013	0.113369	PTDSS2, PCYT2, LPCAT4, LPCAT1, AGPAT2	781	40	16792	2.68758	1	1	0.999664
GOTERM_BP_DIRECT	GO:0019432~triglyceride biosynthetic process	4	0.41841	0.11784	LPCAT4, LPCAT1, AGPAT2, LPIN3	781	26	16792	3.30779	1	1	0.999664
UP_SEQ_FEATURE	short sequence motif:HXXXXD motif	3	0.313808	0.182353	LPCAT4, LPCAT1, AGPAT2	871	18	20063	3.83907	1	1	1
GOTERM_BP_DIRECT	GO:0006654~phosphatidic acid biosynthetic process	3	0.313808	0.488313	LPCAT4, LPCAT1, AGPAT2	781	35	16792	1.84291	1	1	0.999664
UP_KEYWORDS	Lipid biosynthesis	7	0.732218	0.679238	PTDSS2, CHKB, PCYT2, LPCAT4, LPCAT1, AGPAT2, LSS	898	156	20581	1.0284	1	1	0.960976
Annotation Cluster 21	Enrichment Score: 1.1961486421694274
Category	Term	Count	%	PValue	Genes	List Total	Pop Hits	Pop Total	Fold Enrichment	Bonferroni	Benjamini	FDR
GOTERM_BP_DIRECT	GO:0071260~cellular response to mechanical stimulus	8	0.83682	0.0462514	COL1A1, BAD, AKT1, BAK1, FADD, LTBR, MYD88, ENG	781	71	16792	2.42261	1	1	0.999664
GOTERM_BP_DIRECT	GO:0045862~positive regulation of proteolysis	4	0.41841	0.0555648	BAD, BAK1, FADD, AURKAIP1	781	19	16792	4.52645	1	1	0.999664
GOTERM_BP_DIRECT	GO:0097192~extrinsic apoptotic signaling pathway in absence of ligand	5	0.523013	0.071174	GSK3A, BAD, BAK1, FADD, BCL2L2	781	34	16792	3.16186	1	1	0.999664
GOTERM_BP_DIRECT	GO:0097202~activation of cysteine-type endopeptidase activity	3	0.313808	0.0897759	BAD, BAK1, FADD	781	11	16792	5.86381	1	1	0.999664
Annotation Cluster 22	Enrichment Score: 1.191379521077651
Category	Term	Count	%	PValue	Genes	List Total	Pop Hits	Pop Total	Fold Enrichment	Bonferroni	Benjamini	FDR
GOTERM_BP_DIRECT	GO:0070208~protein heterotrimerization	4	0.41841	0.024762	COL1A1, C1QTNF1, COL6A2, NUP62	781	14	16792	6.14304	1	1	0.999664
INTERPRO	IPR008160:Collagen triple helix repeat	8	0.83682	0.0839051	COL1A1, COL18A1, C1QTNF1, COL27A1, COL6A2, COL5A3, COL7A1, EMILIN1	857	82	18559	2.11276	1	1	1
GOTERM_CC_DIRECT	GO:0005581~collagen trimer	8	0.83682	0.128318	COL1A1, COL18A1, C1QTNF1, COL27A1, COL6A2, COL7A1, EMILIN1, C1QL4	835	92	18224	1.89784	1	1	0.98773
Annotation Cluster 23	Enrichment Score: 1.119766898842217
Category	Term	Count	%	PValue	Genes	List Total	Pop Hits	Pop Total	Fold Enrichment	Bonferroni	Benjamini	FDR
GOTERM_BP_DIRECT	GO:0031396~regulation of protein ubiquitination	5	0.523013	0.00537323	DNAJB2, DAXX, PINK1, HSPA1B, HSPA1A	781	16	16792	6.71895	1	1	0.999664
GOTERM_CC_DIRECT	GO:0016234~inclusion body	5	0.523013	0.00797024	DNAJB2, GYS1, SQSTM1, HSPA1B, HSPA1A	835	18	18224	6.06254	0.98018	0.302108	0.297792
GOTERM_BP_DIRECT	GO:0090084~negative regulation of inclusion body assembly	3	0.313808	0.0757166	DNAJB2, HSPA1B, HSPA1A	781	10	16792	6.45019	1	1	0.999664
GOTERM_BP_DIRECT	GO:0042026~protein refolding	3	0.313808	0.151996	DNAJB2, HSPA1B, HSPA1A	781	15	16792	4.30013	1	1	0.999664
GOTERM_MF_DIRECT	GO:0051082~unfolded protein binding	6	0.627615	0.593766	DNAJB2, TOR1A, HTRA2, HSPA1B, HSPA1A, TAPBP	794	110	16881	1.15967	1	1	0.996894
UP_KEYWORDS	Chaperone	9	0.941423	0.653207	DNAJB2, UNC45A, DAXX, TOR1A, DNLZ, PSMG3, HSPB1, HSPA1B, HSPA1A	898	201	20581	1.02621	1	1	0.960976
Annotation Cluster 24	Enrichment Score: 1.115966452358212
Category	Term	Count	%	PValue	Genes	List Total	Pop Hits	Pop Total	Fold Enrichment	Bonferroni	Benjamini	FDR
INTERPRO	IPR002219:Protein kinase C-like, phorbol ester/diacylglycerol binding	8	0.83682	0.0318965	DGKQ, PRKCD, PLEKHM1, PRKD2, ARHGEF2, GMIP, DGKZ, TNS2	857	66	18559	2.62494	1	1	1
SMART	SM00109:C1	8	0.83682	0.0329019	DGKQ, PRKCD, PLEKHM1, PRKD2, ARHGEF2, GMIP, DGKZ, TNS2	476	65	10057	2.60039	0.999948	1	1
UP_SEQ_FEATURE	zinc finger region:Phorbol-ester/DAG-type 1	4	0.41841	0.0678016	DGKQ, PRKCD, PRKD2, DGKZ	871	22	20063	4.18808	1	1	1
UP_SEQ_FEATURE	zinc finger region:Phorbol-ester/DAG-type 2	4	0.41841	0.0678016	DGKQ, PRKCD, PRKD2, DGKZ	871	22	20063	4.18808	1	1	1
UP_SEQ_FEATURE	zinc finger region:Phorbol-ester/DAG-type	5	0.523013	0.12983	PLEKHM1P1, PLEKHM1, ARHGEF2, GMIP, TNS2	871	45	20063	2.55938	1	1	1
INTERPRO	IPR020454:Diacylglycerol/phorbol-ester binding	3	0.313808	0.321651	DGKQ, PRKCD, PRKD2	857	25	18559	2.59869	1	1	1
Annotation Cluster 25	Enrichment Score: 1.1090247960491935
Category	Term	Count	%	PValue	Genes	List Total	Pop Hits	Pop Total	Fold Enrichment	Bonferroni	Benjamini	FDR
UP_SEQ_FEATURE	domain:EGF-like 2; calcium-binding	9	0.941423	0.00339619	FBLN7, ADGRE2, EFEMP2, ADGRE5, LTBP4, CRELD2, EGFL8, LRP8, SLC26A6	871	58	20063	3.57431	0.999624	0.656314	0.656314
UP_SEQ_FEATURE	domain:EGF-like 5; calcium-binding	6	0.627615	0.0232511	ADGRE2, EFEMP2, NOTCH1, ADGRE5, LTBP4, SLC26A6	871	38	20063	3.63702	1	1	1
INTERPRO	IPR018097:EGF-like calcium-binding, conserved site	10	1.04603	0.0458761	FBLN7, ADGRE2, EFEMP2, NOTCH1, ADGRE5, C1R, LTBP4, CRELD2, EGFL8, LRP8	857	102	18559	2.12312	1	1	1
INTERPRO	IPR000152:EGF-type aspartate/asparagine hydroxylation site	10	1.04603	0.0534245	FBLN7, ADGRE2, EFEMP2, NOTCH1, ADGRE5, C1R, LTBP4, CRELD2, EGFL8, LRP8	857	105	18559	2.06245	1	1	1
UP_SEQ_FEATURE	domain:EGF-like 4; calcium-binding	5	0.523013	0.058145	ADGRE2, EFEMP2, ADGRE5, LTBP4, SLC26A6	871	34	20063	3.38742	1	1	1
INTERPRO	IPR001881:EGF-like calcium-binding	11	1.15063	0.0690625	FBLN7, ADGRE2, EFEMP2, NOTCH1, ADGRE5, C1R, LTBP4, CRELD2, AGRN, EGFL8, LRP8	857	127	18559	1.8757	1	1	1
UP_SEQ_FEATURE	domain:EGF-like 1	10	1.04603	0.0770471	ADGRE2, CNTNAP1, NOTCH1, ADGRE5, LTBP4, CRELD2, SCARF2, AGRN, EGFL8, LRP8	871	120	20063	1.91954	1	1	1
SMART	SM00179:EGF_CA	11	1.15063	0.0775178	FBLN7, ADGRE2, EFEMP2, NOTCH1, ADGRE5, C1R, LTBP4, CRELD2, AGRN, EGFL8, LRP8	476	127	10057	1.83	1	1	1
UP_SEQ_FEATURE	domain:EGF-like 3; calcium-binding	5	0.523013	0.0810024	FBLN7, ADGRE2, EFEMP2, ADGRE5, SLC26A6	871	38	20063	3.03085	1	1	1
INTERPRO	IPR009030:Insulin-like growth factor binding protein, N-terminal	11	1.15063	0.109218	FBLN7, ADGRE2, EFEMP2, NOTCH1, ADGRE5, LTBP4, LTBR, CRELD2, SCARF2, LRP8, EPHB4	857	139	18559	1.71377	1	1	1
INTERPRO	IPR000742:Epidermal growth factor-like domain	16	1.67364	0.115602	FBLN7, CNTNAP1, NOTCH1, LAMB2, C1R, LTBP4, NAGPA, LRP8, ADGRE2, EFEMP2, ADAM15, ADGRE5, CRELD2, SCARF2, AGRN, EGFL8	857	231	18559	1.49997	1	1	1
UP_KEYWORDS	EGF-like domain	15	1.56904	0.159569	FBLN7, CNTNAP1, NOTCH1, C1R, LTBP4, NAGPA, LRP8, ADGRE2, EFEMP2, ADAM15, ADGRE5, CRELD2, SCARF2, AGRN, EGFL8	898	238	20581	1.44446	1	0.780748	0.748454
SMART	SM00181:EGF	13	1.35983	0.178604	FBLN7, NOTCH1, LAMB2, C1R, LTBP4, LRP8, ADGRE2, EFEMP2, ADGRE5, CRELD2, SCARF2, AGRN, EGFL8	476	188	10057	1.46099	1	1	1
UP_SEQ_FEATURE	domain:GPS	4	0.41841	0.203953	ADGRE2, ADGRE5, PKD1, SLC26A6	871	36	20063	2.55938	1	1	1
INTERPRO	IPR013032:EGF-like, conserved site	13	1.35983	0.209229	FBLN7, NOTCH1, LAMB2, C1R, LTBP4, NAGPA, LRP8, EFEMP2, ADAM15, CRELD2, SCARF2, AGRN, EGFL8	857	199	18559	1.4147	1	1	1
UP_SEQ_FEATURE	domain:EGF-like 6; calcium-binding	3	0.313808	0.312018	EFEMP2, LTBP4, SLC26A6	871	26	20063	2.65782	1	1	1
Annotation Cluster 26	Enrichment Score: 1.0913100741176476
Category	Term	Count	%	PValue	Genes	List Total	Pop Hits	Pop Total	Fold Enrichment	Bonferroni	Benjamini	FDR
GOTERM_BP_DIRECT	GO:0030574~collagen catabolic process	11	1.15063	6.864075706879333E-4	COL1A1, COL18A1, ADAMTS2, ADAM15, CTSL, PHYKPL, COL6A2, COL5A3, COL7A1, CTSD, CTSB	781	64	16792	3.69542	0.87033	0.408413	0.408138
UP_SEQ_FEATURE	region of interest:Triple-helical region	5	0.523013	0.0160993	COL1A1, COL27A1, COL6A2, COL5A3, COL7A1	871	23	20063	5.00749	1	1	1
GOTERM_BP_DIRECT	GO:0030198~extracellular matrix organization	16	1.67364	0.0400751	COL18A1, COL27A1, LAMB2, PDGFA, ICAM3, ICAM4, ICAM5, NFKB2, ICAM1, COL1A1, COL6A2, COL5A3, COL7A1, BCL3, EMILIN1, AGRN	781	196	16792	1.75515	1	1	0.999664
UP_KEYWORDS	Hydroxylation	9	0.941423	0.0553368	NFKBIA, COL1A1, COL18A1, NOTCH1, C1R, COL6A2, COL5A3, COL7A1, TELO2	898	95	20581	2.17125	1	0.510829	0.4897
UP_KEYWORDS	Extracellular matrix	18	1.88285	0.0604738	FBLN7, LGALS3BP, COL18A1, COL27A1, LAMB2, LTBP4, P3H1, NTN1, COL1A1, ADAMTS2, ADAMTSL5, COL6A2, COL5A3, COL7A1, MMP17, EMILIN1, AGRN, ADAMTS7	898	258	20581	1.59898	1	0.535023	0.512893
UP_KEYWORDS	Collagen	9	0.941423	0.064124	COL1A1, COL18A1, C1QTNF1, COL27A1, COL6A2, COL5A3, COL7A1, EMILIN1, C1QL4	898	98	20581	2.10478	1	0.535023	0.512893
UP_SEQ_FEATURE	domain:Fibrillar collagen NC1	3	0.313808	0.0796997	COL1A1, COL27A1, COL5A3	871	11	20063	6.28212	1	1	1
INTERPRO	IPR008160:Collagen triple helix repeat	8	0.83682	0.0839051	COL1A1, COL18A1, C1QTNF1, COL27A1, COL6A2, COL5A3, COL7A1, EMILIN1	857	82	18559	2.11276	1	1	1
INTERPRO	IPR000885:Fibrillar collagen, C-terminal	3	0.313808	0.0886923	COL1A1, COL27A1, COL5A3	857	11	18559	5.90612	1	1	1
SMART	SM00038:COLFI	3	0.313808	0.0923508	COL1A1, COL27A1, COL5A3	476	11	10057	5.76222	1	1	1
KEGG_PATHWAY	hsa04974:Protein digestion and absorption	8	0.83682	0.16624	COL1A1, SLC9A3, COL18A1, COL27A1, CTRL, COL6A2, COL5A3, COL7A1	355	88	6879	1.76159	1	0.630735	0.576951
KEGG_PATHWAY	hsa05146:Amoebiasis	9	0.941423	0.178394	COL1A1, GNA15, PLCB3, COL27A1, LAMB2, COL5A3, GNA11, HSPB1, PIK3CD	355	106	6879	1.64526	1	0.649549	0.594161
UP_SEQ_FEATURE	domain:TSP N-terminal	3	0.313808	0.263177	COL18A1, COL27A1, COL5A3	871	23	20063	3.00449	1	1	1
SMART	SM00210:TSPN	3	0.313808	0.29668	COL18A1, COL27A1, COL5A3	476	23	10057	2.75585	1	1	1
KEGG_PATHWAY	hsa04512:ECM-receptor interaction	6	0.627615	0.466462	COL1A1, COL27A1, LAMB2, COL6A2, COL5A3, AGRN	355	87	6879	1.33638	1	0.962779	0.880681
GOTERM_MF_DIRECT	GO:0005201~extracellular matrix structural constituent	4	0.41841	0.615364	COL1A1, EFEMP2, COL27A1, COL5A3	794	67	16881	1.2693	1	1	0.996894
Annotation Cluster 27	Enrichment Score: 1.0524279797734355
Category	Term	Count	%	PValue	Genes	List Total	Pop Hits	Pop Total	Fold Enrichment	Bonferroni	Benjamini	FDR
KEGG_PATHWAY	hsa04210:Apoptosis	9	0.941423	0.0134904	NFKBIA, BAD, PIK3CD, AKT1, TRAF2, FADD, IKBKG, CAPN1, BID	355	62	6879	2.81286	0.96993	0.165739	0.151607
GOTERM_BP_DIRECT	GO:0008625~extrinsic apoptotic signaling pathway via death domain receptors	5	0.523013	0.0982691	BEX3, DAXX, BAD, FADD, BID	781	38	16792	2.82903	1	1	0.999664
GOTERM_BP_DIRECT	GO:0006919~activation of cysteine-type endopeptidase activity involved in apoptotic process	7	0.732218	0.188088	PIDD1, BEX3, BAD, TRAF2, FADD, BID, PML	781	83	16792	1.81331	1	1	0.999664
BBID	46.P13K_PTEN	3	0.313808	0.247449	BAD, FADD, BID	32	12	388	3.03125	1	1	1
Annotation Cluster 28	Enrichment Score: 1.0418080213203966
Category	Term	Count	%	PValue	Genes	List Total	Pop Hits	Pop Total	Fold Enrichment	Bonferroni	Benjamini	FDR
INTERPRO	IPR002610:Peptidase S54, rhomboid	3	0.313808	0.0281603	RHBDF1, RHBDF2, RHBDL1	857	6	18559	10.8279	1	1	1
INTERPRO	IPR022764:Peptidase S54, rhomboid domain	3	0.313808	0.0616692	RHBDF1, RHBDF2, RHBDL1	857	9	18559	7.21859	1	1	1
GOTERM_BP_DIRECT	GO:0016485~protein processing	5	0.523013	0.43139	RHBDF1, ADAMTS2, RHBDF2, ECE1, RHBDL1	781	72	16792	1.4931	1	1	0.999664
Annotation Cluster 29	Enrichment Score: 1.0256085964364894
Category	Term	Count	%	PValue	Genes	List Total	Pop Hits	Pop Total	Fold Enrichment	Bonferroni	Benjamini	FDR
GOTERM_BP_DIRECT	GO:0006098~pentose-phosphate shunt	4	0.41841	0.0124501	G6PD, TALDO1, PGLS, TKT	781	11	16792	7.81841	1	1	0.999664
KEGG_PATHWAY	hsa00030:Pentose phosphate pathway	4	0.41841	0.185462	G6PD, TALDO1, PGLS, TKT	355	29	6879	2.67275	1	0.658606	0.602445
KEGG_PATHWAY	hsa01200:Carbon metabolism	8	0.83682	0.362867	G6PD, IDH2, PGP, TALDO1, PGLS, ACSS1, TKT, GAPDH	355	113	6879	1.37186	1	0.874951	0.800343
Annotation Cluster 30	Enrichment Score: 0.9852499105736594
Category	Term	Count	%	PValue	Genes	List Total	Pop Hits	Pop Total	Fold Enrichment	Bonferroni	Benjamini	FDR
INTERPRO	IPR013838:Beta tubulin, autoregulation binding site	3	0.313808	0.0616692	TUBB2B, TUBB2A, TUBB3	857	9	18559	7.21859	1	1	1
INTERPRO	IPR002453:Beta tubulin	3	0.313808	0.0616692	TUBB2B, TUBB2A, TUBB3	857	9	18559	7.21859	1	1	1
INTERPRO	IPR018316:Tubulin/FtsZ, 2-layer sandwich domain	4	0.41841	0.0784872	TUBB2B, TUBB2A, TUBB3, TUBG2	857	22	18559	3.93741	1	1	1
SMART	SM00865:SM00865	4	0.41841	0.0828878	TUBB2B, TUBB2A, TUBB3, TUBG2	476	22	10057	3.84148	1	1	1
INTERPRO	IPR017975:Tubulin, conserved site	4	0.41841	0.0872967	TUBB2B, TUBB2A, TUBB3, TUBG2	857	23	18559	3.76622	1	1	1
INTERPRO	IPR008280:Tubulin/FtsZ, C-terminal	4	0.41841	0.0872967	TUBB2B, TUBB2A, TUBB3, TUBG2	857	23	18559	3.76622	1	1	1
INTERPRO	IPR023123:Tubulin, C-terminal	4	0.41841	0.0872967	TUBB2B, TUBB2A, TUBB3, TUBG2	857	23	18559	3.76622	1	1	1
INTERPRO	IPR000217:Tubulin	4	0.41841	0.0965012	TUBB2B, TUBB2A, TUBB3, TUBG2	857	24	18559	3.6093	1	1	1
SMART	SM00864:SM00864	4	0.41841	0.101769	TUBB2B, TUBB2A, TUBB3, TUBG2	476	24	10057	3.52136	1	1	1
INTERPRO	IPR003008:Tubulin/FtsZ, GTPase domain	4	0.41841	0.10608	TUBB2B, TUBB2A, TUBB3, TUBG2	857	25	18559	3.46492	1	1	1
GOTERM_MF_DIRECT	GO:0005200~structural constituent of cytoskeleton	9	0.941423	0.14578	TUBB2B, KRT19, TUBB2A, TUBB3, ARPC1B, TUBGCP6, MAPT, AGRN, SORBS3	794	110	16881	1.73951	1	1	0.996894
GOTERM_BP_DIRECT	GO:0007017~microtubule-based process	4	0.41841	0.233225	TUBB2B, TUBB2A, TUBB3, MAP3K11	781	36	16792	2.38896	1	1	0.999664
KEGG_PATHWAY	hsa05130:Pathogenic Escherichia coli infection	5	0.523013	0.266732	TUBB2B, TUBB2A, TUBB3, ARPC1B, ARHGEF2	355	51	6879	1.89975	1	0.760111	0.695295
Annotation Cluster 31	Enrichment Score: 0.9780644473973023
Category	Term	Count	%	PValue	Genes	List Total	Pop Hits	Pop Total	Fold Enrichment	Bonferroni	Benjamini	FDR
GOTERM_CC_DIRECT	GO:0030131~clathrin adaptor complex	4	0.41841	0.0342475	AP1G2, AP1B1, AP2A2, AP1M1	835	16	18224	5.45629	1	0.578665	0.570398
INTERPRO	IPR008152:Clathrin adaptor, alpha/beta/gamma-adaptin, appendage, Ig-like subdomain	3	0.313808	0.0616692	AP1G2, AP1B1, AP2A2	857	9	18559	7.21859	1	1	1
SMART	SM00809:Alpha_adaptinC2	3	0.313808	0.0642985	AP1G2, AP1B1, AP2A2	476	9	10057	7.04272	1	1	1
INTERPRO	IPR013041:Coatomer/clathrin adaptor appendage, Ig-like subdomain	3	0.313808	0.103283	AP1G2, AP1B1, AP2A2	857	12	18559	5.41394	1	1	1
GOTERM_CC_DIRECT	GO:0030117~membrane coat	4	0.41841	0.114005	AP1G2, AP1B1, CHMP2A, AP2A2	835	26	18224	3.35772	1	1	0.98773
INTERPRO	IPR002553:Clathrin/coatomer adaptor, adaptin-like, N-terminal	3	0.313808	0.13416	AP1G2, AP1B1, AP2A2	857	14	18559	4.64052	1	1	1
GOTERM_MF_DIRECT	GO:0008565~protein transporter activity	4	0.41841	0.663855	IPO13, AP1G2, AP1B1, AP2A2	794	72	16881	1.18115	1	1	0.996894
Annotation Cluster 32	Enrichment Score: 0.9509243083119139
Category	Term	Count	%	PValue	Genes	List Total	Pop Hits	Pop Total	Fold Enrichment	Bonferroni	Benjamini	FDR
UP_KEYWORDS	Innate immunity	18	1.88285	0.0656456	GSDMD, CHID1, CSF1, C1R, CARD9, PIK3CD, TICAM1, PML, C3, MAVS, GZMM, DHX58, IRF7, POLR3H, FADD, ARHGEF2, CACTIN, MYD88	898	261	20581	1.5806	1	0.535023	0.512893
GOTERM_BP_DIRECT	GO:0045087~innate immune response	27	2.82427	0.103652	CSF1, C1R, SRC, PIK3CD, RELB, TRIM8, DHX58, FADD, IKBKG, CHID1, GSDMD, CARD9, HLA-B, HLA-C, TYK2, TICAM1, PML, NFKB2, HLA-E, MAVS, GZMM, ADAM15, IRF7, POLR3H, ARHGEF2, CACTIN, MYD88	781	430	16792	1.35004	1	1	0.999664
UP_KEYWORDS	Immunity	27	2.82427	0.206274	CSF1, C1R, SRC, INPPL1, PIK3CD, C3, DHX58, FADD, CHID1, GSDMD, DBNL, CARD9, HLA-B, HLA-C, TAP1, TICAM1, PML, HLA-E, MAVS, GZMM, IRF7, PRKD2, POLR3H, ARHGEF2, CACTIN, SQSTM1, MYD88	898	500	20581	1.23761	1	0.921508	0.883392
Annotation Cluster 33	Enrichment Score: 0.9315533480065179
Category	Term	Count	%	PValue	Genes	List Total	Pop Hits	Pop Total	Fold Enrichment	Bonferroni	Benjamini	FDR
COG_ONTOLOGY	Lipid metabolism / General function prediction only	3	0.313808	0.047103	DGKQ, SPHK1, DGKZ	106	7	2026	8.19137	0.741008	0.666998	0.666998
GOTERM_BP_DIRECT	GO:0046834~lipid phosphorylation	3	0.313808	0.104524	DGKQ, SPHK1, DGKZ	781	12	16792	5.37516	1	1	0.999664
UP_SEQ_FEATURE	domain:DAGKc	3	0.313808	0.135982	DGKQ, SPHK1, DGKZ	871	15	20063	4.60689	1	1	1
SMART	SM00046:DAGKc	3	0.313808	0.139421	DGKQ, SPHK1, DGKZ	476	14	10057	4.52746	1	1	1
INTERPRO	IPR001206:Diacylglycerol kinase, catalytic domain	3	0.313808	0.150282	DGKQ, SPHK1, DGKZ	857	15	18559	4.33116	1	1	1
INTERPRO	IPR016064:ATP-NAD kinase-like domain	3	0.313808	0.183526	DGKQ, SPHK1, DGKZ	857	17	18559	3.82161	1	1	1
Annotation Cluster 34	Enrichment Score: 0.908377955713959
Category	Term	Count	%	PValue	Genes	List Total	Pop Hits	Pop Total	Fold Enrichment	Bonferroni	Benjamini	FDR
GOTERM_BP_DIRECT	GO:0090200~positive regulation of release of cytochrome c from mitochondria	5	0.523013	0.0389815	PINK1, BAD, PPIF, BAK1, BID	781	28	16792	3.8394	1	1	0.999664
UP_SEQ_FEATURE	short sequence motif:BH3	3	0.313808	0.166622	BAD, BAK1, BID	871	17	20063	4.0649	1	1	1
GOTERM_BP_DIRECT	GO:0001836~release of cytochrome c from mitochondria	3	0.313808	0.289917	BAD, BAK1, BID	781	23	16792	2.80443	1	1	0.999664
Annotation Cluster 35	Enrichment Score: 0.8834512130442603
Category	Term	Count	%	PValue	Genes	List Total	Pop Hits	Pop Total	Fold Enrichment	Bonferroni	Benjamini	FDR
UP_SEQ_FEATURE	domain:EGF-like 5; calcium-binding	6	0.627615	0.0232511	ADGRE2, EFEMP2, NOTCH1, ADGRE5, LTBP4, SLC26A6	871	38	20063	3.63702	1	1	1
UP_SEQ_FEATURE	domain:EGF-like 8; calcium-binding	3	0.313808	0.279495	NOTCH1, LTBP4, SLC26A6	871	24	20063	2.87931	1	1	1
UP_SEQ_FEATURE	domain:EGF-like 7; calcium-binding	3	0.313808	0.344215	NOTCH1, LTBP4, SLC26A6	871	28	20063	2.46798	1	1	1
Annotation Cluster 36	Enrichment Score: 0.8806710678117906
Category	Term	Count	%	PValue	Genes	List Total	Pop Hits	Pop Total	Fold Enrichment	Bonferroni	Benjamini	FDR
GOTERM_BP_DIRECT	GO:0018105~peptidyl-serine phosphorylation	11	1.15063	0.0658025	PINK1, GRK2, DMPK, PKN3, SRC, PRKCD, AKT1, PRKD2, PKD1, MAPK12, CSNK1G2	781	125	16792	1.89206	1	1	0.999664
SMART	SM00133:S_TK_X	6	0.627615	0.0857181	RPS6KA4, GRK2, DMPK, PKN3, PRKCD, AKT1	476	50	10057	2.53538	1	1	1
UP_SEQ_FEATURE	domain:AGC-kinase C-terminal	6	0.627615	0.0946793	RPS6KA4, GRK2, DMPK, PKN3, PRKCD, AKT1	871	56	20063	2.46798	1	1	1
INTERPRO	IPR000961:AGC-kinase, C-terminal	6	0.627615	0.115112	RPS6KA4, GRK2, DMPK, PKN3, PRKCD, AKT1	857	56	18559	2.32026	1	1	1
INTERPRO	IPR017892:Protein kinase, C-terminal	4	0.41841	0.158854	RPS6KA4, PKN3, PRKCD, AKT1	857	30	18559	2.88744	1	1	1
GOTERM_BP_DIRECT	GO:0018107~peptidyl-threonine phosphorylation	3	0.313808	0.532459	GRK2, PRKCD, AKT1	781	38	16792	1.69742	1	1	0.999664
Annotation Cluster 37	Enrichment Score: 0.8516006650070428
Category	Term	Count	%	PValue	Genes	List Total	Pop Hits	Pop Total	Fold Enrichment	Bonferroni	Benjamini	FDR
UP_KEYWORDS	Amino-acid biosynthesis	5	0.523013	0.0249517	CBS, CBSL, PYCR1, ASL, BCAT2	898	26	20581	4.40744	0.999969	0.301622	0.289146
KEGG_PATHWAY	hsa01230:Biosynthesis of amino acids	9	0.941423	0.030724	CBS, IDH2, CBSL, PYCR1, TALDO1, ASL, TKT, GAPDH, BCAT2	355	72	6879	2.42218	0.999681	0.255703	0.233899
GOTERM_BP_DIRECT	GO:0008652~cellular amino acid biosynthetic process	4	0.41841	0.11784	CBS, CBSL, PYCR1, BCAT2	781	26	16792	3.30779	1	1	0.999664
UP_KEYWORDS	Allosteric enzyme	5	0.523013	0.164158	GYS1, PYGB, CBS, CBSL, CAMK1	898	49	20581	2.33864	1	0.793752	0.760921
GOTERM_MF_DIRECT	GO:0030170~pyridoxal phosphate binding	5	0.523013	0.279067	PYGB, CBS, PHYKPL, CBSL, BCAT2	794	57	16881	1.86497	1	1	0.996894
UP_KEYWORDS	Pyridoxal phosphate	5	0.523013	0.294614	PYGB, CBS, PHYKPL, CBSL, BCAT2	898	63	20581	1.81895	1	1	0.960976
UP_KEYWORDS	Lyase	5	0.523013	0.896808	CBS, PHYKPL, CBSL, ASL, MOCS1	898	150	20581	0.763957	1	1	0.960976
Annotation Cluster 38	Enrichment Score: 0.8478714963125101
Category	Term	Count	%	PValue	Genes	List Total	Pop Hits	Pop Total	Fold Enrichment	Bonferroni	Benjamini	FDR
GOTERM_MF_DIRECT	GO:0001965~G-protein alpha-subunit binding	4	0.41841	0.0571144	RGS19, RGS14, RGS10, NUCB1	794	19	16881	4.47594	1	1	0.996894
INTERPRO	IPR016137:Regulator of G protein signalling superfamily	5	0.523013	0.103683	GRK2, RGS19, RGS14, RGS10, ARHGEF1	857	39	18559	2.77638	1	1	1
UP_KEYWORDS	Signal transduction inhibitor	5	0.523013	0.131581	SOCS3, GSK3A, RGS19, RGS14, RGS10	898	45	20581	2.54652	1	0.732504	0.702206
UP_SEQ_FEATURE	domain:RGS	4	0.41841	0.170742	GRK2, RGS19, RGS14, RGS10	871	33	20063	2.79205	1	1	1
SMART	SM00315:RGS	4	0.41841	0.227977	GRK2, RGS19, RGS14, RGS10	476	35	10057	2.41465	1	1	1
INTERPRO	IPR024066:Regulator of G-protein signaling, domain 1	3	0.313808	0.269707	RGS19, RGS14, RGS10	857	22	18559	2.95306	1	1	1
Annotation Cluster 39	Enrichment Score: 0.8407056399425094
Category	Term	Count	%	PValue	Genes	List Total	Pop Hits	Pop Total	Fold Enrichment	Bonferroni	Benjamini	FDR
INTERPRO	IPR000169:Cysteine peptidase, cysteine active site	5	0.523013	0.0143598	CTSL, CAPN10, CAPN1, CAPN15, CTSB	857	21	18559	5.15614	1	1	1
UP_SEQ_FEATURE	domain:Calpain catalytic	3	0.313808	0.121188	CAPN10, CAPN1, CAPN15	871	14	20063	4.93595	1	1	1
INTERPRO	IPR022684:Peptidase C2, calpain family	3	0.313808	0.13416	CAPN10, CAPN1, CAPN15	857	14	18559	4.64052	1	1	1
INTERPRO	IPR001300:Peptidase C2, calpain, catalytic domain	3	0.313808	0.150282	CAPN10, CAPN1, CAPN15	857	15	18559	4.33116	1	1	1
SMART	SM00230:CysPc	3	0.313808	0.156075	CAPN10, CAPN1, CAPN15	476	15	10057	4.22563	1	1	1
GOTERM_MF_DIRECT	GO:0004198~calcium-dependent cysteine-type endopeptidase activity	3	0.313808	0.259065	CAPN10, CAPN1, CAPN15	794	21	16881	3.03724	1	1	0.996894
GOTERM_MF_DIRECT	GO:0008234~cysteine-type peptidase activity	4	0.41841	0.26385	CTSL, CTSZ, CAPN15, CTSB	794	38	16881	2.23797	1	1	0.996894
UP_KEYWORDS	Thiol protease	8	0.83682	0.502479	CTSL, CAPN10, CTSZ, TNFAIP3, CAPN1, USP19, CAPN15, CTSB	898	153	20581	1.19836	1	1	0.960976
Annotation Cluster 40	Enrichment Score: 0.8310884179375814
Category	Term	Count	%	PValue	Genes	List Total	Pop Hits	Pop Total	Fold Enrichment	Bonferroni	Benjamini	FDR
GOTERM_MF_DIRECT	GO:0019001~guanyl nucleotide binding	3	0.313808	0.0637122	GNA15, GNA11, GNAI2	794	9	16881	7.0869	1	1	0.996894
UP_KEYWORDS	ADP-ribosylation	6	0.627615	0.139365	GNA15, CTBP1, GNA11, RHOC, GAPDH, GNAI2	898	63	20581	2.18273	1	0.753671	0.722497
INTERPRO	IPR011025:G protein alpha subunit, helical insertion	3	0.313808	0.166759	GNA15, GNA11, GNAI2	857	16	18559	4.06046	1	1	1
INTERPRO	IPR001019:Guanine nucleotide binding protein (G-protein), alpha subunit	3	0.313808	0.166759	GNA15, GNA11, GNAI2	857	16	18559	4.06046	1	1	1
SMART	SM00275:SM00275	3	0.313808	0.173077	GNA15, GNA11, GNAI2	476	16	10057	3.96153	1	1	1
GOTERM_MF_DIRECT	GO:0031683~G-protein beta/gamma-subunit complex binding	3	0.313808	0.241365	GNA15, GNA11, GNAI2	794	20	16881	3.18911	1	1	0.996894
Annotation Cluster 41	Enrichment Score: 0.8238747437662018
Category	Term	Count	%	PValue	Genes	List Total	Pop Hits	Pop Total	Fold Enrichment	Bonferroni	Benjamini	FDR
UP_KEYWORDS	LIM domain	7	0.732218	0.0935136	MICAL1, LIMK1, TRIP6, FHL3, PRICKLE3, CRIP2, LIMD2	898	72	20581	2.22821	1	0.664593	0.637104
INTERPRO	IPR001781:Zinc finger, LIM-type	7	0.732218	0.114372	MICAL1, LIMK1, TRIP6, FHL3, PRICKLE3, CRIP2, LIMD2	857	72	18559	2.10542	1	1	1
SMART	SM00132:LIM	7	0.732218	0.123842	MICAL1, LIMK1, TRIP6, FHL3, PRICKLE3, CRIP2, LIMD2	476	72	10057	2.05413	1	1	1
UP_SEQ_FEATURE	domain:LIM zinc-binding 2	5	0.523013	0.170553	LIMK1, TRIP6, FHL3, PRICKLE3, CRIP2	871	50	20063	2.30344	1	1	1
UP_SEQ_FEATURE	domain:LIM zinc-binding 1	5	0.523013	0.170553	LIMK1, TRIP6, FHL3, PRICKLE3, CRIP2	871	50	20063	2.30344	1	1	1
UP_SEQ_FEATURE	domain:LIM zinc-binding 3	3	0.313808	0.295784	TRIP6, FHL3, PRICKLE3	871	25	20063	2.76413	1	1	1
Annotation Cluster 42	Enrichment Score: 0.7887746582996498
Category	Term	Count	%	PValue	Genes	List Total	Pop Hits	Pop Total	Fold Enrichment	Bonferroni	Benjamini	FDR
BIOCARTA	h_mapkPathway:MAPKinase Signaling Pathway	10	1.04603	0.0659937	NFKBIA, RPS6KA4, BORCS8-MEF2B, DAXX, MAP2K2, TRAF2, MAP3K6, HRAS, MAP3K11, MAPK12	97	87	1625	1.92558	0.999998	1	1
BIOCARTA	h_p38mapkPathway:p38 MAPK Signaling Pathway	5	0.523013	0.207597	BORCS8-MEF2B, DAXX, HSPB1, TRAF2, HRAS	97	40	1625	2.09407	1	1	1
BIOCARTA	h_keratinocytePathway:Keratinocyte Differentiation	5	0.523013	0.314017	NFKBIA, DAXX, PRKCD, TRAF2, HRAS	97	48	1625	1.74506	1	1	1
Annotation Cluster 43	Enrichment Score: 0.7833201090182685
Category	Term	Count	%	PValue	Genes	List Total	Pop Hits	Pop Total	Fold Enrichment	Bonferroni	Benjamini	FDR
GOTERM_CC_DIRECT	GO:0071556~integral component of lumenal side of endoplasmic reticulum membrane	6	0.627615	0.00943613	BCAP31, SPPL2B, HLA-B, HLA-C, TAPBP, HLA-E	835	29	18224	4.51555	0.990397	0.330265	0.325547
GOTERM_BP_DIRECT	GO:0002474~antigen processing and presentation of peptide antigen via MHC class I	6	0.627615	0.0115771	BCAP31, HLA-B, HLA-C, TAP1, TAPBP, HLA-E	781	30	16792	4.30013	1	1	0.999664
KEGG_PATHWAY	hsa04612:Antigen processing and presentation	10	1.04603	0.0154486	CTSL, HLA-B, PSME1, HLA-C, TAP1, HSPA1B, CTSB, HSPA1A, TAPBP, HLA-E	355	76	6879	2.54967	0.98199	0.173293	0.158516
GOTERM_BP_DIRECT	GO:0060333~interferon-gamma-mediated signaling pathway	9	0.941423	0.0168339	CAMK2B, TRIM8, PRKCD, IRF7, HLA-B, HLA-C, PML, ICAM1, HLA-E	781	71	16792	2.72543	1	1	0.999664
BBID	70.Signal_peptides_(MHC)_class_I_molecules	3	0.313808	0.0335403	HLA-B, HLA-C, HLA-E	32	4	388	9.09375	0.83035	1	1
INTERPRO	IPR010579:MHC class I, alpha chain, C-terminal	3	0.313808	0.0382341	HLA-B, HLA-C, HLA-E	857	7	18559	9.28105	1	1	1
GOTERM_MF_DIRECT	GO:0042605~peptide antigen binding	5	0.523013	0.0403714	HLA-B, HLA-C, TAP1, TAPBP, HLA-E	794	28	16881	3.79655	1	1	0.996894
GOTERM_MF_DIRECT	GO:0042288~MHC class I protein binding	4	0.41841	0.0571144	BCAP31, TAP1, TAPBP, HLA-E	794	19	16881	4.47594	1	1	0.996894
GOTERM_BP_DIRECT	GO:0002480~antigen processing and presentation of exogenous peptide antigen via MHC class I, TAP-independent	3	0.313808	0.0624482	HLA-B, HLA-C, HLA-E	781	9	16792	7.16688	1	1	0.999664
UP_SEQ_FEATURE	region of interest:Alpha-3	3	0.313808	0.0670859	HLA-B, HLA-C, HLA-E	871	10	20063	6.91033	1	1	1
UP_KEYWORDS	MHC I	3	0.313808	0.0676915	HLA-B, HLA-C, HLA-E	898	10	20581	6.87561	1	0.535023	0.512893
GOTERM_CC_DIRECT	GO:0042612~MHC class I protein complex	3	0.313808	0.087502	HLA-B, HLA-C, HLA-E	835	11	18224	5.95231	1	1	0.98773
INTERPRO	IPR001039:MHC class I, alpha chain, alpha1/alpha2	3	0.313808	0.103283	HLA-B, HLA-C, HLA-E	857	12	18559	5.41394	1	1	1
UP_SEQ_FEATURE	region of interest:Alpha-1	3	0.313808	0.151147	HLA-B, HLA-C, HLA-E	871	16	20063	4.31896	1	1	1
UP_SEQ_FEATURE	region of interest:Alpha-2	3	0.313808	0.151147	HLA-B, HLA-C, HLA-E	871	16	20063	4.31896	1	1	1
UP_SEQ_FEATURE	domain:Ig-like C1-type	4	0.41841	0.160042	HLA-B, HLA-C, TAPBP, HLA-E	871	32	20063	2.87931	1	1	1
KEGG_PATHWAY	hsa04145:Phagosome	11	1.15063	0.243298	C3, TUBB2B, TUBB2A, CTSL, C1R, TUBB3, HLA-B, HLA-C, TAP1, TCIRG1, HLA-E	355	150	6879	1.42101	1	0.758325	0.693662
GOTERM_BP_DIRECT	GO:0019882~antigen processing and presentation	5	0.523013	0.251658	CTSL, HLA-B, HLA-C, RELB, HLA-E	781	55	16792	1.9546	1	1	0.999664
GOTERM_BP_DIRECT	GO:0002479~antigen processing and presentation of exogenous peptide antigen via MHC class I, TAP-dependent	5	0.523013	0.33579	HLA-B, PSME1, HLA-C, PSMB10, HLA-E	781	63	16792	1.7064	1	1	0.999664
KEGG_PATHWAY	hsa05416:Viral myocarditis	5	0.523013	0.337255	HLA-B, HLA-C, BID, ICAM1, HLA-E	355	57	6879	1.69978	1	0.844775	0.77274
GOTERM_BP_DIRECT	GO:0060337~type I interferon signaling pathway	5	0.523013	0.346463	IRF7, HLA-B, HLA-C, TYK2, HLA-E	781	64	16792	1.67974	1	1	0.999664
INTERPRO	IPR011161:MHC class I-like antigen recognition	3	0.313808	0.372629	HLA-B, HLA-C, HLA-E	857	28	18559	2.32026	1	1	1
UP_SEQ_FEATURE	region of interest:Connecting peptide	3	0.313808	0.437223	HLA-B, HLA-C, HLA-E	871	34	20063	2.03245	1	1	1
GOTERM_CC_DIRECT	GO:0030670~phagocytic vesicle membrane	4	0.41841	0.510676	HLA-B, HLA-C, TCIRG1, HLA-E	835	59	18224	1.47967	1	1	0.98773
KEGG_PATHWAY	hsa05332:Graft-versus-host disease	3	0.313808	0.512431	HLA-B, HLA-C, HLA-E	355	33	6879	1.76159	1	1	0.918288
KEGG_PATHWAY	hsa05330:Allograft rejection	3	0.313808	0.574849	HLA-B, HLA-C, HLA-E	355	37	6879	1.57115	1	1	0.918288
INTERPRO	IPR003597:Immunoglobulin C1-set	4	0.41841	0.612836	HLA-B, HLA-C, TAPBP, HLA-E	857	68	18559	1.27387	1	1	1
GOTERM_CC_DIRECT	GO:0031901~early endosome membrane	6	0.627615	0.617599	HLA-B, HLA-C, MTMR4, PML, RAB11FIP5, HLA-E	835	116	18224	1.12889	1	1	0.98773
INTERPRO	IPR011162:MHC classes I/II-like antigen recognition protein	3	0.313808	0.621	HLA-B, HLA-C, HLA-E	857	45	18559	1.44372	1	1	1
KEGG_PATHWAY	hsa04940:Type I diabetes mellitus	3	0.313808	0.644407	HLA-B, HLA-C, HLA-E	355	42	6879	1.3841	1	1	0.918288
GOTERM_CC_DIRECT	GO:0012507~ER to Golgi transport vesicle membrane	3	0.313808	0.694647	HLA-B, HLA-C, HLA-E	835	52	18224	1.25914	1	1	0.98773
KEGG_PATHWAY	hsa05320:Autoimmune thyroid disease	3	0.313808	0.756209	HLA-B, HLA-C, HLA-E	355	52	6879	1.11793	1	1	0.918288
INTERPRO	IPR003006:Immunoglobulin/major histocompatibility complex, conserved site	3	0.313808	0.771015	HLA-B, HLA-C, HLA-E	857	60	18559	1.08279	1	1	1
SMART	SM00407:IGc1	3	0.313808	0.819079	HLA-B, HLA-C, HLA-E	476	65	10057	0.975145	1	1	1
Annotation Cluster 44	Enrichment Score: 0.7787776841764471
Category	Term	Count	%	PValue	Genes	List Total	Pop Hits	Pop Total	Fold Enrichment	Bonferroni	Benjamini	FDR
KEGG_PATHWAY	hsa04370:VEGF signaling pathway	11	1.15063	9.847232120625271E-4	MAP2K2, SRC, BAD, SPHK1, PLA2G4C, HSPB1, NFATC2, PIK3CD, AKT1, HRAS, MAPK12	355	61	6879	3.4943	0.224451	0.0565145	0.0516955
KEGG_PATHWAY	hsa05231:Choline metabolism in cancer	13	1.35983	0.00543304	CHKB, MAP2K2, SLC44A2, PLA2G4C, PDGFA, PIK3CD, TSC2, DGKZ, DGKQ, AKT1, PIP5K1C, HRAS, RALGDS	355	101	6879	2.49413	0.754767	0.100123	0.0915855
KEGG_PATHWAY	hsa05161:Hepatitis B	16	1.67364	0.00741295	MAP2K2, SRC, BAD, NFATC2, PIK3CD, TICAM1, NFKBIA, MAVS, IRF7, AKT1, STAT6, FADD, IKBKG, HRAS, IKBKE, MYD88	355	145	6879	2.1382	0.853344	0.127503	0.11663
KEGG_PATHWAY	hsa04210:Apoptosis	9	0.941423	0.0134904	NFKBIA, BAD, PIK3CD, AKT1, TRAF2, FADD, IKBKG, CAPN1, BID	355	62	6879	2.81286	0.96993	0.165739	0.151607
BIOCARTA	h_tnfr2Pathway:TNFR2 Signaling Pathway	5	0.523013	0.0184481	NFKBIA, TNFAIP3, TRAF2, TRAF1, IKBKG	97	18	1625	4.65349	0.973012	0.921631	0.921631
KEGG_PATHWAY	hsa04919:Thyroid hormone signaling pathway	12	1.25523	0.0339289	PLCB3, KAT2A, NOTCH1, MAP2K2, SRC, BAD, TSC2, PIK3CD, AKT1, PLCD3, HRAS, PLCD1	355	115	6879	2.022	0.999864	0.273099	0.249811
KEGG_PATHWAY	hsa04722:Neurotrophin signaling pathway	12	1.25523	0.0441939	CAMK2B, NFKBIA, BEX3, MAP2K2, IRAK2, BAD, PRKCD, PIK3CD, AKT1, CALM3, HRAS, MAPK12	355	120	6879	1.93775	0.999991	0.279646	0.255801
KEGG_PATHWAY	hsa04620:Toll-like receptor signaling pathway	11	1.15063	0.0454768	NFKBIA, MAP2K2, IRF7, PIK3CD, AKT1, FADD, IKBKG, TICAM1, IKBKE, MYD88, MAPK12	355	106	6879	2.01087	0.999994	0.279646	0.255801
KEGG_PATHWAY	hsa04910:Insulin signaling pathway	13	1.35983	0.051381	PYGB, MAP2K2, BAD, INPPL1, PIK3CD, TSC2, GYS1, SOCS3, PHKG2, AKT1, FLOT2, CALM3, HRAS	355	138	6879	1.82541	0.999999	0.301279	0.275589
KEGG_PATHWAY	hsa04662:B cell receptor signaling pathway	8	0.83682	0.0631422	NFKBIA, MAP2K2, INPPL1, NFATC2, PIK3CD, AKT1, IKBKG, HRAS	355	69	6879	2.24666	1	0.354145	0.323947
KEGG_PATHWAY	hsa05221:Acute myeloid leukemia	7	0.732218	0.0664752	MAP2K2, BAD, PIK3CD, AKT1, IKBKG, HRAS, PML	355	56	6879	2.42218	1	0.364906	0.33379
KEGG_PATHWAY	hsa04917:Prolactin signaling pathway	8	0.83682	0.0714488	SOCS3, GALT, MAP2K2, SRC, PIK3CD, AKT1, HRAS, MAPK12	355	71	6879	2.18338	1	0.384037	0.35129
KEGG_PATHWAY	hsa05220:Chronic myeloid leukemia	8	0.83682	0.0758345	NFKBIA, MAP2K2, BAD, CTBP1, PIK3CD, AKT1, IKBKG, HRAS	355	72	6879	2.15305	1	0.396269	0.362478
KEGG_PATHWAY	hsa05214:Glioma	7	0.732218	0.116159	CAMK2B, MAP2K2, PDGFA, PIK3CD, AKT1, CALM3, HRAS	355	65	6879	2.0868	1	0.539471	0.493469
BIOCARTA	h_aktPathway:AKT Signaling Pathway	4	0.41841	0.136537	NFKBIA, BAD, AKT1, IKBKG	97	22	1625	3.04592	1	1	1
KEGG_PATHWAY	hsa04920:Adipocytokine signaling pathway	7	0.732218	0.149997	NFKBIA, SOCS3, STK11, AKT1, TRAF2, IKBKG, CPT1B	355	70	6879	1.93775	1	0.595374	0.544606
BIOCARTA	h_rasPathway:Ras Signaling Pathway	4	0.41841	0.150629	BAD, AKT1, HRAS, RALGDS	97	23	1625	2.91349	1	1	1
KEGG_PATHWAY	hsa05215:Prostate cancer	8	0.83682	0.16624	NFKBIA, MAP2K2, BAD, PDGFA, PIK3CD, AKT1, IKBKG, HRAS	355	88	6879	1.76159	1	0.630735	0.576951
BIOCARTA	h_raccycdPathway:Influence of Ras and Rho proteins on G1 to S Transition	4	0.41841	0.211006	NFKBIA, AKT1, IKBKG, HRAS	97	27	1625	2.48186	1	1	1
KEGG_PATHWAY	hsa04660:T cell receptor signaling pathway	8	0.83682	0.254987	NFKBIA, MAP2K2, NFATC2, PIK3CD, AKT1, IKBKG, HRAS, MAPK12	355	100	6879	1.5502	1	0.758325	0.693662
KEGG_PATHWAY	hsa04664:Fc epsilon RI signaling pathway	6	0.627615	0.271321	MAP2K2, PLA2G4C, PIK3CD, AKT1, HRAS, MAPK12	355	68	6879	1.70978	1	0.760111	0.695295
KEGG_PATHWAY	hsa05222:Small cell lung cancer	7	0.732218	0.272154	NFKBIA, LAMB2, PIK3CD, AKT1, TRAF2, TRAF1, IKBKG	355	85	6879	1.59579	1	0.760111	0.695295
KEGG_PATHWAY	hsa04014:Ras signaling pathway	15	1.56904	0.273993	MAP2K2, CSF1, BAD, PLA2G4C, PDGFA, PIK3CD, EFNA1, RRAS, GNB2, AKT1, CALM3, IKBKG, HRAS, RGL2, RALGDS	355	226	6879	1.28611	1	0.760111	0.695295
KEGG_PATHWAY	hsa05213:Endometrial cancer	5	0.523013	0.278331	MAP2K2, BAD, PIK3CD, AKT1, HRAS	355	52	6879	1.86322	1	0.76393	0.698789
KEGG_PATHWAY	hsa04012:ErbB signaling pathway	7	0.732218	0.290094	CAMK2B, MAP2K2, SRC, BAD, PIK3CD, AKT1, HRAS	355	87	6879	1.55911	1	0.771591	0.705797
KEGG_PATHWAY	hsa05218:Melanoma	6	0.627615	0.301625	MAP2K2, BAD, PDGFA, PIK3CD, AKT1, HRAS	355	71	6879	1.63753	1	0.786053	0.719025
KEGG_PATHWAY	hsa05223:Non-small cell lung cancer	5	0.523013	0.325389	MAP2K2, BAD, PIK3CD, AKT1, HRAS	355	56	6879	1.73013	1	0.831191	0.760314
KEGG_PATHWAY	hsa05205:Proteoglycans in cancer	13	1.35983	0.333304	CAMK2B, MAP2K2, SRC, PIK3CD, ITPR3, MAPK12, RRAS, CTSL, AKT1, ARHGEF1, FLNC, HRAS, PPP1R12C	355	200	6879	1.25954	1	0.843063	0.771174
KEGG_PATHWAY	hsa04066:HIF-1 signaling pathway	7	0.732218	0.373091	CAMK2B, MAP2K2, HMOX1, PIK3CD, AKT1, LTBR, GAPDH	355	96	6879	1.41294	1	0.875069	0.80045
BIOCARTA	h_gleevecPathway:Inhibition of Cellular Proliferation by Gleevec	3	0.313808	0.398405	BAD, AKT1, HRAS	97	23	1625	2.18512	1	1	1
BIOCARTA	h_igf1rPathway:Multiple antiapoptotic pathways from IGF-1R signaling lead to BAD phosphorylation	3	0.313808	0.398405	BAD, AKT1, HRAS	97	23	1625	2.18512	1	1	1
BIOCARTA	h_il2rbPathway:IL-2 Receptor Beta Chain in T cell Activation	4	0.41841	0.408248	SOCS3, BAD, AKT1, HRAS	97	39	1625	1.71821	1	1	1
KEGG_PATHWAY	hsa05230:Central carbon metabolism in cancer	5	0.523013	0.420171	G6PD, MAP2K2, PIK3CD, AKT1, HRAS	355	64	6879	1.51386	1	0.910959	0.83328
KEGG_PATHWAY	hsa05212:Pancreatic cancer	5	0.523013	0.431871	BAD, PIK3CD, AKT1, IKBKG, RALGDS	355	65	6879	1.49057	1	0.92085	0.842328
BIOCARTA	h_stressPathway:TNF/Stress Related Signaling	3	0.313808	0.440435	NFKBIA, TRAF2, IKBKG	97	25	1625	2.01031	1	1	1
BIOCARTA	h_tffPathway:Trefoil Factors Initiate Mucosal Healing	3	0.313808	0.460854	BAD, AKT1, HRAS	97	26	1625	1.93299	1	1	1
BIOCARTA	h_crebPathway:Transcription factor CREB and its extracellular signals	3	0.313808	0.480842	CAMK2B, AKT1, HRAS	97	27	1625	1.8614	1	1	1
GOTERM_BP_DIRECT	GO:0014066~regulation of phosphatidylinositol 3-kinase signaling	5	0.523013	0.49312	PPP2R5B, PDGFA, PIK3CD, AKT1, PIP5K1C	781	78	16792	1.37825	1	1	0.999664
GOTERM_BP_DIRECT	GO:0038128~ERBB2 signaling pathway	3	0.313808	0.532459	SRC, AKT1, HRAS	781	38	16792	1.69742	1	1	0.999664
KEGG_PATHWAY	hsa05210:Colorectal cancer	4	0.41841	0.625828	BAD, PIK3CD, AKT1, RALGDS	355	62	6879	1.25016	1	1	0.918288
KEGG_PATHWAY	hsa05211:Renal cell carcinoma	4	0.41841	0.667977	MAP2K2, PIK3CD, AKT1, HRAS	355	66	6879	1.17439	1	1	0.918288
KEGG_PATHWAY	hsa04068:FoxO signaling pathway	7	0.732218	0.694814	STK11, MAP2K2, PIK3CD, AKT1, HOMER3, HRAS, MAPK12	355	134	6879	1.01226	1	1	0.918288
KEGG_PATHWAY	hsa04024:cAMP signaling pathway	10	1.04603	0.697815	CAMK2B, NFKBIA, MAP2K2, RRAS, BAD, PIK3CD, AKT1, CALM3, AMH, GNAI2	355	198	6879	0.97866	1	1	0.918288
KEGG_PATHWAY	hsa04550:Signaling pathways regulating pluripotency of stem cells	7	0.732218	0.734355	MAP2K2, DVL1, PIK3CD, AKT1, TCF3, HRAS, MAPK12	355	140	6879	0.968873	1	1	0.918288
KEGG_PATHWAY	hsa04650:Natural killer cell mediated cytotoxicity	6	0.627615	0.760213	MAP2K2, NFATC2, PIK3CD, BID, HRAS, ICAM1	355	122	6879	0.95299	1	1	0.918288
GOTERM_BP_DIRECT	GO:0048015~phosphatidylinositol-mediated signaling	4	0.41841	0.875631	PRR5, PDGFA, PIK3CD, AKT1	781	106	16792	0.811345	1	1	0.999664
Annotation Cluster 45	Enrichment Score: 0.7596199474345606
Category	Term	Count	%	PValue	Genes	List Total	Pop Hits	Pop Total	Fold Enrichment	Bonferroni	Benjamini	FDR
GOTERM_BP_DIRECT	GO:0051603~proteolysis involved in cellular protein catabolic process	6	0.627615	0.0707691	CTSL, CLPP, CTSZ, PSMB10, CTSB, ADAMTS7	781	48	16792	2.68758	1	1	0.999664
INTERPRO	IPR025661:Cysteine peptidase, asparagine active site	3	0.313808	0.0747875	CTSL, CTSZ, CTSB	857	10	18559	6.49673	1	1	1
INTERPRO	IPR000668:Peptidase C1A, papain C-terminal	3	0.313808	0.118468	CTSL, CTSZ, CTSB	857	13	18559	4.99749	1	1	1
SMART	SM00645:Pept_C1	3	0.313808	0.123193	CTSL, CTSZ, CTSB	476	13	10057	4.87573	1	1	1
INTERPRO	IPR013128:Peptidase C1A, papain	3	0.313808	0.13416	CTSL, CTSZ, CTSB	857	14	18559	4.64052	1	1	1
UP_KEYWORDS	Zymogen	14	1.46444	0.143323	CTSZ, HTRA2, NAGPA, PSMB10, ADAMTS2, GZMM, CTRL, ADAM15, CTSL, MMP17, NAAA, CTSD, CTSB, ADAMTS7	898	214	20581	1.49935	1	0.75666	0.725362
UP_SEQ_FEATURE	propeptide:Activation peptide	6	0.627615	0.233441	GZMM, CTRL, CTSL, CTSZ, CTSD, CTSB	871	76	20063	1.81851	1	1	1
GOTERM_MF_DIRECT	GO:0008234~cysteine-type peptidase activity	4	0.41841	0.26385	CTSL, CTSZ, CAPN15, CTSB	794	38	16881	2.23797	1	1	0.996894
UP_KEYWORDS	Thiol protease	8	0.83682	0.502479	CTSL, CAPN10, CTSZ, TNFAIP3, CAPN1, USP19, CAPN15, CTSB	898	153	20581	1.19836	1	1	0.960976
GOTERM_MF_DIRECT	GO:0004197~cysteine-type endopeptidase activity	4	0.41841	0.551249	CTSL, CTSZ, CTSD, CTSB	794	61	16881	1.39414	1	1	0.996894
Annotation Cluster 46	Enrichment Score: 0.7525930744828759
Category	Term	Count	%	PValue	Genes	List Total	Pop Hits	Pop Total	Fold Enrichment	Bonferroni	Benjamini	FDR
GOTERM_BP_DIRECT	GO:0006206~pyrimidine nucleobase metabolic process	3	0.313808	0.028534	UCK1, TYMP, UCKL1	781	6	16792	10.7503	1	1	0.999664
GOTERM_BP_DIRECT	GO:0043097~pyrimidine nucleoside salvage	3	0.313808	0.104524	UCK1, TYMP, UCKL1	781	12	16792	5.37516	1	1	0.999664
KEGG_PATHWAY	hsa00983:Drug metabolism - other enzymes	4	0.41841	0.424513	UCK1, IMPDH1, TYMP, UCKL1	355	46	6879	1.685	1	0.912702	0.834875
KEGG_PATHWAY	hsa00240:Pyrimidine metabolism	5	0.523013	0.771184	UCK1, POLR2E, POLR3H, TYMP, UCKL1	355	101	6879	0.95928	1	1	0.918288
Annotation Cluster 47	Enrichment Score: 0.7513500955566117
Category	Term	Count	%	PValue	Genes	List Total	Pop Hits	Pop Total	Fold Enrichment	Bonferroni	Benjamini	FDR
GOTERM_CC_DIRECT	GO:0030131~clathrin adaptor complex	4	0.41841	0.0342475	AP1G2, AP1B1, AP2A2, AP1M1	835	16	18224	5.45629	1	0.578665	0.570398
GOTERM_BP_DIRECT	GO:0019886~antigen processing and presentation of exogenous peptide antigen via MHC class II	8	0.83682	0.135597	KLC2, ACTR1B, CTSL, AP1B1, KIF3C, AP2A2, CTSD, AP1M1	781	92	16792	1.86962	1	1	0.999664
GOTERM_BP_DIRECT	GO:0050690~regulation of defense response to virus by virus	3	0.313808	0.375981	AP1B1, AP2A2, AP1M1	781	28	16792	2.30364	1	1	0.999664
GOTERM_CC_DIRECT	GO:0030669~clathrin-coated endocytic vesicle membrane	3	0.313808	0.565659	AP1B1, AP2A2, AP1M1	835	41	18224	1.59696	1	1	0.98773
Annotation Cluster 48	Enrichment Score: 0.7483582182725658
Category	Term	Count	%	PValue	Genes	List Total	Pop Hits	Pop Total	Fold Enrichment	Bonferroni	Benjamini	FDR
GOTERM_BP_DIRECT	GO:0007264~small GTPase mediated signal transduction	18	1.88285	0.0671138	RGS19, GDI1, DIRAS1, RABL2A, RABL2B, RHOC, RHOD, ARL4D, ARFRP1, RHOT2, RAB40C, RAB36, RRAS, HMOX1, HRAS, RGL2, RALGDS, RABL6	781	246	16792	1.57322	1	1	0.999664
GOTERM_MF_DIRECT	GO:0003924~GTPase activity	17	1.77824	0.0856176	DIRAS1, RABL2A, RABL2B, TUBG2, RHOD, GNAI2, ARL4D, ARFRP1, TUBB2B, GNA15, RHOT2, TUBB2A, RRAS, TUBB3, GNA11, GNB2, HRAS	794	234	16881	1.54458	1	1	0.996894
INTERPRO	IPR001806:Small GTPase superfamily	11	1.15063	0.109218	RHOT2, RAB40C, RAB36, RRAS, DIRAS1, RABL2A, RABL2B, RHOC, RHOD, HRAS, RABL6	857	139	18559	1.71377	1	1	1
UP_KEYWORDS	GTP-binding	21	2.19665	0.115918	DIRAS1, RABL2A, RABL2B, TUBG2, RHOC, RHOD, GNAI2, ARL4D, ARFRP1, TUBB2B, GNA15, RHOT2, TUBB2A, RAB40C, RAB36, RRAS, TUBB3, GNA11, HRAS, MOCS1, RABL6	898	343	20581	1.40319	1	0.719066	0.689324
UP_KEYWORDS	Prenylation	12	1.25523	0.11722	STK11, INPP5A, RAB40C, RAB36, RRAS, DIRAS1, PLA2G4C, PPP1R16A, RHOC, RHOD, HRAS, LMNB2	898	168	20581	1.63705	1	0.719066	0.689324
UP_SEQ_FEATURE	nucleotide phosphate-binding region:GTP	19	1.98745	0.128997	DIRAS1, RABL2A, RABL2B, TUBG2, RHOC, RHOD, GNAI2, ARL4D, ARFRP1, TUBB2B, GNA15, TUBB2A, RAB40C, RAB36, RRAS, TUBB3, GNA11, HRAS, RABL6	871	310	20063	1.41179	1	1	1
INTERPRO	IPR005225:Small GTP-binding protein domain	12	1.25523	0.149748	ARL4D, ARFRP1, RHOT2, RAB40C, RAB36, RRAS, DIRAS1, RABL2A, RABL2B, RHOC, RHOD, HRAS	857	167	18559	1.5561	1	1	1
GOTERM_MF_DIRECT	GO:0005525~GTP binding	22	2.30126	0.271499	DIRAS1, RABL2A, RABL2B, TUBG2, RHOC, RHOD, GNAI2, ARL4D, ARFRP1, EHD2, TUBB2B, GNA15, RHOT2, TUBB2A, RAB40C, RAB36, RRAS, TUBB3, GNA11, HRAS, MOCS1, RABL6	794	384	16881	1.21806	1	1	0.996894
UP_SEQ_FEATURE	short sequence motif:Effector region	6	0.627615	0.446693	RAB36, RRAS, DIRAS1, RHOC, RHOD, HRAS	871	101	20063	1.36838	1	1	1
UP_SEQ_FEATURE	lipid moiety-binding region:S-geranylgeranyl cysteine	6	0.627615	0.505425	RAB40C, RAB36, RRAS, DIRAS1, RHOC, RHOD	871	108	20063	1.27969	1	1	1
UP_SEQ_FEATURE	propeptide:Removed in mature form	11	1.15063	0.580583	EFNA1, RRAS, DIRAS1, MMP17, PLA2G4C, PDGFA, RHOC, MSLN, RHOD, HRAS, PSMB10	871	237	20063	1.06911	1	1	1
Annotation Cluster 49	Enrichment Score: 0.7469281875002172
Category	Term	Count	%	PValue	Genes	List Total	Pop Hits	Pop Total	Fold Enrichment	Bonferroni	Benjamini	FDR
UP_SEQ_FEATURE	domain:PDZ	9	0.941423	0.117843	GORASP1, GIPC1, LIMK1, DVL1, RHPN1, HTRA2, SIPA1L2, SIPA1, PPP1R9B	871	113	20063	1.8346	1	1	1
INTERPRO	IPR001478:PDZ domain	11	1.15063	0.17942	SLC9A3R1, GORASP1, GIPC1, LIMK1, DVL1, RHPN1, HTRA2, SCRIB, SIPA1L2, SIPA1, PPP1R9B	857	155	18559	1.53686	1	1	1
SMART	SM00228:PDZ	10	1.04603	0.27167	SLC9A3R1, GIPC1, LIMK1, DVL1, RHPN1, HTRA2, SCRIB, SIPA1L2, SIPA1, PPP1R9B	476	149	10057	1.418	1	1	1
Annotation Cluster 50	Enrichment Score: 0.7406018971375885
Category	Term	Count	%	PValue	Genes	List Total	Pop Hits	Pop Total	Fold Enrichment	Bonferroni	Benjamini	FDR
UP_SEQ_FEATURE	domain:BTB	11	1.15063	0.0962724	LGALS3BP, NACC2, NACC1, BTBD2, KEAP1, KCTD11, ZBTB45, ZBTB7B, KCTD17, ZBTB7A, ZBTB7C	871	144	20063	1.75958	1	1	1
INTERPRO	IPR011333:BTB/POZ fold	13	1.35983	0.168683	LGALS3BP, ZBTB47, KEAP1, ZBTB45, NACC2, NACC1, BTBD2, KCTD11, ZBTB7B, KCTD17, LZTR1, ZBTB7A, ZBTB7C	857	190	18559	1.48171	1	1	1
INTERPRO	IPR000210:BTB/POZ-like	12	1.25523	0.20996	LGALS3BP, ZBTB47, NACC2, NACC1, BTBD2, KEAP1, ZBTB45, ZBTB7B, KCTD17, LZTR1, ZBTB7A, ZBTB7C	857	180	18559	1.44372	1	1	1
SMART	SM00225:BTB	11	1.15063	0.319804	ZBTB47, NACC2, NACC1, BTBD2, KEAP1, ZBTB45, ZBTB7B, KCTD17, LZTR1, ZBTB7A, ZBTB7C	476	176	10057	1.32051	1	1	1
Annotation Cluster 51	Enrichment Score: 0.738913505376324
Category	Term	Count	%	PValue	Genes	List Total	Pop Hits	Pop Total	Fold Enrichment	Bonferroni	Benjamini	FDR
UP_SEQ_FEATURE	domain:Arf-GAP	4	0.41841	0.139307	ACAP3, ARAP1, ADAP1, GIT1	871	30	20063	3.07126	1	1	1
INTERPRO	IPR001164:Arf GTPase activating protein	4	0.41841	0.158854	ACAP3, ARAP1, ADAP1, GIT1	857	30	18559	2.88744	1	1	1
SMART	SM00105:ArfGap	4	0.41841	0.166838	ACAP3, ARAP1, ADAP1, GIT1	476	30	10057	2.81709	1	1	1
UP_SEQ_FEATURE	zinc finger region:C4-type	6	0.627615	0.299973	ACAP3, FHL3, ARAP1, ADAP1, GIT1, MLLT6	871	84	20063	1.64532	1	1	1
Annotation Cluster 52	Enrichment Score: 0.7385437438586381
Category	Term	Count	%	PValue	Genes	List Total	Pop Hits	Pop Total	Fold Enrichment	Bonferroni	Benjamini	FDR
KEGG_PATHWAY	hsa04915:Estrogen signaling pathway	12	1.25523	0.0124048	PLCB3, MAP2K2, SRC, PRKCD, PIK3CD, AKT1, CALM3, ITPR3, HRAS, HSPA1B, GNAI2, HSPA1A	355	99	6879	2.34878	0.960063	0.163055	0.149151
KEGG_PATHWAY	hsa04540:Gap junction	11	1.15063	0.0144475	TUBB2B, PLCB3, TUBB2A, MAP2K2, SRC, TUBB3, GNA11, PDGFA, ITPR3, HRAS, GNAI2	355	88	6879	2.42218	0.976591	0.16943	0.154982
KEGG_PATHWAY	hsa04912:GnRH signaling pathway	11	1.15063	0.0179697	CAMK2B, PLCB3, MAP2K2, SRC, GNA11, PRKCD, PLA2G4C, CALM3, ITPR3, HRAS, MAPK12	355	91	6879	2.34233	0.990706	0.185448	0.169634
KEGG_PATHWAY	hsa04921:Oxytocin signaling pathway	14	1.46444	0.0447196	CAMK2B, MAP2K2, SRC, PLA2G4C, NFATC2, ITPR3, GNAI2, CACNB1, CACNB3, PLCB3, CALM3, CAMK1, HRAS, PPP1R12C	355	150	6879	1.80856	0.999993	0.279646	0.255801
BIOCARTA	h_biopeptidesPathway:Bioactive Peptide Induced Signaling Pathway	6	0.627615	0.0690875	CAMK2B, MAP2K2, GNA11, CALM3, MAPT, HRAS	97	38	1625	2.64514	0.999999	1	1
KEGG_PATHWAY	hsa04730:Long-term depression	7	0.732218	0.0866874	PLCB3, MAP2K2, GNA11, PLA2G4C, ITPR3, HRAS, GNAI2	355	60	6879	2.2607	1	0.430103	0.393427
KEGG_PATHWAY	hsa05214:Glioma	7	0.732218	0.116159	CAMK2B, MAP2K2, PDGFA, PIK3CD, AKT1, CALM3, HRAS	355	65	6879	2.0868	1	0.539471	0.493469
KEGG_PATHWAY	hsa04725:Cholinergic synapse	10	1.04603	0.117094	CAMK2B, CHRM3, PLCB3, GNA11, GNB2, PIK3CD, AKT1, ITPR3, HRAS, GNAI2	355	111	6879	1.74572	1	0.539471	0.493469
KEGG_PATHWAY	hsa04728:Dopaminergic synapse	11	1.15063	0.12247	CAMK2B, GSK3A, PLCB3, GNB2, PPP2R5B, AKT1, CALM3, ITPR3, COMT, MAPK12, GNAI2	355	128	6879	1.66525	1	0.548379	0.501618
BIOCARTA	h_at1rPathway:Angiotensin II mediated activation of JNK Pathway via Pyk2 dependent signaling	5	0.523013	0.126126	BORCS8-MEF2B, MAP2K2, SRC, CALM3, HRAS	97	33	1625	2.53827	1	1	1
KEGG_PATHWAY	hsa04750:Inflammatory mediator regulation of TRP channels	9	0.941423	0.130842	CAMK2B, PLCB3, SRC, PRKCD, PLA2G4C, PIK3CD, CALM3, ITPR3, MAPK12	355	98	6879	1.77956	1	0.553395	0.506207
KEGG_PATHWAY	hsa04922:Glucagon signaling pathway	9	0.941423	0.136389	CAMK2B, GYS1, PYGB, PLCB3, PHKG2, AKT1, CALM3, ITPR3, CPT1B	355	99	6879	1.76159	1	0.567555	0.519159
KEGG_PATHWAY	hsa04971:Gastric acid secretion	7	0.732218	0.172196	CAMK2B, CHRM3, PLCB3, CALM3, ITPR3, SLC4A2, GNAI2	355	73	6879	1.85811	1	0.643864	0.588961
BIOCARTA	h_pyk2Pathway:Links between Pyk2 and Map Kinases	4	0.41841	0.226879	MAP2K2, SRC, CALM3, HRAS	97	28	1625	2.39323	1	1	1
KEGG_PATHWAY	hsa04925:Aldosterone synthesis and secretion	7	0.732218	0.237181	CAMK2B, PLCB3, GNA11, CALM3, PRKD2, ITPR3, CAMK1	355	81	6879	1.6746	1	0.758325	0.693662
KEGG_PATHWAY	hsa04720:Long-term potentiation	6	0.627615	0.251504	CAMK2B, PLCB3, MAP2K2, CALM3, ITPR3, HRAS	355	66	6879	1.76159	1	0.758325	0.693662
KEGG_PATHWAY	hsa04270:Vascular smooth muscle contraction	9	0.941423	0.254003	PLCB3, MAP2K2, GNA11, PRKCD, PLA2G4C, ARHGEF1, CALM3, ITPR3, PPP1R12C	355	117	6879	1.49057	1	0.758325	0.693662
KEGG_PATHWAY	hsa04916:Melanogenesis	8	0.83682	0.254987	CAMK2B, PLCB3, MAP2K2, DCT, DVL1, CALM3, HRAS, GNAI2	355	100	6879	1.5502	1	0.758325	0.693662
KEGG_PATHWAY	hsa04022:cGMP-PKG signaling pathway	11	1.15063	0.295386	BORCS8-MEF2B, PLCB3, MAP2K2, BAD, GNA11, PPIF, NFATC2, AKT1, CALM3, ITPR3, GNAI2	355	158	6879	1.34906	1	0.777649	0.711338
KEGG_PATHWAY	hsa04724:Glutamatergic synapse	8	0.83682	0.371403	PLCB3, GRK2, GNB2, PLA2G4C, GRIK4, HOMER3, ITPR3, GNAI2	355	114	6879	1.35982	1	0.875069	0.80045
KEGG_PATHWAY	hsa04261:Adrenergic signaling in cardiomyocytes	9	0.941423	0.416867	CAMK2B, CACNB1, CACNB3, PLCB3, PPP2R5B, AKT1, CALM3, MAPK12, GNAI2	355	138	6879	1.26375	1	0.910959	0.83328
KEGG_PATHWAY	hsa04924:Renin secretion	5	0.523013	0.420171	PLCB3, CALM3, ITPR3, GNAI2, CTSB	355	64	6879	1.51386	1	0.910959	0.83328
KEGG_PATHWAY	hsa04911:Insulin secretion	6	0.627615	0.446138	CAMK2B, CHRM3, PLCB3, GNA11, ITPR3, STX1A	355	85	6879	1.36782	1	0.935802	0.856005
KEGG_PATHWAY	hsa04713:Circadian entrainment	6	0.627615	0.545072	CAMK2B, PLCB3, GNB2, CALM3, ITPR3, GNAI2	355	95	6879	1.22384	1	1	0.918288
KEGG_PATHWAY	hsa04970:Salivary secretion	5	0.523013	0.653054	CHRM3, PLCB3, CALM3, ITPR3, SLC4A2	355	86	6879	1.1266	1	1	0.918288
KEGG_PATHWAY	hsa04726:Serotonergic synapse	6	0.627615	0.683237	PLCB3, GNB2, PLA2G4C, ITPR3, HRAS, GNAI2	355	111	6879	1.04743	1	1	0.918288
KEGG_PATHWAY	hsa04114:Oocyte meiosis	6	0.627615	0.683237	CAMK2B, PPP2R5B, CALM3, ITPR3, PKMYT1, ANAPC11	355	111	6879	1.04743	1	1	0.918288
KEGG_PATHWAY	hsa04972:Pancreatic secretion	5	0.523013	0.712646	CHRM3, PLCB3, CTRL, ITPR3, SLC4A2	355	93	6879	1.0418	1	1	0.918288
KEGG_PATHWAY	hsa04723:Retrograde endocannabinoid signaling	5	0.523013	0.771184	PLCB3, GNB2, ITPR3, MAPK12, GNAI2	355	101	6879	0.95928	1	1	0.918288
Annotation Cluster 53	Enrichment Score: 0.7006609338943213
Category	Term	Count	%	PValue	Genes	List Total	Pop Hits	Pop Total	Fold Enrichment	Bonferroni	Benjamini	FDR
INTERPRO	IPR008993:Tissue inhibitor of metalloproteinases-like, OB-fold	4	0.41841	0.116013	C3, ADAMTSL5, AGRN, NTN1	857	26	18559	3.33166	1	1	1
SMART	SM00643:C345C	3	0.313808	0.190359	C3, ADAMTSL5, NTN1	476	17	10057	3.7285	1	1	1
INTERPRO	IPR018933:Netrin module, non-TIMP type	3	0.313808	0.20052	C3, ADAMTSL5, NTN1	857	18	18559	3.6093	1	1	1
UP_SEQ_FEATURE	domain:NTR	3	0.313808	0.246862	C3, ADAMTSL5, NTN1	871	22	20063	3.14106	1	1	1
INTERPRO	IPR001134:Netrin domain	3	0.313808	0.28708	C3, ADAMTSL5, NTN1	857	23	18559	2.82467	1	1	1
Annotation Cluster 54	Enrichment Score: 0.6956980474069716
Category	Term	Count	%	PValue	Genes	List Total	Pop Hits	Pop Total	Fold Enrichment	Bonferroni	Benjamini	FDR
UP_SEQ_FEATURE	domain:Laminin G-like 1	4	0.41841	0.139307	CNTNAP1, CSPG4, AGRN, SLC26A6	871	30	20063	3.07126	1	1	1
UP_SEQ_FEATURE	domain:Laminin G-like 2	4	0.41841	0.139307	CNTNAP1, CSPG4, AGRN, SLC26A6	871	30	20063	3.07126	1	1	1
INTERPRO	IPR001791:Laminin G domain	6	0.627615	0.142422	COL18A1, CNTNAP1, COL27A1, COL5A3, CSPG4, AGRN	857	60	18559	2.16558	1	1	1
SMART	SM00282:LamG	3	0.313808	0.596604	CNTNAP1, CSPG4, AGRN	476	42	10057	1.50915	1	1	1
Annotation Cluster 55	Enrichment Score: 0.6905678636473302
Category	Term	Count	%	PValue	Genes	List Total	Pop Hits	Pop Total	Fold Enrichment	Bonferroni	Benjamini	FDR
COG_ONTOLOGY	Inorganic ion transport and metabolism	5	0.523013	0.0476427	GALNS, ARSA, POR, TST, SGSH	106	27	2026	3.53948	0.745084	0.666998	0.666998
GOTERM_MF_DIRECT	GO:0008484~sulfuric ester hydrolase activity	3	0.313808	0.154764	GALNS, ARSA, SGSH	794	15	16881	4.25214	1	1	0.996894
UP_SEQ_FEATURE	metal ion-binding site:Calcium; via 3-oxoalanine	3	0.313808	0.166622	GALNS, ARSA, SGSH	871	17	20063	4.0649	1	1	1
INTERPRO	IPR024607:Sulfatase, conserved site	3	0.313808	0.166759	GALNS, ARSA, SGSH	857	16	18559	4.06046	1	1	1
INTERPRO	IPR000917:Sulfatase	3	0.313808	0.183526	GALNS, ARSA, SGSH	857	17	18559	3.82161	1	1	1
INTERPRO	IPR017849:Alkaline phosphatase-like, alpha/beta/alpha	3	0.313808	0.421991	GALNS, ARSA, SGSH	857	31	18559	2.09572	1	1	1
UP_SEQ_FEATURE	metal ion-binding site:Calcium	5	0.523013	0.430024	GALNS, ARSA, NOTCH1, TKT, SGSH	871	77	20063	1.49574	1	1	1
INTERPRO	IPR017850:Alkaline-phosphatase-like, core domain	3	0.313808	0.438001	GALNS, ARSA, SGSH	857	32	18559	2.03023	1	1	1
Annotation Cluster 56	Enrichment Score: 0.6835651841178776
Category	Term	Count	%	PValue	Genes	List Total	Pop Hits	Pop Total	Fold Enrichment	Bonferroni	Benjamini	FDR
UP_KEYWORDS	Flavoprotein	10	1.04603	0.0855069	ACAD8, NQO1, GCDH, POR, STEAP3, RETSAT, MICAL1, QSOX2, DUS1L, GFER	898	122	20581	1.87858	1	0.648574	0.621747
UP_KEYWORDS	FAD	9	0.941423	0.107483	ACAD8, NQO1, GCDH, POR, STEAP3, RETSAT, MICAL1, QSOX2, GFER	898	110	20581	1.87517	1	0.719066	0.689324
UP_SEQ_FEATURE	nucleotide phosphate-binding region:FAD	5	0.523013	0.28168	ACAD8, NQO1, GCDH, POR, MICAL1	871	62	20063	1.85762	1	1	1
GOTERM_MF_DIRECT	GO:0050660~flavin adenine dinucleotide binding	5	0.523013	0.354189	ACAD8, GCDH, POR, DUS1L, GFER	794	64	16881	1.66099	1	1	0.996894
GOTERM_MF_DIRECT	GO:0009055~electron carrier activity	6	0.627615	0.416717	ACAD8, TSTA3, GCDH, POR, AKR1B1, UQCR11	794	90	16881	1.41738	1	1	0.996894
Annotation Cluster 57	Enrichment Score: 0.655713281082208
Category	Term	Count	%	PValue	Genes	List Total	Pop Hits	Pop Total	Fold Enrichment	Bonferroni	Benjamini	FDR
UP_SEQ_FEATURE	domain:SOCS box	5	0.523013	0.0810024	SPSB3, SPSB2, SOCS3, SPSB1, RAB40C	871	38	20063	3.03085	1	1	1
INTERPRO	IPR001496:SOCS protein, C-terminal	5	0.523013	0.103683	SPSB3, SPSB2, SOCS3, SPSB1, RAB40C	857	39	18559	2.77638	1	1	1
SMART	SM00969:SM00969	5	0.523013	0.110463	SPSB3, SPSB2, SOCS3, SPSB1, RAB40C	476	39	10057	2.70874	1	1	1
SMART	SM00253:SOCS	3	0.313808	0.243264	SPSB2, SOCS3, RAB40C	476	20	10057	3.16922	1	1	1
UP_SEQ_FEATURE	domain:B30.2/SPRY	7	0.732218	0.244603	SPSB3, RNF123, SPSB2, SPSB1, TRIM47, FSD1, TRIM65	871	97	20063	1.66228	1	1	1
INTERPRO	IPR001870:B30.2/SPRY domain	7	0.732218	0.306374	SPSB3, RNF123, SPSB2, SPSB1, TRIM47, FSD1, TRIM65	857	99	18559	1.53122	1	1	1
INTERPRO	IPR013320:Concanavalin A-like lectin/glucanase, subgroup	13	1.35983	0.38477	COL18A1, CNTNAP1, COL27A1, SPSB3, RNF123, SPSB2, SPSB1, COL5A3, TRIM47, CSPG4, FSD1, AGRN, TRIM65	857	232	18559	1.21347	1	1	1
INTERPRO	IPR003877:SPla/RYanodine receptor SPRY	6	0.627615	0.438086	SPSB3, RNF123, SPSB2, SPSB1, FSD1, TRIM65	857	94	18559	1.38228	1	1	1
SMART	SM00449:SPRY	6	0.627615	0.440153	SPSB3, RNF123, SPSB2, SPSB1, FSD1, TRIM65	476	92	10057	1.37792	1	1	1
Annotation Cluster 58	Enrichment Score: 0.6515338990672238
Category	Term	Count	%	PValue	Genes	List Total	Pop Hits	Pop Total	Fold Enrichment	Bonferroni	Benjamini	FDR
UP_KEYWORDS	Anion exchange	3	0.313808	0.0937868	SLC4A2, SLC4A3, SLC26A6	898	12	20581	5.72968	1	0.664593	0.637104
UP_KEYWORDS	Antiport	5	0.523013	0.102054	CLCN7, SLC9A3, SLC4A2, SLC4A3, SLC26A6	898	41	20581	2.79496	1	0.71092	0.681514
GOTERM_BP_DIRECT	GO:0051453~regulation of intracellular pH	4	0.41841	0.233225	SLC9A3, SLC4A2, SLC4A3, SLC26A6	781	36	16792	2.38896	1	1	0.999664
GOTERM_MF_DIRECT	GO:0005452~inorganic anion exchanger activity	3	0.313808	0.259065	SLC4A2, SLC4A3, SLC26A6	794	21	16881	3.03724	1	1	0.996894
GOTERM_BP_DIRECT	GO:1902476~chloride transmembrane transport	7	0.732218	0.263546	CLCN7, ANO8, SLC4A2, SLC4A3, SLC12A7, SLC26A6, SLC12A9	781	93	16792	1.61833	1	1	0.999664
GOTERM_MF_DIRECT	GO:0015301~anion:anion antiporter activity	3	0.313808	0.294466	SLC4A2, SLC4A3, SLC26A6	794	23	16881	2.77314	1	1	0.996894
GOTERM_BP_DIRECT	GO:0015701~bicarbonate transport	3	0.313808	0.612653	SLC4A2, SLC4A3, SLC26A6	781	44	16792	1.46595	1	1	0.999664
Annotation Cluster 59	Enrichment Score: 0.6458282701751461
Category	Term	Count	%	PValue	Genes	List Total	Pop Hits	Pop Total	Fold Enrichment	Bonferroni	Benjamini	FDR
GOTERM_BP_DIRECT	GO:0046718~viral entry into host cell	8	0.83682	0.0779013	GRK2, ANPEP, SLC52A2, TNFRSF14, HSPA1B, CTSB, HSPA1A, ICAM1	781	80	16792	2.15006	1	1	0.999664
UP_KEYWORDS	Host cell receptor for virus entry	6	0.627615	0.146122	ANPEP, SLC52A2, TNFRSF14, HSPA1B, HSPA1A, ICAM1	898	64	20581	2.14863	1	0.75666	0.725362
GOTERM_MF_DIRECT	GO:0001618~virus receptor activity	6	0.627615	0.231801	ANPEP, SLC52A2, TNFRSF14, HSPA1B, HSPA1A, ICAM1	794	70	16881	1.82235	1	1	0.996894
GOTERM_CC_DIRECT	GO:0009897~external side of plasma membrane	5	0.523013	0.989265	ANPEP, ECE1, TNFRSF14, ENG, ICAM1	835	213	18224	0.512327	1	1	0.989265
Annotation Cluster 60	Enrichment Score: 0.6441441178088573
Category	Term	Count	%	PValue	Genes	List Total	Pop Hits	Pop Total	Fold Enrichment	Bonferroni	Benjamini	FDR
GOTERM_BP_DIRECT	GO:0043647~inositol phosphate metabolic process	7	0.732218	0.0208936	PLCB3, INPP5A, INPP5J, INPPL1, CALM3, PLCD3, PLCD1	781	47	16792	3.20222	1	1	0.999664
GOTERM_MF_DIRECT	GO:0004435~phosphatidylinositol phospholipase C activity	4	0.41841	0.131432	CHRM3, PLCB3, PLCD3, PLCD1	794	27	16881	3.14973	1	1	0.996894
UP_SEQ_FEATURE	domain:PI-PLC Y-box	3	0.313808	0.135982	PLCB3, PLCD3, PLCD1	871	15	20063	4.60689	1	1	1
INTERPRO	IPR001711:Phospholipase C, phosphatidylinositol-specific, Y domain	3	0.313808	0.150282	PLCB3, PLCD3, PLCD1	857	15	18559	4.33116	1	1	1
INTERPRO	IPR001192:Phosphoinositide phospholipase C	3	0.313808	0.150282	PLCB3, PLCD3, PLCD1	857	15	18559	4.33116	1	1	1
SMART	SM00149:PLCYc	3	0.313808	0.156075	PLCB3, PLCD3, PLCD1	476	15	10057	4.22563	1	1	1
UP_SEQ_FEATURE	domain:PI-PLC X-box	3	0.313808	0.198288	PLCB3, PLCD3, PLCD1	871	19	20063	3.63702	1	1	1
SMART	SM00148:PLCXc	3	0.313808	0.207856	PLCB3, PLCD3, PLCD1	476	18	10057	3.52136	1	1	1
INTERPRO	IPR000909:Phospholipase C, phosphatidylinositol-specific , X domain	3	0.313808	0.234968	PLCB3, PLCD3, PLCD1	857	20	18559	3.24837	1	1	1
UP_SEQ_FEATURE	domain:C2	6	0.627615	0.283008	PLCB3, HECW2, PRKCD, PLCD3, PLCD1, RAB11FIP5	871	82	20063	1.68545	1	1	1
INTERPRO	IPR017946:PLC-like phosphodiesterase, TIM beta/alpha-barrel domain	3	0.313808	0.321651	PLCB3, PLCD3, PLCD1	857	25	18559	2.59869	1	1	1
INTERPRO	IPR000008:C2 calcium-dependent membrane targeting	10	1.04603	0.351645	PLCB3, PKN3, HECW2, PRKCD, PIK3CD, PLCD3, PLCD1, TNS2, C2CD2L, RAB11FIP5	857	165	18559	1.31247	1	1	1
UP_KEYWORDS	Lipid degradation	5	0.523013	0.684045	PLCB3, PLA2G4C, PNPLA6, PLCD3, PLCD1	898	106	20581	1.08107	1	1	0.960976
SMART	SM00239:C2	5	0.523013	0.856731	PLCB3, HECW2, PLCD3, PLCD1, RAB11FIP5	476	127	10057	0.831817	1	1	1
GOTERM_BP_DIRECT	GO:0016042~lipid catabolic process	3	0.313808	0.910358	PLCB3, PLCD3, PLCD1	781	85	16792	0.758846	1	1	0.999664
Annotation Cluster 61	Enrichment Score: 0.6285995867709925
Category	Term	Count	%	PValue	Genes	List Total	Pop Hits	Pop Total	Fold Enrichment	Bonferroni	Benjamini	FDR
GOTERM_BP_DIRECT	GO:0071902~positive regulation of protein serine/threonine kinase activity	6	0.627615	0.0218188	STK11, MAP2K2, SRC, CALM3, CAMK1, TELO2	781	35	16792	3.68582	1	1	0.999664
KEGG_PATHWAY	hsa04917:Prolactin signaling pathway	8	0.83682	0.0714488	SOCS3, GALT, MAP2K2, SRC, PIK3CD, AKT1, HRAS, MAPK12	355	71	6879	2.18338	1	0.384037	0.35129
BIOCARTA	h_bArrestin-srcPathway:Roles of Ã¯Â¿Â½-arrestin-dependent Recruitment of Src Kinases in GPCR Signaling	4	0.41841	0.109874	MAP2K2, GRK2, SRC, HRAS	97	20	1625	3.35052	1	1	1
BIOCARTA	h_at1rPathway:Angiotensin II mediated activation of JNK Pathway via Pyk2 dependent signaling	5	0.523013	0.126126	BORCS8-MEF2B, MAP2K2, SRC, CALM3, HRAS	97	33	1625	2.53827	1	1	1
BIOCARTA	h_pyk2Pathway:Links between Pyk2 and Map Kinases	4	0.41841	0.226879	MAP2K2, SRC, CALM3, HRAS	97	28	1625	2.39323	1	1	1
KEGG_PATHWAY	hsa04012:ErbB signaling pathway	7	0.732218	0.290094	CAMK2B, MAP2K2, SRC, BAD, PIK3CD, AKT1, HRAS	355	87	6879	1.55911	1	0.771591	0.705797
KEGG_PATHWAY	hsa05219:Bladder cancer	4	0.41841	0.353823	MAP2K2, SRC, HRAS, TYMP	355	41	6879	1.89048	1	0.861192	0.787757
BIOCARTA	h_integrinPathway:Integrin Signaling Pathway	4	0.41841	0.375352	MAP2K2, SRC, CAPN1, HRAS	97	37	1625	1.81109	1	1	1
GOTERM_BP_DIRECT	GO:0038128~ERBB2 signaling pathway	3	0.313808	0.532459	SRC, AKT1, HRAS	781	38	16792	1.69742	1	1	0.999664
BIOCARTA	h_erkPathway:Erk1/Erk2 Mapk Signaling pathway	3	0.313808	0.538029	MAP2K2, SRC, HRAS	97	30	1625	1.67526	1	1	1
BIOCARTA	h_metPathway:Signaling of Hepatocyte Growth Factor Receptor	3	0.313808	0.639031	MAP2K2, SRC, HRAS	97	36	1625	1.39605	1	1	1
GOTERM_BP_DIRECT	GO:0070374~positive regulation of ERK1 and ERK2 cascade	7	0.732218	0.828152	MAP2K2, SRC, PDGFA, CCL2, PRKD2, HRAS, ICAM1	781	175	16792	0.860026	1	1	0.999664
Annotation Cluster 62	Enrichment Score: 0.6206516186321442
Category	Term	Count	%	PValue	Genes	List Total	Pop Hits	Pop Total	Fold Enrichment	Bonferroni	Benjamini	FDR
INTERPRO	IPR013768:Intercellular adhesion molecule, N-terminal	4	0.41841	9.117294735306961E-4	ICAM3, ICAM4, ICAM5, ICAM1	857	5	18559	17.3246	0.718316	0.422131	0.422131
INTERPRO	IPR003987:Intercellular adhesion molecule/vascular cell adhesion molecule, N-terminal	4	0.41841	0.00176089	ICAM3, ICAM4, ICAM5, ICAM1	857	6	18559	14.4372	0.913536	0.611468	0.611468
INTERPRO	IPR003988:Intercellular adhesion molecule	3	0.313808	0.011981	ICAM3, ICAM5, ICAM1	857	4	18559	16.2418	1	1	1
GOTERM_BP_DIRECT	GO:0016337~single organismal cell-cell adhesion	11	1.15063	0.0188681	CDH3, SRC, ICAM3, SCRIB, ICAM4, PKP3, PIP5K1C, ICAM5, PKD1, NTN1, ICAM1	781	101	16792	2.34165	1	1	0.999664
GOTERM_MF_DIRECT	GO:0005178~integrin binding	11	1.15063	0.0257541	CD151, ADAM15, LAMB2, SRC, LTBP4, ICAM3, ICAM4, S1PR3, ICAM5, ICAM1, FERMT3	794	105	16881	2.22731	1	0.957855	0.953893
UP_SEQ_FEATURE	domain:Ig-like C2-type 5	4	0.41841	0.428711	ICAM3, ICAM5, L1CAM, ICAM1	871	55	20063	1.67523	1	1	1
UP_SEQ_FEATURE	domain:Ig-like C2-type 4	4	0.41841	0.645961	ICAM3, ICAM5, L1CAM, ICAM1	871	76	20063	1.21234	1	1	1
INTERPRO	IPR003961:Fibronectin, type III	8	0.83682	0.846369	LRFN3, LRFN4, COL7A1, FNDC11, FSD1, L1CAM, OBSL1, EPHB4	857	207	18559	0.836938	1	1	1
UP_SEQ_FEATURE	domain:Ig-like C2-type 3	4	0.41841	0.919986	ICAM3, ICAM5, L1CAM, ICAM1	871	128	20063	0.719826	1	1	1
UP_SEQ_FEATURE	domain:Ig-like C2-type 1	6	0.627615	0.941229	FCRLB, ICAM3, ICAM4, ICAM5, L1CAM, ICAM1	871	202	20063	0.684191	1	1	1
UP_SEQ_FEATURE	domain:Ig-like C2-type 2	6	0.627615	0.942811	FCRLB, ICAM3, ICAM4, ICAM5, L1CAM, ICAM1	871	203	20063	0.680821	1	1	1
INTERPRO	IPR013098:Immunoglobulin I-set	4	0.41841	0.960863	LRFN3, LRFN4, L1CAM, OBSL1	857	141	18559	0.614348	1	1	1
INTERPRO	IPR003598:Immunoglobulin subtype 2	7	0.732218	0.975967	LRFN3, LRFN4, AMIGO3, A1BG, ICAM5, L1CAM, OBSL1	857	250	18559	0.606362	1	1	1
SMART	SM00408:IGc2	7	0.732218	0.980444	LRFN3, LRFN4, AMIGO3, A1BG, ICAM5, L1CAM, OBSL1	476	250	10057	0.591588	1	1	1
UP_KEYWORDS	Immunoglobulin domain	15	1.56904	0.990249	AMIGO3, SEMA4B, SEMA4C, ICAM3, ICAM4, A1BG, ICAM5, L1CAM, TAPBP, ICAM1, LRFN3, FCRLB, LRFN4, SPACA6, OBSL1	898	546	20581	0.629635	1	1	0.990249
INTERPRO	IPR013783:Immunoglobulin-like fold	31	3.24268	0.991522	AMIGO3, ICAM3, ICAM4, A1BG, ICAM5, RELB, ICAM1, FCRLB, STBD1, TRIM3, PLXNA1, FLNC, FSD1, EPHB4, PLXNA3, SEMA4C, HLA-B, HLA-C, NFATC2, L1CAM, TAPBP, NFKB2, HLA-E, LRFN3, LRFN4, COL7A1, PLXNB2, FNDC11, PLXNB1, SPACA6, OBSL1	857	951	18559	0.705919	1	1	1
INTERPRO	IPR003599:Immunoglobulin subtype	11	1.15063	0.999395	LRFN3, FCRLB, LRFN4, AMIGO3, SEMA4C, ICAM3, A1BG, ICAM5, L1CAM, OBSL1, ICAM1	857	497	18559	0.479303	1	1	1
SMART	SM00409:IG	11	1.15063	0.999629	LRFN3, FCRLB, LRFN4, AMIGO3, SEMA4C, ICAM3, A1BG, ICAM5, L1CAM, OBSL1, ICAM1	476	497	10057	0.467625	1	1	1
INTERPRO	IPR007110:Immunoglobulin-like domain	17	1.77824	0.999952	AMIGO3, SEMA4C, HLA-B, HLA-C, ICAM3, ICAM4, A1BG, ICAM5, L1CAM, TAPBP, ICAM1, HLA-E, LRFN3, FCRLB, LRFN4, SPACA6, OBSL1	857	771	18559	0.477494	1	1	1
Annotation Cluster 63	Enrichment Score: 0.6080321588072247
Category	Term	Count	%	PValue	Genes	List Total	Pop Hits	Pop Total	Fold Enrichment	Bonferroni	Benjamini	FDR
SMART	SM00033:CH	6	0.627615	0.200462	SPTBN5, SMTN, MICAL1, TAGLN2, FLNC, GAS2L1	476	66	10057	1.92074	1	1	1
INTERPRO	IPR001715:Calponin homology domain	6	0.627615	0.273081	SPTBN5, SMTN, MICAL1, TAGLN2, FLNC, GAS2L1	857	76	18559	1.70967	1	1	1
UP_SEQ_FEATURE	domain:CH	4	0.41841	0.273892	SMTN, MICAL1, TAGLN2, GAS2L1	871	42	20063	2.19376	1	1	1
Annotation Cluster 64	Enrichment Score: 0.6041313561899307
Category	Term	Count	%	PValue	Genes	List Total	Pop Hits	Pop Total	Fold Enrichment	Bonferroni	Benjamini	FDR
INTERPRO	IPR002049:EGF-like, laminin	5	0.523013	0.103683	LAMB2, CRELD2, SCARF2, AGRN, NTN1	857	39	18559	2.77638	1	1	1
SMART	SM00180:EGF_Lam	4	0.41841	0.227977	LAMB2, SCARF2, AGRN, NTN1	476	35	10057	2.41465	1	1	1
UP_SEQ_FEATURE	domain:Laminin EGF-like 1	3	0.313808	0.312018	LAMB2, AGRN, NTN1	871	26	20063	2.65782	1	1	1
UP_SEQ_FEATURE	domain:Laminin EGF-like 2	3	0.313808	0.328169	LAMB2, AGRN, NTN1	871	27	20063	2.55938	1	1	1
UP_KEYWORDS	Laminin EGF-like domain	3	0.313808	0.393973	LAMB2, AGRN, NTN1	898	31	20581	2.21794	1	1	0.960976
Annotation Cluster 65	Enrichment Score: 0.5901605757939123
Category	Term	Count	%	PValue	Genes	List Total	Pop Hits	Pop Total	Fold Enrichment	Bonferroni	Benjamini	FDR
UP_KEYWORDS	SH2 domain	8	0.83682	0.191882	SOCS3, SRC, INPPL1, RIN3, STAT6, TYK2, SH2D5, TNS2	898	108	20581	1.69768	1	0.876259	0.840015
UP_SEQ_FEATURE	domain:SH2	7	0.732218	0.237399	SOCS3, SRC, INPPL1, RIN3, STAT6, SH2D5, TNS2	871	96	20063	1.67959	1	1	1
INTERPRO	IPR000980:SH2 domain	8	0.83682	0.266132	SOCS3, SRC, INPPL1, RIN3, STAT6, TYK2, SH2D5, TNS2	857	113	18559	1.53315	1	1	1
SMART	SM00252:SH2	7	0.732218	0.35954	SOCS3, SRC, INPPL1, RIN3, STAT6, TYK2, TNS2	476	103	10057	1.43589	1	1	1
Annotation Cluster 66	Enrichment Score: 0.573414542044817
Category	Term	Count	%	PValue	Genes	List Total	Pop Hits	Pop Total	Fold Enrichment	Bonferroni	Benjamini	FDR
UP_SEQ_FEATURE	zinc finger region:RING-type	16	1.67364	0.0764172	MGRN1, TRAF2, MEX3D, PML, ANAPC11, TRIM8, TRAF7, RNF123, RNF213, RNF207, TRIM3, TRIM47, RBCK1, UNKL, TRIM65, RNF166	871	230	20063	1.6024	1	1	1
INTERPRO	IPR001841:Zinc finger, RING-type	18	1.88285	0.205096	MGRN1, CYHR1, TRAF2, MEX3D, PHRF1, PML, ANAPC11, TRIM8, TRAF7, RNF123, RNF213, RNF207, TRIM3, TRIM47, RBCK1, UNKL, TRIM65, RNF166	857	295	18559	1.32137	1	1	1
INTERPRO	IPR017907:Zinc finger, RING-type, conserved site	11	1.15063	0.254071	TRIM8, TRAF7, RNF207, TRIM3, TRIM47, TRAF2, RBCK1, PHRF1, TRIM65, RNF166, PML	857	169	18559	1.40955	1	1	1
INTERPRO	IPR013083:Zinc finger, RING/FYVE/PHD-type	24	2.51046	0.340829	MGRN1, KMT2B, CYHR1, ZFYVE21, TRAF2, MEX3D, MTMR4, PHRF1, PML, ANAPC11, MLLT6, TRIM8, TRAF7, RNF123, RNF213, ZMIZ1, ZFYVE19, RNF207, ZMIZ2, TRIM3, TRIM47, RBCK1, TRIM65, RNF166	857	453	18559	1.14733	1	1	1
SMART	SM00184:RING	14	1.46444	0.367015	MGRN1, TRAF2, PHRF1, PML, TRIM8, TRAF7, RNF123, RNF213, RNF207, TRIM3, TRIM47, RBCK1, TRIM65, RNF166	476	244	10057	1.21227	1	1	1
GOTERM_MF_DIRECT	GO:0016874~ligase activity	12	1.25523	0.728097	TRIM8, RNF123, TRAF7, RNF213, HECTD3, MGRN1, TMEM129, TNFAIP3, TRAF2, E4F1, RBCK1, UNKL	794	270	16881	0.94492	1	1	0.996894
Annotation Cluster 67	Enrichment Score: 0.5639914986080017
Category	Term	Count	%	PValue	Genes	List Total	Pop Hits	Pop Total	Fold Enrichment	Bonferroni	Benjamini	FDR
GOTERM_MF_DIRECT	GO:0042826~histone deacetylase binding	8	0.83682	0.203349	HDAC5, BORCS8-MEF2B, KAT2A, HDAC10, NACC2, CAMTA2, HSPA1B, HSPA1A	794	102	16881	1.66751	1	1	0.996894
GOTERM_MF_DIRECT	GO:0004407~histone deacetylase activity	4	0.41841	0.276755	HDAC5, MTA1, HDAC10, NACC2	794	39	16881	2.18059	1	1	0.996894
GOTERM_BP_DIRECT	GO:0016575~histone deacetylation	4	0.41841	0.36115	HDAC5, MTA1, HDAC10, NACC2	781	46	16792	1.86962	1	1	0.999664
Annotation Cluster 68	Enrichment Score: 0.5552300320692681
Category	Term	Count	%	PValue	Genes	List Total	Pop Hits	Pop Total	Fold Enrichment	Bonferroni	Benjamini	FDR
UP_SEQ_FEATURE	domain:ABC transmembrane type-1	3	0.313808	0.121188	ABCB6, TAP1, ABCB8	871	14	20063	4.93595	1	1	1
INTERPRO	IPR011527:ABC transporter, transmembrane domain, type 1	4	0.41841	0.147721	ABCB6, TAP1, ABCB8, ABCC10	857	29	18559	2.987	1	1	1
UP_SEQ_FEATURE	domain:ABC transporter	3	0.313808	0.151147	ABCB6, TAP1, ABCB8	871	16	20063	4.31896	1	1	1
INTERPRO	IPR017871:ABC transporter, conserved site	4	0.41841	0.331421	ABCB6, TAP1, ABCB8, ABCC10	857	44	18559	1.96871	1	1	1
GOTERM_MF_DIRECT	GO:0042626~ATPase activity, coupled to transmembrane movement of substances	4	0.41841	0.341833	ABCB6, TAP1, ABCB8, ABCC10	794	44	16881	1.93279	1	1	0.996894
KEGG_PATHWAY	hsa02010:ABC transporters	4	0.41841	0.396483	ABCB6, TAP1, ABCB8, ABCC10	355	44	6879	1.76159	1	0.910959	0.83328
INTERPRO	IPR003439:ABC transporter-like	4	0.41841	0.407583	ABCB6, TAP1, ABCB8, ABCC10	857	50	18559	1.73246	1	1	1
INTERPRO	IPR003593:AAA+ ATPase domain	8	0.83682	0.438567	TOR2A, RNF213, ABCB6, VPS4A, TAP1, ABCB8, CHTF18, ABCC10	857	136	18559	1.27387	1	1	1
SMART	SM00382:AAA	8	0.83682	0.463404	TOR2A, RNF213, ABCB6, VPS4A, TAP1, ABCB8, CHTF18, ABCC10	476	136	10057	1.24283	1	1	1
Annotation Cluster 69	Enrichment Score: 0.5495119586722438
Category	Term	Count	%	PValue	Genes	List Total	Pop Hits	Pop Total	Fold Enrichment	Bonferroni	Benjamini	FDR
UP_SEQ_FEATURE	short sequence motif:SH3-binding	5	0.523013	0.233662	CNTNAP1, MTA1, ADAM15, INPP5J, INPPL1	871	57	20063	2.02057	1	1	1
UP_KEYWORDS	SH3-binding	5	0.523013	0.294614	NCKIPSD, CNTNAP1, ADAM15, INPP5J, INPPL1	898	63	20581	1.81895	1	1	0.960976
GOTERM_MF_DIRECT	GO:0017124~SH3 domain binding	8	0.83682	0.326305	NCKIPSD, CNTNAP1, ADAM15, MICAL1, INPP5J, INPPL1, MAPT, ARHGAP27	794	119	16881	1.42929	1	1	0.996894
Annotation Cluster 70	Enrichment Score: 0.5449414208108292
Category	Term	Count	%	PValue	Genes	List Total	Pop Hits	Pop Total	Fold Enrichment	Bonferroni	Benjamini	FDR
UP_KEYWORDS	Extracellular matrix	18	1.88285	0.0604738	FBLN7, LGALS3BP, COL18A1, COL27A1, LAMB2, LTBP4, P3H1, NTN1, COL1A1, ADAMTS2, ADAMTSL5, COL6A2, COL5A3, COL7A1, MMP17, EMILIN1, AGRN, ADAMTS7	898	258	20581	1.59898	1	0.535023	0.512893
GOTERM_CC_DIRECT	GO:0031012~extracellular matrix	15	1.56904	0.486399	LGALS3BP, COL18A1, LAMB2, LTBP4, HSPB1, CRIP2, COL1A1, ADAMTSL5, COL6A2, COL7A1, MMP17, EMILIN1, AGRN, GAPDH, CTSD	835	296	18224	1.106	1	1	0.98773
GOTERM_CC_DIRECT	GO:0005578~proteinaceous extracellular matrix	11	1.15063	0.788162	LGALS3BP, FBLN7, COL18A1, ADAMTS2, ADAMTSL5, COL6A2, MMP17, LTBP4, P3H1, EMILIN1, ADAMTS7	835	268	18224	0.895808	1	1	0.98773
Annotation Cluster 71	Enrichment Score: 0.5151400694425305
Category	Term	Count	%	PValue	Genes	List Total	Pop Hits	Pop Total	Fold Enrichment	Bonferroni	Benjamini	FDR
UP_KEYWORDS	Collagen	9	0.941423	0.064124	COL1A1, COL18A1, C1QTNF1, COL27A1, COL6A2, COL5A3, COL7A1, EMILIN1, C1QL4	898	98	20581	2.10478	1	0.535023	0.512893
GOTERM_CC_DIRECT	GO:0005581~collagen trimer	8	0.83682	0.128318	COL1A1, COL18A1, C1QTNF1, COL27A1, COL6A2, COL7A1, EMILIN1, C1QL4	835	92	18224	1.89784	1	1	0.98773
UP_SEQ_FEATURE	domain:C1q	3	0.313808	0.406949	C1QTNF1, EMILIN1, C1QL4	871	32	20063	2.15948	1	1	1
SMART	SM00110:C1Q	3	0.313808	0.450349	C1QTNF1, EMILIN1, C1QL4	476	32	10057	1.98076	1	1	1
INTERPRO	IPR001073:Complement C1q protein	3	0.313808	0.469274	C1QTNF1, EMILIN1, C1QL4	857	34	18559	1.9108	1	1	1
UP_SEQ_FEATURE	domain:Collagen-like	3	0.313808	0.480995	C1QTNF1, EMILIN1, C1QL4	871	37	20063	1.86766	1	1	1
INTERPRO	IPR008983:Tumour necrosis factor-like domain	3	0.313808	0.727873	C1QTNF1, EMILIN1, C1QL4	857	55	18559	1.18122	1	1	1
Annotation Cluster 72	Enrichment Score: 0.5148911071125244
Category	Term	Count	%	PValue	Genes	List Total	Pop Hits	Pop Total	Fold Enrichment	Bonferroni	Benjamini	FDR
UP_SEQ_FEATURE	calcium-binding region:1	10	1.04603	0.104559	FKBP10, RHOT2, PRKCSH, LPCAT1, EFHD2, NUCB1, CALM3, CAPN1, PLCD3, PLCD1	871	128	20063	1.79957	1	1	1
INTERPRO	IPR011992:EF-hand-like domain	18	1.88285	0.14886	FKBP10, TBC1D9B, PRKCSH, LPCAT1, MYL5, EHD2, PLCB3, RHOT2, LPCAT4, S100A16, EFHD2, NUCB1, CALM3, STAT6, CAPN1, PLCD3, RHBDL1, PLCD1	857	279	18559	1.39715	1	1	1
UP_SEQ_FEATURE	domain:EF-hand 1	12	1.25523	0.180961	FKBP10, MYL5, RHOT2, S100A16, PRKCSH, LPCAT1, EFHD2, NUCB1, CALM3, CAPN1, PLCD3, PLCD1	871	185	20063	1.49413	1	1	1
UP_SEQ_FEATURE	domain:EF-hand 2	12	1.25523	0.180961	FKBP10, MYL5, RHOT2, S100A16, PRKCSH, LPCAT1, EFHD2, NUCB1, CALM3, CAPN1, PLCD3, PLCD1	871	185	20063	1.49413	1	1	1
UP_SEQ_FEATURE	calcium-binding region:2	8	0.83682	0.2517	FKBP10, RHOT2, EFHD2, NUCB1, CALM3, CAPN1, PLCD3, PLCD1	871	118	20063	1.56166	1	1	1
INTERPRO	IPR018247:EF-Hand 1, calcium-binding site	11	1.15063	0.306795	FKBP10, MYL5, EHD2, RHOT2, S100A16, PRKCSH, NUCB1, CALM3, CAPN1, PLCD3, PLCD1	857	178	18559	1.33828	1	1	1
INTERPRO	IPR002048:EF-hand domain	13	1.35983	0.361385	FKBP10, TBC1D9B, PRKCSH, LPCAT1, MYL5, EHD2, RHOT2, S100A16, EFHD2, NUCB1, CALM3, CAPN1, PLCD1	857	228	18559	1.23476	1	1	1
GOTERM_MF_DIRECT	GO:0005509~calcium ion binding	31	3.24268	0.771433	FBLN7, FKBP10, TBC1D9B, NOTCH1, C1R, PRKCSH, LPCAT1, LTBP4, ITPR3, NOL3, LRP8, ADGRE2, RHOT2, EFEMP2, CDH3, ADGRE5, S100A16, EFHD2, CAPN1, ARSA, MYL5, EHD2, PLCB3, MMP17, FAM20C, NUCB1, CALM3, CRELD2, AGRN, EGFL8, PLCD1	794	717	16881	0.919222	1	1	0.996894
UP_SEQ_FEATURE	domain:EF-hand 3	4	0.41841	0.791929	MYL5, CALM3, CAPN1, PLCD3	871	96	20063	0.959768	1	1	1
SMART	SM00054:EFh	6	0.627615	0.816754	FKBP10, MYL5, LPCAT1, EFHD2, CALM3, PLCD1	476	144	10057	0.88034	1	1	1
Annotation Cluster 73	Enrichment Score: 0.5099105230482627
Category	Term	Count	%	PValue	Genes	List Total	Pop Hits	Pop Total	Fold Enrichment	Bonferroni	Benjamini	FDR
UP_KEYWORDS	Innate immunity	18	1.88285	0.0656456	GSDMD, CHID1, CSF1, C1R, CARD9, PIK3CD, TICAM1, PML, C3, MAVS, GZMM, DHX58, IRF7, POLR3H, FADD, ARHGEF2, CACTIN, MYD88	898	261	20581	1.5806	1	0.535023	0.512893
UP_KEYWORDS	Antiviral defense	6	0.627615	0.573828	MAVS, DHX58, IRF7, POLR3H, TICAM1, PML	898	116	20581	1.18545	1	1	0.960976
GOTERM_BP_DIRECT	GO:0051607~defense response to virus	7	0.732218	0.783936	MAVS, CARD9, DHX58, POLR3H, FADD, TICAM1, PML	781	165	16792	0.912148	1	1	0.999664
Annotation Cluster 74	Enrichment Score: 0.5083392068209281
Category	Term	Count	%	PValue	Genes	List Total	Pop Hits	Pop Total	Fold Enrichment	Bonferroni	Benjamini	FDR
UP_SEQ_FEATURE	repeat:Solcar 3	5	0.523013	0.179182	SLC25A29, SLC25A19, SLC25A10, SLC25A34, SLC25A22	871	51	20063	2.25828	1	1	1
UP_SEQ_FEATURE	repeat:Solcar 1	5	0.523013	0.205894	SLC25A29, SLC25A19, SLC25A10, SLC25A34, SLC25A22	871	54	20063	2.13282	1	1	1
UP_SEQ_FEATURE	repeat:Solcar 2	5	0.523013	0.205894	SLC25A29, SLC25A19, SLC25A10, SLC25A34, SLC25A22	871	54	20063	2.13282	1	1	1
INTERPRO	IPR023395:Mitochondrial carrier domain	5	0.523013	0.2276	SLC25A29, SLC25A19, SLC25A10, SLC25A34, SLC25A22	857	53	18559	2.043	1	1	1
INTERPRO	IPR018108:Mitochondrial substrate/solute carrier	5	0.523013	0.2276	SLC25A29, SLC25A19, SLC25A10, SLC25A34, SLC25A22	857	53	18559	2.043	1	1	1
INTERPRO	IPR002067:Mitochondrial carrier protein	3	0.313808	0.355788	SLC25A29, SLC25A19, SLC25A22	857	27	18559	2.4062	1	1	1
GOTERM_BP_DIRECT	GO:0006412~translation	11	1.15063	0.743283	MRPL4, SLC25A29, TNIP1, SLC25A19, DHPS, MRPS2, AKT1, SLC25A10, MRPL23, SLC25A34, SLC25A22	781	253	16792	0.93481	1	1	0.999664
GOTERM_MF_DIRECT	GO:0003735~structural constituent of ribosome	9	0.941423	0.824169	MRPL4, SLC25A29, SLC25A19, MRPS34, MRPS2, SLC25A10, MRPL23, SLC25A34, SLC25A22	794	222	16881	0.86192	1	1	0.996894
Annotation Cluster 75	Enrichment Score: 0.48694560875766396
Category	Term	Count	%	PValue	Genes	List Total	Pop Hits	Pop Total	Fold Enrichment	Bonferroni	Benjamini	FDR
UP_KEYWORDS	Protease	31	3.24268	0.114531	RNPEPL1, C1R, SPPL2B, CTSZ, TNFAIP3, HTRA2, ECE1, PSMB10, USP19, CAPN15, ADAMTS2, DNPEP, CTSL, ANPEP, CAPN1, CTSD, RHBDL1, CTSB, ADAMTS7, RHBDF1, RHBDF2, JOSD2, GZMM, NPEPL1, CTRL, ADAM15, CAPN10, CLPP, AGBL2, MMP17, THOP1	898	544	20581	1.30603	1	0.719066	0.689324
GOTERM_BP_DIRECT	GO:0006508~proteolysis	25	2.61506	0.459803	RNPEPL1, C1R, CTSZ, HTRA2, LRP8, CAPN15, C3, DNPEP, ADAMTSL5, CTSL, ANPEP, CAPN1, CTSD, CTSB, RHBDF1, RHBDF2, GZMM, NPEPL1, TNIP1, CTRL, ADAM15, CAPN10, AGBL2, MMP17, THOP1	781	500	16792	1.07503	1	1	0.999664
GOTERM_MF_DIRECT	GO:0004252~serine-type endopeptidase activity	12	1.25523	0.657159	RHBDF1, C3, GZMM, CTRL, CTSL, C1R, CLPP, RHBDF2, HTRA2, CTSD, RHBDL1, CTSB	794	255	16881	1.0005	1	1	0.996894
Annotation Cluster 76	Enrichment Score: 0.4651151624413411
Category	Term	Count	%	PValue	Genes	List Total	Pop Hits	Pop Total	Fold Enrichment	Bonferroni	Benjamini	FDR
UP_SEQ_FEATURE	repeat:ANK 1	15	1.56904	0.174271	NOTCH1, ANKRD16, PPP1R16A, TONSL, DGKZ, NFKB2, NFKBIA, ACAP3, CASKIN2, BCL3, CAMTA2, ANKRD60, NFKBID, PPP1R12C, GIT1	871	244	20063	1.41605	1	1	1
UP_SEQ_FEATURE	repeat:ANK 2	15	1.56904	0.179469	NOTCH1, ANKRD16, PPP1R16A, TONSL, DGKZ, NFKB2, NFKBIA, ACAP3, CASKIN2, BCL3, CAMTA2, ANKRD60, NFKBID, PPP1R12C, GIT1	871	245	20063	1.41027	1	1	1
UP_SEQ_FEATURE	repeat:ANK 3	13	1.35983	0.189269	NOTCH1, ANKRD16, PPP1R16A, TONSL, NFKB2, NFKBIA, ACAP3, CASKIN2, BCL3, CAMTA2, NFKBID, PPP1R12C, GIT1	871	207	20063	1.44661	1	1	1
UP_KEYWORDS	ANK repeat	15	1.56904	0.26568	NOTCH1, ANKRD16, PPP1R16A, TONSL, DGKZ, NFKB2, NFKBIA, ACAP3, CASKIN2, BCL3, CAMTA2, ANKRD60, NFKBID, PPP1R12C, GIT1	898	264	20581	1.3022	1	1	0.960976
INTERPRO	IPR020683:Ankyrin repeat-containing domain	15	1.56904	0.338954	NOTCH1, ANKRD16, PPP1R16A, TONSL, DGKZ, NFKB2, NFKBIA, ACAP3, CASKIN2, BCL3, CAMTA2, ANKRD60, NFKBID, PPP1R12C, GIT1	857	265	18559	1.2258	1	1	1
SMART	SM00248:ANK	14	1.46444	0.392849	NOTCH1, ANKRD16, PPP1R16A, TONSL, DGKZ, NFKB2, NFKBIA, ACAP3, CASKIN2, BCL3, ANKRD60, NFKBID, PPP1R12C, GIT1	476	249	10057	1.18793	1	1	1
INTERPRO	IPR002110:Ankyrin repeat	14	1.46444	0.396559	NOTCH1, ANKRD16, PPP1R16A, TONSL, DGKZ, NFKB2, NFKBIA, ACAP3, CASKIN2, BCL3, ANKRD60, NFKBID, PPP1R12C, GIT1	857	255	18559	1.18894	1	1	1
UP_SEQ_FEATURE	repeat:ANK 5	8	0.83682	0.419601	NFKBIA, NOTCH1, ANKRD16, CASKIN2, BCL3, PPP1R16A, NFKBID, NFKB2	871	142	20063	1.29772	1	1	1
UP_SEQ_FEATURE	repeat:ANK 4	9	0.941423	0.457922	NFKBIA, NOTCH1, ANKRD16, CASKIN2, BCL3, PPP1R16A, NFKBID, PPP1R12C, NFKB2	871	170	20063	1.21947	1	1	1
UP_SEQ_FEATURE	repeat:ANK 6	5	0.523013	0.627323	ANKRD16, CASKIN2, BCL3, NFKBID, NFKB2	871	99	20063	1.16336	1	1	1
UP_SEQ_FEATURE	repeat:ANK 7	3	0.313808	0.764339	ANKRD16, BCL3, NFKB2	871	63	20063	1.09688	1	1	1
Annotation Cluster 77	Enrichment Score: 0.45211801451116485
Category	Term	Count	%	PValue	Genes	List Total	Pop Hits	Pop Total	Fold Enrichment	Bonferroni	Benjamini	FDR
UP_SEQ_FEATURE	binding site:S-adenosyl-L-methionine	5	0.523013	0.179182	COMTD1, CARM1, KMT2B, COMT, MOCS1	871	51	20063	2.25828	1	1	1
UP_KEYWORDS	S-adenosyl-L-methionine	11	1.15063	0.22878	COMTD1, CARM1, SETD1B, FAM86B2, KMT2B, FAM86B1, TRMT1, TRMT2A, COMT, MOCS1, MRM1	898	174	20581	1.44888	1	0.960743	0.921004
GOTERM_BP_DIRECT	GO:0032259~methylation	5	0.523013	0.441841	COMTD1, AHCY, FAM86B2, FAM86B1, COMT	781	73	16792	1.47265	1	1	0.999664
UP_KEYWORDS	Methyltransferase	10	1.04603	0.466226	COMTD1, CARM1, SETD1B, FAM86B2, KMT2B, FAM86B1, TRMT1, TRMT2A, COMT, MRM1	898	193	20581	1.1875	1	1	0.960976
GOTERM_MF_DIRECT	GO:0008168~methyltransferase activity	5	0.523013	0.64988	CARM1, SETD1B, FAM86B2, FAM86B1, COMT	794	94	16881	1.13089	1	1	0.996894
Annotation Cluster 78	Enrichment Score: 0.4517182021923933
Category	Term	Count	%	PValue	Genes	List Total	Pop Hits	Pop Total	Fold Enrichment	Bonferroni	Benjamini	FDR
INTERPRO	IPR008936:Rho GTPase activation protein	8	0.83682	0.12679	PRR5-ARHGAP8, PLXNA1, PLXNB2, PLXNB1, ARAP1, ARHGAP27, GMIP, PLXNA3	857	91	18559	1.9038	1	1	1
UP_SEQ_FEATURE	domain:Rho-GAP	5	0.523013	0.340947	PRR5, PRR5-ARHGAP8, ARAP1, ARHGAP27, GMIP	871	68	20063	1.69371	1	1	1
SMART	SM00324:RhoGAP	4	0.41841	0.598721	PRR5-ARHGAP8, ARAP1, ARHGAP27, GMIP	476	65	10057	1.30019	1	1	1
INTERPRO	IPR000198:Rho GTPase-activating protein domain	4	0.41841	0.602741	PRR5-ARHGAP8, ARAP1, ARHGAP27, GMIP	857	67	18559	1.29288	1	1	1
Annotation Cluster 79	Enrichment Score: 0.44613334324226056
Category	Term	Count	%	PValue	Genes	List Total	Pop Hits	Pop Total	Fold Enrichment	Bonferroni	Benjamini	FDR
UP_SEQ_FEATURE	domain:GPS	4	0.41841	0.203953	ADGRE2, ADGRE5, PKD1, SLC26A6	871	36	20063	2.55938	1	1	1
SMART	SM00303:GPS	3	0.313808	0.450349	ADGRE2, ADGRE5, PKD1	476	32	10057	1.98076	1	1	1
INTERPRO	IPR000203:GPS domain	3	0.313808	0.499482	ADGRE2, ADGRE5, PKD1	857	36	18559	1.80465	1	1	1
Annotation Cluster 80	Enrichment Score: 0.44429074392978424
Category	Term	Count	%	PValue	Genes	List Total	Pop Hits	Pop Total	Fold Enrichment	Bonferroni	Benjamini	FDR
GOTERM_MF_DIRECT	GO:0070006~metalloaminopeptidase activity	4	0.41841	0.091069	DNPEP, RNPEPL1, ANPEP, MMP17	794	23	16881	3.69751	1	1	0.996894
GOTERM_MF_DIRECT	GO:0008237~metallopeptidase activity	7	0.732218	0.180416	ADAMTS2, DNPEP, ADAMTSL5, ADAM15, ANPEP, THOP1, ADAMTS7	794	81	16881	1.83734	1	1	0.996894
UP_KEYWORDS	Metalloprotease	10	1.04603	0.219008	ADAMTS2, DNPEP, RNPEPL1, ADAM15, ANPEP, AGBL2, MMP17, ECE1, THOP1, ADAMTS7	898	152	20581	1.50781	1	0.957577	0.917969
INTERPRO	IPR024079:Metallopeptidase, catalytic domain	6	0.627615	0.318342	ADAMTS2, ADAM15, MMP17, ECE1, THOP1, ADAMTS7	857	81	18559	1.60413	1	1	1
UP_SEQ_FEATURE	metal ion-binding site:Zinc; catalytic	8	0.83682	0.327069	ADAMTS2, RNPEPL1, ADAM15, ANPEP, MMP17, ECE1, THOP1, ADAMTS7	871	129	20063	1.42849	1	1	1
GOTERM_MF_DIRECT	GO:0004222~metalloendopeptidase activity	7	0.732218	0.439395	ADAMTS2, ADAMTSL5, ADAM15, MMP17, ECE1, THOP1, ADAMTS7	794	113	16881	1.31703	1	1	0.996894
UP_SEQ_FEATURE	domain:Peptidase M12B	3	0.313808	0.549073	ADAMTS2, ADAM15, ADAMTS7	871	42	20063	1.64532	1	1	1
INTERPRO	IPR002870:Peptidase M12B, propeptide	3	0.313808	0.556473	ADAMTS2, ADAM15, ADAMTS7	857	40	18559	1.62418	1	1	1
INTERPRO	IPR001590:Peptidase M12B, ADAM/reprolysin	3	0.313808	0.556473	ADAMTS2, ADAM15, ADAMTS7	857	40	18559	1.62418	1	1	1
UP_SEQ_FEATURE	domain:Disintegrin	3	0.313808	0.561914	ADAMTS2, ADAM15, ADAMTS7	871	43	20063	1.60705	1	1	1
UP_SEQ_FEATURE	compositionally biased region:Cys-rich	6	0.627615	0.824364	ADAMTS2, ADAM15, ZFYVE19, LTBP4, EPHB4, ADAMTS7	871	159	20063	0.869224	1	1	1
Annotation Cluster 81	Enrichment Score: 0.44106377000138874
Category	Term	Count	%	PValue	Genes	List Total	Pop Hits	Pop Total	Fold Enrichment	Bonferroni	Benjamini	FDR
GOTERM_CC_DIRECT	GO:0043034~costamere	3	0.313808	0.215144	KRT19, KRT8, FLNC	835	19	18224	3.44608	1	1	0.98773
GOTERM_CC_DIRECT	GO:0042383~sarcolemma	6	0.627615	0.34905	CACNB1, KRT19, CCDC78, COL6A2, KRT8, FLNC	835	85	18224	1.5406	1	1	0.98773
GOTERM_CC_DIRECT	GO:0030018~Z disc	6	0.627615	0.632689	KRT19, KRT8, FHL3, HSPB1, FLNC, OBSL1	835	118	18224	1.10975	1	1	0.98773
Annotation Cluster 82	Enrichment Score: 0.43062892611245923
Category	Term	Count	%	PValue	Genes	List Total	Pop Hits	Pop Total	Fold Enrichment	Bonferroni	Benjamini	FDR
BIOCARTA	h_fmlpPathway:fMLP induced chemokine gene expression in HMC-1 cells	7	0.732218	0.0190027	NFKBIA, GNA15, MAP2K2, NFATC2, CALM3, CAMK1, HRAS	97	37	1625	3.16941	0.975814	0.921631	0.921631
BIOCARTA	h_nfatPathway:NFAT and Hypertrophy of the heart (Transcription in the broken heart)	5	0.523013	0.397027	NFATC2, AKT1, CALM3, CAMK1, HRAS	97	54	1625	1.55116	1	1	1
BIOCARTA	h_vipPathway:Neuropeptides VIP and PACAP inhibit the apoptosis of activated T cells	3	0.313808	0.460854	NFKBIA, NFATC2, CALM3	97	26	1625	1.93299	1	1	1
BIOCARTA	h_tcrPathway:T Cell Receptor Signaling Pathway	4	0.41841	0.487918	NFKBIA, NFATC2, CALM3, HRAS	97	44	1625	1.52296	1	1	1
BIOCARTA	h_gpcrPathway:Signaling Pathway from G-Protein Families	3	0.313808	0.607386	NFATC2, CALM3, HRAS	97	34	1625	1.47817	1	1	1
BIOCARTA	h_bcrPathway:BCR Signaling Pathway	3	0.313808	0.607386	NFATC2, CALM3, HRAS	97	34	1625	1.47817	1	1	1
BIOCARTA	h_fcer1Pathway:Fc Epsilon Receptor I Signaling in Mast Cells	3	0.313808	0.682744	NFATC2, CALM3, HRAS	97	39	1625	1.28866	1	1	1
GOTERM_BP_DIRECT	GO:0038095~Fc-epsilon receptor signaling pathway	7	0.732218	0.839915	NFKBIA, PSME1, NFATC2, CALM3, IKBKG, HRAS, PSMB10	781	178	16792	0.845531	1	1	0.999664
Annotation Cluster 83	Enrichment Score: 0.420485198224756
Category	Term	Count	%	PValue	Genes	List Total	Pop Hits	Pop Total	Fold Enrichment	Bonferroni	Benjamini	FDR
UP_KEYWORDS	NADP	11	1.15063	0.293591	TSTA3, NQO1, CYP27B1, POR, STEAP3, G6PD, RETSAT, MICAL1, IDH2, AKR1B1, PYCR1	898	186	20581	1.35541	1	1	0.960976
UP_KEYWORDS	Oxidoreductase	29	3.03347	0.328405	GCDH, TSTA3, STEAP3, SRXN1, RETSAT, CTBP1, PLOD3, AKR1B1, CYP27B1, PRDX5, ALKBH4, MICAL1, FTH1, SESN2, HMOX1, QSOX2, ACAD8, NQO1, G6PD, GPX4, IDH2, PYCR1, P3H1, GFER, POR, ASPHD1, IMPDH1, DUS1L, GAPDH	898	582	20581	1.142	1	1	0.960976
GOTERM_BP_DIRECT	GO:0055114~oxidation-reduction process	28	2.92887	0.568057	TSTA3, STEAP3, SRXN1, RETSAT, GDI1, CTBP1, PLOD3, AKR1B1, CYP27B1, PRDX5, ALKBH4, CBS, MICAL1, FTH1, QSOX2, NQO1, G6PD, GPX4, OSGIN1, PYCR1, P3H1, GFER, POR, DCT, ASPHD1, IMPDH1, DUS1L, CYB561	781	592	16792	1.01692	1	1	0.999664
Annotation Cluster 84	Enrichment Score: 0.40312339020842936
Category	Term	Count	%	PValue	Genes	List Total	Pop Hits	Pop Total	Fold Enrichment	Bonferroni	Benjamini	FDR
GOTERM_BP_DIRECT	GO:0032922~circadian regulation of gene expression	5	0.523013	0.272355	RAI1, MTA1, MYBBP1A, PML, RELB	781	57	16792	1.88602	1	1	0.999664
GOTERM_MF_DIRECT	GO:0001047~core promoter binding	5	0.523013	0.354189	HDAC5, NOTCH1, MTA1, MYBBP1A, RELB	794	64	16881	1.66099	1	1	0.996894
UP_KEYWORDS	Biological rhythms	6	0.627615	0.640118	RAI1, MTA1, MYBBP1A, PML, RELB, NFKB2	898	125	20581	1.1001	1	1	0.960976
Annotation Cluster 85	Enrichment Score: 0.3912439179515339
Category	Term	Count	%	PValue	Genes	List Total	Pop Hits	Pop Total	Fold Enrichment	Bonferroni	Benjamini	FDR
UP_SEQ_FEATURE	domain:EGF-like 1	10	1.04603	0.0770471	ADGRE2, CNTNAP1, NOTCH1, ADGRE5, LTBP4, CRELD2, SCARF2, AGRN, EGFL8, LRP8	871	120	20063	1.91954	1	1	1
UP_SEQ_FEATURE	domain:EGF-like 3	4	0.41841	0.645961	NOTCH1, LTBP4, SCARF2, AGRN	871	76	20063	1.21234	1	1	1
UP_SEQ_FEATURE	domain:EGF-like 4	3	0.313808	0.731753	NOTCH1, SCARF2, AGRN	871	59	20063	1.17124	1	1	1
UP_SEQ_FEATURE	domain:EGF-like 2	4	0.41841	0.747649	CNTNAP1, NOTCH1, SCARF2, AGRN	871	89	20063	1.03526	1	1	1
Annotation Cluster 86	Enrichment Score: 0.3871987806795039
Category	Term	Count	%	PValue	Genes	List Total	Pop Hits	Pop Total	Fold Enrichment	Bonferroni	Benjamini	FDR
GOTERM_MF_DIRECT	GO:0008237~metallopeptidase activity	7	0.732218	0.180416	ADAMTS2, DNPEP, ADAMTSL5, ADAM15, ANPEP, THOP1, ADAMTS7	794	81	16881	1.83734	1	1	0.996894
INTERPRO	IPR010294:ADAM-TS Spacer 1	3	0.313808	0.304405	ADAMTS2, ADAMTSL5, ADAMTS7	857	24	18559	2.70697	1	1	1
INTERPRO	IPR013273:Peptidase M12B, ADAM-TS	3	0.313808	0.304405	ADAMTS2, ADAMTSL5, ADAMTS7	857	24	18559	2.70697	1	1	1
INTERPRO	IPR024079:Metallopeptidase, catalytic domain	6	0.627615	0.318342	ADAMTS2, ADAM15, MMP17, ECE1, THOP1, ADAMTS7	857	81	18559	1.60413	1	1	1
UP_SEQ_FEATURE	metal ion-binding site:Zinc; catalytic	8	0.83682	0.327069	ADAMTS2, RNPEPL1, ADAM15, ANPEP, MMP17, ECE1, THOP1, ADAMTS7	871	129	20063	1.42849	1	1	1
GOTERM_MF_DIRECT	GO:0004222~metalloendopeptidase activity	7	0.732218	0.439395	ADAMTS2, ADAMTSL5, ADAM15, MMP17, ECE1, THOP1, ADAMTS7	794	113	16881	1.31703	1	1	0.996894
UP_SEQ_FEATURE	metal ion-binding site:Zinc; in inhibited form	3	0.313808	0.452041	ADAM15, MMP17, ADAMTS7	871	35	20063	1.97438	1	1	1
UP_SEQ_FEATURE	short sequence motif:Cysteine switch	3	0.313808	0.586803	ADAM15, MMP17, ADAMTS7	871	45	20063	1.53563	1	1	1
INTERPRO	IPR000884:Thrombospondin, type 1 repeat	3	0.313808	0.808069	ADAMTS2, ADAMTSL5, ADAMTS7	857	65	18559	0.999497	1	1	1
SMART	SM00209:TSP1	3	0.313808	0.819079	ADAMTS2, ADAMTSL5, ADAMTS7	476	65	10057	0.975145	1	1	1
Annotation Cluster 87	Enrichment Score: 0.3626753027508383
Category	Term	Count	%	PValue	Genes	List Total	Pop Hits	Pop Total	Fold Enrichment	Bonferroni	Benjamini	FDR
GOTERM_BP_DIRECT	GO:0039702~viral budding via host ESCRT complex	3	0.313808	0.272423	VPS4A, CHMP2A, VPS28	781	22	16792	2.93191	1	1	0.999664
GOTERM_BP_DIRECT	GO:0016197~endosomal transport	5	0.523013	0.367816	AP5Z1, VPS4A, CHMP2A, SQSTM1, VPS28	781	66	16792	1.62884	1	1	0.999664
GOTERM_BP_DIRECT	GO:0036258~multivesicular body assembly	3	0.313808	0.425572	VPS4A, CHMP2A, VPS28	781	31	16792	2.08071	1	1	0.999664
GOTERM_BP_DIRECT	GO:0019058~viral life cycle	3	0.313808	0.425572	VPS4A, CHMP2A, VPS28	781	31	16792	2.08071	1	1	0.999664
GOTERM_CC_DIRECT	GO:0031902~late endosome membrane	4	0.41841	0.846844	VPS4A, CHMP2A, MCOLN1, VPS28	835	101	18224	0.864362	1	1	0.98773
Annotation Cluster 88	Enrichment Score: 0.3550939290043121
Category	Term	Count	%	PValue	Genes	List Total	Pop Hits	Pop Total	Fold Enrichment	Bonferroni	Benjamini	FDR
UP_KEYWORDS	SH3 domain	12	1.25523	0.336538	NCKIPSD, CACNB1, CACNB3, DBNL, SH3D21, SH3TC1, SRC, CASKIN2, ARHGAP27, SORBS3, MAP3K11, MAPK8IP1	898	215	20581	1.27918	1	1	0.960976
UP_SEQ_FEATURE	domain:SH3	10	1.04603	0.348654	NCKIPSD, CACNB1, CACNB3, DBNL, SH3TC1, SRC, CASKIN2, ARHGAP27, MAP3K11, MAPK8IP1	871	175	20063	1.31625	1	1	1
INTERPRO	IPR001452:Src homology-3 domain	12	1.25523	0.423969	NCKIPSD, CACNB1, CACNB3, DBNL, SH3D21, SH3TC1, SRC, CASKIN2, ARHGAP27, SORBS3, MAP3K11, MAPK8IP1	857	218	18559	1.19206	1	1	1
SMART	SM00326:SH3	9	0.941423	0.763591	NCKIPSD, DBNL, SH3D21, SH3TC1, SRC, CASKIN2, SORBS3, MAP3K11, MAPK8IP1	476	206	10057	0.923075	1	1	1
Annotation Cluster 89	Enrichment Score: 0.35310543562692565
Category	Term	Count	%	PValue	Genes	List Total	Pop Hits	Pop Total	Fold Enrichment	Bonferroni	Benjamini	FDR
GOTERM_CC_DIRECT	GO:0005913~cell-cell adherens junction	18	1.88285	0.312345	UNC45A, DBNL, SRC, TWF2, SCRIB, RANGAP1, PLCB3, KLC2, CDH3, GIPC1, FSCN1, EFHD2, FLOT2, TAGLN2, PKP3, HSPA1B, DBN1, HSPA1A	835	323	18224	1.21626	1	1	0.98773
GOTERM_MF_DIRECT	GO:0098641~cadherin binding involved in cell-cell adhesion	16	1.67364	0.388409	UNC45A, DBNL, SRC, TWF2, SCRIB, RANGAP1, PLCB3, KLC2, GIPC1, FSCN1, EFHD2, TAGLN2, PKP3, HSPA1B, DBN1, HSPA1A	794	290	16881	1.173	1	1	0.996894
GOTERM_BP_DIRECT	GO:0098609~cell-cell adhesion	12	1.25523	0.719051	UNC45A, PLCB3, KLC2, DBNL, GIPC1, FSCN1, TWF2, EFHD2, TAGLN2, RANGAP1, DBN1, HSPA1A	781	271	16792	0.952058	1	1	0.999664
Annotation Cluster 90	Enrichment Score: 0.33190301204785805
Category	Term	Count	%	PValue	Genes	List Total	Pop Hits	Pop Total	Fold Enrichment	Bonferroni	Benjamini	FDR
UP_SEQ_FEATURE	repeat:LRR 6	13	1.35983	0.197838	LRRC14, AMIGO3, FLII, TPBG, TONSL, SCRIB, FBXL16, RANGAP1, PKD1, LRFN3, PIDD1, LRFN4, LRRC8E	871	209	20063	1.43276	1	1	1
UP_SEQ_FEATURE	repeat:LRR 5	13	1.35983	0.302081	LRRC14, AMIGO3, FLII, TPBG, TONSL, SCRIB, FBXL16, RANGAP1, PKD1, LRFN3, PIDD1, LRFN4, LRRC8E	871	231	20063	1.29631	1	1	1
INTERPRO	IPR001611:Leucine-rich repeat	15	1.56904	0.330454	LRRC14, LRRC45, AMIGO3, FLII, TPBG, TONSL, SCRIB, LRWD1, FBXL16, RANGAP1, PKD1, LRFN3, PIDD1, LRFN4, LRRC8E	857	263	18559	1.23512	1	1	1
UP_SEQ_FEATURE	repeat:LRR 4	13	1.35983	0.428906	LRRC14, AMIGO3, FLII, TPBG, TONSL, SCRIB, FBXL16, RANGAP1, PKD1, LRFN3, PIDD1, LRFN4, LRRC8E	871	255	20063	1.1743	1	1	1
INTERPRO	IPR003591:Leucine-rich repeat, typical subtype	10	1.04603	0.437514	LRFN3, PIDD1, LRFN4, AMIGO3, FLII, TPBG, SCRIB, LRWD1, PKD1, LRRC8E	857	178	18559	1.21662	1	1	1
SMART	SM00369:LRR_TYP	10	1.04603	0.46589	LRFN3, PIDD1, LRFN4, AMIGO3, FLII, TPBG, SCRIB, LRWD1, PKD1, LRRC8E	476	178	10057	1.18697	1	1	1
UP_KEYWORDS	Leucine-rich repeat	15	1.56904	0.495492	LRRC14, LRRC45, AMIGO3, FLII, TPBG, TONSL, SCRIB, LRWD1, FBXL16, RANGAP1, PKD1, LRFN3, PIDD1, LRFN4, LRRC8E	898	311	20581	1.1054	1	1	0.960976
UP_SEQ_FEATURE	repeat:LRR 1	15	1.56904	0.528592	LRRC14, LRRC45, AMIGO3, FLII, TPBG, TONSL, SCRIB, LRWD1, FBXL16, RANGAP1, PKD1, LRFN3, PIDD1, LRFN4, LRRC8E	871	321	20063	1.07638	1	1	1
UP_SEQ_FEATURE	repeat:LRR 2	15	1.56904	0.534712	LRRC14, LRRC45, AMIGO3, FLII, TPBG, TONSL, SCRIB, LRWD1, FBXL16, RANGAP1, PKD1, LRFN3, PIDD1, LRFN4, LRRC8E	871	322	20063	1.07303	1	1	1
UP_SEQ_FEATURE	repeat:LRR 3	14	1.46444	0.550933	LRRC14, AMIGO3, FLII, TPBG, TONSL, SCRIB, LRWD1, FBXL16, RANGAP1, PKD1, LRFN3, PIDD1, LRFN4, LRRC8E	871	302	20063	1.06782	1	1	1
UP_SEQ_FEATURE	repeat:LRR 7	8	0.83682	0.645421	PIDD1, LRFN4, FLII, TPBG, TONSL, SCRIB, FBXL16, LRRC8E	871	176	20063	1.04702	1	1	1
INTERPRO	IPR000483:Cysteine-rich flanking region, C-terminal	4	0.41841	0.743137	LRFN3, LRFN4, TPBG, PKD1	857	83	18559	1.04365	1	1	1
SMART	SM00082:LRRCT	4	0.41841	0.758216	LRFN3, LRFN4, TPBG, PKD1	476	83	10057	1.01822	1	1	1
Annotation Cluster 91	Enrichment Score: 0.32397934083593394
Category	Term	Count	%	PValue	Genes	List Total	Pop Hits	Pop Total	Fold Enrichment	Bonferroni	Benjamini	FDR
INTERPRO	IPR011047:Quinonprotein alcohol dehydrogenase-like superfamily	4	0.41841	0.382397	TBL3, WDR90, ARHGAP27, EML3	857	48	18559	1.80465	1	1	1
UP_SEQ_FEATURE	repeat:WD 8	4	0.41841	0.485583	TBL3, WDR90, CORO7, EML3	871	60	20063	1.53563	1	1	1
UP_SEQ_FEATURE	repeat:WD 9	3	0.313808	0.574492	TBL3, WDR90, EML3	871	44	20063	1.57053	1	1	1
Annotation Cluster 92	Enrichment Score: 0.32019765344442574
Category	Term	Count	%	PValue	Genes	List Total	Pop Hits	Pop Total	Fold Enrichment	Bonferroni	Benjamini	FDR
INTERPRO	IPR017907:Zinc finger, RING-type, conserved site	11	1.15063	0.254071	TRIM8, TRAF7, RNF207, TRIM3, TRIM47, TRAF2, RBCK1, PHRF1, TRIM65, RNF166, PML	857	169	18559	1.40955	1	1	1
INTERPRO	IPR000315:Zinc finger, B-box	5	0.523013	0.526986	RNF207, TRIM3, TRIM47, TRIM65, PML	857	82	18559	1.32047	1	1	1
UP_SEQ_FEATURE	zinc finger region:B box-type	4	0.41841	0.570377	TRIM3, TRIM47, RBCK1, TRIM65	871	68	20063	1.35497	1	1	1
SMART	SM00336:BBOX	4	0.41841	0.685952	TRIM3, TRIM47, TRIM65, PML	476	74	10057	1.14206	1	1	1
Annotation Cluster 93	Enrichment Score: 0.31624507592059664
Category	Term	Count	%	PValue	Genes	List Total	Pop Hits	Pop Total	Fold Enrichment	Bonferroni	Benjamini	FDR
UP_KEYWORDS	Isomerase	8	0.83682	0.282781	PTPA, TSTA3, FKBP10, DCT, PMM1, PPIF, PUSL1, LSS	898	122	20581	1.50287	1	1	0.960976
UP_KEYWORDS	Rotamase	3	0.313808	0.497831	PTPA, FKBP10, PPIF	898	38	20581	1.80937	1	1	0.960976
GOTERM_BP_DIRECT	GO:0000413~protein peptidyl-prolyl isomerization	3	0.313808	0.600052	PTPA, FKBP10, PPIF	781	43	16792	1.50004	1	1	0.999664
GOTERM_MF_DIRECT	GO:0003755~peptidyl-prolyl cis-trans isomerase activity	3	0.313808	0.643129	PTPA, FKBP10, PPIF	794	46	16881	1.38657	1	1	0.996894
Annotation Cluster 94	Enrichment Score: 0.3156161214022196
Category	Term	Count	%	PValue	Genes	List Total	Pop Hits	Pop Total	Fold Enrichment	Bonferroni	Benjamini	FDR
GOTERM_CC_DIRECT	GO:0033116~endoplasmic reticulum-Golgi intermediate compartment membrane	5	0.523013	0.336373	BCAP31, GORASP1, COL7A1, CTSZ, PIEZO1	835	64	18224	1.70509	1	1	0.98773
GOTERM_BP_DIRECT	GO:0048208~COPII vesicle coating	4	0.41841	0.543523	GORASP1, COL7A1, TRAPPC5, CTSZ	781	61	16792	1.40988	1	1	0.999664
GOTERM_BP_DIRECT	GO:0006888~ER to Golgi vesicle-mediated transport	8	0.83682	0.618176	BCAP31, NRBP2, SPTBN5, TMEM115, GORASP1, COL7A1, CTSZ, COPE	781	160	16792	1.07503	1	1	0.999664
Annotation Cluster 95	Enrichment Score: 0.3068065301922598
Category	Term	Count	%	PValue	Genes	List Total	Pop Hits	Pop Total	Fold Enrichment	Bonferroni	Benjamini	FDR
INTERPRO	IPR000306:Zinc finger, FYVE-type	3	0.313808	0.389289	ZFYVE19, ZFYVE21, MTMR4	857	29	18559	2.24025	1	1	1
SMART	SM00064:FYVE	3	0.313808	0.400921	ZFYVE19, ZFYVE21, MTMR4	476	29	10057	2.18567	1	1	1
INTERPRO	IPR017455:Zinc finger, FYVE-related	3	0.313808	0.469274	ZFYVE19, ZFYVE21, MTMR4	857	34	18559	1.9108	1	1	1
UP_SEQ_FEATURE	zinc finger region:FYVE-type	3	0.313808	0.508986	ZFYVE19, ZFYVE21, MTMR4	871	39	20063	1.77188	1	1	1
INTERPRO	IPR011011:Zinc finger, FYVE/PHD-type	6	0.627615	0.784341	ZFYVE19, KMT2B, ZFYVE21, MTMR4, PHRF1, MLLT6	857	141	18559	0.921522	1	1	1
Annotation Cluster 96	Enrichment Score: 0.3012525243615142
Category	Term	Count	%	PValue	Genes	List Total	Pop Hits	Pop Total	Fold Enrichment	Bonferroni	Benjamini	FDR
INTERPRO	IPR020636:Calcium/calmodulin-dependent/calcium-dependent protein kinase	4	0.41841	0.136855	CAMK2B, STK11, PHKG2, CAMK1	857	28	18559	3.09368	1	1	1
GOTERM_MF_DIRECT	GO:0005516~calmodulin binding	6	0.627615	0.94588	CAMK2B, PLCB3, WFS1, SPHK1, PHKG2, CAMK1	794	189	16881	0.674943	1	1	0.996894
UP_KEYWORDS	Calmodulin-binding	4	0.41841	0.964152	CAMK2B, SPHK1, PHKG2, CAMK1	898	152	20581	0.603124	1	1	0.964152
Annotation Cluster 97	Enrichment Score: 0.2972304444711548
Category	Term	Count	%	PValue	Genes	List Total	Pop Hits	Pop Total	Fold Enrichment	Bonferroni	Benjamini	FDR
INTERPRO	IPR011990:Tetratricopeptide-like helical	14	1.46444	0.208072	GPSM1, UNC45A, WFS1, GPS1, TONSL, P3H1, P3H4, TTC38, MAU2, KLC2, ZC3H7B, SH3TC1, C8ORF76, COPE	857	218	18559	1.39074	1	1	1
UP_SEQ_FEATURE	repeat:TPR 3	9	0.941423	0.325949	GPSM1, UNC45A, MAU2, KLC2, ZC3H7B, SH3TC1, TONSL, P3H1, TTC38	871	150	20063	1.38207	1	1	1
UP_SEQ_FEATURE	repeat:TPR 1	9	0.941423	0.4183	GPSM1, UNC45A, MAU2, KLC2, ZC3H7B, SH3TC1, TONSL, P3H1, TTC38	871	164	20063	1.26409	1	1	1
UP_SEQ_FEATURE	repeat:TPR 2	9	0.941423	0.4183	GPSM1, UNC45A, MAU2, KLC2, ZC3H7B, SH3TC1, TONSL, P3H1, TTC38	871	164	20063	1.26409	1	1	1
UP_SEQ_FEATURE	repeat:TPR 4	6	0.627615	0.438144	GPSM1, MAU2, KLC2, SH3TC1, TONSL, P3H1	871	100	20063	1.38207	1	1	1
UP_KEYWORDS	TPR repeat	9	0.941423	0.443761	GPSM1, UNC45A, MAU2, KLC2, ZC3H7B, SH3TC1, TONSL, P3H1, TTC38	898	167	20581	1.23514	1	1	0.960976
SMART	SM00028:TPR	7	0.732218	0.58957	GPSM1, UNC45A, MAU2, KLC2, ZC3H7B, SH3TC1, TONSL	476	131	10057	1.12899	1	1	1
UP_SEQ_FEATURE	repeat:TPR 6	4	0.41841	0.590182	GPSM1, KLC2, SH3TC1, TONSL	871	70	20063	1.31625	1	1	1
INTERPRO	IPR019734:Tetratricopeptide repeat	7	0.732218	0.616629	GPSM1, UNC45A, MAU2, KLC2, ZC3H7B, SH3TC1, TONSL	857	138	18559	1.09848	1	1	1
UP_SEQ_FEATURE	repeat:TPR 8	3	0.313808	0.644375	GPSM1, SH3TC1, TONSL	871	50	20063	1.38207	1	1	1
UP_SEQ_FEATURE	repeat:TPR 5	4	0.41841	0.663313	GPSM1, KLC2, SH3TC1, TONSL	871	78	20063	1.18125	1	1	1
UP_SEQ_FEATURE	repeat:TPR 7	3	0.313808	0.748499	GPSM1, SH3TC1, TONSL	871	61	20063	1.13284	1	1	1
INTERPRO	IPR013026:Tetratricopeptide repeat-containing domain	5	0.523013	0.863584	GPSM1, UNC45A, KLC2, ZC3H7B, TONSL	857	132	18559	0.820295	1	1	1
Annotation Cluster 98	Enrichment Score: 0.2949229819277966
Category	Term	Count	%	PValue	Genes	List Total	Pop Hits	Pop Total	Fold Enrichment	Bonferroni	Benjamini	FDR
UP_KEYWORDS	Cell junction	34	3.55649	0.275281	CHRM3, RGS14, FLII, WNK4, GRIK4, PPP1R9B, CBARP, CLDN23, SYMPK, HOMER3, PIP5K1C, RABAC1, SH2D5, TNS2, TOR1A, DBNL, PLEKHG5, MINK1, SEMA4C, ZFYVE21, SCRIB, SORBS3, LRFN3, CLDN15, ADAM15, TRIP6, FSCN1, NSMF, ARHGEF2, PKP3, AGRN, STX1A, DBN1, FERMT3	898	675	20581	1.15442	1	1	0.960976
GOTERM_CC_DIRECT	GO:0045211~postsynaptic membrane	11	1.15063	0.500833	LRFN3, CHRM3, RGS14, MINK1, SEMA4C, GRIK4, SCRIB, NSMF, HOMER3, COMT, SH2D5	835	211	18224	1.1378	1	1	0.98773
UP_KEYWORDS	Postsynaptic cell membrane	9	0.941423	0.522045	LRFN3, CHRM3, RGS14, MINK1, SEMA4C, GRIK4, NSMF, HOMER3, SH2D5	898	179	20581	1.15234	1	1	0.960976
UP_KEYWORDS	Synapse	16	1.67364	0.595161	CHRM3, TOR1A, DBNL, RGS14, MINK1, SEMA4C, GRIK4, PPP1R9B, CBARP, LRFN3, HOMER3, NSMF, RABAC1, AGRN, SH2D5, STX1A	898	357	20581	1.02717	1	1	0.960976
GOTERM_CC_DIRECT	GO:0030054~cell junction	19	1.98745	0.782663	CHRM3, TOR1A, RGS14, MINK1, SEMA4C, GRIK4, SCRIB, FAAP20, CBARP, LRFN3, IMPDH1, HOMER3, NSMF, RABAC1, AGRN, SH2D5, STX1A, PLXNA3, FERMT3	835	459	18224	0.903438	1	1	0.98773
Annotation Cluster 99	Enrichment Score: 0.2739237281877724
Category	Term	Count	%	PValue	Genes	List Total	Pop Hits	Pop Total	Fold Enrichment	Bonferroni	Benjamini	FDR
GOTERM_BP_DIRECT	GO:0007067~mitotic nuclear division	14	1.46444	0.368758	CENPT, CENPX, RGS14, PKMYT1, ANAPC11, FZR1, TUBB3, REEP4, NUP62, E4F1, FSD1, ARHGEF2, LZTS2, SAC3D1	781	248	16792	1.21375	1	1	0.999664
UP_KEYWORDS	Cell cycle	29	3.03347	0.553523	PRR5, STEAP3, RGS14, SRC, VPS4A, PKMYT1, CHTF18, ANAPC11, GNAI2, STK11, FZR1, E4F1, FSD1, LZTS2, SAC3D1, CENPT, CENPX, PRKCD, CEP131, CABLES2, MAPK12, MAU2, REEP4, ZFYVE19, TACC3, CDK2AP1, KCTD11, CAMK1, ARHGEF2	898	650	20581	1.02253	1	1	0.960976
GOTERM_BP_DIRECT	GO:0051301~cell division	17	1.77824	0.56281	CENPT, CENPX, RGS14, VPS4A, CABLES2, ANAPC11, GNAI2, FZR1, MAU2, REEP4, ZFYVE19, TACC3, E4F1, FSD1, ARHGEF2, LZTS2, SAC3D1	781	350	16792	1.04432	1	1	0.999664
UP_KEYWORDS	Mitosis	12	1.25523	0.593723	CENPT, MAU2, FZR1, CENPX, REEP4, TACC3, E4F1, FSD1, ARHGEF2, LZTS2, SAC3D1, ANAPC11	898	262	20581	1.04971	1	1	0.960976
UP_KEYWORDS	Cell division	17	1.77824	0.625978	CENPT, CENPX, RGS14, VPS4A, CABLES2, ANAPC11, GNAI2, FZR1, MAU2, REEP4, ZFYVE19, TACC3, E4F1, FSD1, ARHGEF2, LZTS2, SAC3D1	898	388	20581	1.00417	1	1	0.960976
Annotation Cluster 100	Enrichment Score: 0.2591326124595679
Category	Term	Count	%	PValue	Genes	List Total	Pop Hits	Pop Total	Fold Enrichment	Bonferroni	Benjamini	FDR
UP_SEQ_FEATURE	metal ion-binding site:Iron (heme axial ligand)	6	0.627615	0.429566	CYP27B1, STEAP3, CBS, HMOX1, CYC1, CYB561	871	99	20063	1.39603	1	1	1
UP_KEYWORDS	Heme	7	0.732218	0.517078	CYP27B1, STEAP3, CBS, CBSL, HMOX1, CYC1, CYB561	898	132	20581	1.21539	1	1	0.960976
GOTERM_MF_DIRECT	GO:0020037~heme binding	7	0.732218	0.627506	CYP27B1, ABCB6, SRC, CBS, CBSL, HMOX1, CYC1	794	137	16881	1.08631	1	1	0.996894
UP_KEYWORDS	Iron	14	1.46444	0.659577	STEAP3, GALT, CBSL, P3H1, PLOD3, CYP27B1, ALKBH4, CBS, FTH1, HMOX1, CYC1, MOCS1, CYB561, FTL	898	324	20581	0.990315	1	1	0.960976
Annotation Cluster 101	Enrichment Score: 0.2563448153362764
Category	Term	Count	%	PValue	Genes	List Total	Pop Hits	Pop Total	Fold Enrichment	Bonferroni	Benjamini	FDR
UP_KEYWORDS	Growth factor	7	0.732218	0.509622	IL11, CSF1, PDGFA, CXCL1, AMH, GFER, TYMP	898	131	20581	1.22466	1	1	0.960976
BIOCARTA	h_inflamPathway:Cytokines and Inflammatory Response	3	0.313808	0.519444	IL11, CSF1, PDGFA	97	29	1625	1.73303	1	1	1
GOTERM_MF_DIRECT	GO:0008083~growth factor activity	8	0.83682	0.642952	IL11, CSF1, OSGIN1, PDGFA, CXCL1, AMH, GFER, TYMP	794	162	16881	1.04991	1	1	0.996894
Annotation Cluster 102	Enrichment Score: 0.22641344697863727
Category	Term	Count	%	PValue	Genes	List Total	Pop Hits	Pop Total	Fold Enrichment	Bonferroni	Benjamini	FDR
KEGG_PATHWAY	hsa04932:Non-alcoholic fatty liver disease (NAFLD)	11	1.15063	0.249625	SOCS3, GSK3A, NDUFB7, NDUFB10, PIK3CD, AKT1, TRAF2, UQCR11, CYC1, BID, MAP3K11	355	151	6879	1.4116	1	0.758325	0.693662
UP_KEYWORDS	Respiratory chain	4	0.41841	0.521815	NDUFB7, NDUFB10, UQCR11, CYC1	898	63	20581	1.45516	1	1	0.960976
KEGG_PATHWAY	hsa05012:Parkinson's disease	8	0.83682	0.60185	PINK1, NDUFB7, NDUFB10, PPIF, HTRA2, UQCR11, CYC1, GNAI2	355	142	6879	1.09169	1	1	0.918288
UP_KEYWORDS	Electron transport	5	0.523013	0.698096	NDUFB7, NDUFB10, UQCR11, CYC1, CYB561	898	108	20581	1.06105	1	1	0.960976
KEGG_PATHWAY	hsa05016:Huntington's disease	8	0.83682	0.872398	PLCB3, NDUFB7, NDUFB10, PPIF, POLR2E, UQCR11, CYC1, AP2A2	355	192	6879	0.807394	1	1	0.918288
KEGG_PATHWAY	hsa00190:Oxidative phosphorylation	5	0.523013	0.91748	NDUFB7, NDUFB10, UQCR11, CYC1, TCIRG1	355	133	6879	0.728476	1	1	0.918288
Annotation Cluster 103	Enrichment Score: 0.21706507060907587
Category	Term	Count	%	PValue	Genes	List Total	Pop Hits	Pop Total	Fold Enrichment	Bonferroni	Benjamini	FDR
GOTERM_CC_DIRECT	GO:0005871~kinesin complex	4	0.41841	0.439662	KLC2, KIFC2, KIF3C, KIF17	835	53	18224	1.64718	1	1	0.98773
GOTERM_BP_DIRECT	GO:0007018~microtubule-based movement	5	0.523013	0.522923	KLC2, KIFC2, KIF3C, AP2A2, KIF17	781	81	16792	1.3272	1	1	0.999664
INTERPRO	IPR019821:Kinesin, motor region, conserved site	3	0.313808	0.569982	KIFC2, KIF3C, KIF17	857	41	18559	1.58457	1	1	1
UP_SEQ_FEATURE	domain:Kinesin-motor	3	0.313808	0.574492	KIFC2, KIF3C, KIF17	871	44	20063	1.57053	1	1	1
INTERPRO	IPR001752:Kinesin, motor domain	3	0.313808	0.621	KIFC2, KIF3C, KIF17	857	45	18559	1.44372	1	1	1
SMART	SM00129:KISc	3	0.313808	0.634401	KIFC2, KIF3C, KIF17	476	45	10057	1.40854	1	1	1
GOTERM_MF_DIRECT	GO:0003777~microtubule motor activity	4	0.41841	0.731895	KLC2, KIFC2, KIF3C, KIF17	794	80	16881	1.06304	1	1	0.996894
UP_KEYWORDS	Motor protein	5	0.523013	0.845033	MYL5, KLC2, KIFC2, KIF3C, KIF17	898	135	20581	0.848841	1	1	0.960976
Annotation Cluster 104	Enrichment Score: 0.212514499594998
Category	Term	Count	%	PValue	Genes	List Total	Pop Hits	Pop Total	Fold Enrichment	Bonferroni	Benjamini	FDR
SMART	SM00256:FBOX	3	0.313808	0.555955	FBXL8, FBXW9, FBXO24	476	39	10057	1.62524	1	1	1
UP_SEQ_FEATURE	domain:F-box	4	0.41841	0.618764	FBXL8, FBXW9, FBXO24, FBXL16	871	73	20063	1.26216	1	1	1
INTERPRO	IPR001810:F-box domain, cyclin-like	4	0.41841	0.669718	FBXL8, FBXW9, FBXO24, FBXL16	857	74	18559	1.17058	1	1	1
Annotation Cluster 105	Enrichment Score: 0.21185831554033738
Category	Term	Count	%	PValue	Genes	List Total	Pop Hits	Pop Total	Fold Enrichment	Bonferroni	Benjamini	FDR
UP_KEYWORDS	NAD	9	0.941423	0.496303	NQO1, PARP3, AHCY, RETSAT, IMPDH1, CTBP1, DHPS, NADSYN1, GAPDH	898	175	20581	1.17868	1	1	0.960976
UP_SEQ_FEATURE	nucleotide phosphate-binding region:NAD	4	0.41841	0.680039	IMPDH1, CTBP1, DHPS, GAPDH	871	80	20063	1.15172	1	1	1
UP_SEQ_FEATURE	binding site:NAD	3	0.313808	0.685716	CTBP1, DHPS, GAPDH	871	54	20063	1.27969	1	1	1
Annotation Cluster 106	Enrichment Score: 0.20547357635398322
Category	Term	Count	%	PValue	Genes	List Total	Pop Hits	Pop Total	Fold Enrichment	Bonferroni	Benjamini	FDR
GOTERM_CC_DIRECT	GO:0005762~mitochondrial large ribosomal subunit	4	0.41841	0.377651	MRPL4, MRPL53, MPV17L2, MRPL23	835	48	18224	1.81876	1	1	0.98773
GOTERM_BP_DIRECT	GO:0032543~mitochondrial translation	3	0.313808	0.503318	MRPS34, MRPS2, MRPL23	781	36	16792	1.79172	1	1	0.999664
GOTERM_BP_DIRECT	GO:0070125~mitochondrial translational elongation	5	0.523013	0.561301	MRPL4, MRPL53, MRPS34, MRPL23, AURKAIP1	781	85	16792	1.26474	1	1	0.999664
GOTERM_BP_DIRECT	GO:0070126~mitochondrial translational termination	5	0.523013	0.57063	MRPL4, MRPL53, MRPS34, MRPL23, AURKAIP1	781	86	16792	1.25004	1	1	0.999664
GOTERM_CC_DIRECT	GO:0005840~ribosome	8	0.83682	0.640949	MRPL4, RPS6KA4, MRPL53, RPS6KL1, RPS19BP1, MRPS34, MRPS2, MRPL23	835	166	18224	1.05181	1	1	0.98773
UP_KEYWORDS	Ribosomal protein	8	0.83682	0.70091	MRPL4, RPS6KA4, MRPL53, RPS6KL1, RPS19BP1, MRPS34, MRPS2, MRPL23	898	185	20581	0.991079	1	1	0.960976
UP_KEYWORDS	Ribonucleoprotein	11	1.15063	0.835331	MRPL4, RPS6KA4, MRPL53, RPS6KL1, PCBP3, TERT, RPS19BP1, MVP, MRPS34, MRPS2, MRPL23	898	296	20581	0.851709	1	1	0.960976
KEGG_PATHWAY	hsa03010:Ribosome	3	0.313808	0.993991	MRPL4, MRPS2, MRPL23	355	136	6879	0.427444	1	1	0.993991
Annotation Cluster 107	Enrichment Score: 0.20349193087426626
Category	Term	Count	%	PValue	Genes	List Total	Pop Hits	Pop Total	Fold Enrichment	Bonferroni	Benjamini	FDR
UP_KEYWORDS	Flagellum	3	0.313808	0.378309	SPAG4, TPGS1, GAS8	898	30	20581	2.29187	1	1	0.960976
GOTERM_CC_DIRECT	GO:0031514~motile cilium	4	0.41841	0.682104	SPAG4, TPGS1, PKD1, GAS8	835	76	18224	1.14869	1	1	0.98773
UP_KEYWORDS	Cilium	6	0.627615	0.950225	ARL2BP, SPAG4, TPGS1, PKD1, GAS8, CCDC40	898	207	20581	0.66431	1	1	0.960976
Annotation Cluster 108	Enrichment Score: 0.20067044883130988
Category	Term	Count	%	PValue	Genes	List Total	Pop Hits	Pop Total	Fold Enrichment	Bonferroni	Benjamini	FDR
UP_KEYWORDS	Protein phosphatase	7	0.732218	0.524491	PTPN18, PPM1M, PGP, MTMR4, PHPT1, TNS2, PPM1F	898	133	20581	1.20625	1	1	0.960976
GOTERM_BP_DIRECT	GO:0006470~protein dephosphorylation	7	0.732218	0.534246	PTPN18, PPM1M, PGAM5, SBF1, MTMR4, PHPT1, TNS2	781	126	16792	1.19448	1	1	0.999664
UP_SEQ_FEATURE	active site:Phosphocysteine intermediate	3	0.313808	0.892298	PTPN18, MTMR4, TNS2	871	86	20063	0.803527	1	1	1
Annotation Cluster 109	Enrichment Score: 0.19767702921427593
Category	Term	Count	%	PValue	Genes	List Total	Pop Hits	Pop Total	Fold Enrichment	Bonferroni	Benjamini	FDR
UP_KEYWORDS	Ubl conjugation pathway	31	3.24268	0.510757	CUEDC2, NUMBL, MGRN1, TNFAIP3, KEAP1, FBXO24, USP19, ANAPC11, TRIM8, SOCS3, FZR1, RNF213, RAB40C, HECTD3, TMEM129, E4F1, UNKL, UBXN6, FBXW9, TRAF2, FBXL16, JOSD2, TRAF7, RNF123, FBXL8, SPSB2, SPSB1, HECW2, KCTD11, RBCK1, KCTD17	898	680	20581	1.04482	1	1	0.960976
GOTERM_MF_DIRECT	GO:0004842~ubiquitin-protein transferase activity	15	1.56904	0.686381	MGRN1, CYHR1, TNFAIP3, KEAP1, TRAF2, FBXO24, ANAPC11, TRAF7, FBXL8, SPSB1, RNF213, HECTD3, HECW2, RBCK1, UNKL	794	329	16881	0.969333	1	1	0.996894
GOTERM_MF_DIRECT	GO:0016874~ligase activity	12	1.25523	0.728097	TRIM8, RNF123, TRAF7, RNF213, HECTD3, MGRN1, TMEM129, TNFAIP3, TRAF2, E4F1, RBCK1, UNKL	794	270	16881	0.94492	1	1	0.996894
Annotation Cluster 110	Enrichment Score: 0.1800928347080686
Category	Term	Count	%	PValue	Genes	List Total	Pop Hits	Pop Total	Fold Enrichment	Bonferroni	Benjamini	FDR
GOTERM_CC_DIRECT	GO:0005759~mitochondrial matrix	15	1.56904	0.639554	ACAD8, GCDH, PHYKPL, IDH2, PYCR1, POLRMT, BCKDK, PRDX5, ARL2BP, TST, CLPP, FASTK, PPIF, ACSS1, BCAT2	835	327	18224	1.00115	1	1	0.98773
UP_KEYWORDS	Transit peptide	23	2.40586	0.645217	ACAD8, GCDH, AARS2, GPX4, MPG, IDH2, HTRA2, ABCB8, POLRMT, MRM1, BCKDK, PYURF, CYP27B1, MRPL53, PRDX5, PINK1, WDR81, CLPP, DNLZ, PPIF, CYC1, ACSS1, BCAT2	898	536	20581	0.983452	1	1	0.960976
UP_SEQ_FEATURE	transit peptide:Mitochondrion	20	2.09205	0.698455	ACAD8, GCDH, AARS2, GPX4, IDH2, HTRA2, ABCB8, POLRMT, MRM1, PIGY, BCKDK, CYP27B1, MRPL53, PRDX5, PINK1, CLPP, PPIF, CYC1, ACSS1, BCAT2	871	482	20063	0.955786	1	1	1
Annotation Cluster 111	Enrichment Score: 0.17824817709121157
Category	Term	Count	%	PValue	Genes	List Total	Pop Hits	Pop Total	Fold Enrichment	Bonferroni	Benjamini	FDR
GOTERM_BP_DIRECT	GO:0006259~DNA metabolic process	3	0.313808	0.341953	TREX1, TREX2, DNASE1L1	781	26	16792	2.48084	1	1	0.999664
GOTERM_BP_DIRECT	GO:0090305~nucleic acid phosphodiester bond hydrolysis	3	0.313808	0.869205	TREX1, TREX2, DNASE1L1	781	75	16792	0.860026	1	1	0.999664
UP_KEYWORDS	Nuclease	3	0.313808	0.982125	TREX1, TREX2, DNASE1L1	898	134	20581	0.513105	1	1	0.982125
Annotation Cluster 112	Enrichment Score: 0.17148440067440993
Category	Term	Count	%	PValue	Genes	List Total	Pop Hits	Pop Total	Fold Enrichment	Bonferroni	Benjamini	FDR
UP_SEQ_FEATURE	zinc finger region:C2H2-type 1	30	3.13808	0.173362	ZNF771, ZNF324B, ZNF296, CASZ1, ZBTB47, MAZ, ZBTB45, ZNF48, GLIS1, GLI4, ZNF629, ZNF205, ZNF469, E4F1, ZNF688, ZNF446, ZNF324, ZBTB7B, ZBTB7A, ZBTB7C, OSR2, ZNF581, ZNF580, ZNF34, ZFP41, ZNF319, SP6, ZNF358, MZF1, ZNF696	871	554	20063	1.24735	1	1	1
UP_SEQ_FEATURE	zinc finger region:C2H2-type 3	31	3.24268	0.342504	ZNF771, ZNF324B, ZNF296, CASZ1, ZBTB47, MAZ, ZBTB45, ZNF48, GLIS1, GLI4, ZNF629, ZNF205, ZNF469, ZNF600, ZNF688, ZNF446, ZNF324, ZBTB7B, ZBTB7A, ZBTB7C, ZNF563, OSR2, ZNF581, ZNF580, ZNF34, ZFP41, ZNF319, SP6, ZNF358, MZF1, ZNF696	871	636	20063	1.12275	1	1	1
UP_KEYWORDS	Nucleus	231	24.1632	0.473229	IPO13, ZNF296, HDAC10, TONSL, KEAP1, RPS6KA4, ALKBH4, ZMIZ1, ZMIZ2, ARL6IP4, AKT1, ZNF600, SOX7, IL15RA, DAXX, PRKCD, KRT8, RFX2, PTOV1, P3H4, RFX1, RUNX3, MAPK8IP1, PRKD2, NSMF, TRIB3, AURKAIP1, HIST2H3D, TELO2, RABL6, BEX3, CASZ1, ZNF324B, CTBP1, FLII, ANAPC11, HELZ2, POM121C, TERT, DPH1, S100A16, DND1, SYMPK, PIP5K1C, ZBTB7B, ZBTB7A, RALGDS, DMPK, TREX1, SETD1B, INCA1, TREX2, NFATC2, ZNF34, ME…	898	5244	20581	1.00958	1	1	0.960976
UP_SEQ_FEATURE	zinc finger region:C2H2-type 2	28	2.92887	0.503212	ZNF771, ZNF324B, ZNF296, CASZ1, MAZ, ZBTB45, ZNF48, GLI4, ZNF629, ZNF205, ZNF469, E4F1, ZNF600, ZNF688, ZNF446, ZNF324, ZBTB7B, ZBTB7A, ZBTB7C, OSR2, ZNF581, ZNF580, ZNF34, ZFP41, SP6, ZNF358, MZF1, ZNF696	871	615	20063	1.04872	1	1	1
UP_SEQ_FEATURE	zinc finger region:C2H2-type 4	26	2.71967	0.570037	ZNF771, ZNF324B, ZNF296, CASZ1, ZBTB47, MAZ, ZBTB45, ZNF48, GLIS1, GLI4, ZNF629, ZNF205, ZNF469, E4F1, ZNF600, ZNF688, ZNF324, ZNF563, OSR2, ZNF581, ZNF34, ZFP41, ZNF319, ZNF358, MZF1, ZNF696	871	588	20063	1.01853	1	1	1
INTERPRO	IPR013087:Zinc finger C2H2-type/integrase DNA-binding domain	32	3.34728	0.657312	ZNF771, ZNF324B, ZNF296, ZBTB47, MAZ, ZBTB45, ZNF48, GLIS1, GLI4, ZNF629, ZNF646, ZNF205, E4F1, ZNF600, ZNF688, ZNF446, ZNF324, ZBTB7B, ZBTB7A, ZBTB7C, ZNF563, OSR2, ZNF581, ZNF580, ZNF34, ZFP41, ZNF319, SP6, ZNF316, ZNF358, MZF1, ZNF696	857	712	18559	0.973293	1	1	1
INTERPRO	IPR015880:Zinc finger, C2H2-like	34	3.55649	0.672631	ZNF771, ZNF324B, ZNF296, CASZ1, ZBTB47, MAZ, ZBTB45, ZNF48, GLIS1, GLI4, ZNF629, ZNF646, ZNF205, ZNF469, E4F1, ZNF600, ZNF688, ZNF446, ZNF324, ZBTB7B, ZBTB7A, ZBTB7C, ZNF563, OSR2, ZNF581, ZNF580, ZNF34, ZFP41, ZNF319, SP6, ZNF316, ZNF358, MZF1, ZNF696	857	762	18559	0.966268	1	1	1
SMART	SM00355:ZnF_C2H2	34	3.55649	0.727647	ZNF771, ZNF324B, ZNF296, CASZ1, ZBTB47, MAZ, ZBTB45, ZNF48, GLIS1, GLI4, ZNF629, ZNF646, ZNF205, ZNF469, E4F1, ZNF600, ZNF688, ZNF446, ZNF324, ZBTB7B, ZBTB7A, ZBTB7C, ZNF563, OSR2, ZNF581, ZNF580, ZNF34, ZFP41, ZNF319, SP6, ZNF316, ZNF358, MZF1, ZNF696	476	762	10057	0.942726	1	1	1
UP_KEYWORDS	Transcription	100	10.4603	0.736499	ZNF296, HDAC10, NAB2, KEAP1, ALKBH4, ZMIZ1, ZMIZ2, ZNF205, ZNF688, ZNF446, ZNF600, MAF1, ZNF324, SOX7, MEN1, ZNF563, DAXX, RFX2, PTOV1, RFX1, POLRMT, RUNX3, ZFP41, ZNF319, ERF, ZNF316, TRIB3, MZF1, CASZ1, ZNF324B, INO80E, NOTCH1, CTBP1, FLII, KMT2B, MAZ, GLIS1, HELZ2, SBNO2, NACC2, NACC1, CAMTA2, E4F1, MSC, ZBTB7B, ZBTB7A, ESRRA, BORCS8-MEF2B, CBX6, SETD1B, NFATC2, ZNF34, ELL3, NR2F6, NFKB2, MAFB…	898	2398	20581	0.955743	1	1	0.960976
UP_KEYWORDS	Transcription regulation	97	10.1464	0.743415	ZNF296, HDAC10, NAB2, KEAP1, ALKBH4, ZMIZ1, ZMIZ2, ZNF205, ZNF688, ZNF446, ZNF600, MAF1, ZNF324, SOX7, MEN1, ZNF563, DAXX, RFX2, PTOV1, RFX1, RUNX3, ZFP41, ZNF319, ERF, ZNF316, TRIB3, MZF1, CASZ1, ZNF324B, INO80E, NOTCH1, CTBP1, FLII, KMT2B, MAZ, GLIS1, HELZ2, SBNO2, NACC2, NACC1, CAMTA2, E4F1, MSC, ZBTB7B, ZBTB7A, ESRRA, BORCS8-MEF2B, CBX6, SETD1B, NFATC2, ZNF34, ELL3, NR2F6, NFKB2, MAFB, TRIP6,…	898	2332	20581	0.953308	1	1	0.960976
GOTERM_BP_DIRECT	GO:0006355~regulation of transcription, DNA-templated	66	6.90377	0.751767	ZNF771, HDAC10, KEAP1, ZNF48, CAPN15, RPS6KA4, GLI4, ALKBH4, SIX5, ZNF646, ZNF205, ZNF600, ZNF688, ZNF324, ZNF563, ACAD8, DAXX, PTOV1, RFX2, RUNX3, MAPK8IP1, TRAF7, KAT2A, ZFP41, ZNF319, ZNF316, ZNF358, MZF1, ENG, ZNF324B, CASZ1, INO80E, RGS19, NOTCH1, ZBTB47, FLII, MAZ, ZBTB45, MLLT6, SBNO2, MTA1, ZNF629, POM121C, HSF4, ZNF469, ZBTB7B, ESRRA, ZNF581, BRF1, ZNF580, SETD1B, NFATC2, LOC155060, ZNF3…	781	1504	16792	0.943512	1	1	0.999664
INTERPRO	IPR007087:Zinc finger, C2H2	34	3.55649	0.770364	ZNF771, ZNF324B, ZNF296, CASZ1, ZBTB47, MAZ, ZBTB45, ZNF48, GLIS1, GLI4, ZNF629, ZNF646, ZNF205, ZNF469, E4F1, ZNF600, ZNF688, ZNF446, ZNF324, ZBTB7B, ZBTB7A, ZBTB7C, ZNF563, OSR2, ZNF581, ZNF580, ZNF34, ZFP41, ZNF319, SP6, ZNF316, ZNF358, MZF1, ZNF696	857	799	18559	0.921522	1	1	1
UP_SEQ_FEATURE	zinc finger region:C2H2-type 5	21	2.19665	0.821158	ZNF771, ZNF296, CASZ1, ZNF324B, ZBTB47, MAZ, ZNF34, GLIS1, ZNF48, GLI4, ZNF629, ZNF319, ZNF205, E4F1, ZNF688, ZNF358, ZNF600, ZNF324, MZF1, ZNF696, ZNF563	871	550	20063	0.879497	1	1	1
UP_SEQ_FEATURE	zinc finger region:C2H2-type 6	19	1.98745	0.825318	ZNF771, ZNF296, CASZ1, ZNF324B, ZBTB47, ZNF34, ZNF48, GLI4, ZNF629, ZNF319, ZNF205, E4F1, ZNF688, ZNF358, ZNF600, ZNF324, MZF1, ZNF696, ZNF563	871	501	20063	0.873562	1	1	1
GOTERM_BP_DIRECT	GO:0006351~transcription, DNA-templated	84	8.78661	0.828705	ZNF771, ZNF296, HDAC10, NAB2, KEAP1, ZNF48, ALKBH4, SIX5, ZMIZ1, ZMIZ2, NUP62, ZNF646, ZNF205, ZNF600, IKBKG, ZNF688, ZNF446, MAF1, ZNF324, SOX7, TEAD3, MEN1, ZNF563, ACAD8, BRD3, TSC22D4, DAXX, PTOV1, RFX2, RFX1, POLRMT, TRAF7, ZFP41, ZNF319, ERF, ZNF316, TRIB3, ZNF358, MZF1, HDAC5, ZNF324B, CASZ1, INO80E, ZBTB47, CTBP1, FLII, KMT2B, ZBTB45, FOXK1, RELB, HELZ2, SBNO2, MTA1, ZNF629, NACC2, NACC1,…	781	1955	16792	0.923813	1	1	0.999664
UP_SEQ_FEATURE	zinc finger region:C2H2-type 8	16	1.67364	0.832384	ZNF771, CASZ1, ZNF324B, ZBTB47, ZNF34, ZNF48, ZNF629, ZNF319, ZNF205, E4F1, ZNF358, ZNF600, ZNF324, MZF1, ZNF696, ZNF563	871	427	20063	0.863117	1	1	1
UP_SEQ_FEATURE	zinc finger region:C2H2-type 7	17	1.77824	0.856074	ZNF771, CASZ1, ZNF324B, ZBTB47, ZNF34, ZNF48, GLI4, ZNF629, ZNF205, E4F1, ZNF688, ZNF358, ZNF600, ZNF324, MZF1, ZNF696, ZNF563	871	463	20063	0.845757	1	1	1
GOTERM_MF_DIRECT	GO:0003677~DNA binding	69	7.21757	0.914522	ZNF771, MPG, ZC3H3, TNFAIP3, CHTF18, ZNF48, GLI4, LOC100287896, DHX58, SNAPC4, ZNF646, HIST1H2AG, ZNF600, ZNF688, ZNF446, ZNF324, TEAD3, ZNF563, TIGD5, FOXD1, SPHK1, HIST2H2BC, RFX2, POLRMT, RUNX3, ZFP41, ZNF319, IRF7, ZNF316, ZNF358, DNASE1L1, ZNF324B, CASZ1, ZBTB47, KMT2B, ZBTB45, RELB, HELZ2, ZNF629, TERT, POLR2E, ZNF469, CAMTA2, E4F1, STAT6, ZBTB7B, ZBTB7A, CENPT, ESRRA, ZNF581, CENPX, ZNF580…	794	1674	16881	0.876337	1	1	0.996894
GOTERM_MF_DIRECT	GO:0003676~nucleic acid binding	39	4.0795	0.916414	ZNF771, ZNF324B, DAZAP1, ZNF296, DDX49, ZBTB47, MAZ, ZBTB45, TRMT2A, ZNF48, RECQL4, POM121C, DHX37, ZNF646, ZNF205, E4F1, ZNF688, ZNF446, ZNF324, ZBTB7C, ZNF563, OSR2, SPAG7, ZNF581, CPSF1, TREX1, SETD1B, TREX2, LOC155060, DDX51, ZNF34, EHD2, ZFP41, IMPDH1, SP6, ZNF316, ZNF358, MZF1, ZNF696	794	985	16881	0.841794	1	1	0.996894
UP_SEQ_FEATURE	zinc finger region:C2H2-type 9	12	1.25523	0.9488	ZNF324B, ZNF629, ZBTB47, ZNF319, ZNF358, ZNF600, ZNF34, ZNF324, MZF1, ZNF696, ZNF48, ZNF563	871	385	20063	0.717957	1	1	1
UP_KEYWORDS	DNA-binding	76	7.94979	0.957386	ZNF771, ZC3H3, TNFAIP3, CHTF18, ZNF48, GLI4, SIX5, SNAPC4, ZNF646, HIST1H2AG, ZNF205, ZNF600, ZNF688, ZNF446, ZNF324, SOX7, TEAD3, MEN1, ZNF563, TIGD5, FOXD1, HIST2H2BC, RFX2, RFX1, RUNX3, ZFP41, ZNF319, ERF, IRF7, ZNF316, ZNF358, MZF1, HIST2H3D, ZNF324B, CASZ1, ZBTB47, KMT2B, MAZ, ZBTB45, FOXK1, GLIS1, RELB, HELZ2, MTA1, PCBP3, ZNF629, TERT, HSF4, ZNF469, E4F1, STAT6, MSC, ZBTB7B, ZBTB7A, CENPT,…	898	2050	20581	0.849669	1	1	0.960976
Annotation Cluster 113	Enrichment Score: 0.16908900118060272
Category	Term	Count	%	PValue	Genes	List Total	Pop Hits	Pop Total	Fold Enrichment	Bonferroni	Benjamini	FDR
UP_SEQ_FEATURE	domain:FERM	3	0.313808	0.63339	PLEKHH3, TYK2, FERMT3	871	49	20063	1.41027	1	1	1
INTERPRO	IPR019748:FERM central domain	3	0.313808	0.688565	PLEKHH3, TYK2, FERMT3	857	51	18559	1.27387	1	1	1
INTERPRO	IPR019749:Band 4.1 domain	3	0.313808	0.688565	PLEKHH3, TYK2, FERMT3	857	51	18559	1.27387	1	1	1
SMART	SM00295:B41	3	0.313808	0.701589	PLEKHH3, TYK2, FERMT3	476	51	10057	1.24283	1	1	1
Annotation Cluster 114	Enrichment Score: 0.16454094486683676
Category	Term	Count	%	PValue	Genes	List Total	Pop Hits	Pop Total	Fold Enrichment	Bonferroni	Benjamini	FDR
GOTERM_BP_DIRECT	GO:0051436~negative regulation of ubiquitin-protein ligase activity involved in mitotic cell cycle	4	0.41841	0.646923	FZR1, PSME1, PSMB10, ANAPC11	781	71	16792	1.2113	1	1	0.999664
GOTERM_BP_DIRECT	GO:0051437~positive regulation of ubiquitin-protein ligase activity involved in regulation of mitotic cell cycle transition	4	0.41841	0.691977	FZR1, PSME1, PSMB10, ANAPC11	781	76	16792	1.13161	1	1	0.999664
GOTERM_BP_DIRECT	GO:0031145~anaphase-promoting complex-dependent catabolic process	4	0.41841	0.716857	FZR1, PSME1, PSMB10, ANAPC11	781	79	16792	1.08864	1	1	0.999664
Annotation Cluster 115	Enrichment Score: 0.1598694703691639
Category	Term	Count	%	PValue	Genes	List Total	Pop Hits	Pop Total	Fold Enrichment	Bonferroni	Benjamini	FDR
UP_KEYWORDS	Tight junction	5	0.523013	0.519626	CLDN15, CLDN23, WNK4, SYMPK, ARHGEF2	898	86	20581	1.33248	1	1	0.960976
GOTERM_CC_DIRECT	GO:0005923~bicellular tight junction	5	0.523013	0.765714	CLDN15, CLDN23, WNK4, SYMPK, ARHGEF2	835	113	18224	0.965715	1	1	0.98773
KEGG_PATHWAY	hsa04530:Tight junction	4	0.41841	0.832979	CLDN15, SRC, CLDN23, SYMPK	355	87	6879	0.890918	1	1	0.918288
Annotation Cluster 116	Enrichment Score: 0.1510458694631895
Category	Term	Count	%	PValue	Genes	List Total	Pop Hits	Pop Total	Fold Enrichment	Bonferroni	Benjamini	FDR
GOTERM_CC_DIRECT	GO:0005643~nuclear pore	5	0.523013	0.420175	POM121C, MVP, NUP62, RANGAP1, BICD2	835	72	18224	1.51564	1	1	0.98773
GOTERM_BP_DIRECT	GO:0016925~protein sumoylation	6	0.627615	0.638431	MTA1, POM121C, NUP62, NFATC2IP, RANGAP1, PML	781	117	16792	1.1026	1	1	0.999664
UP_KEYWORDS	Nuclear pore complex	3	0.313808	0.647148	POM121C, MVP, NUP62	898	50	20581	1.37512	1	1	0.960976
UP_KEYWORDS	mRNA transport	5	0.523013	0.684045	POM121C, ZC3H3, MVP, NUP62, THOC3	898	106	20581	1.08107	1	1	0.960976
GOTERM_BP_DIRECT	GO:0006405~RNA export from nucleus	3	0.313808	0.731573	POM121C, NUP62, THOC3	781	55	16792	1.17276	1	1	0.999664
GOTERM_BP_DIRECT	GO:0006406~mRNA export from nucleus	4	0.41841	0.849356	POM121C, CPSF1, NUP62, THOC3	781	100	16792	0.860026	1	1	0.999664
UP_KEYWORDS	Translocation	3	0.313808	0.886188	POM121C, MVP, NUP62	898	84	20581	0.818525	1	1	0.960976
KEGG_PATHWAY	hsa03013:RNA transport	6	0.627615	0.946514	EIF2B4, POM121C, NUP62, TACC3, THOC3, RANGAP1	355	172	6879	0.675958	1	1	0.946514
Annotation Cluster 117	Enrichment Score: 0.13785406486411475
Category	Term	Count	%	PValue	Genes	List Total	Pop Hits	Pop Total	Fold Enrichment	Bonferroni	Benjamini	FDR
UP_KEYWORDS	Sushi	3	0.313808	0.707532	FBLN7, IL15RA, C1R	898	56	20581	1.22779	1	1	0.960976
SMART	SM00032:CCP	3	0.313808	0.731157	FBLN7, IL15RA, C1R	476	54	10057	1.17379	1	1	1
INTERPRO	IPR000436:Sushi/SCR/CCP	3	0.313808	0.745901	FBLN7, IL15RA, C1R	857	57	18559	1.13978	1	1	1
Annotation Cluster 118	Enrichment Score: 0.12942108728497484
Category	Term	Count	%	PValue	Genes	List Total	Pop Hits	Pop Total	Fold Enrichment	Bonferroni	Benjamini	FDR
UP_KEYWORDS	Membrane	341	35.6695	0.185668	TMEM200B, XYLT2, TMEM95, ICAM3, ICAM4, ZDHHC8, SLC4A2, ICAM5, SLC4A3, HS6ST1, ICAM1, SCAMP4, COMTD1, ANPEP, FTH1, PIEZO1, AKT1, HOMER3, SLC12A7, EPHB4, BRICD5, TNS2, SLC12A9, IL15RA, PAQR6, CCDC78, PAQR4, SLC35C1, PRKCD, HLA-B, AP1B1, PTOV1, HLA-C, MOGS, SCRIB, TMEM80, CPT1B, MFSD12, SCAMP3, HLA-E, MAPK8IP1, PLPP6, POR, ASPHD1, ORAI3, ORAI2, PRKD2, NSMF, STX1A, TELO2, VPS28, TBC1D9B, TMEM63B, RET…	898	7494	20581	1.04287	1	0.857408	0.821944
UP_KEYWORDS	Transmembrane helix	224	23.431	0.96221	TMEM200B, XYLT2, TMEM95, ICAM3, ICAM4, ZDHHC8, SLC4A2, ICAM5, SLC4A3, HS6ST1, ICAM1, SCAMP4, COMTD1, ANPEP, FTH1, PIEZO1, SLC12A7, EPHB4, BRICD5, SLC12A9, IL15RA, PAQR6, PAQR4, SLC35C1, HLA-B, HLA-C, MOGS, TMEM80, CPT1B, MFSD12, SCAMP3, HLA-E, PLPP6, POR, ASPHD1, ORAI3, ORAI2, STX1A, TBC1D9B, TMEM63B, ABCB6, STXBP2, ABCB8, CBARP, PTDSS2, RHOT2, POM121C, HMOX1, B4GALNT1, CHST14, RHBDL1, SLC19A1, B…	898	5634	20581	0.911216	1	1	0.96221
UP_KEYWORDS	Transmembrane	224	23.431	0.9666	TMEM200B, XYLT2, TMEM95, ICAM3, ICAM4, ZDHHC8, SLC4A2, ICAM5, SLC4A3, HS6ST1, ICAM1, SCAMP4, COMTD1, ANPEP, FTH1, PIEZO1, SLC12A7, EPHB4, BRICD5, SLC12A9, IL15RA, PAQR6, PAQR4, SLC35C1, HLA-B, HLA-C, MOGS, TMEM80, CPT1B, MFSD12, SCAMP3, HLA-E, PLPP6, POR, ASPHD1, ORAI3, ORAI2, STX1A, TBC1D9B, TMEM63B, ABCB6, STXBP2, ABCB8, CBARP, PTDSS2, RHOT2, POM121C, HMOX1, B4GALNT1, CHST14, RHBDL1, SLC19A1, B…	898	5651	20581	0.908475	1	1	0.9666
UP_SEQ_FEATURE	transmembrane region	197	20.6067	0.972094	TMEM200B, XYLT2, TMEM95, ICAM3, ICAM4, ZDHHC8, SLC4A2, ICAM5, SLC4A3, HS6ST1, ICAM1, SCAMP4, COMTD1, ANPEP, PIEZO1, SLC12A7, EPHB4, BRICD5, SLC12A9, IL15RA, PAQR6, PAQR4, SLC35C1, HLA-B, HLA-C, MOGS, TMEM80, CPT1B, MFSD12, SCAMP3, HLA-E, PLPP6, ASPHD1, ORAI3, ORAI2, STX1A, TBC1D9B, TMEM63B, ABCB6, ABCB8, CBARP, PTDSS2, RHOT2, B4GALNT1, CHST14, RHBDL1, SLC19A1, B4GALNT4, TMEM86B, CHKB, SLC35E4, TM…	871	5056	20063	0.897505	1	1	1
UP_SEQ_FEATURE	topological domain:Cytoplasmic	121	12.6569	0.997857	CHRM3, STEAP3, CSF1, SPPL2B, GALNT18, XYLT2, ICAM3, TMEM95, ICAM4, ZDHHC8, SLC4A2, ICAM5, SLC4A3, HS6ST1, ICAM1, SCAMP4, CDH3, TUBB3, ANPEP, SLC12A7, EPHB4, SLC39A3, SLC16A5, SLC12A9, SEMA6C, IL15RA, PAQR6, HLA-B, HLA-C, TAP1, MOGS, CPT1B, SCAMP3, HLA-E, TMEM134, SLC9A3, ADAM15, ASPHD1, STX1A, CD151, NOTCH1, ITPR3, PTDSS2, RHOT2, TMEM129, PLXNA1, B4GALNT1, TNFRSF14, CHST14, SLC19A1, PLXNA3, B4GAL…	871	3456	20063	0.806472	1	1	1
GOTERM_CC_DIRECT	GO:0016021~integral component of membrane	200	20.9205	0.998722	TMEM200B, XYLT2, TMEM95, ICAM3, ICAM4, ZDHHC8, SLC4A2, ICAM5, SLC4A3, HS6ST1, ICAM1, SCAMP4, COMTD1, ANPEP, FTH1, PIEZO1, BRICD5, SLC12A9, IL15RA, ARSA, PAQR6, PAQR4, SLC35C1, HLA-B, HLA-C, MOGS, TMEM80, CPT1B, MFSD12, SCAMP3, HLA-E, PLPP6, POR, ASPHD1, ORAI3, ORAI2, STX1A, TBC1D9B, TMEM63B, ABCB6, STXBP2, ABCB8, CBARP, PTDSS2, POM121C, HMOX1, CHST14, RHBDL1, B4GALNT4, TMEM86B, TREX1, SLC35E4, TM…	835	5163	18224	0.845444	1	1	0.998722
Annotation Cluster 119	Enrichment Score: 0.12737217088376854
Category	Term	Count	%	PValue	Genes	List Total	Pop Hits	Pop Total	Fold Enrichment	Bonferroni	Benjamini	FDR
GOTERM_MF_DIRECT	GO:0005085~guanyl-nucleotide exchange factor activity	6	0.627615	0.655719	EIF2B4, PLEKHG5, LAMTOR2, ARHGEF2, RGL2, RALGDS	794	118	16881	1.08105	1	1	0.996894
GOTERM_MF_DIRECT	GO:0005089~Rho guanyl-nucleotide exchange factor activity	4	0.41841	0.707746	PLEKHG5, ARHGEF1, ARHGEF2, RGL2	794	77	16881	1.10445	1	1	0.996894
UP_KEYWORDS	Guanine-nucleotide releasing factor	5	0.523013	0.893899	ARHGEF1, ARHGEF2, SBF1, RGL2, RALGDS	898	149	20581	0.769084	1	1	0.960976
Annotation Cluster 120	Enrichment Score: 0.121150268134549
Category	Term	Count	%	PValue	Genes	List Total	Pop Hits	Pop Total	Fold Enrichment	Bonferroni	Benjamini	FDR
INTERPRO	IPR011545:DNA/RNA helicase, DEAD/DEAH box type, N-terminal	4	0.41841	0.622757	RECQL4, DDX49, DHX37, DDX51	857	69	18559	1.25541	1	1	1
UP_SEQ_FEATURE	domain:Helicase C-terminal	5	0.523013	0.694293	RECQL4, DDX49, DHX58, DHX37, DDX51	871	108	20063	1.06641	1	1	1
UP_SEQ_FEATURE	domain:Helicase ATP-binding	5	0.523013	0.733907	RECQL4, DDX49, DHX58, DHX37, DDX51	871	114	20063	1.01028	1	1	1
INTERPRO	IPR001650:Helicase, C-terminal	5	0.523013	0.739755	RECQL4, DDX49, DHX58, DHX37, DDX51	857	108	18559	1.00258	1	1	1
SMART	SM00490:HELICc	5	0.523013	0.750735	RECQL4, DDX49, DHX58, DHX37, DDX51	476	107	10057	0.987297	1	1	1
UP_KEYWORDS	Helicase	6	0.627615	0.751949	HELZ2, RECQL4, DDX49, DHX58, DHX37, DDX51	898	143	20581	0.961624	1	1	0.960976
INTERPRO	IPR014001:Helicase, superfamily 1/2, ATP-binding domain	5	0.523013	0.752635	RECQL4, DDX49, DHX58, DHX37, DDX51	857	110	18559	0.984353	1	1	1
SMART	SM00487:DEXDc	5	0.523013	0.763536	RECQL4, DDX49, DHX58, DHX37, DDX51	476	109	10057	0.969181	1	1	1
GOTERM_MF_DIRECT	GO:0004386~helicase activity	4	0.41841	0.768614	HELZ2, DHX58, DHX37, DDX51	794	85	16881	1.0005	1	1	0.996894
GOTERM_MF_DIRECT	GO:0004004~ATP-dependent RNA helicase activity	3	0.313808	0.81631	DDX49, DHX37, DDX51	794	65	16881	0.981263	1	1	0.996894
GOTERM_BP_DIRECT	GO:0006364~rRNA processing	6	0.627615	0.972979	BOP1, TBL3, DDX49, WDR18, DHX37, DDX51	781	214	16792	0.602822	1	1	0.999664
Annotation Cluster 121	Enrichment Score: 0.11959556750931587
Category	Term	Count	%	PValue	Genes	List Total	Pop Hits	Pop Total	Fold Enrichment	Bonferroni	Benjamini	FDR
SMART	SM00199:SCY	3	0.313808	0.60952	CCL2, CXCL1, CXCL3	476	43	10057	1.47406	1	1	1
INTERPRO	IPR001811:Chemokine interleukin-8-like domain	3	0.313808	0.633001	CCL2, CXCL1, CXCL3	857	46	18559	1.41233	1	1	1
GOTERM_MF_DIRECT	GO:0008009~chemokine activity	3	0.313808	0.677195	CCL2, CXCL1, CXCL3	794	49	16881	1.30168	1	1	0.996894
GOTERM_BP_DIRECT	GO:0070098~chemokine-mediated signaling pathway	3	0.313808	0.848328	CCL2, CXCL1, CXCL3	781	71	16792	0.908478	1	1	0.999664
UP_KEYWORDS	Cytokine	6	0.627615	0.920975	IL32, IL11, CSF1, CCL2, CXCL1, CXCL3	898	190	20581	0.723749	1	1	0.960976
KEGG_PATHWAY	hsa04060:Cytokine-cytokine receptor interaction	9	0.941423	0.938662	IL15RA, IL11, CSF1, CCL2, CXCL1, TNFRSF14, LTBR, CXCL3, AMH	355	243	6879	0.717684	1	1	0.938662
Annotation Cluster 122	Enrichment Score: 0.10824289677015053
Category	Term	Count	%	PValue	Genes	List Total	Pop Hits	Pop Total	Fold Enrichment	Bonferroni	Benjamini	FDR
UP_KEYWORDS	Protein phosphatase	7	0.732218	0.524491	PTPN18, PPM1M, PGP, MTMR4, PHPT1, TNS2, PPM1F	898	133	20581	1.20625	1	1	0.960976
GOTERM_BP_DIRECT	GO:0035335~peptidyl-tyrosine dephosphorylation	3	0.313808	0.947981	PTPN18, PGP, MTMR4	781	99	16792	0.651535	1	1	0.999664
GOTERM_MF_DIRECT	GO:0004725~protein tyrosine phosphatase activity	3	0.313808	0.952213	PTPN18, PGP, MTMR4	794	100	16881	0.637821	1	1	0.996894
Annotation Cluster 123	Enrichment Score: 0.10740689028550615
Category	Term	Count	%	PValue	Genes	List Total	Pop Hits	Pop Total	Fold Enrichment	Bonferroni	Benjamini	FDR
UP_SEQ_FEATURE	repeat:Kelch 6	3	0.313808	0.665561	KEAP1, KLHDC8B, LZTR1	871	52	20063	1.32891	1	1	1
INTERPRO	IPR015915:Kelch-type beta propeller	3	0.313808	0.708773	KEAP1, KLHDC8B, LZTR1	857	53	18559	1.2258	1	1	1
SMART	SM00612:Kelch	3	0.313808	0.76668	KEAP1, KLHDC8B, LZTR1	476	58	10057	1.09284	1	1	1
UP_SEQ_FEATURE	repeat:Kelch 5	3	0.313808	0.786471	KEAP1, KLHDC8B, LZTR1	871	66	20063	1.04702	1	1	1
INTERPRO	IPR006652:Kelch repeat type 1	3	0.313808	0.801114	KEAP1, KLHDC8B, LZTR1	857	64	18559	1.01511	1	1	1
UP_SEQ_FEATURE	repeat:Kelch 4	3	0.313808	0.813123	KEAP1, KLHDC8B, LZTR1	871	70	20063	0.98719	1	1	1
UP_SEQ_FEATURE	repeat:Kelch 1	3	0.313808	0.819305	KEAP1, KLHDC8B, LZTR1	871	71	20063	0.973286	1	1	1
UP_SEQ_FEATURE	repeat:Kelch 2	3	0.313808	0.819305	KEAP1, KLHDC8B, LZTR1	871	71	20063	0.973286	1	1	1
UP_SEQ_FEATURE	repeat:Kelch 3	3	0.313808	0.819305	KEAP1, KLHDC8B, LZTR1	871	71	20063	0.973286	1	1	1
UP_KEYWORDS	Kelch repeat	3	0.313808	0.82747	KEAP1, KLHDC8B, LZTR1	898	72	20581	0.954946	1	1	0.960976
Annotation Cluster 124	Enrichment Score: 0.10397640869259296
Category	Term	Count	%	PValue	Genes	List Total	Pop Hits	Pop Total	Fold Enrichment	Bonferroni	Benjamini	FDR
GOTERM_CC_DIRECT	GO:0000776~kinetochore	4	0.41841	0.723094	CENPT, WDR81, LRWD1, RANGAP1	835	81	18224	1.07779	1	1	0.98773
GOTERM_CC_DIRECT	GO:0000777~condensed chromosome kinetochore	4	0.41841	0.766696	CENPT, CENPX, LRWD1, RANGAP1	835	87	18224	1.00346	1	1	0.98773
UP_KEYWORDS	Kinetochore	4	0.41841	0.811559	CENPT, CENPX, LRWD1, RANGAP1	898	99	20581	0.926008	1	1	0.960976
UP_KEYWORDS	Centromere	5	0.523013	0.853015	CENPT, DAXX, CENPX, LRWD1, RANGAP1	898	137	20581	0.836449	1	1	0.960976
Annotation Cluster 125	Enrichment Score: 0.09855998318359996
Category	Term	Count	%	PValue	Genes	List Total	Pop Hits	Pop Total	Fold Enrichment	Bonferroni	Benjamini	FDR
INTERPRO	IPR001245:Serine-threonine/tyrosine-protein kinase catalytic domain	7	0.732218	0.63058	NRBP2, SRC, STK25, LIMK1, TYK2, EPHB4, MAP3K11	857	140	18559	1.08279	1	1	1
UP_KEYWORDS	Tyrosine-protein kinase	5	0.523013	0.724837	MAP2K2, SRC, DYRK1B, TYK2, EPHB4	898	112	20581	1.02316	1	1	0.960976
INTERPRO	IPR020635:Tyrosine-protein kinase, catalytic domain	4	0.41841	0.757561	SRC, TYK2, EPHB4, MAP3K11	857	85	18559	1.0191	1	1	1
SMART	SM00219:TyrKc	4	0.41841	0.772317	SRC, TYK2, EPHB4, MAP3K11	476	85	10057	0.994266	1	1	1
GOTERM_MF_DIRECT	GO:0004713~protein tyrosine kinase activity	5	0.523013	0.876638	MAP2K2, SRC, DYRK1B, TYK2, MAP3K11	794	133	16881	0.799275	1	1	0.996894
GOTERM_BP_DIRECT	GO:0018108~peptidyl-tyrosine phosphorylation	5	0.523013	0.929227	MAP2K2, SRC, PRKCD, DYRK1B, EPHB4	781	153	16792	0.702635	1	1	0.999664
INTERPRO	IPR008266:Tyrosine-protein kinase, active site	3	0.313808	0.937441	SRC, TYK2, EPHB4	857	95	18559	0.683867	1	1	1
Annotation Cluster 126	Enrichment Score: 0.09043733596739938
Category	Term	Count	%	PValue	Genes	List Total	Pop Hits	Pop Total	Fold Enrichment	Bonferroni	Benjamini	FDR
INTERPRO	IPR011011:Zinc finger, FYVE/PHD-type	6	0.627615	0.784341	ZFYVE19, KMT2B, ZFYVE21, MTMR4, PHRF1, MLLT6	857	141	18559	0.921522	1	1	1
INTERPRO	IPR001965:Zinc finger, PHD-type	4	0.41841	0.784442	RAI1, KMT2B, PHRF1, MLLT6	857	89	18559	0.973293	1	1	1
SMART	SM00249:PHD	4	0.41841	0.798501	RAI1, KMT2B, PHRF1, MLLT6	476	89	10057	0.94958	1	1	1
INTERPRO	IPR019787:Zinc finger, PHD-finger	3	0.313808	0.884932	KMT2B, PHRF1, MLLT6	857	79	18559	0.822371	1	1	1
Annotation Cluster 127	Enrichment Score: 0.08922594188688086
Category	Term	Count	%	PValue	Genes	List Total	Pop Hits	Pop Total	Fold Enrichment	Bonferroni	Benjamini	FDR
SMART	SM00454:SAM	4	0.41841	0.772317	CASKIN2, INPPL1, ARAP1, EPHB4	476	85	10057	0.994266	1	1	1
INTERPRO	IPR013761:Sterile alpha motif/pointed domain	5	0.523013	0.79386	CASKIN2, INPPL1, ARAP1, MAP3K6, EPHB4	857	117	18559	0.925461	1	1	1
INTERPRO	IPR001660:Sterile alpha motif domain	4	0.41841	0.814525	CASKIN2, INPPL1, ARAP1, EPHB4	857	94	18559	0.921522	1	1	1
UP_SEQ_FEATURE	domain:SAM	3	0.313808	0.880343	INPPL1, ARAP1, EPHB4	871	83	20063	0.83257	1	1	1
Annotation Cluster 128	Enrichment Score: 0.08888716588055316
Category	Term	Count	%	PValue	Genes	List Total	Pop Hits	Pop Total	Fold Enrichment	Bonferroni	Benjamini	FDR
GOTERM_MF_DIRECT	GO:0005089~Rho guanyl-nucleotide exchange factor activity	4	0.41841	0.707746	PLEKHG5, ARHGEF1, ARHGEF2, RGL2	794	77	16881	1.10445	1	1	0.996894
UP_SEQ_FEATURE	domain:DH	3	0.313808	0.800191	PLEKHG5, ARHGEF1, ARHGEF2	871	68	20063	1.01623	1	1	1
SMART	SM00325:RhoGEF	3	0.313808	0.838122	PLEKHG5, ARHGEF1, ARHGEF2	476	68	10057	0.932124	1	1	1
INTERPRO	IPR000219:Dbl homology (DH) domain	3	0.313808	0.845413	PLEKHG5, ARHGEF1, ARHGEF2	857	71	18559	0.915033	1	1	1
GOTERM_BP_DIRECT	GO:0035023~regulation of Rho protein signal transduction	3	0.313808	0.895607	PLEKHG5, ARHGEF1, ARHGEF2	781	81	16792	0.79632	1	1	0.999664
Annotation Cluster 129	Enrichment Score: 0.07501803468663786
Category	Term	Count	%	PValue	Genes	List Total	Pop Hits	Pop Total	Fold Enrichment	Bonferroni	Benjamini	FDR
UP_SEQ_FEATURE	region of interest:Coil 2	3	0.313808	0.800191	KRT19, KRT8, LMNB2	871	68	20063	1.01623	1	1	1
INTERPRO	IPR018039:Intermediate filament protein, conserved site	3	0.313808	0.801114	KRT19, KRT8, LMNB2	857	64	18559	1.01511	1	1	1
UP_SEQ_FEATURE	region of interest:Coil 1A	3	0.313808	0.836763	KRT19, KRT8, LMNB2	871	74	20063	0.933829	1	1	1
UP_SEQ_FEATURE	region of interest:Coil 1B	3	0.313808	0.836763	KRT19, KRT8, LMNB2	871	74	20063	0.933829	1	1	1
UP_SEQ_FEATURE	region of interest:Linker 1	3	0.313808	0.836763	KRT19, KRT8, LMNB2	871	74	20063	0.933829	1	1	1
UP_SEQ_FEATURE	region of interest:Rod	3	0.313808	0.842234	KRT19, KRT8, LMNB2	871	75	20063	0.921378	1	1	1
UP_SEQ_FEATURE	region of interest:Head	3	0.313808	0.852681	KRT19, KRT8, LMNB2	871	77	20063	0.897446	1	1	1
UP_KEYWORDS	Intermediate filament	3	0.313808	0.854666	KRT19, KRT8, LMNB2	898	77	20581	0.892937	1	1	0.960976
SMART	SM01391:SM01391	3	0.313808	0.875688	KRT19, KRT8, LMNB2	476	75	10057	0.845126	1	1	1
INTERPRO	IPR001664:Intermediate filament protein	3	0.313808	0.88056	KRT19, KRT8, LMNB2	857	78	18559	0.832914	1	1	1
Annotation Cluster 130	Enrichment Score: 0.06931762816007411
Category	Term	Count	%	PValue	Genes	List Total	Pop Hits	Pop Total	Fold Enrichment	Bonferroni	Benjamini	FDR
INTERPRO	IPR000832:GPCR, family 2, secretin-like	3	0.313808	0.678035	ADGRE2, ADGRE5, GPR157	857	50	18559	1.29935	1	1	1
INTERPRO	IPR017981:GPCR, family 2-like	3	0.313808	0.778892	ADGRE2, ADGRE5, GPR157	857	61	18559	1.06504	1	1	1
UP_KEYWORDS	G-protein coupled receptor	8	0.83682	1	ADGRE2, CHRM3, GPRC5B, P2RY11, ADGRE5, PTGER1, S1PR3, GPR157	898	842	20581	0.217755	1	1	1
GOTERM_MF_DIRECT	GO:0004930~G-protein coupled receptor activity	5	0.523013	1	ADGRE2, GPRC5B, ADGRE5, S1PR3, GPR157	794	710	16881	0.149723	1	1	1
Annotation Cluster 131	Enrichment Score: 0.06651842777701655
Category	Term	Count	%	PValue	Genes	List Total	Pop Hits	Pop Total	Fold Enrichment	Bonferroni	Benjamini	FDR
UP_KEYWORDS	Ciliopathy	5	0.523013	0.804489	ARL2BP, POC1A, PKD1, GAS8, CCDC40	898	126	20581	0.909473	1	1	0.960976
GOTERM_CC_DIRECT	GO:0005929~cilium	6	0.627615	0.826225	ARL2BP, TMEM80, KIF17, PKD1, GAS8, CCDC40	835	151	18224	0.867224	1	1	0.98773
UP_KEYWORDS	Cilium	6	0.627615	0.950225	ARL2BP, SPAG4, TPGS1, PKD1, GAS8, CCDC40	898	207	20581	0.66431	1	1	0.960976
Annotation Cluster 132	Enrichment Score: 0.05795061812227379
Category	Term	Count	%	PValue	Genes	List Total	Pop Hits	Pop Total	Fold Enrichment	Bonferroni	Benjamini	FDR
INTERPRO	IPR007125:Histone core	3	0.313808	0.827649	HIST2H2BC, HIST1H2AG, HIST2H3D	857	68	18559	0.955402	1	1	1
INTERPRO	IPR009072:Histone-fold	4	0.41841	0.894957	CENPT, HIST2H2BC, HIST1H2AG, HIST2H3D	857	112	18559	0.773421	1	1	1
UP_KEYWORDS	Nucleosome core	3	0.313808	0.904689	HIST2H2BC, HIST1H2AG, HIST2H3D	898	89	20581	0.772541	1	1	0.960976
Annotation Cluster 133	Enrichment Score: 0.052043782605557115
Category	Term	Count	%	PValue	Genes	List Total	Pop Hits	Pop Total	Fold Enrichment	Bonferroni	Benjamini	FDR
UP_SEQ_FEATURE	repeat:LRR 7	8	0.83682	0.645421	PIDD1, LRFN4, FLII, TPBG, TONSL, SCRIB, FBXL16, LRRC8E	871	176	20063	1.04702	1	1	1
UP_SEQ_FEATURE	repeat:LRR 13	3	0.313808	0.842234	FLII, SCRIB, LRRC8E	871	75	20063	0.921378	1	1	1
UP_SEQ_FEATURE	repeat:LRR 12	3	0.313808	0.906515	FLII, SCRIB, LRRC8E	871	90	20063	0.767815	1	1	1
UP_SEQ_FEATURE	repeat:LRR 11	3	0.313808	0.937074	FLII, SCRIB, LRRC8E	871	101	20063	0.684191	1	1	1
UP_SEQ_FEATURE	repeat:LRR 10	3	0.313808	0.963799	FLII, SCRIB, LRRC8E	871	116	20063	0.595718	1	1	1
UP_SEQ_FEATURE	repeat:LRR 9	3	0.313808	0.981652	FLII, SCRIB, LRRC8E	871	134	20063	0.515696	1	1	1
UP_SEQ_FEATURE	repeat:LRR 8	3	0.313808	0.989292	FLII, SCRIB, LRRC8E	871	148	20063	0.466914	1	1	1
Annotation Cluster 134	Enrichment Score: 0.04668376356778466
Category	Term	Count	%	PValue	Genes	List Total	Pop Hits	Pop Total	Fold Enrichment	Bonferroni	Benjamini	FDR
GOTERM_BP_DIRECT	GO:0090090~negative regulation of canonical Wnt signaling pathway	7	0.732218	0.774132	GSK3A, NOTCH1, RGS19, DVL1, PSME1, LZTS2, PSMB10	781	163	16792	0.92334	1	1	0.999664
UP_KEYWORDS	Wnt signaling pathway	5	0.523013	0.95821	SLC9A3R1, GSK3A, DVL1, LZTS2, CSNK1G2	898	181	20581	0.633113	1	1	0.960976
GOTERM_BP_DIRECT	GO:0016055~Wnt signaling pathway	5	0.523013	0.976501	SLC9A3R1, GSK3A, DVL1, LZTS2, CSNK1G2	781	187	16792	0.574883	1	1	0.999664
Annotation Cluster 135	Enrichment Score: 0.045498440819466926
Category	Term	Count	%	PValue	Genes	List Total	Pop Hits	Pop Total	Fold Enrichment	Bonferroni	Benjamini	FDR
UP_KEYWORDS	Serine protease	6	0.627615	0.740941	GZMM, CTRL, C1R, CLPP, HTRA2, RHBDL1	898	141	20581	0.975264	1	1	0.960976
GOTERM_MF_DIRECT	GO:0008236~serine-type peptidase activity	3	0.313808	0.802448	GZMM, C1R, HTRA2	794	63	16881	1.01241	1	1	0.996894
UP_SEQ_FEATURE	active site:Charge relay system	7	0.732218	0.878579	GZMM, CTRL, C1R, HTRA2, ABHD14B, LCAT, ABHD15	871	203	20063	0.794291	1	1	1
INTERPRO	IPR009003:Trypsin-like cysteine/serine peptidase domain	4	0.41841	0.938504	GZMM, CTRL, C1R, HTRA2	857	128	18559	0.676743	1	1	1
UP_SEQ_FEATURE	domain:Peptidase S1	3	0.313808	0.953063	GZMM, CTRL, C1R	871	109	20063	0.633976	1	1	1
INTERPRO	IPR001314:Peptidase S1A, chymotrypsin-type	3	0.313808	0.96922	GZMM, CTRL, C1R	857	113	18559	0.574932	1	1	1
INTERPRO	IPR001254:Peptidase S1	3	0.313808	0.976766	GZMM, CTRL, C1R	857	120	18559	0.541394	1	1	1
SMART	SM00020:Tryp_SPc	3	0.313808	0.977824	GZMM, CTRL, C1R	476	118	10057	0.537156	1	1	1
Annotation Cluster 136	Enrichment Score: 0.030227360540485994
Category	Term	Count	%	PValue	Genes	List Total	Pop Hits	Pop Total	Fold Enrichment	Bonferroni	Benjamini	FDR
INTERPRO	IPR003961:Fibronectin, type III	8	0.83682	0.846369	LRFN3, LRFN4, COL7A1, FNDC11, FSD1, L1CAM, OBSL1, EPHB4	857	207	18559	0.836938	1	1	1
SMART	SM00060:FN3	5	0.523013	0.928819	LRFN4, COL7A1, FSD1, L1CAM, EPHB4	476	150	10057	0.704272	1	1	1
UP_SEQ_FEATURE	domain:Fibronectin type-III 2	3	0.313808	0.980939	COL7A1, L1CAM, EPHB4	871	133	20063	0.519574	1	1	1
UP_SEQ_FEATURE	domain:Fibronectin type-III 1	3	0.313808	0.981652	COL7A1, L1CAM, EPHB4	871	134	20063	0.515696	1	1	1
Annotation Cluster 137	Enrichment Score: 0.012962291687959367
Category	Term	Count	%	PValue	Genes	List Total	Pop Hits	Pop Total	Fold Enrichment	Bonferroni	Benjamini	FDR
UP_SEQ_FEATURE	domain:Helix-loop-helix motif	3	0.313808	0.962424	TCF3, MSC, MXD4	871	115	20063	0.600899	1	1	1
INTERPRO	IPR011598:Myc-type, basic helix-loop-helix (bHLH) domain	3	0.313808	0.972706	TCF3, MSC, MXD4	857	116	18559	0.560063	1	1	1
SMART	SM00353:HLH	3	0.313808	0.972713	TCF3, MSC, MXD4	476	113	10057	0.560924	1	1	1
UP_SEQ_FEATURE	DNA-binding region:Basic motif	4	0.41841	0.974581	MAFB, TCF3, MSC, MXD4	871	163	20063	0.565262	1	1	1
Annotation Cluster 138	Enrichment Score: 0.009598108728371312
Category	Term	Count	%	PValue	Genes	List Total	Pop Hits	Pop Total	Fold Enrichment	Bonferroni	Benjamini	FDR
UP_SEQ_FEATURE	zinc finger region:C2H2-type 16	3	0.313808	0.941498	ZNF629, ZNF319, ZNF600	871	103	20063	0.670906	1	1	1
UP_SEQ_FEATURE	zinc finger region:C2H2-type 9	12	1.25523	0.9488	ZNF324B, ZNF629, ZBTB47, ZNF319, ZNF358, ZNF600, ZNF34, ZNF324, MZF1, ZNF696, ZNF48, ZNF563	871	385	20063	0.717957	1	1	1
UP_SEQ_FEATURE	zinc finger region:C2H2-type 12	7	0.732218	0.968255	ZNF629, ZNF319, ZNF600, ZNF34, MZF1, ZNF48, ZNF563	871	256	20063	0.629848	1	1	1
UP_SEQ_FEATURE	zinc finger region:C2H2-type 15	3	0.313808	0.980939	ZNF629, ZNF319, ZNF600	871	133	20063	0.519574	1	1	1
UP_SEQ_FEATURE	zinc finger region:C2H2-type 14	3	0.313808	0.992154	ZNF629, ZNF319, ZNF600	871	156	20063	0.44297	1	1	1
UP_SEQ_FEATURE	zinc finger region:C2H2-type 10	7	0.732218	0.997381	ZNF629, ZNF319, ZNF600, ZNF34, MZF1, ZNF48, ZNF563	871	341	20063	0.472848	1	1	1
UP_SEQ_FEATURE	zinc finger region:C2H2-type 13	3	0.313808	0.998834	ZNF629, ZNF600, MZF1	871	204	20063	0.338742	1	1	1
UP_SEQ_FEATURE	zinc finger region:C2H2-type 11	5	0.523013	0.999207	ZNF629, ZNF34, MZF1, ZNF48, ZNF563	871	301	20063	0.382632	1	1	1
Annotation Cluster 139	Enrichment Score: 0.00951911953185541
Category	Term	Count	%	PValue	Genes	List Total	Pop Hits	Pop Total	Fold Enrichment	Bonferroni	Benjamini	FDR
UP_SEQ_FEATURE	signal peptide	132	13.8075	0.913961	TOR2A, CSF1, PLOD3, ICAM3, TMEM95, ICAM4, ICAM5, ICAM1, EFEMP2, CDH3, FAM3A, EPHB4, CHID1, SEMA6C, IL15RA, ARSA, COL27A1, HLA-B, HLA-C, P3H1, HLA-E, ADAM15, NAAA, CERCAM, FBLN7, CEMIP, NOTCH1, RETSAT, TEX264, LTBP4, PDGFA, A1BG, C3, TMEM129, PLXNA1, TNFRSF14, PLXNA3, NMB, TOR1A, SDF2L1, UQCC3, GPR108, SLC52A2, TMEM132A, APCDD1L, L1CAM, ABHD15, LRFN3, EFNA1, COL1A1, LRFN4, CTRL, MAN2B2, COL5A3, PL…	871	3346	20063	0.908711	1	1	1
UP_KEYWORDS	Signal	160	16.7364	0.975117	TOR2A, CSF1, SPPL2B, PLOD3, MPV17L2, ICAM3, TMEM95, ICAM4, ICAM5, ICAM1, EFEMP2, CDH3, FAM3A, EPHB4, SLC12A9, CHID1, SEMA6C, IL15RA, OSR2, ARSA, COL27A1, HLA-B, HLA-C, P3H1, THOC3, P3H4, JMJD8, HLA-E, SLC9A3, ADAM15, WDR81, NAAA, CERCAM, PGP, FBLN7, CEMIP, NOTCH1, RETSAT, TEX264, C11ORF94, MAZ, LTBP4, PDGFA, A1BG, C3, PTDSS2, TERT, SLC38A7, PLXNA1, B4GALNT1, TNFRSF14, PLXNA3, NMB, TOR1A, SDF2L1, …	898	4160	20581	0.881489	1	1	0.975117
UP_SEQ_FEATURE	glycosylation site:N-linked (GlcNAc...)	159	16.6318	0.987741	CHRM3, TOR2A, STEAP3, TMEM200B, CSF1, GALNT18, XYLT2, PLOD3, ICAM3, ICAM4, SLC4A2, ICAM5, HS6ST1, ICAM1, EFEMP2, CDH3, TUBB3, ANPEP, PIEZO1, SLC12A7, EPHB4, BRICD5, SLC12A9, SEMA6C, IL15RA, ARSA, COL27A1, HLA-B, HLA-C, P3H1, MOGS, HLA-E, SLC9A3, ADAM15, NAAA, CERCAM, FBLN7, CEMIP, CD151, NOTCH1, TMEM63B, TEX264, LTBP4, PDGFA, A1BG, C3, PTDSS2, TMEM249, TMEM129, PLXNA1, B4GALNT1, TNFRSF14, CHST14,…	871	4234	20063	0.865016	1	1	1
UP_KEYWORDS	Glycoprotein	168	17.5732	0.996151	CHRM3, TOR2A, STEAP3, TMEM200B, CSF1, SPPL2B, GALNT18, XYLT2, PLOD3, ICAM3, ICAM4, SLC4A2, ICAM5, HS6ST1, ICAM1, EFEMP2, CDH3, ANPEP, PIEZO1, AKT1, SLC12A7, EPHB4, BRICD5, SLC12A9, SEMA6C, IL15RA, ARSA, COL27A1, KRT8, HLA-B, HLA-C, P3H1, MOGS, HLA-E, SLC9A3, ADAM15, NAAA, CERCAM, RABL6, FBLN7, CEMIP, CD151, NOTCH1, TEX264, LTBP4, PDGFA, A1BG, CBARP, C3, PTDSS2, TMEM249, PLXNA1, B4GALNT1, TNFRSF14…	898	4551	20581	0.846043	1	1	0.996151
UP_KEYWORDS	Disulfide bond	113	11.8201	0.999849	CHRM3, CSF1, GALNT18, XYLT2, ICAM3, ICAM4, ICAM5, ICAM1, EFEMP2, ANPEP, PIEZO1, FAM3A, AKT1, EPHB4, BRICD5, SEMA6C, IL15RA, ARSA, COL27A1, HLA-B, HLA-C, HLA-E, ADAM15, OBSL1, FBLN7, NOTCH1, LTBP4, PDGFA, A1BG, C3, PRDX5, PLXNA1, B4GALNT1, TNFRSF14, PLXNA3, GSDMD, L1CAM, LRFN3, EFNA1, COL1A1, LRFN4, CTRL, COL5A3, PLXNB2, POC1B-GALNT4, CSPG4, PLXNB1, PPT2, ITM2C, LGALS3BP, COL18A1, CNTNAP1, SRXN1, …	898	3434	20581	0.754168	1	1	0.999849
UP_SEQ_FEATURE	disulfide bond	85	8.89121	0.999996	LGALS3BP, COL18A1, CHRM3, CNTNAP1, SRXN1, CSF1, GALNT18, CTSZ, ICAM3, ICAM4, ECE1, CXCL1, ICAM5, NAGPA, CXCL3, PKD1, ICAM1, FCRLB, ADGRE2, ADAMTS2, EFEMP2, ADAMTSL5, ADGRE5, CTSL, SMPD1, FAM3A, EMILIN1, IKBKG, AMH, SCARF2, CTSD, ADAMTS7, CTSB, SEMA6C, IL15RA, ARSA, SSR4, GAA, HLA-B, HLA-C, HLA-E, TAPBP, ADAM15, MMP17, ANGPTL2, MAPT, CRELD2, EGFL8, ST6GALNAC6, DNASE1L1, FBLN7, NOTCH1, AMIGO3, C1R,…	871	2917	20063	0.671213	1	1	1
Annotation Cluster 140	Enrichment Score: 0.006321634117330184
Category	Term	Count	%	PValue	Genes	List Total	Pop Hits	Pop Total	Fold Enrichment	Bonferroni	Benjamini	FDR
UP_SEQ_FEATURE	repeat:1	7	0.732218	0.969106	OGFR, UBXN11, BRF1, NUP62, TUBGCP6, NFATC2, TNFAIP3	871	257	20063	0.627397	1	1	1
UP_SEQ_FEATURE	repeat:2	7	0.732218	0.971534	OGFR, UBXN11, BRF1, NUP62, TUBGCP6, NFATC2, TNFAIP3	871	260	20063	0.620158	1	1	1
UP_SEQ_FEATURE	repeat:7	3	0.313808	0.980939	OGFR, NUP62, TUBGCP6	871	133	20063	0.519574	1	1	1
UP_SEQ_FEATURE	repeat:6	3	0.313808	0.988869	OGFR, NUP62, TUBGCP6	871	147	20063	0.470091	1	1	1
UP_SEQ_FEATURE	repeat:5	3	0.313808	0.993547	OGFR, NUP62, TUBGCP6	871	161	20063	0.429213	1	1	1
UP_SEQ_FEATURE	repeat:3	4	0.41841	0.997174	OGFR, UBXN11, NUP62, TUBGCP6	871	225	20063	0.409501	1	1	1
UP_SEQ_FEATURE	repeat:4	3	0.313808	0.998111	OGFR, NUP62, TUBGCP6	871	192	20063	0.359913	1	1	1
Annotation Cluster 141	Enrichment Score: 0.0024584284598281308
Category	Term	Count	%	PValue	Genes	List Total	Pop Hits	Pop Total	Fold Enrichment	Bonferroni	Benjamini	FDR
GOTERM_BP_DIRECT	GO:0008380~RNA splicing	4	0.41841	0.984865	ARL6IP4, THOC3, NOL3, PPP1R9B	781	166	16792	0.518088	1	1	0.999664
UP_KEYWORDS	mRNA processing	6	0.627615	0.998999	CPSF1, ARL6IP4, SYMPK, THOC3, NOL3, CACTIN	898	332	20581	0.414194	1	1	0.998999
UP_KEYWORDS	mRNA splicing	4	0.41841	0.99927	ARL6IP4, THOC3, NOL3, CACTIN	898	260	20581	0.352596	1	1	0.99927
Annotation Cluster 142	Enrichment Score: 0.002165224344201952
Category	Term	Count	%	PValue	Genes	List Total	Pop Hits	Pop Total	Fold Enrichment	Bonferroni	Benjamini	FDR
UP_SEQ_FEATURE	domain:KRAB	8	0.83682	0.993067	ZNF324B, LOC155060, ZNF205, ZNF34, ZNF688, ZNF446, ZNF324, ZNF563	871	343	20063	0.537246	1	1	1
INTERPRO	IPR001909:Krueppel-associated box	10	1.04603	0.995915	ZNF324B, POM121C, LOC155060, ZNF316, ZNF205, ZNF34, ZNF688, ZNF446, ZNF324, ZNF563	857	402	18559	0.538701	1	1	1
SMART	SM00349:KRAB	10	1.04603	0.996101	ZNF324B, POM121C, LOC155060, ZNF316, ZNF205, ZNF34, ZNF688, ZNF446, ZNF324, ZNF563	476	392	10057	0.538983	1	1	1
Annotation Cluster 143	Enrichment Score: 0.0015457668320973175
Category	Term	Count	%	PValue	Genes	List Total	Pop Hits	Pop Total	Fold Enrichment	Bonferroni	Benjamini	FDR
GOTERM_MF_DIRECT	GO:0000166~nucleotide binding	9	0.941423	0.993363	DAZAP1, TMEM63B, IMPDH1, SETD1B, DND1, ATP13A2, TRMT2A, MRPL23, SLC27A4	794	348	16881	0.549846	1	1	0.996894
INTERPRO	IPR012677:Nucleotide-binding, alpha-beta plait	6	0.627615	0.994391	DAZAP1, TMEM63B, SETD1B, DND1, TRMT2A, MRPL23	857	264	18559	0.492177	1	1	1
INTERPRO	IPR000504:RNA recognition motif domain	4	0.41841	0.998417	DAZAP1, SETD1B, DND1, TRMT2A	857	226	18559	0.383288	1	1	1
SMART	SM00360:RRM	3	0.313808	0.999631	DAZAP1, SETD1B, DND1	476	212	10057	0.298983	1	1	1
Annotation Cluster 144	Enrichment Score: 1.9349807809953062E-4
Category	Term	Count	%	PValue	Genes	List Total	Pop Hits	Pop Total	Fold Enrichment	Bonferroni	Benjamini	FDR
INTERPRO	IPR009057:Homeodomain-like	7	0.732218	0.998458	TIGD5, LOC100287896, LBX2, MTA1, SIX5, SNAPC4, MEIS3	857	336	18559	0.451162	1	1	1
UP_KEYWORDS	Homeobox	3	0.313808	0.999897	LBX2, SIX5, MEIS3	898	262	20581	0.262428	1	1	0.999897
INTERPRO	IPR001356:Homeodomain	3	0.313808	0.99993	LBX2, SIX5, MEIS3	857	256	18559	0.253779	1	1	1
SMART	SM00389:HOX	3	0.313808	0.999934	LBX2, SIX5, MEIS3	476	250	10057	0.253538	1	1	1
Annotation Cluster 145	Enrichment Score: 1.1233085526761594E-4
Category	Term	Count	%	PValue	Genes	List Total	Pop Hits	Pop Total	Fold Enrichment	Bonferroni	Benjamini	FDR
KEGG_PATHWAY	hsa04080:Neuroactive ligand-receptor interaction	6	0.627615	0.998966	CHRM3, P2RY11, PTGER1, TSPO, GRIK4, S1PR3	355	277	6879	0.419728	1	1	0.998966
UP_KEYWORDS	G-protein coupled receptor	8	0.83682	1	ADGRE2, CHRM3, GPRC5B, P2RY11, ADGRE5, PTGER1, S1PR3, GPR157	898	842	20581	0.217755	1	1	1
INTERPRO	IPR017452:GPCR, rhodopsin-like, 7TM	5	0.523013	1	CHRM3, P2RY11, PTGER1, S1PR3, GPR157	857	736	18559	0.147118	1	1	1
INTERPRO	IPR000276:G protein-coupled receptor, rhodopsin-like	4	0.41841	1	CHRM3, P2RY11, PTGER1, S1PR3	857	719	18559	0.120477	1	1	1
