# Supplementary material for: Deconvolution of multiplexed transcriptional responses to wood smoke particles defines rapid aryl hydrocarbon receptor signaling dynamics
Source: J Biol Chem. 2021 Sep 11;297(4):101147. doi: 10.1016/j.jbc.2021.101147 (PMC8517214; doi:10.1016/j.jbc.2021.101147)
Supplement: Supplemental Table S9 [file mmc9.xlsx]

## Sheet: bidirs_early-peak
Supplemental Table S9. DESeq2 output for early-peak bidirectional transcripts.
		Comparison between Vehicle and WSP 30 min					Comparison between WSP 30 min and WSP 120 min					Normalized Read Counts
Enhancer ID	baseMean	log2FoldChange	lfcSE	stat	pvalue	padj	log2FoldChange	lfcSE	stat	pvalue	padj	V1	V2	30WSP1	30WSP2	120WSP1	120WSP2
BIDIR_21961	171.766	6.56376	0.517612	12.6809	7.54955e-37	3.57044e-35	-2.24948	0.219513	-10.2476	1.21327e-24	3.80079e-23	7.09252	1.93686	440.238	403.971	81.9462	95.4109
BIDIR_21376	897.803	5.30978	0.176242	30.1278	2.09476e-199	3.48941e-196	-2.76901	0.127472	-21.7225	1.25736e-104	8.30709e-102	56.7402	59.0743	2470.59	2126.16	344.569	329.687
BIDIR_20677	78.0708	5.25167	0.533274	9.84797	6.99411e-23	1.76228e-21	-2.21445	0.317756	-6.96902	3.19147e-12	3.67856e-11	5.06609	4.84215	174.124	202.952	48.3779	33.0632
BIDIR_21963	168.972	5.23912	0.369284	14.1872	1.0989e-45	6.83597e-44	-1.91693	0.216449	-8.85628	8.27293e-19	1.70669e-17	8.10574	12.5896	406.289	378.843	113.54	94.4663
BIDIR_29183	153.342	5.16683	0.376292	13.7309	6.63062e-43	3.82332e-41	-2.7635	0.253765	-10.89	1.28687e-27	4.73852e-26	10.1322	11.6212	419.43	363.38	71.0858	44.3991
BIDIR_13213	14.4416	5.10567	1.19368	4.27725	1.89217e-05	8.93462e-05	-2.04677	0.71132	-2.87742	0.00400936	0.0118623	1.01322	0.968431	28.4731	39.6239	11.8476	4.72331
BIDIR_20678	106.084	5.09987	0.431205	11.827	2.82993e-32	1.14203e-30	-2.81232	0.286065	-9.83105	8.27477e-23	2.31484e-21	8.10574	7.74744	255.163	287.998	44.4286	33.0632
BIDIR_2594	1133.08	5.08459	0.153476	33.1295	1.11726e-240	4.1875e-237	-2.83614	0.118276	-23.979	4.61018e-127	6.62898e-124	83.0838	88.1272	3000.62	2812.33	438.363	375.976
BIDIR_15076	66.5651	5.05686	0.555352	9.10569	8.57196e-20	1.79735e-18	-2.44226	0.364867	-6.69355	2.17822e-11	2.29119e-10	3.03965	6.77901	169.743	159.462	19.7461	40.6205
BIDIR_21477	290.812	5.00072	0.259361	19.2809	7.7737e-83	1.22035e-80	-3.85032	0.209608	-18.3692	2.31939e-75	5.95545e-73	27.3569	22.2739	735.92	849.498	49.3652	60.4584
BIDIR_11219	36.2626	4.94375	0.749164	6.59902	4.13886e-11	4.22108e-10	-1.34971	0.423438	-3.1875	0.00143507	0.00474639	4.05287	0.968431	73.3729	79.2478	31.5937	28.3399
BIDIR_16573	48.7876	4.92452	0.611594	8.05194	8.14934e-16	1.26083e-14	-2.43296	0.398477	-6.10565	1.02383e-09	8.94659e-09	3.03965	4.84215	111.702	128.536	26.6572	17.9486
BIDIR_15912	35.9139	4.90681	0.704099	6.96892	3.19374e-12	3.61362e-11	-2.52686	0.462814	-5.45978	4.76731e-08	3.42574e-07	4.05287	1.93686	87.6095	90.8451	18.7588	12.2806
BIDIR_11690	280.285	4.87869	0.258504	18.8728	1.90995e-79	2.75327e-77	-2.78949	0.184585	-15.1122	1.34613e-51	1.50046e-49	23.304	25.1792	686.639	740.291	95.7684	110.526
BIDIR_10234	332.066	4.83593	0.234832	20.5931	3.16283e-94	6.40771e-92	-3.06859	0.175524	-17.4824	1.9494e-68	4.09204e-66	33.4362	27.1161	846.527	879.458	107.616	98.2449
BIDIR_20252	31.2868	4.82969	0.722348	6.68609	2.2921e-11	2.38467e-10	-3.75153	0.578869	-6.4808	9.12355e-11	9.02563e-10	3.03965	2.90529	99.6558	69.5835	5.92382	6.61264
BIDIR_19165	124.463	4.81132	0.379639	12.6734	8.30244e-37	3.91416e-35	-2.42177	0.258964	-9.35177	8.61957e-21	2.06913e-19	9.11896	12.5896	280.35	330.521	63.1874	51.0118
BIDIR_29182	94.5232	4.73792	0.419028	11.3069	1.21261e-29	4.31304e-28	-3.40982	0.329383	-10.3521	4.09329e-25	1.31967e-23	7.09252	11.6212	245.307	256.106	16.7842	30.2292
BIDIR_15075	27.8135	4.7359	0.77542	6.10754	1.01182e-09	8.93091e-09	-2.13715	0.501744	-4.25945	2.04929e-05	9.77338e-05	2.02644	2.90529	70.0876	61.852	16.7842	13.2253
BIDIR_23734	28.4133	4.69552	0.727514	6.4542	1.08791e-10	1.05874e-09	-3.86025	0.609875	-6.32957	2.45837e-10	2.31493e-09	3.03965	2.90529	76.6583	77.315	3.94921	6.61264
BIDIR_34185	18.5238	4.68677	0.901819	5.19702	2.02508e-07	1.31485e-06	-4.40953	0.843678	-5.22655	1.72698e-07	1.14513e-06	3.03965	0.968431	56.9462	45.4225	0.987303	3.77865
BIDIR_33378	578.192	4.6469	0.185001	25.1182	3.14702e-139	1.65544e-136	-3.83121	0.163871	-23.3795	6.90854e-121	8.27816e-118	59.7798	64.8849	1497.03	1627.48	128.349	91.6323
BIDIR_23732	40.8186	4.63032	0.637127	7.26751	3.6618e-13	4.53888e-12	-2.28385	0.44287	-5.15694	2.51023e-07	1.62078e-06	6.07931	1.93686	94.1802	102.442	13.8222	26.4506
BIDIR_20076	224.965	4.62863	0.273642	16.9149	3.49373e-64	3.61227e-62	-2.24192	0.190801	-11.75	7.05967e-32	3.29581e-30	23.304	20.337	531.133	547.003	117.489	110.526
BIDIR_23733	46.7814	4.59602	0.572623	8.02627	1.00478e-15	1.53712e-14	-2.905	0.427011	-6.8031	1.02395e-11	1.11394e-10	3.03965	6.77901	108.417	130.469	18.7588	13.2253
BIDIR_11693	2335.56	4.59446	0.111013	41.3868	0	0	-2.36258	0.0940366	-25.124	2.71739e-139	5.5819e-136	231.014	238.234	5858.88	5480.66	1087.02	1117.54
BIDIR_19163	56.5685	4.59219	0.522887	8.78238	1.60054e-18	3.03546e-17	-2.82721	0.387197	-7.30173	2.84081e-13	3.62128e-12	8.10574	3.87372	140.175	146.898	15.7969	24.5612
BIDIR_19279	186.655	4.58554	0.292133	15.6967	1.59204e-55	1.31503e-53	-2.88766	0.221261	-13.051	6.27455e-39	4.19636e-37	21.2776	18.4002	481.852	469.688	71.0858	57.6244
BIDIR_6845	900.071	4.56559	0.154476	29.5553	5.61983e-192	8.42525e-189	-2.85709	0.127977	-22.3251	2.10884e-110	1.59595e-107	105.375	88.1272	2217.62	2358.11	288.293	342.913
BIDIR_21371	87.4252	4.56324	0.463401	9.84729	7.0418e-23	1.77132e-21	-0.837849	0.277281	-3.02166	0.00251391	0.00782669	5.06609	8.71588	173.029	154.63	83.9208	99.1896
BIDIR_33802	59.4453	4.55541	0.499399	9.12178	7.39024e-20	1.55829e-18	-2.86481	0.370863	-7.72473	1.12094e-14	1.62809e-13	5.06609	7.74744	146.746	155.596	20.7334	20.7826
BIDIR_10150	72.8524	4.53298	0.492045	9.21253	3.18516e-20	6.87572e-19	-1.62099	0.33501	-4.83862	1.30743e-06	7.60499e-06	2.02644	11.6212	145.651	173.959	42.454	61.4031
BIDIR_33041	31.4126	4.51419	0.680254	6.63603	3.22236e-11	3.32578e-10	-2.77643	0.50247	-5.52557	3.28422e-08	2.40142e-07	4.05287	2.90529	73.3729	85.0464	9.87303	13.2253
BIDIR_13257	207.643	4.5128	0.271912	16.5966	7.37736e-62	7.25255e-60	-3.64289	0.232654	-15.658	2.93013e-55	3.71077e-53	26.3437	22.2739	577.127	531.54	38.5048	50.0671
BIDIR_3607	83.9106	4.49238	0.416922	10.7751	4.51203e-27	1.43771e-25	-2.80006	0.312008	-8.97431	2.85129e-19	6.06938e-18	10.1322	8.71588	217.929	205.851	30.6064	30.2292
BIDIR_3690	27.916	4.47166	0.722053	6.19298	5.90375e-10	5.34959e-09	-4.31638	0.695829	-6.20322	5.53178e-10	4.99946e-09	1.01322	5.81058	68.9925	84.08	0.987303	6.61264
BIDIR_1711	21.161	4.4597	0.83635	5.33233	9.69584e-08	6.60427e-07	-2.99964	0.655642	-4.57512	4.75956e-06	2.52958e-05	1.01322	3.87372	42.7096	65.7177	9.87303	3.77865
BIDIR_10229	82.9368	4.45211	0.415577	10.7131	8.83814e-27	2.75757e-25	-4.36045	0.405298	-10.7586	5.39742e-27	1.92341e-25	9.11896	11.6212	227.785	227.113	5.92382	16.0593
BIDIR_11217	31.9129	4.42025	0.703374	6.28434	3.2924e-10	3.07058e-09	-2.02435	0.502299	-4.03017	5.57357e-05	0.000246972	3.03965	3.87372	68.9925	79.2478	9.87303	26.4506
BIDIR_27178	37.3032	4.37256	0.613855	7.12312	1.05509e-12	1.25142e-11	-2.57686	0.4583	-5.62266	1.88043e-08	1.41194e-07	2.02644	6.77901	95.2753	88.9122	13.8222	17.0039
BIDIR_33376	88.04	4.34941	0.394155	11.0348	2.59667e-28	8.709e-27	-3.48472	0.336581	-10.3533	4.04407e-25	1.30527e-23	10.1322	12.5896	240.926	223.247	16.7842	24.5612
BIDIR_25297	69.2919	4.34306	0.441802	9.83034	8.33403e-23	2.09051e-21	-3.34144	0.368697	-9.06284	1.27102e-19	2.7881e-18	11.1454	6.77901	169.743	192.321	18.7588	17.0039
BIDIR_32995	32.0751	4.34111	0.65029	6.67565	2.46136e-11	2.55634e-10	-2.7367	0.49612	-5.5162	3.46412e-08	2.52589e-07	4.05287	3.87372	74.4681	86.0129	9.87303	14.1699
BIDIR_4037	216.589	4.32591	0.252987	17.0994	1.49994e-65	1.59483e-63	-4.65613	0.268004	-17.3734	1.31231e-67	2.67656e-65	33.4362	26.1476	601.22	591.459	22.708	24.5612
BIDIR_16787	69.9811	4.2902	0.449704	9.54005	1.4277e-21	3.36806e-20	-2.69298	0.351876	-7.65322	1.96005e-14	2.78356e-13	8.10574	9.68431	159.887	188.455	19.7461	34.0079
BIDIR_21375	308.916	4.29	0.229436	18.698	5.13678e-78	7.16378e-76	-1.75389	0.168046	-10.4369	1.68198e-25	5.59841e-24	32.423	37.7688	734.825	640.748	210.296	197.434
BIDIR_2341	40.2449	4.28306	0.609072	7.03211	2.03433e-12	2.35057e-11	-1.56601	0.417522	-3.75073	0.000176322	0.000709483	6.07931	2.90529	89.7997	84.08	22.708	35.8972
BIDIR_21962	30.9	4.26721	0.704332	6.05852	1.37382e-09	1.1954e-08	-1.5891	0.494985	-3.21041	0.00132548	0.00440875	6.07931	0.968431	52.5657	81.1807	26.6572	17.9486
BIDIR_21821	7.08727	4.24368	1.32815	3.19519	0.00139738	0.00455376	-3.69182	1.18971	-3.10312	0.00191495	0.00615445	1.01322	0.968431	24.0926	13.5301	1.97461	0.944663
BIDIR_11686	195.618	4.20332	0.267855	15.6925	1.70219e-55	1.40215e-53	-2.27539	0.203463	-11.1833	4.92116e-29	1.98211e-27	26.3437	24.2108	478.567	452.292	99.7176	92.5769
BIDIR_284	271.558	4.19635	0.389873	10.7634	5.12599e-27	1.62128e-25	-4.15189	0.388063	-10.699	1.02872e-26	3.61294e-25	33.4362	46.4847	729.349	737.391	55.289	27.3952
BIDIR_15493	23.2619	4.18953	0.751842	5.57235	2.51327e-08	1.85109e-07	-2.11178	0.546352	-3.86524	0.00011098	0.000465108	3.03965	2.90529	60.2315	48.3218	11.8476	13.2253
BIDIR_15693	24.0163	4.17451	0.749964	5.56628	2.60236e-08	1.91295e-07	-1.79104	0.529068	-3.38527	0.000711081	0.00251776	2.02644	3.87372	56.9462	50.2547	17.7715	13.2253
BIDIR_16767	19.178	4.16962	0.825065	5.05368	4.3337e-07	2.66711e-06	-2.07026	0.599048	-3.45593	0.000548408	0.0019913	2.02644	2.90529	41.6145	47.3554	8.88573	12.2806
BIDIR_27446	265.165	4.14697	0.233088	17.7915	8.22658e-71	9.74963e-69	-3.22701	0.203437	-15.8625	1.15283e-56	1.55649e-54	35.4626	41.6425	674.593	692.935	85.8954	60.4584
BIDIR_10133	159.603	4.14505	0.285055	14.5412	6.63975e-48	4.38516e-46	-3.22912	0.244638	-13.1996	8.82431e-40	6.14454e-38	22.2908	24.2108	419.43	403.971	40.4794	47.2331
BIDIR_22040	118.314	4.13523	0.356351	11.6044	3.91489e-31	1.50879e-29	-1.14401	0.243702	-4.6943	2.67516e-06	1.48146e-05	15.1983	11.6212	234.355	235.811	117.489	95.4109
BIDIR_8670	32.5831	4.12361	0.641196	6.43113	1.26659e-10	1.22587e-09	-2.3242	0.494736	-4.69785	2.62915e-06	1.45834e-05	5.06609	3.87372	72.2778	83.1136	21.7207	9.44663
BIDIR_21398	98.231	4.12273	0.369956	11.1438	7.67497e-29	2.62402e-27	-2.26811	0.283772	-7.99269	1.32022e-15	2.08038e-14	12.1586	14.5265	256.258	209.717	52.3271	44.3991
BIDIR_8634	36.8866	4.12181	0.589408	6.99313	2.68811e-12	3.07166e-11	-3.22044	0.506961	-6.35245	2.11913e-10	2.01299e-09	6.07931	4.84215	102.941	86.9793	14.8095	5.66798
BIDIR_19171	233.886	4.1184	0.243211	16.9334	2.55007e-64	2.64572e-62	-2.65401	0.19769	-13.4251	4.30974e-41	3.21087e-39	38.5023	28.0845	572.747	580.829	84.9081	98.2449
BIDIR_10636	217.928	4.1121	0.251075	16.378	2.74632e-60	2.58949e-58	-2.36676	0.197075	-12.0094	3.16969e-33	1.59082e-31	30.3965	30.0213	526.752	518.01	92.8065	109.581
BIDIR_26537	15688.7	4.07434	0.0799435	50.9652	0	0	-3.5213	0.0790507	-44.5449	0	0	2401.33	2472.4	41960.6	40146.8	3678.69	3472.58
BIDIR_19656	326.475	4.05461	0.227769	17.8014	6.89515e-71	8.20413e-69	-2.91	0.20055	-14.5101	1.04601e-47	9.92777e-46	39.5155	59.0743	774.249	867.86	85.8954	132.253
BIDIR_25296	21.8776	4.04401	0.73914	5.47124	4.46901e-08	3.19197e-07	-3.4231	0.661069	-5.17812	2.24129e-07	1.45727e-06	1.01322	5.81058	55.851	57.9862	4.93652	5.66798
BIDIR_5086	602.14	4.03432	0.161041	25.0515	1.68032e-138	8.68667e-136	-2.29239	0.132486	-17.3029	4.4751e-67	8.8755e-65	85.1103	89.0956	1472.93	1382.97	281.381	301.347
BIDIR_32401	640.179	4.03161	0.161191	25.0114	4.59075e-138	2.33304e-135	-2.93935	0.142502	-20.6268	1.57744e-94	7.20062e-92	101.322	95.8746	1628.44	1595.59	184.626	235.221
BIDIR_34356	119.913	4.02798	0.334631	12.0371	2.26889e-33	9.50145e-32	-2.47827	0.270769	-9.1527	5.55255e-20	1.25436e-18	11.1454	24.2108	290.206	289.931	45.4159	58.5691
BIDIR_2871	166.779	4.01973	0.289406	13.8896	7.32518e-44	4.3151e-42	-2.87818	0.247869	-11.6117	3.5943e-31	1.60754e-29	29.3833	22.2739	365.77	469.688	48.3779	65.1817
BIDIR_21377	31.4035	4.01617	0.612976	6.55192	5.6803e-11	5.70198e-10	-3.1246	0.526299	-5.93692	2.9042e-09	2.41315e-08	5.06609	4.84215	71.1827	88.9122	10.8603	7.5573
BIDIR_11216	2405.43	3.97022	0.106792	37.177	1.60453e-302	9.62202e-299	-1.40541	0.093322	-15.0598	2.97642e-51	3.24227e-49	322.203	316.677	5218.24	4795.46	1934.13	1845.87
BIDIR_20024	14.1645	3.97006	0.894788	4.43687	9.12748e-06	4.55599e-05	-4.73569	1.03703	-4.5666	4.957e-06	2.62529e-05	1.01322	3.87372	31.7584	45.4225	1.97461	0.944663
BIDIR_1555	104.263	3.9698	0.349936	11.3444	7.90998e-30	2.84721e-28	-2.0763	0.269974	-7.69074	1.46292e-14	2.10353e-13	13.1718	17.4318	260.638	220.348	58.2509	55.7351
BIDIR_13214	12.1169	3.96846	0.976699	4.06314	4.84175e-05	0.000213085	-3.19214	0.854288	-3.73661	0.000186517	0.000746742	2.02644	1.93686	25.1877	36.7246	4.93652	1.88933
BIDIR_24987	36.9496	3.95703	0.568504	6.96044	3.39219e-12	3.8295e-11	-4.37147	0.609265	-7.17499	7.23132e-13	8.86816e-12	5.06609	7.74744	75.5632	123.704	3.94921	5.66798
BIDIR_20102	196.719	3.95404	0.262559	15.0596	2.9849e-51	2.16705e-49	-2.07402	0.2074	-10.0001	1.52201e-23	4.46631e-22	31.4097	27.1161	494.994	411.702	102.68	112.415
BIDIR_2873	63.8837	3.95322	0.440297	8.97854	2.74377e-19	5.53256e-18	-1.98689	0.333951	-5.94963	2.68753e-09	2.23828e-08	7.09252	11.6212	150.031	141.1	38.5048	34.9525
BIDIR_25593	348.062	3.93355	0.200214	19.6467	6.16359e-86	1.05605e-83	-3.52786	0.188412	-18.7242	3.14468e-78	8.95394e-76	49.6477	68.7586	879.38	933.578	70.0985	86.909
BIDIR_15867	103.06	3.91052	0.367352	10.6451	1.83689e-26	5.63164e-25	-3.49387	0.345454	-10.1138	4.79627e-24	1.4565e-22	15.1983	20.337	235.45	299.595	34.5556	13.2253
BIDIR_20675	454.829	3.90947	0.179233	21.8122	1.77733e-105	4.63405e-103	-2.92461	0.158826	-18.414	1.01468e-75	2.65275e-73	81.0574	70.6954	1064.46	1212.88	141.184	158.703
BIDIR_9977	112.707	3.89347	0.334243	11.6486	2.3316e-31	9.06752e-30	-2.49654	0.276102	-9.04209	1.53701e-19	3.34351e-18	14.185	22.2739	267.209	276.401	39.4921	56.6798
BIDIR_10233	27.8899	3.89138	0.668102	5.82453	5.72733e-09	4.61015e-08	-1.50485	0.484767	-3.10427	0.00190747	0.00613179	5.06609	2.90529	65.7071	52.1876	19.7461	21.7272
BIDIR_23668	18.2018	3.8856	0.799131	4.86228	1.16042e-06	6.69365e-06	-2.51306	0.649883	-3.86694	0.000110209	0.000462211	3.03965	2.90529	49.2803	38.6575	4.93652	10.3913
BIDIR_5282	44.8209	3.86351	0.495456	7.7979	6.29468e-15	9.06966e-14	-3.37819	0.453898	-7.44263	9.87016e-14	1.30925e-12	9.11896	6.77901	113.892	116.939	10.8603	11.336
BIDIR_20771	351.515	3.86184	0.200186	19.2912	6.36508e-83	1.00448e-80	-2.60589	0.172351	-15.1197	1.20076e-51	1.34363e-49	46.608	70.6954	890.331	820.505	140.197	140.755
BIDIR_9965	1002.12	3.85144	0.131554	29.2766	2.06089e-188	2.68668e-185	-2.73036	0.118217	-23.0962	5.0562e-118	5.19308e-115	162.115	179.16	2469.49	2459.58	347.531	394.869
BIDIR_25594	331.116	3.84554	0.217218	17.7036	3.93318e-70	4.55337e-68	-2.87729	0.195357	-14.7284	4.23727e-49	4.17313e-47	46.608	67.7901	819.149	829.203	88.8573	135.087
BIDIR_20606	231.77	3.84377	0.23122	16.6238	4.68269e-62	4.68019e-60	-2.57672	0.194401	-13.2547	4.24055e-40	2.98897e-38	40.5287	37.7688	583.698	540.238	96.7557	91.6323
BIDIR_16525	12.6957	3.84351	0.959131	4.00728	6.14225e-05	0.000265144	-1.87338	0.726605	-2.57827	0.00992963	0.0262774	1.01322	2.90529	30.6633	26.0938	8.88573	6.61264
BIDIR_32404	61.0405	3.84164	0.439589	8.73917	2.34826e-18	4.41721e-17	-2.62102	0.367999	-7.12236	1.06098e-12	1.28795e-11	6.07931	14.5265	144.556	152.697	26.6572	21.7272
BIDIR_19278	185.303	3.83639	0.262493	14.6152	2.2467e-48	1.51042e-46	-1.94378	0.207164	-9.3828	6.42406e-21	1.55508e-19	34.4494	24.2108	435.857	400.105	107.616	109.581
BIDIR_2538	33.3209	3.80108	0.579129	6.56345	5.25774e-11	5.30088e-10	-4.73019	0.687081	-6.88447	5.80044e-12	6.49821e-11	9.11896	3.87372	93.0851	86.9793	5.92382	0.944663
BIDIR_14252	36.8268	3.79815	0.565035	6.72196	1.79292e-11	1.88694e-10	-2.68048	0.48098	-5.57296	2.50451e-08	1.85487e-07	9.11896	3.87372	108.417	71.5163	14.8095	13.2253
BIDIR_11691	430.577	3.79405	0.176934	21.4433	5.27915e-102	1.25627e-99	-2.45667	0.150932	-16.2767	1.44386e-59	2.15143e-57	71.9384	76.506	1023.94	1036.02	175.74	199.324
BIDIR_20673	573.913	3.79349	0.163313	23.2284	2.35407e-119	7.93084e-117	-2.39711	0.141689	-16.9182	3.30654e-64	5.76299e-62	84.0971	112.338	1389.71	1339.48	244.851	273.008
BIDIR_20770	23.5957	3.79259	0.709209	5.34764	8.91099e-08	6.10016e-07	-2.17761	0.570373	-3.81786	0.000134614	0.000553272	3.03965	4.84215	42.7096	66.6841	15.7969	8.50196
BIDIR_20297	420.254	3.78813	0.18318	20.6798	5.26809e-95	1.1046e-92	-1.98917	0.150957	-13.177	1.18957e-39	8.22345e-38	79.031	59.0743	954.943	949.041	230.042	249.391
BIDIR_5307	194.114	3.78067	0.25936	14.5769	3.93928e-48	2.62478e-46	-2.44022	0.220164	-11.0837	1.50569e-28	5.88322e-27	40.5287	27.1161	415.05	511.245	81.9462	88.7983
BIDIR_23669	8.74126	3.77543	1.18098	3.19687	0.00138928	0.00452835	-2.24484	0.967564	-2.3201	0.0203355	0.0490242	2.02644	0.968431	27.378	13.5301	0.987303	7.5573
BIDIR_2875	155.162	3.7711	0.27628	13.6495	2.03174e-42	1.16038e-40	-2.1424	0.222318	-9.63665	5.59831e-22	1.4636e-20	24.3172	28.0845	363.579	352.749	81.9462	80.2963
BIDIR_508	97.3154	3.76911	0.358778	10.5054	8.15657e-26	2.41906e-24	-3.88372	0.362999	-10.699	1.02893e-26	3.61294e-25	16.2115	21.3055	201.502	310.226	14.8095	19.8379
BIDIR_19657	309.547	3.76617	0.204095	18.453	4.93178e-76	6.57219e-74	-2.46502	0.173805	-14.1827	1.17297e-45	1.05744e-43	48.6344	60.0427	715.112	765.418	126.375	141.699
BIDIR_11056	687.179	3.75543	0.157088	23.9066	2.61412e-126	1.08864e-123	-2.06154	0.135947	-15.1643	6.09178e-52	6.89714e-50	105.375	126.864	1471.84	1667.1	348.518	403.371
BIDIR_13118	24.9828	3.71494	0.704977	5.2696	1.36724e-07	9.09339e-07	-1.45749	0.538087	-2.70866	0.00675563	0.0187636	3.03965	4.84215	63.5169	40.5904	24.6826	13.2253
BIDIR_27994	997.572	3.70966	0.129474	28.6518	1.52402e-180	1.63201e-177	-2.05529	0.112548	-18.2615	1.67573e-74	4.11886e-72	163.128	184.002	2240.61	2303.99	563.75	529.956
BIDIR_33381	403.402	3.70786	0.185028	20.0395	2.49326e-89	4.53079e-87	-2.68696	0.164655	-16.3187	7.26073e-60	1.11066e-57	64.8459	85.2219	1049.12	916.182	151.057	153.98
BIDIR_9657	34.1575	3.70565	0.549832	6.73962	1.58806e-11	1.67618e-10	-4.08643	0.58519	-6.98308	2.88778e-12	3.34327e-11	5.06609	8.71588	88.7046	91.8115	5.92382	4.72331
BIDIR_25295	17.5755	3.70453	0.787013	4.70708	2.51294e-06	1.37572e-05	-3.37493	0.743222	-4.54094	5.60026e-06	2.94213e-05	1.01322	5.81058	50.3755	39.6239	2.96191	5.66798
BIDIR_33371	26.3586	3.69517	0.669565	5.51876	3.41406e-08	2.47802e-07	-1.77622	0.525889	-3.37756	0.000731309	0.00258207	4.05287	4.84215	71.1827	44.4561	12.8349	20.7826
BIDIR_33127	37.6249	3.67944	0.539025	6.82611	8.72509e-12	9.44793e-11	-2.39206	0.448727	-5.33077	9.77953e-08	6.71537e-07	8.10574	5.81058	90.8948	86.9793	20.7334	13.2253
BIDIR_11319	28.8631	3.66082	0.609141	6.0098	1.85755e-09	1.59043e-08	-3.81824	0.621451	-6.14407	8.04322e-10	7.11713e-09	6.07931	5.81058	88.7046	61.852	7.89843	2.83399
BIDIR_21476	123.852	3.65028	0.305576	11.9456	6.84847e-33	2.83234e-31	-1.8424	0.243363	-7.57061	3.71488e-14	5.16348e-13	20.2644	23.2423	289.111	258.039	74.0477	78.407
BIDIR_11688	196.129	3.64991	0.247926	14.7217	4.67461e-49	3.20741e-47	-1.58255	0.193952	-8.15952	3.36369e-16	5.5915e-15	31.4097	34.8635	415.05	417.501	136.248	141.699
BIDIR_12008	15.5281	3.6479	0.82275	4.43378	9.25935e-06	4.61797e-05	-2.56534	0.699809	-3.66576	0.000246601	0.000965653	3.03965	2.90529	42.7096	31.8924	7.89843	4.72331
BIDIR_20674	648.821	3.64562	0.146544	24.8773	1.30867e-136	6.53987e-134	-2.57911	0.130604	-19.7475	8.4246e-87	2.99105e-84	117.533	131.707	1535.36	1585.92	262.623	259.782
BIDIR_8383	11.6565	3.64232	0.934408	3.898	9.69909e-05	0.000401724	-4.42506	1.07412	-4.11972	3.79331e-05	0.000173156	4.05287	0.968431	26.2828	35.7582	0.987303	1.88933
BIDIR_19658	131.08	3.64231	0.291767	12.4837	9.16771e-36	4.17758e-34	-2.38123	0.245821	-9.68685	3.42938e-22	9.09797e-21	24.3172	25.1792	319.775	298.629	55.289	63.2924
BIDIR_32146	79.418	3.61202	0.374219	9.65213	4.81436e-22	1.16508e-20	-2.43759	0.319326	-7.63355	2.28379e-14	3.22421e-13	19.2511	11.6212	200.407	175.892	30.6064	38.7312
BIDIR_29058	379.249	3.59241	0.180599	19.8916	4.81024e-88	8.43451e-86	-3.77502	0.184284	-20.4847	2.94639e-93	1.26466e-90	73.9649	89.0956	937.421	1031.19	71.0858	72.739
BIDIR_34512	44.3653	3.58114	0.486943	7.35434	1.91876e-13	2.44818e-12	-2.57415	0.421231	-6.11101	9.89997e-10	8.66149e-09	6.07931	11.6212	99.6558	113.073	18.7588	17.0039
BIDIR_6103	238.47	3.57829	0.232172	15.4122	1.35511e-53	1.04991e-51	-2.00862	0.196257	-10.2346	1.38733e-24	4.33191e-23	36.4758	53.2637	505.945	568.265	120.451	146.423
BIDIR_18296	13.7462	3.57039	0.848344	4.20865	2.56896e-05	0.000118358	-3.607	0.848343	-4.25181	2.12048e-05	0.000100912	3.03965	2.90529	42.7096	28.0267	2.96191	2.83399
BIDIR_5890	21.7376	3.57025	0.723727	4.93315	8.09145e-07	4.78928e-06	-1.7411	0.578797	-3.00813	0.00262857	0.00814135	4.05287	3.87372	53.6608	40.5904	19.7461	8.50196
BIDIR_21236	895.704	3.56343	0.131408	27.1173	6.16077e-162	4.50547e-159	-2.77257	0.121787	-22.7658	1.00104e-114	9.35071e-112	184.406	184.97	2076.34	2289.49	315.937	323.075
BIDIR_11057	344.002	3.56143	0.191242	18.6227	2.10451e-77	2.92136e-75	-1.92088	0.160144	-11.9947	3.78808e-33	1.89128e-31	60.7931	68.7586	735.92	794.411	192.524	211.604
BIDIR_27123	109.975	3.55175	0.332481	10.6826	1.22834e-26	3.78915e-25	-0.897415	0.245553	-3.65467	0.000257515	0.00100456	18.2379	16.4633	213.548	193.287	111.565	106.747
BIDIR_31157	35.3128	3.55126	0.541497	6.55822	5.44524e-11	5.47336e-10	-2.90604	0.490745	-5.92169	3.18643e-09	2.63245e-08	5.06609	9.68431	98.5607	75.3821	11.8476	11.336
BIDIR_20774	1280.29	3.54979	0.119474	29.7119	5.38639e-194	8.50029e-191	-2.56055	0.110757	-23.1187	3.00206e-118	3.19752e-115	256.344	266.318	2932.73	3188.28	544.004	494.059
BIDIR_6492	6547.78	3.54386	0.0894684	39.6102	0	0	-2.76542	0.0876292	-31.5583	1.38107e-218	9.92919e-215	1314.14	1417.78	16565.9	15302.6	2271.78	2414.56
BIDIR_11320	11.1259	3.53746	0.974071	3.63162	0.000281644	0.00106734	-3.56443	0.972638	-3.6647	0.00024763	0.000969552	1.01322	3.87372	16.4268	40.5904	2.96191	1.88933
BIDIR_13628	394.012	3.53666	0.177285	19.949	1.52903e-88	2.72896e-86	-2.05493	0.150627	-13.6425	2.23857e-42	1.74463e-40	77.0045	76.506	918.804	863.028	215.232	213.494
BIDIR_9375	9.09666	3.52754	1.05028	3.35867	0.000783175	0.00270507	-3.25524	1.00159	-3.25007	0.00115375	0.00389431	3.03965	0.968431	19.7121	26.0938	0.987303	3.77865
BIDIR_21092	275.389	3.52261	0.205598	17.1335	8.3478e-66	8.9393e-64	-2.25878	0.176723	-12.7815	2.08135e-37	1.2817e-35	55.727	55.2005	661.452	613.687	128.349	137.921
BIDIR_24568	563.527	3.51366	0.150804	23.2995	4.48678e-120	1.52877e-117	-3.6306	0.152341	-23.8321	1.55167e-125	2.1249e-122	122.599	130.738	1402.85	1491.21	119.464	114.304
BIDIR_11218	31.22	3.50632	0.585067	5.99303	2.05969e-09	1.75249e-08	-1.73094	0.467031	-3.70627	0.000210331	0.000834879	5.06609	6.77901	61.3266	73.4492	23.6953	17.0039
BIDIR_81	362.32	3.50255	0.191424	18.2974	8.68554e-75	1.12739e-72	-1.85955	0.162965	-11.4107	3.69684e-30	1.56344e-28	68.8988	71.6639	824.624	769.284	244.851	194.601
BIDIR_20756	13.1809	3.50205	0.868887	4.0305	5.56582e-05	0.000242284	-3.53119	0.867854	-4.06887	4.72417e-05	0.000211905	3.03965	2.90529	29.5682	37.691	4.93652	0.944663
BIDIR_6483	29.2611	3.49547	0.584538	5.97988	2.23305e-09	1.88874e-08	-3.06785	0.545585	-5.62303	1.87632e-08	1.40923e-07	7.09252	5.81058	77.7534	67.6506	5.92382	11.336
BIDIR_2874	1343.13	3.48054	0.120667	28.8441	6.01652e-183	7.21598e-180	-3.07045	0.116798	-26.2886	2.589e-152	7.44545e-149	271.542	325.393	3339.02	3329.38	370.239	423.209
BIDIR_32126	16.5549	3.47914	0.799958	4.34915	1.36667e-05	6.6222e-05	-2.31493	0.68631	-3.37302	0.000743499	0.00262254	1.01322	5.81058	47.0901	29.9595	7.89843	7.5573
BIDIR_5001	21.6606	3.47757	0.699629	4.97059	6.67494e-07	4.00764e-06	-2.16308	0.590561	-3.66276	0.000249517	0.000976141	4.05287	4.84215	36.1389	62.8184	8.88573	13.2253
BIDIR_12583	39.3114	3.4772	0.512006	6.79134	1.11098e-11	1.18843e-10	-2.02587	0.422519	-4.79474	1.62888e-06	9.32765e-06	9.11896	6.77901	88.7046	87.9458	18.7588	24.5612
BIDIR_32543	64.8194	3.4728	0.412008	8.42896	3.48749e-17	5.99248e-16	-2.17211	0.350903	-6.19006	6.01405e-10	5.41152e-09	12.1586	14.5265	128.129	168.16	39.4921	26.4506
BIDIR_31560	166.822	3.46977	0.265252	13.081	4.2277e-39	2.15951e-37	-1.98866	0.224558	-8.85589	8.30223e-19	1.71151e-17	31.4097	35.8319	394.243	351.783	79.9716	107.692
BIDIR_384	12.5012	3.44005	0.911512	3.774	0.00016065	0.00064038	-4.06544	1.00231	-4.05609	4.99011e-05	0.000222869	5.06609	0.968431	43.8047	21.2616	2.96191	0.944663
BIDIR_26702	65.1849	3.43369	0.401446	8.55332	1.19603e-17	2.13082e-16	-2.21245	0.343276	-6.44511	1.15517e-10	1.1311e-09	11.1454	16.4633	143.461	155.596	26.6572	37.7865
BIDIR_287	233.022	3.42095	0.219909	15.5562	1.44375e-54	1.15132e-52	-3.22414	0.213375	-15.1102	1.38617e-51	1.53914e-49	45.5948	62.948	569.462	595.325	68.1239	56.6798
BIDIR_21425	37.69	3.41841	0.515228	6.63476	3.25039e-11	3.35259e-10	-2.06301	0.430139	-4.79614	1.61752e-06	9.27178e-06	9.11896	6.77901	86.5144	83.1136	21.7207	18.8933
BIDIR_20012	49.1469	3.41085	0.491409	6.94096	3.89458e-12	4.37688e-11	-2.97824	0.465087	-6.40362	1.51739e-10	1.46531e-09	9.11896	13.558	116.083	125.637	5.92382	24.5612
BIDIR_5882	2041.92	3.40952	0.105851	32.2106	1.25299e-227	3.13081e-224	-2.55477	0.100808	-25.3429	1.07726e-141	2.38307e-138	482.292	429.983	5000.31	4690.12	795.766	853.03
BIDIR_31152	294.264	3.40584	0.201543	16.8988	4.58812e-64	4.7275e-62	-2.79527	0.187305	-14.9236	2.31404e-50	2.43762e-48	62.8195	71.6639	651.596	774.116	96.7557	108.636
BIDIR_282	28.45	3.40019	0.625688	5.43432	5.50064e-08	3.88897e-07	-2.54405	0.563071	-4.51817	6.23774e-06	3.25444e-05	1.01322	11.6212	71.1827	63.7848	9.87303	13.2253
BIDIR_8211	540.021	3.39207	0.152667	22.2187	2.2645e-109	6.34568e-107	-2.92214	0.144502	-20.2221	6.2513e-91	2.56821e-88	126.652	124.928	1265.96	1374.27	168.829	179.486
BIDIR_27795	75.269	3.39187	0.369366	9.18297	4.19343e-20	8.99397e-19	-1.93781	0.307532	-6.30118	2.95384e-10	2.76339e-09	18.2379	13.558	159.887	172.992	44.4286	42.5098
BIDIR_11231	166.146	3.3842	0.255821	13.2288	5.98472e-40	3.15371e-38	-2.15761	0.220939	-9.76564	1.58104e-22	4.30565e-21	37.489	34.8635	381.101	374.011	94.7811	74.6284
BIDIR_8682	22.8147	3.37543	0.642819	5.25098	1.5129e-07	9.983e-07	-3.17509	0.620179	-5.11964	3.06121e-07	1.95155e-06	7.09252	3.87372	60.2315	53.154	5.92382	6.61264
BIDIR_33383	3367.15	3.37012	0.0892441	37.7629	0	0	-2.83119	0.0868046	-32.6157	2.45924e-233	2.35743e-229	782.204	797.018	8087.45	8241.77	1134.41	1160.05
BIDIR_14431	4326.5	3.36962	0.0976216	34.5171	4.44053e-261	1.90207e-257	-2.33076	0.0947159	-24.608	1.03821e-133	1.65871e-130	905.816	1032.35	9662.23	10375.7	1908.46	2074.48
BIDIR_285	383.817	3.36468	0.175636	19.157	8.45425e-82	1.28676e-79	-3.25638	0.172596	-18.867	2.12969e-79	6.44692e-77	88.1499	97.8115	947.278	969.336	88.8573	111.47
BIDIR_30849	159.956	3.36447	0.257306	13.0758	4.52982e-39	2.3099e-37	-2.01406	0.21872	-9.2084	3.31015e-20	7.59117e-19	34.4494	34.8635	340.582	373.045	90.8319	85.9643
BIDIR_23226	248.808	3.36332	0.226886	14.8238	1.02724e-49	7.17968e-48	-1.49414	0.190676	-7.83602	4.65065e-15	6.98764e-14	46.608	53.2637	475.281	552.802	158.956	205.936
BIDIR_15142	76.9863	3.36298	0.374985	8.96829	3.01144e-19	6.05194e-18	-2.90505	0.352472	-8.24192	1.69472e-16	2.90273e-15	12.1586	24.2108	159.887	215.515	23.6953	26.4506
BIDIR_33801	10.9179	3.36224	0.938037	3.58433	0.00033794	0.00126061	-2.39974	0.819516	-2.92824	0.00340883	0.0102592	2.02644	2.90529	30.6633	20.2952	3.94921	5.66798
BIDIR_12046	158.45	3.36186	0.264109	12.729	4.07821e-37	1.95026e-35	-2.20184	0.230712	-9.54368	1.37853e-21	3.48364e-20	35.4626	34.8635	390.957	332.454	69.1112	87.8536
BIDIR_32123	116.787	3.3612	0.316162	10.6313	2.13182e-26	6.50923e-25	-2.95689	0.300327	-9.84556	7.16359e-23	2.01182e-21	35.4626	20.337	262.828	308.293	46.4032	27.3952
BIDIR_25192	156.814	3.35886	0.286782	11.7123	1.10313e-31	4.3464e-30	-2.49979	0.262683	-9.51638	1.79322e-21	4.49603e-20	22.2908	49.39	346.057	392.373	75.035	55.7351
BIDIR_30850	90.957	3.35764	0.335288	10.0142	1.32036e-23	3.47582e-22	-1.83353	0.277733	-6.60175	4.06327e-11	4.1599e-10	19.2511	19.3686	203.692	192.321	57.2636	53.8458
BIDIR_23991	28.0945	3.35346	0.580501	5.77683	7.61221e-09	6.03183e-08	-3.38998	0.580494	-5.83983	5.22543e-09	4.21168e-08	5.06609	8.71588	67.8974	73.4492	4.93652	8.50196
BIDIR_21397	446.099	3.35306	0.163422	20.5178	1.49422e-93	2.94754e-91	-2.19793	0.144513	-15.2092	3.07209e-52	3.54808e-50	99.2953	99.7484	1034.89	999.296	226.092	217.272
BIDIR_1550	350.359	3.34644	0.178759	18.7204	3.37781e-78	4.73272e-76	-2.64932	0.164179	-16.1368	1.4057e-58	2.0112e-56	80.0442	84.2535	818.054	853.364	132.299	134.142
BIDIR_1554	732.102	3.34333	0.135791	24.6212	7.48542e-134	3.56258e-131	-2.50829	0.125247	-20.0268	3.21687e-89	1.21724e-86	169.207	170.444	1710.58	1736.69	288.293	317.407
BIDIR_273	11.4337	3.34236	0.96845	3.45124	0.000558015	0.00198783	-1.90981	0.820021	-2.32897	0.0198604	0.0480561	3.03965	1.93686	25.1877	25.1274	1.97461	11.336
BIDIR_28442	72.6548	3.34156	0.365196	9.15003	5.69159e-20	1.20862e-18	-2.80581	0.33745	-8.31475	9.19481e-17	1.61333e-15	15.1983	19.3686	183.98	167.194	24.6826	25.5059
BIDIR_15262	73.5946	3.33901	0.383094	8.71592	2.8841e-18	5.38461e-17	-2.59112	0.348886	-7.42685	1.11218e-13	1.46716e-12	10.1322	24.2108	158.792	190.388	31.5937	26.4506
BIDIR_24030	254.297	3.3388	0.211137	15.8134	2.51389e-56	2.14138e-54	-2.36855	0.188955	-12.535	4.80583e-36	2.74219e-34	49.6477	66.8217	599.03	581.795	106.629	121.861
BIDIR_11052	650.852	3.33653	0.145271	22.9677	9.81413e-117	3.1305e-114	-1.78224	0.127097	-14.0226	1.13337e-44	9.64306e-43	136.784	141.391	1362.33	1447.72	388.01	428.877
BIDIR_877	69.912	3.33597	0.374384	8.91055	5.0778e-19	1.00166e-17	-2.24484	0.323892	-6.93082	4.18413e-12	4.76544e-11	17.2247	14.5265	158.792	161.395	32.581	34.9525
BIDIR_24757	15.0746	3.33481	0.785679	4.2445	2.19083e-05	0.000102289	-4.77824	1.0241	-4.66579	3.07432e-06	1.68692e-05	2.02644	5.81058	44.8999	34.7917	1.97461	0.944663
BIDIR_34130	8.80987	3.33467	1.04083	3.20384	0.00135606	0.00442775	-2.20473	0.892127	-2.47132	0.0134615	0.0343015	3.03965	0.968431	20.8073	19.3287	4.93652	3.77865
BIDIR_32281	57.7105	3.32982	0.432753	7.6945	1.42049e-14	1.99308e-13	-1.06051	0.334441	-3.17099	0.00151919	0.00499814	12.1586	9.68431	114.987	104.375	48.3779	56.6798
BIDIR_33380	629.191	3.32719	0.141639	23.4907	5.07415e-122	1.83305e-119	-2.65997	0.13191	-20.165	1.98568e-90	7.93112e-88	148.943	150.107	1476.22	1525.04	233.004	241.834
BIDIR_10259	17.0681	3.32537	0.751511	4.42491	9.64812e-06	4.79115e-05	-2.36108	0.659057	-3.58251	0.000340304	0.00129263	3.03965	4.84215	31.7584	47.3554	6.91112	8.50196
BIDIR_10638	440.281	3.32171	0.182222	18.2289	3.04421e-74	3.90075e-72	-2.1001	0.164764	-12.7461	3.27602e-37	1.99179e-35	98.2821	99.7484	1122.5	859.162	241.889	220.106
BIDIR_23570	73.745	3.3214	0.382971	8.67272	4.21916e-18	7.78986e-17	-1.77902	0.321764	-5.52897	3.2212e-08	2.35653e-07	22.2908	9.68431	164.268	153.663	43.4413	49.1225
BIDIR_23529	13.8655	3.3204	0.816623	4.06602	4.78238e-05	0.000210596	-3.36375	0.817471	-4.11482	3.87476e-05	0.000176621	5.06609	1.93686	31.7584	37.691	2.96191	3.77865
BIDIR_4395	30.8684	3.31866	0.583886	5.68374	1.31779e-08	1.00823e-07	-2.08624	0.504141	-4.13821	3.50019e-05	0.000160796	9.11896	4.84215	70.0876	68.617	9.87303	22.6719
BIDIR_15261	30.0791	3.31542	0.568803	5.82876	5.58407e-09	4.50088e-08	-3.09761	0.54879	-5.64444	1.65717e-08	1.25413e-07	10.1322	4.84215	68.9925	79.2478	5.92382	11.336
BIDIR_11051	707.327	3.31163	0.149756	22.1136	2.33909e-108	6.31848e-106	-1.79262	0.13418	-13.3598	1.03801e-40	7.65415e-39	136.784	170.444	1612.01	1442.89	469.956	411.873
BIDIR_16788	50.0658	3.30954	0.448378	7.38115	1.56932e-13	2.01777e-12	-2.49821	0.403015	-6.19878	5.69012e-10	5.13128e-09	9.11896	14.5265	108.417	126.603	25.6699	16.0593
BIDIR_30846	86.1181	3.30434	0.341204	9.68437	3.51365e-22	8.58626e-21	-1.79445	0.28355	-6.32853	2.47508e-10	2.32913e-09	19.2511	18.4002	187.265	184.589	54.3017	52.9011
BIDIR_10231	26.5166	3.30229	0.585713	5.63807	1.71971e-08	1.29557e-07	-3.9776	0.652646	-6.09458	1.09726e-09	9.55636e-09	6.07931	7.74744	68.9925	67.6506	2.96191	5.66798
BIDIR_20681	13.1481	3.29795	0.847178	3.89286	9.90676e-05	0.000409886	-2.01131	0.713766	-2.81789	0.00483403	0.0140039	3.03965	2.90529	28.4731	29.9595	7.89843	6.61264
BIDIR_29211	26.6032	3.29569	0.618965	5.32451	1.01224e-07	6.86845e-07	-1.91516	0.523909	-3.65552	0.000256661	0.0010015	5.06609	6.77901	73.3729	43.4897	15.7969	15.1146
BIDIR_16768	134.982	3.29567	0.273406	12.0541	1.84497e-33	7.76959e-32	-2.63306	0.250246	-10.5219	6.84944e-26	2.33108e-24	28.3701	36.8004	334.011	307.327	53.3144	50.0671
BIDIR_19232	29.2257	3.28458	0.615923	5.33279	9.67161e-08	6.59076e-07	-1.72681	0.521186	-3.31323	0.000922266	0.0031836	2.02644	10.6527	76.6583	48.3218	19.7461	17.9486
BIDIR_27441	449.578	3.27944	0.168692	19.4404	3.51491e-84	5.79072e-82	-1.98937	0.149711	-13.2881	2.71515e-40	1.93273e-38	108.414	96.8431	937.421	1053.42	234.978	266.395
BIDIR_6844	327.222	3.27662	0.199053	16.461	6.98807e-61	6.75904e-59	-1.83547	0.174935	-10.4923	9.37476e-26	3.1569e-24	69.912	76.506	697.591	721.928	167.842	229.553
BIDIR_25596	17.2795	3.2576	0.731108	4.4557	8.36215e-06	4.20956e-05	-3.13811	0.714659	-4.39106	1.12801e-05	5.64653e-05	3.03965	5.81058	50.3755	34.7917	4.93652	4.72331
BIDIR_26505	269.8	3.25728	0.203873	15.977	1.84944e-57	1.62145e-55	-2.8793	0.194406	-14.8107	1.24848e-49	1.26422e-47	62.8195	73.6007	612.171	692.935	79.9716	97.3003
BIDIR_31499	47.433	3.2527	0.444575	7.31643	2.54661e-13	3.2137e-12	-2.74467	0.412794	-6.649	2.95087e-11	3.06801e-10	13.1718	10.6527	121.558	105.342	18.7588	15.1146
BIDIR_12751	72.7667	3.25026	0.360824	9.00788	2.10075e-19	4.27624e-18	-2.4577	0.323917	-7.58744	3.26295e-14	4.55514e-13	18.2379	17.4318	164.268	174.925	29.6191	32.1185
BIDIR_8755	43.1634	3.24845	0.516057	6.29475	3.07898e-10	2.88141e-09	-1.89816	0.449562	-4.22224	2.41883e-05	0.00011409	11.1454	8.71588	89.7997	98.5766	37.5175	13.2253
BIDIR_11323	130.597	3.24273	0.282172	11.492	1.44646e-30	5.36765e-29	-2.3029	0.252213	-9.13078	6.80055e-20	1.5267e-18	28.3701	34.8635	278.16	320.857	53.3144	68.0157
BIDIR_19844	233.2	3.24147	0.208884	15.518	2.62052e-54	2.08418e-52	-2.94836	0.20029	-14.7204	4.76481e-49	4.67667e-47	56.7402	62.948	568.367	564.399	73.0604	73.6837
BIDIR_8213	254.242	3.24022	0.201673	16.0667	4.36619e-58	3.87325e-56	-2.57642	0.18552	-13.8876	7.53531e-44	6.1738e-42	63.8327	62.948	595.745	602.09	100.705	100.134
BIDIR_20777	418.408	3.2349	0.173921	18.5998	3.22497e-77	4.43567e-75	-0.930399	0.141873	-6.55795	5.45512e-11	5.51612e-10	87.1367	76.506	770.963	768.317	389.985	417.541
BIDIR_25302	27.9326	3.23438	0.603438	5.35992	8.32575e-08	5.72436e-07	-2.48292	0.549081	-4.52196	6.127e-06	3.20131e-05	6.07931	7.74744	64.612	65.7177	17.7715	5.66798
BIDIR_398	26.4988	3.23395	0.589432	5.48656	4.09846e-08	2.94484e-07	-4.85481	0.790918	-6.1382	8.34628e-10	7.36717e-09	5.06609	9.68431	76.6583	62.8184	0.987303	3.77865
BIDIR_12399	25.4215	3.2333	0.641132	5.04312	4.58005e-07	2.8118e-06	-1.3752	0.52195	-2.63473	0.00842037	0.0227203	4.05287	6.77901	56.9462	45.4225	13.8222	25.5059
BIDIR_21020	21.1461	3.22602	0.662424	4.87002	1.11589e-06	6.45052e-06	-2.81081	0.622749	-4.51355	6.37503e-06	3.31836e-05	4.05287	6.77901	41.6145	59.9191	7.89843	6.61264
BIDIR_20101	136.546	3.21912	0.27445	11.7293	9.01518e-32	3.56611e-30	-2.07445	0.240216	-8.63576	5.83373e-18	1.12746e-16	35.4626	30.0213	316.489	292.83	64.1747	80.2963
BIDIR_918	126.632	3.21842	0.280498	11.4739	1.78339e-30	6.60978e-29	-2.63012	0.259639	-10.1299	4.07143e-24	1.24295e-22	29.3833	34.8635	300.062	298.629	55.289	41.5652
BIDIR_8212	66.169	3.20652	0.392491	8.16966	3.09254e-16	4.956e-15	-2.87996	0.375202	-7.67576	1.64443e-14	2.35159e-13	12.1586	22.2739	176.314	143.033	16.7842	26.4506
BIDIR_15141	2513.9	3.20372	0.114716	27.9274	1.24043e-171	1.03314e-168	-1.96778	0.110239	-17.8501	2.88527e-71	6.69149e-69	646.433	553.942	5875.31	5181.07	1514.52	1312.14
BIDIR_33373	12.3611	3.19713	0.8662	3.69098	0.000223394	0.000866078	-2.01746	0.743798	-2.71237	0.00668041	0.0185846	4.05287	1.93686	29.5682	25.1274	5.92382	7.5573
BIDIR_20006	41.8782	3.19195	0.499675	6.38804	1.68024e-10	1.60908e-09	-3.29841	0.504157	-6.54244	6.05248e-11	6.09438e-10	9.11896	13.558	97.4656	110.174	3.94921	17.0039
BIDIR_29067	1009.11	3.18444	0.121091	26.298	2.0231e-152	1.29065e-149	-2.68026	0.115921	-23.1214	2.8214e-118	3.12068e-115	268.503	257.603	2473.87	2308.82	362.34	383.533
BIDIR_2847	265.9	3.1825	0.215285	14.7828	1.89266e-49	1.31669e-47	-2.41823	0.199665	-12.1114	9.18619e-34	4.71744e-32	59.7798	75.5376	625.313	604.99	92.8065	136.976
BIDIR_29185	31.3222	3.18185	0.575234	5.53141	3.17668e-08	2.31526e-07	-1.38932	0.473622	-2.9334	0.00335275	0.0101152	9.11896	4.84215	51.4706	74.4156	19.7461	28.3399
BIDIR_19280	701.474	3.18112	0.164283	19.3636	1.56467e-83	2.50882e-81	-1.90212	0.15273	-12.4541	1.32775e-35	7.47227e-34	134.758	201.434	1605.44	1449.66	447.248	370.308
BIDIR_3217	55.697	3.17957	0.414272	7.67508	1.65321e-14	2.3088e-13	-2.18996	0.365739	-5.98776	2.12745e-09	1.78683e-08	13.1718	14.5265	141.27	110.174	27.6445	27.3952
BIDIR_510	221.353	3.1774	0.21145	15.0267	4.90608e-51	3.54467e-49	-3.26211	0.212813	-15.3285	4.93086e-53	5.81154e-51	60.7931	60.0427	561.796	531.54	57.2636	56.6798
BIDIR_26841	100.45	3.1757	0.305993	10.3783	3.11112e-25	8.91815e-24	-2.63617	0.284064	-9.28019	1.69177e-20	3.95545e-19	24.3172	28.0845	243.116	230.978	36.5302	39.6758
BIDIR_5813	111.011	3.17288	0.300388	10.5626	4.44159e-26	1.32911e-24	-2.35518	0.27191	-8.66162	4.65102e-18	9.07421e-17	32.423	24.2108	249.687	259.972	57.2636	42.5098
BIDIR_12753	1849.84	3.17079	0.107488	29.499	2.96121e-191	4.22805e-188	-2.69054	0.104479	-25.7519	3.06792e-146	7.35226e-143	454.935	518.11	4558.98	4208.83	694.074	664.098
BIDIR_20010	34.9712	3.16688	0.527747	6.00075	1.96404e-09	1.67682e-08	-1.87202	0.452681	-4.13542	3.54311e-05	0.000162638	11.1454	5.81058	72.2778	79.2478	16.7842	24.5612
BIDIR_33043	12.8525	3.16593	0.834034	3.79593	0.000147093	0.000590105	-3.01848	0.812485	-3.71512	0.000203109	0.000808781	5.06609	1.93686	29.5682	32.8589	2.96191	4.72331
BIDIR_32400	78.3217	3.16055	0.359267	8.79722	1.40244e-18	2.67328e-17	-3.33342	0.36575	-9.11395	7.9437e-20	1.76952e-18	15.1983	28.0845	178.504	209.717	14.8095	23.6166
BIDIR_32996	50.4764	3.15221	0.438661	7.186	6.6719e-13	8.04384e-12	-1.89834	0.37823	-5.019	5.19415e-07	3.21371e-06	8.10574	16.4633	107.322	112.107	28.6318	30.2292
BIDIR_19167	16.4201	3.15107	0.750825	4.1968	2.70708e-05	0.000124454	-1.79431	0.634523	-2.82782	0.00468668	0.0136202	4.05287	3.87372	30.6633	39.6239	10.8603	9.44663
BIDIR_12365	247.614	3.14902	0.20432	15.4122	1.3549e-53	1.04991e-51	-2.66278	0.192329	-13.8449	1.36605e-43	1.10662e-41	68.8988	62.948	597.935	571.164	99.7176	85.0196
BIDIR_15744	167.465	3.14842	0.27487	11.4542	2.23994e-30	8.26104e-29	-1.36187	0.236493	-5.75863	8.48007e-09	6.6704e-08	42.5551	32.9266	398.623	270.602	138.222	121.861
BIDIR_8272	56.3175	3.14377	0.430382	7.3046	2.781e-13	3.49039e-12	-1.63006	0.366445	-4.44831	8.65493e-06	4.4178e-05	8.10574	18.4002	111.702	123.704	31.5937	44.3991
BIDIR_27990	26.9515	3.14106	0.589861	5.32509	1.00903e-07	6.84963e-07	-2.22283	0.525077	-4.23333	2.30256e-05	0.000108999	4.05287	9.68431	58.0413	63.7848	14.8095	11.336
BIDIR_28113	27.2814	3.13877	0.578811	5.42279	5.86745e-08	4.12893e-07	-2.12591	0.508033	-4.18459	2.85682e-05	0.000133154	6.07931	7.74744	59.1364	62.8184	11.8476	16.0593
BIDIR_25042	13.034	3.1386	0.839159	3.74017	0.000183898	0.00072543	-2.51626	0.771213	-3.26273	0.00110346	0.0037417	2.02644	4.84215	22.9975	37.691	5.92382	4.72331
BIDIR_14111	24.5568	3.13816	0.613783	5.11282	3.17384e-07	1.99339e-06	-1.76189	0.518102	-3.40067	0.000672218	0.00239164	6.07931	5.81058	51.4706	53.154	13.8222	17.0039
BIDIR_27124	278.614	3.13558	0.210994	14.861	5.90649e-50	4.15728e-48	-1.15767	0.178271	-6.49387	8.36599e-11	8.30477e-10	59.7798	61.9796	548.654	521.876	207.334	272.063
BIDIR_11098	579.564	3.1355	0.156117	20.0843	1.01218e-89	1.8734e-87	-1.85487	0.141552	-13.1038	3.13209e-39	2.1045e-37	120.573	163.665	1238.58	1263.13	326.797	364.64
BIDIR_32403	193.361	3.1319	0.234544	13.3532	1.13497e-40	6.1317e-39	-1.83809	0.204791	-8.97544	2.82229e-19	6.01211e-18	43.5684	51.3268	387.672	444.561	124.4	108.636
BIDIR_21401	46.0387	3.13031	0.448607	6.97784	2.99761e-12	3.40327e-11	-1.88377	0.384608	-4.8979	9.68674e-07	5.74492e-06	11.1454	11.6212	101.846	97.6101	25.6699	28.3399
BIDIR_11734	21.7033	3.12844	0.721733	4.33463	1.46005e-05	7.03378e-05	-1.92751	0.641273	-3.00575	0.00264923	0.00819651	2.02644	8.71588	49.2803	45.4225	4.93652	19.8379
BIDIR_27018	249.5	3.12418	0.210138	14.8673	5.37315e-50	3.79973e-48	-1.59237	0.180692	-8.81263	1.22241e-18	2.47738e-17	53.7005	64.8849	520.181	515.111	157.969	185.154
BIDIR_14418	298.614	3.12249	0.390888	7.98821	1.36917e-15	2.08075e-14	-1.00346	0.374495	-2.6795	0.00737315	0.0202538	83.0838	44.5478	615.457	494.816	311.001	242.778
BIDIR_5309	4353	3.11991	0.087744	35.557	6.47676e-277	3.23665e-273	-2.31276	0.0854341	-27.0707	2.17999e-161	7.8365e-158	1107.45	1174.71	9931.63	9910.81	1932.15	2061.25
BIDIR_420	1185.8	3.11845	0.123816	25.1862	5.67898e-140	3.09598e-137	-1.86706	0.115176	-16.2105	4.25227e-59	6.20745e-57	272.556	316.677	2729.04	2392.9	697.036	706.608
BIDIR_16786	1101.68	3.11841	0.115399	27.0228	7.96933e-161	5.68934e-158	-3.1503	0.115352	-27.3103	3.19907e-164	1.31427e-160	312.071	307.961	2619.52	2764.01	307.051	299.458
BIDIR_21436	41.7349	3.11658	0.493807	6.31133	2.76639e-10	2.59942e-09	-1.25752	0.404779	-3.10669	0.00189196	0.00608466	11.1454	7.74744	73.3729	89.8786	27.6445	40.6205
BIDIR_5763	2078.21	3.11559	0.110139	28.2879	4.87156e-176	4.7119e-173	-2.07305	0.1054	-19.6684	4.02045e-86	1.37643e-83	549.164	514.237	4864.52	4351.87	1022.85	1166.66
BIDIR_32545	38.0902	3.10487	0.509764	6.0908	1.1235e-09	9.86156e-09	-1.40655	0.422877	-3.32614	0.000880564	0.0030532	7.09252	10.6527	77.7534	75.3821	22.708	34.9525
BIDIR_33377	714.502	3.0905	0.137676	22.4476	1.34967e-111	3.85415e-109	-2.84933	0.134364	-21.206	8.40429e-100	4.47575e-97	188.458	212.086	1632.82	1780.18	223.131	250.336
BIDIR_8384	19.5571	3.08601	0.73855	4.17847	2.93474e-05	0.000133935	-2.76162	0.709657	-3.89149	9.96296e-05	0.000420665	6.07931	4.84215	48.1852	44.4561	12.8349	0.944663
BIDIR_658	128.545	3.08454	0.281829	10.9447	7.04306e-28	2.33347e-26	-1.77703	0.245041	-7.25196	4.10789e-13	5.15421e-12	37.489	27.1161	279.255	267.703	88.8573	70.8497
BIDIR_419	216.631	3.08331	0.219297	14.06	6.68664e-45	4.05035e-43	-1.65539	0.189184	-8.75019	2.13002e-18	4.24499e-17	48.6344	58.1058	444.618	460.99	137.235	150.201
BIDIR_8581	3947.49	3.08233	0.0974914	31.6165	2.19329e-219	4.69739e-216	-1.9191	0.0944927	-20.3095	1.06e-91	4.48286e-89	1019.3	1003.29	9192.43	7940.25	2274.75	2254.91
BIDIR_4446	22.2902	3.08219	0.645459	4.77519	1.79542e-06	1.00324e-05	-1.57493	0.540404	-2.91436	0.00356415	0.0106691	4.05287	6.77901	42.7096	49.2883	15.7969	15.1146
BIDIR_10189	74.7106	3.07664	0.35563	8.65126	5.09345e-18	9.32938e-17	-1.95696	0.31154	-6.28157	3.3518e-10	3.11341e-09	20.2644	18.4002	147.841	177.824	40.4794	43.4545
BIDIR_10227	50.8682	3.0757	0.427647	7.19215	6.37778e-13	7.69853e-12	-4.16667	0.504885	-8.2527	1.54853e-16	2.66026e-15	21.2776	9.68431	130.319	129.503	5.92382	8.50196
BIDIR_19168	65.1338	3.07569	0.37718	8.15443	3.50823e-16	5.61018e-15	-1.95001	0.32922	-5.92314	3.15851e-09	2.61162e-08	16.2115	17.4318	135.795	147.865	39.4921	34.0079
BIDIR_27996	375.248	3.07522	0.169817	18.1091	2.70326e-73	3.43452e-71	-2.2504	0.155654	-14.4577	2.24075e-47	2.11277e-45	102.335	98.7799	823.529	870.76	173.765	182.32
BIDIR_25631	138.526	3.07344	0.261044	11.7736	5.33776e-32	2.12829e-30	-2.6404	0.246428	-10.7147	8.68557e-27	3.06854e-25	37.489	39.7057	306.633	343.085	51.3398	52.9011
BIDIR_31425	37.7978	3.07266	0.500551	6.13855	8.32789e-10	7.40959e-09	-2.03232	0.44235	-4.59437	4.3406e-06	2.32712e-05	7.09252	12.5896	91.99	74.4156	23.6953	17.0039
BIDIR_12741	219.39	3.07052	0.223659	13.7286	6.84158e-43	3.93739e-41	-2.6531	0.213276	-12.4397	1.59051e-35	8.93355e-34	56.7402	65.8533	467.616	562.466	71.0858	92.5769
BIDIR_25597	942.818	3.06982	0.124852	24.5877	1.70911e-133	8.0072e-131	-2.86698	0.122475	-23.4087	3.48775e-121	4.3609e-118	256.344	279.876	2179.29	2324.28	290.267	326.853
BIDIR_14428	1522.97	3.06191	0.106239	28.8211	1.16695e-182	1.34577e-179	-2.51705	0.10236	-24.5901	1.6124e-133	2.4405e-130	411.366	433.857	3439.77	3619.31	628.912	604.584
BIDIR_24634	9.54854	3.05948	0.943586	3.2424	0.00118528	0.00392572	-4.6812	1.25862	-3.71931	0.000199766	0.000796793	3.03965	2.90529	17.5219	31.8924	0.987303	0.944663
BIDIR_11717	14.1989	3.05805	0.834309	3.66537	0.000246984	0.00094858	-2.65338	0.792481	-3.3482	0.000813383	0.0028422	7.09252	0.968431	40.5194	26.0938	2.96191	7.5573
BIDIR_22019	808.276	3.05628	0.133513	22.8911	5.69268e-116	1.77801e-113	-2.65493	0.129004	-20.5802	4.12838e-94	1.82652e-91	205.683	249.855	1832.13	1959.93	291.254	310.794
BIDIR_396	220.601	3.05084	0.21499	14.1907	1.04659e-45	6.52408e-44	-2.31017	0.19776	-11.6817	1.58103e-31	7.19419e-30	56.7402	63.9164	534.418	466.789	99.7176	102.024
BIDIR_849	2063.52	3.05077	0.103665	29.4292	2.32732e-190	3.17192e-187	-2.22176	0.0995743	-22.3126	2.78962e-110	2.05702e-107	588.679	530.7	4826.19	4447.54	1016.92	971.113
BIDIR_4801	218.838	3.03698	0.220142	13.7956	2.70973e-43	1.58689e-41	-3.12791	0.221525	-14.1199	2.86301e-45	2.5102e-43	53.7005	75.5376	494.994	567.298	57.2636	64.2371
BIDIR_11232	46.5053	3.03259	0.443756	6.83392	8.26271e-12	8.97317e-11	-2.27558	0.40368	-5.63709	1.72946e-08	1.3054e-07	9.11896	16.4633	101.846	108.241	19.7461	23.6166
BIDIR_29122	143.35	3.02959	0.270741	11.19	4.56508e-29	1.58242e-27	-0.88683	0.218955	-4.0503	5.11531e-05	0.000228107	29.3833	33.8951	256.258	260.938	131.311	148.312
BIDIR_25595	66.0184	3.02922	0.383568	7.89747	2.84627e-15	4.20821e-14	-1.44869	0.323291	-4.48105	7.4276e-06	3.82938e-05	12.1586	20.337	125.939	140.133	49.3652	48.1778
BIDIR_29066	812.997	3.02298	0.134117	22.5398	1.68954e-112	4.91836e-110	-2.42151	0.127981	-18.9209	7.6704e-80	2.37189e-77	215.815	242.108	1890.17	1834.3	379.124	316.462
BIDIR_26829	108.865	3.02026	0.297204	10.1623	2.92225e-24	7.97277e-23	-1.83988	0.260532	-7.06202	1.64098e-12	1.95733e-11	28.3701	29.0529	221.214	244.509	58.2509	71.7944
BIDIR_18533	124.576	3.01663	0.27395	11.0116	3.35943e-28	1.12295e-26	-2.38077	0.253203	-9.40262	5.32208e-21	1.29377e-19	30.3965	39.7057	279.255	288.965	55.289	53.8458
BIDIR_33025	101.863	3.01498	0.298648	10.0954	5.78768e-24	1.55779e-22	-2.37067	0.275104	-8.61737	6.85069e-18	1.31429e-16	27.3569	30.0213	232.165	231.945	42.454	47.2331
BIDIR_9414	85.0123	3.01272	0.323157	9.32278	1.13329e-20	2.53208e-19	-3.2566	0.332593	-9.79155	1.2241e-22	3.36545e-21	24.3172	27.1161	193.836	221.314	22.708	20.7826
BIDIR_19133	32.4115	3.01055	0.535914	5.61761	1.93619e-08	1.44919e-07	-2.08796	0.4805	-4.34539	1.39026e-05	6.82853e-05	6.07931	11.6212	66.8022	76.3485	12.8349	20.7826
BIDIR_21435	91.1525	3.00897	0.332193	9.05788	1.33012e-19	2.7486e-18	-1.86963	0.294434	-6.34991	2.15446e-10	2.04078e-09	26.3437	22.2739	222.309	169.126	46.4032	60.4584
BIDIR_29064	372.057	3.00805	0.172101	17.4784	2.09321e-68	2.35067e-66	-2.98692	0.171039	-17.4634	2.72282e-68	5.67412e-66	115.507	106.527	854.192	930.679	123.413	102.024
BIDIR_8583	54.8242	3.00412	0.411287	7.3042	2.78918e-13	3.4992e-12	-2.27244	0.376181	-6.04081	1.53346e-09	1.31404e-08	20.2644	10.6527	119.368	127.57	23.6953	27.3952
BIDIR_10493	38.1018	3.0025	0.508369	5.90614	3.50214e-09	2.89438e-08	-1.08526	0.415801	-2.61006	0.00905263	0.0242179	12.1586	5.81058	66.8022	76.3485	31.5937	35.8972
BIDIR_28688	381.988	3.0001	0.173429	17.2987	4.80926e-67	5.3015e-65	-2.88575	0.170812	-16.8943	4.95325e-64	8.47889e-62	96.2557	130.738	896.902	921.981	119.464	126.585
BIDIR_8580	481.456	2.99621	0.153433	19.5278	6.37621e-85	1.07407e-82	-2.25475	0.142736	-15.7967	3.27926e-56	4.32592e-54	130.705	140.422	1089.64	1074.68	215.232	238.055
BIDIR_19282	430.054	2.9909	0.162573	18.3972	1.38227e-75	1.82581e-73	-1.58969	0.143486	-11.079	1.58563e-28	6.18719e-27	102.335	120.085	882.666	887.189	295.204	292.845
BIDIR_27915	217.98	2.98514	0.231639	12.8871	5.32364e-38	2.64278e-36	-2.56842	0.222036	-11.5676	6.01718e-31	2.64996e-29	57.7534	69.727	505.945	504.48	64.1747	105.802
BIDIR_31559	62.526	2.98477	0.391827	7.61757	2.58498e-14	3.55216e-13	-1.26288	0.325995	-3.87394	0.000107088	0.000449845	17.2247	13.558	110.607	132.402	50.3525	51.0118
BIDIR_34146	2287.42	2.98442	0.105517	28.2837	5.48228e-176	5.1369e-173	-2.1653	0.102059	-21.2161	6.7796e-100	3.67863e-97	604.891	679.838	5273	4898.87	1197.6	1070.3
BIDIR_23533	3604.38	2.97953	0.0900982	33.0698	8.07791e-240	2.6912e-236	-3.23132	0.0909221	-35.5394	1.21215e-276	1.74295e-272	1089.21	1134.03	8503.6	9032.32	907.332	959.777
BIDIR_11322	146.905	2.97594	0.282003	10.5529	4.92649e-26	1.46981e-24	-2.26352	0.263787	-8.58085	9.41724e-18	1.77938e-16	33.4362	50.3584	297.872	362.414	52.3271	85.0196
BIDIR_26506	1004.12	2.96517	0.125676	23.5937	4.47063e-123	1.6968e-120	-2.53469	0.121792	-20.8116	3.39534e-96	1.60071e-93	262.423	330.235	2315.08	2317.52	400.845	398.648
BIDIR_29736	6.7444	2.96479	1.12264	2.64091	0.00826839	0.0221218	-2.41521	1.04203	-2.31779	0.0204606	0.0492968	1.01322	2.90529	15.3317	15.463	1.97461	3.77865
BIDIR_32928	203.57	2.96276	0.218875	13.5364	9.54074e-42	5.30741e-40	-1.87645	0.194784	-9.6335	5.77269e-22	1.50645e-20	54.7137	57.1374	421.621	450.36	120.451	117.138
BIDIR_31460	274.459	2.96202	0.192009	15.4265	1.08657e-53	8.46224e-52	-2.40287	0.180337	-13.3244	1.66986e-40	1.21267e-38	82.0706	78.4429	594.649	655.244	113.54	122.806
BIDIR_2053	55.331	2.95922	0.398302	7.4296	1.08924e-13	1.42371e-12	-2.1894	0.361634	-6.05417	1.4114e-09	1.21561e-08	15.1983	16.4633	122.653	123.704	24.6826	29.2845
BIDIR_21339	15.5505	2.95372	0.758914	3.89203	9.94078e-05	0.000411067	-2.14925	0.6881	-3.12345	0.00178742	0.00578206	3.03965	5.81058	35.0438	33.8253	10.8603	4.72331
BIDIR_31109	377.93	2.95201	0.164792	17.9136	9.24302e-72	1.1266e-69	-2.72143	0.160103	-16.998	8.49467e-65	1.53641e-62	115.507	113.306	878.285	892.021	135.261	133.197
BIDIR_25323	318.405	2.94514	0.181924	16.1889	6.03923e-59	5.48728e-57	-2.36456	0.171069	-13.8223	1.87072e-43	1.50695e-41	98.2821	89.0956	765.488	677.472	142.172	137.921
BIDIR_283	281.05	2.94422	0.186176	15.8142	2.48396e-56	2.12191e-54	-2.90032	0.184434	-15.7255	1.01158e-55	1.30453e-53	88.1499	85.2219	670.213	663.942	92.8065	85.9643
BIDIR_19231	125.361	2.94224	0.274633	10.7134	8.80917e-27	2.7514e-25	-2.27773	0.254138	-8.96255	3.17257e-19	6.73335e-18	33.4362	39.7057	282.541	280.267	66.1493	50.0671
BIDIR_11338	226.784	2.93983	0.220295	13.345	1.26727e-40	6.80967e-39	-0.522228	0.176544	-2.95806	0.00309577	0.00943295	49.6477	47.4531	376.721	368.212	263.61	255.059
BIDIR_32218	38.7212	2.93821	0.494611	5.94045	2.84245e-09	2.37272e-08	-3.2901	0.514864	-6.39022	1.65644e-10	1.59317e-09	6.07931	18.4002	83.229	105.342	8.88573	10.3913
BIDIR_5016	427.907	2.93168	0.162949	17.9914	2.27425e-72	2.84129e-70	-1.53657	0.144437	-10.6384	1.97574e-26	6.84557e-25	124.626	103.622	862.953	876.558	302.115	297.569
BIDIR_28856	8.42011	2.92687	1.04315	2.80579	0.0050193	0.0142693	-2.27516	0.964644	-2.35855	0.0183467	0.0448956	3.03965	1.93686	16.4268	21.2616	6.91112	0.944663
BIDIR_26828	142.764	2.92582	0.256836	11.3918	4.59318e-30	1.66936e-28	-2.36552	0.240315	-9.84338	7.32085e-23	2.05398e-21	36.4758	48.4215	327.44	318.924	58.2509	67.0711
BIDIR_674	851.824	2.91921	0.138327	21.1036	7.36869e-99	1.63661e-96	-1.54984	0.127808	-12.1263	7.66013e-34	3.95494e-32	193.525	264.382	1725.91	1742.49	591.395	593.248
BIDIR_24029	119.783	2.91878	0.290657	10.042	9.96145e-24	2.63855e-22	-1.44307	0.25168	-5.73373	9.82477e-09	7.66732e-08	29.3833	33.8951	244.211	234.844	102.68	73.6837
BIDIR_8569	161.796	2.91768	0.238669	12.2248	2.29119e-34	9.94196e-33	-2.49686	0.226393	-11.0289	2.77307e-28	1.06758e-26	52.6873	45.5162	361.389	379.81	67.1366	64.2371
BIDIR_12798	288.681	2.91412	0.190361	15.3084	6.72237e-53	5.08999e-51	-1.86759	0.171967	-10.8601	1.7847e-27	6.52152e-26	78.0178	85.2219	625.313	605.956	182.651	154.925
BIDIR_21549	719.81	2.91366	0.14314	20.3553	4.16388e-92	8.10713e-90	-2.55882	0.139198	-18.3827	1.80844e-75	4.68533e-73	200.617	239.202	1651.44	1665.17	248.8	313.628
BIDIR_6806	25.1194	2.91323	0.595873	4.88901	1.01343e-06	5.89348e-06	-2.20483	0.546743	-4.03266	5.5149e-05	0.000244674	5.06609	9.68431	62.4218	49.2883	14.8095	9.44663
BIDIR_33019	109.87	2.91146	0.287175	10.1383	3.73632e-24	1.01201e-22	-2.26642	0.265698	-8.53003	1.46306e-17	2.72681e-16	33.4362	31.9582	236.546	255.139	46.4032	55.7351
BIDIR_5880	3715.45	2.90947	0.088737	32.7875	8.87112e-236	2.65992e-232	-2.48666	0.0873251	-28.4759	2.32793e-178	1.11578e-174	1167.23	1095.3	8691.96	8305.56	1538.22	1494.46
BIDIR_853	898.284	2.9087	0.151683	19.1761	5.85805e-82	9.00758e-80	-1.78442	0.144036	-12.3887	3.01046e-35	1.65852e-33	281.674	222.739	2094.96	1691.26	600.28	498.782
BIDIR_10635	235.464	2.90798	0.218131	13.3313	1.52151e-40	8.14662e-39	-1.96884	0.200272	-9.83087	8.28967e-23	2.31676e-21	64.8459	70.6954	492.803	524.775	106.629	153.035
BIDIR_12817	1205.88	2.90201	0.116875	24.8301	4.24281e-136	2.08551e-133	-1.94299	0.110362	-17.6056	2.23223e-69	4.82665e-67	357.666	337.014	2568.05	2622.91	627.925	721.722
BIDIR_31439	13.2573	2.90038	0.832751	3.48289	0.000496041	0.0017883	-2.24407	0.771036	-2.91046	0.00360897	0.0107886	5.06609	2.90529	17.5219	41.5568	4.93652	7.5573
BIDIR_30967	12.2962	2.89535	0.841799	3.43948	0.000582825	0.00206565	-1.7315	0.734886	-2.35614	0.0184658	0.0451372	2.02644	4.84215	26.2828	25.1274	8.88573	6.61264
BIDIR_32379	46.9076	2.89081	0.444412	6.5048	7.77968e-11	7.6707e-10	-1.11983	0.368237	-3.04106	0.00235751	0.00739618	13.1718	10.6527	86.5144	89.8786	43.4413	37.7865
BIDIR_28057	65.7153	2.89012	0.36491	7.92009	2.37343e-15	3.53351e-14	-3.52864	0.397046	-8.88722	6.26551e-19	1.30285e-17	22.2908	21.3055	139.08	183.623	13.8222	14.1699
BIDIR_32943	105.502	2.8891	0.292732	9.86946	5.64676e-23	1.4288e-21	-2.36364	0.274499	-8.61076	7.25798e-18	1.38688e-16	29.3833	34.8635	228.88	247.408	41.4667	51.0118
BIDIR_31328	869.384	2.88782	0.122833	23.5101	3.21605e-122	1.17598e-119	-1.89415	0.11398	-16.6183	5.13797e-62	8.40748e-60	243.172	258.571	1884.7	1830.43	502.537	496.893
BIDIR_20867	181.512	2.88593	0.240266	12.0114	3.09453e-33	1.29049e-31	-1.88247	0.218223	-8.62637	6.33318e-18	1.21989e-16	43.5684	61.0111	390.957	383.675	90.8319	119.027
BIDIR_15258	25.5177	2.88489	0.594687	4.85111	1.2277e-06	7.05334e-06	-1.9673	0.535389	-3.67452	0.0002383	0.000936973	9.11896	5.81058	55.851	54.1205	18.7588	9.44663
BIDIR_83	886.053	2.88249	0.125949	22.8861	6.38353e-116	1.9531e-113	-2.06046	0.118738	-17.353	1.87147e-67	3.76361e-65	269.516	254.697	2031.44	1834.3	451.198	475.165
BIDIR_467	60.1616	2.88043	0.392588	7.33703	2.18379e-13	2.76983e-12	-1.86227	0.351229	-5.30216	1.14442e-07	7.79147e-07	22.2908	12.5896	120.463	135.301	31.5937	38.7312
BIDIR_16766	831.642	2.87858	0.128001	22.4887	5.34884e-112	1.54211e-109	-1.7758	0.118385	-15.0002	7.31494e-51	7.82019e-49	230	245.013	1713.86	1780.18	538.08	482.723
BIDIR_16516	74.2773	2.87786	0.34975	8.22833	1.89847e-16	3.07862e-15	-1.6359	0.305263	-5.35898	8.36937e-08	5.81789e-07	20.2644	21.3055	159.887	145.932	44.4286	53.8458
BIDIR_21426	169.78	2.87784	0.241015	11.9405	7.27464e-33	3.00445e-31	-1.78467	0.215796	-8.27018	1.33753e-16	2.31576e-15	54.7137	42.6109	353.723	360.481	93.7938	113.36
BIDIR_18990	18.0466	2.87744	0.721196	3.98982	6.61246e-05	0.000283523	-1.54802	0.62725	-2.46794	0.0135894	0.0345843	8.10574	1.93686	39.4243	33.8253	9.87303	15.1146
BIDIR_21173	755.982	2.87216	0.138248	20.7755	7.21373e-96	1.53402e-93	-1.93503	0.129723	-14.9166	2.56987e-50	2.69724e-48	233.04	210.149	1746.71	1497.98	408.744	439.268
BIDIR_5879	28.6917	2.8668	0.563784	5.08493	3.67755e-07	2.28887e-06	-1.50615	0.48699	-3.09278	0.00198294	0.00634602	8.10574	7.74744	53.6608	61.852	25.6699	15.1146
BIDIR_25278	2788.07	2.86493	0.0928367	30.8598	4.13393e-209	7.29127e-206	-1.8336	0.0891783	-20.5611	6.1259e-94	2.66922e-91	818.68	800.892	6092.14	5706.81	1635.96	1673.94
BIDIR_22041	177.251	2.85947	0.243589	11.7389	8.05405e-32	3.19435e-30	-0.830281	0.202812	-4.09384	4.2429e-05	0.000192365	45.5948	40.6741	295.682	329.555	188.575	163.427
BIDIR_11689	150.877	2.85905	0.270772	10.5589	4.6227e-26	1.38192e-24	-0.593261	0.222712	-2.66381	0.00772621	0.0210667	33.4362	35.8319	258.448	244.509	143.159	189.877
BIDIR_19659	87.2362	2.85472	0.33695	8.47225	2.40692e-17	4.16921e-16	-2.39366	0.320159	-7.47647	7.63448e-14	1.02595e-12	29.3833	25.1792	178.504	215.515	26.6572	48.1778
BIDIR_13968	466.298	2.85035	0.153504	18.5685	5.77768e-77	7.83882e-75	-2.19911	0.144327	-15.237	2.01004e-52	2.33084e-50	135.771	150.107	1012.98	1049.55	233.991	215.383
BIDIR_906	417.925	2.84907	0.16147	17.6446	1.12043e-69	1.28717e-67	-2.54243	0.156298	-16.2666	1.70444e-59	2.51365e-57	140.837	124.928	917.709	995.43	172.778	155.869
BIDIR_3190	187.452	2.84731	0.228909	12.4386	1.6134e-35	7.2746e-34	-1.68398	0.203956	-8.25657	1.49914e-16	2.58003e-15	45.5948	61.9796	392.052	383.675	121.438	119.972
BIDIR_16519	4312.14	2.83844	0.106157	26.7382	1.69288e-157	1.18045e-154	-1.58639	0.103794	-15.284	9.77499e-53	1.14272e-50	1273.61	1182.45	9634.85	7932.51	3020.16	2829.26
BIDIR_23569	8.01535	2.83761	1.01703	2.79009	0.00526933	0.014887	-2.19346	0.936747	-2.34157	0.019203	0.046672	2.02644	2.90529	21.9024	13.5301	3.94921	3.77865
BIDIR_23608	1558.33	2.83758	0.109015	26.0292	2.31657e-149	1.36196e-146	-2.2262	0.105415	-21.1184	5.39032e-99	2.71956e-96	479.252	487.121	3385.01	3522.66	686.176	789.738
BIDIR_33042	67.4309	2.83154	0.35868	7.89435	2.91833e-15	4.30838e-14	-1.93949	0.323311	-5.99884	1.98728e-09	1.67449e-08	18.2379	22.2739	146.746	142.066	36.5302	38.7312
BIDIR_5891	927.428	2.82948	0.121225	23.3407	1.71122e-120	5.89761e-118	-2.14726	0.115254	-18.6308	1.80885e-77	4.90745e-75	268.503	304.087	2056.63	2015.99	464.032	455.327
BIDIR_23986	22.1945	2.82889	0.624377	4.53074	5.87763e-06	3.0422e-05	-1.65343	0.546508	-3.02544	0.00248274	0.00774054	5.06609	7.74744	44.8999	46.389	16.7842	12.2806
BIDIR_21277	252.629	2.82863	0.19689	14.3666	8.38701e-47	5.39648e-45	-2.16757	0.183615	-11.805	3.67814e-32	1.75126e-30	79.031	77.4744	553.035	558.601	134.273	113.36
BIDIR_6100	15.5827	2.82775	0.77125	3.66645	0.000245945	0.000945229	-1.564	0.67626	-2.31272	0.0207379	0.0498604	4.05287	4.84215	27.378	35.7582	15.7969	5.66798
BIDIR_18028	14.2154	2.82697	0.846008	3.34155	0.000833134	0.00285624	-2.20348	0.793913	-2.77548	0.00551211	0.0157244	2.02644	6.77901	24.0926	38.6575	11.8476	1.88933
BIDIR_26945	104.613	2.82506	0.316359	8.92993	4.26272e-19	8.45326e-18	-2.53076	0.306298	-8.26241	1.42762e-16	2.46727e-15	38.5023	29.0529	215.738	261.904	28.6318	53.8458
BIDIR_24132	50.7459	2.82277	0.415145	6.79949	1.0499e-11	1.1267e-10	-2.21251	0.385786	-5.73508	9.74671e-09	7.6126e-08	15.1983	16.4633	124.844	99.543	27.6445	20.7826
BIDIR_27656	40.9111	2.81829	0.445676	6.32362	2.55506e-10	2.40839e-09	-3.13926	0.463487	-6.77313	1.26026e-11	1.35892e-10	14.185	13.558	93.0851	102.442	10.8603	11.336
BIDIR_29195	18.1865	2.81736	0.684538	4.11571	3.85989e-05	0.000172687	-1.86071	0.6121	-3.03988	0.00236669	0.00741814	7.09252	3.87372	38.3291	38.6575	8.88573	12.2806
BIDIR_5791	4868.07	2.81464	0.116603	24.1386	9.83942e-129	4.21465e-126	-1.83928	0.115067	-15.9845	1.63893e-57	2.27693e-55	1572.51	1348.06	11430.8	9115.43	3016.21	2725.35
BIDIR_17454	35.3138	2.81439	0.495809	5.67635	1.37602e-08	1.0501e-07	-2.06863	0.4542	-4.55446	5.25208e-06	2.77034e-05	13.1718	8.71588	72.2778	81.1807	14.8095	21.7272
BIDIR_9968	1272.89	2.81326	0.119123	23.6164	2.61532e-123	1.00536e-120	-2.32462	0.115816	-20.0716	1.30795e-89	5.08296e-87	365.772	443.541	2810.07	2881.91	537.093	598.916
BIDIR_9966	2467.61	2.8108	0.0983307	28.5852	1.02734e-179	1.0622e-176	-2.14292	0.0956668	-22.3998	3.95072e-111	3.15597e-108	726.477	814.45	5475.59	5340.53	1181.8	1266.79
BIDIR_643	31.2208	2.80911	0.516881	5.43472	5.4882e-08	3.88153e-07	-2.25689	0.481901	-4.6833	2.82299e-06	1.55733e-05	8.10574	11.6212	68.9925	69.5835	15.7969	13.2253
BIDIR_31112	323.342	2.80753	0.17384	16.1501	1.13426e-58	1.02438e-56	-2.71001	0.171361	-15.8146	2.46579e-56	3.28293e-54	104.361	109.433	768.773	728.693	113.54	115.249
BIDIR_27395	131.017	2.80223	0.275941	10.1552	3.14191e-24	8.54097e-23	-2.4614	0.265647	-9.26568	1.93845e-20	4.50655e-19	40.5287	44.5478	280.35	313.126	40.4794	67.0711
BIDIR_28064	312.133	2.80043	0.178269	15.709	1.31253e-55	1.09016e-53	-2.00879	0.164672	-12.1987	3.15689e-34	1.66274e-32	96.2557	96.8431	674.593	670.707	174.753	159.648
BIDIR_29085	65.4384	2.79915	0.370759	7.54978	4.35983e-14	5.87792e-13	-2.20352	0.346176	-6.36533	1.94868e-10	1.85748e-09	16.2115	25.1792	128.129	160.429	29.6191	33.0632
BIDIR_288	3036.35	2.79858	0.0897096	31.1959	1.20976e-213	2.41823e-210	-2.65477	0.0890351	-29.8171	2.34477e-195	1.34862e-191	974.715	1035.25	7079.94	6907.12	1119.6	1101.48
BIDIR_23532	195.444	2.79356	0.224505	12.4432	1.5227e-35	6.88636e-34	-2.9324	0.227033	-12.9162	3.64763e-38	2.34673e-36	62.8195	69.727	484.042	435.863	49.3652	70.8497
BIDIR_26503	127.797	2.78921	0.26387	10.5704	4.08922e-26	1.22734e-24	-2.94597	0.267739	-11.0032	3.68949e-28	1.40906e-26	39.5155	47.4531	302.253	299.595	33.5683	44.3991
BIDIR_20685	237.496	2.78818	0.200703	13.8921	7.0765e-44	4.17681e-42	-2.38141	0.191696	-12.4228	1.96443e-35	1.10123e-33	69.912	84.2535	545.369	520.909	98.7303	105.802
BIDIR_6662	73.9278	2.78787	0.343277	8.12132	4.61122e-16	7.30776e-15	-2.48138	0.32991	-7.52139	5.41989e-14	7.39048e-13	22.2908	26.1476	178.504	156.563	34.5556	25.5059
BIDIR_10547	21.0809	2.78606	0.625237	4.45601	8.34984e-06	4.2044e-05	-3.56387	0.695629	-5.12324	3.00333e-07	1.91762e-06	9.11896	5.81058	61.3266	41.5568	3.94921	4.72331
BIDIR_1328	48.1801	2.78165	0.444917	6.25207	4.0506e-10	3.75087e-09	-1.23916	0.383041	-3.23507	0.00121614	0.0040843	15.1983	11.6212	105.131	79.2478	31.5937	46.2885
BIDIR_13621	128.899	2.78087	0.269002	10.3378	4.75555e-25	1.35285e-23	-2.04176	0.248571	-8.214	2.13942e-16	3.61702e-15	34.4494	46.4847	266.114	290.898	74.0477	61.4031
BIDIR_33799	568.96	2.77739	0.139932	19.8481	1.14526e-87	1.98494e-85	-2.64176	0.137741	-19.1792	5.5264e-82	1.76587e-79	191.498	189.812	1270.34	1343.35	203.384	215.383
BIDIR_4808	816.85	2.7761	0.146073	19.0049	1.5542e-80	2.28437e-78	-2.70102	0.145115	-18.613	2.52201e-77	6.7783e-75	242.159	307.961	1895.65	1875.85	249.788	329.687
BIDIR_5881	1668.3	2.7728	0.10629	26.0872	5.09127e-150	3.05313e-147	-2.23089	0.103272	-21.6019	1.72202e-103	1.10048e-100	532.952	544.258	3888.77	3475.31	796.754	771.789
BIDIR_11450	21.59	2.77218	0.636027	4.35859	1.30906e-05	6.36464e-05	-2.14891	0.591381	-3.63371	0.000279371	0.0010816	4.05287	9.68431	55.851	38.6575	11.8476	9.44663
BIDIR_13605	43.8628	2.77154	0.454807	6.09387	1.10212e-09	9.68518e-09	-1.28545	0.390582	-3.29111	0.000997916	0.00341929	12.1586	12.5896	90.8948	78.2814	28.6318	40.6205
BIDIR_15260	179.745	2.76603	0.232411	11.9015	1.16286e-32	4.76327e-31	-1.77206	0.210835	-8.40496	4.28017e-17	7.67868e-16	60.7931	49.39	404.099	345.018	109.591	109.581
BIDIR_4802	1124.21	2.76589	0.114702	24.1138	1.79041e-128	7.56107e-126	-2.15949	0.110143	-19.6062	1.36882e-85	4.63113e-83	343.481	379.625	2479.35	2441.22	571.649	529.956
BIDIR_11714	1807.23	2.76559	0.0991372	27.8966	2.93673e-171	2.37986e-168	-1.76919	0.0942117	-18.7789	1.12441e-78	3.29957e-76	547.137	559.753	3813.2	3714.98	1086.03	1122.26
BIDIR_5308	147.646	2.7639	0.258955	10.6733	1.35758e-26	4.18352e-25	-2.15119	0.243312	-8.8413	9.46154e-19	1.93524e-17	48.6344	46.4847	304.443	341.152	58.2509	86.909
BIDIR_17133	1775.96	2.76059	0.106331	25.9621	1.32623e-148	7.64724e-146	-2.08914	0.102972	-20.2884	1.6275e-91	6.78315e-89	522.82	613.985	3843.87	3863.81	883.636	927.659
BIDIR_14432	3727.54	2.7605	0.0855803	32.2563	2.87116e-228	7.82626e-225	-2.23394	0.0839605	-26.607	5.62824e-156	1.79841e-152	1195.6	1230.88	8145.49	8297.83	1732.72	1762.74
BIDIR_28248	59.0551	2.75912	0.381846	7.22574	4.98389e-13	6.092e-12	-3.14435	0.399221	-7.8762	3.37482e-15	5.15417e-14	17.2247	24.2108	147.841	133.368	11.8476	19.8379
BIDIR_20235	10.7795	2.75716	0.936012	2.94564	0.00322282	0.00959519	-2.12859	0.875478	-2.43135	0.0150429	0.0377753	4.05287	2.90529	20.8073	26.0938	9.87303	0.944663
BIDIR_5600	370.04	2.75625	0.167271	16.4777	5.30228e-61	5.1451e-59	-2.85045	0.16825	-16.9417	2.21649e-64	3.93468e-62	127.665	127.833	809.293	916.182	115.514	123.751
BIDIR_10226	334.857	2.75454	0.180306	15.277	1.08843e-52	8.17933e-51	-2.02098	0.168872	-11.9675	5.25698e-33	2.61106e-31	93.216	120.085	681.164	759.619	171.791	183.265
BIDIR_19170	111.136	2.75367	0.282283	9.75499	1.75616e-22	4.35178e-21	-2.18821	0.264496	-8.27313	1.30484e-16	2.26325e-15	37.489	34.8635	234.355	253.206	47.3906	59.5137
BIDIR_14625	710.344	2.7529	0.137803	19.9771	8.70993e-89	1.56382e-86	-2.26343	0.13281	-17.0427	3.96195e-65	7.30369e-63	225.948	240.171	1443.37	1698.03	325.81	328.743
BIDIR_82	532.156	2.75025	0.156492	17.5744	3.87005e-69	4.41215e-67	-2.26854	0.150702	-15.0531	3.29477e-51	3.57551e-49	186.432	163.665	1221.06	1133.63	213.257	274.897
BIDIR_23988	516.884	2.74985	0.145739	18.8684	2.07665e-79	2.97925e-77	-2.70708	0.144666	-18.7127	3.90405e-78	1.10071e-75	165.154	188.844	1169.59	1212.88	179.689	185.154
BIDIR_6102	141.986	2.74492	0.261864	10.4822	1.04259e-25	3.07992e-24	-1.9545	0.242104	-8.07297	6.86065e-16	1.10655e-14	54.7137	35.8319	290.206	315.058	71.0858	85.0196
BIDIR_34357	341.417	2.74181	0.17494	15.6729	2.31718e-55	1.90352e-53	-1.59298	0.158169	-10.0714	7.39371e-24	2.21719e-22	94.2292	112.338	711.827	671.674	225.105	233.332
BIDIR_25994	7.04269	2.73995	1.07502	2.54876	0.0108108	0.0279996	-3.10731	1.1235	-2.76575	0.00567925	0.0161339	4.05287	0.968431	20.8073	12.5637	1.97461	1.88933
BIDIR_2897	74.7408	2.73642	0.351585	7.78311	7.07608e-15	1.01662e-13	-1.33418	0.306095	-4.35872	1.30823e-05	6.45982e-05	17.2247	26.1476	157.697	132.402	59.2382	55.7351
BIDIR_26272	41.241	2.73581	0.441585	6.19543	5.81267e-10	5.27503e-09	-3.28675	0.474079	-6.93292	4.12228e-12	4.69685e-11	13.1718	16.4633	94.1802	103.409	8.88573	11.336
BIDIR_22273	117.638	2.73304	0.275972	9.90334	4.02598e-23	1.02649e-21	-2.40246	0.265164	-9.06031	1.30082e-19	2.85129e-18	38.5023	40.6741	281.445	245.475	56.2763	43.4545
BIDIR_33372	76.9008	2.73266	0.340487	8.02573	1.00926e-15	1.54161e-14	-2.00853	0.314497	-6.38648	1.69743e-10	1.63096e-09	30.3965	19.3686	157.697	172.026	37.5175	44.3991
BIDIR_29123	74.0574	2.73168	0.360398	7.57961	3.46587e-14	4.71295e-13	-1.97672	0.334081	-5.91688	3.281e-09	2.70824e-08	28.3701	19.3686	140.175	175.892	49.3652	31.1739
BIDIR_11373	56.1993	2.73118	0.378794	7.21021	5.58675e-13	6.79291e-12	-3.31615	0.408624	-8.1154	4.84205e-16	7.94793e-15	19.2511	21.3055	139.08	130.469	14.8095	12.2806
BIDIR_29931	82.7604	2.73001	0.330371	8.26348	1.4149e-16	2.3259e-15	-1.48347	0.290966	-5.09843	3.42481e-07	2.1694e-06	29.3833	20.337	169.743	159.462	55.289	62.3477
BIDIR_14317	173.094	2.72612	0.245891	11.0867	1.45561e-28	4.91497e-27	-2.2348	0.234457	-9.53181	1.54567e-21	3.89575e-20	63.8327	51.3268	401.909	359.515	97.743	64.2371
BIDIR_33936	79.3535	2.725	0.392384	6.94473	3.79185e-12	4.26622e-11	-1.24697	0.353054	-3.53194	0.000412518	0.00153887	29.3833	16.4633	201.502	101.476	60.2255	67.0711
BIDIR_11339	284.294	2.72266	0.187227	14.542	6.56308e-48	4.34409e-46	-1.34676	0.165414	-8.14175	3.89609e-16	6.44301e-15	82.0706	85.2219	539.893	564.399	210.296	223.885
BIDIR_14427	1054.7	2.72182	0.114661	23.738	1.4628e-124	5.77114e-122	-1.7908	0.107862	-16.6027	6.65842e-62	1.07575e-59	346.52	319.582	2180.38	2212.17	631.874	637.647
BIDIR_12682	39.2351	2.72172	0.478823	5.68419	1.31434e-08	1.00585e-07	-2.14256	0.448969	-4.77217	1.82255e-06	1.03809e-05	18.2379	7.74744	96.3704	74.4156	19.7461	18.8933
BIDIR_25545	53.0199	2.72055	0.410096	6.63393	3.26857e-11	3.37018e-10	-2.02988	0.380244	-5.33834	9.38001e-08	6.45799e-07	14.185	20.337	105.131	122.737	21.7207	34.0079
BIDIR_16681	256.051	2.72042	0.195727	13.8991	6.41711e-44	3.80258e-42	-1.73622	0.17832	-9.73657	2.10545e-22	5.65345e-21	87.1367	73.6007	507.04	550.869	158.956	158.703
BIDIR_22244	27.7646	2.7203	0.557507	4.87941	1.06405e-06	6.1675e-06	-1.17176	0.473381	-2.4753	0.0133123	0.0339664	8.10574	7.74744	49.2803	55.0869	23.6953	22.6719
BIDIR_2195	25.4712	2.71824	0.613562	4.43026	9.41194e-06	4.68317e-05	-2.65967	0.607477	-4.37822	1.19652e-05	5.94893e-05	4.05287	13.558	63.5169	53.154	13.8222	4.72331
BIDIR_18093	763.934	2.71297	0.139496	19.4483	3.01063e-84	4.98733e-82	-1.4216	0.129432	-10.9834	4.595e-28	1.74331e-26	222.908	235.329	1374.37	1629.41	531.169	590.414
BIDIR_10235	8.27355	2.71287	1.01406	2.67527	0.00746693	0.0202435	-3.01559	1.04824	-2.8768	0.00401726	0.0118832	2.02644	3.87372	27.378	11.5972	0.987303	3.77865
BIDIR_22335	257.202	2.71155	0.203893	13.2989	2.34872e-40	1.2531e-38	-2.00967	0.191465	-10.4963	8.98257e-26	3.03193e-24	72.9517	94.9062	601.22	500.614	143.159	130.363
BIDIR_16296	100.734	2.71117	0.299641	9.04806	1.45528e-19	2.9928e-18	-1.60248	0.267681	-5.98651	2.14388e-09	1.79905e-08	26.3437	35.8319	197.121	210.683	72.0731	62.3477
BIDIR_25281	7909.9	2.71031	0.0869126	31.1844	1.73642e-213	3.25406e-210	-1.69451	0.0856653	-19.7806	4.37076e-87	1.57118e-84	2484.41	2476.28	17135.3	15332.5	5128.05	4902.8
BIDIR_34128	239.884	2.70816	0.199327	13.5865	4.81462e-42	2.71356e-40	-2.12492	0.187648	-11.324	9.98651e-30	4.1622e-28	73.9649	85.2219	530.037	511.245	127.362	111.47
BIDIR_27013	18032.6	2.70384	0.0851616	31.7495	3.22393e-221	7.43587e-218	-1.58055	0.0845601	-18.6914	5.81351e-78	1.60755e-75	5380.19	5780.56	38364.2	34356.8	12232.7	12081.3
BIDIR_22255	10.8085	2.70269	0.876646	3.08299	0.00204935	0.00639748	-1.85613	0.795574	-2.33306	0.0196447	0.0476022	5.06609	1.93686	24.0926	21.2616	4.93652	7.5573
BIDIR_33310	32.6668	2.69939	0.523645	5.155	2.53626e-07	1.61906e-06	-2.57009	0.514196	-4.99828	5.78447e-07	3.54464e-06	14.185	8.71588	68.9925	79.2478	6.91112	17.9486
BIDIR_24224	36.0273	2.6966	0.475756	5.66804	1.44443e-08	1.10007e-07	-2.78695	0.478945	-5.81894	5.92219e-09	4.73347e-08	10.1322	15.4949	75.5632	90.8451	11.8476	12.2806
BIDIR_9312	98.5041	2.69617	0.303828	8.87402	7.05503e-19	1.3772e-17	-1.3948	0.267118	-5.22166	1.77325e-07	1.17311e-06	31.4097	28.0845	185.075	200.052	65.162	81.241
BIDIR_1111	13.9176	2.6955	0.799033	3.37346	0.000742304	0.00257667	-2.89855	0.814663	-3.55797	0.000373727	0.00140658	9.11896	0.968431	32.8536	31.8924	3.94921	4.72331
BIDIR_13368	34.8188	2.69443	0.527933	5.10374	3.33004e-07	2.08408e-06	-1.3543	0.466882	-2.90073	0.00372291	0.0110952	14.185	6.77901	73.3729	61.852	17.7715	34.9525
BIDIR_13018	56.8331	2.69102	0.384054	7.00688	2.43694e-12	2.7953e-11	-2.76508	0.385788	-7.16736	7.64556e-13	9.3602e-12	20.2644	20.337	114.987	146.898	16.7842	21.7272
BIDIR_20585	1159.17	2.68973	0.114391	23.5135	2.9711e-122	1.09982e-119	-1.80391	0.10855	-16.6182	5.14541e-62	8.40748e-60	347.534	399.962	2401.6	2423.82	701.973	680.157
BIDIR_15694	1239.43	2.68955	0.125014	21.514	1.15105e-102	2.82894e-100	-1.88283	0.120415	-15.6362	4.12654e-55	5.09318e-53	387.049	421.267	2344.65	2869.35	702.96	711.331
BIDIR_18056	278.92	2.68795	0.186134	14.441	2.8579e-47	1.8468e-45	-2.05307	0.174705	-11.7517	6.92386e-32	3.24586e-30	86.1235	99.7484	594.649	604.023	151.057	137.921
BIDIR_15016	124.4	2.68561	0.26208	10.2473	1.21722e-24	3.38877e-23	-2.39796	0.252732	-9.48812	2.35231e-21	5.86711e-20	46.608	39.7057	280.35	274.468	53.3144	51.9564
BIDIR_14891	34.2215	2.68002	0.506199	5.2944	1.1941e-07	8.0062e-07	-2.34718	0.486392	-4.8257	1.39513e-06	8.0743e-06	8.10574	15.4949	84.3241	67.6506	10.8603	18.8933
BIDIR_29057	95.1859	2.67515	0.329008	8.13095	4.25935e-16	6.76085e-15	-1.93869	0.307721	-6.30016	2.97334e-10	2.77892e-09	19.2511	43.5794	215.738	187.489	48.3779	56.6798
BIDIR_33104	73.4056	2.67453	0.368969	7.24866	4.20923e-13	5.18314e-12	-1.63122	0.335937	-4.85572	1.19951e-06	7.01555e-06	28.3701	18.4002	140.175	157.529	34.5556	61.4031
BIDIR_18914	14.2816	2.67099	0.774238	3.44983	0.000560934	0.00199609	-2.34111	0.743542	-3.1486	0.00164055	0.00535456	6.07931	3.87372	37.234	26.0938	2.96191	9.44663
BIDIR_3227	1068.84	2.66966	0.113915	23.4356	1.85518e-121	6.62209e-119	-2.37348	0.111389	-21.3079	9.58831e-101	5.40668e-98	363.745	382.53	2443.21	2306.88	466.994	449.659
BIDIR_8508	68.781	2.66934	0.359846	7.41799	1.18914e-13	1.54418e-12	-1.7382	0.326882	-5.31751	1.05198e-07	7.19794e-07	19.2511	25.1792	158.792	124.67	38.5048	46.2885
BIDIR_18925	721.413	2.6691	0.132502	20.1438	3.05091e-90	5.68189e-88	-2.05705	0.126584	-16.2504	2.21744e-59	3.25352e-57	232.027	254.697	1560.54	1536.63	397.883	346.691
BIDIR_3590	357.256	2.6658	0.178792	14.9101	2.83329e-50	2.0179e-48	-2.15781	0.171218	-12.6027	2.04002e-36	1.19973e-34	119.56	124.928	769.868	781.847	146.121	201.213
BIDIR_8417	33.033	2.66118	0.501616	5.30522	1.12537e-07	7.56914e-07	-1.83336	0.457142	-4.01048	6.05952e-05	0.000266414	11.1454	10.6527	61.3266	76.3485	21.7207	17.0039
BIDIR_10637	119.817	2.65249	0.272212	9.7442	1.95318e-22	4.83202e-21	-1.71624	0.247304	-6.93981	3.92624e-12	4.48592e-11	34.4494	43.5794	250.782	240.643	70.0985	79.3517
BIDIR_14900	46.6809	2.64806	0.426076	6.21501	5.13223e-10	4.68732e-09	-1.33167	0.371252	-3.58699	0.000334521	0.00127318	13.1718	15.4949	91.99	87.9458	36.5302	34.9525
BIDIR_9976	174.936	2.64679	0.228751	11.5706	5.80531e-31	2.20896e-29	-2.30107	0.220056	-10.4567	1.36461e-25	4.56319e-24	69.912	53.2637	386.577	383.675	73.0604	83.1303
BIDIR_11692	1227.11	2.64259	0.11641	22.7007	4.40536e-114	1.3209e-111	-1.90253	0.111857	-17.0086	7.09301e-65	1.29102e-62	442.776	383.499	2619.52	2537.86	651.62	727.39
BIDIR_3219	136.53	2.6396	0.256281	10.2996	7.07349e-25	1.99147e-23	-2.67233	0.256173	-10.4318	1.77567e-25	5.88981e-24	40.5287	59.0743	308.823	313.126	51.3398	46.2885
BIDIR_28114	11.5917	2.63926	0.84335	3.12949	0.00175108	0.0055578	-1.96409	0.780658	-2.51595	0.0118714	0.0307039	2.02644	5.81058	22.9975	26.0938	7.89843	4.72331
BIDIR_2765	193.855	2.63847	0.221164	11.9299	8.26352e-33	3.39881e-31	-2.40074	0.215256	-11.153	6.92403e-29	2.76557e-27	60.7931	77.4744	398.623	462.923	84.9081	78.407
BIDIR_28075	33.9249	2.6372	0.501465	5.25898	1.44857e-07	9.5923e-07	-1.88004	0.461765	-4.07141	4.67295e-05	0.000209845	13.1718	9.68431	83.229	58.9527	16.7842	21.7272
BIDIR_32921	126.705	2.63615	0.265336	9.93513	2.92798e-23	7.53585e-22	-2.68593	0.265719	-10.1082	5.08189e-24	1.53837e-22	41.5419	51.3268	259.543	317.958	46.4032	43.4545
BIDIR_25591	91.0335	2.63606	0.315336	8.35952	6.29759e-17	1.06202e-15	-2.43501	0.307641	-7.9151	2.47047e-15	3.80943e-14	30.3965	34.8635	206.977	199.086	27.6445	47.2331
BIDIR_25283	2431.28	2.63242	0.097026	27.1311	4.2295e-162	3.17043e-159	-1.77608	0.0939478	-18.905	1.03717e-79	3.17308e-77	795.376	823.166	5265.33	4773.23	1471.08	1459.5
BIDIR_19925	34.4652	2.63209	0.489827	5.37351	7.72185e-08	5.33853e-07	-1.73283	0.443619	-3.90613	9.37862e-05	0.000398332	13.1718	9.68431	67.8974	73.4492	23.6953	18.8933
BIDIR_11230	175.787	2.63064	0.232443	11.3174	1.0764e-29	3.8331e-28	-1.36756	0.207117	-6.60282	4.03404e-11	4.13291e-10	56.7402	53.2637	323.06	357.582	143.159	120.917
BIDIR_22890	28.9037	2.63046	0.549564	4.78644	1.69762e-06	9.5357e-06	-2.47129	0.538031	-4.59321	4.36471e-06	2.33918e-05	13.1718	7.74744	62.4218	66.6841	16.7842	6.61264
BIDIR_8437	79.6386	2.62728	0.335051	7.84143	4.45459e-15	6.4681e-14	-1.93603	0.311844	-6.20833	5.3549e-10	4.8457e-09	24.3172	30.0213	142.365	193.287	43.4413	44.3991
BIDIR_25939	772.114	2.62599	0.134777	19.4839	1.50277e-84	2.50328e-82	-1.49867	0.125935	-11.9004	1.17822e-32	5.76247e-31	249.252	245.981	1457.6	1598.49	496.614	584.746
BIDIR_12752	237.762	2.62486	0.213108	12.317	7.33565e-35	3.23935e-33	-2.4415	0.209089	-11.6769	1.6738e-31	7.60428e-30	65.8591	105.559	549.75	510.279	99.7176	95.4109
BIDIR_17052	173.677	2.62465	0.223269	11.7556	6.6118e-32	2.62929e-30	-2.55318	0.220624	-11.5725	5.67974e-31	2.50518e-29	63.8327	62.948	405.194	376.91	65.162	68.0157
BIDIR_9306	54.9301	2.62182	0.378519	6.92652	4.31321e-12	4.82025e-11	-3.38499	0.418312	-8.09202	5.86819e-16	9.52894e-15	20.2644	22.2739	132.509	129.503	10.8603	14.1699
BIDIR_20755	321.203	2.62118	0.181003	14.4814	1.58881e-47	1.03338e-45	-1.74254	0.168055	-10.3688	3.437e-25	1.11433e-23	122.599	92.0009	677.878	640.748	198.448	195.545
BIDIR_33374	64.1047	2.61385	0.363151	7.1977	6.12383e-13	7.40988e-12	-1.68687	0.329126	-5.12529	2.97085e-07	1.89857e-06	24.3172	18.4002	122.653	138.2	39.4921	41.5652
BIDIR_417	100.354	2.61301	0.298115	8.76512	1.86573e-18	3.52723e-17	-1.65018	0.270822	-6.09322	1.10662e-09	9.63496e-09	33.4362	32.9266	226.69	179.757	63.1874	66.1264
BIDIR_27440	94.2387	2.613	0.307165	8.50684	1.78731e-17	3.14499e-16	-1.16652	0.267026	-4.36854	1.25079e-05	6.19644e-05	29.3833	28.0845	168.648	182.657	83.9208	72.739
BIDIR_14429	1137.03	2.61098	0.121998	21.4017	1.28759e-101	3.03993e-99	-1.25611	0.114347	-10.985	4.51193e-28	1.71406e-26	335.375	369.94	2318.37	1993.76	906.344	898.374
BIDIR_21390	214.688	2.60828	0.207697	12.5581	3.58857e-36	1.65793e-34	-1.75748	0.191288	-9.18761	4.01656e-20	9.11668e-19	75.9913	68.7586	452.284	430.064	138.222	122.806
BIDIR_28662	51.3455	2.60823	0.400543	6.51174	7.42853e-11	7.35834e-10	-1.9788	0.372889	-5.30668	1.1164e-07	7.6115e-07	17.2247	18.4002	105.131	112.107	31.5937	23.6166
BIDIR_18145	196.059	2.60536	0.214749	12.1321	7.1381e-34	3.06193e-32	-1.93176	0.200512	-9.63412	5.73832e-22	1.49884e-20	62.8195	72.6323	397.528	427.165	106.629	109.581
BIDIR_2876	1675.65	2.6046	0.105339	24.7258	5.64694e-135	2.73093e-132	-1.40303	0.0999388	-14.0389	9.00762e-45	7.70956e-43	533.966	537.479	3365.3	3152.52	1291.39	1173.27
BIDIR_2606	194.389	2.60431	0.216835	12.0106	3.12606e-33	1.30183e-31	-2.25046	0.208602	-10.7883	3.91117e-27	1.40773e-25	66.8724	72.6323	420.526	428.132	78.9843	99.1896
BIDIR_391	181.715	2.60348	0.223458	11.6509	2.27164e-31	8.85734e-30	-2.11293	0.212191	-9.95767	2.33468e-23	6.79563e-22	55.727	72.6323	389.862	391.407	92.8065	87.8536
BIDIR_27693	1252.53	2.60227	0.109607	23.7419	1.33357e-124	5.40349e-122	-2.00723	0.10573	-18.9845	2.29028e-80	7.15913e-78	444.803	430.952	2638.14	2678.96	629.899	692.438
BIDIR_21392	37.2801	2.60108	0.477622	5.44589	5.1546e-08	3.65807e-07	-1.13717	0.411816	-2.76136	0.00575611	0.0163233	11.1454	11.6212	64.612	73.4492	33.5683	29.2845
BIDIR_29144	206.668	2.59886	0.208626	12.4571	1.27999e-35	5.79747e-34	-2.50369	0.20578	-12.1669	4.66705e-34	2.44918e-32	80.0442	72.6323	465.425	459.058	74.0477	88.7983
BIDIR_20147	121.371	2.59488	0.267946	9.68437	3.5136e-22	8.58626e-21	-2.93899	0.277588	-10.5876	3.40272e-26	1.17333e-24	46.608	46.4847	249.687	312.159	34.5556	38.7312
BIDIR_12586	20.9261	2.59472	0.619148	4.19079	2.77986e-05	0.000127506	-2.08088	0.582499	-3.57232	0.000353827	0.00133922	7.09252	7.74744	38.3291	51.2212	8.88573	12.2806
BIDIR_20599	12.795	2.59243	0.806589	3.21407	0.0013087	0.00428711	-1.88587	0.746442	-2.52648	0.0115212	0.0298763	3.03965	5.81058	18.617	34.7917	7.89843	6.61264
BIDIR_20670	786.747	2.58869	0.129976	19.9166	2.92167e-88	5.15314e-86	-1.56087	0.121779	-12.8173	1.31236e-37	8.169e-36	239.119	281.813	1625.16	1511.51	528.207	534.679
BIDIR_23534	1000.71	2.58785	0.114668	22.5682	8.90314e-113	2.61718e-110	-2.55434	0.114096	-22.3876	5.19277e-111	4.03604e-108	389.076	358.319	2271.28	2220.87	383.074	381.644
BIDIR_23548	1168.35	2.58482	0.109599	23.5844	5.57289e-123	2.08872e-120	-1.8047	0.104421	-17.283	6.31866e-67	1.23614e-64	405.287	398.993	2413.64	2411.26	673.341	707.552
BIDIR_466	513.418	2.58481	0.144503	17.8876	1.47288e-71	1.78796e-69	-1.88521	0.136288	-13.8325	1.62293e-43	1.31102e-41	168.194	188.844	1075.41	1067.91	287.305	292.845
BIDIR_29687	103.355	2.58384	0.309398	8.35119	6.75771e-17	1.13642e-15	-2.48818	0.305581	-8.14243	3.87407e-16	6.41028e-15	26.3437	50.3584	214.643	246.441	47.3906	34.9525
BIDIR_21391	2519.65	2.58316	0.0917345	28.1591	1.853e-174	1.58744e-171	-1.90109	0.0891917	-21.3146	8.30543e-101	4.77695e-98	869.341	889.019	5364.99	5173.34	1388.15	1433.05
BIDIR_14892	34.7306	2.58145	0.48546	5.31752	1.0519e-07	7.11005e-07	-2.40581	0.474009	-5.07544	3.86603e-07	2.43387e-06	9.11896	16.4633	83.229	70.5499	15.7969	13.2253
BIDIR_22233	202.744	2.58065	0.213099	12.1101	9.33466e-34	3.98137e-32	-2.4983	0.210553	-11.8654	1.78996e-32	8.63683e-31	65.8591	85.2219	466.521	438.762	76.0223	84.075
BIDIR_20020	62.5182	2.575	0.355539	7.24251	4.40472e-13	5.41275e-12	-3.30223	0.389796	-8.47171	2.41824e-17	4.44085e-16	27.3569	22.2739	154.412	141.1	15.7969	14.1699
BIDIR_31350	14.1658	2.57439	0.755662	3.40681	0.000657279	0.00230636	-1.84286	0.696251	-2.64683	0.00812491	0.0220089	3.03965	6.77901	31.7584	27.0602	6.91112	9.44663
BIDIR_397	120.088	2.57275	0.278895	9.22481	2.84071e-20	6.16322e-19	-1.23644	0.247279	-5.00018	5.72766e-07	3.51657e-06	29.3833	46.4847	224.499	228.079	94.7811	97.3003
BIDIR_25205	24.4245	2.56963	0.577608	4.44874	8.6376e-06	4.33238e-05	-2.19539	0.552248	-3.97538	7.02684e-05	0.000305762	9.11896	8.71588	43.8047	61.852	8.88573	14.1699
BIDIR_9970	899.271	2.56922	0.119485	21.5024	1.47682e-102	3.57105e-100	-2.66456	0.120007	-22.2035	3.18009e-109	2.23056e-106	348.547	337.014	2080.73	1987.96	305.077	336.3
BIDIR_20598	188.386	2.56913	0.22157	11.5951	4.36437e-31	1.67556e-29	-1.84772	0.206637	-8.94186	3.82691e-19	8.08035e-18	67.8856	63.9164	357.009	424.266	108.603	108.636
BIDIR_3191	32.8429	2.56768	0.496798	5.16846	2.36034e-07	1.51385e-06	-1.76846	0.454898	-3.88759	0.000101244	0.000427041	9.11896	13.558	70.0876	64.7513	18.7588	20.7826
BIDIR_15143	13.9991	2.56496	0.741543	3.45895	0.00054228	0.00193752	-2.88534	0.768797	-3.75306	0.000174688	0.00070372	5.06609	5.81058	29.5682	34.7917	5.92382	2.83399
BIDIR_17377	84.9279	2.56197	0.321481	7.96929	1.59593e-15	2.41313e-14	-1.37642	0.286585	-4.80285	1.56425e-06	8.99152e-06	30.3965	25.1792	166.458	161.395	55.289	70.8497
BIDIR_21393	808.005	2.56185	0.12285	20.8535	1.41649e-96	3.03372e-94	-1.82748	0.116549	-15.68	2.07311e-55	2.6497e-53	294.846	271.161	1667.87	1672.9	467.982	473.276
BIDIR_31150	725.214	2.56159	0.132321	19.3589	1.71632e-83	2.73735e-81	-1.90848	0.126424	-15.0958	1.72472e-51	1.89311e-49	238.106	275.034	1490.46	1540.5	382.086	425.098
BIDIR_9322	357.851	2.55754	0.167122	15.3034	7.25677e-53	5.48078e-51	-1.83158	0.156726	-11.6865	1.4939e-31	6.8085e-30	119.56	131.707	753.442	726.761	196.473	219.162
BIDIR_34516	264.383	2.55354	0.187313	13.6325	2.56556e-42	1.45143e-40	-1.99031	0.177191	-11.2326	2.82036e-29	1.15703e-27	92.2028	97.8115	536.608	578.896	136.248	144.533
BIDIR_14485	3271.87	2.5534	0.0886384	28.807	1.75534e-182	1.94933e-179	-2.04486	0.0870785	-23.4829	6.09852e-122	7.97187e-119	1168.24	1198.92	6855.44	7040.49	1736.67	1631.43
BIDIR_4215	70.7723	2.55233	0.343206	7.43673	1.0321e-13	1.35079e-12	-1.50133	0.30792	-4.8757	1.08421e-06	6.38142e-06	22.2908	25.1792	143.461	135.301	47.3906	51.0118
BIDIR_920	223.04	2.55172	0.20144	12.6674	8.96384e-37	4.21934e-35	-2.38336	0.197352	-12.0767	1.40236e-33	7.11273e-32	89.1631	78.4429	514.706	467.755	91.8192	96.3556
BIDIR_5547	386.276	2.55172	0.160387	15.9097	5.42458e-57	4.68734e-55	-1.93691	0.151694	-12.7685	2.45747e-37	1.51008e-35	129.692	146.233	815.863	803.109	208.321	214.438
BIDIR_12746	66.1747	2.55055	0.350234	7.28241	3.27897e-13	4.08292e-12	-2.55709	0.34903	-7.32626	2.36664e-13	3.03296e-12	26.3437	24.2108	151.126	144.966	29.6191	20.7826
BIDIR_25592	12.5454	2.5449	0.776863	3.27587	0.00105337	0.00352424	-2.90371	0.809752	-3.58592	0.000335889	0.00127754	4.05287	5.81058	30.6633	27.0602	2.96191	4.72331
BIDIR_11687	77.8712	2.54456	0.3348	7.60023	2.95607e-14	4.0454e-13	-1.48989	0.302035	-4.93284	8.10405e-07	4.86751e-06	23.304	29.0529	162.078	143.999	47.3906	61.4031
BIDIR_13539	194.788	2.54327	0.232414	10.9428	7.19269e-28	2.37899e-26	-2.48357	0.230476	-10.7758	4.47639e-27	1.60314e-25	66.8724	81.3482	500.469	365.313	82.9335	71.7944
BIDIR_14952	267.063	2.54156	0.188573	13.4778	2.11237e-41	1.16002e-39	-1.39233	0.170412	-8.17038	3.07418e-16	5.12507e-15	86.1235	91.0325	534.418	497.715	199.435	193.656
BIDIR_32285	843.123	2.54104	0.130897	19.4126	6.04174e-84	9.84541e-82	-2.1128	0.127347	-16.5909	8.11378e-62	1.29631e-59	295.86	323.456	1764.24	1841.06	459.096	375.031
BIDIR_3969	96.0013	2.53262	0.300344	8.43237	3.38723e-17	5.82354e-16	-1.72843	0.276966	-6.24056	4.35994e-10	3.99182e-09	39.5155	28.0845	206.977	183.623	59.2382	58.5691
BIDIR_20011	22.3704	2.53257	0.615837	4.1124	3.91575e-05	0.000175056	-1.33897	0.547163	-2.44711	0.0144008	0.0363824	5.06609	9.68431	37.234	48.3218	19.7461	14.1699
BIDIR_17740	76.8623	2.53199	0.341779	7.40828	1.27946e-13	1.65839e-12	-2.35588	0.334608	-7.04071	1.91261e-12	2.26256e-11	22.2908	35.8319	170.838	166.227	40.4794	25.5059
BIDIR_24934	40.2687	2.53112	0.469729	5.38847	7.10589e-08	4.93544e-07	-2.04397	0.446575	-4.57698	4.71743e-06	2.50951e-05	9.11896	20.337	71.1827	99.543	18.7588	22.6719
BIDIR_12366	224.1	2.53108	0.203154	12.4589	1.25026e-35	5.67479e-34	-2.31248	0.198232	-11.6655	1.91309e-31	8.64789e-30	79.031	90.064	523.467	455.192	95.7684	101.079
BIDIR_34505	65.1325	2.52879	0.350792	7.20879	5.64511e-13	6.86109e-12	-2.37555	0.343402	-6.91769	4.59056e-12	5.20155e-11	26.3437	23.2423	147.841	138.2	30.6064	24.5612
BIDIR_3594	626.739	2.52696	0.13405	18.8509	2.88783e-79	4.12327e-77	-1.70002	0.125941	-13.4985	1.59498e-41	1.21345e-39	210.749	229.518	1282.38	1256.37	397.883	383.533
BIDIR_10228	72.9403	2.52614	0.335082	7.53889	4.73985e-14	6.38454e-13	-2.51181	0.333182	-7.53885	4.74123e-14	6.52384e-13	23.304	32.9266	163.173	161.395	25.6699	31.1739
BIDIR_21090	2435.34	2.52609	0.0907324	27.8411	1.38219e-170	1.09062e-167	-2.00384	0.0886619	-22.601	4.24013e-113	3.69508e-110	897.711	885.146	5110.92	5157.87	1276.58	1283.8
BIDIR_1831	491.814	2.52577	0.147215	17.157	5.5681e-66	5.98401e-64	-1.71077	0.137908	-12.4051	2.45056e-35	1.36576e-33	164.141	182.065	1023.94	971.269	310.013	299.458
BIDIR_27844	39.0948	2.52502	0.467472	5.40143	6.61129e-08	4.61468e-07	-1.51499	0.422858	-3.58275	0.000340001	0.00129165	15.1983	11.6212	67.8974	86.0129	21.7207	32.1185
BIDIR_14312	2397.96	2.52301	0.0964131	26.1688	6.02745e-151	3.6883e-148	-1.39203	0.0926542	-15.0239	5.11955e-51	5.53489e-49	760.926	848.345	4647.68	4605.07	1798.87	1726.84
BIDIR_27902	14.0336	2.52266	0.796289	3.16802	0.00153482	0.00494256	-2.41987	0.785164	-3.082	0.00205616	0.00655774	1.01322	9.68431	25.1877	36.7246	5.92382	5.66798
BIDIR_12189	33.4945	2.52266	0.56404	4.47248	7.73185e-06	3.92093e-05	-2.46895	0.559726	-4.411	1.02894e-05	5.17854e-05	15.1983	10.6527	87.6095	60.8855	3.94921	22.6719
BIDIR_5627	17.1104	2.5225	0.674409	3.74031	0.000183793	0.00072511	-2.26092	0.651924	-3.46807	0.000524205	0.00191368	8.10574	4.84215	39.4243	34.7917	8.88573	6.61264
BIDIR_25279	2682.75	2.52229	0.124258	20.2988	1.31798e-91	2.53323e-89	-1.5317	0.121944	-12.5607	3.47258e-36	2.00531e-34	974.715	868.682	5881.88	4708.48	1996.33	1666.38
BIDIR_22226	213.759	2.52141	0.208146	12.1137	8.93941e-34	3.82367e-32	-1.39572	0.188122	-7.41926	1.17778e-13	1.55085e-12	78.0178	65.8533	409.574	415.568	151.057	162.482
BIDIR_1133	16.0605	2.52049	0.696057	3.62109	0.000293364	0.00110867	-2.05511	0.658365	-3.12154	0.00179911	0.00581595	5.06609	6.77901	37.234	30.926	6.91112	9.44663
BIDIR_34511	64.3353	2.52024	0.36558	6.89382	5.43134e-12	6.01823e-11	-1.30911	0.325038	-4.02756	5.63592e-05	0.000249466	23.304	19.3686	123.748	120.805	56.2763	42.5098
BIDIR_22177	29.6282	2.5201	0.542088	4.64888	3.3374e-06	1.79238e-05	-1.96158	0.511587	-3.8343	0.000125924	0.000520905	6.07931	15.4949	53.6608	70.5499	18.7588	13.2253
BIDIR_4798	137.942	2.51976	0.272309	9.25329	2.17683e-20	4.7712e-19	-2.24693	0.265204	-8.47246	2.40269e-17	4.41511e-16	60.7931	43.5794	270.494	326.656	77.0096	49.1225
BIDIR_26780	25.0209	2.51944	0.581187	4.33498	1.45771e-05	7.02433e-05	-2.15609	0.557781	-3.86548	0.000110869	0.00046471	5.06609	13.558	59.1364	48.3218	9.87303	14.1699
BIDIR_425	34.1526	2.5187	0.553632	4.54941	5.3796e-06	2.80158e-05	-1.60269	0.514349	-3.11597	0.00183344	0.00591761	11.1454	12.5896	73.3729	62.8184	35.5429	9.44663
BIDIR_27015	4501.45	2.51597	0.0969854	25.9417	2.25402e-148	1.27518e-145	-1.8381	0.0956979	-19.2073	3.21466e-82	1.05053e-79	1480.31	1765.45	9080.72	9488.48	2580.81	2612.94
BIDIR_10260	85.1453	2.51444	0.323703	7.76775	7.98898e-15	1.1434e-13	-2.34351	0.317095	-7.39056	1.46212e-13	1.90693e-12	27.3569	37.7688	157.697	214.549	39.4921	34.0079
BIDIR_9412	161.107	2.51315	0.250092	10.0489	9.28868e-24	2.46471e-22	-3.01686	0.2619	-11.5192	1.05646e-30	4.60329e-29	51.6741	78.4429	380.006	364.347	56.2763	35.8972
BIDIR_5892	206.44	2.51124	0.22156	11.3344	8.86502e-30	3.17573e-28	-1.31535	0.201211	-6.53717	6.26957e-11	6.2976e-10	68.8988	68.7586	424.906	360.481	176.727	138.865
BIDIR_14396	13.6541	2.50942	0.765195	3.27945	0.0010401	0.00348608	-5.13978	1.20572	-4.26282	2.01859e-05	9.63654e-05	9.11896	2.90529	27.378	40.5904	0.987303	0.944663
BIDIR_393	466.673	2.50907	0.152989	16.4003	1.90306e-60	1.81148e-58	-2.1923	0.14878	-14.7352	3.83207e-49	3.78703e-47	178.326	174.318	1077.6	930.679	215.232	223.885
BIDIR_31405	51.5712	2.50897	0.398323	6.29884	2.99891e-10	2.80822e-09	-1.68908	0.365318	-4.62357	3.77191e-06	2.04011e-05	17.2247	19.3686	94.1802	114.04	30.6064	34.0079
BIDIR_5601	20.2232	2.50357	0.638699	3.9198	8.86241e-05	0.000370253	-1.43449	0.572926	-2.5038	0.0122868	0.0316447	6.07931	7.74744	33.9487	44.4561	17.7715	11.336
BIDIR_21437	200.24	2.50299	0.247811	10.1004	5.5016e-24	1.48212e-22	-1.10532	0.226589	-4.87806	1.07132e-06	6.31202e-06	74.9781	54.2321	415.05	316.991	199.435	140.755
BIDIR_30658	38.0853	2.50011	0.460514	5.42894	5.66882e-08	3.99844e-07	-2.106	0.43989	-4.78756	1.68823e-06	9.6502e-06	11.1454	17.4318	89.7997	72.4828	18.7588	18.8933
BIDIR_1557	32.7151	2.49721	0.515798	4.84145	1.28894e-06	7.38535e-06	-1.8282	0.482218	-3.79123	0.000149903	0.00061113	13.1718	10.6527	75.5632	58.9527	25.6699	12.2806
BIDIR_9753	58.7115	2.49621	0.389931	6.40167	1.53686e-10	1.47696e-09	-1.9925	0.370521	-5.37756	7.55037e-08	5.28177e-07	24.3172	19.3686	150.031	96.6437	33.5683	28.3399
BIDIR_14483	3165.73	2.49621	0.0882917	28.2723	7.58143e-176	6.88853e-173	-2.18852	0.0872572	-25.0812	7.97555e-139	1.52907e-135	1210.79	1199.89	6725.12	6875.23	1446.4	1536.97
BIDIR_24937	103.71	2.49433	0.302709	8.24002	1.72181e-16	2.80428e-15	-1.91968	0.286929	-6.69045	2.22478e-11	2.33846e-10	49.6477	27.1161	234.355	197.153	58.2509	55.7351
BIDIR_2605	51.6872	2.49192	0.393365	6.33487	2.3754e-10	2.24469e-09	-2.20281	0.379735	-5.80092	6.59511e-09	5.24653e-08	16.2115	23.2423	107.322	115.006	25.6699	22.6719
BIDIR_5017	77.2189	2.49122	0.335489	7.42566	1.12223e-13	1.46363e-12	-1.44542	0.303574	-4.76135	1.92298e-06	1.08967e-05	20.2644	32.9266	151.126	148.831	57.2636	52.9011
BIDIR_33327	47.4857	2.49088	0.415148	5.99998	1.97346e-09	1.68438e-08	-1.42496	0.372372	-3.8267	0.000129871	0.000535612	17.2247	15.4949	91.99	91.8115	30.6064	37.7865
BIDIR_26539	26.5567	2.48961	0.581454	4.28169	1.85476e-05	8.77458e-05	-2.46015	0.577641	-4.25896	2.05381e-05	9.79125e-05	14.185	6.77901	41.6145	75.3821	13.8222	7.5573
BIDIR_3272	150.533	2.48756	0.239535	10.3849	2.90366e-25	8.34741e-24	-2.09539	0.229628	-9.12514	7.16406e-20	1.6033e-18	63.8327	50.3584	308.823	330.521	75.035	74.6284
BIDIR_21089	4055.14	2.48706	0.0859039	28.9516	2.67596e-184	3.34316e-181	-1.92949	0.084548	-22.8213	2.82025e-115	2.79672e-112	1462.07	1549.49	8610.92	8275.6	2196.75	2236.02
BIDIR_17206	150.028	2.48571	0.237575	10.4628	1.27971e-25	3.75448e-24	-2.52448	0.23763	-10.6236	2.3147e-26	8.00074e-25	60.7931	58.1058	327.44	338.253	51.3398	64.2371
BIDIR_33319	62.9199	2.48431	0.383891	6.4714	9.71003e-11	9.49285e-10	-2.60386	0.387035	-6.7277	1.72366e-11	1.83047e-10	17.2247	32.9266	113.892	167.194	21.7207	24.5612
BIDIR_23545	136.629	2.48375	0.249904	9.93884	2.82096e-23	7.27289e-22	-2.10596	0.239789	-8.78257	1.59781e-18	3.21328e-17	48.6344	55.2005	281.445	299.595	61.2128	73.6837
BIDIR_163	644.903	2.48031	0.139244	17.8127	5.63303e-71	6.75603e-69	-3.56461	0.152962	-23.3039	4.04476e-120	4.65277e-117	249.252	299.245	1449.94	1612.02	134.273	124.695
BIDIR_5806	42.0245	2.4802	0.446197	5.55852	2.72065e-08	1.99745e-07	-1.15175	0.391943	-2.93858	0.00329719	0.00996621	14.185	13.558	74.4681	80.2143	39.4921	30.2292
BIDIR_6676	704.492	2.47221	0.128896	19.1799	5.45338e-82	8.42856e-80	-2.12085	0.125356	-16.9185	3.28508e-64	5.7605e-62	286.741	253.729	1501.41	1496.04	336.67	352.359
BIDIR_13111	77.8244	2.4719	0.330502	7.47925	7.47501e-14	9.88666e-13	-1.14348	0.291144	-3.92755	8.58144e-05	0.00036713	28.3701	23.2423	137.985	147.865	67.1366	62.3477
BIDIR_21388	68.6246	2.47022	0.34357	7.18984	6.4865e-13	7.82661e-12	-1.78582	0.319364	-5.5918	2.24729e-08	1.67342e-07	26.3437	24.2108	136.89	143.033	44.4286	36.8418
BIDIR_29740	117.479	2.46336	0.282077	8.73292	2.48176e-18	4.66247e-17	-1.40958	0.257374	-5.47676	4.33186e-08	3.13004e-07	34.4494	47.4531	223.404	229.046	98.7303	71.7944
BIDIR_10583	142.291	2.45472	0.241602	10.1602	2.98499e-24	8.12178e-23	-3.07008	0.258594	-11.8722	1.65027e-32	8.0031e-31	54.7137	64.8849	319.775	336.32	35.5429	42.5098
BIDIR_14216	1552.91	2.45156	0.105586	23.2186	2.955e-119	9.84473e-117	-2.23564	0.104294	-21.4359	6.1809e-102	3.70313e-99	580.574	640.133	3288.64	3390.26	676.303	741.56
BIDIR_9313	271.389	2.45125	0.184794	13.2647	3.70714e-40	1.96734e-38	-1.54097	0.17048	-9.03905	1.58037e-19	3.43266e-18	97.2689	97.8115	524.562	542.171	174.753	191.767
BIDIR_27997	2154.68	2.45091	0.102863	23.827	1.7524e-125	7.19779e-123	-1.68796	0.100133	-16.8572	9.2903e-64	1.57159e-61	731.543	851.251	4474.65	4183.71	1341.75	1345.2
BIDIR_7615	26.0008	2.45011	0.538681	4.54836	5.40655e-06	2.81441e-05	-2.94173	0.570369	-5.15759	2.50143e-07	1.61546e-06	9.11896	12.5896	56.9462	61.852	8.88573	6.61264
BIDIR_3606	293.009	2.44954	0.188199	13.0157	9.96123e-39	5.05376e-37	-1.30437	0.172429	-7.56469	3.88804e-14	5.39114e-13	89.1631	113.306	558.51	548.936	205.359	242.778
BIDIR_3615	810.005	2.44949	0.128221	19.1036	2.35743e-81	3.53425e-79	-1.51871	0.121271	-12.5233	5.57055e-36	3.15972e-34	276.608	304.087	1489.36	1682.57	552.89	554.517
BIDIR_1410	4067.61	2.44899	0.0925981	26.4476	3.89082e-154	2.53614e-151	-1.94368	0.0914653	-21.2505	3.26065e-100	1.80327e-97	1606.96	1490.41	8760.95	8150.93	2295.48	2100.93
BIDIR_17135	209.246	2.44636	0.2065	11.8468	2.23552e-32	9.08263e-31	-1.8335	0.194659	-9.41903	4.55254e-21	1.10951e-19	72.9517	84.2535	430.382	427.165	127.362	113.36
BIDIR_33800	193.405	2.44392	0.217726	11.2248	3.0823e-29	1.08093e-27	-2.45837	0.217263	-11.3151	1.10422e-29	4.59555e-28	66.8724	89.0956	412.86	436.829	83.9208	70.8497
BIDIR_8463	49.0617	2.441	0.408994	5.9683	2.39743e-09	2.01923e-08	-2.18132	0.396701	-5.49865	3.82719e-08	2.77584e-07	20.2644	18.4002	88.7046	120.805	19.7461	26.4506
BIDIR_28072	575.266	2.44042	0.138731	17.591	2.88636e-69	3.30323e-67	-2.43302	0.138249	-17.5988	2.51753e-69	5.40291e-67	232.027	232.423	1226.53	1294.06	216.219	250.336
BIDIR_32313	57.9982	2.44036	0.382402	6.38165	1.75186e-10	1.67552e-09	-1.94488	0.363208	-5.35474	8.56778e-08	5.95007e-07	16.2115	28.0845	119.368	121.771	26.6572	35.8972
BIDIR_9413	24.7012	2.43561	0.556996	4.37276	1.22688e-05	5.99228e-05	-2.86246	0.584043	-4.9011	9.52999e-07	5.66678e-06	8.10574	12.5896	49.2803	62.8184	6.91112	8.50196
BIDIR_16016	204.729	2.43556	0.209049	11.6507	2.277e-31	8.86669e-30	-2.15971	0.203006	-10.6387	1.96961e-26	6.83259e-25	71.9384	89.0956	430.382	441.662	103.667	91.6323
BIDIR_18993	19.3275	2.43258	0.625665	3.88799	0.000101079	0.000417056	-2.56327	0.632621	-4.05183	5.08177e-05	0.000226716	9.11896	6.77901	37.234	48.3218	7.89843	6.61264
BIDIR_27695	2207.52	2.43023	0.0925515	26.2582	5.7674e-152	3.6027e-149	-1.96853	0.0906237	-21.722	1.27099e-104	8.30709e-102	854.142	851.251	4543.65	4647.6	1160.08	1188.39
BIDIR_14313	258.24	2.42974	0.187654	12.948	2.41084e-38	1.21083e-36	-1.44283	0.171919	-8.39252	4.75836e-17	8.51e-16	90.1764	94.9062	493.898	503.514	184.626	182.32
BIDIR_9380	87.7986	2.42764	0.301854	8.04243	8.80741e-16	1.35565e-14	-2.13187	0.291531	-7.31268	2.61869e-13	3.34852e-12	31.4097	37.7688	185.075	187.489	44.4286	40.6205
BIDIR_23931	73.3095	2.42744	0.325005	7.46891	8.08605e-14	1.06666e-12	-3.92487	0.401159	-9.78381	1.32137e-22	3.62248e-21	31.4097	33.8951	178.504	172.992	8.88573	14.1699
BIDIR_9973	7868.37	2.42713	0.105735	22.9549	1.31657e-116	4.15538e-114	-1.60351	0.104976	-15.275	1.12151e-52	1.30577e-50	3091.33	2702.89	16975.4	14186.3	5378.83	4875.4
BIDIR_21183	295.64	2.42325	0.175897	13.7765	3.52845e-43	2.05831e-41	-1.98666	0.168616	-11.7821	4.82636e-32	2.28284e-30	118.546	111.37	613.266	619.486	161.918	149.257
BIDIR_22245	285.215	2.42257	0.181496	13.3478	1.22062e-40	6.57073e-39	-1.55853	0.168413	-9.25417	2.15907e-20	5.01135e-19	111.454	97.8115	569.462	551.835	197.461	183.265
BIDIR_11694	1420.43	2.42185	0.107263	22.5786	7.02976e-113	2.08693e-110	-1.55326	0.102872	-15.099	1.64361e-51	1.81796e-49	507.622	533.605	2700.56	2879.02	988.29	913.489
BIDIR_27993	135.641	2.42097	0.260812	9.28241	1.65694e-20	3.65307e-19	-1.22132	0.235381	-5.1887	2.11766e-07	1.3822e-06	44.5816	49.39	275.97	228.079	97.743	118.083
BIDIR_20299	14.1206	2.4195	0.733282	3.29955	0.000968412	0.00326955	-1.91465	0.691775	-2.76773	0.00564481	0.0160488	6.07931	4.84215	27.378	30.926	8.88573	6.61264
BIDIR_26946	807.682	2.41923	0.123895	19.5265	6.54118e-85	1.0957e-82	-2.29125	0.12251	-18.7026	4.71569e-78	1.31664e-75	316.124	335.077	1661.29	1821.73	362.34	349.525
BIDIR_13620	128.472	2.41706	0.264103	9.15195	5.59158e-20	1.18906e-18	-1.34472	0.240077	-5.60119	2.12881e-08	1.59014e-07	53.7005	37.7688	242.021	245.475	89.8446	102.024
BIDIR_27011	20.5609	2.41691	0.62705	3.85441	0.00011601	0.000473623	-1.4537	0.569182	-2.55402	0.0106487	0.0279132	9.11896	5.81058	33.9487	45.4225	16.7842	12.2806
BIDIR_29243	8.47489	2.4168	0.931677	2.59404	0.00948567	0.0249534	-2.45347	0.931682	-2.63337	0.00845411	0.0228042	4.05287	2.90529	19.7121	17.3959	3.94921	2.83399
BIDIR_25060	8.47186	2.41654	0.97223	2.48556	0.0129346	0.0327174	-2.45786	0.972726	-2.52677	0.0115116	0.029854	5.06609	1.93686	10.9512	26.0938	3.94921	2.83399
BIDIR_25018	43.1511	2.41353	0.436896	5.52427	3.30865e-08	2.40559e-07	-1.34289	0.393625	-3.4116	0.00064582	0.002306	17.2247	13.558	76.6583	86.9793	27.6445	36.8418
BIDIR_10154	9.57743	2.40881	0.892555	2.69879	0.00695929	0.0190009	-2.44917	0.892934	-2.74284	0.00609103	0.0171311	3.03965	4.84215	19.7121	22.228	1.97461	5.66798
BIDIR_14717	598.237	2.40273	0.134973	17.8016	6.8717e-71	8.20413e-69	-1.72824	0.12828	-13.4725	2.27166e-41	1.71466e-39	218.855	236.297	1203.54	1204.18	352.467	374.086
BIDIR_26467	11.0464	2.40051	0.868736	2.76322	0.00572334	0.0160097	-2.29803	0.856525	-2.68296	0.00729729	0.0200703	8.10574	0.968431	26.2828	21.2616	4.93652	4.72331
BIDIR_23528	10.2511	2.39877	0.861816	2.78339	0.00537939	0.0151492	-3.02712	0.927426	-3.264	0.00109851	0.00372665	4.05287	4.84215	20.8073	26.0938	0.987303	4.72331
BIDIR_33521	49.0915	2.39724	0.410375	5.84158	5.17068e-09	4.18794e-08	-1.07872	0.362049	-2.9795	0.00288721	0.00886509	15.1983	18.4002	84.3241	92.7779	38.5048	45.3438
BIDIR_4807	3752.6	2.39681	0.114362	20.958	1.58492e-97	3.46879e-95	-1.77257	0.113207	-15.6577	2.94198e-55	3.71077e-53	1603.92	1280.27	8067.74	7118.77	2345.83	2099.04
BIDIR_31585	62.982	2.39566	0.3619	6.61968	3.59982e-11	3.69521e-10	-1.78009	0.339854	-5.23779	1.62509e-07	1.08156e-06	21.2776	27.1161	141.27	114.04	33.5683	40.6205
BIDIR_26259	46.4849	2.39395	0.408442	5.86118	4.59593e-09	3.73758e-08	-3.58028	0.476558	-7.51279	5.78815e-14	7.87129e-13	24.3172	17.4318	102.941	115.972	6.91112	11.336
BIDIR_278	778.808	2.39277	0.125198	19.1118	2.01285e-81	3.04815e-79	-2.81056	0.128873	-21.8087	1.91866e-105	1.31374e-102	340.441	327.33	1679.91	1825.6	236.953	262.616
BIDIR_29059	20.3031	2.39183	0.615053	3.88881	0.000100735	0.000415867	-1.84114	0.578514	-3.18254	0.00145991	0.00482189	6.07931	9.68431	39.4243	43.4897	10.8603	12.2806
BIDIR_11088	29.6298	2.39042	0.553786	4.3165	1.58519e-05	7.58909e-05	-1.74967	0.522262	-3.35017	0.000807613	0.00282547	11.1454	11.6212	72.2778	47.3554	9.87303	25.5059
BIDIR_1192	146.764	2.38978	0.254043	9.40699	5.10555e-21	1.1677e-19	-1.33137	0.232743	-5.72033	1.06317e-08	8.26567e-08	43.5684	61.9796	304.443	250.307	113.54	106.747
BIDIR_19090	142.349	2.3894	0.250969	9.52069	1.72027e-21	4.04236e-20	-1.40899	0.230134	-6.12245	9.21453e-10	8.09381e-09	54.7137	49.39	261.733	283.166	89.8446	115.249
BIDIR_34513	47.6657	2.38863	0.406256	5.87963	4.11175e-09	3.36573e-08	-1.54927	0.372449	-4.15969	3.18683e-05	0.000147461	17.2247	18.4002	90.8948	95.6773	33.5683	30.2292
BIDIR_3993	180.256	2.38637	0.222872	10.7074	9.3979e-27	2.92613e-25	-1.82401	0.211385	-8.62885	6.19704e-18	1.19527e-16	61.8063	78.4429	358.104	375.944	95.7684	111.47
BIDIR_13215	74.559	2.38578	0.338895	7.03989	1.92393e-12	2.22644e-11	-2.61635	0.345742	-7.56733	3.80967e-14	5.29012e-13	27.3569	35.8319	146.746	183.623	20.7334	33.0632
BIDIR_31060	65.2766	2.38208	0.354762	6.71458	1.88602e-11	1.97937e-10	-2.38697	0.353597	-6.75054	1.47299e-11	1.57708e-10	22.2908	31.9582	131.414	151.731	31.5937	22.6719
BIDIR_11466	199.114	2.38142	0.209765	11.3528	7.17898e-30	2.59343e-28	-2.12016	0.204001	-10.3929	2.6717e-25	8.75089e-24	73.9649	87.1588	413.955	426.199	103.667	89.743
BIDIR_28091	77.636	2.38122	0.317031	7.511	5.86766e-14	7.85778e-13	-2.6774	0.326546	-8.19915	2.42094e-16	4.07381e-15	33.4362	32.9266	159.887	185.556	25.6699	28.3399
BIDIR_32966	99.3797	2.37996	0.285473	8.33689	7.62703e-17	1.27902e-15	-1.98543	0.27346	-7.26041	3.85924e-13	4.85282e-12	43.5684	35.8319	197.121	215.515	51.3398	52.9011
BIDIR_9309	158.008	2.37865	0.247447	9.61276	7.06297e-22	1.69556e-20	-1.63622	0.232577	-7.03517	1.99011e-12	2.34845e-11	47.6212	72.6323	288.016	338.253	94.7811	106.747
BIDIR_21184	1580.05	2.37691	0.103311	23.0074	3.92739e-117	1.29405e-114	-1.77625	0.10037	-17.697	4.42232e-70	9.78286e-68	596.785	632.385	3320.4	3066.5	928.065	936.161
BIDIR_6679	227.852	2.3732	0.200442	11.8398	2.42936e-32	9.8435e-31	-1.71739	0.188993	-9.08703	1.01783e-19	2.2516e-18	87.1367	89.0956	469.806	443.595	125.388	152.091
BIDIR_4172	61.293	2.37282	0.375606	6.31731	2.66153e-10	2.5056e-09	-2.02295	0.362306	-5.58354	2.35676e-08	1.74996e-07	18.2379	30.9898	118.273	137.234	37.5175	25.5059
BIDIR_21387	890.849	2.37236	0.116928	20.2891	1.60437e-91	3.06404e-89	-1.69689	0.11182	-15.1752	5.16021e-52	5.90425e-50	348.547	338.951	1803.66	1756.02	551.902	546.015
BIDIR_25807	184.873	2.37223	0.217461	10.9088	1.04676e-27	3.41524e-26	-2.2224	0.213654	-10.4019	2.43061e-25	7.97939e-24	65.8591	86.1903	392.052	396.239	82.9335	85.9643
BIDIR_21209	174.665	2.37203	0.221816	10.6937	1.08944e-26	3.3676e-25	-2.14659	0.216339	-9.92234	3.32848e-23	9.59122e-22	74.9781	67.7901	363.579	374.978	75.035	91.6323
BIDIR_23605	651.188	2.36947	0.13043	18.1666	9.48208e-74	1.20983e-71	-2.08451	0.127409	-16.3608	3.64406e-60	5.63418e-58	268.503	260.508	1376.56	1356.88	337.658	307.015
BIDIR_12767	211.842	2.3666	0.203946	11.6041	3.92967e-31	1.51255e-29	-2.02847	0.197078	-10.2928	7.59664e-25	2.40864e-23	81.0574	90.064	461.045	422.333	114.527	102.024
BIDIR_670	297.944	2.36539	0.182164	12.9849	1.48957e-38	7.51908e-37	-1.65023	0.171856	-9.60237	7.81246e-22	2.02224e-20	102.335	126.864	557.415	624.318	192.524	184.209
BIDIR_27998	1106.14	2.36356	0.111021	21.2893	1.42695e-100	3.26609e-98	-1.66853	0.106612	-15.6505	3.29574e-55	4.13882e-53	428.591	426.109	2216.52	2182.21	665.442	717.944
BIDIR_16771	37.6265	2.36273	0.47828	4.94006	7.80992e-07	4.63249e-06	-1.77738	0.452024	-3.93206	8.4221e-05	0.000361066	8.10574	21.3055	76.6583	75.3821	19.7461	24.5612
BIDIR_5441	127.777	2.36213	0.256259	9.21774	3.0343e-20	6.57373e-19	-2.39838	0.256249	-9.35955	8.00792e-21	1.92391e-19	47.6212	60.0427	265.019	288.965	47.3906	57.6244
BIDIR_33780	67.811	2.35924	0.337439	6.99162	2.71732e-12	3.10267e-11	-2.63319	0.346657	-7.59595	3.05536e-14	4.27988e-13	30.3965	28.0845	151.126	148.831	27.6445	20.7826
BIDIR_15102	62.2898	2.35772	0.359789	6.55306	5.63717e-11	5.66058e-10	-1.30472	0.324753	-4.01757	5.88019e-05	0.000259082	23.304	22.2739	121.558	112.107	44.4286	50.0671
BIDIR_12865	186.892	2.35717	0.226629	10.401	2.45294e-25	7.09931e-24	-0.873763	0.20168	-4.33242	1.47478e-05	7.2141e-05	57.7534	67.7901	352.628	291.864	172.778	178.541
BIDIR_31577	7.59151	2.35616	0.984596	2.39302	0.0167104	0.0408178	-3.61914	1.16866	-3.09683	0.00195603	0.00626968	5.06609	1.93686	15.3317	20.2952	1.97461	0.944663
BIDIR_27969	2888.14	2.35508	0.088189	26.705	4.1203e-157	2.8078e-154	-2.15586	0.0874468	-24.6534	3.38622e-134	6.0863e-131	1215.86	1169.86	6030.82	6173.6	1358.53	1380.15
BIDIR_4639	67.3792	2.35294	0.335283	7.01776	2.25454e-12	2.59701e-11	-3.11056	0.366816	-8.47989	2.25413e-17	4.15274e-16	28.3701	31.9582	147.841	160.429	16.7842	18.8933
BIDIR_18144	88.6353	2.3525	0.30837	7.62881	2.36929e-14	3.26324e-13	-2.25614	0.304376	-7.41236	1.24073e-13	1.6263e-12	32.423	41.6425	168.648	209.717	44.4286	34.9525
BIDIR_1105	412.396	2.35103	0.167703	14.019	1.19315e-44	7.16943e-43	-1.06898	0.154485	-6.91962	4.52851e-12	5.13867e-11	139.824	150.107	731.539	748.022	310.013	394.869
BIDIR_28076	37.6449	2.34949	0.476266	4.93314	8.09182e-07	4.78928e-06	-2.02851	0.460564	-4.40441	1.06073e-05	5.33294e-05	18.2379	12.5896	75.5632	81.1807	11.8476	26.4506
BIDIR_25861	109.243	2.34801	0.279643	8.39646	4.60151e-17	7.85268e-16	-2.90659	0.295775	-9.82703	8.61214e-23	2.40221e-21	38.5023	58.1058	256.258	236.777	36.5302	29.2845
BIDIR_7392	137.068	2.34605	0.264139	8.88186	6.57533e-19	1.28607e-17	-1.15215	0.240242	-4.7958	1.62028e-06	9.28208e-06	53.7005	44.5478	269.399	230.012	129.337	95.4109
BIDIR_21399	155.267	2.34529	0.244242	9.60232	7.81684e-22	1.87354e-20	-1.5387	0.228001	-6.74868	1.49199e-11	1.59623e-10	64.8459	54.2321	309.919	294.763	87.87	119.972
BIDIR_22017	11.8006	2.3444	0.818129	2.86557	0.00416262	0.012065	-2.24479	0.80656	-2.78316	0.00538317	0.0153886	4.05287	5.81058	33.9487	16.4294	3.94921	6.61264
BIDIR_18687	14.8941	2.34338	0.731527	3.20341	0.0013581	0.00443394	-2.49691	0.740747	-3.37081	0.000749486	0.00264106	4.05287	8.71588	36.1389	28.9931	2.96191	8.50196
BIDIR_8488	311.613	2.34015	0.182832	12.7995	1.65026e-37	8.03269e-36	-1.42752	0.170889	-8.35351	6.62664e-17	1.17345e-15	101.322	133.643	627.503	564.399	213.257	229.553
BIDIR_34383	271.858	2.3365	0.180389	12.9526	2.27226e-38	1.14314e-36	-2.03451	0.17497	-11.6278	2.97696e-31	1.33768e-29	117.533	106.527	561.796	569.231	136.248	139.81
BIDIR_30013	80.3817	2.33333	0.312723	7.46133	8.56546e-14	1.12693e-12	-2.3097	0.310745	-7.43279	1.06333e-13	1.40594e-12	36.4758	31.9582	158.792	185.556	34.5556	34.9525
BIDIR_26699	932.538	2.33123	0.122457	19.0371	8.40795e-81	1.24804e-78	-2.07992	0.120476	-17.2642	8.75194e-67	1.7006e-64	370.838	403.836	1840.89	2057.54	440.337	481.778
BIDIR_20736	1281.97	2.33118	0.129096	18.0577	6.85987e-73	8.67875e-71	-1.0192	0.123609	-8.24537	1.6465e-16	2.8235e-15	507.622	396.088	2413.64	2131.96	1177.85	1064.63
BIDIR_21433	40.2797	2.33085	0.451013	5.16804	2.36564e-07	1.51693e-06	-1.27431	0.408177	-3.12195	0.00179659	0.00580847	17.2247	12.5896	83.229	66.6841	34.5556	27.3952
BIDIR_3055	132.724	2.33067	0.294524	7.91334	2.50581e-15	3.7232e-14	-0.842486	0.268023	-3.14333	0.00167036	0.00544197	49.6477	40.6741	179.599	273.502	103.667	149.257
BIDIR_14480	1285.64	2.32868	0.104981	22.1819	5.1375e-109	1.41324e-106	-1.8112	0.101909	-17.7726	1.15179e-70	2.60813e-68	510.662	523.921	2645.81	2552.36	740.477	740.616
BIDIR_24932	164.928	2.32698	0.262764	8.85578	8.31043e-19	1.61386e-17	-0.951394	0.24053	-3.95541	7.64037e-05	0.00033021	62.8195	52.2953	240.926	335.354	123.413	174.763
BIDIR_1411	32196.5	2.32457	0.0819709	28.3585	6.57183e-177	6.56833e-174	-1.70094	0.0817902	-20.7964	4.66148e-96	2.16217e-93	12317.7	13268.5	66917.2	61252.8	19993.9	19428.9
BIDIR_33188	1251.55	2.32445	0.113147	20.5436	8.7812e-94	1.74368e-91	-2.14374	0.111929	-19.1527	9.18729e-82	2.90338e-79	518.767	532.637	2520.96	2744.68	635.823	556.406
BIDIR_25632	33.4564	2.32414	0.476925	4.87317	1.09819e-06	6.35312e-06	-2.36079	0.476927	-4.95001	7.42104e-07	4.48161e-06	16.2115	12.5896	64.612	79.2478	15.7969	12.2806
BIDIR_11058	948.678	2.32318	0.13258	17.5228	9.59277e-69	1.08131e-66	-0.560389	0.123087	-4.55278	5.29405e-06	2.79197e-05	315.111	290.529	1651.44	1380.07	1078.14	976.781
BIDIR_940	10.4626	2.32265	0.876165	2.65093	0.00802706	0.021555	-2.36677	0.876847	-2.69918	0.0069511	0.0192526	7.09252	1.93686	29.5682	15.463	4.93652	3.77865
BIDIR_6764	17.0673	2.31832	0.662178	3.50106	0.000463413	0.00168057	-1.84207	0.627699	-2.93463	0.0033394	0.0100792	7.09252	6.77901	38.3291	30.926	8.88573	10.3913
BIDIR_4437	135.686	2.3183	0.272376	8.51139	1.71854e-17	3.02755e-16	-2.21819	0.269394	-8.23398	1.81096e-16	3.09261e-15	40.5287	74.5692	265.019	310.226	66.1493	57.6244
BIDIR_23606	742.031	2.31642	0.141525	16.3675	3.26082e-60	3.05539e-58	-2.21542	0.140472	-15.7713	4.90554e-56	6.38341e-54	270.529	360.256	1535.36	1609.12	318.899	358.027
BIDIR_33507	247.096	2.31032	0.198878	11.6168	3.38722e-31	1.30879e-29	-2.35041	0.198936	-11.8149	3.26899e-32	1.56162e-30	107.401	106.527	524.562	536.372	84.9081	122.806
BIDIR_9628	12.1232	2.31026	0.784425	2.94516	0.00322788	0.00960832	-1.86192	0.745678	-2.49696	0.0125264	0.0321696	6.07931	3.87372	24.0926	25.1274	7.89843	5.66798
BIDIR_20758	1627.35	2.30472	0.100221	22.9964	5.05959e-117	1.64899e-114	-1.32934	0.095929	-13.8576	1.14507e-43	9.32857e-42	612.997	621.732	3128.75	2972.76	1227.22	1200.67
BIDIR_1561	87.6312	2.30404	0.309441	7.44579	9.63632e-14	1.26504e-12	-1.90427	0.297201	-6.40735	1.48073e-10	1.4328e-09	43.5684	29.0529	164.268	193.287	48.3779	47.2331
BIDIR_3080	20.4305	2.30395	0.616473	3.73731	0.000185998	0.00073317	-2.41839	0.621642	-3.89033	0.000100109	0.000422441	10.1322	7.74744	42.7096	45.4225	11.8476	4.72331
BIDIR_29635	72.1047	2.30026	0.352089	6.53317	6.4391e-11	6.42282e-10	-2.10258	0.344849	-6.0971	1.08007e-09	9.418e-09	24.3172	36.8004	139.08	162.361	25.6699	44.3991
BIDIR_848	37.1171	2.29992	0.469828	4.89524	9.81835e-07	5.72753e-06	-1.21038	0.424665	-2.8502	0.00436916	0.0127892	10.1322	17.4318	74.4681	61.852	27.6445	31.1739
BIDIR_3214	184.906	2.29972	0.216892	10.603	2.88445e-26	8.72729e-25	-2.65715	0.223928	-11.8661	1.77556e-32	8.58179e-31	89.1631	76.506	386.577	428.132	57.2636	71.7944
BIDIR_27692	119.174	2.29692	0.267059	8.60078	7.91753e-18	1.42497e-16	-2.16429	0.262836	-8.23438	1.8049e-16	3.0841e-15	49.6477	52.2953	270.494	230.978	47.3906	64.2371
BIDIR_31256	108.254	2.29575	0.283978	8.08425	6.25482e-16	9.82074e-15	-1.10582	0.256425	-4.31245	1.61458e-05	7.84591e-05	42.5551	36.8004	186.17	202.952	101.692	79.3517
BIDIR_852	12.2803	2.29324	0.797665	2.87494	0.00404108	0.0117479	-2.46284	0.809095	-3.04395	0.00233495	0.00733462	3.03965	7.74744	33.9487	19.3287	3.94921	5.66798
BIDIR_27226	20.8947	2.29248	0.604417	3.79288	0.00014891	0.000596595	-1.6618	0.565698	-2.93762	0.00330747	0.00999036	9.11896	7.74744	35.0438	47.3554	13.8222	12.2806
BIDIR_26947	1692.48	2.29236	0.104262	21.9866	3.869e-107	1.02802e-104	-2.6014	0.10561	-24.6323	5.70314e-134	9.6477e-131	710.266	803.797	3645.65	3772.97	586.458	635.758
BIDIR_23610	27.1766	2.28979	0.534757	4.28192	1.85284e-05	8.76824e-05	-2.33321	0.53514	-4.36	1.3006e-05	6.42439e-05	13.1718	10.6527	51.4706	64.7513	7.89843	15.1146
BIDIR_9444	15.8859	2.2889	0.710362	3.22216	0.00127229	0.00418154	-2.31597	0.70967	-3.26344	0.00110067	0.00373312	6.07931	7.74744	42.7096	25.1274	9.87303	3.77865
BIDIR_25992	29.1691	2.28836	0.518874	4.41024	1.03256e-05	5.10475e-05	-2.01646	0.503157	-4.00762	6.13341e-05	0.000269372	10.1322	14.5265	55.851	64.7513	10.8603	18.8933
BIDIR_6461	20.1955	2.28793	0.613284	3.73061	0.000191013	0.000751738	-1.46526	0.563621	-2.59973	0.00932982	0.0248764	7.09252	8.71588	41.6145	35.7582	13.8222	14.1699
BIDIR_31075	50.5937	2.28675	0.411819	5.55281	2.81106e-08	2.06181e-07	-1.94621	0.398044	-4.88944	1.01124e-06	5.98134e-06	18.2379	24.2108	104.036	103.409	17.7715	35.8972
BIDIR_18128	247.202	2.28333	0.237581	9.61073	7.2034e-22	1.72789e-20	-0.933648	0.221873	-4.20804	2.57598e-05	0.000120908	92.2028	84.2535	339.487	518.01	187.588	261.672
BIDIR_17202	70.9756	2.28153	0.330949	6.89389	5.42856e-12	6.01738e-11	-1.65302	0.310288	-5.32737	9.96435e-08	6.83249e-07	30.3965	27.1161	141.27	138.2	45.4159	43.4545
BIDIR_8756	43.0355	2.27962	0.420226	5.42474	5.80384e-08	4.08695e-07	-1.81402	0.399493	-4.54081	5.60396e-06	2.94354e-05	18.2379	17.4318	93.0851	80.2143	24.6826	24.5612
BIDIR_26707	1628.48	2.27952	0.103678	21.9865	3.87429e-107	1.02802e-104	-2.178	0.103032	-21.139	3.48167e-99	1.78796e-96	685.948	724.386	3255.79	3591.28	769.109	744.394
BIDIR_9969	1135	2.27657	0.110532	20.5964	2.95622e-94	6.02987e-92	-1.85351	0.107814	-17.1917	3.06469e-66	5.83671e-64	476.212	471.626	2202.28	2389.03	640.76	630.09
BIDIR_9604	5377.67	2.27624	0.095884	23.7395	1.40976e-124	5.63602e-122	-1.69162	0.0950237	-17.8021	6.81221e-71	1.56724e-68	2275.69	2117.96	11248	10035.5	3475.31	3113.61
BIDIR_20142	71.74	2.27613	0.358077	6.35656	2.06327e-10	1.9621e-09	-1.80116	0.343325	-5.24623	1.5524e-07	1.03678e-06	32.423	27.1161	159.887	128.536	28.6318	53.8458
BIDIR_20754	161.641	2.27518	0.243494	9.3439	9.28534e-21	2.08704e-19	-1.57765	0.230122	-6.8557	7.09664e-12	7.87669e-11	68.8988	61.0111	363.579	265.77	107.616	102.968
BIDIR_14653	40.1727	2.27401	0.432864	5.25342	1.49301e-07	9.86044e-07	-2.12093	0.424319	-4.99842	5.78008e-07	3.54346e-06	18.2379	16.4633	87.6095	80.2143	16.7842	21.7272
BIDIR_14837	101.447	2.27371	0.289477	7.85452	4.01292e-15	5.84377e-14	-2.25736	0.288031	-7.83723	4.60588e-15	6.92399e-14	36.4758	52.2953	203.692	226.146	51.3398	38.7312
BIDIR_23611	106.951	2.27329	0.274247	8.2892	1.14009e-16	1.89387e-15	-2.01391	0.266495	-7.55703	4.12383e-14	5.70708e-13	50.6609	40.6741	225.594	215.515	58.2509	51.0118
BIDIR_26504	20.995	2.27082	0.626354	3.62546	0.000288446	0.00109146	-1.54678	0.584968	-2.64421	0.00818825	0.0221584	9.11896	7.74744	42.7096	38.6575	7.89843	19.8379
BIDIR_16530	217.316	2.26717	0.201656	11.2428	2.5139e-29	8.83666e-28	-1.78934	0.192998	-9.27126	1.83959e-20	4.28712e-19	80.0442	100.717	430.382	440.695	127.362	124.695
BIDIR_25830	261.085	2.26535	0.187694	12.0694	1.53241e-33	6.48067e-32	-2.18158	0.185755	-11.7444	7.5488e-32	3.50143e-30	122.599	105.559	572.747	523.809	130.324	111.47
BIDIR_27121	94.6258	2.26535	0.293912	7.70756	1.28247e-14	1.80703e-13	-1.64282	0.276755	-5.93599	2.92069e-09	2.42615e-08	37.489	39.7057	201.502	170.093	64.1747	54.7904
BIDIR_20054	48.1236	2.26408	0.419692	5.39462	6.86685e-08	4.78049e-07	-1.51272	0.391949	-3.8595	0.000113621	0.000475069	15.1983	23.2423	105.131	80.2143	38.5048	26.4506
BIDIR_32083	526.83	2.26266	0.138958	16.283	1.30331e-59	1.19506e-57	-1.44262	0.130768	-11.0318	2.68308e-28	1.03432e-26	207.71	210.149	1003.13	1002.2	372.213	365.584
BIDIR_23929	69.0498	2.26114	0.374965	6.03027	1.63683e-09	1.41315e-08	-2.1187	0.369589	-5.73257	9.89229e-09	7.71582e-08	19.2511	40.6741	141.27	146.898	23.6953	42.5098
BIDIR_1544	20021.3	2.25758	0.0813112	27.7647	1.1581e-169	8.90371e-167	-1.59516	0.0810121	-19.6904	2.60866e-86	9.03853e-84	7766.31	8544.46	39709	38291.2	13175.6	12641.5
BIDIR_12793	56.5217	2.2572	0.379022	5.95532	2.59569e-09	2.17947e-08	-1.24294	0.34515	-3.60115	0.000316807	0.00121234	17.2247	26.1476	108.417	99.543	42.454	45.3438
BIDIR_17132	877.457	2.25609	0.131098	17.2093	2.26246e-66	2.45789e-64	-1.46156	0.126088	-11.5915	4.55006e-31	2.0193e-29	310.045	390.278	1717.15	1631.35	637.798	578.134
BIDIR_9975	720.601	2.25457	0.129356	17.4293	4.94613e-68	5.53376e-66	-2.2418	0.128934	-17.3871	1.0329e-67	2.12172e-65	320.177	317.645	1441.18	1601.39	304.089	339.134
BIDIR_23987	190.425	2.25443	0.224112	10.0594	8.35137e-24	2.22585e-22	-1.85282	0.216505	-8.55788	1.14962e-17	2.15661e-16	68.8988	92.0009	372.34	396.239	121.438	91.6323
BIDIR_23593	35.0581	2.25329	0.478762	4.70649	2.52013e-06	1.37915e-05	-1.39741	0.441562	-3.16469	0.00155247	0.00509367	16.2115	11.6212	55.851	76.3485	27.6445	22.6719
BIDIR_11875	437.813	2.25287	0.155163	14.5194	9.12724e-48	6.01475e-46	-2.62386	0.159416	-16.4592	7.20436e-61	1.13837e-58	194.538	207.244	879.38	1035.05	150.07	160.593
BIDIR_18913	21.6477	2.24674	0.58721	3.82613	0.000130174	0.000527166	-2.51187	0.602258	-4.17075	3.03597e-05	0.000140956	8.10574	11.6212	40.5194	53.154	9.87303	6.61264
BIDIR_27690	2020.88	2.24612	0.106292	21.1315	4.07998e-99	9.26774e-97	-1.8789	0.10491	-17.9097	9.91331e-72	2.33678e-69	804.495	919.041	4009.23	4169.21	1039.63	1183.66
BIDIR_289	23.5627	2.24516	0.556431	4.03493	5.46188e-05	0.000238175	-2.14895	0.548529	-3.91765	8.94161e-05	0.000380952	9.11896	11.6212	48.1852	50.2547	10.8603	11.336
BIDIR_8579	881.302	2.24469	0.118389	18.9603	3.62856e-80	5.30726e-78	-1.79936	0.11502	-15.6438	3.65962e-55	4.53635e-53	373.877	370.909	1697.43	1831.4	516.36	497.837
BIDIR_23546	58.5614	2.2434	0.366803	6.1161	9.58941e-10	8.47918e-09	-2.27931	0.366777	-6.21443	5.15125e-10	4.67023e-09	21.2776	30.9898	129.224	118.872	21.7207	29.2845
BIDIR_32076	66.4996	2.24311	0.344733	6.5068	7.677e-11	7.57943e-10	-2.83427	0.366514	-7.73305	1.04997e-14	1.52887e-13	30.3965	31.9582	153.317	142.066	14.8095	26.4506
BIDIR_23222	249.244	2.24247	0.20479	10.9501	6.63578e-28	2.20584e-26	-1.05645	0.188763	-5.59667	2.18503e-08	1.62917e-07	79.031	107.496	451.189	432.964	189.562	235.221
BIDIR_31673	179.435	2.24229	0.214289	10.4639	1.26548e-25	3.71637e-24	-2.03472	0.209443	-9.71489	2.60519e-22	6.96931e-21	72.9517	83.285	374.531	365.313	89.8446	90.6876
BIDIR_25257	19.8962	2.24201	0.622459	3.60187	0.000315939	0.00118518	-2.27854	0.622453	-3.66059	0.00025164	0.000983911	7.09252	10.6527	51.4706	32.8589	6.91112	10.3913
BIDIR_27378	11.364	2.2419	0.817068	2.74383	0.00607262	0.0168625	-2.00643	0.794826	-2.52436	0.0115909	0.0300352	4.05287	5.81058	18.617	28.0267	7.89843	3.77865
BIDIR_19173	2582.47	2.24184	0.110896	20.2157	7.1184e-91	1.33399e-88	-1.14193	0.108289	-10.5452	5.34734e-26	1.82852e-24	1059.83	908.388	5052.88	4256.19	2112.83	2104.71
BIDIR_17131	42122.4	2.24145	0.0917318	24.4348	7.29579e-132	3.3145e-129	-1.18581	0.0915472	-12.953	2.25898e-38	1.47981e-36	15794	16576.6	82739.5	70336.3	34743.2	32544.6
BIDIR_13973	1369.42	2.24009	0.110801	20.2173	6.90081e-91	1.30135e-88	-1.83763	0.108687	-16.9074	3.96506e-64	6.86911e-62	575.508	590.743	2572.43	2936.04	789.843	751.951
BIDIR_3229	116.543	2.23858	0.26766	8.36352	6.0873e-17	1.02771e-15	-2.15986	0.264776	-8.15728	3.4264e-16	5.69245e-15	58.7666	44.5478	255.163	231.945	48.3779	60.4584
BIDIR_5088	89.1798	2.23754	0.304787	7.34134	2.11473e-13	2.68679e-12	-2.31284	0.30593	-7.56001	4.03025e-14	5.58026e-13	40.5287	39.7057	213.548	165.261	32.581	43.4545
BIDIR_23779	201.12	2.23729	0.208945	10.7076	9.37979e-27	2.92353e-25	-2.11718	0.206063	-10.2744	9.18778e-25	2.90035e-23	94.2292	83.285	424.906	411.702	84.9081	107.692
BIDIR_15015	583.296	2.23426	0.140929	15.8538	1.32355e-56	1.14038e-54	-2.3621	0.141829	-16.6546	2.80405e-62	4.63441e-60	261.41	267.287	1225.44	1262.17	214.245	269.229
BIDIR_162	11.9269	2.23339	0.79853	2.79688	0.00515987	0.0146067	-2.41543	0.811009	-2.9783	0.00289847	0.00889777	5.06609	5.81058	24.0926	27.0602	1.97461	7.5573
BIDIR_29005	365.979	2.23309	0.163693	13.6419	2.25496e-42	1.28297e-40	-1.37711	0.15343	-8.97551	2.82051e-19	6.01211e-18	149.956	142.359	727.159	647.513	259.661	269.229
BIDIR_21427	16.7574	2.22966	0.723079	3.08356	0.00204542	0.0063892	-1.63343	0.685872	-2.38153	0.0172407	0.042555	11.1454	2.90529	30.6633	34.7917	5.92382	15.1146
BIDIR_23618	58.2547	2.22923	0.365174	6.10456	1.03085e-09	9.08821e-09	-1.49554	0.339727	-4.40217	1.07171e-05	5.38064e-05	24.3172	23.2423	112.797	110.174	35.5429	43.4545
BIDIR_14110	19.713	2.22896	0.683292	3.26209	0.00110593	0.00368489	-2.80135	0.718803	-3.89724	9.72933e-05	0.000411646	2.02644	16.4633	43.8047	43.4897	4.93652	7.5573
BIDIR_7393	1981.93	2.22867	0.10207	21.8348	1.08437e-105	2.85208e-103	-1.46694	0.0993685	-14.7626	2.55131e-49	2.54759e-47	840.971	769.902	3974.19	3575.82	1370.38	1360.31
BIDIR_32542	108.098	2.22815	0.276337	8.06317	7.43392e-16	1.15551e-14	-1.85173	0.266158	-6.95723	3.4703e-12	3.98239e-11	40.5287	52.2953	199.312	235.811	59.2382	61.4031
BIDIR_32544	160.166	2.22809	0.239029	9.32143	1.14787e-20	2.56084e-19	-1.72203	0.22882	-7.52568	5.2446e-14	7.17527e-13	53.7005	81.3482	302.253	331.488	97.743	94.4663
BIDIR_15140	2586.14	2.22782	0.0952807	23.3817	6.56253e-121	2.28803e-118	-1.97145	0.094395	-20.8852	7.30641e-97	3.56132e-94	1068.94	1186.33	5406.6	5160.77	1313.11	1381.1
BIDIR_22922	4067.81	2.22702	0.0941696	23.6491	1.20627e-123	4.69724e-121	-1.7582	0.0932281	-18.8591	2.4725e-79	7.40667e-77	1850.14	1604.69	8149.87	8021.43	2467.27	2313.48
BIDIR_15206	6376.56	2.22587	0.0921957	24.1428	8.87966e-129	3.85866e-126	-1.64208	0.0914595	-17.9542	4.45288e-72	1.05831e-69	2732.65	2598.3	13271.7	11666.8	4131.86	3858
BIDIR_21210	1601.22	2.22467	0.121963	18.2405	2.46144e-74	3.16755e-72	-1.40338	0.118991	-11.794	4.19196e-32	1.9926e-30	656.565	634.322	3372.97	2662.53	1171.93	1109.03
BIDIR_164	569.546	2.22466	0.133864	16.6188	5.09576e-62	5.07612e-60	-2.65721	0.138353	-19.206	3.29744e-82	1.06548e-79	266.476	266.318	1211.2	1278.6	192.524	202.158
BIDIR_4924	202.601	2.22181	0.209332	10.6138	2.57073e-26	7.79382e-25	-1.46671	0.196346	-7.47003	8.01762e-14	1.07492e-12	78.0178	87.1588	413.955	357.582	136.248	142.644
BIDIR_3324	356.665	2.22109	0.173899	12.7723	2.34076e-37	1.1302e-35	-1.38393	0.164252	-8.42563	3.58804e-17	6.48147e-16	140.837	146.233	743.586	596.292	264.597	248.446
BIDIR_18903	33.2815	2.22026	0.477305	4.65167	3.29264e-06	1.76993e-05	-2.16498	0.472809	-4.57898	4.67256e-06	2.48794e-05	18.2379	11.6212	71.1827	67.6506	17.7715	13.2253
BIDIR_27379	195.815	2.21941	0.2147	10.3373	4.78021e-25	1.35858e-23	-2.03241	0.210676	-9.64712	5.0558e-22	1.32659e-20	71.9384	100.717	406.289	399.138	94.7811	102.024
BIDIR_286	33.959	2.21775	0.483576	4.58614	4.51512e-06	2.38138e-05	-1.47647	0.450462	-3.27768	0.00104665	0.00356885	16.2115	11.6212	73.3729	56.0533	26.6572	19.8379
BIDIR_17204	1049.26	2.21723	0.119824	18.5041	1.91288e-76	2.57201e-74	-1.92255	0.11788	-16.3093	8.46926e-60	1.28189e-57	415.419	499.71	2091.68	2165.79	541.042	581.912
BIDIR_14830	118.254	2.21699	0.258293	8.58324	9.22403e-18	1.65217e-16	-2.5426	0.266217	-9.55086	1.28629e-21	3.262e-20	58.7666	51.3268	267.209	244.509	40.4794	47.2331
BIDIR_33528	46.2445	2.21657	0.427792	5.18143	2.20195e-07	1.41894e-06	-1.27457	0.394051	-3.23453	0.00121841	0.00409096	17.2247	19.3686	102.941	67.6506	30.6064	39.6758
BIDIR_19361	572.027	2.21621	0.135982	16.2978	1.02317e-59	9.41066e-58	-1.32105	0.127851	-10.3327	5.01316e-25	1.60187e-23	218.855	238.234	1056.79	1067.91	419.604	430.766
BIDIR_7194	37.5546	2.21582	0.456964	4.849	1.24084e-06	7.12612e-06	-2.1297	0.451454	-4.71742	2.38852e-06	1.33377e-05	13.1718	20.337	87.6095	68.617	14.8095	20.7826
BIDIR_33390	9.57435	2.21539	0.887672	2.49574	0.0125696	0.0319045	-4.5632	1.27236	-3.58641	0.000335266	0.00127551	2.02644	7.74744	27.378	18.3623	0.987303	0.944663
BIDIR_5480	2467.41	2.21327	0.107592	20.571	4.99389e-94	1.00495e-91	-1.96034	0.106785	-18.3579	2.85618e-75	7.26886e-73	991.94	1175.67	4758.29	5295.11	1242.03	1341.42
BIDIR_30555	94.7788	2.21259	0.327855	6.74867	1.49205e-11	1.57805e-10	-0.860394	0.298515	-2.88225	0.00394844	0.011694	35.4626	33.8951	200.407	121.771	98.7303	78.407
BIDIR_6539	129.424	2.21193	0.255356	8.66214	4.62999e-18	8.52213e-17	-2.0173	0.250087	-8.06641	7.23983e-16	1.16575e-14	47.6212	66.8217	258.448	272.535	61.2128	69.905
BIDIR_21094	973.574	2.20888	0.153932	14.3497	1.07021e-46	6.84203e-45	-1.10711	0.14899	-7.43081	1.07939e-13	1.42455e-12	372.864	378.656	2052.25	1424.53	845.132	768.011
BIDIR_16529	154.566	2.20871	0.262215	8.42326	3.66162e-17	6.28808e-16	-1.68504	0.252398	-6.67615	2.45298e-11	2.57019e-10	51.6741	79.4113	343.867	263.837	79.9716	108.636
BIDIR_27447	60.57	2.20669	0.35545	6.20815	5.36126e-10	4.89054e-09	-1.95354	0.345431	-5.65535	1.55531e-08	1.18202e-07	24.3172	29.0529	114.987	131.435	29.6191	34.0079
BIDIR_19164	153.008	2.20652	0.24227	9.1077	8.41439e-20	1.76555e-18	-1.89025	0.23527	-8.03441	9.40296e-16	1.49978e-14	71.9384	61.9796	314.299	303.461	68.1239	98.2449
BIDIR_20136	276.088	2.20626	0.180673	12.2113	2.70386e-34	1.17157e-32	-2.1722	0.179577	-12.0962	1.10576e-33	5.6282e-32	126.652	122.991	555.225	596.292	116.502	138.865
BIDIR_3218	491.593	2.2043	0.146823	15.0133	6.00742e-51	4.32996e-49	-2.29184	0.147382	-15.5503	1.58312e-54	1.94562e-52	212.776	237.265	1101.69	974.168	207.334	216.328
BIDIR_31327	45.7563	2.20378	0.420622	5.23935	1.61145e-07	1.06053e-06	-1.97522	0.410332	-4.8137	1.48161e-06	8.54383e-06	15.1983	25.1792	99.6558	86.9793	28.6318	18.8933
BIDIR_3003	24.2947	2.2035	0.565122	3.89915	9.65321e-05	0.000400058	-1.38778	0.522341	-2.65685	0.0078875	0.0214455	8.10574	11.6212	52.5657	38.6575	18.7588	16.0593
BIDIR_782	24.8327	2.20307	0.544838	4.04353	5.26514e-05	0.000230131	-3.42116	0.634474	-5.39211	6.96335e-08	4.89136e-07	11.1454	13.558	45.995	67.6506	5.92382	4.72331
BIDIR_25907	126.3	2.20107	0.24978	8.81202	1.22907e-18	2.35029e-17	-2.64831	0.26088	-10.1515	3.2646e-24	1.00196e-22	56.7402	62.948	258.448	291.864	42.454	45.3438
BIDIR_399	10.7058	2.20051	0.816447	2.69522	0.00703412	0.019179	-2.38748	0.830328	-2.87534	0.00403588	0.0119333	5.06609	4.84215	26.2828	19.3287	4.93652	3.77865
BIDIR_6791	142.452	2.19995	0.247213	8.89899	5.6358e-19	1.10664e-17	-0.979097	0.223589	-4.379	1.19225e-05	5.93299e-05	48.6344	59.0743	252.972	242.576	135.261	116.194
BIDIR_19283	1043.73	2.19981	0.120367	18.2759	1.28784e-74	1.66442e-72	-0.916066	0.113591	-8.0646	7.3475e-16	1.18176e-14	404.274	375.751	1848.56	1734.75	1012.97	886.094
BIDIR_22243	53.6968	2.19917	0.386116	5.69562	1.22927e-08	9.46546e-08	-0.858675	0.342202	-2.50926	0.0120984	0.0312293	21.2776	18.4002	94.1802	87.9458	49.3652	51.0118
BIDIR_14788	689.353	2.19891	0.134609	16.3355	5.51698e-60	5.12139e-58	-1.68503	0.130423	-12.9198	3.48088e-38	2.24446e-36	268.503	320.551	1286.76	1418.73	412.693	428.877
BIDIR_7745	74.433	2.19844	0.323306	6.79987	1.04715e-11	1.12416e-10	-2.43026	0.329902	-7.36659	1.75042e-13	2.26342e-12	34.4494	34.8635	157.697	160.429	35.5429	23.6166
BIDIR_17201	189.049	2.19542	0.213136	10.3006	7.0053e-25	1.97413e-23	-1.48961	0.200393	-7.43343	1.05814e-13	1.39972e-12	74.9781	82.3166	340.582	379.81	123.413	133.197
BIDIR_31111	94.198	2.19447	0.292939	7.49124	6.82238e-14	9.06346e-13	-2.55289	0.302659	-8.43488	3.31549e-17	6.00799e-16	38.5023	50.3584	190.551	216.482	29.6191	39.6758
BIDIR_34517	547.446	2.19441	0.14919	14.7088	5.65667e-49	3.87237e-47	-2.02594	0.147311	-13.7528	4.90075e-43	3.87186e-41	218.855	271.161	1040.36	1203.21	270.521	280.565
BIDIR_5258	108.002	2.19372	0.280024	7.83407	4.72331e-15	6.83842e-14	-2.64701	0.291762	-9.07249	1.16327e-19	2.56544e-18	45.5948	57.1374	227.785	242.576	28.6318	46.2885
BIDIR_26077	797.266	2.19156	0.121959	17.9696	3.36908e-72	4.1401e-70	-2.83753	0.127593	-22.2389	1.44339e-109	1.03773e-106	360.705	409.646	1767.52	1753.12	250.775	241.834
BIDIR_12814	1041.43	2.1888	0.121669	17.9898	2.34343e-72	2.91558e-70	-1.5385	0.11795	-13.0437	6.90336e-39	4.58492e-37	406.3	469.689	2120.15	1876.82	704.934	670.711
BIDIR_4368	2077.61	2.18832	0.0952547	22.9734	8.60689e-117	2.77494e-114	-0.932224	0.0910803	-10.2352	1.37933e-24	4.31159e-23	758.9	809.608	3547.09	3602.88	1896.61	1850.59
BIDIR_35139	519.865	2.18493	0.1521	14.3651	8.56967e-47	5.50221e-45	-1.09612	0.142788	-7.67656	1.63421e-14	2.33814e-13	190.485	215.96	838.861	1008.96	428.49	436.434
BIDIR_15204	127.921	2.18475	0.253435	8.62056	6.66277e-18	1.20492e-16	-2.49061	0.260252	-9.56997	1.06937e-21	2.72632e-20	58.7666	61.9796	262.828	286.065	57.2636	40.6205
BIDIR_27033	50.9688	2.18178	0.388041	5.62255	1.88162e-08	1.41081e-07	-1.60805	0.366381	-4.38901	1.1387e-05	5.69408e-05	19.2511	24.2108	101.846	95.6773	35.5429	29.2845
BIDIR_5602	176.287	2.18055	0.218162	9.9951	1.60127e-23	4.19323e-22	-2.41271	0.222264	-10.8552	1.88449e-27	6.87742e-26	93.216	72.6323	369.055	381.743	73.0604	68.0157
BIDIR_919	1452.01	2.1793	0.101068	21.5628	4.01704e-103	1.00372e-100	-1.46222	0.0975904	-14.9832	9.44923e-51	1.00645e-48	619.076	595.585	2755.32	2745.65	992.24	1004.18
BIDIR_17106	25.1661	2.17905	0.548289	3.97427	7.05944e-05	0.000301024	-1.39906	0.507791	-2.75518	0.00586591	0.0165921	12.1586	8.71588	45.995	48.3218	19.7461	16.0593
BIDIR_2467	55.5823	2.17821	0.398054	5.47216	4.44578e-08	3.17613e-07	-2.3803	0.404037	-5.89129	3.83188e-09	3.13506e-08	15.1983	36.8004	109.512	126.603	22.708	22.6719
BIDIR_12750	481.785	2.17709	0.142725	15.2538	1.55382e-52	1.15895e-50	-2.00971	0.140518	-14.3021	2.12184e-46	1.94952e-44	223.921	211.118	1008.6	958.705	239.915	248.446
BIDIR_3228	1209.82	2.17677	0.105839	20.5668	5.44586e-94	1.08859e-91	-2.02812	0.104762	-19.3594	1.69938e-83	5.68264e-81	563.349	531.668	2493.58	2456.68	606.204	607.418
BIDIR_33388	2155.83	2.17431	0.105561	20.5976	2.88362e-94	5.92208e-92	-1.61333	0.103756	-15.5493	1.60825e-54	1.96809e-52	942.292	908.388	4307.1	4046.47	1479.97	1250.73
BIDIR_27691	615.39	2.17407	0.132195	16.4459	8.97002e-61	8.62041e-59	-1.93165	0.129684	-14.895	3.55008e-50	3.69902e-48	268.503	282.782	1278	1210.95	312.975	339.134
BIDIR_6542	42.115	2.17369	0.430095	5.05397	4.32721e-07	2.66476e-06	-1.9383	0.419046	-4.6255	3.73702e-06	2.02314e-05	24.3172	13.558	84.3241	86.0129	23.6953	20.7826
BIDIR_19924	325.219	2.17004	0.172253	12.598	2.16543e-36	1.00508e-34	-1.36458	0.162127	-8.41674	3.87095e-17	6.96626e-16	129.692	139.454	616.552	595.325	215.232	255.059
BIDIR_2014	351.469	2.16751	0.163516	13.2556	4.18576e-40	2.2135e-38	-2.22335	0.163774	-13.5757	5.58396e-42	4.28223e-40	162.115	164.633	731.539	736.425	142.172	171.929
BIDIR_18991	40.5857	2.16518	0.452698	4.78284	1.72834e-06	9.70097e-06	-1.69438	0.433258	-3.91079	9.19952e-05	0.000391187	11.1454	24.2108	70.0876	88.9122	22.708	26.4506
BIDIR_165	117.807	2.16468	0.260063	8.32365	8.52952e-17	1.42558e-15	-3.24674	0.293443	-11.0643	1.86882e-28	7.2823e-27	54.7137	63.9164	250.782	281.233	32.581	23.6166
BIDIR_26706	683.149	2.16381	0.159787	13.5418	8.85513e-42	4.95359e-40	-2.18575	0.159684	-13.688	1.19803e-42	9.4134e-41	272.556	361.225	1261.58	1579.16	283.356	341.023
BIDIR_9974	3930.42	2.16308	0.0860658	25.1329	2.17574e-139	1.16495e-136	-1.82859	0.0852858	-21.4407	5.57705e-102	3.41244e-99	1679.91	1818.71	7878.28	7793.35	2224.39	2187.84
BIDIR_32367	29.4553	2.1615	0.494322	4.37265	1.22747e-05	5.99423e-05	-3.19514	0.559953	-5.70609	1.15603e-08	8.94645e-08	13.1718	16.4633	59.1364	73.4492	7.89843	6.61264
BIDIR_29065	1713.88	2.16114	0.131105	16.484	4.77985e-61	4.65322e-59	-1.82359	0.129923	-14.036	9.39283e-45	8.0154e-43	869.341	657.564	3715.74	3111.93	999.151	929.548
BIDIR_12364	295.708	2.15925	0.173112	12.4731	1.04614e-35	4.75986e-34	-2.37002	0.175817	-13.48	2.04995e-41	1.55138e-39	138.811	141.391	646.12	605.956	112.553	129.419
BIDIR_1549	2001.43	2.15914	0.0997034	21.6557	5.37572e-104	1.36598e-101	-1.94962	0.0988049	-19.7321	1.14422e-86	4.01286e-84	880.486	932.599	4050.84	4048.4	985.329	1110.92
BIDIR_16861	20.6488	2.1579	0.59028	3.65572	0.000256463	0.000980714	-1.98367	0.577519	-3.43481	0.000592968	0.00213745	9.11896	9.68431	39.4243	44.4561	9.87303	11.336
BIDIR_6683	41.3493	2.15734	0.433832	4.97275	6.60102e-07	3.96643e-06	-1.57858	0.410044	-3.84978	0.000118225	0.000492242	18.2379	17.4318	78.8485	80.2143	32.581	20.7826
BIDIR_12531	152.347	2.157	0.242854	8.88191	6.5723e-19	1.28607e-17	-1.33684	0.227332	-5.88057	4.0886e-09	3.33466e-08	52.6873	73.6007	286.921	277.367	122.426	101.079
BIDIR_23223	4978.44	2.1551	0.0808284	26.6626	1.27765e-156	8.51315e-154	-1.69122	0.0799684	-21.1486	2.84366e-99	1.48687e-96	2186.52	2184.78	9830.88	9639.24	3049.78	2979.47
BIDIR_8420	60.1477	2.15075	0.360151	5.97179	2.34659e-09	1.97863e-08	-1.9035	0.350632	-5.42875	5.67493e-08	4.02763e-07	25.3304	29.0529	134.7	107.274	28.6318	35.8972
BIDIR_2574	312.23	2.15054	0.17711	12.1424	6.29796e-34	2.70541e-32	-1.71893	0.171165	-10.0425	9.91097e-24	2.95052e-22	125.639	150.107	635.169	590.493	169.816	202.158
BIDIR_11831	331.203	2.14917	0.172859	12.4331	1.72758e-35	7.77774e-34	-1.73381	0.167308	-10.363	3.65322e-25	1.1831e-23	129.692	163.665	638.454	663.942	183.638	207.826
BIDIR_20668	74.3156	2.14848	0.341952	6.28299	3.32129e-10	3.09657e-09	-1.88357	0.333389	-5.64976	1.60672e-08	1.21723e-07	29.3833	37.7688	152.221	145.932	28.6318	51.9564
BIDIR_20295	61.7881	2.14479	0.358909	5.97586	2.28876e-09	1.93368e-08	-0.894295	0.321268	-2.78365	0.00537516	0.0153748	23.304	24.2108	101.846	108.241	60.2255	52.9011
BIDIR_27070	33.9697	2.14192	0.469647	4.5607	5.09828e-06	2.6683e-05	-1.39281	0.436372	-3.19179	0.00141392	0.0046829	14.185	14.5265	67.8974	58.9527	23.6953	24.5612
BIDIR_418	1981.07	2.14173	0.0988744	21.6611	4.77411e-104	1.22348e-101	-1.67032	0.0970879	-17.2042	2.46968e-66	4.73486e-64	824.759	922.914	3931.48	3783.6	1194.64	1229.01
BIDIR_30779	67.5913	2.14147	0.386546	5.54002	3.02444e-08	2.20913e-07	-0.858105	0.354203	-2.42264	0.0154082	0.0385884	29.3833	22.2739	150.031	78.2814	64.1747	61.4031
BIDIR_24986	9.10492	2.14003	0.896311	2.3876	0.0169587	0.0413406	-2.5276	0.931383	-2.71381	0.00665147	0.0185136	2.02644	6.77901	19.7121	19.3287	3.94921	2.83399
BIDIR_6793	37.987	2.1343	0.446611	4.77888	1.76275e-06	9.87379e-06	-1.2888	0.411985	-3.12827	0.00175837	0.0056958	17.2247	14.5265	65.7071	73.4492	29.6191	27.3952
BIDIR_30945	227.15	2.13371	0.194265	10.9835	4.58924e-28	1.53063e-26	-1.49061	0.183815	-8.10932	5.09042e-16	8.32709e-15	96.2557	99.7484	448.999	411.702	155.994	150.201
BIDIR_5305	191.267	2.13261	0.207931	10.2564	1.10793e-24	3.08737e-23	-1.81855	0.201658	-9.01799	1.91568e-19	4.12359e-18	80.0442	92.9693	384.387	374.978	105.641	109.581
BIDIR_7155	17.4135	2.12972	0.646626	3.29359	0.000989163	0.00333386	-2.44933	0.666755	-3.67351	0.000239245	0.000940432	11.1454	5.81058	37.234	36.7246	7.89843	5.66798
BIDIR_21212	48.2181	2.12672	0.387839	5.48351	4.16971e-08	2.99245e-07	-2.61856	0.408039	-6.41743	1.38598e-10	1.34473e-09	25.3304	22.2739	107.322	100.509	18.7588	15.1146
BIDIR_20682	16.9758	2.12662	0.667637	3.1853	0.00144605	0.00469092	-3.52235	0.792296	-4.44576	8.75836e-06	4.46346e-05	5.06609	12.5896	42.7096	34.7917	1.97461	4.72331
BIDIR_27010	153.334	2.12604	0.232622	9.13945	6.27681e-20	1.32725e-18	-1.82594	0.225916	-8.08238	6.35171e-16	1.02851e-14	66.8724	72.6323	278.16	330.521	84.9081	86.909
BIDIR_26141	25.0202	2.12565	0.592275	3.58895	0.000332007	0.00123971	-1.52884	0.563249	-2.71432	0.0066412	0.0184886	13.1718	8.71588	36.1389	58.9527	23.6953	9.44663
BIDIR_18514	454.057	2.12522	0.154365	13.7675	3.99804e-43	2.3232e-41	-1.01219	0.143872	-7.03534	1.98773e-12	2.3466e-11	196.564	165.602	814.768	764.452	411.705	371.252
BIDIR_1201	10.5132	2.12357	0.831642	2.55346	0.0106658	0.0276694	-2.16685	0.832218	-2.6037	0.0092223	0.0246162	7.09252	2.90529	24.0926	19.3287	4.93652	4.72331
BIDIR_18770	577.733	2.12225	0.136034	15.6009	7.1828e-55	5.75853e-53	-1.8639	0.133361	-13.9764	2.17168e-44	1.82079e-42	246.212	282.782	1155.35	1149.09	307.051	325.909
BIDIR_4515	12.2314	2.1211	0.761435	2.78567	0.00534177	0.015059	-2.41781	0.783609	-3.08548	0.00203224	0.00648647	6.07931	5.81058	29.5682	22.228	5.92382	3.77865
BIDIR_35137	657.817	2.11974	0.134531	15.7565	6.19457e-56	5.21736e-54	-0.723192	0.124396	-5.81362	6.11353e-09	4.88234e-08	231.014	263.413	1085.26	1065.01	622.988	679.212
BIDIR_12742	77.7404	2.11957	0.321897	6.58461	4.56085e-11	4.63883e-10	-1.85176	0.313237	-5.91168	3.38634e-09	2.78799e-08	35.4626	35.8319	132.509	176.858	39.4921	46.2885
BIDIR_279	233.439	2.11806	0.188701	11.2244	3.09348e-29	1.08359e-27	-2.57696	0.196582	-13.1088	2.9327e-39	1.97978e-37	119.56	111.37	481.852	519.943	81.9462	85.9643
BIDIR_27859	152.761	2.11561	0.244148	8.66526	4.50473e-18	8.30176e-17	-1.64019	0.234712	-6.98809	2.7865e-12	3.23252e-11	54.7137	81.3482	298.967	291.864	104.654	85.0196
BIDIR_18532	157.344	2.1153	0.228794	9.24546	2.34223e-20	5.1225e-19	-1.9623	0.224976	-8.72229	2.72638e-18	5.38867e-17	72.9517	73.6007	302.253	332.454	73.0604	89.743
BIDIR_21211	1076.55	2.11496	0.110316	19.1719	6.35953e-82	9.72878e-80	-1.23232	0.10531	-11.7018	1.24767e-31	5.70438e-30	446.829	453.226	1999.69	1900.01	825.385	834.137
BIDIR_7961	66.1763	2.11442	0.347612	6.08272	1.18163e-09	1.03445e-08	-1.55545	0.329994	-4.71358	2.43404e-06	1.35655e-05	28.3701	30.0213	109.512	143.033	47.3906	38.7312
BIDIR_392	24.1342	2.11112	0.567092	3.72272	0.000197091	0.000771788	-3.67687	0.687981	-5.34444	9.06949e-08	6.26821e-07	8.10574	17.4318	53.6608	57.0198	1.97461	6.61264
BIDIR_3610	625.889	2.10822	0.141362	14.9136	2.6892e-50	1.91983e-48	-1.77764	0.138467	-12.8381	1.0037e-37	6.26125e-36	266.476	305.056	1215.58	1249.6	321.861	396.758
BIDIR_3244	513.439	2.10668	0.147587	14.2742	3.17087e-46	2.01005e-44	-1.43935	0.141423	-10.1776	2.49603e-24	7.74336e-23	196.564	249.855	957.134	967.403	355.429	354.249
BIDIR_20779	616.193	2.10563	0.134368	15.6707	2.39977e-55	1.96598e-53	-0.517103	0.122157	-4.23311	2.30478e-05	0.000109069	228.987	215.96	962.609	951.94	656.557	681.102
BIDIR_20604	50.8096	2.10512	0.38437	5.4768	4.33088e-08	3.10218e-07	-1.6217	0.366107	-4.42957	9.44201e-06	4.78641e-05	21.2776	24.2108	95.2753	100.509	28.6318	34.9525
BIDIR_17822	576.359	2.10382	0.134384	15.6552	3.06003e-55	2.4865e-53	-1.32841	0.127516	-10.4176	2.06164e-25	6.82263e-24	252.291	241.139	1053.5	1066.95	409.731	434.545
BIDIR_7625	760.672	2.10381	0.138028	15.2419	1.8628e-52	1.38253e-50	-1.97042	0.13686	-14.3973	5.37816e-47	5.03795e-45	324.23	389.309	1424.75	1642.94	364.315	418.486
BIDIR_18094	1842.05	2.10169	0.0964781	21.7841	3.28004e-105	8.47833e-103	-1.30931	0.0934629	-14.0089	1.37536e-44	1.16675e-42	786.257	787.334	3323.68	3429.88	1328.91	1396.21
BIDIR_31092	118.217	2.09996	0.256321	8.19268	2.55472e-16	4.12054e-15	-2.55612	0.267591	-9.55235	1.26792e-21	3.21825e-20	58.7666	59.0743	272.685	232.911	41.4667	44.3991
BIDIR_27699	48.0945	2.09959	0.393758	5.33217	9.7046e-08	6.60874e-07	-2.04334	0.390162	-5.23714	1.6308e-07	1.08486e-06	24.3172	21.3055	100.751	94.7108	27.6445	19.8379
BIDIR_16542	21.5684	2.09904	0.601394	3.49029	0.000482495	0.00174387	-1.76091	0.581217	-3.02969	0.00244801	0.0076422	8.10574	11.6212	47.0901	37.691	7.89843	17.0039
BIDIR_27463	416.743	2.09583	0.167019	12.5484	4.05462e-36	1.87036e-34	-3.11866	0.180437	-17.2839	6.21667e-67	1.22451e-64	186.432	246.95	854.192	999.296	111.565	102.024
BIDIR_3611	2049.59	2.09353	0.104396	20.0537	1.87288e-89	3.42417e-87	-1.72798	0.103108	-16.759	4.86877e-63	8.14047e-61	863.261	1012.01	3929.29	4076.43	1162.06	1254.51
BIDIR_19843	1509.87	2.09332	0.121693	17.2017	2.57911e-66	2.79177e-64	-1.67976	0.120027	-13.9948	1.67605e-44	1.40935e-42	736.609	636.259	3093.71	2764.01	1000.14	828.469
BIDIR_26999	2341.66	2.09084	0.0978444	21.3691	2.59353e-101	6.02825e-99	-1.68847	0.0965409	-17.4897	1.71666e-68	3.62998e-66	1009.16	1125.32	4406.76	4687.22	1373.34	1448.17
BIDIR_1846	42.6472	2.09069	0.442229	4.72762	2.27163e-06	1.25138e-05	-0.992554	0.40392	-2.4573	0.0139985	0.0354936	16.2115	18.4002	60.2315	86.9793	30.6064	43.4545
BIDIR_904	313.199	2.0901	0.171772	12.1678	4.61073e-34	1.98347e-32	-1.80804	0.167624	-10.7863	3.99618e-27	1.43474e-25	148.943	141.391	634.074	602.09	160.93	191.767
BIDIR_8135	760.568	2.08802	0.130766	15.9676	2.1484e-57	1.87807e-55	-1.29759	0.125394	-10.3481	4.26994e-25	1.37355e-23	331.322	322.487	1380.94	1398.43	512.41	617.809
BIDIR_17012	300.376	2.08736	0.177402	11.7662	5.82632e-32	2.32001e-30	-0.991702	0.163937	-6.04927	1.45502e-09	1.25092e-08	134.758	109.433	524.562	512.212	258.673	262.616
BIDIR_10817	256.774	2.08574	0.182813	11.4091	3.76426e-30	1.37142e-28	-1.77093	0.177606	-9.97111	2.03934e-23	5.95404e-22	111.454	125.896	492.803	515.111	146.121	149.257
BIDIR_14885	522.003	2.08392	0.141109	14.7682	2.35032e-49	1.62753e-47	-1.50652	0.135556	-11.1136	1.07737e-28	4.23846e-27	222.908	242.108	1031.6	941.31	344.569	349.525
BIDIR_22185	341.67	2.08154	0.163008	12.7696	2.42436e-37	1.1668e-35	-1.74468	0.158373	-11.0163	3.18942e-28	1.22458e-26	148.943	166.57	651.596	684.237	197.461	201.213
BIDIR_905	39.7724	2.08134	0.459799	4.52663	5.99321e-06	3.09882e-05	-1.37008	0.432939	-3.16459	0.001553	0.00509481	22.2908	12.5896	56.9462	89.8786	27.6445	29.2845
BIDIR_15918	66.9678	2.08123	0.368101	5.65397	1.56784e-08	1.18802e-07	-1.88309	0.361373	-5.21093	1.879e-07	1.23709e-06	20.2644	42.6109	113.892	152.697	34.5556	37.7865
BIDIR_12863	237.141	2.08088	0.216809	9.59777	8.16914e-22	1.95019e-20	-1.47753	0.208573	-7.084	1.40051e-12	1.68519e-11	102.335	108.464	453.379	438.762	123.413	196.49
BIDIR_4657	742.018	2.08042	0.127126	16.365	3.39941e-60	3.17532e-58	-1.94246	0.125805	-15.4402	8.78099e-54	1.07002e-51	329.296	373.814	1464.17	1510.54	407.756	366.529
BIDIR_16403	18632.2	2.07941	0.0736734	28.2247	2.91194e-175	2.56799e-172	-1.65697	0.073449	-22.5595	1.08267e-112	9.15744e-110	8494.82	8529.94	36060.1	35892.5	11235.5	11580.6
BIDIR_34754	34.1666	2.07794	0.472257	4.40002	1.08241e-05	5.33186e-05	-1.14332	0.433451	-2.63772	0.00834647	0.0225399	15.1983	13.558	62.4218	58.9527	23.6953	31.1739
BIDIR_7141	62.2672	2.07696	0.37195	5.58398	2.35075e-08	1.73865e-07	-3.27374	0.4205	-7.78536	6.95147e-15	1.02887e-13	26.3437	39.7057	119.368	159.462	8.88573	19.8379
BIDIR_8172	132.462	2.07639	0.28688	7.23784	4.55898e-13	5.59773e-12	-0.931389	0.267417	-3.48291	0.000495988	0.00182166	49.6477	57.1374	272.685	178.791	139.21	97.3003
BIDIR_21765	3336.87	2.07632	0.0854242	24.3059	1.69635e-130	7.59153e-128	-1.70507	0.0844522	-20.1898	1.20387e-90	4.87618e-88	1518.81	1556.27	6381.26	6587.23	1983.49	1994.18
BIDIR_26678	97.7491	2.07451	0.284419	7.29384	3.0124e-13	3.76506e-12	-1.48329	0.269362	-5.50669	3.65651e-08	2.6554e-07	47.6212	39.7057	192.741	174.925	70.0985	61.4031
BIDIR_20056	438.044	2.07394	0.155764	13.3146	1.90431e-40	1.0178e-38	-1.1789	0.147054	-8.01677	1.08558e-15	1.72291e-14	168.194	203.37	743.586	821.471	353.455	338.189
BIDIR_29491	145.91	2.07348	0.240326	8.62777	6.25583e-18	1.13475e-16	-2.03789	0.23883	-8.53282	1.42827e-17	2.66388e-16	60.7931	79.4113	319.775	271.569	73.0604	70.8497
BIDIR_4219	620.692	2.07329	0.133852	15.4894	4.09099e-54	3.23652e-52	-2.20721	0.134732	-16.3822	2.56319e-60	3.98445e-58	284.714	323.456	1326.19	1235.11	288.293	266.395
BIDIR_21087	2153.3	2.07278	0.0990303	20.9308	2.80733e-97	6.09963e-95	-2.25496	0.0995497	-22.6516	1.34404e-113	1.20787e-110	1007.14	1114.66	4416.61	4511.33	888.573	981.505
BIDIR_21275	364.758	2.07272	0.161274	12.8522	8.36129e-38	4.10992e-36	-1.63617	0.155824	-10.5001	8.6285e-26	2.91585e-24	161.102	172.381	728.254	675.539	212.27	239
BIDIR_22224	550.085	2.07266	0.142816	14.5128	1.00465e-47	6.60604e-46	-1.65822	0.138922	-11.9363	7.6517e-33	3.76794e-31	236.08	268.255	1120.31	1003.16	352.467	320.241
BIDIR_26622	2521.31	2.07156	0.0908363	22.8054	4.05694e-115	1.22872e-112	-1.34308	0.0886927	-15.143	8.42416e-52	9.46336e-50	1069.96	1135	4573.22	4695.92	1811.7	1842.09
BIDIR_28690	15.8343	2.06852	0.695731	2.97317	0.00294746	0.00886603	-1.85419	0.679715	-2.72789	0.00637408	0.0178504	11.1454	3.87372	31.7584	30.926	6.91112	10.3913
BIDIR_5335	182.925	2.06677	0.212284	9.73584	2.1205e-22	5.23301e-21	-2.11354	0.212477	-9.94719	2.59406e-23	7.52017e-22	91.1896	87.1588	359.199	387.541	77.997	94.4663
BIDIR_3802	66.4296	2.06657	0.362403	5.7024	1.18134e-08	9.13154e-08	-1.91766	0.35694	-5.37252	7.76447e-08	5.42626e-07	28.3701	34.8635	144.556	120.805	23.6953	46.2885
BIDIR_13969	592.374	2.06587	0.140673	14.6856	7.97324e-49	5.39661e-47	-1.3986	0.135175	-10.3466	4.33502e-25	1.39292e-23	260.397	264.382	1005.32	1190.65	422.566	410.928
BIDIR_22241	1020.49	2.06552	0.111112	18.5896	3.89745e-77	5.33612e-75	-1.199	0.106055	-11.3055	1.23259e-29	5.11499e-28	438.723	434.825	1838.7	1817.87	811.563	781.236
BIDIR_385	403.607	2.06552	0.15426	13.3898	6.93376e-41	3.77317e-39	-2.33426	0.157131	-14.8555	6.41105e-50	6.63198e-48	183.392	218.865	853.097	832.102	169.816	164.371
BIDIR_10616	261.992	2.06487	0.190069	10.8638	1.71414e-27	5.54444e-26	-2.69916	0.200118	-13.4879	1.84371e-41	1.39898e-39	117.533	152.044	523.467	604.99	89.8446	84.075
BIDIR_14337	1421.37	2.06457	0.125996	16.386	2.40956e-60	2.28633e-58	-1.56047	0.124	-12.5844	2.57366e-36	1.49824e-34	651.499	640.133	2902.06	2502.11	1022.85	809.576
BIDIR_28892	60.8249	2.06363	0.35026	5.8917	3.82252e-09	3.14734e-08	-2.12364	0.351069	-6.04908	1.45671e-09	1.252e-08	31.4097	28.0845	114.987	133.368	31.5937	25.5059
BIDIR_34760	66.9583	2.06277	0.338935	6.08603	1.15743e-09	1.01534e-08	-1.97608	0.335046	-5.89793	3.68096e-09	3.01501e-08	34.4494	30.0213	125.939	143.033	28.6318	39.6758
BIDIR_395	1380.88	2.05901	0.101789	20.2282	5.52732e-91	1.04893e-88	-2.09779	0.1018	-20.607	2.37582e-94	1.06756e-91	661.631	687.586	2795.84	2826.83	641.747	671.655
BIDIR_21278	785.698	2.0587	0.12031	17.1117	1.21492e-65	1.29638e-63	-1.65303	0.117153	-14.11	3.2957e-45	2.87205e-43	372.864	353.477	1536.45	1489.28	491.677	470.442
BIDIR_5037	475.553	2.05843	0.159986	12.8663	6.96413e-38	3.44007e-36	-0.659164	0.148463	-4.43992	8.99929e-06	4.5757e-05	156.036	209.181	775.344	748.022	508.461	456.272
BIDIR_17141	572.873	2.05753	0.133589	15.402	1.58755e-53	1.22683e-51	-1.95962	0.132337	-14.8078	1.30479e-49	1.3166e-47	272.556	278.908	1119.21	1176.15	306.064	284.343
BIDIR_29186	154.851	2.05665	0.242878	8.46782	2.50031e-17	4.3235e-16	-1.17114	0.227252	-5.15349	2.55689e-07	1.64979e-06	59.7798	72.6323	285.826	265.77	141.184	103.913
BIDIR_33020	42.2562	2.05646	0.422663	4.86548	1.1418e-06	6.59143e-06	-1.41287	0.397593	-3.55356	0.000380053	0.0014274	21.2776	16.4633	85.4192	71.5163	28.6318	30.2292
BIDIR_32920	248.752	2.05612	0.186122	11.0471	2.26349e-28	7.60857e-27	-1.95685	0.184033	-10.6331	2.08977e-26	7.23197e-25	120.573	119.117	466.521	529.607	125.388	131.308
BIDIR_17198	78.6709	2.05383	0.311206	6.59959	4.12299e-11	4.20774e-10	-1.4056	0.292846	-4.79978	1.58842e-06	9.11957e-06	32.423	37.7688	146.746	144.966	56.2763	53.8458
BIDIR_14061	105.72	2.04963	0.274381	7.47	8.01948e-14	1.05881e-12	-1.24343	0.255695	-4.86294	1.15657e-06	6.78375e-06	45.5948	46.4847	193.836	187.489	73.0604	87.8536
BIDIR_4220	1002.76	2.04592	0.122202	16.7421	6.472e-63	6.53389e-61	-2.24225	0.123183	-18.2025	4.92822e-74	1.18105e-71	455.948	546.195	1993.12	2146.46	417.629	457.217
BIDIR_10877	77.1288	2.0451	0.327823	6.23841	4.42029e-10	4.06558e-09	-3.10663	0.365137	-8.50813	1.76762e-17	3.27533e-16	52.6873	30.0213	176.314	164.294	16.7842	22.6719
BIDIR_394	64.4475	2.0444	0.339742	6.01751	1.77121e-09	1.52128e-08	-1.82737	0.331691	-5.50927	3.60325e-08	2.6187e-07	34.4494	27.1161	127.034	126.603	36.5302	34.9525
BIDIR_15044	82.2045	2.04391	0.297903	6.86099	6.83858e-12	7.50816e-11	-2.76671	0.321448	-8.60702	7.49825e-18	1.42994e-16	40.5287	45.5162	175.219	179.757	27.6445	24.5612
BIDIR_34619	113.21	2.04275	0.281129	7.26626	3.69586e-13	4.57541e-12	-1.30945	0.265559	-4.93093	8.18391e-07	4.91239e-06	55.727	44.5478	205.882	206.817	66.1493	100.134
BIDIR_1450	675.044	2.04212	0.141407	14.4415	2.83624e-47	1.83675e-45	-2.05613	0.141236	-14.5582	5.18342e-48	4.95232e-46	289.78	372.846	1365.61	1365.58	304.089	352.359
BIDIR_5286	646.333	2.04125	0.135583	15.0553	3.18511e-51	2.30682e-49	-0.887244	0.127241	-6.97294	3.10387e-12	3.58335e-11	248.238	279.876	1060.07	1114.3	554.864	620.643
BIDIR_15255	787.474	2.04114	0.127431	16.0177	9.61635e-58	8.48049e-56	-1.08062	0.121246	-8.91261	4.98464e-19	1.04481e-17	318.15	350.572	1428.03	1325.95	687.163	614.975
BIDIR_86	35.7889	2.04017	0.497985	4.09685	4.18809e-05	0.000186397	-3.57596	0.586271	-6.0995	1.06401e-09	9.28364e-09	10.1322	29.0529	86.5144	75.3821	9.87303	3.77865
BIDIR_13112	49.7592	2.03822	0.401924	5.07117	3.95384e-07	2.44993e-06	-1.65915	0.3879	-4.27727	1.89199e-05	9.07741e-05	25.3304	21.3055	99.6558	91.8115	21.7207	38.7312
BIDIR_22212	11.3236	2.03782	0.8134	2.50531	0.0122344	0.0311856	-2.85545	0.88623	-3.22202	0.00127289	0.00425155	9.11896	2.90529	22.9975	26.0938	4.93652	1.88933
BIDIR_32287	487.437	2.03719	0.148237	13.7428	5.62205e-43	3.25427e-41	-1.38816	0.14211	-9.76824	1.54111e-22	4.20088e-21	208.723	229.518	885.951	913.283	314.95	372.197
BIDIR_17136	349.017	2.03718	0.162558	12.532	4.98923e-36	2.28742e-34	-2.10126	0.162911	-12.8983	4.60307e-38	2.94167e-36	170.221	175.286	683.354	734.492	177.715	153.035
BIDIR_5304	57.2494	2.03539	0.354828	5.73627	9.67845e-09	7.59086e-08	-2.40202	0.367378	-6.53827	6.22338e-11	6.25995e-10	30.3965	28.0845	123.748	115.972	20.7334	24.5612
BIDIR_18711	55.2242	2.03498	0.373678	5.44581	5.15707e-08	3.65814e-07	-1.59767	0.358334	-4.4586	8.24951e-06	4.22585e-05	21.2776	30.0213	96.3704	114.04	37.5175	32.1185
BIDIR_22018	19.4647	2.03362	0.622636	3.26615	0.00109022	0.0036386	-2.30209	0.637073	-3.61354	0.000302048	0.00116065	8.10574	11.6212	28.4731	52.1876	7.89843	8.50196
BIDIR_31244	51.5217	2.03306	0.391095	5.19838	2.01034e-07	1.30585e-06	-1.01915	0.358369	-2.84385	0.0044572	0.0130159	17.2247	26.1476	91.99	86.0129	41.4667	46.2885
BIDIR_24280	123.716	2.03248	0.265178	7.66459	1.79398e-14	2.49957e-13	-1.80528	0.259641	-6.95299	3.5763e-12	4.09913e-11	48.6344	69.727	256.258	229.046	60.2255	78.407
BIDIR_31149	502.587	2.03244	0.145989	13.9219	4.66369e-44	2.76903e-42	-1.67295	0.142359	-11.7516	6.9301e-32	3.24586e-30	222.908	249.855	1019.56	916.182	318.899	288.122
BIDIR_27986	58.3756	2.03189	0.356671	5.69683	1.22056e-08	9.40563e-08	-2.73616	0.383352	-7.13746	9.50682e-13	1.15748e-11	32.423	29.0529	112.797	138.2	21.7207	16.0593
BIDIR_1452	36.973	2.03138	0.448221	4.5321	5.83992e-06	3.02373e-05	-1.64368	0.431005	-3.8136	0.000136956	0.000562254	19.2511	15.4949	62.4218	79.2478	23.6953	21.7272
BIDIR_31533	300.396	2.02922	0.173873	11.6707	1.79932e-31	7.02485e-30	-2.40493	0.178899	-13.443	3.386e-41	2.52921e-39	158.062	150.107	579.318	677.472	116.502	120.917
BIDIR_18771	1478.92	2.02885	0.101022	20.0832	1.03572e-89	1.90522e-87	-2.01178	0.100766	-19.9649	1.11354e-88	4.05358e-86	723.437	733.102	2883.45	3059.74	724.681	749.118
BIDIR_20625	479.196	2.02683	0.150014	13.5109	1.34903e-41	7.47674e-40	-2.3206	0.152736	-15.1936	3.89909e-52	4.4852e-50	246.212	242.108	919.9	1068.88	183.638	214.438
BIDIR_28740	207.399	2.02554	0.212526	9.53078	1.5611e-21	3.67988e-20	-2.37731	0.218024	-10.9039	1.10439e-27	4.09279e-26	96.2557	116.212	424.906	440.695	67.1366	99.1896
BIDIR_28863	169.283	2.0225	0.217507	9.29858	1.42336e-20	3.15667e-19	-2.34136	0.223341	-10.4834	1.02999e-25	3.46439e-24	83.0838	90.064	355.914	347.917	62.2001	76.5177
BIDIR_21009	110.086	2.02034	0.269354	7.50068	6.34858e-14	8.48666e-13	-0.836922	0.24392	-3.43113	0.000601064	0.00216434	45.5948	44.5478	183.98	181.69	102.68	102.024
BIDIR_3600	158.251	2.02004	0.229151	8.81535	1.19315e-18	2.28889e-17	-1.32964	0.216287	-6.14759	7.86699e-10	6.96334e-09	63.8327	78.4429	274.875	302.495	116.502	113.36
BIDIR_27198	50.7461	2.01947	0.401686	5.02747	4.96991e-07	3.03561e-06	-1.17298	0.374323	-3.13361	0.0017267	0.00560518	17.2247	27.1161	95.2753	85.0464	32.581	47.2331
BIDIR_18057	1359.26	2.01909	0.103191	19.5665	2.98636e-85	5.08767e-83	-1.89533	0.102396	-18.5097	1.72388e-76	4.54819e-74	649.472	677.901	2768.46	2613.25	726.655	719.833
BIDIR_29095	21.7305	2.01896	0.572187	3.5285	0.000417928	0.00153099	-1.74683	0.555262	-3.14596	0.00165543	0.00539699	11.1454	9.68431	43.8047	40.5904	13.8222	11.336
BIDIR_5551	555.38	2.01871	0.135949	14.8489	7.06678e-50	4.9623e-48	-1.9287	0.134775	-14.3106	1.87954e-46	1.73243e-44	275.595	269.224	1094.02	1113.34	308.039	272.063
BIDIR_5085	149.816	2.01832	0.233371	8.64855	5.21575e-18	9.52925e-17	-1.45456	0.222179	-6.54678	5.87918e-11	5.92824e-10	68.8988	68.7586	290.206	267.703	92.8065	110.526
BIDIR_24225	11.1041	2.01787	0.784542	2.57204	0.0101102	0.0264006	-2.82746	0.85946	-3.28981	0.00100254	0.00343389	5.06609	6.77901	21.9024	26.0938	3.94921	2.83399
BIDIR_2805	20.0258	2.01709	0.609516	3.30933	0.000935203	0.00316813	-1.9823	0.60537	-3.27453	0.00105837	0.00360495	8.10574	11.6212	49.2803	30.926	8.88573	11.336
BIDIR_14440	2271.7	2.01396	0.0972077	20.7181	2.37997e-95	5.02543e-93	-1.26083	0.094976	-13.2752	3.22381e-40	2.27789e-38	1028.42	998.452	4315.86	3871.55	1707.05	1708.89
BIDIR_26708	64.7552	2.01274	0.334463	6.01784	1.76762e-09	1.51863e-08	-2.46592	0.349442	-7.05674	1.7045e-12	2.02889e-11	34.4494	32.9266	143.461	128.536	22.708	26.4506
BIDIR_7749	9.54266	2.01004	0.864699	2.32455	0.0200959	0.0479206	-2.37279	0.894773	-2.65184	0.00800549	0.0217253	4.05287	5.81058	17.5219	22.228	1.97461	5.66798
BIDIR_1727	655.781	2.00828	0.128494	15.6294	4.5945e-55	3.71325e-53	-2.26189	0.130419	-17.3432	2.21874e-67	4.43101e-65	333.349	337.982	1290.05	1410.03	290.267	273.008
BIDIR_20296	149.571	2.00757	0.234019	8.57867	9.59779e-18	1.71809e-16	-0.961922	0.214892	-4.47631	7.59425e-06	3.91179e-05	60.7931	65.8533	246.402	262.871	127.362	134.142
BIDIR_33118	2109.74	2.00737	0.0962325	20.8596	1.24792e-96	2.69192e-94	-1.65681	0.0949702	-17.4456	3.71865e-68	7.6936e-66	962.557	1047.84	3986.23	4097.69	1320.02	1244.12
BIDIR_9216	897.693	2.00671	0.122037	16.4434	9.35545e-61	8.9621e-59	-1.96827	0.121556	-16.1923	5.71302e-59	8.29772e-57	410.353	480.342	1716.05	1864.26	454.159	460.995
BIDIR_26627	57.0498	2.00613	0.391304	5.12679	2.94724e-07	1.86199e-06	-1.5138	0.375831	-4.02787	5.62852e-05	0.000249176	20.2644	32.9266	112.797	101.476	26.6572	48.1778
BIDIR_26934	167.574	2.0021	0.217589	9.20125	3.538e-20	7.61547e-19	-2.31776	0.223353	-10.3771	3.15125e-25	1.02515e-23	79.031	93.9378	340.582	352.749	72.0731	67.0711
BIDIR_10841	37.9452	1.99734	0.43422	4.59984	4.22812e-06	2.23986e-05	-2.15261	0.439454	-4.89838	9.66298e-07	5.73319e-06	20.2644	18.4002	79.9437	74.4156	14.8095	19.8379
BIDIR_21428	217.749	1.99597	0.199414	10.0092	1.38866e-23	3.65241e-22	-1.48507	0.191236	-7.76561	8.12535e-15	1.19219e-13	94.2292	109.433	384.387	428.132	138.222	152.091
BIDIR_85	14.2477	1.99535	0.712798	2.79932	0.00512109	0.0145162	-3.21279	0.820777	-3.91433	9.06554e-05	0.000385832	5.06609	10.6527	33.9487	28.9931	4.93652	1.88933
BIDIR_17782	170.536	1.9951	0.216552	9.21304	3.17004e-20	6.85295e-19	-2.00739	0.216087	-9.28976	1.5464e-20	3.6244e-19	82.0706	89.0956	329.631	352.749	78.9843	90.6876
BIDIR_4132	1595.16	1.99396	0.102859	19.3854	1.02494e-83	1.65225e-81	-1.11919	0.0994591	-11.2528	2.24373e-29	9.23107e-28	688.988	714.702	2869.21	2723.42	1343.72	1230.9
BIDIR_12330	41.0409	1.99394	0.438144	4.55088	5.34211e-06	2.78425e-05	-2.33683	0.45099	-5.18156	2.20041e-07	1.43296e-06	25.3304	17.4318	81.0388	88.9122	10.8603	22.6719
BIDIR_6415	103.178	1.99321	0.271261	7.34795	2.01265e-13	2.56579e-12	-1.86851	0.267288	-6.99061	2.73694e-12	3.17888e-11	48.6344	53.2637	205.882	200.052	60.2255	51.0118
BIDIR_15267	666.353	1.99228	0.126461	15.7541	6.43856e-56	5.40767e-54	-1.43749	0.12196	-11.7865	4.57979e-32	2.17336e-30	315.111	305.056	1222.15	1244.77	467.982	443.047
BIDIR_35587	115.298	1.9922	0.257507	7.73646	1.0222e-14	1.44847e-13	-2.31969	0.264863	-8.75808	1.98603e-18	3.96626e-17	60.7931	59.0743	222.309	254.173	44.4286	51.0118
BIDIR_32675	18.8906	1.99153	0.624158	3.19074	0.0014191	0.0046145	-1.87817	0.615395	-3.05197	0.00227343	0.0071633	6.07931	12.5896	32.8536	41.5568	9.87303	10.3913
BIDIR_32923	65.182	1.99109	0.335583	5.93322	2.97052e-09	2.47206e-08	-2.40832	0.348883	-6.90294	5.09371e-12	5.74225e-11	35.4626	32.9266	122.653	148.831	26.6572	24.5612
BIDIR_26273	20.9297	1.98964	0.61082	3.25734	0.00112464	0.00374086	-1.89679	0.603829	-3.14127	0.00168217	0.00547423	12.1586	8.71588	27.378	55.0869	11.8476	10.3913
BIDIR_16538	44.2866	1.98892	0.414012	4.80401	1.55522e-06	8.78685e-06	-1.48271	0.39479	-3.75568	0.000172869	0.000696953	20.2644	21.3055	79.9437	85.0464	35.5429	23.6166
BIDIR_31393	763.425	1.98843	0.130663	15.218	2.68557e-52	1.97363e-50	-2.60823	0.135397	-19.2636	1.08496e-82	3.58635e-80	389.076	426.109	1511.26	1723.16	285.331	245.612
BIDIR_17783	263.848	1.98757	0.187159	10.6197	2.4133e-26	7.33878e-25	-2.42909	0.193476	-12.555	3.73279e-36	2.14695e-34	121.586	155.917	521.276	579.862	96.7557	107.692
BIDIR_667	213.542	1.98743	0.201815	9.84778	7.00729e-23	1.76412e-21	-1.25649	0.190601	-6.59224	4.33233e-11	4.42433e-10	104.361	89.0956	398.623	368.212	169.816	151.146
BIDIR_25260	184.241	1.98722	0.213794	9.29504	1.47151e-20	3.25621e-19	-2.31121	0.219261	-10.5409	5.59751e-26	1.90726e-24	88.1499	103.622	361.389	399.138	68.1239	85.0196
BIDIR_11715	1183.71	1.98551	0.111895	17.7444	1.90441e-70	2.22187e-68	-1.48919	0.109313	-13.6232	2.91428e-42	2.25293e-40	518.767	595.585	2249.37	2165.79	806.627	766.121
BIDIR_26644	833.834	1.98354	0.116015	17.0973	1.55422e-65	1.64671e-63	-2.37486	0.118811	-19.9885	6.92877e-89	2.55458e-86	428.591	446.447	1709.48	1751.18	336.67	330.632
BIDIR_8573	17.7781	1.98328	0.630334	3.14639	0.00165301	0.00527724	-1.93919	0.625325	-3.1011	0.00192806	0.00619106	9.11896	8.71588	31.7584	38.6575	10.8603	7.5573
BIDIR_21421	603.809	1.97965	0.13557	14.6024	2.71282e-48	1.81565e-46	-1.50294	0.131529	-11.4267	3.07573e-30	1.30846e-28	298.899	273.097	1149.87	1105.6	371.226	424.154
BIDIR_27992	849.232	1.97821	0.126284	15.6647	2.63493e-55	2.15274e-53	-1.14693	0.121318	-9.45386	3.2655e-21	8.04019e-20	394.142	364.13	1594.49	1393.6	700.985	648.039
BIDIR_17448	16.4906	1.97816	0.689376	2.8695	0.00411127	0.0119323	-2.10987	0.695368	-3.03418	0.0024119	0.00754502	12.1586	4.84215	22.9975	43.4897	7.89843	7.5573
BIDIR_15052	136.436	1.97805	0.250522	7.8957	2.88696e-15	4.26626e-14	-1.66715	0.243786	-6.83858	7.99823e-12	8.83307e-11	59.7798	72.6323	236.546	285.099	91.8192	72.739
BIDIR_21781	58.0572	1.97801	0.376403	5.25504	1.4799e-07	9.77599e-07	-1.31318	0.356135	-3.68731	0.000226637	0.000894441	26.3437	27.1161	86.5144	123.704	35.5429	49.1225
BIDIR_18060	354.671	1.97704	0.167841	11.7792	4.99568e-32	1.99721e-30	-2.41099	0.172957	-13.9398	3.62753e-44	3.01504e-42	175.287	199.497	726.064	749.955	119.464	157.759
BIDIR_5916	106.971	1.97626	0.27648	7.14793	8.80983e-13	1.05031e-11	-1.01126	0.255658	-3.95551	7.63718e-05	0.000330122	48.6344	44.5478	192.741	173.959	100.705	81.241
BIDIR_6608	414.257	1.97585	0.159271	12.4056	2.43645e-35	1.092e-33	-1.05136	0.150373	-6.99165	2.71669e-12	3.15663e-11	164.141	199.497	680.069	750.921	358.391	332.521
BIDIR_11096	35.9261	1.97519	0.457594	4.31646	1.58552e-05	7.58943e-05	-1.58323	0.440526	-3.59394	0.000325709	0.0012431	13.1718	21.3055	61.3266	74.4156	21.7207	23.6166
BIDIR_15868	481.558	1.97448	0.144905	13.6261	2.80279e-42	1.58265e-40	-1.4127	0.139448	-10.1306	4.03995e-24	1.23465e-22	208.723	242.108	882.666	890.088	322.848	342.913
BIDIR_13940	660.184	1.97288	0.139364	14.1563	1.70753e-45	1.05564e-43	-1.73381	0.137365	-12.6219	1.59919e-36	9.50196e-35	349.56	299.245	1366.71	1180.02	402.82	362.75
BIDIR_28794	248.559	1.97233	0.181044	10.8942	1.22827e-27	3.99009e-26	-2.10074	0.182502	-11.5107	1.16477e-30	5.06752e-29	124.626	130.738	502.659	499.648	117.489	116.194
BIDIR_7612	40.1572	1.97189	0.430428	4.58124	4.62235e-06	2.43066e-05	-2.38335	0.446849	-5.33368	9.62408e-08	6.6102e-07	16.2115	26.1476	85.4192	81.1807	18.7588	13.2253
BIDIR_21019	817.262	1.97175	0.143565	13.7342	6.33124e-43	3.65772e-41	-1.62628	0.141439	-11.4981	1.34824e-30	5.83928e-29	329.296	461.941	1556.16	1550.16	479.829	526.177
BIDIR_32421	285.928	1.97079	0.181815	10.8395	2.23658e-27	7.21092e-26	-1.31629	0.173453	-7.58878	3.22935e-14	4.51043e-13	121.586	142.359	531.133	504.48	227.08	188.933
BIDIR_22375	42.4054	1.97027	0.450467	4.37384	1.2208e-05	5.96456e-05	-1.66023	0.438486	-3.78628	0.000152919	0.000622013	11.1454	30.0213	78.8485	83.1136	28.6318	22.6719
BIDIR_11016	3349.9	1.96996	0.0890782	22.1149	2.27072e-108	6.18958e-106	-2.33756	0.0899194	-25.9962	5.47092e-149	1.4303e-145	1729.56	1801.28	6681.32	7150.67	1330.88	1405.66
BIDIR_20763	193.037	1.96986	0.216697	9.09041	9.86708e-20	2.0574e-18	-1.29798	0.206069	-6.29875	3.0005e-10	2.80248e-09	81.0574	96.8431	312.109	384.642	135.261	148.312
BIDIR_14787	72.1227	1.96942	0.340021	5.79204	6.95358e-09	5.5304e-08	-1.94421	0.338275	-5.74744	9.06041e-09	7.09584e-08	25.3304	47.4531	136.89	148.831	34.5556	39.6758
BIDIR_7922	26.6511	1.96902	0.530492	3.71168	0.000205887	0.000804027	-1.89895	0.525295	-3.61501	0.000300334	0.00115468	15.1983	11.6212	53.6608	51.2212	18.7588	9.44663
BIDIR_1712	358.096	1.96826	0.15872	12.4009	2.58565e-35	1.15714e-33	-1.62058	0.154286	-10.5037	8.30198e-26	2.8088e-24	165.154	182.065	687.734	671.674	215.232	226.719
BIDIR_15307	13.7636	1.9658	0.723774	2.71605	0.00660665	0.0181667	-1.89924	0.716638	-2.65021	0.00804422	0.02182	6.07931	7.74744	33.9487	20.2952	7.89843	6.61264
BIDIR_33248	94.084	1.96506	0.29005	6.77491	1.2448e-11	1.32685e-10	-1.50969	0.278404	-5.42265	5.8723e-08	4.1595e-07	39.5155	50.3584	177.409	173.959	54.3017	68.9604
BIDIR_18350	17.955	1.96454	0.637195	3.08311	0.00204849	0.00639613	-2.85767	0.700262	-4.08086	4.48689e-05	0.000202343	10.1322	9.68431	31.7584	45.4225	7.89843	2.83399
BIDIR_10188	27.6098	1.96451	0.509439	3.85623	0.00011515	0.000470263	-1.58748	0.49021	-3.23838	0.00120211	0.00404236	13.1718	13.558	48.1852	56.0533	15.7969	18.8933
BIDIR_1202	130.698	1.9644	0.247772	7.92826	2.2224e-15	3.3136e-14	-1.16245	0.231702	-5.01701	5.24817e-07	3.24504e-06	62.8195	55.2005	243.116	217.448	101.692	103.913
BIDIR_19770	19.8881	1.96329	0.591674	3.31819	0.000906017	0.003079	-2.75839	0.644657	-4.27884	1.87867e-05	9.02099e-05	10.1322	11.6212	49.2803	35.7582	5.92382	6.61264
BIDIR_18478	72.6525	1.96304	0.320872	6.11782	9.48623e-10	8.39537e-09	-2.01785	0.321421	-6.27792	3.43137e-10	3.18423e-09	38.5023	35.8319	156.602	133.368	39.4921	32.1185
BIDIR_15695	9764.6	1.96209	0.0771462	25.4334	1.07807e-142	5.98607e-140	-1.65244	0.076847	-21.503	1.45837e-102	9.11732e-100	4771.24	4777.27	18953.2	18251.2	6014.65	5820.07
BIDIR_7349	344.706	1.95889	0.160123	12.2337	2.05386e-34	8.92508e-33	-1.88832	0.158794	-11.8916	1.30821e-32	6.36575e-31	167.181	181.097	659.261	694.868	180.676	185.154
BIDIR_20138	165.851	1.95889	0.221777	8.83269	1.0219e-18	1.97045e-17	-1.63751	0.215389	-7.60253	2.90392e-14	4.07171e-13	73.9649	88.1272	297.872	332.454	99.7176	102.968
BIDIR_21553	1205.88	1.95854	0.110282	17.7594	1.45663e-70	1.70607e-68	-1.63837	0.108531	-15.0959	1.72305e-51	1.89311e-49	554.23	624.638	2328.22	2255.66	761.211	711.331
BIDIR_1592	201.34	1.95685	0.201529	9.71002	2.73296e-22	6.70582e-21	-2.28113	0.206766	-11.0324	2.66609e-28	1.02915e-26	100.309	112.338	387.672	437.796	84.9081	85.0196
BIDIR_5545	154.162	1.95658	0.230881	8.47439	2.36316e-17	4.09815e-16	-2.05579	0.232122	-8.85651	8.25612e-19	1.70445e-17	68.8988	90.064	295.682	321.823	70.0985	78.407
BIDIR_8379	128.186	1.95632	0.24606	7.9506	1.85617e-15	2.78555e-14	-1.71669	0.240235	-7.1459	8.94055e-13	1.09085e-11	65.8591	61.0111	259.543	232.911	77.997	71.7944
BIDIR_21423	1230.81	1.95604	0.109149	17.9208	8.11412e-72	9.93036e-70	-1.16952	0.105413	-11.0947	1.33175e-28	5.21778e-27	534.979	582.995	2112.48	2225.7	933.002	995.674
BIDIR_26078	530.634	1.95439	0.144342	13.54	9.08148e-42	5.06132e-40	-2.18654	0.146194	-14.9564	1.41485e-50	1.49589e-48	265.463	290.529	1015.17	1139.43	217.207	256.004
BIDIR_27217	387.633	1.95408	0.161776	12.0789	1.36545e-33	5.79911e-32	-1.62788	0.157999	-10.3031	6.82581e-25	2.16663e-23	165.154	214.023	739.205	731.593	233.991	241.834
BIDIR_21434	649.419	1.95312	0.128269	15.2268	2.34656e-52	1.73726e-50	-1.3143	0.123212	-10.667	1.45235e-26	5.0565e-25	305.992	300.213	1144.4	1202.25	458.109	485.557
BIDIR_2866	389.629	1.95231	0.153821	12.692	6.54544e-37	3.11028e-35	-1.73425	0.150997	-11.4853	1.56373e-30	6.73202e-29	204.67	183.033	735.92	763.485	220.169	230.498
BIDIR_17739	33.5837	1.95091	0.464045	4.20413	2.62086e-05	0.000120678	-2.29806	0.478791	-4.79971	1.58898e-06	9.12095e-06	16.2115	19.3686	79.9437	57.9862	13.8222	14.1699
BIDIR_11730	390.503	1.95068	0.152065	12.8279	1.14365e-37	5.59397e-36	-1.66576	0.148507	-11.2167	3.37671e-29	1.37157e-27	190.485	194.655	726.064	762.519	235.965	233.332
BIDIR_26939	50.3558	1.95058	0.388826	5.01658	5.26005e-07	3.19914e-06	-1.93605	0.387029	-5.00233	5.66416e-07	3.48428e-06	25.3304	26.1476	87.6095	111.14	20.7334	31.1739
BIDIR_32406	65.9208	1.94948	0.342723	5.68822	1.28369e-08	9.84904e-08	-1.82198	0.33782	-5.39334	6.91585e-08	4.86036e-07	36.4758	30.0213	117.178	139.167	42.454	30.2292
BIDIR_14716	2505.77	1.94729	0.0905387	21.5079	1.31432e-102	3.20394e-100	-1.64053	0.0895558	-18.3185	5.89323e-75	1.46101e-72	1221.94	1245.4	4737.48	4778.06	1476.02	1575.7
BIDIR_17287	22.2929	1.94691	0.562881	3.45884	0.000542513	0.00193813	-1.91845	0.559319	-3.42998	0.000603632	0.00217181	10.1322	12.5896	48.1852	39.6239	12.8349	10.3913
BIDIR_12187	160.743	1.94664	0.234105	8.31525	9.1559e-17	1.52602e-15	-0.848657	0.216009	-3.9288	8.53696e-05	0.000365453	75.9913	61.9796	280.35	251.274	134.273	160.593
BIDIR_31093	764.516	1.94642	0.123841	15.7171	1.15525e-55	9.62193e-54	-1.64825	0.121534	-13.5621	6.72092e-42	5.14043e-40	362.732	391.246	1397.37	1508.61	447.248	479.889
BIDIR_30999	127.378	1.94589	0.249972	7.78441	7.00397e-15	1.00674e-13	-1.39211	0.238247	-5.84313	5.12283e-09	4.13246e-08	65.8591	55.2005	221.214	244.509	84.9081	92.5769
BIDIR_23229	1109.37	1.94579	0.107809	18.0485	8.09982e-73	1.02044e-70	-1.2152	0.103879	-11.6983	1.30079e-31	5.93778e-30	514.715	507.458	1978.88	1958.97	864.878	831.303
BIDIR_33325	32.2495	1.94536	0.497469	3.91052	9.20963e-05	0.00038369	-1.90175	0.494045	-3.84934	0.000118435	0.000492903	23.304	9.68431	65.7071	60.8855	19.7461	14.1699
BIDIR_13805	241.943	1.94445	0.192155	10.1192	4.54233e-24	1.227e-22	-2.0664	0.19345	-10.6819	1.23762e-26	4.33513e-25	127.665	123.959	494.994	473.554	132.299	99.1896
BIDIR_31243	13.1948	1.94373	0.79079	2.45796	0.0139727	0.0349949	-2.19094	0.805426	-2.72023	0.00652361	0.018216	7.09252	6.77901	36.1389	17.3959	9.87303	1.88933
BIDIR_15138	56.4775	1.94329	0.397236	4.89204	9.97981e-07	5.80925e-06	-1.12233	0.373861	-3.002	0.00268212	0.00829203	16.2115	34.8635	108.417	88.9122	38.5048	51.9564
BIDIR_11713	27.7661	1.94241	0.515554	3.76761	0.00016482	0.000655869	-1.44653	0.491867	-2.9409	0.00327258	0.00989658	10.1322	16.4633	49.2803	53.154	16.7842	20.7826
BIDIR_31490	643.924	1.93986	0.130133	14.9068	2.97805e-50	2.11597e-48	-2.20239	0.132089	-16.6735	2.04131e-62	3.39329e-60	345.507	336.045	1274.72	1339.48	263.61	304.181
BIDIR_11716	110.051	1.93964	0.268785	7.21631	5.34178e-13	6.5109e-12	-1.38807	0.256238	-5.41711	6.05714e-08	4.28093e-07	44.5816	60.0427	205.882	196.187	78.9843	74.6284
BIDIR_16006	1180.02	1.93789	0.113752	17.0362	4.42699e-65	4.6575e-63	-1.64059	0.112137	-14.6302	1.80127e-48	1.75004e-46	543.085	624.638	2320.56	2156.12	739.49	696.216
BIDIR_21473	27.2903	1.93752	0.515968	3.75511	0.000173267	0.00068702	-1.55694	0.496815	-3.13385	0.00172529	0.00560124	11.1454	15.4949	56.9462	45.4225	16.7842	17.9486
BIDIR_33185	60.9084	1.93157	0.358762	5.384	7.28501e-08	5.04816e-07	-3.91086	0.458142	-8.53635	1.38523e-17	2.59014e-16	33.4362	38.7372	111.702	163.328	6.91112	11.336
BIDIR_19479	37.0952	1.93115	0.448022	4.31039	1.62965e-05	7.78078e-05	-1.07464	0.415229	-2.58806	0.0096519	0.0256297	14.185	19.3686	62.4218	65.7177	31.5937	29.2845
BIDIR_18180	25.2332	1.931	0.535334	3.6071	0.000309644	0.00116433	-1.57213	0.516401	-3.0444	0.00233142	0.00732435	15.1983	9.68431	49.2803	45.4225	14.8095	17.0039
BIDIR_22927	400.214	1.92861	0.157627	12.2353	2.01285e-34	8.75955e-33	-1.19249	0.150141	-7.94247	1.98196e-15	3.07098e-14	176.3	194.655	686.639	725.794	286.318	331.577
BIDIR_14211	266.117	1.92833	0.184591	10.4465	1.52054e-25	4.43501e-24	-2.17837	0.187713	-11.6048	3.89736e-31	1.73768e-29	125.639	156.886	531.133	545.07	129.337	108.636
BIDIR_17995	784.355	1.92702	0.135189	14.2543	4.21417e-46	2.66016e-44	-2.54605	0.139513	-18.2496	2.08512e-74	5.08169e-72	393.128	469.689	1498.12	1783.08	285.331	276.786
BIDIR_21148	35.3358	1.9263	0.472132	4.08	4.50365e-05	0.000199053	-1.52967	0.455486	-3.35833	0.000784158	0.00275144	16.2115	18.4002	67.8974	63.7848	30.6064	15.1146
BIDIR_21279	308.176	1.92569	0.168219	11.4475	2.41924e-30	8.90042e-29	-1.72005	0.165142	-10.4156	2.10506e-25	6.95032e-24	144.89	165.602	585.888	594.359	181.664	176.652
BIDIR_22048	144.54	1.92388	0.24378	7.89188	2.97671e-15	4.3924e-14	-1.2131	0.230751	-5.2572	1.46264e-07	9.80023e-07	72.9517	61.9796	268.304	243.542	95.7684	124.695
BIDIR_27377	44.237	1.9238	0.43108	4.46275	8.0915e-06	4.09064e-05	-1.14912	0.405053	-2.83696	0.00455447	0.0132676	26.3437	14.5265	83.229	71.5163	41.4667	28.3399
BIDIR_28765	11.4449	1.92319	0.777876	2.47237	0.0134222	0.0337906	-2.85623	0.86189	-3.31391	0.000919999	0.00317691	7.09252	5.81058	30.6633	18.3623	2.96191	3.77865
BIDIR_20023	40.2485	1.92269	0.446041	4.31057	1.62838e-05	7.77596e-05	-1.52953	0.430724	-3.55106	0.000383688	0.00143954	17.2247	22.2739	85.4192	64.7513	18.7588	33.0632
BIDIR_23514	95.0312	1.92179	0.285474	6.73193	1.67424e-11	1.76514e-10	-1.79164	0.281381	-6.36731	1.92371e-10	1.83551e-09	46.608	50.3584	163.173	203.918	51.3398	54.7904
BIDIR_5479	62.7226	1.92118	0.345126	5.5666	2.59754e-08	1.90988e-07	-1.71125	0.337642	-5.06824	4.01505e-07	2.52052e-06	31.4097	31.9582	107.322	132.402	33.5683	39.6758
BIDIR_4654	386.533	1.9207	0.168258	11.4152	3.51128e-30	1.28237e-28	-1.88094	0.167464	-11.2319	2.84236e-29	1.1644e-27	216.829	182.065	829.005	681.338	218.194	191.767
BIDIR_33441	167.174	1.92029	0.218973	8.7695	1.79455e-18	3.39482e-17	-2.16318	0.222995	-9.70056	2.99852e-22	7.9992e-21	89.1631	89.0956	308.823	365.313	76.0223	74.6284
BIDIR_24570	4042.09	1.91866	0.0897813	21.3704	2.52046e-101	5.90419e-99	-1.79518	0.0894889	-20.0603	1.64011e-89	6.28883e-87	2162.21	1969.79	7697.59	7921.88	2334.97	2166.11
BIDIR_10138	82.9049	1.91806	0.317177	6.0473	1.47289e-09	1.27676e-08	-1.0642	0.296677	-3.58708	0.000334402	0.0012729	45.5948	30.0213	150.031	135.301	76.0223	60.4584
BIDIR_4174	1584.22	1.91558	0.0986485	19.4182	5.41466e-84	8.87176e-82	-1.65537	0.0974201	-16.9921	9.4002e-65	1.68957e-62	811.587	780.555	3069.62	2937	945.836	960.722
BIDIR_13613	190.904	1.91328	0.213836	8.94742	3.63889e-19	7.26421e-18	-1.36331	0.204895	-6.65372	2.85782e-11	2.97773e-10	83.0838	100.717	315.394	376.91	133.286	136.031
BIDIR_32109	3569.9	1.91259	0.0905372	21.1249	4.6981e-99	1.05916e-96	-1.2609	0.0892499	-14.1278	2.56043e-45	2.25867e-43	1701.19	1679.26	6612.33	6115.61	2758.53	2552.48
BIDIR_33108	951.769	1.91177	0.113209	16.887	5.60613e-64	5.75665e-62	-1.62082	0.111254	-14.5687	4.44299e-48	4.25905e-46	455.948	497.773	1804.76	1785.01	579.547	587.58
BIDIR_13588	339.358	1.91078	0.174513	10.9492	6.7057e-28	2.22662e-26	-1.151	0.166381	-6.91789	4.58422e-12	5.19703e-11	177.313	138.486	605.601	580.829	244.851	289.067
BIDIR_5898	75.0601	1.91069	0.33114	5.77002	7.92609e-09	6.26895e-08	-1.34336	0.316038	-4.25063	2.13169e-05	0.000101411	30.3965	41.6425	147.841	123.704	44.4286	62.3477
BIDIR_25045	253.802	1.90901	0.183994	10.3754	3.20739e-25	9.18533e-24	-1.66421	0.180079	-9.24157	2.42908e-20	5.62443e-19	123.613	132.675	488.423	474.521	139.21	164.371
BIDIR_16680	70.729	1.90858	0.330843	5.76886	7.98112e-09	6.31081e-08	-1.02226	0.307095	-3.32882	0.000872136	0.00302653	29.3833	34.8635	111.702	129.503	63.1874	55.7351
BIDIR_33105	8534.98	1.90815	0.0776085	24.5869	1.74353e-133	8.04277e-131	-1.73616	0.0774028	-22.4301	2.00102e-111	1.64415e-108	4247.41	4461.56	16391.7	16297	4919.73	4892.41
BIDIR_27409	135.726	1.90799	0.245951	7.75757	8.65712e-15	1.23607e-13	-1.90609	0.245171	-7.77452	7.57315e-15	1.11458e-13	71.9384	69.727	233.26	297.663	67.1366	74.6284
BIDIR_32085	134.279	1.90708	0.24125	7.90499	2.67961e-15	3.96767e-14	-2.39166	0.251579	-9.50659	1.97019e-21	4.93114e-20	69.912	77.4744	262.828	289.931	59.2382	46.2885
BIDIR_29181	32.6412	1.90677	0.471532	4.04379	5.25942e-05	0.000229915	-1.59952	0.457135	-3.49901	0.000466988	0.00172529	17.2247	15.4949	65.7071	57.0198	16.7842	23.6166
BIDIR_25735	309.512	1.90609	0.167412	11.3857	4.92921e-30	1.78932e-28	-1.37952	0.160644	-8.58746	8.89144e-18	1.68334e-16	151.983	148.17	557.415	567.298	208.321	223.885
BIDIR_20955	736.72	1.90434	0.123647	15.4014	1.60092e-53	1.23399e-51	-1.33742	0.119565	-11.1857	4.79297e-29	1.93319e-27	354.626	355.414	1373.28	1285.36	508.461	543.181
BIDIR_21424	746.734	1.90404	0.123236	15.4503	7.51138e-54	5.89584e-52	-0.974603	0.117022	-8.32835	8.19789e-17	1.44193e-15	325.243	348.635	1251.72	1270.86	659.519	624.422
BIDIR_19195	248.409	1.90292	0.181668	10.4747	1.12891e-25	3.32508e-24	-1.74481	0.178831	-9.75678	1.72543e-22	4.68112e-21	126.652	127.833	485.138	466.789	146.121	137.921
BIDIR_11871	1695.5	1.90187	0.103034	18.4585	4.45185e-76	5.95912e-74	-1.83489	0.102639	-17.8771	1.77891e-71	4.15919e-69	821.719	936.472	3339.02	3233.7	896.471	945.607
BIDIR_23531	323.014	1.90112	0.169878	11.191	4.5112e-29	1.56714e-27	-2.03324	0.171085	-11.8844	1.42666e-32	6.9304e-31	183.392	159.791	685.544	596.292	161.918	151.146
BIDIR_25993	51.838	1.89995	0.373801	5.08278	3.71948e-07	2.31187e-06	-2.06994	0.378596	-5.46742	4.56626e-08	3.28867e-07	23.304	31.9582	105.131	101.476	22.708	26.4506
BIDIR_13967	6341.77	1.89765	0.0984861	19.2682	9.93333e-83	1.55125e-80	-0.971953	0.0975947	-9.95908	2.30175e-23	6.70655e-22	3051.81	2691.27	11431.9	9966.86	5638.49	5270.27
BIDIR_11679	711.882	1.89422	0.133366	14.2031	8.75902e-46	5.51744e-44	-1.59094	0.131085	-12.1367	6.74923e-34	3.50351e-32	372.864	344.761	1429.13	1238.97	468.969	416.596
BIDIR_8419	177.745	1.89392	0.209113	9.05693	1.34171e-19	2.76875e-18	-1.7473	0.205877	-8.48707	2.11912e-17	3.90903e-16	89.1631	93.9378	339.487	341.152	100.705	102.024
BIDIR_6632	67.9705	1.89351	0.337513	5.61018	2.02115e-08	1.50826e-07	-1.02673	0.313918	-3.27071	0.00107278	0.0036467	32.423	30.0213	104.036	127.57	53.3144	60.4584
BIDIR_10461	28.9025	1.89328	0.504695	3.75134	0.000175894	0.000696608	-1.50352	0.486171	-3.09257	0.00198434	0.00634979	15.1983	13.558	63.5169	43.4897	18.7588	18.8933
BIDIR_22024	63.5994	1.89314	0.338588	5.59127	2.25411e-08	1.67171e-07	-1.72368	0.332327	-5.18669	2.14062e-07	1.39655e-06	31.4097	33.8951	124.844	117.905	40.4794	33.0632
BIDIR_8570	33.6353	1.89302	0.463332	4.08568	4.39488e-05	0.00019482	-2.23704	0.477523	-4.68467	2.80415e-06	1.54812e-05	19.2511	17.4318	74.4681	61.852	10.8603	17.9486
BIDIR_13322	507.648	1.89127	0.169077	11.1858	4.78387e-29	1.65444e-27	-0.828674	0.161654	-5.1262	2.95642e-07	1.89019e-06	199.604	247.918	950.563	712.264	488.715	446.825
BIDIR_13321	292.509	1.88962	0.177829	10.6261	2.25451e-26	6.87683e-25	-0.736887	0.16448	-4.48009	7.46126e-06	3.84605e-05	119.56	133.643	471.996	466.789	263.61	299.458
BIDIR_18788	421.814	1.8871	0.156239	12.0783	1.37598e-33	5.83555e-32	-2.50455	0.163005	-15.3649	2.81631e-53	3.34675e-51	230	243.076	843.241	906.518	133.286	174.763
BIDIR_12799	119.611	1.88444	0.265808	7.08951	1.34591e-12	1.57948e-11	-1.91171	0.26561	-7.19745	6.13469e-13	7.57173e-12	56.7402	69.727	225.594	241.609	49.3652	74.6284
BIDIR_21113	1379.5	1.88383	0.111807	16.849	1.06782e-63	1.09275e-61	-1.73738	0.111035	-15.6471	3.47548e-55	4.32675e-53	656.565	770.871	2516.58	2752.41	790.83	789.738
BIDIR_15046	87.6885	1.88266	0.320978	5.86539	4.48078e-09	3.64888e-08	-1.04089	0.302387	-3.44225	0.000576897	0.00208527	37.489	43.5794	163.173	136.268	90.8319	54.7904
BIDIR_3280	21.24	1.88254	0.59085	3.18615	0.0014418	0.00467919	-1.97931	0.594117	-3.33151	0.00086377	0.00300112	7.09252	15.4949	45.995	37.691	8.88573	12.2806
BIDIR_32398	51.7686	1.88216	0.394926	4.76586	1.8805e-06	1.04805e-05	-2.12943	0.402163	-5.29493	1.19061e-07	8.08679e-07	18.2379	37.7688	110.607	96.6437	24.6826	22.6719
BIDIR_25322	1260.16	1.8791	0.107183	17.5317	8.20856e-69	9.28775e-67	-1.90539	0.107132	-17.7855	9.15788e-71	2.09018e-68	665.684	670.154	2446.49	2467.31	615.09	696.216
BIDIR_388	44.3805	1.87889	0.421275	4.46001	8.19542e-06	4.1355e-05	-1.35625	0.40281	-3.36698	0.000759973	0.00267376	20.2644	23.2423	89.7997	70.5499	23.6953	38.7312
BIDIR_32924	3828.24	1.87847	0.107043	17.5487	6.08454e-69	6.91056e-67	-1.44947	0.106344	-13.63	2.65442e-42	2.06313e-40	2060.88	1752.86	7415.05	6606.56	2729.89	2404.17
BIDIR_23628	38.0151	1.87769	0.448456	4.18701	2.8265e-05	0.000129369	-1.24699	0.424622	-2.93671	0.00331713	0.0100172	20.2644	16.4633	60.2315	74.4156	22.708	34.0079
BIDIR_25478	35.0525	1.87691	0.448723	4.18279	2.87959e-05	0.000131598	-1.99342	0.452186	-4.40841	1.04131e-05	5.23808e-05	18.2379	19.3686	64.612	73.4492	14.8095	19.8379
BIDIR_20665	5199.19	1.87539	0.0872409	21.4966	1.67433e-102	4.01625e-100	-1.58061	0.0867813	-18.2137	4.01857e-74	9.71144e-72	2611.06	2679.65	10149.6	9264.26	3343.01	3147.62
BIDIR_17205	156.811	1.87498	0.241953	7.74934	9.23682e-15	1.31384e-13	-1.26843	0.231655	-5.47552	4.36223e-08	3.14961e-07	58.7666	92.9693	280.35	277.367	108.603	122.806
BIDIR_3589	224.135	1.87415	0.200136	9.36438	7.64969e-21	1.73108e-19	-1.79741	0.198474	-9.05613	1.35158e-19	2.96031e-18	100.309	134.612	409.574	452.292	121.438	126.585
BIDIR_5792	418.259	1.87402	0.14986	12.5051	6.99857e-36	3.19886e-34	-1.34553	0.144331	-9.32248	1.13657e-20	2.68574e-19	199.604	211.118	778.629	727.727	288.293	304.181
BIDIR_18902	59.9977	1.87377	0.366201	5.11678	3.108e-07	1.95491e-06	-2.96655	0.407258	-7.28419	3.23612e-13	4.10699e-12	26.3437	43.5794	148.936	108.241	17.7715	15.1146
BIDIR_29056	233.74	1.87304	0.204332	9.16662	4.88073e-20	1.04011e-18	-1.72788	0.201863	-8.55968	1.13185e-17	2.12743e-16	111.454	131.707	388.767	501.581	124.4	144.533
BIDIR_23491	3418.73	1.87277	0.0843414	22.2047	3.09637e-109	8.59643e-107	-1.55733	0.0835757	-18.6338	1.70921e-77	4.68128e-75	1727.54	1745.11	6392.21	6326.3	2129.61	2191.62
BIDIR_9606	1787.87	1.87236	0.0996632	18.7868	9.67743e-79	1.3752e-76	-0.968969	0.0966007	-10.0307	1.11769e-23	3.30685e-22	778.151	863.84	2986.39	3026.88	1506.62	1565.31
BIDIR_84	374.078	1.87203	0.161458	11.5945	4.39253e-31	1.68422e-29	-1.25163	0.154873	-8.08169	6.38756e-16	1.03284e-14	167.181	194.655	689.925	635.915	293.229	263.561
BIDIR_26680	23.0696	1.8716	0.545082	3.43361	0.00059561	0.00210748	-2.85972	0.607447	-4.70776	2.50448e-06	1.39311e-05	15.1983	11.6212	53.6608	44.4561	5.92382	7.5573
BIDIR_16007	1245.57	1.87138	0.108838	17.1941	2.94006e-66	3.17103e-64	-1.65403	0.107641	-15.3662	2.75706e-53	3.28994e-51	621.102	662.407	2425.69	2272.09	711.846	780.291
BIDIR_13590	2813.07	1.87126	0.0914507	20.4619	4.70644e-93	9.22339e-91	-1.68725	0.0909002	-18.5615	6.58123e-77	1.75244e-74	1391.15	1521.4	5202.91	5453.6	1667.56	1641.82
BIDIR_22020	2001.78	1.87113	0.100537	18.6113	2.60404e-77	3.59813e-75	-1.40707	0.0990142	-14.2108	7.84899e-46	7.12054e-44	1039.56	950.03	3613.89	3662.8	1447.39	1297.02
BIDIR_31151	369.188	1.87112	0.167335	11.1819	4.99955e-29	1.72504e-27	-1.76973	0.165875	-10.6691	1.42065e-26	4.95814e-25	173.26	213.055	673.498	740.291	226.092	188.933
BIDIR_3221	594.128	1.87037	0.133061	14.0565	7.02855e-45	4.24887e-43	-1.97558	0.13365	-14.7817	1.9223e-49	1.93292e-47	305.992	332.172	1121.4	1211.91	285.331	307.96
BIDIR_13259	23.642	1.87015	0.57046	3.27832	0.00104428	0.00349656	-1.73118	0.561997	-3.08041	0.00206718	0.00658849	8.10574	16.4633	42.7096	47.3554	17.7715	9.44663
BIDIR_13247	225.692	1.86803	0.199272	9.37429	6.96414e-21	1.58432e-19	-1.55507	0.194365	-8.0008	1.23612e-15	1.95536e-14	112.467	117.18	444.618	394.306	159.943	125.64
BIDIR_13225	1225.07	1.86734	0.114895	16.2527	2.13849e-59	1.9549e-57	-1.81366	0.114473	-15.8436	1.5571e-56	2.08274e-54	605.904	686.617	2237.33	2478.91	639.772	701.884
BIDIR_3230	460.043	1.86725	0.14222	13.1293	2.23826e-39	1.15313e-37	-2.18113	0.145223	-15.0192	5.49691e-51	5.9206e-49	257.357	248.887	938.517	908.451	194.499	212.549
BIDIR_8241	80.2692	1.86667	0.328302	5.68583	1.30181e-08	9.97788e-08	-1.19296	0.31208	-3.82262	0.000132042	0.000543866	35.4626	41.6425	131.414	149.798	77.0096	46.2885
BIDIR_27462	1278.21	1.86656	0.117855	15.8378	1.70756e-56	1.46284e-54	-1.48135	0.11612	-12.757	2.84906e-37	1.73956e-35	634.274	653.691	2514.39	2184.15	903.382	779.347
BIDIR_17134	315.76	1.86651	0.179623	10.3912	2.71814e-25	7.8366e-24	-1.99634	0.180743	-11.0451	2.31386e-28	8.96792e-27	143.877	196.591	607.791	634.949	144.146	167.205
BIDIR_3992	25.0363	1.86589	0.547488	3.4081	0.000654171	0.00229734	-2.18473	0.562029	-3.88722	0.000101397	0.000427626	9.11896	18.4002	50.3755	50.2547	7.89843	14.1699
BIDIR_26700	1882.51	1.86424	0.113434	16.4346	1.08195e-60	1.03316e-58	-1.74144	0.112951	-15.4176	1.24583e-53	1.51172e-51	872.38	1098.2	3668.65	3509.13	1103.8	1042.91
BIDIR_3771	38.1324	1.86394	0.438701	4.24876	2.14957e-05	0.000100625	-1.48142	0.423045	-3.50182	0.000462099	0.00170942	15.1983	23.2423	65.7071	74.4156	25.6699	24.5612
BIDIR_6558	307.153	1.86343	0.173107	10.7646	5.05967e-27	1.602e-25	-1.68599	0.170518	-9.88745	4.71895e-23	1.34364e-21	147.93	171.412	546.464	615.62	189.562	171.929
BIDIR_7022	494.772	1.86236	0.145061	12.8385	9.97775e-38	4.89645e-36	-2.18163	0.147851	-14.7556	2.83297e-49	2.81905e-47	248.238	297.308	1031.6	953.873	224.118	213.494
BIDIR_8515	32.9087	1.86228	0.493845	3.77098	0.00016261	0.00064776	-1.38876	0.474454	-2.92707	0.00342173	0.0102909	17.2247	15.4949	77.7534	41.5568	23.6953	21.7272
BIDIR_14888	194.761	1.86034	0.204106	9.11459	7.89692e-20	1.66162e-18	-1.55597	0.198698	-7.83081	4.84754e-15	7.27587e-14	106.388	92.9693	357.009	366.28	116.502	129.419
BIDIR_21276	3239.12	1.86008	0.0902462	20.6112	2.17767e-94	4.53439e-92	-1.14573	0.0887376	-12.9114	3.8794e-38	2.49026e-36	1554.28	1544.65	5795.37	5455.54	2642.02	2442.9
BIDIR_2535	35.8508	1.8591	0.442537	4.20099	2.65747e-05	0.000122248	-1.93273	0.444103	-4.35198	1.34912e-05	6.64235e-05	18.2379	20.337	63.5169	76.3485	17.7715	18.8933
BIDIR_33320	22.5147	1.85774	0.579214	3.20735	0.00133962	0.00437933	-2.06735	0.588349	-3.51382	0.000441712	0.00163862	7.09252	17.4318	43.8047	45.4225	12.8349	8.50196
BIDIR_5790	4022.48	1.85726	0.0861938	21.5475	5.59282e-103	1.38591e-100	-1.3705	0.0852805	-16.0705	4.10732e-58	5.79012e-56	1935.25	2070.5	7366.86	7148.73	2741.74	2871.77
BIDIR_33442	28.2356	1.85718	0.509344	3.64622	0.000266121	0.0010139	-2.30504	0.529999	-4.34915	1.36666e-05	6.72179e-05	15.1983	16.4633	44.8999	69.5835	13.8222	9.44663
BIDIR_25272	98.5237	1.85649	0.295286	6.2871	3.23457e-10	3.01947e-09	-1.60289	0.288966	-5.54697	2.90662e-08	2.13508e-07	41.5419	60.0427	182.885	185.556	48.3779	72.739
BIDIR_13350	5418.09	1.85364	0.0948438	19.5442	4.62596e-85	7.83642e-83	-1.45096	0.0943212	-15.3832	2.12133e-53	2.55252e-51	2500.62	2975.02	10030.2	9762.95	3627.35	3612.39
BIDIR_13217	201.071	1.84819	0.20482	9.02346	1.82233e-19	3.72974e-18	-1.48468	0.198786	-7.46873	8.09721e-14	1.08408e-12	103.348	101.685	338.392	399.138	138.222	125.64
BIDIR_19921	45.0838	1.84804	0.414594	4.45746	8.29349e-06	4.17969e-05	-2.24086	0.428165	-5.23364	1.66204e-07	1.10411e-06	24.3172	26.1476	90.8948	90.8451	11.8476	26.4506
BIDIR_10639	637.794	1.84734	0.135063	13.6777	1.38032e-42	7.89838e-41	-1.27667	0.130826	-9.75853	1.69603e-22	4.6057e-21	315.111	313.772	1168.49	1094.97	506.487	427.932
BIDIR_8139	1264.51	1.84655	0.111143	16.6142	5.50236e-62	5.463e-60	-1.08249	0.107815	-10.0403	1.01406e-23	3.01575e-22	627.182	578.153	2265.8	2069.14	1065.3	981.505
BIDIR_32252	20.8154	1.84633	0.572464	3.22523	0.0012587	0.00414188	-2.01266	0.579855	-3.47097	0.000518574	0.00189542	11.1454	11.6212	38.3291	43.4897	10.8603	9.44663
BIDIR_17142	280.067	1.8447	0.177661	10.3832	2.95656e-25	8.4832e-24	-2.0502	0.179986	-11.3909	4.64194e-30	1.9488e-28	151.983	155.917	535.513	570.198	118.476	148.312
BIDIR_14448	283.196	1.84415	0.174151	10.5894	3.33711e-26	1.00664e-24	-1.53167	0.169728	-9.02429	1.80866e-19	3.91078e-18	151.983	139.454	530.037	516.077	170.803	190.822
BIDIR_33106	6672.78	1.8434	0.0873495	21.1038	7.34191e-99	1.63661e-96	-1.41726	0.0868682	-16.315	7.71896e-60	1.17451e-57	3296	3452.46	12800.8	11419.4	4575.16	4492.82
BIDIR_4305	1117.57	1.84181	0.115709	15.9176	4.78471e-57	4.14638e-55	-0.854872	0.111186	-7.68864	1.48705e-14	2.1361e-13	506.609	514.237	1959.17	1701.9	1028.77	994.73
BIDIR_19184	3157.89	1.84158	0.0875665	21.0306	3.44042e-98	7.58511e-96	-1.86853	0.0875434	-21.344	4.43142e-101	2.60079e-98	1719.43	1685.07	6173.18	6028.63	1612.27	1728.73
BIDIR_8758	31.4594	1.84146	0.49453	3.72365	0.000196365	0.00076975	-2.63486	0.532349	-4.94949	7.44091e-07	4.49267e-06	17.2247	19.3686	63.5169	67.6506	4.93652	16.0593
BIDIR_29994	220.48	1.84066	0.196893	9.34852	8.88835e-21	2.00232e-19	-1.491	0.191369	-7.79127	6.63414e-15	9.83933e-14	112.467	113.306	440.238	369.179	143.159	144.533
BIDIR_2709	345.439	1.84054	0.168449	10.9264	8.61731e-28	2.83624e-26	-1.2777	0.162253	-7.87474	3.41464e-15	5.21221e-14	152.996	188.844	626.408	599.191	235.965	269.229
BIDIR_23067	1814.01	1.83849	0.0998973	18.4038	1.22439e-75	1.62443e-73	-1.2669	0.0978998	-12.9407	2.65092e-38	1.72478e-36	864.275	930.662	3309.45	3111.93	1291.39	1376.37
BIDIR_33183	52.7887	1.83813	0.368237	4.99169	5.98541e-07	3.6212e-06	-2.08176	0.375559	-5.5431	2.97166e-08	2.17952e-07	28.3701	30.0213	108.417	100.509	28.6318	20.7826
BIDIR_19070	182.171	1.83791	0.211975	8.67042	4.30544e-18	7.94427e-17	-2.12643	0.216503	-9.82168	9.08165e-23	2.52095e-21	89.1631	113.306	369.055	355.649	77.997	87.8536
BIDIR_837	315.727	1.83655	0.165676	11.0852	1.47941e-28	4.98973e-27	-1.19659	0.157959	-7.57529	3.58319e-14	4.98526e-13	157.049	152.044	551.94	551.835	233.991	247.502
BIDIR_1204	7876.27	1.83649	0.084836	21.6475	6.41765e-104	1.61703e-101	-1.39667	0.0844061	-16.5471	1.68122e-61	2.67119e-59	3934.32	4037.39	14771	13701.2	5626.64	5187.14
BIDIR_26648	4776.89	1.83572	0.0860894	21.3234	6.8815e-101	1.58719e-98	-1.8024	0.0859787	-20.9634	1.41692e-97	7.0255e-95	2465.16	2659.31	8845.27	9446.92	2622.28	2622.38
BIDIR_26893	27.5965	1.83528	0.510261	3.59676	0.000322209	0.00120583	-2.82874	0.565407	-5.003	5.64436e-07	3.47358e-06	17.2247	15.4949	44.8999	71.5163	8.88573	7.5573
BIDIR_20671	5185.8	1.83385	0.107262	17.097	1.56341e-65	1.65061e-63	-1.14899	0.106509	-10.7878	3.93181e-27	1.41339e-25	2750.89	2290.34	9602	8368.38	4240.47	3862.73
BIDIR_15625	890.065	1.83225	0.129088	14.1939	1.00009e-45	6.24725e-44	-0.822277	0.123911	-6.63605	3.22195e-11	3.33178e-10	375.904	435.794	1559.45	1333.68	839.208	796.351
BIDIR_17507	108.63	1.83043	0.269882	6.78232	1.18261e-11	1.2619e-10	-1.30734	0.258352	-5.06031	4.18579e-07	2.62198e-06	50.6609	58.1058	173.029	213.583	77.997	78.407
BIDIR_21764	2281.85	1.83035	0.0966962	18.9289	6.59655e-80	9.55511e-78	-1.40975	0.0954411	-14.7709	2.25631e-49	2.26087e-47	1111.5	1210.54	4303.82	3956.59	1568.82	1539.8
BIDIR_12766	786.084	1.82975	0.120521	15.182	4.65231e-52	3.41064e-50	-1.26188	0.116713	-10.8118	3.02554e-27	1.09583e-25	382.996	398.025	1438.99	1338.52	586.458	571.521
BIDIR_10180	53.8635	1.82942	0.372856	4.90649	9.27203e-07	5.43737e-06	-1.38035	0.358075	-3.85492	0.000115769	0.000483417	30.3965	24.2108	105.131	88.9122	41.4667	33.0632
BIDIR_5260	2349.56	1.82935	0.106031	17.2529	1.06417e-66	1.1688e-64	-1.18962	0.104442	-11.3903	4.67352e-30	1.9592e-28	1112.51	1194.07	3980.76	4216.56	1639.91	1953.56
BIDIR_1632	45.9192	1.82885	0.426322	4.28982	1.78815e-05	8.4768e-05	-1.65423	0.419477	-3.94354	8.02865e-05	0.000345744	23.304	25.1792	94.1802	78.2814	16.7842	37.7865
BIDIR_20667	223.393	1.82655	0.203624	8.97022	2.95925e-19	5.95504e-18	-1.72043	0.201615	-8.53325	1.42295e-17	2.65722e-16	115.507	122.991	365.77	479.353	126.375	130.363
BIDIR_18900	78.1257	1.82611	0.313795	5.81942	5.90526e-09	4.74065e-08	-2.52819	0.334299	-7.56264	3.94955e-14	5.47379e-13	38.5023	52.2953	151.126	171.059	22.708	33.0632
BIDIR_12522	20.8909	1.82504	0.573373	3.18299	0.00145764	0.00472293	-2.27181	0.597746	-3.80063	0.000144326	0.000589565	11.1454	12.5896	41.6145	42.5232	10.8603	6.61264
BIDIR_32546	56.7839	1.82456	0.367532	4.96435	6.89315e-07	4.1279e-06	-1.14961	0.347299	-3.31015	0.000932451	0.00321605	29.3833	26.1476	102.941	93.7444	36.5302	51.9564
BIDIR_27794	459.185	1.82433	0.14907	12.2381	1.94573e-34	8.47977e-33	-1.40029	0.144978	-9.65863	4.51872e-22	1.1922e-20	232.027	236.297	795.056	863.028	339.632	289.067
BIDIR_29976	3440.71	1.82397	0.102624	17.7733	1.13785e-70	1.33793e-68	-1.19584	0.101525	-11.7788	5.02119e-32	2.3672e-30	1690.05	1701.53	6484.2	5526.09	2767.41	2475.02
BIDIR_17013	75.3226	1.82396	0.319946	5.70085	1.19212e-08	9.2054e-08	-1.29019	0.30568	-4.22071	2.43538e-05	0.000114795	44.5816	30.9898	134.7	132.402	58.2509	51.0118
BIDIR_19281	40.9257	1.82361	0.429389	4.24699	2.1666e-05	0.000101315	-1.21899	0.407607	-2.9906	0.00278432	0.00858493	19.2511	21.3055	60.2315	83.1136	27.6445	34.0079
BIDIR_21235	94.0564	1.82346	0.291704	6.25104	4.07719e-10	3.772e-09	-1.20693	0.277523	-4.34892	1.36813e-05	6.72672e-05	42.5551	50.3584	159.887	169.126	60.2255	82.1857
BIDIR_909	1519.56	1.82343	0.0994874	18.3283	4.92154e-75	6.444e-73	-1.37939	0.097569	-14.1376	2.22859e-45	1.972e-43	790.31	755.376	2683.04	2786.24	1040.62	1061.8
BIDIR_32217	264.607	1.82153	0.190025	9.58573	9.18026e-22	2.18808e-20	-2.14537	0.193996	-11.0589	1.98573e-28	7.71699e-27	139.824	157.854	509.23	543.138	98.7303	138.865
BIDIR_13707	193.563	1.82029	0.217882	8.35444	6.57417e-17	1.10741e-15	-0.507038	0.199748	-2.53839	0.0111362	0.029014	84.0971	81.3482	312.109	272.535	227.08	184.209
BIDIR_10312	49.7093	1.81887	0.385828	4.71419	2.42679e-06	1.33123e-05	-1.23485	0.366485	-3.36944	0.0007532	0.00265318	25.3304	24.2108	78.8485	95.6773	33.5683	40.6205
BIDIR_12147	200.336	1.818	0.202899	8.96009	3.24424e-19	6.50236e-18	-1.46965	0.197073	-7.45739	8.82551e-14	1.17393e-12	111.454	95.8746	380.006	350.817	138.222	125.64
BIDIR_12940	870.275	1.81517	0.125221	14.4957	1.28953e-47	8.44218e-46	-1.75982	0.124679	-14.1148	3.0797e-45	2.69197e-43	465.067	474.531	1612.01	1694.16	438.363	537.513
BIDIR_3612	172.151	1.81416	0.219144	8.2784	1.24838e-16	2.05894e-15	-1.1176	0.207715	-5.38045	7.42986e-08	5.20253e-07	85.1103	83.285	282.541	309.26	124.4	148.312
BIDIR_26992	15909.9	1.81239	0.074612	24.2909	2.44405e-130	1.07768e-127	-1.18388	0.0742873	-15.9365	3.53667e-57	4.88978e-55	7945.65	7811.36	27767.8	27574.4	12401.5	11958.5
BIDIR_8161	880.829	1.81179	0.130132	13.9227	4.60956e-44	2.74232e-42	-2.12206	0.131786	-16.1024	2.4553e-58	3.49552e-56	432.644	560.721	1752.19	1737.65	409.731	392.035
BIDIR_3403	255.422	1.81162	0.193808	9.34752	8.97266e-21	2.01979e-19	-1.77228	0.192819	-9.19139	3.87794e-20	8.82992e-19	152.996	123.959	457.76	513.178	159.943	124.695
BIDIR_27968	2973	1.81078	0.0878949	20.6016	2.6542e-94	5.48852e-92	-1.4953	0.0870719	-17.1732	4.21818e-66	7.92852e-64	1603.92	1497.19	5446.02	5432.34	1915.37	1943.17
BIDIR_18643	271.052	1.80866	0.179672	10.0664	7.77466e-24	2.07583e-22	-2.73541	0.194222	-14.084	4.76492e-45	4.115e-43	146.917	176.254	560.701	572.131	93.7938	76.5177
BIDIR_31486	195.466	1.80845	0.239498	7.55102	4.31859e-14	5.82495e-13	-1.44583	0.234311	-6.17057	6.80445e-10	6.08087e-09	95.2425	107.496	297.872	411.702	103.667	156.814
BIDIR_13972	1080.45	1.80716	0.113264	15.9553	2.61791e-57	2.28185e-55	-1.2948	0.1106	-11.7071	1.17235e-31	5.37709e-30	511.675	582.027	1860.61	1967.67	790.83	769.9
BIDIR_32434	235.55	1.80693	0.192419	9.39063	5.96399e-21	1.36091e-19	-1.40336	0.186524	-7.52375	5.32279e-14	7.26842e-13	124.626	118.149	445.713	403.971	145.134	175.707
BIDIR_12797	241.954	1.80643	0.189119	9.55186	1.27393e-21	3.02197e-20	-0.959541	0.177969	-5.39163	6.98196e-08	4.90083e-07	112.467	118.149	381.101	425.232	198.448	216.328
BIDIR_21093	201.194	1.80631	0.207243	8.71593	2.88373e-18	5.38461e-17	-0.764547	0.192495	-3.97178	7.13379e-05	0.000310181	88.1499	95.8746	323.06	320.857	206.346	172.873
BIDIR_28703	21.4186	1.80354	0.57323	3.14628	0.00165364	0.00527853	-1.29643	0.546649	-2.3716	0.017711	0.043558	9.11896	12.5896	37.234	38.6575	15.7969	15.1146
BIDIR_20672	855.195	1.80337	0.13084	13.7829	3.22874e-43	1.88715e-41	-1.11053	0.127065	-8.73981	2.33511e-18	4.64085e-17	380.97	459.036	1421.46	1511.51	628.912	729.28
BIDIR_13120	128.101	1.80249	0.246354	7.31667	2.54194e-13	3.20916e-12	-1.28968	0.235933	-5.4663	4.59518e-08	3.30784e-07	71.9384	58.1058	229.975	223.247	91.8192	93.5216
BIDIR_25547	247.657	1.80156	0.193713	9.30017	1.40223e-20	3.11441e-19	-2.07129	0.197022	-10.513	7.52516e-26	2.55199e-24	118.546	160.759	471.996	502.547	124.4	107.692
BIDIR_8635	86.3477	1.80053	0.294109	6.12197	9.2424e-10	8.18924e-09	-2.02842	0.299181	-6.77991	1.20249e-11	1.29956e-10	51.6741	45.5162	154.412	183.623	37.5175	45.3438
BIDIR_31669	34.7654	1.80048	0.458342	3.92823	8.5573e-05	0.000359107	-2.44616	0.486514	-5.02792	4.95822e-07	3.07767e-06	23.304	17.4318	81.0388	60.8855	9.87303	16.0593
BIDIR_25129	131.876	1.80012	0.261132	6.89353	5.44253e-12	6.0284e-11	-2.33682	0.27161	-8.60357	7.7275e-18	1.47268e-16	59.7798	92.9693	266.114	266.737	62.2001	43.4545
BIDIR_25044	63.8511	1.79942	0.344873	5.21763	1.81229e-07	1.1849e-06	-2.46512	0.366002	-6.73525	1.6365e-11	1.74251e-10	28.3701	46.4847	123.748	137.234	22.708	24.5612
BIDIR_5894	53.3825	1.79925	0.394564	4.56009	5.11323e-06	2.67519e-05	-1.29907	0.37934	-3.42456	0.000615789	0.00220836	23.304	30.9898	97.4656	91.8115	26.6572	50.0671
BIDIR_29320	206.073	1.79857	0.198595	9.05648	1.34727e-19	2.7783e-18	-1.05681	0.187517	-5.6358	1.74247e-08	1.31419e-07	98.2821	102.654	359.199	340.186	170.803	165.316
BIDIR_26391	20.0522	1.79803	0.594696	3.02345	0.00249912	0.00764395	-1.42067	0.573572	-2.47688	0.0132536	0.0338406	12.1586	8.71588	31.7584	40.5904	14.8095	12.2806
BIDIR_26403	245.287	1.79671	0.20785	8.64426	5.41556e-18	9.87654e-17	-1.89946	0.208702	-9.10128	8.92702e-20	1.98395e-18	105.375	166.57	469.806	476.453	117.489	136.031
BIDIR_26631	99.6235	1.7928	0.293187	6.11488	9.66296e-10	8.53918e-09	-1.96693	0.296316	-6.63795	3.18067e-11	3.29383e-10	51.6741	60.0427	186.17	201.019	35.5429	63.2924
BIDIR_18696	32.2193	1.79118	0.467468	3.83167	0.000127275	0.000516121	-1.82379	0.467295	-3.90286	9.50614e-05	0.000403331	14.185	21.3055	60.2315	62.8184	17.7715	17.0039
BIDIR_19043	15.624	1.79021	0.692695	2.58441	0.00975445	0.0255886	-2.75475	0.760756	-3.62107	0.000293388	0.001131	9.11896	9.68431	45.995	19.3287	3.94921	5.66798
BIDIR_6283	28.1388	1.78896	0.512113	3.4933	0.000477097	0.00172644	-1.96583	0.51856	-3.79094	0.000150078	0.000611669	15.1983	16.4633	40.5194	68.617	14.8095	13.2253
BIDIR_20762	105.197	1.78889	0.296241	6.03864	1.5542e-09	1.34259e-08	-0.89744	0.279251	-3.21374	0.0013102	0.00436298	50.6609	49.39	179.599	166.227	69.1112	116.194
BIDIR_10239	176.446	1.78888	0.216043	8.2802	1.22972e-16	2.03263e-15	-0.794642	0.200665	-3.96003	7.49395e-05	0.00032444	77.0045	87.1588	271.589	295.73	160.93	166.261
BIDIR_13366	370.334	1.78882	0.154505	11.5777	5.3454e-31	2.03914e-29	-1.49468	0.15097	-9.90048	4.14273e-23	1.18899e-21	193.525	197.56	677.878	673.607	230.042	249.391
BIDIR_19605	1452.9	1.78868	0.106459	16.8016	2.3751e-63	2.42228e-61	-1.33391	0.104575	-12.7556	2.90083e-37	1.76742e-35	698.107	797.987	2513.3	2656.74	1037.66	1013.62
BIDIR_3220	219.289	1.78701	0.192106	9.30223	1.37529e-20	3.0591e-19	-1.79953	0.191738	-9.3854	6.2676e-21	1.51848e-19	121.586	120.085	439.143	395.273	124.4	115.249
BIDIR_3456	109.057	1.78644	0.271058	6.59065	4.37918e-11	4.45707e-10	-1.10048	0.256819	-4.28506	1.8269e-05	8.79591e-05	58.7666	49.39	166.458	205.851	88.8573	85.0196
BIDIR_12819	15705.3	1.78635	0.0939759	19.0086	1.44853e-80	2.13954e-78	-1.14905	0.0937146	-12.2612	1.46305e-34	7.80599e-33	7837.24	7854.94	29256.1	24875.1	12774.7	11633.5
BIDIR_5310	1737.91	1.78608	0.0973045	18.3556	2.9772e-75	3.91528e-73	-1.52977	0.0962451	-15.8945	6.915e-57	9.42471e-55	893.658	953.904	3157.23	3215.34	1129.47	1077.86
BIDIR_5461	30.9946	1.78498	0.490428	3.63963	0.000273032	0.00103772	-3.67367	0.61391	-5.98405	2.17662e-09	1.82547e-08	14.185	25.1792	62.4218	73.4492	7.89843	2.83399
BIDIR_33804	1853.62	1.78475	0.102575	17.3995	8.32494e-68	9.245e-66	-1.56569	0.101748	-15.3879	1.9736e-53	2.38474e-51	935.2	1046.87	3494.52	3337.11	1207.47	1100.53
BIDIR_33109	39.0656	1.7847	0.43146	4.13643	3.52754e-05	0.000158933	-1.85069	0.43259	-4.27816	1.88445e-05	9.04573e-05	16.2115	27.1161	72.2778	77.315	19.7461	21.7272
BIDIR_157	54.3244	1.7836	0.357493	4.9892	6.06308e-07	3.66597e-06	-3.69866	0.455486	-8.12025	4.65231e-16	7.65396e-15	32.423	36.8004	111.702	126.603	10.8603	7.5573
BIDIR_8698	250.046	1.78149	0.185563	9.60048	7.95695e-22	1.90408e-20	-2.08761	0.189509	-11.0159	3.20325e-28	1.22825e-26	138.811	147.201	470.901	512.212	102.68	128.474
BIDIR_14331	1234.61	1.78132	0.111859	15.9246	4.27625e-57	3.71649e-55	-1.46636	0.11032	-13.2919	2.5798e-40	1.84552e-38	610.97	692.428	2321.65	2160.95	779.97	841.694
BIDIR_12017	109.142	1.78022	0.264222	6.73759	1.61035e-11	1.69897e-10	-1.12395	0.250192	-4.49234	7.0446e-06	3.64293e-05	54.7137	54.2321	191.646	182.657	79.9716	91.6323
BIDIR_23536	343.44	1.7801	0.159108	11.188	4.66754e-29	1.61607e-27	-1.43584	0.154892	-9.26994	1.86242e-20	4.3368e-19	175.287	185.939	606.696	633.983	232.016	226.719
BIDIR_7567	2152.08	1.77987	0.0921826	19.3081	4.59416e-83	7.28842e-81	-1.15569	0.0902607	-12.804	1.55816e-37	9.63647e-36	1054.76	1105.95	3747.5	3673.43	1683.35	1647.49
BIDIR_16339	273.833	1.77792	0.182946	9.71832	2.51901e-22	6.19605e-21	-1.24743	0.176279	-7.07647	1.47877e-12	1.77564e-11	123.613	155.917	475.281	484.185	189.562	214.438
BIDIR_13004	42.3487	1.77749	0.418547	4.24682	2.16828e-05	0.000101378	-1.55344	0.409496	-3.79356	0.000148506	0.000605815	19.2511	26.1476	65.7071	89.8786	26.6572	26.4506
BIDIR_31387	15309	1.77745	0.0759749	23.3953	4.77638e-121	1.68488e-118	-1.34416	0.0757372	-17.7477	1.79582e-70	4.0347e-68	7789.62	8105.76	27817.1	26677.5	10750.7	10713.4
BIDIR_2030	373.689	1.77527	0.153824	11.541	8.20127e-31	3.09317e-29	-1.87375	0.154523	-12.126	7.6913e-34	3.96391e-32	197.577	220.802	720.588	712.264	192.524	198.379
BIDIR_21301	27.4812	1.77475	0.538854	3.29357	0.000989239	0.00333386	-1.87195	0.541511	-3.4569	0.000546421	0.00198509	19.2511	11.6212	49.2803	56.0533	7.89843	20.7826
BIDIR_28796	23.451	1.77331	0.562621	3.15188	0.00162224	0.00518897	-2.03531	0.574091	-3.54526	0.000392221	0.00146926	13.1718	13.558	55.851	35.7582	14.8095	7.5573
BIDIR_10585	354.619	1.77249	0.165356	10.7192	8.26974e-27	2.58561e-25	-1.69743	0.164157	-10.3403	4.63189e-25	1.48499e-23	214.802	174.318	699.781	629.15	211.283	198.379
BIDIR_7582	349.075	1.77181	0.16293	10.8747	1.52126e-27	4.93119e-26	-1.53269	0.159962	-9.58155	9.55986e-22	2.45686e-20	187.445	186.907	619.837	658.144	240.902	201.213
BIDIR_26628	316.525	1.77166	0.17788	9.95985	2.28397e-23	5.90877e-22	-1.88463	0.178763	-10.5426	5.49475e-26	1.8767e-24	159.075	196.591	547.559	666.841	160.93	168.15
BIDIR_7242	169.028	1.76999	0.217283	8.146	3.76168e-16	6.00587e-15	-1.10916	0.206257	-5.37757	7.54979e-08	5.28177e-07	80.0442	89.0956	300.062	277.367	137.235	130.363
BIDIR_24973	43.7893	1.76721	0.40858	4.32525	1.52357e-05	7.31394e-05	-1.18348	0.388258	-3.04819	0.00230222	0.00724288	19.2511	25.1792	81.0388	70.5499	35.5429	31.1739
BIDIR_28750	503.304	1.76611	0.156489	11.2858	1.54176e-29	5.44499e-28	-2.10565	0.159112	-13.2338	5.60146e-40	3.93855e-38	248.238	333.14	930.851	1047.62	238.927	221.051
BIDIR_27223	296.179	1.76485	0.174517	10.1128	4.85012e-24	1.30897e-22	-1.11232	0.166812	-6.66812	2.59099e-11	2.71346e-10	134.758	162.696	509.23	502.547	224.118	243.723
BIDIR_12322	930.675	1.7645	0.11552	15.2744	1.13254e-52	8.48953e-51	-1.44858	0.113548	-12.7574	2.83449e-37	1.73435e-35	476.212	513.268	1699.62	1663.24	587.445	644.26
BIDIR_2735	344.272	1.76408	0.168997	10.4386	1.65259e-25	4.80613e-24	-2.28403	0.174877	-13.0608	5.51736e-39	3.69856e-37	193.525	212.086	615.457	761.552	144.146	138.865
BIDIR_4656	56.6747	1.76243	0.357011	4.93662	7.94901e-07	4.71034e-06	-1.35014	0.343771	-3.92745	8.5853e-05	0.000367241	29.3833	30.0213	104.036	97.6101	35.5429	43.4545
BIDIR_33179	47.3045	1.76213	0.430701	4.09131	4.28944e-05	0.000190681	-2.18522	0.44379	-4.92401	8.47899e-07	5.07997e-06	23.304	31.9582	82.1339	105.342	10.8603	30.2292
BIDIR_20864	122.659	1.76181	0.270105	6.52267	6.90663e-11	6.86405e-10	-1.97631	0.273657	-7.22185	5.12858e-13	6.37371e-12	51.6741	88.1272	254.068	221.314	62.2001	58.5691
BIDIR_8421	395.189	1.76153	0.165842	10.6217	2.36205e-26	7.19753e-25	-2.12174	0.169214	-12.5388	4.57877e-36	2.61782e-34	209.736	248.887	743.586	811.807	154.019	203.102
BIDIR_31592	73.9358	1.7604	0.319434	5.51101	3.56783e-08	2.58252e-07	-2.28494	0.33398	-6.84155	7.83423e-12	8.6586e-11	48.6344	38.7372	147.841	147.865	23.6953	36.8418
BIDIR_31330	999.316	1.75976	0.112681	15.6172	5.56213e-55	4.48319e-53	-1.8369	0.112913	-16.2684	1.65536e-59	2.45385e-57	532.952	590.743	1905.51	1900.98	549.928	515.786
BIDIR_23592	47.7015	1.75947	0.393801	4.46792	7.89822e-06	4.00034e-05	-1.39807	0.381095	-3.66856	0.00024392	0.000956718	24.3172	26.1476	79.9437	90.8451	38.5048	26.4506
BIDIR_17050	168.737	1.75823	0.217377	8.08838	6.04651e-16	9.51199e-15	-1.35582	0.210247	-6.44868	1.12825e-10	1.10625e-09	94.2292	83.285	315.394	285.099	112.553	121.861
BIDIR_19194	58.6983	1.75775	0.357033	4.92321	8.5138e-07	5.02021e-06	-2.28612	0.373542	-6.12012	9.35033e-10	8.20808e-09	38.5023	30.9898	113.892	120.805	17.7715	30.2292
BIDIR_11017	6751.09	1.75721	0.0883904	19.8801	6.04889e-88	1.05448e-85	-2.01799	0.0886425	-22.7655	1.00797e-114	9.35071e-112	3803.62	3963.79	12520.5	13736	3093.22	3389.45
BIDIR_1547	3499.04	1.75693	0.0893339	19.6669	4.13972e-86	7.13363e-84	-1.39868	0.0885856	-15.7891	3.70043e-56	4.85923e-54	1770.09	1937.83	6119.52	6413.28	2339.91	2413.61
BIDIR_19771	19.6104	1.75611	0.643289	2.72989	0.00633549	0.0175146	-1.79824	0.643568	-2.79417	0.0052033	0.0149503	17.2247	4.84215	39.4243	34.7917	13.8222	7.5573
BIDIR_18915	147.724	1.75516	0.231666	7.57625	3.55677e-14	4.83218e-13	-1.82654	0.232318	-7.86224	3.77321e-15	5.74127e-14	80.0442	86.1903	307.728	254.173	76.0223	82.1857
BIDIR_19068	376.522	1.75516	0.155024	11.3218	1.02313e-29	3.65207e-28	-1.97536	0.1571	-12.5739	2.93946e-36	1.7043e-34	215.815	215.96	685.544	771.217	181.664	188.933
BIDIR_10602	42.9831	1.75501	0.398675	4.40212	1.072e-05	5.28881e-05	-2.21572	0.415791	-5.32892	9.87992e-08	6.77945e-07	26.3437	24.2108	86.5144	84.08	19.7461	17.0039
BIDIR_26701	21.0816	1.75481	0.58926	2.978	0.00290139	0.00874443	-2.58747	0.637454	-4.05907	4.92692e-05	0.000220321	10.1322	15.4949	37.234	49.2883	3.94921	10.3913
BIDIR_22926	36.8912	1.75337	0.478175	3.66679	0.000245614	0.00094453	-1.51048	0.468542	-3.2238	0.00126504	0.00422777	27.3569	12.5896	74.4681	59.9191	16.7842	30.2292
BIDIR_34515	122.513	1.75181	0.26612	6.58278	4.61737e-11	4.68836e-10	-1.764	0.265645	-6.64045	3.12737e-11	3.2433e-10	85.1103	52.2953	228.88	232.911	62.2001	73.6837
BIDIR_2215	20.5375	1.75097	0.596786	2.93401	0.00334616	0.00992276	-2.90153	0.670629	-4.32658	1.51442e-05	7.39168e-05	9.11896	16.4633	33.9487	52.1876	3.94921	7.5573
BIDIR_14162	26.2325	1.75097	0.533594	3.28146	0.00103271	0.00346246	-1.3875	0.516482	-2.68644	0.00722173	0.0198968	16.2115	11.6212	58.0413	35.7582	18.7588	17.0039
BIDIR_26935	87.6224	1.75079	0.296987	5.89515	3.74331e-09	3.08519e-08	-2.25106	0.309407	-7.27542	3.45357e-13	4.36178e-12	43.5684	60.0427	155.507	193.287	35.5429	37.7865
BIDIR_13608	669.469	1.75052	0.13564	12.9057	4.18253e-38	2.09015e-36	-1.23145	0.132088	-9.323	1.13099e-20	2.67475e-19	308.018	384.467	1137.83	1193.55	483.779	509.173
BIDIR_13619	36.8149	1.75038	0.444344	3.93924	8.1739e-05	0.000344126	-1.65112	0.439185	-3.75951	0.000170247	0.000687154	22.2908	18.4002	60.2315	76.3485	25.6699	17.9486
BIDIR_13654	469.773	1.74891	0.148451	11.7811	4.88357e-32	1.95499e-30	-1.23862	0.143881	-8.60862	7.39444e-18	1.41108e-16	236.08	250.824	878.285	759.619	360.366	333.466
BIDIR_21548	8070.72	1.74869	0.0764045	22.8872	6.22458e-116	1.9241e-113	-1.59095	0.0762119	-20.8754	8.96672e-97	4.29775e-94	4404.46	4438.32	14985.6	14731.4	4952.31	4912.25
BIDIR_12740	2243.08	1.74818	0.0985358	17.7416	2.00211e-70	2.32679e-68	-1.1093	0.0968007	-11.4597	2.10359e-30	8.98886e-29	1081.1	1193.11	3980.76	3661.83	1731.73	1809.97
BIDIR_13807	178.924	1.7474	0.208999	8.36083	6.22797e-17	1.05087e-15	-1.48472	0.20416	-7.27232	3.53374e-13	4.45911e-12	100.309	92.9693	312.109	336.32	118.476	113.36
BIDIR_9053	13.8435	1.74726	0.724513	2.41164	0.0158811	0.0390502	-1.88063	0.730733	-2.57363	0.0100639	0.0265763	6.07931	9.68431	22.9975	29.9595	3.94921	10.3913
BIDIR_34798	166.082	1.7472	0.216517	8.06959	7.05352e-16	1.1021e-14	-1.95811	0.219696	-8.91285	4.97376e-19	1.04329e-17	88.1499	102.654	313.204	327.622	77.0096	87.8536
BIDIR_13655	2718.27	1.74653	0.0939795	18.5842	4.31402e-77	5.87962e-75	-1.23172	0.0927352	-13.2821	2.94133e-40	2.08857e-38	1431.68	1387.76	4961.98	4499.73	2066.43	1962.06
BIDIR_11135	873.933	1.74614	0.120919	14.4405	2.87652e-47	1.85483e-45	-1.82728	0.121189	-15.078	2.26096e-51	2.47227e-49	472.159	517.142	1632.82	1686.43	433.426	501.616
BIDIR_15130	1948.24	1.74531	0.0970507	17.9834	2.6267e-72	3.2545e-70	-1.6351	0.0965719	-16.9315	2.63752e-64	4.65337e-62	1027.4	1124.35	3540.52	3674.39	1134.41	1188.39
BIDIR_3323	69.6879	1.74478	0.334212	5.22058	1.78359e-07	1.16741e-06	-2.29275	0.349633	-6.55759	5.46858e-11	5.52778e-10	40.5287	42.6109	113.892	164.294	24.6826	32.1185
BIDIR_12451	145.61	1.74308	0.232039	7.51198	5.82386e-14	7.80262e-13	-2.17329	0.240023	-9.05452	1.37169e-19	3.00207e-18	95.2425	76.506	301.158	273.502	59.2382	68.0157
BIDIR_5103	95.7126	1.73876	0.297753	5.8396	5.23254e-09	4.23576e-08	-0.671966	0.276227	-2.43266	0.0149885	0.0376619	47.6212	41.6425	158.792	139.167	109.591	77.4623
BIDIR_18901	41.6541	1.73826	0.420603	4.1328	3.58378e-05	0.000161297	-2.66039	0.459268	-5.79266	6.92783e-09	5.49601e-08	20.2644	30.9898	94.1802	77.315	16.7842	10.3913
BIDIR_3726	367.724	1.73525	0.166009	10.4527	1.42378e-25	4.16902e-24	-1.92707	0.167664	-11.4936	1.42048e-30	6.13365e-29	187.445	236.297	678.974	732.559	170.803	200.268
BIDIR_13899	1551.86	1.73194	0.103658	16.7082	1.14263e-62	1.14968e-60	-1.76754	0.103654	-17.0523	3.3617e-65	6.23715e-63	822.733	934.536	2943.68	2895.44	835.258	879.481
BIDIR_32965	86.8293	1.73107	0.287332	6.02463	1.69497e-09	1.45956e-08	-1.74026	0.286642	-6.0712	1.26959e-09	1.10072e-08	49.6477	48.4215	163.173	162.361	45.4159	51.9564
BIDIR_23541	460.258	1.73098	0.155458	11.1347	8.5026e-29	2.90367e-27	-1.15794	0.150573	-7.69023	1.46874e-14	2.11085e-13	238.106	237.265	825.719	752.854	394.921	312.683
BIDIR_2776	113.538	1.73053	0.263727	6.56182	5.31548e-11	5.35369e-10	-1.14154	0.251697	-4.53536	5.75063e-06	3.01617e-05	63.8327	53.2637	185.075	202.952	96.7557	79.3517
BIDIR_9605	1096.97	1.72944	0.112457	15.3787	2.27441e-53	1.73969e-51	-2.14528	0.114558	-18.7265	3.00998e-78	8.72506e-76	626.168	673.059	2143.15	2165.79	452.185	521.454
BIDIR_16399	93.1312	1.7282	0.302623	5.71072	1.12499e-08	8.71846e-08	-1.25602	0.292126	-4.29959	1.71118e-05	8.27756e-05	52.6873	45.5162	129.224	195.22	68.1239	68.0157
BIDIR_31176	28.4517	1.7259	0.506489	3.40758	0.000655423	0.00230092	-1.58468	0.498957	-3.17598	0.00149332	0.00492148	11.1454	20.337	49.2803	55.0869	19.7461	15.1146
BIDIR_3743	42.8197	1.72541	0.434706	3.96914	7.21335e-05	0.000307049	-1.44172	0.424447	-3.39669	0.000682061	0.00242396	24.3172	22.2739	66.8022	86.9793	18.7588	37.7865
BIDIR_14835	491.13	1.72414	0.137903	12.5025	7.2302e-36	3.2997e-34	-1.90228	0.139253	-13.6606	1.74545e-42	1.36401e-40	271.542	296.34	937.421	939.377	251.762	250.336
BIDIR_31401	441.746	1.72354	0.155233	11.103	1.21368e-28	4.12595e-27	-1.77354	0.155356	-11.416	3.47908e-30	1.47568e-28	224.934	277.94	789.58	871.726	257.686	228.608
BIDIR_15017	151.192	1.72282	0.234125	7.35852	1.85955e-13	2.37566e-12	-1.46283	0.229117	-6.38466	1.71777e-10	1.64885e-09	72.9517	92.0009	250.782	293.797	91.8192	105.802
BIDIR_24367	111.548	1.72206	0.287876	5.98195	2.20476e-09	1.86745e-08	-1.50813	0.283183	-5.32564	1.00601e-07	6.89485e-07	56.7402	65.8533	203.692	201.019	50.3525	91.6323
BIDIR_13244	685.144	1.72149	0.122507	14.0522	7.46742e-45	4.50509e-43	-1.45694	0.120368	-12.1041	1.00503e-33	5.13368e-32	368.811	378.656	1241.86	1223.51	451.198	446.825
BIDIR_18789	662.021	1.72147	0.136052	12.653	1.07637e-36	5.0586e-35	-1.88788	0.13698	-13.7821	3.26488e-43	2.58654e-41	359.692	405.772	1173.97	1350.11	362.34	320.241
BIDIR_15055	54.4241	1.7211	0.391368	4.39764	1.09433e-05	5.38793e-05	-1.24533	0.377429	-3.2995	0.000968557	0.00333099	31.4097	26.1476	71.1827	117.905	34.5556	45.3438
BIDIR_1553	66.52	1.72079	0.332193	5.18009	2.21774e-07	1.4285e-06	-1.24631	0.318734	-3.91017	9.22295e-05	0.000392068	30.3965	39.7057	119.368	112.107	49.3652	48.1778
BIDIR_15626	977.405	1.7207	0.117106	14.6935	7.09464e-49	4.8128e-47	-0.76075	0.112336	-6.77211	1.2692e-11	1.36703e-10	463.04	476.468	1596.68	1500.88	861.916	965.445
BIDIR_8137	122.244	1.71875	0.280669	6.12376	9.13943e-10	8.1028e-09	-0.813072	0.265431	-3.06322	0.0021897	0.00692297	58.7666	60.0427	234.355	157.529	127.362	95.4109
BIDIR_15018	475	1.718	0.14482	11.863	1.8417e-32	7.51314e-31	-1.12995	0.139643	-8.09168	5.88496e-16	9.54538e-15	242.159	249.855	796.151	822.438	343.582	395.814
BIDIR_15453	55.2853	1.71351	0.372549	4.59943	4.23658e-06	2.24394e-05	-0.96197	0.350986	-2.74077	0.00612958	0.0172328	34.4494	21.3055	87.6095	94.7108	46.4032	47.2331
BIDIR_21954	27.9198	1.71341	0.495017	3.46132	0.000537536	0.00192149	-1.70289	0.492899	-3.45485	0.000550608	0.00199828	15.1983	16.4633	53.6608	50.2547	17.7715	14.1699
BIDIR_30853	381.47	1.71217	0.158931	10.773	4.61472e-27	1.46731e-25	-0.855593	0.150762	-5.67512	1.38589e-08	1.06083e-07	182.379	193.686	580.413	651.378	324.823	356.138
BIDIR_10085	27.0821	1.71161	0.531704	3.21911	0.00128589	0.00421979	-1.48233	0.520637	-2.84715	0.00441127	0.0129014	18.2379	11.6212	49.2803	48.3218	23.6953	11.336
BIDIR_30997	200.921	1.7115	0.200287	8.54523	1.28282e-17	2.27733e-16	-1.23446	0.192907	-6.39925	1.56137e-10	1.50526e-09	102.335	110.401	336.201	360.481	141.184	154.925
BIDIR_15869	2795.51	1.71093	0.0903209	18.9428	5.06561e-80	7.37317e-78	-1.42187	0.0895618	-15.8758	9.31858e-57	1.26407e-54	1517.8	1533.99	5191.96	4800.29	1891.67	1837.37
BIDIR_14951	1304.75	1.71084	0.104819	16.3218	6.90672e-60	6.3917e-58	-1.54033	0.103908	-14.824	1.02455e-49	1.04483e-47	752.821	697.27	2447.59	2299.15	814.525	817.133
BIDIR_14339	6563.79	1.70973	0.0857464	19.9394	1.85414e-88	3.28962e-86	-1.34587	0.085334	-15.7717	4.86901e-56	6.36468e-54	3568.55	3517.34	11990.5	11188.4	4354.01	4763.93
BIDIR_33538	1056.01	1.70941	0.11189	15.2777	1.07721e-52	8.11531e-51	-0.78556	0.107441	-7.31156	2.6405e-13	3.37492e-12	519.781	507.458	1731.38	1628.45	1009.02	939.939
BIDIR_646	24.7746	1.70854	0.527338	3.23993	0.0011956	0.00395659	-2.93908	0.601639	-4.88512	1.03365e-06	6.10259e-06	14.185	17.4318	59.1364	44.4561	4.93652	8.50196
BIDIR_21467	1426.48	1.70846	0.115468	14.796	1.55567e-49	1.08477e-47	-0.758923	0.112219	-6.76287	1.35289e-11	1.45282e-10	710.266	670.154	2454.16	2058.51	1377.29	1288.52
BIDIR_27001	3102.2	1.70748	0.0880454	19.3932	8.8155e-84	1.42878e-81	-1.40253	0.0873127	-16.0633	4.61149e-58	6.46913e-56	1628.24	1754.8	5586.2	5464.23	2068.4	2111.32
BIDIR_30383	4623.28	1.70729	0.0932844	18.302	7.97796e-75	1.04005e-72	-1.14274	0.0925012	-12.3538	4.64688e-35	2.53577e-33	2357.76	2471.43	7428.19	8340.35	3419.03	3722.92
BIDIR_2678	16.1168	1.70684	0.648461	2.63214	0.00848477	0.0226301	-4.19963	0.919218	-4.5687	4.90747e-06	2.60098e-05	11.1454	10.6527	28.4731	42.5232	2.96191	0.944663
BIDIR_19137	109.043	1.70562	0.266263	6.40576	1.49619e-10	1.4388e-09	-1.08191	0.253348	-4.27045	1.95078e-05	9.33297e-05	53.7005	59.0743	167.553	200.052	88.8573	85.0196
BIDIR_28249	129.702	1.70553	0.244033	6.98891	2.77032e-12	3.15598e-11	-0.985243	0.230572	-4.27304	1.92829e-05	9.23768e-05	66.8724	64.8849	209.168	220.348	101.692	115.249
BIDIR_32997	23.0066	1.70519	0.569641	2.99345	0.00275839	0.00835092	-1.34186	0.551712	-2.43217	0.0150085	0.0376922	15.1983	9.68431	49.2803	31.8924	18.7588	13.2253
BIDIR_23571	41.6651	1.70499	0.412315	4.13515	3.54719e-05	0.000159779	-1.28023	0.396673	-3.22743	0.00124908	0.0041788	23.304	21.3055	78.8485	66.6841	29.6191	30.2292
BIDIR_6207	78.3572	1.70482	0.323107	5.27631	1.31809e-07	8.7904e-07	-1.00825	0.306801	-3.28632	0.00101505	0.00347138	30.3965	49.39	129.224	131.435	72.0731	57.6244
BIDIR_11189	383.74	1.7045	0.160326	10.6315	2.12708e-26	6.50136e-25	-1.49349	0.157922	-9.45715	3.16442e-21	7.80466e-20	188.458	236.297	706.351	679.405	234.978	256.948
BIDIR_1193	385.435	1.70442	0.159853	10.6624	1.52579e-26	4.68744e-25	-2.06809	0.163385	-12.6578	1.01328e-36	6.10901e-35	227.974	231.455	675.688	820.505	172.778	184.209
BIDIR_20579	1187.03	1.70367	0.117032	14.5573	5.25119e-48	3.48345e-46	-1.00133	0.114077	-8.77768	1.66879e-18	3.349e-17	659.605	551.037	2059.92	1882.62	992.24	976.781
BIDIR_7044	176.564	1.69638	0.208274	8.14498	3.79355e-16	6.05353e-15	-1.38041	0.202641	-6.81208	9.62002e-12	1.05151e-10	97.2689	95.8746	308.823	316.991	120.451	119.972
BIDIR_20017	61.5682	1.69637	0.339471	4.99708	5.82052e-07	3.52571e-06	-2.12927	0.352174	-6.04608	1.4841e-09	1.27326e-08	33.4362	40.6741	121.558	118.872	23.6953	31.1739
BIDIR_16769	2638.5	1.69574	0.11882	14.2715	3.29313e-46	2.08315e-44	-1.45514	0.118299	-12.3005	9.00134e-35	4.83851e-33	1641.41	1279.3	5064.92	4395.36	1774.18	1675.83
BIDIR_15043	440.721	1.69554	0.152918	11.0879	1.43666e-28	4.85645e-27	-1.65599	0.152227	-10.8785	1.46015e-27	5.35598e-26	224.934	276.971	779.724	846.599	247.813	268.284
BIDIR_18108	222.77	1.69513	0.188057	9.01393	1.98804e-19	4.05782e-18	-2.69806	0.205751	-13.1133	2.7643e-39	1.87049e-37	139.824	142.359	456.664	457.125	63.1874	77.4623
BIDIR_31532	6666.21	1.69495	0.0904297	18.7433	2.19537e-78	3.09042e-76	-1.18248	0.0899171	-13.1508	1.68393e-39	1.15027e-37	3674.94	3386.6	11831.7	11030.9	5297.87	4775.27
BIDIR_21027	116.839	1.69436	0.269345	6.29065	3.16138e-10	2.95667e-09	-1.12602	0.258425	-4.35726	1.317e-05	6.49867e-05	50.6609	71.6639	220.119	176.858	95.7684	85.9643
BIDIR_24134	1084.59	1.6938	0.110016	15.3959	1.74261e-53	1.33975e-51	-1.8682	0.110753	-16.8683	7.70192e-64	1.3106e-61	636.301	634.322	2058.82	2051.75	597.318	529.011
BIDIR_2766	78.3132	1.6936	0.316301	5.3544	8.58385e-08	5.89506e-07	-2.0027	0.323495	-6.19083	5.98472e-10	5.38681e-09	47.6212	45.5162	174.124	127.57	31.5937	43.4545
BIDIR_30946	63.1058	1.69305	0.339933	4.98053	6.34103e-07	3.824e-06	-2.16233	0.353556	-6.11595	9.59835e-10	8.41523e-09	40.5287	35.8319	136.89	110.174	31.5937	23.6166
BIDIR_4232	242.555	1.69266	0.212923	7.94963	1.87066e-15	2.8059e-14	-1.47615	0.210017	-7.02873	2.08429e-12	2.45354e-11	122.599	147.201	407.384	464.856	123.413	189.877
BIDIR_8619	32.2775	1.69262	0.463247	3.65382	0.000258372	0.000987025	-1.44068	0.451802	-3.18874	0.00142894	0.00472772	19.2511	16.4633	61.3266	54.1205	21.7207	20.7826
BIDIR_28789	117.534	1.69188	0.248032	6.82122	9.02679e-12	9.76053e-11	-2.1689	0.258232	-8.39903	4.50169e-17	8.05597e-16	67.8856	74.5692	224.499	235.811	53.3144	49.1225
BIDIR_5104	167.458	1.68889	0.246546	6.85022	7.37348e-12	8.07474e-11	-0.621555	0.232039	-2.67866	0.00739169	0.0202989	92.2028	66.8217	292.397	220.348	185.613	147.367
BIDIR_34797	56.0161	1.68708	0.357597	4.71783	2.38369e-06	1.30902e-05	-1.17168	0.341836	-3.42761	0.000608924	0.00218811	31.4097	28.0845	100.751	90.8451	43.4413	41.5652
BIDIR_18232	170.769	1.68652	0.228443	7.38265	1.55173e-13	1.99687e-12	-1.31165	0.22233	-5.89957	3.64454e-09	2.98689e-08	109.427	76.506	308.823	288.965	131.311	109.581
BIDIR_13962	25.6199	1.68621	0.52167	3.23234	0.0012278	0.00405223	-2.68099	0.575949	-4.65491	3.24121e-06	1.77173e-05	14.185	18.4002	44.8999	59.9191	5.92382	10.3913
BIDIR_17111	402.457	1.68621	0.150876	11.1762	5.33477e-29	1.83228e-27	-2.214	0.15641	-14.1551	1.73762e-45	1.55187e-43	228.987	262.445	781.915	800.21	178.702	162.482
BIDIR_4908	97.064	1.68606	0.281871	5.98167	2.20863e-09	1.8702e-08	-0.700036	0.26137	-2.67834	0.00739889	0.0203109	43.5684	50.3584	146.746	155.596	87.87	98.2449
BIDIR_6680	36.5176	1.68577	0.436386	3.86302	0.000111993	0.000458053	-1.78681	0.438915	-4.07097	4.68185e-05	0.000210212	19.2511	23.2423	71.1827	65.7177	22.708	17.0039
BIDIR_34087	651.181	1.68553	0.131957	12.7733	2.31171e-37	1.11797e-35	-1.94383	0.133625	-14.547	6.10383e-48	5.81239e-46	352.6	420.299	1268.15	1219.64	311.988	334.411
BIDIR_390	129.815	1.68518	0.246542	6.83525	8.18604e-12	8.89635e-11	-1.15665	0.236499	-4.89072	1.00468e-06	5.9474e-06	71.9384	65.8533	204.787	237.743	91.8192	106.747
BIDIR_32772	61.9232	1.6851	0.341254	4.93798	7.89371e-07	4.68034e-06	-2.59654	0.37204	-6.9792	2.96861e-12	3.43546e-11	40.5287	37.7688	117.178	134.335	25.6699	16.0593
BIDIR_29378	20.6534	1.68492	0.583859	2.88583	0.00390385	0.0113821	-1.65575	0.580525	-2.85216	0.0043423	0.0127191	8.10574	15.4949	39.4243	36.7246	12.8349	11.336
BIDIR_17199	555.438	1.68423	0.145351	11.5874	4.77573e-31	1.82881e-29	-0.870619	0.139576	-6.23759	4.44352e-10	4.06576e-09	262.423	295.371	959.324	835.001	458.109	522.398
BIDIR_668	803.766	1.68366	0.118608	14.1952	9.81066e-46	6.14118e-44	-1.4685	0.117047	-12.5463	4.16545e-36	2.38625e-34	426.565	470.657	1460.89	1422.6	523.271	518.62
BIDIR_28670	62.7251	1.683	0.340106	4.94844	7.4809e-07	4.45386e-06	-1.67604	0.338855	-4.9462	7.56762e-07	4.56438e-06	31.4097	40.6741	112.797	118.872	40.4794	32.1185
BIDIR_1510	1169.28	1.6823	0.107636	15.6295	4.58243e-55	3.71325e-53	-1.42895	0.106285	-13.4445	3.31481e-41	2.48376e-39	639.34	659.501	2086.2	2082.67	735.541	812.41
BIDIR_12385	29.8285	1.68139	0.486916	3.45314	0.000554091	0.00197502	-1.52043	0.478798	-3.17551	0.00149574	0.00492835	16.2115	17.4318	44.8999	62.8184	17.7715	19.8379
BIDIR_19042	135.142	1.68091	0.23542	7.14006	9.32912e-13	1.10958e-11	-2.25041	0.246914	-9.11416	7.92831e-20	1.76746e-18	74.9781	91.0325	274.875	258.039	54.3017	57.6244
BIDIR_17608	639.32	1.68035	0.128402	13.0867	3.92456e-39	2.00809e-37	-1.60686	0.127591	-12.5938	2.28278e-36	1.33703e-34	362.732	367.035	1132.35	1206.11	364.315	403.371
BIDIR_1222	264.011	1.6784	0.19042	8.81417	1.20575e-18	2.30716e-17	-1.84988	0.192116	-9.62898	6.03274e-22	1.57004e-20	138.811	172.381	487.328	509.312	118.476	157.759
BIDIR_20583	508.535	1.67782	0.145042	11.5678	5.99838e-31	2.27954e-29	-1.95654	0.147164	-13.295	2.47511e-40	1.77504e-38	285.727	321.519	924.28	1018.62	271.508	229.553
BIDIR_11719	921.509	1.6765	0.129625	12.9334	2.91626e-38	1.46223e-36	-1.29819	0.127633	-10.1713	2.66442e-24	8.25684e-23	544.098	461.941	1704	1511.51	701.973	605.529
BIDIR_13583	1874.9	1.67551	0.101846	16.4514	8.20031e-61	7.90605e-59	-1.81247	0.102177	-17.7386	2.10952e-70	4.70276e-68	1019.3	1184.39	3474.81	3566.15	1010.01	994.73
BIDIR_13609	243.39	1.67427	0.186929	8.95672	3.34493e-19	6.69969e-18	-1.14953	0.179949	-6.3881	1.67958e-10	1.61489e-09	130.705	128.801	389.862	437.796	175.74	197.434
BIDIR_15132	257.081	1.67406	0.181639	9.21644	3.07128e-20	6.64903e-19	-0.879852	0.171833	-5.12039	3.04909e-07	1.94511e-06	128.679	131.707	398.623	431.997	217.207	234.276
BIDIR_11095	44.6056	1.6738	0.412683	4.05588	4.99455e-05	0.000219231	-1.78595	0.415243	-4.30099	1.70036e-05	8.22939e-05	19.2511	32.9266	88.7046	78.2814	28.6318	19.8379
BIDIR_7473	34.3576	1.67343	0.448969	3.72727	0.000193561	0.000760249	-1.315	0.434123	-3.02909	0.00245289	0.00765659	20.2644	17.4318	60.2315	59.9191	24.6826	23.6166
BIDIR_28070	79.0057	1.67247	0.326023	5.1299	2.89898e-07	1.83305e-06	-0.989771	0.310494	-3.18773	0.00143397	0.00474327	29.3833	52.2953	122.653	138.2	70.0985	61.4031
BIDIR_33326	699.384	1.67189	0.157465	10.6175	2.47132e-26	7.50001e-25	-2.21471	0.160628	-13.7878	3.0164e-43	2.40293e-41	346.52	514.237	1321.81	1422.6	279.407	311.739
BIDIR_25991	253.183	1.67184	0.179911	9.29255	1.5063e-20	3.33073e-19	-1.86032	0.182019	-10.2205	1.60512e-24	5.00652e-23	148.943	151.075	478.567	477.42	120.451	142.644
BIDIR_19094	159.909	1.6711	0.222271	7.51832	5.54858e-14	7.44712e-13	-2.07721	0.229131	-9.06561	1.2391e-19	2.72016e-18	105.375	89.0956	286.921	331.488	69.1112	77.4623
BIDIR_27037	47.5428	1.66972	0.418517	3.98963	6.61776e-05	0.00028371	-1.0368	0.399719	-2.59381	0.00949189	0.0252552	34.4494	15.4949	71.1827	86.9793	36.5302	40.6205
BIDIR_26449	320.396	1.66964	0.174987	9.54153	1.40744e-21	3.32289e-20	-0.804996	0.166222	-4.84291	1.27951e-06	7.45614e-06	138.811	181.097	532.228	487.084	291.254	291.901
BIDIR_666	115.331	1.66949	0.266789	6.25774	3.90595e-10	3.62252e-09	-0.990397	0.253844	-3.90159	9.55611e-05	0.000405092	52.6873	66.8217	197.121	183.623	108.603	83.1303
BIDIR_17393	43.5488	1.66944	0.425399	3.92441	8.69432e-05	0.000364296	-2.31005	0.448011	-5.15625	2.51947e-07	1.62637e-06	20.2644	33.8951	67.8974	104.375	19.7461	15.1146
BIDIR_34731	552.969	1.66937	0.14682	11.3702	5.8838e-30	2.13068e-28	-1.95609	0.148808	-13.1451	1.81676e-39	1.23806e-37	312.071	351.54	949.468	1160.69	260.648	283.399
BIDIR_19152	201.217	1.66937	0.210108	7.94529	1.93742e-15	2.90168e-14	-1.73456	0.210525	-8.23922	1.73343e-16	2.9655e-15	101.322	133.643	341.677	405.904	107.616	117.138
BIDIR_8640	113.947	1.66922	0.266878	6.25462	3.98476e-10	3.69219e-09	-1.09225	0.255539	-4.27432	1.9172e-05	9.18914e-05	50.6609	69.727	186.17	197.153	98.7303	81.241
BIDIR_5083	73.6036	1.66882	0.327923	5.08907	3.59815e-07	2.24251e-06	-1.94847	0.334401	-5.82674	5.6522e-09	4.53786e-08	44.5816	43.5794	159.887	120.805	44.4286	28.3399
BIDIR_13586	382.753	1.6675	0.15534	10.7345	7.00689e-27	2.19994e-25	-1.71002	0.155401	-11.0039	3.65797e-28	1.39888e-26	238.106	208.213	719.493	697.767	203.384	229.553
BIDIR_1834	172.297	1.66748	0.226522	7.36121	1.82253e-13	2.33135e-12	-1.29885	0.220554	-5.88905	3.88417e-09	3.17513e-08	97.2689	92.0009	255.163	345.018	123.413	120.917
BIDIR_14781	45.3663	1.6674	0.39011	4.27417	1.91847e-05	9.05166e-05	-1.65118	0.388295	-4.2524	2.11495e-05	0.000100665	25.3304	27.1161	86.5144	80.2143	24.6826	28.3399
BIDIR_15254	258.601	1.66673	0.183927	9.0619	1.28192e-19	2.65267e-18	-1.42704	0.180525	-7.90496	2.68023e-15	4.12402e-14	130.705	158.823	450.094	469.688	182.651	159.648
BIDIR_26502	16.5731	1.66398	0.683253	2.43538	0.014876	0.0369404	-2.28603	0.718795	-3.18036	0.0014709	0.00485318	7.09252	13.558	21.9024	43.4897	3.94921	9.44663
BIDIR_19461	31.7659	1.66346	0.459464	3.62044	0.000294108	0.00111134	-2.60127	0.505104	-5.14997	2.60525e-07	1.67948e-06	21.2776	19.3686	67.8974	60.8855	8.88573	12.2806
BIDIR_28071	78.5878	1.66225	0.317547	5.23467	1.65283e-07	1.08562e-06	-1.40466	0.310673	-4.52135	6.14455e-06	3.20932e-05	41.5419	46.4847	113.892	164.294	54.3017	51.0118
BIDIR_24633	64.0292	1.66097	0.334679	4.96287	6.94605e-07	4.15627e-06	-2.30505	0.354254	-6.50678	7.67784e-11	7.65336e-10	33.4362	46.4847	121.558	131.435	27.6445	23.6166
BIDIR_2828	462.745	1.66041	0.142804	11.6272	2.99811e-31	1.16144e-29	-1.2953	0.139319	-9.29737	1.43957e-20	3.3906e-19	242.159	267.287	786.295	824.371	323.835	332.521
BIDIR_23923	23.9326	1.65961	0.544557	3.04763	0.00230651	0.00712165	-2.56461	0.593412	-4.3218	1.54763e-05	7.5435e-05	12.1586	18.4002	50.3755	46.389	4.93652	11.336
BIDIR_3783	27.3829	1.65913	0.523969	3.16648	0.00154299	0.00496564	-1.40998	0.512332	-2.75207	0.00592193	0.016716	16.2115	14.5265	53.6608	43.4897	11.8476	24.5612
BIDIR_21198	132.749	1.65702	0.239119	6.92971	4.21718e-12	4.7182e-11	-1.0635	0.228016	-4.66414	3.09912e-06	1.69923e-05	71.9384	68.7586	222.309	221.314	100.705	111.47
BIDIR_23506	16.4088	1.65702	0.680007	2.43676	0.0148194	0.0368232	-1.55897	0.672817	-2.31708	0.0204993	0.0493642	12.1586	6.77901	19.7121	39.6239	7.89843	12.2806
BIDIR_3543	135.087	1.65651	0.240976	6.87417	6.23515e-12	6.87081e-11	-0.832474	0.226494	-3.67548	0.000237403	0.000933832	74.9781	61.9796	216.833	214.549	117.489	124.695
BIDIR_26843	64.8184	1.65597	0.379769	4.36047	1.29785e-05	6.31735e-05	-2.43195	0.401248	-6.06096	1.3531e-09	1.16883e-08	43.5684	38.7372	96.3704	162.361	14.8095	33.0632
BIDIR_5102	215.663	1.65555	0.209845	7.88939	3.03657e-15	4.47193e-14	-0.714982	0.198173	-3.60788	0.000308711	0.00118388	109.427	103.622	381.101	290.898	216.219	192.711
BIDIR_17444	259.204	1.65533	0.197647	8.37517	5.51451e-17	9.36281e-16	-0.766837	0.187871	-4.08172	4.47045e-05	0.000201791	145.903	113.306	451.189	365.313	253.737	225.774
BIDIR_16017	989.264	1.65516	0.119134	13.8933	6.95345e-44	4.11227e-42	-0.663209	0.114479	-5.79328	6.90249e-09	5.47742e-08	518.767	448.383	1591.21	1454.49	970.519	952.22
BIDIR_18626	165.955	1.65383	0.233225	7.09113	1.33024e-12	1.56354e-11	-0.748311	0.220028	-3.40098	0.000671443	0.00238918	79.031	86.1903	285.826	234.844	174.753	135.087
BIDIR_13584	126.748	1.65345	0.250019	6.61329	3.75879e-11	3.85312e-10	-1.59413	0.248202	-6.42274	1.33845e-10	1.30114e-09	69.912	76.506	258.448	202.952	78.9843	73.6837
BIDIR_32922	98.4824	1.65211	0.289618	5.70444	1.16729e-08	9.0323e-08	-2.75551	0.318534	-8.6506	5.12283e-18	9.97443e-17	50.6609	77.4744	190.551	212.616	23.6953	35.8972
BIDIR_3208	791.186	1.65207	0.125192	13.1963	9.21195e-40	4.80367e-38	-2.09848	0.12794	-16.4021	1.84801e-60	2.88831e-58	463.04	510.363	1487.17	1572.39	327.785	386.367
BIDIR_22925	174.841	1.65133	0.210888	7.83038	4.86414e-15	7.03214e-14	-1.30827	0.204975	-6.38262	1.74085e-10	1.66989e-09	92.2028	101.685	298.967	310.226	117.489	128.474
BIDIR_28073	110.807	1.6509	0.256635	6.43286	1.25228e-10	1.2128e-09	-1.90539	0.26149	-7.28666	3.17723e-13	4.03404e-12	63.8327	69.727	196.026	223.247	56.2763	55.7351
BIDIR_23258	7991.51	1.65009	0.0866648	19.0399	7.9732e-81	1.1894e-78	-1.52449	0.0865266	-17.6188	1.76765e-69	3.88047e-67	4727.67	4441.22	15132.3	13645.1	5110.28	4892.41
BIDIR_17051	20.3031	1.64992	0.618641	2.66701	0.00765299	0.0206746	-2.09025	0.639845	-3.26681	0.00108768	0.00369423	19.2511	5.81058	41.6145	36.7246	10.8603	7.5573
BIDIR_33539	649.5	1.64952	0.139434	11.8301	2.7275e-32	1.10217e-30	-0.780124	0.134054	-5.81948	5.90304e-09	4.7221e-08	352.6	301.182	964.799	1084.34	634.836	559.24
BIDIR_11015	1314.33	1.64952	0.110957	14.8664	5.44845e-50	3.84392e-48	-2.11454	0.11292	-18.7261	3.03396e-78	8.72506e-76	785.244	836.724	2550.53	2538.83	535.118	639.537
BIDIR_6688	144.457	1.64929	0.238824	6.90587	4.98975e-12	5.55149e-11	-2.56317	0.257532	-9.95282	2.45131e-23	7.12068e-22	80.0442	105.559	268.304	314.092	55.289	43.4545
BIDIR_25996	232.945	1.64891	0.192306	8.57444	9.9573e-18	1.7794e-16	-2.83368	0.21258	-13.33	1.54953e-40	1.131e-38	134.758	170.444	478.567	479.353	75.035	59.5137
BIDIR_8510	28.5663	1.64747	0.49767	3.31036	0.000931754	0.00315752	-1.2874	0.481668	-2.6728	0.00752218	0.0205884	13.1718	18.4002	54.7559	44.4561	21.7207	18.8933
BIDIR_9567	206.675	1.64724	0.205062	8.03291	9.51842e-16	1.45918e-14	-1.19356	0.198532	-6.01191	1.83348e-09	1.55171e-08	98.2821	126.864	369.055	337.286	145.134	163.427
BIDIR_24010	34.5672	1.64701	0.459549	3.58396	0.000338427	0.00126227	-1.31911	0.44635	-2.95533	0.00312338	0.00950598	14.185	24.2108	64.612	56.0533	25.6699	22.6719
BIDIR_30761	56.7758	1.64649	0.367352	4.48204	7.39339e-06	3.76117e-05	-1.31963	0.357343	-3.6929	0.000221711	0.00087642	28.3701	34.8635	88.7046	109.207	47.3906	32.1185
BIDIR_24279	1499.93	1.64631	0.099182	16.5988	7.10549e-62	7.00826e-60	-1.12399	0.0970949	-11.5762	5.4396e-31	2.40295e-29	795.376	821.229	2512.2	2548.49	1187.73	1134.54
BIDIR_17422	34.4024	1.64481	0.475488	3.4592	0.000541784	0.00193599	-1.34118	0.463504	-2.89358	0.00380878	0.0113259	14.185	24.2108	62.4218	57.9862	30.6064	17.0039
BIDIR_3618	228.756	1.64377	0.188648	8.71341	2.94869e-18	5.50178e-17	-1.30316	0.183645	-7.09607	1.28356e-12	1.5477e-11	132.732	122.022	377.816	417.501	160.93	161.537
BIDIR_11133	617.746	1.64354	0.131224	12.5246	5.47522e-36	2.5064e-34	-2.1907	0.135481	-16.1697	8.2451e-59	1.19152e-56	371.851	398.993	1158.64	1249.6	246.826	280.565
BIDIR_30382	938.356	1.6433	0.115742	14.198	9.42267e-46	5.91066e-44	-1.37315	0.114115	-12.033	2.38291e-33	1.19804e-31	522.82	533.605	1633.92	1666.14	596.331	677.323
BIDIR_27846	33.4015	1.64289	0.447761	3.66912	0.000243392	0.000936342	-2.16499	0.469374	-4.6125	3.97856e-06	2.14543e-05	21.2776	20.337	60.2315	69.5835	14.8095	14.1699
BIDIR_4131	95.2198	1.64265	0.281153	5.84255	5.14091e-09	4.16496e-08	-1.40101	0.275121	-5.09234	3.5367e-07	2.23682e-06	47.6212	60.0427	155.507	180.724	63.1874	64.2371
BIDIR_669	160.284	1.64087	0.23839	6.88314	5.85479e-12	6.46593e-11	-1.56534	0.236643	-6.61478	3.72111e-11	3.82321e-10	81.0574	104.591	332.916	247.408	91.8192	103.913
BIDIR_18143	384.854	1.64063	0.160895	10.1969	2.04709e-24	5.63636e-23	-1.03205	0.155146	-6.65213	2.88878e-11	3.00552e-10	209.736	199.497	632.979	642.681	345.556	278.675
BIDIR_12770	351.779	1.64035	0.157649	10.4051	2.35119e-25	6.81141e-24	-1.13861	0.152216	-7.48023	7.4195e-14	9.99391e-13	195.551	185.939	594.649	594.359	280.394	259.782
BIDIR_7075	90.2242	1.63979	0.28823	5.68918	1.27648e-08	9.80628e-08	-2.20317	0.30186	-7.29866	2.90638e-13	3.70157e-12	58.7666	54.2321	164.268	187.489	45.4159	31.1739
BIDIR_3614	99.3624	1.63923	0.290572	5.64139	1.68682e-08	1.27207e-07	-0.973171	0.277194	-3.51079	0.000446771	0.00165591	40.5287	63.9164	147.841	177.824	82.9335	83.1303
BIDIR_23230	930.692	1.63873	0.120122	13.6422	2.24728e-42	1.28103e-40	-1.22478	0.117856	-10.3922	2.6903e-25	8.80179e-24	470.133	554.911	1543.02	1649.71	687.163	679.212
BIDIR_20140	71.924	1.63829	0.340227	4.8153	1.46982e-06	8.33733e-06	-1.13494	0.327884	-3.46141	0.000537348	0.00195782	32.423	45.5162	128.129	115.006	42.454	68.0157
BIDIR_4175	463.477	1.63804	0.142044	11.5319	9.11324e-31	3.41992e-29	-1.57536	0.141146	-11.1612	6.31517e-29	2.53294e-27	283.701	255.666	852.002	826.304	288.293	274.897
BIDIR_2627	75.5117	1.63756	0.31966	5.12281	3.01019e-07	1.89936e-06	-1.51463	0.315757	-4.79682	1.61208e-06	9.2443e-06	39.5155	47.4531	153.317	117.905	53.3144	41.5652
BIDIR_17844	27.9878	1.63669	0.492708	3.32183	0.000894283	0.00304326	-1.38836	0.480733	-2.888	0.003877	0.0115085	16.2115	15.4949	49.2803	49.2883	18.7588	18.8933
BIDIR_8757	178.085	1.63653	0.226448	7.22696	4.93933e-13	6.04247e-12	-1.39573	0.222467	-6.27387	3.52184e-10	3.26713e-09	93.216	108.464	363.579	264.804	118.476	119.972
BIDIR_31578	5139.05	1.63535	0.0909548	17.9798	2.80598e-72	3.46232e-70	-1.5277	0.0907733	-16.8299	1.4735e-63	2.47806e-61	2837.01	3110.6	8907.69	9569.66	3342.02	3067.32
BIDIR_23462	393.426	1.63529	0.183466	8.91328	4.95452e-19	9.78632e-18	-0.568305	0.175392	-3.24021	0.00119444	0.00401891	225.948	154.949	628.598	553.768	437.375	359.916
BIDIR_29321	2902.94	1.63477	0.105058	15.5606	1.3478e-54	1.07766e-52	-0.677065	0.103347	-6.55137	5.70132e-11	5.75495e-10	1485.38	1394.54	4785.67	4158.58	2977.71	2615.77
BIDIR_17186	178.495	1.63458	0.213401	7.65963	1.86471e-14	2.59571e-13	-1.31824	0.208095	-6.33478	2.3768e-10	2.24326e-09	100.309	99.7484	340.582	281.233	124.4	124.695
BIDIR_720	15.7852	1.63393	0.649341	2.51628	0.0118599	0.0303498	-1.74759	0.653947	-2.67237	0.00753186	0.0206091	10.1322	8.71588	28.4731	29.9595	9.87303	7.5573
BIDIR_29003	774.453	1.63215	0.131815	12.3821	3.2666e-35	1.45536e-33	-1.26686	0.129591	-9.77584	1.42973e-22	3.90467e-21	393.128	468.72	1430.22	1243.8	566.712	544.126
BIDIR_13243	670.827	1.63132	0.123015	13.2611	3.88952e-40	2.06048e-38	-1.34098	0.120748	-11.1056	1.1776e-28	4.62641e-27	372.864	383.499	1175.06	1168.42	466.007	459.106
BIDIR_9181	19.7392	1.63083	0.590826	2.76026	0.00577558	0.0161348	-2.14452	0.61786	-3.47088	0.000518759	0.00189585	11.1454	13.558	33.9487	42.5232	5.92382	11.336
BIDIR_19284	1185.88	1.63047	0.118798	13.7247	7.22718e-43	4.15134e-41	-0.286215	0.113703	-2.51722	0.0118285	0.0305984	554.23	518.11	1723.72	1596.55	1469.11	1253.57
BIDIR_539	370.284	1.63005	0.160409	10.1619	2.9335e-24	7.9962e-23	-0.580016	0.150674	-3.84947	0.000118372	0.000492784	172.247	187.876	588.079	527.675	361.353	384.478
BIDIR_5794	5722.96	1.62982	0.0852976	19.1075	2.189e-81	3.29824e-79	-1.03955	0.0845999	-12.2878	1.05297e-34	5.63895e-33	2929.21	3201.63	9738.89	9237.2	4562.33	4668.52
BIDIR_10584	27.112	1.62831	0.49792	3.27022	0.00107464	0.0035906	-3.17314	0.592918	-5.35173	8.71161e-08	6.04119e-07	20.2644	16.4633	51.4706	61.852	7.89843	4.72331
BIDIR_29977	3270.48	1.62693	0.0847383	19.1994	3.74147e-82	5.81265e-80	-1.70732	0.0848344	-20.1253	4.43037e-90	1.74532e-87	1925.11	1972.69	5934.45	6104.02	1827.5	1859.1
BIDIR_29984	107.443	1.62647	0.271829	5.98344	2.18476e-09	1.85155e-08	-1.22502	0.263359	-4.6515	3.29533e-06	1.79926e-05	69.912	49.39	196.026	172.026	77.0096	80.2963
BIDIR_14790	350.386	1.62627	0.156513	10.3906	2.73614e-25	7.88093e-24	-1.83871	0.15851	-11.5999	4.12385e-31	1.83581e-29	209.736	214.992	647.215	663.942	172.778	193.656
BIDIR_8001	289.566	1.62497	0.171149	9.49446	2.21362e-21	5.16121e-20	-2.8089	0.189242	-14.8429	7.73589e-50	7.94531e-48	188.458	195.623	553.035	631.083	89.8446	79.3517
BIDIR_32082	135.175	1.6241	0.240346	6.75734	1.40549e-11	1.49123e-10	-1.56175	0.238543	-6.54706	5.86819e-11	5.91924e-10	72.9517	85.2219	225.594	261.904	88.8573	76.5177
BIDIR_18169	63.3236	1.62304	0.356674	4.55048	5.35225e-06	2.78856e-05	-0.911259	0.338602	-2.69124	0.00711872	0.0196544	35.4626	30.9898	114.987	89.8786	43.4413	65.1817
BIDIR_16765	28.7765	1.62119	0.503155	3.22205	0.00127277	0.00418268	-1.34971	0.490971	-2.74906	0.00597664	0.0168523	18.2379	14.5265	40.5194	59.9191	16.7842	22.6719
BIDIR_26905	97.9724	1.62052	0.287382	5.63891	1.71132e-08	1.28957e-07	-1.33019	0.280752	-4.73798	2.15862e-06	1.21317e-05	57.7534	53.2637	174.124	167.194	53.3144	82.1857
BIDIR_20262	349.659	1.61968	0.160465	10.0937	5.89337e-24	1.5834e-22	-1.38768	0.157713	-8.79881	1.38269e-18	2.79434e-17	194.538	205.307	594.649	633.983	218.194	251.28
BIDIR_23572	671.131	1.61927	0.132088	12.259	1.50329e-34	6.57063e-33	-1.39521	0.130399	-10.6996	1.0226e-26	3.5995e-25	390.089	378.656	1114.83	1245.74	416.642	480.833
BIDIR_4478	16.0516	1.61838	0.659461	2.4541	0.0141239	0.0352848	-1.98483	0.679345	-2.92168	0.00348152	0.01045	13.1718	6.77901	25.1877	35.7582	6.91112	8.50196
BIDIR_10828	20.8779	1.61743	0.571662	2.82935	0.00466423	0.0133574	-2.31852	0.609879	-3.8016	0.000143763	0.000587432	12.1586	14.5265	49.2803	32.8589	8.88573	7.5573
BIDIR_10236	524.451	1.61573	0.138984	11.6252	3.06744e-31	1.18676e-29	-1.16167	0.13524	-8.58969	8.72044e-18	1.65424e-16	310.045	269.224	878.285	895.887	409.731	383.533
BIDIR_21018	81.2344	1.61536	0.327258	4.93606	7.97186e-07	4.72201e-06	-1.72961	0.329033	-5.25666	1.46693e-07	9.82666e-07	42.5551	55.2005	130.319	169.126	32.581	57.6244
BIDIR_23766	443.126	1.61492	0.147876	10.9207	9.17785e-28	3.01218e-26	-0.697342	0.140122	-4.97669	6.46799e-07	3.94499e-06	224.934	221.771	678.974	689.07	447.248	396.758
BIDIR_6675	1953.03	1.61383	0.0988782	16.3214	6.94871e-60	6.41077e-58	-1.21662	0.0976274	-12.4619	1.20473e-35	6.79325e-34	1091.24	1087.55	3526.28	3143.82	1430.6	1438.72
BIDIR_26989	75.0358	1.61252	0.316007	5.1028	3.34667e-07	2.09404e-06	-1.40904	0.310163	-4.5429	5.54843e-06	2.91703e-05	51.6741	34.8635	134.7	129.503	50.3525	49.1225
BIDIR_6262	120.715	1.61217	0.255548	6.30867	2.81448e-10	2.64213e-09	-1.46431	0.252073	-5.80907	6.28204e-09	5.01134e-08	57.7534	82.3166	211.358	217.448	77.0096	78.407
BIDIR_20004	246.22	1.60975	0.18187	8.85112	8.66452e-19	1.67936e-17	-1.34047	0.177975	-7.53179	5.005e-14	6.87035e-13	132.732	148.17	432.572	425.232	162.905	175.707
BIDIR_21420	241.071	1.60934	0.181671	8.85855	8.10585e-19	1.57617e-17	-1.36962	0.178056	-7.69208	1.44762e-14	2.08258e-13	142.864	133.643	426.001	417.501	164.88	161.537
BIDIR_2325	302.573	1.60921	0.175684	9.15969	5.20459e-20	1.10834e-18	-1.24985	0.171494	-7.28801	3.14556e-13	3.99735e-12	187.445	153.012	556.32	482.252	218.194	218.217
BIDIR_30968	73.0765	1.60624	0.31848	5.04345	4.57207e-07	2.80862e-06	-0.896609	0.301076	-2.97801	0.00290124	0.00890531	37.489	39.7057	117.178	117.905	56.2763	69.905
BIDIR_10784	25.7169	1.60465	0.533847	3.00582	0.00264867	0.00804883	-1.58622	0.531476	-2.98456	0.0028399	0.00873755	10.1322	20.337	41.6145	51.2212	17.7715	13.2253
BIDIR_5793	1057.09	1.60298	0.113111	14.1717	1.37165e-45	8.51504e-44	-1.08946	0.110593	-9.85107	6.78175e-23	1.90831e-21	569.428	590.743	1861.7	1664.2	842.17	814.299
BIDIR_14195	37.9306	1.60251	0.427939	3.74472	0.000180593	0.000713518	-1.20596	0.41299	-2.92008	0.00349945	0.0105006	19.2511	23.2423	62.4218	66.6841	27.6445	28.3399
BIDIR_7097	147.08	1.60186	0.227333	7.0463	1.83744e-12	2.13046e-11	-1.40463	0.223314	-6.28994	3.17594e-10	2.9577e-09	84.0971	86.1903	252.972	263.837	105.641	89.743
BIDIR_8512	56.449	1.60147	0.359243	4.45789	8.27691e-06	4.17311e-05	-1.41547	0.352915	-4.01081	6.05101e-05	0.000266159	34.4494	30.9898	112.797	86.0129	39.4921	34.9525
BIDIR_13894	2644.96	1.60054	0.0900038	17.783	9.56656e-71	1.12931e-68	-1.00731	0.0885776	-11.3721	5.76051e-30	2.40786e-28	1377.98	1485.57	4393.62	4291.95	2159.23	2161.39
BIDIR_20624	146.229	1.59861	0.247002	6.47205	9.66846e-11	9.45529e-10	-1.79749	0.249762	-7.19681	6.1638e-13	7.6044e-12	82.0706	96.8431	271.589	270.602	96.7557	59.5137
BIDIR_31289	577.746	1.59816	0.138348	11.5518	7.23233e-31	2.73881e-29	-1.0398	0.134291	-7.74292	9.71616e-15	1.41621e-13	320.177	309.898	1017.37	891.055	488.715	439.268
BIDIR_1412	1724.12	1.59801	0.10141	15.7578	6.06977e-56	5.12665e-54	-1.65284	0.101473	-16.2885	1.19029e-59	1.78283e-57	1029.43	1043.97	2989.67	3285.89	955.709	1040.07
BIDIR_25130	4929.32	1.59646	0.0965065	16.5425	1.8129e-61	1.77062e-59	-0.946931	0.0957388	-9.89078	4.56461e-23	1.30098e-21	2586.74	2700.95	8614.2	7378.75	4290.82	4004.43
BIDIR_19612	313.828	1.59465	0.169442	9.41119	4.90548e-21	1.12365e-19	-1.26982	0.165625	-7.66686	1.76257e-14	2.51304e-13	168.194	188.844	536.608	542.171	204.372	242.778
BIDIR_2720	143.891	1.593	0.243532	6.54126	6.10017e-11	6.10098e-10	-1.49671	0.241325	-6.20205	5.57334e-10	5.03228e-09	94.2292	75.5376	289.111	223.247	83.9208	97.3003
BIDIR_23542	748.243	1.5911	0.12093	13.1572	1.54653e-39	8.02269e-38	-1.97968	0.12341	-16.0415	6.55633e-58	9.15276e-56	445.816	493.9	1399.56	1432.26	349.505	368.418
BIDIR_33525	730.384	1.59107	0.158784	10.0204	1.24004e-23	3.27302e-22	-0.901888	0.155452	-5.80171	6.56437e-09	5.22497e-08	453.921	325.393	1262.67	1084.34	690.125	565.853
BIDIR_11097	110.82	1.59054	0.270222	5.88603	3.95575e-09	3.24601e-08	-1.13454	0.261144	-4.34452	1.39579e-05	6.85217e-05	55.727	67.7901	171.934	200.052	73.0604	96.3556
BIDIR_17108	17.7482	1.58933	0.610037	2.6053	0.00917931	0.0242581	-2.14906	0.641683	-3.34909	0.000810764	0.00283408	10.1322	12.5896	30.6633	37.691	6.91112	8.50196
BIDIR_13674	417.219	1.58932	0.146181	10.8723	1.56209e-27	5.05807e-26	-1.69514	0.146863	-11.5423	8.07312e-31	3.52837e-29	247.225	259.539	786.295	739.324	230.042	240.889
BIDIR_15059	61.772	1.58922	0.339167	4.68566	2.79059e-06	1.51527e-05	-1.53324	0.336582	-4.55533	5.2304e-06	2.75992e-05	39.5155	33.8951	120.463	100.509	37.5175	38.7312
BIDIR_23878	439.238	1.58875	0.153908	10.3227	5.56079e-25	1.57297e-23	-2.03072	0.15777	-12.8713	6.52541e-38	4.12435e-36	247.225	307.961	859.668	811.807	190.55	218.217
BIDIR_13503	407.127	1.58826	0.149839	10.5998	2.98576e-26	9.02471e-25	-1.19347	0.145914	-8.17926	2.85591e-16	4.77779e-15	214.802	244.045	684.449	695.835	306.064	297.569
BIDIR_3404	2950.88	1.58696	0.117662	13.4874	1.85595e-41	1.02484e-39	-0.814636	0.116443	-6.99604	2.63305e-12	3.06937e-11	1630.27	1469.11	5204	4108.32	2792.09	2501.47
BIDIR_31399	120.283	1.58604	0.244846	6.4777	9.31295e-11	9.12548e-10	-1.98412	0.252631	-7.85382	4.0355e-15	6.1274e-14	77.0045	74.5692	228.88	226.146	62.2001	52.9011
BIDIR_3541	343.092	1.58594	0.159092	9.96873	2.08878e-23	5.4272e-22	-1.3452	0.156211	-8.61143	7.21543e-18	1.38058e-16	195.551	201.434	624.218	568.265	231.029	238.055
BIDIR_32219	25.284	1.58585	0.552842	2.86854	0.00412369	0.0119625	-1.61848	0.552673	-2.92845	0.00340658	0.0102555	9.11896	21.3055	38.3291	53.154	11.8476	17.9486
BIDIR_26563	39.7821	1.58582	0.431284	3.67697	0.000236024	0.000910805	-1.2583	0.419394	-3.00028	0.00269733	0.00833187	19.2511	26.1476	56.9462	79.2478	31.5937	25.5059
BIDIR_19920	123.699	1.5856	0.241679	6.56079	5.35241e-11	5.38546e-10	-1.85382	0.246467	-7.52156	5.41274e-14	7.38423e-13	80.0442	73.6007	229.975	230.978	67.1366	60.4584
BIDIR_10456	23.5133	1.58399	0.552396	2.86749	0.00413739	0.012	-1.72913	0.557445	-3.10188	0.00192293	0.00617598	15.1983	13.558	52.5657	33.8253	9.87303	16.0593
BIDIR_23989	71.6012	1.58085	0.34852	4.5359	5.73586e-06	2.97293e-05	-1.30882	0.341544	-3.83206	0.000127074	0.000525284	51.6741	30.9898	146.746	100.509	55.289	44.3991
BIDIR_11720	5988.38	1.57976	0.280798	5.62598	1.84458e-08	1.38512e-07	-0.775083	0.280539	-2.76284	0.00573012	0.0162544	3798.55	2465.62	10072.9	8651.54	5897.16	5044.5
BIDIR_23220	1139.15	1.57956	0.114721	13.7687	3.93108e-43	2.28873e-41	-1.3248	0.113468	-11.6755	1.70098e-31	7.7156e-30	607.931	710.828	1901.13	2041.11	768.122	805.797
BIDIR_30665	344.522	1.57894	0.168596	9.36522	7.58901e-21	1.71865e-19	-1.34672	0.16598	-8.11375	4.90804e-16	8.05164e-15	181.366	218.865	611.076	585.661	212.27	257.893
BIDIR_26260	101.318	1.57778	0.285132	5.53348	3.13932e-08	2.28858e-07	-1.50577	0.282952	-5.32163	1.02842e-07	7.04172e-07	56.7402	63.9164	169.743	190.388	77.997	49.1225
BIDIR_10604	173.979	1.57768	0.219687	7.18149	6.89566e-13	8.30026e-12	-1.97075	0.225589	-8.73604	2.41417e-18	4.79135e-17	111.454	108.464	320.87	335.354	99.7176	68.0157
BIDIR_8575	70.9992	1.57474	0.329328	4.78168	1.73834e-06	9.75525e-06	-1.69558	0.331485	-5.11509	3.13587e-07	1.99561e-06	36.4758	50.3584	142.365	116.939	33.5683	46.2885
BIDIR_15053	44.2202	1.57404	0.404884	3.88764	0.000101224	0.000417567	-0.88785	0.38318	-2.31706	0.0205006	0.0493642	22.2908	25.1792	67.8974	73.4492	43.4413	33.0632
BIDIR_9132	112.778	1.57395	0.269959	5.83035	5.53098e-09	4.46169e-08	-2.66874	0.295833	-9.0211	1.86215e-19	4.0204e-18	72.9517	79.4113	187.265	265.77	31.5937	39.6758
BIDIR_14896	88.4621	1.57378	0.299963	5.24656	1.54966e-07	1.02143e-06	-0.981491	0.287152	-3.41802	0.000630778	0.00225593	40.5287	56.169	131.414	156.563	79.9716	66.1264
BIDIR_14159	1343.63	1.57344	0.101654	15.4784	4.85755e-54	3.82281e-52	-1.01987	0.0993286	-10.2676	9.85877e-25	3.10876e-23	725.464	755.376	2165.05	2242.13	1095.91	1077.86
BIDIR_27855	1061.9	1.57271	0.119212	13.1926	9.68213e-40	5.04009e-38	-0.697504	0.115458	-6.04121	1.5296e-09	1.31191e-08	584.627	512.3	1739.05	1524.07	1010.01	1001.34
BIDIR_174	701.216	1.57231	0.125352	12.5432	4.33238e-36	1.99542e-34	-1.58031	0.125161	-12.6262	1.51443e-36	9.01697e-35	452.908	394.151	1280.19	1238.01	423.553	418.486
BIDIR_30105	37.8649	1.57049	0.440902	3.562	0.000368045	0.0013651	-1.86332	0.450383	-4.1372	3.51565e-05	0.000161455	19.2511	28.0845	82.1339	58.9527	22.708	16.0593
BIDIR_4906	171.223	1.57044	0.22224	7.06644	1.58961e-12	1.8517e-11	-1.4131	0.219333	-6.44269	1.17374e-10	1.14772e-09	103.348	98.7799	295.682	304.428	93.7938	131.308
BIDIR_12827	887.459	1.56963	0.117462	13.3629	9.95868e-41	5.38991e-39	-1.10455	0.114843	-9.61791	6.71851e-22	1.74536e-20	474.186	521.016	1523.31	1432.26	666.43	707.552
BIDIR_31290	51.5455	1.5695	0.375562	4.17908	2.9269e-05	0.000133659	-0.872175	0.355239	-2.45518	0.0140815	0.0356695	23.304	31.9582	82.1339	82.1471	43.4413	46.2885
BIDIR_19517	105.124	1.56844	0.259337	6.04787	1.46776e-09	1.27305e-08	-2.11902	0.271581	-7.80254	6.06752e-15	9.04561e-14	69.912	65.8533	191.646	210.683	45.4159	47.2331
BIDIR_26710	653.519	1.56786	0.138219	11.3433	8.00494e-30	2.87794e-28	-2.10224	0.141818	-14.8235	1.03255e-49	1.04926e-47	391.102	451.289	1141.11	1355.91	279.407	302.292
BIDIR_20664	804.795	1.56716	0.131339	11.9322	8.04334e-33	3.3128e-31	-1.64876	0.131591	-12.5294	5.15326e-36	2.9346e-34	509.648	474.531	1410.51	1504.74	410.718	518.62
BIDIR_26842	248.884	1.56711	0.18735	8.3646	6.03195e-17	1.01894e-15	-2.08139	0.193976	-10.7302	7.34551e-27	2.6015e-25	140.837	179.16	467.616	481.286	121.438	102.968
BIDIR_32283	20.7268	1.5667	0.578489	2.70826	0.00676365	0.0185427	-1.77336	0.587088	-3.02061	0.0025227	0.00785234	12.1586	13.558	40.5194	35.7582	14.8095	7.5573
BIDIR_25477	108.314	1.56619	0.273979	5.71647	1.08758e-08	8.45037e-08	-2.20909	0.287543	-7.68265	1.5583e-14	2.23398e-13	62.8195	78.4429	187.265	230.978	36.5302	53.8458
BIDIR_24445	33.1765	1.56551	0.460881	3.39677	0.00068186	0.00238341	-1.29947	0.449781	-2.88911	0.00386338	0.0114717	18.2379	20.337	49.2803	64.7513	25.6699	20.7826
BIDIR_29224	36.4658	1.56446	0.448447	3.48861	0.000485536	0.00175359	-1.15924	0.433581	-2.67365	0.00750311	0.0205511	16.2115	25.1792	55.851	66.6841	23.6953	31.1739
BIDIR_4658	1351.46	1.56381	0.103061	15.1737	5.28404e-52	3.86431e-50	-1.283	0.101793	-12.6041	2.00476e-36	1.18141e-34	788.283	779.587	2401.6	2234.4	972.494	932.382
BIDIR_22945	204.113	1.56113	0.197631	7.89924	2.80616e-15	4.15301e-14	-1.22462	0.192504	-6.36156	1.99721e-10	1.90059e-09	124.626	110.401	337.297	355.649	155.007	141.699
BIDIR_16149	68.6059	1.55957	0.337478	4.62126	3.81418e-06	2.03242e-05	-1.14232	0.326737	-3.49614	0.000472036	0.00174192	30.3965	47.4531	104.036	125.637	48.3779	55.7351
BIDIR_10271	112.995	1.55942	0.262756	5.93486	2.94092e-09	2.44946e-08	-0.999649	0.251905	-3.96835	7.23706e-05	0.000314338	70.9252	54.2321	192.741	175.892	86.8827	97.3003
BIDIR_9804	10064.7	1.55774	0.0900217	17.3041	4.38311e-67	4.84957e-65	-1.19458	0.0897813	-13.3055	2.1508e-40	1.5502e-38	6107.68	5438.71	17562.4	16428.5	7742.43	7108.59
BIDIR_32251	84.7159	1.55655	0.287039	5.42279	5.86759e-08	4.12893e-07	-1.56602	0.286388	-5.46818	4.54669e-08	3.27621e-07	51.6741	51.3268	152.221	150.764	50.3525	51.9564
BIDIR_23619	1490.54	1.55606	0.100471	15.4876	4.20703e-54	3.31957e-52	-1.25071	0.09921	-12.6067	1.93869e-36	1.14718e-34	827.799	899.672	2551.63	2529.17	1050.49	1084.47
BIDIR_14886	217.036	1.55421	0.190972	8.1384	4.00535e-16	6.36104e-15	-1.48375	0.189488	-7.83033	4.86587e-15	7.29956e-14	120.573	140.422	383.291	383.675	138.222	136.031
BIDIR_7377	123.063	1.55366	0.253019	6.14047	8.22779e-10	7.32489e-09	-1.31268	0.24803	-5.29243	1.20701e-07	8.19048e-07	63.8327	80.3797	209.168	214.549	75.035	95.4109
BIDIR_33111	130.353	1.55344	0.273141	5.68731	1.29055e-08	9.89407e-08	-1.78984	0.276545	-6.47214	9.66225e-11	9.52578e-10	57.7534	105.559	219.024	260.938	65.162	73.6837
BIDIR_4915	906.94	1.55239	0.116277	13.3508	1.17232e-40	6.32208e-39	-1.43173	0.11543	-12.4035	2.502e-35	1.39173e-33	533.966	550.069	1551.78	1627.48	554.864	623.477
BIDIR_21472	756.446	1.55203	0.132374	11.7246	9.53332e-32	3.7661e-30	-1.10759	0.129772	-8.53489	1.40295e-17	2.62157e-16	415.419	441.604	1367.8	1147.16	613.115	553.572
BIDIR_13941	350.611	1.55081	0.163062	9.51054	1.8967e-21	4.43956e-20	-2.20969	0.170295	-12.9756	1.68178e-38	1.10674e-36	218.855	242.108	673.498	677.472	127.362	164.371
BIDIR_5765	1151.26	1.54878	0.106944	14.4822	1.56981e-47	1.02324e-45	-1.05331	0.104622	-10.0678	7.66817e-24	2.2971e-22	626.168	668.217	1930.69	1857.49	894.497	930.493
BIDIR_3222	852.411	1.54773	0.117243	13.2011	8.64316e-40	4.51492e-38	-1.25246	0.115408	-10.8525	1.94135e-27	7.07595e-26	486.344	506.489	1482.79	1420.66	580.534	637.647
BIDIR_1556	728.164	1.54689	0.122344	12.6438	1.21053e-36	5.67133e-35	-1.42217	0.121317	-11.7227	9.74737e-32	4.48504e-30	412.38	459.036	1270.34	1276.66	486.74	463.829
BIDIR_25282	265.325	1.54681	0.175554	8.81103	1.24005e-18	2.36977e-17	-0.972142	0.168519	-5.76873	7.98713e-09	6.30161e-08	149.956	144.296	431.477	428.132	213.257	224.83
BIDIR_9218	111.312	1.54679	0.264988	5.8372	5.30851e-09	4.29378e-08	-1.60972	0.265511	-6.06273	1.33831e-09	1.15716e-08	75.9913	61.0111	204.787	195.22	55.289	75.573
BIDIR_23503	65.8788	1.54551	0.339786	4.54848	5.40344e-06	2.81328e-05	-1.78113	0.345156	-5.16035	2.46482e-07	1.5936e-06	31.4097	51.3268	128.129	114.04	32.581	37.7865
BIDIR_26564	196.022	1.54532	0.211479	7.30723	2.72712e-13	3.42707e-12	-0.817675	0.201748	-4.05296	5.05733e-05	0.000225661	102.335	108.464	331.821	284.132	193.511	155.869
BIDIR_5190	9254.76	1.54335	0.0759376	20.3239	7.89884e-92	1.52799e-89	-1.05209	0.0755379	-13.928	4.2793e-44	3.53632e-42	5216.04	5220.81	15332.8	15088	7422.55	7248.4
BIDIR_25131	1136.35	1.54192	0.12406	12.4288	1.82326e-35	8.19621e-34	-0.761326	0.121055	-6.28907	3.19371e-10	2.97232e-09	620.089	590.743	1938.36	1588.82	1091.96	988.117
BIDIR_20095	45.469	1.54062	0.395025	3.90005	9.61727e-05	0.000398789	-1.93402	0.407378	-4.74747	2.05973e-06	1.16145e-05	26.3437	31.9582	98.5607	71.5163	22.708	21.7272
BIDIR_33024	113.253	1.54033	0.257082	5.99157	2.07827e-09	1.76579e-08	-1.70146	0.259626	-6.55352	5.61976e-11	5.67462e-10	63.8327	77.4744	222.309	189.422	63.1874	63.2924
BIDIR_33321	37.8999	1.53965	0.441487	3.48742	0.000487705	0.00176036	-1.69347	0.445642	-3.80007	0.000144655	0.000590696	16.2115	30.9898	68.9925	68.617	23.6953	18.8933
BIDIR_12743	229.724	1.53879	0.189254	8.13078	4.26539e-16	6.76684e-15	-1.9415	0.1945	-9.98198	1.82774e-23	5.34712e-22	137.798	157.854	410.669	448.427	102.68	120.917
BIDIR_26988	215.72	1.53825	0.189897	8.10046	5.47522e-16	8.63592e-15	-1.34282	0.186724	-7.19149	6.40868e-13	7.88622e-12	122.599	133.643	373.435	371.112	147.108	146.423
BIDIR_32254	74.5457	1.53815	0.325628	4.72365	2.3165e-06	1.27353e-05	-1.62275	0.326785	-4.9658	6.84199e-07	4.15285e-06	53.7005	38.7372	114.987	152.697	49.3652	37.7865
BIDIR_24476	62.6357	1.53738	0.338999	4.53507	5.75842e-06	2.98308e-05	-1.89634	0.348352	-5.44375	5.21711e-08	3.72384e-07	42.5551	37.7688	116.083	116.939	24.6826	37.7865
BIDIR_17259	33.9112	1.53716	0.464298	3.31071	0.000930587	0.00315428	-1.24885	0.452873	-2.75762	0.00582233	0.016485	22.2908	17.4318	59.1364	56.0533	30.6064	17.9486
BIDIR_15464	124.733	1.53675	0.246464	6.23521	4.51183e-10	4.14723e-09	-1.4742	0.244622	-6.02642	1.67626e-09	1.42832e-08	71.9384	79.4113	208.073	230.978	71.0858	86.909
BIDIR_31629	101.147	1.53653	0.288658	5.32302	1.02058e-07	6.91864e-07	-1.67524	0.290724	-5.76231	8.29689e-09	6.53167e-08	47.6212	78.4429	171.934	194.254	51.3398	63.2924
BIDIR_31329	171.014	1.53453	0.209161	7.3366	2.19089e-13	2.77766e-12	-1.61922	0.209947	-7.71255	1.23331e-14	1.78408e-13	109.427	102.654	298.967	315.058	102.68	97.3003
BIDIR_16785	3470.21	1.53415	0.099952	15.3489	3.6044e-53	2.743e-51	-1.32849	0.0995645	-13.343	1.30114e-40	9.52119e-39	2191.59	1932.02	6277.22	5665.25	2487.02	2268.14
BIDIR_15194	3341.13	1.53409	0.0924954	16.5856	8.86486e-62	8.6864e-60	-0.872829	0.0913197	-9.55795	1.20112e-21	3.05409e-20	1860.27	1799.34	5565.39	5034.17	2988.57	2799.04
BIDIR_22725	29.4847	1.53342	0.479218	3.19984	0.00137506	0.0044849	-2.60417	0.531976	-4.89528	9.81666e-07	5.81837e-06	16.2115	24.2108	60.2315	57.0198	7.89843	11.336
BIDIR_3405	592.85	1.53318	0.131079	11.6966	1.32682e-31	5.20726e-30	-1.68422	0.131951	-12.7639	2.60665e-37	1.59834e-35	347.534	394.151	1050.22	1096.91	337.658	330.632
BIDIR_22022	67.4219	1.53275	0.322673	4.75016	2.03256e-06	1.1286e-05	-1.58914	0.323202	-4.91687	8.79377e-07	5.25216e-06	46.608	36.8004	118.273	122.737	39.4921	40.6205
BIDIR_33044	122.916	1.53212	0.257802	5.94301	2.79831e-09	2.33782e-08	-1.68957	0.26006	-6.49686	8.20122e-11	8.14683e-10	60.7931	92.9693	231.07	214.549	70.0985	68.0157
BIDIR_821	459.867	1.53128	0.142334	10.7583	5.41481e-27	1.71083e-25	-1.74131	0.14392	-12.0992	1.06659e-33	5.43848e-32	286.741	293.434	842.146	835.001	268.546	233.332
BIDIR_30777	99.4972	1.53113	0.281033	5.44823	5.08748e-08	3.61391e-07	-1.62058	0.282138	-5.74393	9.25046e-09	7.24074e-08	54.7137	68.7586	177.409	179.757	69.1112	47.2331
BIDIR_31315	801.089	1.53089	0.120651	12.6886	6.8432e-37	3.24149e-35	-0.983682	0.117442	-8.37587	5.48169e-17	9.7551e-16	445.816	452.257	1331.66	1264.1	691.112	621.588
BIDIR_18287	63.5638	1.53041	0.354577	4.31616	1.58765e-05	7.5972e-05	-1.2852	0.347649	-3.69682	0.000218318	0.000864316	35.4626	39.7057	94.1802	122.737	55.289	34.0079
BIDIR_26679	72.3255	1.53029	0.333748	4.58517	4.53612e-06	2.38993e-05	-1.03036	0.321827	-3.2016	0.00136667	0.00453633	31.4097	50.3584	102.941	133.368	58.2509	57.6244
BIDIR_31335	135.874	1.52998	0.236358	6.47315	9.59802e-11	9.39253e-10	-1.63219	0.237555	-6.87081	6.38373e-12	7.11563e-11	78.0178	91.0325	242.021	246.441	86.8827	70.8497
BIDIR_20170	206.771	1.5297	0.216006	7.08174	1.42354e-12	1.66667e-11	-1.29954	0.212695	-6.10989	9.97028e-10	8.7177e-09	108.414	136.549	348.248	359.515	169.816	118.083
BIDIR_17109	73.1345	1.52771	0.317245	4.81556	1.46788e-06	8.32788e-06	-1.88235	0.325652	-5.78026	7.45874e-09	5.89768e-08	46.608	47.4531	127.034	143.999	44.4286	29.2845
BIDIR_7029	46.9981	1.52739	0.388554	3.93097	8.4604e-05	0.00035524	-1.25878	0.379312	-3.31859	0.000904735	0.00312833	25.3304	30.0213	85.4192	74.4156	37.5175	29.2845
BIDIR_11364	2259.09	1.52711	0.0898955	16.9876	1.01395e-64	1.05931e-62	-1.30996	0.0892044	-14.685	8.04711e-49	7.8447e-47	1326.3	1360.65	3850.44	3893.77	1539.21	1584.2
BIDIR_23904	124.58	1.52597	0.248786	6.13369	8.58664e-10	7.63302e-09	-1.7656	0.25271	-6.98665	2.81518e-12	3.26316e-11	72.9517	85.2219	206.977	248.374	61.2128	72.739
BIDIR_33501	20.8718	1.52563	0.57926	2.63376	0.00844448	0.0225447	-2.51344	0.63463	-3.96048	7.47984e-05	0.000323954	11.1454	17.4318	33.9487	48.3218	4.93652	9.44663
BIDIR_33660	219.908	1.52406	0.201505	7.56337	3.92758e-14	5.31189e-13	-2.29519	0.212673	-10.7921	3.75138e-27	1.35191e-25	140.837	154.949	404.099	446.494	70.0985	102.968
BIDIR_23265	617.531	1.5226	0.12492	12.1886	3.57504e-34	1.54236e-32	-1.83636	0.127107	-14.4473	2.60538e-47	2.44855e-45	392.115	399.962	1133.45	1142.33	320.874	316.462
BIDIR_2724	409.549	1.52099	0.157553	9.65385	4.73447e-22	1.14668e-20	-0.67725	0.150502	-4.49992	6.79776e-06	3.52425e-05	211.762	221.771	681.164	564.399	388.997	389.201
BIDIR_13610	138.659	1.52098	0.241821	6.28967	3.18136e-10	2.9735e-09	-1.56245	0.241905	-6.45893	1.05445e-10	1.03814e-09	73.9649	97.8115	223.404	269.636	85.8954	81.241
BIDIR_18004	464.169	1.51961	0.13927	10.9113	1.01808e-27	3.32889e-26	-1.70327	0.140617	-12.1128	9.03537e-34	4.64829e-32	302.952	283.75	849.812	832.102	254.724	261.672
BIDIR_27796	2134.87	1.51942	0.107465	14.1387	2.19272e-45	1.35281e-43	-0.841102	0.105853	-7.94595	1.92709e-15	2.99402e-14	1234.1	1108.85	3589.8	3127.39	1961.77	1787.3
BIDIR_18081	50.546	1.51879	0.369069	4.11519	3.86859e-05	0.000173025	-1.42385	0.365086	-3.90003	9.61802e-05	0.000407357	32.423	29.0529	93.0851	83.1136	31.5937	34.0079
BIDIR_21818	50.2229	1.51826	0.380017	3.99524	6.46299e-05	0.000277631	-0.872666	0.361123	-2.41654	0.015669	0.0391663	28.3701	27.1161	87.6095	71.5163	39.4921	47.2331
BIDIR_8	32.8491	1.51687	0.458061	3.3115	0.000927984	0.00314616	-1.51914	0.456755	-3.32594	0.000881194	0.00305502	20.2644	20.337	49.2803	66.6841	19.7461	20.7826
BIDIR_28361	296.916	1.51669	0.165931	9.14052	6.21517e-20	1.31514e-18	-1.7522	0.168341	-10.4086	2.26483e-25	7.44366e-24	187.445	190.781	532.228	549.903	152.045	169.095
BIDIR_8546	136.151	1.5158	0.254684	5.95168	2.65404e-09	2.22417e-08	-1.51164	0.254012	-5.95108	2.66387e-09	2.21922e-08	72.9517	94.9062	229.975	250.307	101.692	67.0711
BIDIR_23215	612.438	1.51436	0.147943	10.2361	1.36623e-24	3.79656e-23	-1.66072	0.148654	-11.1717	5.60966e-29	2.25311e-27	353.613	418.362	1018.46	1186.78	311.988	385.422
BIDIR_30806	119.516	1.51392	0.264699	5.71943	1.06885e-08	8.31562e-08	-1.03293	0.255957	-4.03555	5.4474e-05	0.000241978	64.8459	71.6639	203.692	186.522	77.0096	113.36
BIDIR_13653	4245.85	1.51281	0.0854954	17.6947	4.60843e-70	5.31458e-68	-1.39411	0.0852564	-16.3519	4.21344e-60	6.47968e-58	2604.98	2552.78	7312.11	7405.81	2678.55	2920.9
BIDIR_24178	73.6492	1.51223	0.315076	4.79958	1.58998e-06	8.96801e-06	-1.43762	0.312369	-4.60233	4.17799e-06	2.24623e-05	42.5551	47.4531	130.319	126.603	55.289	39.6758
BIDIR_6993	153.074	1.51193	0.223615	6.7613	1.36763e-11	1.45209e-10	-1.86286	0.229211	-8.12726	4.39112e-16	7.23667e-15	98.2821	99.7484	303.348	261.904	71.0858	84.075
BIDIR_13637	202.792	1.5094	0.207981	7.25738	3.94649e-13	4.87563e-12	-0.756331	0.198252	-3.815	0.000136182	0.000559233	111.454	108.464	309.919	316.025	210.296	160.593
BIDIR_5007	1307.17	1.50909	0.111892	13.487	1.86512e-41	1.02801e-39	-0.745947	0.109085	-6.83821	8.01868e-12	8.85225e-11	743.702	671.122	2132.2	1895.18	1235.12	1165.71
BIDIR_22240	179.239	1.50908	0.213165	7.0794	1.44784e-12	1.69445e-11	-1.32871	0.210015	-6.32674	2.50392e-10	2.3555e-09	112.467	103.622	305.538	309.26	106.629	137.921
BIDIR_8424	83.5069	1.50854	0.305015	4.9458	7.58325e-07	4.50339e-06	-1.89311	0.313384	-6.04088	1.53276e-09	1.31383e-08	44.5816	63.9164	155.507	153.663	49.3652	34.0079
BIDIR_9260	60.0554	1.5084	0.351731	4.28849	1.79892e-05	8.52654e-05	-0.990199	0.337747	-2.93178	0.00337023	0.0101626	31.4097	36.8004	98.5607	95.6773	57.2636	40.6205
BIDIR_29266	616.426	1.50756	0.130985	11.5094	1.18339e-30	4.40232e-29	-1.13919	0.128283	-8.88031	6.66761e-19	1.38346e-17	366.785	353.477	1084.17	964.504	461.071	468.553
BIDIR_27227	280.792	1.50747	0.172797	8.72396	2.68627e-18	5.03722e-17	-1.40714	0.171214	-8.21864	2.05831e-16	3.48604e-15	178.326	164.633	470.901	503.514	172.778	194.601
BIDIR_4854	1397.06	1.50715	0.10211	14.76	2.65272e-49	1.8327e-47	-1.53268	0.102066	-15.0167	5.71134e-51	6.12861e-49	853.129	884.177	2396.12	2541.73	879.687	827.525
BIDIR_23928	97.9683	1.50571	0.26629	5.6544	1.56389e-08	1.18533e-07	-1.96545	0.276349	-7.11221	1.14195e-12	1.38275e-11	63.8327	64.8849	182.885	182.657	44.4286	49.1225
BIDIR_27003	6628.7	1.50323	0.0842284	17.8471	3.04522e-71	3.66698e-69	-1.32844	0.0840199	-15.811	2.61288e-56	3.46273e-54	3798.55	4213.64	11497.6	11217.4	4522.84	4522.1
BIDIR_13900	6270.08	1.50316	0.0863564	17.4065	7.36248e-68	8.20657e-66	-1.05508	0.0858843	-12.2849	1.09152e-34	5.83455e-33	3775.25	3461.17	10658.8	9853.79	4981.93	4889.57
BIDIR_18100	1125.33	1.50315	0.111552	13.4749	2.1975e-41	1.20457e-39	-0.751241	0.108325	-6.93506	4.06037e-12	4.63182e-11	630.221	593.648	1671.15	1796.61	985.329	1075.03
BIDIR_26809	57.7452	1.50303	0.366366	4.10254	4.08642e-05	0.000182251	-1.10897	0.355419	-3.12018	0.00180738	0.00584008	33.4362	33.8951	94.1802	96.6437	32.581	55.7351
BIDIR_70	227.528	1.50267	0.188821	7.95818	1.74586e-15	2.62658e-14	-1.53755	0.188798	-8.14387	3.82832e-16	6.33821e-15	132.732	151.075	378.911	425.232	141.184	136.031
BIDIR_17732	208.287	1.50185	0.202342	7.42231	1.15098e-13	1.49915e-12	-0.59723	0.190869	-3.12901	0.00175398	0.00568412	114.494	104.591	320.87	299.595	223.131	187.043
BIDIR_4758	37.9478	1.50165	0.445831	3.36821	0.000756582	0.00262228	-1.28764	0.437669	-2.94204	0.0032606	0.00986624	24.3172	21.3055	72.2778	57.0198	18.7588	34.0079
BIDIR_7962	2645.51	1.50099	0.0916113	16.3844	2.47242e-60	2.33858e-58	-0.985604	0.0904178	-10.9006	1.14557e-27	4.23449e-26	1486.39	1531.09	4441.8	4100.59	2117.77	2195.4
BIDIR_32493	9284.56	1.50041	0.0938136	15.9936	1.41693e-57	1.2459e-55	-0.635146	0.0932939	-6.80802	9.89538e-12	1.08038e-10	5137.01	4721.1	14571.6	13319.4	9561.04	8397.11
BIDIR_4295	50.0653	1.50002	0.369708	4.05731	4.96412e-05	0.000218023	-1.40266	0.365655	-3.83602	0.000125044	0.000517708	28.3701	32.9266	86.5144	86.9793	31.5937	34.0079
BIDIR_14789	66.0126	1.49847	0.355118	4.21963	2.44706e-05	0.000113212	-1.08602	0.34487	-3.14906	0.00163797	0.00534674	25.3304	51.3268	104.036	113.073	50.3525	51.9564
BIDIR_34540	16.1363	1.49815	0.636147	2.35504	0.0185206	0.0446221	-1.75451	0.648858	-2.70399	0.00685122	0.0189997	9.11896	11.6212	30.6633	28.0267	8.88573	8.50196
BIDIR_20769	487.488	1.49768	0.164099	9.12666	7.06461e-20	1.49068e-18	-0.62821	0.158334	-3.96762	7.25928e-05	0.000315113	268.503	248.887	839.956	622.385	493.652	451.549
BIDIR_1103	124.142	1.49733	0.266655	5.61524	1.9629e-08	1.46718e-07	-1.06149	0.259043	-4.09772	4.17241e-05	0.000189319	82.0706	61.9796	189.456	216.482	115.514	79.3517
BIDIR_415	1283.67	1.49727	0.110301	13.5745	5.67538e-42	3.19269e-40	-1.56413	0.110423	-14.1649	1.51177e-45	1.35438e-43	755.86	856.093	2170.52	2380.33	752.325	786.904
BIDIR_27293	33.4416	1.49676	0.452124	3.31051	0.000931274	0.00315625	-1.86101	0.46526	-3.99993	6.33616e-05	0.000277725	23.304	20.337	60.2315	62.8184	20.7334	13.2253
BIDIR_27442	475.739	1.49649	0.155865	9.60123	7.89965e-22	1.89188e-20	-1.57653	0.156202	-10.0929	5.93664e-24	1.78958e-22	296.873	302.15	734.825	953.873	282.369	284.343
BIDIR_27743	265.712	1.49446	0.194809	7.67141	1.7011e-14	2.37347e-13	-0.507021	0.184757	-2.74426	0.00606473	0.0170655	148.943	125.896	423.811	350.817	300.14	244.668
BIDIR_13601	91.1518	1.49343	0.29059	5.13931	2.75743e-07	1.74833e-06	-1.39459	0.287737	-4.84674	1.25506e-06	7.32856e-06	58.7666	53.2637	137.985	176.858	67.1366	52.9011
BIDIR_3060	1452.33	1.4933	0.105675	14.1311	2.44167e-45	1.50331e-43	-1.09189	0.104158	-10.483	1.03417e-25	3.47438e-24	801.455	894.83	2409.26	2367.77	1070.24	1170.44
BIDIR_28751	158.941	1.49304	0.232029	6.43469	1.23727e-10	1.19865e-09	-1.54521	0.232271	-6.65265	2.87867e-11	2.99619e-10	83.0838	116.212	281.445	280.267	107.616	85.0196
BIDIR_9259	2762.16	1.49284	0.0898989	16.6057	6.33322e-62	6.26717e-60	-1.58549	0.0900291	-17.6109	2.03188e-69	4.42673e-67	1678.9	1808.06	5013.45	4802.22	1616.22	1654.1
BIDIR_26501	188.895	1.49265	0.206534	7.22717	4.93164e-13	6.03552e-12	-1.03831	0.199839	-5.19575	2.03897e-07	1.33326e-06	99.2953	119.117	318.68	296.696	155.994	143.589
BIDIR_7142	156.729	1.4923	0.226225	6.59651	4.20942e-11	4.28866e-10	-1.9643	0.233834	-8.40042	4.44876e-17	7.97614e-16	87.1367	120.085	286.921	296.696	72.0731	77.4623
BIDIR_18888	82.7308	1.49186	0.286631	5.2048	1.94207e-07	1.26397e-06	-2.56526	0.31762	-8.07651	6.66488e-16	1.07618e-14	54.7137	61.0111	164.268	161.395	26.6572	28.3399
BIDIR_16053	1997.25	1.49155	0.132627	11.2462	2.41742e-29	8.50751e-28	-0.342385	0.130416	-2.62534	0.00865629	0.0232913	1076.04	911.293	3176.94	2412.23	2343.86	2063.14
BIDIR_8310	57.492	1.48947	0.373427	3.98866	6.64489e-05	0.00028471	-1.35663	0.369047	-3.67602	0.000236897	0.000932221	33.4362	36.8004	120.463	77.315	31.5937	45.3438
BIDIR_32942	130.727	1.48929	0.237167	6.2795	3.39659e-10	3.16284e-09	-1.6211	0.238944	-6.78446	1.16519e-11	1.26162e-10	77.0045	89.0956	227.785	238.71	79.9716	71.7944
BIDIR_14160	291.023	1.48912	0.167894	8.86938	7.35538e-19	1.43303e-17	-1.65122	0.169389	-9.74807	1.88001e-22	5.07181e-21	191.498	180.128	499.374	543.138	162.905	169.095
BIDIR_671	1743.46	1.48813	0.0992282	14.997	7.67621e-51	5.5063e-49	-0.673	0.096732	-6.95736	3.46699e-12	3.98019e-11	939.253	940.346	2730.13	2543.66	1709.02	1598.37
BIDIR_30381	612.969	1.48753	0.134922	11.0252	2.89033e-28	9.6831e-27	-1.03641	0.131803	-7.86333	3.7404e-15	5.69436e-14	327.269	383.499	1045.84	949.041	483.779	488.391
BIDIR_3609	98.9526	1.48742	0.304871	4.87886	1.06702e-06	6.18234e-06	-1.01562	0.295968	-3.43151	0.000600233	0.0021619	43.5684	70.6954	156.602	164.294	62.2001	96.3556
BIDIR_29213	59.3253	1.48682	0.340154	4.37101	1.23672e-05	6.03642e-05	-1.89351	0.351315	-5.38977	7.05465e-08	4.95065e-07	34.4494	43.5794	111.702	107.274	30.6064	28.3399
BIDIR_27979	28.9157	1.48642	0.487123	3.05142	0.00227759	0.00704325	-1.22503	0.475592	-2.57581	0.0100006	0.0264434	17.2247	17.4318	54.7559	42.5232	21.7207	19.8379
BIDIR_8683	238.687	1.48605	0.189153	7.85638	3.95381e-15	5.76329e-14	-1.12855	0.18447	-6.1178	9.48773e-10	8.32362e-09	156.036	125.896	409.574	379.81	173.765	187.043
BIDIR_28441	52.1676	1.48336	0.378047	3.92376	8.71788e-05	0.000365029	-1.98484	0.39267	-5.05472	4.3102e-07	2.6958e-06	42.5551	27.1161	90.8948	103.409	19.7461	29.2845
BIDIR_15608	19088.5	1.48303	0.0740075	20.0389	2.52217e-89	4.5557e-87	-1.18941	0.0738824	-16.0987	2.60355e-58	3.68832e-56	11315.6	11494.3	32449.5	31313.5	13892.3	14066
BIDIR_29786	63.2003	1.48216	0.359877	4.11851	3.81335e-05	0.000170681	-1.2124	0.352585	-3.43861	0.000584706	0.00211084	26.3437	49.39	101.846	110.174	39.4921	51.9564
BIDIR_15528	82.9778	1.4816	0.295831	5.00825	5.49283e-07	3.33665e-06	-1.42801	0.293776	-4.86087	1.1687e-06	6.8479e-06	55.727	47.4531	137.985	149.798	47.3906	59.5137
BIDIR_26623	1907.26	1.48129	0.103707	14.2834	2.77674e-46	1.76393e-44	-1.00973	0.102362	-9.86424	5.94841e-23	1.6837e-21	1186.48	1023.63	3147.37	3022.05	1585.61	1478.4
BIDIR_2788	72.1725	1.48113	0.319026	4.64267	3.43927e-06	1.84313e-05	-0.792366	0.302687	-2.61777	0.00885052	0.0237451	39.5155	40.6741	101.846	121.771	61.2128	68.0157
BIDIR_34148	798.931	1.48064	0.121363	12.2001	3.10443e-34	1.34319e-32	-0.81467	0.117631	-6.92562	4.34084e-12	4.93805e-11	418.459	472.594	1280.19	1208.05	702.96	711.331
BIDIR_13898	651.474	1.48002	0.137461	10.7668	4.93642e-27	1.56628e-25	-0.973015	0.134286	-7.24586	4.29689e-13	5.38197e-12	332.335	417.394	1067.74	1025.39	512.41	553.572
BIDIR_25941	370.106	1.47935	0.158684	9.3226	1.13528e-20	2.53464e-19	-1.188	0.155676	-7.63127	2.32444e-14	3.27677e-13	208.723	234.36	576.032	659.11	266.572	275.842
BIDIR_9318	635.953	1.47873	0.142342	10.3886	2.79462e-25	8.04163e-24	-0.92247	0.138939	-6.63937	3.15026e-11	3.26469e-10	365.772	360.256	961.514	1061.15	470.944	596.082
BIDIR_32342	2211.93	1.47718	0.0914936	16.1452	1.2283e-58	1.10599e-56	-1.56941	0.091651	-17.1237	9.87461e-66	1.84399e-63	1403.31	1407.13	3987.33	3837.72	1280.53	1355.59
BIDIR_27394	140.957	1.4764	0.234516	6.29553	3.06357e-10	2.86788e-09	-1.29696	0.230938	-5.61603	1.95399e-08	1.4626e-07	82.0706	90.064	215.738	262.871	96.7557	98.2449
BIDIR_26379	31.6389	1.47595	0.487887	3.02519	0.00248473	0.00760382	-1.978	0.50651	-3.90515	9.4167e-05	0.000399713	14.185	28.0845	47.0901	70.5499	14.8095	15.1146
BIDIR_9016	327.261	1.47433	0.158673	9.2916	1.51981e-20	3.35566e-19	-1.6269	0.159963	-10.1705	2.68594e-24	8.31457e-23	205.683	214.023	572.747	593.392	193.511	184.209
BIDIR_14060	3185.44	1.47412	0.0900344	16.3728	2.99109e-60	2.81144e-58	-1.55118	0.0901148	-17.2134	2.10763e-66	4.06787e-64	1915.99	2127.64	5613.58	5621.76	1886.74	1946.95
BIDIR_34642	1679.9	1.47391	0.100936	14.6025	2.70789e-48	1.81565e-46	-1.40383	0.100586	-13.9565	2.87209e-44	2.40104e-42	1000.05	1087.55	2950.25	2850.02	1047.53	1143.99
BIDIR_27393	433.537	1.47355	0.148496	9.92318	3.30082e-23	8.46635e-22	-1.64498	0.14971	-10.9877	4.37737e-28	1.66514e-26	252.291	305.056	768.773	779.915	244.851	250.336
BIDIR_2576	76.9436	1.47349	0.316026	4.66256	3.12299e-06	1.68557e-05	-1.93839	0.326827	-5.93096	3.01177e-09	2.49748e-08	38.5023	63.9164	137.985	146.898	37.5175	36.8418
BIDIR_21470	1235.43	1.47307	0.108784	13.5412	8.9312e-42	4.98684e-40	-0.697287	0.105719	-6.59565	4.23398e-11	4.32698e-10	665.684	684.68	1970.12	1780.18	1123.55	1188.39
BIDIR_30807	28.4007	1.47297	0.486597	3.02708	0.00246931	0.00756512	-1.28029	0.477531	-2.68106	0.00733885	0.0201769	17.2247	17.4318	44.8999	51.2212	20.7334	18.8933
BIDIR_30762	52.1989	1.47249	0.372775	3.95007	7.81282e-05	0.000330514	-1.44927	0.371055	-3.90583	9.39042e-05	0.000398715	35.4626	30.0213	78.8485	102.442	28.6318	37.7865
BIDIR_10845	122.395	1.47188	0.266382	5.52545	3.28646e-08	2.3912e-07	-1.39003	0.264368	-5.25794	1.45679e-07	9.7633e-07	59.7798	92.0009	217.929	203.918	69.1112	91.6323
BIDIR_4893	38.7215	1.47041	0.4316	3.40689	0.000657073	0.00230591	-1.08178	0.418044	-2.58772	0.00966134	0.02565	28.3701	17.4318	66.8022	59.9191	28.6318	31.1739
BIDIR_9202	364.211	1.46978	0.177528	8.27918	1.2403e-16	2.04673e-15	-1.91966	0.181449	-10.5796	3.7056e-26	1.27319e-24	228.987	256.634	583.698	760.586	156.981	198.379
BIDIR_31672	677.401	1.46973	0.1349	10.8949	1.21857e-27	3.96287e-26	-1.94974	0.137901	-14.1387	2.19311e-45	1.94659e-43	424.538	481.31	1221.06	1288.26	290.267	358.972
BIDIR_22754	593.764	1.46962	0.133082	11.043	2.37089e-28	7.96068e-27	-1.45481	0.132717	-10.9617	5.84022e-28	2.20122e-26	363.745	381.562	1038.17	1026.36	346.543	406.205
BIDIR_12321	16.1187	1.46953	0.63448	2.31611	0.020552	0.0488105	-1.65058	0.642655	-2.56838	0.0102176	0.0269255	10.1322	10.6527	29.5682	28.0267	8.88573	9.44663
BIDIR_15101	89.0701	1.46933	0.28357	5.18152	2.2008e-07	1.41881e-06	-2.41478	0.308089	-7.83794	4.57986e-15	6.89208e-14	59.7798	64.8849	155.507	189.422	35.5429	29.2845
BIDIR_24255	79.6287	1.46919	0.298217	4.92658	8.36827e-07	4.94218e-06	-1.13712	0.289902	-3.92243	8.76608e-05	0.000374084	47.6212	47.4531	124.844	138.2	58.2509	61.4031
BIDIR_31334	66.1016	1.46874	0.3295	4.4575	8.29219e-06	4.17969e-05	-2.58028	0.364529	-7.07841	1.45818e-12	1.75237e-11	38.5023	55.2005	119.368	140.133	20.7334	22.6719
BIDIR_4146	690.125	1.46712	0.125164	11.7216	9.87954e-32	3.89774e-30	-1.49765	0.125124	-11.9693	5.14705e-33	2.56088e-31	420.485	452.257	1221.06	1192.58	402.82	451.549
BIDIR_1209	206.753	1.46487	0.217937	6.72153	1.79827e-11	1.89191e-10	-2.03109	0.225306	-9.01479	1.97244e-19	4.23942e-18	130.705	149.138	316.489	455.192	88.8573	100.134
BIDIR_29004	490.691	1.46429	0.145065	10.0941	5.86954e-24	1.57841e-22	-1.26968	0.143302	-8.86014	7.99147e-19	1.65218e-17	285.727	314.74	763.298	892.988	342.594	344.802
BIDIR_5762	4627.68	1.464	0.0872794	16.7737	3.80172e-63	3.8641e-61	-0.804547	0.0864057	-9.31128	1.26303e-20	2.98213e-19	2576.61	2624.45	7325.25	7024.06	4308.59	3907.12
BIDIR_16300	4352.2	1.46343	0.0818422	17.8812	1.65336e-71	1.99897e-69	-0.977152	0.081082	-12.0514	1.90678e-33	9.6541e-32	2544.19	2517.92	7070.09	6889.73	3601.68	3489.58
BIDIR_31370	1108.19	1.46319	0.114154	12.8177	1.30446e-37	6.35982e-36	-1.23583	0.113028	-10.9338	7.94197e-28	2.96617e-26	706.213	643.038	1972.31	1748.28	805.639	773.679
BIDIR_21024	42.6996	1.46259	0.401873	3.63944	0.000273229	0.00103834	-1.29378	0.395334	-3.27262	0.00106554	0.00362637	26.3437	26.1476	71.1827	73.4492	33.5683	25.5059
BIDIR_17656	39.8657	1.462	0.409567	3.56962	0.000357499	0.00132861	-1.7669	0.419261	-4.21431	2.50542e-05	0.000117769	24.3172	28.0845	68.9925	75.3821	19.7461	22.6719
BIDIR_9800	50.0218	1.46113	0.416943	3.50439	0.000457663	0.00166314	-1.81501	0.426029	-4.2603	2.0415e-05	9.73784e-05	28.3701	37.7688	96.3704	86.0129	13.8222	37.7865
BIDIR_5897	1363.07	1.46031	0.107112	13.6335	2.53199e-42	1.43782e-40	-0.894608	0.10499	-8.52093	1.58281e-17	2.94426e-16	744.715	818.324	2076.34	2224.74	1199.57	1114.7
BIDIR_19156	79.8624	1.45943	0.304738	4.78912	1.67513e-06	9.41111e-06	-0.869084	0.29137	-2.98275	0.00285668	0.00878166	48.6344	42.6109	117.178	133.368	75.035	62.3477
BIDIR_2913	116.196	1.45823	0.268318	5.4347	5.48883e-08	3.88153e-07	-1.0805	0.261289	-4.13525	3.54567e-05	0.000162707	55.727	82.3166	169.743	209.717	91.8192	87.8536
BIDIR_10931	6000.36	1.45809	0.0956514	15.2437	1.81169e-52	1.34794e-50	-0.873756	0.0951003	-9.18773	4.01211e-20	9.11377e-19	3578.68	3282.98	10012.7	8840	5390.68	4897.13
BIDIR_20766	220.108	1.45752	0.188168	7.74586	9.49386e-15	1.34848e-13	-1.28796	0.185458	-6.94475	3.79136e-12	4.33355e-11	129.692	141.391	365.77	378.843	149.083	155.869
BIDIR_33018	112.105	1.45733	0.25338	5.75156	8.84222e-09	6.96781e-08	-1.7583	0.258867	-6.7923	1.10357e-11	1.19805e-10	71.9384	75.5376	217.929	187.489	60.2255	59.5137
BIDIR_18184	16.3521	1.45714	0.629465	2.31488	0.0206193	0.0489432	-1.86674	0.651256	-2.86637	0.00415203	0.0122353	11.1454	10.6527	32.8536	27.0602	7.89843	8.50196
BIDIR_24281	472.049	1.45682	0.141333	10.3077	6.50662e-25	1.83705e-23	-1.52199	0.141575	-10.7504	5.89999e-27	2.0973e-25	287.754	314.74	800.532	853.364	276.445	299.458
BIDIR_33812	19.8829	1.45621	0.57693	2.52407	0.0116004	0.0297796	-1.92701	0.599961	-3.21189	0.00131867	0.00438764	12.1586	14.5265	40.5194	32.8589	7.89843	11.336
BIDIR_3213	83.1578	1.45549	0.293022	4.96717	6.7938e-07	4.07248e-06	-1.77661	0.299926	-5.9235	3.15166e-09	2.60672e-08	49.6477	60.0427	163.173	138.2	44.4286	43.4545
BIDIR_17506	42.9991	1.45542	0.413692	3.51812	0.000434617	0.00158573	-1.4333	0.411856	-3.48011	0.000501207	0.00183879	19.2511	34.8635	73.3729	75.3821	29.6191	25.5059
BIDIR_33110	185.206	1.45454	0.215085	6.76261	1.35532e-11	1.43953e-10	-2.10776	0.224935	-9.37054	7.21637e-21	1.73809e-19	131.718	122.022	397.528	298.629	82.9335	78.407
BIDIR_27291	71.1921	1.45446	0.323925	4.49012	7.11845e-06	3.63302e-05	-1.85012	0.333254	-5.55168	2.82934e-08	2.08044e-07	45.5948	49.39	116.083	143.999	28.6318	43.4545
BIDIR_29471	37.5252	1.45425	0.421893	3.44696	0.000566927	0.00201526	-2.10146	0.446209	-4.70959	2.48211e-06	1.38147e-05	24.3172	27.1161	63.5169	77.315	17.7715	15.1146
BIDIR_27700	104.48	1.45397	0.263832	5.51098	3.56836e-08	2.58252e-07	-0.920758	0.253061	-3.63849	0.000274246	0.00106377	60.7931	60.0427	169.743	161.395	90.8319	84.075
BIDIR_30852	287.715	1.45381	0.184598	7.87555	3.39244e-15	4.96917e-14	-0.543662	0.175639	-3.09533	0.00196592	0.00629856	134.758	172.381	393.148	448.427	271.508	306.071
BIDIR_11335	231.309	1.45306	0.191251	7.59763	3.01598e-14	4.12175e-13	-0.90894	0.184445	-4.92798	8.30823e-07	4.98122e-06	125.639	141.391	349.343	381.743	209.308	180.431
BIDIR_35042	35.4999	1.45277	0.481603	3.01653	0.00255686	0.00780305	-1.35297	0.477227	-2.83506	0.00458175	0.0133403	14.185	30.0213	52.5657	68.617	30.6064	17.0039
BIDIR_22691	440.195	1.45209	0.150054	9.67709	3.77298e-22	9.19e-21	-2.31771	0.15847	-14.6255	1.93216e-48	1.87088e-46	293.833	322.487	850.907	835.968	148.095	189.877
BIDIR_17112	288.146	1.44844	0.172949	8.37496	5.52418e-17	9.37391e-16	-1.2678	0.170588	-7.43197	1.06994e-13	1.41403e-12	173.26	182.065	521.276	449.393	207.334	195.545
BIDIR_25940	737.4	1.44829	0.125079	11.5791	5.26077e-31	2.00941e-29	-1.1446	0.123121	-9.29657	1.45045e-20	3.41342e-19	427.578	463.878	1177.25	1255.4	519.321	580.968
BIDIR_30851	103.107	1.44819	0.259464	5.58148	2.38475e-08	1.7625e-07	-1.9668	0.270508	-7.27078	3.57405e-13	4.50603e-12	72.9517	66.8217	193.836	187.489	49.3652	48.1778
BIDIR_6514	123.296	1.44564	0.245995	5.8767	4.18514e-09	3.42207e-08	-0.795677	0.234362	-3.39507	0.000686102	0.00243712	72.9517	66.8217	197.121	183.623	111.565	107.692
BIDIR_166	335.082	1.4454	0.158635	9.11144	8.12925e-20	1.70692e-18	-2.39593	0.17032	-14.0672	6.04159e-45	5.18639e-43	232.027	242.108	614.362	676.506	128.349	117.138
BIDIR_11870	983.418	1.44432	0.144941	9.96494	2.16997e-23	5.62841e-22	-0.709552	0.142225	-4.98893	6.07153e-07	3.71421e-06	519.781	575.248	1711.67	1270.86	978.417	844.528
BIDIR_26958	52.1193	1.44412	0.388246	3.7196	0.000199539	0.000780762	-0.995701	0.3757	-2.65026	0.00804306	0.0218189	31.4097	30.0213	101.846	65.7177	35.5429	48.1778
BIDIR_10945	109.37	1.4426	0.267397	5.39498	6.85304e-08	4.77198e-07	-0.990598	0.258671	-3.82957	0.000128365	0.000530088	74.9781	54.2321	170.838	179.757	81.9462	94.4663
BIDIR_11065	61.4022	1.4424	0.335177	4.30338	1.68209e-05	8.01206e-05	-1.20229	0.327963	-3.66595	0.000246424	0.000965092	35.4626	39.7057	102.941	101.476	44.4286	44.3991
BIDIR_17937	257.188	1.44211	0.185339	7.78095	7.19842e-15	1.0337e-13	-0.803219	0.178085	-4.5103	6.47354e-06	3.36769e-05	156.036	136.549	416.145	378.843	245.838	209.715
BIDIR_30859	2217.5	1.44205	0.0909668	15.8525	1.35064e-56	1.16039e-54	-0.979914	0.0896893	-10.9256	8.69169e-28	3.23777e-26	1280.71	1330.62	3599.65	3496.57	1776.16	1821.31
BIDIR_13581	5698.7	1.44164	0.0938627	15.359	3.08322e-53	2.35235e-51	-1.16055	0.093549	-12.4058	2.4296e-35	1.3567e-33	3508.77	3424.37	10162.7	8671.84	4287.86	4136.68
BIDIR_12773	845.339	1.43998	0.130685	11.0188	3.10308e-28	1.03842e-26	-1.26755	0.129665	-9.77555	1.43382e-22	3.91211e-21	573.481	474.531	1522.21	1321.12	609.166	571.521
BIDIR_5306	199.463	1.43992	0.198973	7.23674	4.5961e-13	5.64099e-12	-1.01136	0.192842	-5.2445	1.56707e-07	1.04537e-06	113.48	122.991	331.821	310.226	151.057	167.205
BIDIR_28783	24.5268	1.43892	0.545307	2.63874	0.00832146	0.0222519	-1.97104	0.567972	-3.47032	0.000519848	0.00189914	10.1322	23.2423	39.4243	51.2212	10.8603	12.2806
BIDIR_23823	4913.85	1.43838	0.0893001	16.1072	2.2696e-58	2.03748e-56	-1.11904	0.0888745	-12.5912	2.35912e-36	1.37893e-34	3031.55	2914.98	8299.9	7816.54	3910.71	3509.42
BIDIR_1160	335.746	1.43733	0.164904	8.71617	2.87768e-18	5.37933e-17	-0.949602	0.159996	-5.93515	2.93582e-09	2.4373e-08	192.511	201.434	576.032	491.916	283.356	269.229
BIDIR_4935	259.492	1.43732	0.175505	8.18962	2.62051e-16	4.2221e-15	-1.65221	0.177759	-9.29467	1.47662e-20	3.47217e-19	168.194	172.381	485.138	437.796	145.134	148.312
BIDIR_21618	554.594	1.43601	0.133111	10.7881	3.91881e-27	1.25268e-25	-0.933129	0.129337	-7.21473	5.40422e-13	6.6998e-12	318.15	331.203	912.234	845.632	465.02	455.327
BIDIR_4449	401.361	1.43509	0.151715	9.45913	3.10514e-21	7.18954e-20	-1.41786	0.151227	-9.37574	6.86937e-21	1.65729e-19	249.252	261.476	663.642	717.096	239.915	276.786
BIDIR_31189	1333.35	1.43506	0.101761	14.1022	3.68113e-45	2.24796e-43	-1.54608	0.102071	-15.1471	7.92221e-52	8.93438e-50	855.156	872.556	2373.12	2299.15	827.36	772.734
BIDIR_12858	49.3529	1.43458	0.371402	3.86259	0.000112189	0.000458794	-1.17356	0.362737	-3.23529	0.00121517	0.00408152	30.3965	30.0213	82.1339	81.1807	35.5429	36.8418
BIDIR_19143	755.178	1.43452	0.119114	12.0433	2.10367e-33	8.83288e-32	-1.23229	0.117691	-10.4705	1.17988e-25	3.95466e-24	463.04	470.657	1224.34	1298.89	526.233	547.904
BIDIR_12183	99.3936	1.43412	0.268457	5.34206	9.1894e-08	6.27785e-07	-0.990673	0.259068	-3.82398	0.000131314	0.000541252	57.7534	60.0427	159.887	158.496	77.997	82.1857
BIDIR_28033	265.112	1.43292	0.177416	8.07665	6.65675e-16	1.04282e-14	-1.42456	0.176887	-8.05349	8.04666e-16	1.28773e-14	181.366	156.886	435.857	476.453	175.74	164.371
BIDIR_14221	206.132	1.4327	0.201863	7.09736	1.27163e-12	1.497e-11	-1.00261	0.196022	-5.11477	3.14129e-07	1.99853e-06	107.401	137.517	316.489	345.018	168.829	161.537
BIDIR_20005	129.496	1.43257	0.246209	5.8185	5.93764e-09	4.76537e-08	-0.620005	0.23277	-2.6636	0.00773098	0.021076	66.8724	75.5376	177.409	206.817	131.311	119.027
BIDIR_3741	51.5111	1.43188	0.40793	3.51012	0.000447911	0.00163047	-1.26432	0.402697	-3.13963	0.00169163	0.00550253	24.3172	39.7057	91.99	81.1807	23.6953	48.1778
BIDIR_8188	176.634	1.431	0.210436	6.80017	1.04496e-11	1.12261e-10	-0.566946	0.198243	-2.85985	0.00423847	0.0124505	96.2557	95.8746	254.068	263.837	180.676	169.095
BIDIR_7347	90.5052	1.43037	0.279858	5.11103	3.20399e-07	2.01064e-06	-2.19869	0.298443	-7.36721	1.7424e-13	2.25407e-12	61.8063	64.8849	187.265	154.63	39.4921	34.9525
BIDIR_20568	65.977	1.43032	0.336978	4.24455	2.19031e-05	0.000102289	-0.769683	0.320988	-2.39785	0.0164915	0.0409407	31.4097	43.5794	91.99	110.174	58.2509	60.4584
BIDIR_280	150.267	1.42813	0.234718	6.08444	1.169e-09	1.0246e-08	-0.929868	0.226879	-4.09853	4.15788e-05	0.000188689	96.2557	80.3797	263.924	211.65	131.311	118.083
BIDIR_21273	949.663	1.42783	0.116276	12.2796	1.16517e-34	5.10766e-33	-1.11285	0.114604	-9.71048	2.72064e-22	7.2714e-21	549.164	605.269	1597.78	1509.57	685.188	751.007
BIDIR_3840	270.02	1.42774	0.183657	7.77394	7.60808e-15	1.09044e-13	-2.00864	0.190453	-10.5467	5.26239e-26	1.80162e-24	163.128	208.213	516.896	483.218	136.248	112.415
BIDIR_10525	592.759	1.42757	0.150111	9.51009	1.90494e-21	4.45536e-20	-1.50954	0.150397	-10.037	1.04776e-23	3.10956e-22	360.705	406.741	979.036	1085.31	311.001	413.762
BIDIR_31428	294.264	1.42622	0.164155	8.68826	3.68045e-18	6.82465e-17	-1.84734	0.168904	-10.9372	7.64962e-28	2.8607e-26	199.604	198.528	545.369	524.775	147.108	150.201
BIDIR_389	1515.5	1.4259	0.120992	11.7851	4.65748e-32	1.86698e-30	-1.52548	0.121185	-12.588	2.45708e-36	1.43328e-34	922.028	1045.91	2667.71	2620.98	807.614	1028.74
BIDIR_5311	233.636	1.42588	0.182778	7.80114	6.13517e-15	8.84408e-14	-1.50989	0.183399	-8.23281	1.82871e-16	3.11737e-15	143.877	158.823	400.813	412.669	139.21	146.423
BIDIR_10621	15544.9	1.42525	0.0758718	18.7849	1.00349e-78	1.41928e-76	-0.991845	0.0756675	-13.1079	2.96545e-39	1.9972e-37	9130.1	9389.9	25383.8	24355.2	12691.8	12318.4
BIDIR_5082	116.388	1.42512	0.253554	5.62059	1.90312e-08	1.42586e-07	-1.11511	0.247351	-4.50823	6.53713e-06	3.3977e-05	73.9649	67.7901	206.977	173.959	85.8954	89.743
BIDIR_20161	316.267	1.42501	0.175405	8.12413	4.50582e-16	7.14451e-15	-1.72363	0.178156	-9.67481	3.85794e-22	1.01973e-20	184.406	237.265	534.418	598.224	183.638	159.648
BIDIR_32967	467.892	1.42475	0.143389	9.93629	2.894e-23	7.45478e-22	-1.25343	0.141726	-8.844	9.23521e-19	1.89299e-17	274.582	308.929	747.966	818.572	323.835	333.466
BIDIR_3835	172.078	1.42443	0.235746	6.04221	1.52014e-09	1.3143e-08	-1.97438	0.243516	-8.10781	5.15415e-16	8.41698e-15	115.507	121.054	293.492	341.152	59.2382	102.024
BIDIR_4307	2583.41	1.42357	0.0902043	15.7816	4.16199e-56	3.52523e-54	-0.924557	0.0890312	-10.3846	2.91279e-25	9.49729e-24	1480.31	1561.11	4192.11	3968.19	2155.28	2143.44
BIDIR_11321	74.2356	1.42342	0.303485	4.69025	2.72869e-06	1.48381e-05	-1.64728	0.308245	-5.34404	9.08977e-08	6.27853e-07	51.6741	46.4847	134.7	128.536	42.454	41.5652
BIDIR_2216	50.5726	1.42328	0.39096	3.64047	0.00027214	0.00103473	-2.06021	0.409875	-5.02643	4.99696e-07	3.09971e-06	32.423	37.7688	88.7046	99.543	13.8222	31.1739
BIDIR_12859	762.27	1.42303	0.126361	11.2616	2.02967e-29	7.15971e-28	-1.54815	0.126879	-12.2018	3.03875e-34	1.60346e-32	487.358	507.458	1262.67	1404.23	422.566	489.335
BIDIR_25209	30.9648	1.42301	0.477272	2.98156	0.00286788	0.00865444	-1.81088	0.491336	-3.68563	0.000228137	0.000900091	25.3304	16.4633	65.7071	46.389	16.7842	15.1146
BIDIR_6282	41.6004	1.42217	0.419723	3.38835	0.000703136	0.00245092	-1.57522	0.42349	-3.71962	0.000199524	0.000795937	30.3965	24.2108	66.8022	79.2478	17.7715	31.1739
BIDIR_5604	436.316	1.42119	0.142195	9.99468	1.60809e-23	4.20742e-22	-2.09283	0.148643	-14.0796	5.06789e-45	4.36354e-43	299.912	307.961	820.244	807.941	201.41	180.431
BIDIR_14215	65.9331	1.42055	0.325955	4.35812	1.31184e-05	6.3751e-05	-1.30784	0.322191	-4.0592	4.92414e-05	0.000220265	38.5023	44.5478	118.273	104.375	47.3906	42.5098
BIDIR_14058	7595.17	1.42054	0.0909866	15.6127	5.96934e-55	4.79852e-53	-0.941336	0.0906067	-10.3893	2.77511e-25	9.05865e-24	4453.09	4533.22	12713.2	11344	6589.26	5938.15
BIDIR_14210	338.98	1.42024	0.158831	8.94183	3.82784e-19	7.62111e-18	-1.5711	0.160029	-9.81758	9.45903e-23	2.62317e-21	217.842	226.613	571.652	617.553	189.562	210.66
BIDIR_16282	777.905	1.41931	0.118996	11.9274	8.52073e-33	3.4998e-31	-0.505911	0.113911	-4.44128	8.9425e-06	4.54843e-05	419.472	420.299	1127.97	1118.17	769.109	812.41
BIDIR_26850	32.2982	1.41744	0.461193	3.07341	0.00211627	0.00657896	-1.59595	0.466593	-3.42044	0.000625201	0.00223877	19.2511	23.2423	63.5169	50.2547	15.7969	21.7272
BIDIR_20785	137.217	1.41705	0.232172	6.10346	1.03799e-09	9.14851e-09	-1.27661	0.22918	-5.57034	2.54242e-08	1.87956e-07	93.216	79.4113	226.69	233.878	92.8065	97.3003
BIDIR_24305	301.882	1.41629	0.183193	7.73112	1.06606e-14	1.5092e-13	-1.50407	0.183709	-8.18721	2.67341e-16	4.48291e-15	190.485	202.402	490.613	557.634	215.232	154.925
BIDIR_336	865.105	1.41581	0.11515	12.2953	9.59798e-35	4.21973e-33	-1.3407	0.114542	-11.7049	1.20331e-31	5.5103e-30	524.847	574.279	1475.12	1458.35	565.725	592.303
BIDIR_25251	328.389	1.41567	0.166774	8.48857	2.09186e-17	3.65303e-16	-0.918718	0.161775	-5.67899	1.35494e-08	1.03908e-07	190.485	197.56	491.708	543.138	251.762	295.679
BIDIR_15127	101.432	1.41539	0.272508	5.19391	2.05919e-07	1.33585e-06	-1.36426	0.27078	-5.03828	4.69726e-07	2.92326e-06	56.7402	72.6323	156.602	188.455	66.1493	68.0157
BIDIR_29319	16744.1	1.41475	0.0785956	18.0004	1.9338e-72	2.42607e-70	-0.847238	0.0783653	-10.8114	3.04031e-27	1.09979e-25	9877.86	9636.85	27069.1	24961.1	14369.2	14550.6
BIDIR_27444	48.4754	1.41335	0.370052	3.81934	0.000133811	0.000540798	-2.16729	0.395425	-5.48092	4.23127e-08	3.06043e-07	35.4626	32.9266	84.3241	97.6101	19.7461	20.7826
BIDIR_5089	106.855	1.41323	0.269515	5.2436	1.57474e-07	1.03751e-06	-1.77821	0.276205	-6.438	1.2106e-10	1.18095e-09	62.8195	81.3482	215.738	169.126	58.2509	53.8458
BIDIR_25280	516.134	1.41317	0.157813	8.9547	3.40665e-19	6.81877e-18	-1.32967	0.157015	-8.46844	2.48699e-17	4.56095e-16	348.547	306.993	972.465	774.116	380.112	314.573
BIDIR_25413	413.385	1.41296	0.152372	9.27312	1.80786e-20	3.97994e-19	-0.894645	0.147868	-6.05031	1.44567e-09	1.244e-08	230	256.634	663.642	633.016	324.823	372.197
BIDIR_20021	78.0371	1.41029	0.307386	4.588	4.47507e-06	2.36192e-05	-1.77609	0.315414	-5.63098	1.79188e-08	1.34933e-07	42.5551	62.948	135.795	144.966	38.5048	43.4545
BIDIR_9805	154.106	1.40808	0.226416	6.21901	5.00309e-10	4.57635e-09	-0.83918	0.217579	-3.85691	0.000114831	0.00047964	85.1103	94.9062	223.404	254.173	124.4	142.644
BIDIR_29317	133.369	1.40733	0.239376	5.87915	4.1239e-09	3.37476e-08	-0.613249	0.22633	-2.70953	0.00673779	0.0187213	73.9649	74.5692	204.787	189.422	121.438	136.031
BIDIR_9321	302.859	1.40681	0.168982	8.32522	8.41731e-17	1.4084e-15	-1.14981	0.165958	-6.92828	4.25989e-12	4.84788e-11	204.67	170.444	507.04	487.084	222.143	225.774
BIDIR_27009	32.8647	1.40603	0.449667	3.12683	0.00176701	0.00560064	-1.44441	0.449733	-3.2117	0.00131952	0.00438994	23.304	19.3686	56.9462	56.0533	20.7334	20.7826
BIDIR_4171	28.7656	1.40579	0.52677	2.66871	0.0076144	0.0205852	-1.31771	0.522322	-2.52279	0.0116427	0.0301449	16.2115	20.337	52.5657	44.4561	28.6318	10.3913
BIDIR_875	6096.86	1.40567	0.0954307	14.7298	4.1523e-49	2.85556e-47	-1.02641	0.0950638	-10.7971	3.553e-27	1.28202e-25	3780.31	3609.34	10585.4	8994.63	4932.57	4678.91
BIDIR_10173	57.0685	1.40492	0.345399	4.06752	4.75166e-05	0.000209366	-1.45911	0.345892	-4.2184	2.46046e-05	0.00011592	35.4626	38.7372	102.941	93.7444	37.5175	34.0079
BIDIR_23218	4465.54	1.40451	0.0955701	14.6961	6.82614e-49	4.64115e-47	-0.738143	0.0947536	-7.79013	6.69391e-15	9.92286e-14	2710.36	2408.49	7153.31	6397.81	4158.52	3964.75
BIDIR_20497	21.8519	1.40438	0.557781	2.5178	0.011809	0.0302376	-1.76062	0.57305	-3.07237	0.0021237	0.00673949	11.1454	18.4002	42.7096	35.7582	9.87303	13.2253
BIDIR_27228	34.954	1.40366	0.451194	3.111	0.00186455	0.00587936	-1.63716	0.458298	-3.57227	0.000353902	0.00133932	27.3569	19.3686	53.6608	69.5835	23.6953	16.0593
BIDIR_14067	66.3234	1.40359	0.334603	4.19479	2.73125e-05	0.000125489	-2.36241	0.362255	-6.52142	6.96449e-11	6.96145e-10	37.489	58.1058	113.892	139.167	25.6699	23.6166
BIDIR_21152	192.53	1.40289	0.204825	6.84923	7.42511e-12	8.12535e-11	-0.615979	0.194382	-3.16892	0.00153009	0.00502861	114.494	100.717	283.636	285.099	196.473	174.763
BIDIR_19354	522.316	1.40274	0.140978	9.95006	2.52022e-23	6.50873e-22	-0.717766	0.136071	-5.27495	1.32789e-07	8.96631e-07	286.741	309.898	797.246	780.881	444.286	514.841
BIDIR_12764	205.861	1.40245	0.195535	7.17234	7.37272e-13	8.84608e-12	-1.09072	0.191009	-5.71027	1.12797e-08	8.73639e-08	135.771	117.18	342.772	325.689	155.994	157.759
BIDIR_15093	21.6011	1.40218	0.56595	2.47757	0.0132281	0.0333667	-1.59579	0.573209	-2.78396	0.00536995	0.015363	12.1586	16.4633	45.995	29.9595	10.8603	14.1699
BIDIR_10524	535.225	1.40104	0.154841	9.04825	1.45284e-19	2.98983e-18	-1.76447	0.157152	-11.2278	2.97669e-29	1.21769e-27	316.124	410.615	881.57	1037.95	266.572	298.513
BIDIR_23771	83.5643	1.4009	0.293783	4.76849	1.85616e-06	1.03545e-05	-0.793963	0.280471	-2.83082	0.00464291	0.0135006	48.6344	48.4215	134.7	121.771	77.0096	70.8497
BIDIR_32317	389.297	1.399	0.152077	9.19928	3.6035e-20	7.75089e-19	-1.24601	0.15037	-8.28627	1.16858e-16	2.03181e-15	232.027	259.539	669.117	628.184	283.356	263.561
BIDIR_19363	171.761	1.3984	0.223992	6.24308	4.29025e-10	3.94961e-09	-0.786815	0.215484	-3.65138	0.000260832	0.0010164	83.0838	116.212	277.065	249.341	147.108	157.759
BIDIR_21031	102.643	1.39821	0.274296	5.09745	3.44266e-07	2.15141e-06	-1.29227	0.271579	-4.75837	1.95167e-06	1.10441e-05	68.8988	61.9796	150.031	194.254	64.1747	76.5177
BIDIR_12181	310.489	1.39752	0.165946	8.42158	3.71445e-17	6.37516e-16	-0.952935	0.161154	-5.91321	3.35511e-09	2.76544e-08	176.3	196.591	473.091	509.312	248.8	258.838
BIDIR_22191	26.0075	1.39695	0.50294	2.77757	0.0054767	0.0153887	-1.61204	0.510656	-3.15681	0.00159506	0.00522029	19.2511	15.4949	45.995	45.4225	13.8222	16.0593
BIDIR_27987	3957.05	1.39664	0.0839192	16.6426	3.42209e-62	3.4317e-60	-1.08507	0.0833766	-13.0141	1.01706e-38	6.73934e-37	2480.36	2391.06	6507.19	6318.56	2957.96	3087.16
BIDIR_3406	761.368	1.39638	0.123189	11.3353	8.77228e-30	3.14627e-28	-1.5022	0.123599	-12.1539	5.47172e-34	2.86101e-32	480.265	521.016	1333.85	1302.76	433.426	496.893
BIDIR_33518	675.374	1.39626	0.125555	11.1207	9.94855e-29	3.38974e-27	-0.575931	0.120557	-4.77724	1.77721e-06	1.01427e-05	379.957	370.909	965.895	1009.93	638.785	686.77
BIDIR_21041	313.4	1.39556	0.171433	8.14054	3.93513e-16	6.26611e-15	-0.660182	0.164269	-4.0189	5.84711e-05	0.000257742	169.207	185.939	430.382	503.514	284.343	307.015
BIDIR_6689	585.31	1.39492	0.132239	10.5484	5.165e-26	1.53944e-24	-1.81427	0.135158	-13.4233	4.41778e-41	3.28286e-39	408.327	394.151	998.748	1110.44	313.962	286.233
BIDIR_7183	39.1394	1.3949	0.432066	3.22843	0.00124473	0.00410176	-1.10972	0.422111	-2.62896	0.00856458	0.0230748	22.2908	26.1476	54.7559	72.4828	35.5429	23.6166
BIDIR_13594	304.309	1.39417	0.172913	8.06284	7.45404e-16	1.15804e-14	-1.34085	0.17199	-7.79607	6.3863e-15	9.48643e-14	173.26	217.897	496.089	532.507	194.499	211.604
BIDIR_18233	1959.89	1.39379	0.101611	13.7169	8.04058e-43	4.60973e-41	-0.728304	0.099862	-7.29311	3.02883e-13	3.85412e-12	1160.13	1095.3	3020.34	2906.08	1904.51	1673
BIDIR_21922	1502.84	1.39376	0.103235	13.5008	1.54665e-41	8.55625e-40	-1.76665	0.104506	-16.9047	4.15559e-64	7.15608e-62	961.543	1087.55	2667.71	2717.62	772.071	810.521
BIDIR_11173	52.3324	1.39334	0.364255	3.82517	0.000130682	0.000529079	-1.24505	0.359082	-3.46731	0.000525703	0.00191855	30.3965	35.8319	93.0851	81.1807	39.4921	34.0079
BIDIR_34145	354.973	1.39142	0.154118	9.02824	1.74458e-19	3.57306e-18	-1.00404	0.150122	-6.68811	2.26076e-11	2.37541e-10	218.855	213.055	570.557	562.466	284.343	280.565
BIDIR_9682	758.667	1.39135	0.120307	11.5649	6.20509e-31	2.35511e-29	-1.69708	0.122006	-13.9097	5.52796e-44	4.54209e-42	517.754	509.394	1301	1392.64	435.401	395.814
BIDIR_34136	299.375	1.39113	0.167992	8.28095	1.22197e-16	2.02223e-15	-0.887073	0.162521	-5.45822	4.8092e-08	3.45412e-07	172.247	184.002	459.95	474.521	265.585	239.944
BIDIR_20236	31.6447	1.39004	0.490955	2.8313	0.00463586	0.0132825	-1.59475	0.497047	-3.20844	0.00133456	0.00443436	12.1586	30.0213	55.851	55.0869	19.7461	17.0039
BIDIR_3582	269.587	1.38932	0.18048	7.69791	1.38311e-14	1.94244e-13	-1.4689	0.180967	-8.11698	4.77945e-16	7.84965e-15	172.247	182.065	455.569	472.588	146.121	188.933
BIDIR_31351	41.2395	1.38924	0.433817	3.20235	0.00136311	0.00444834	-1.02233	0.42215	-2.42173	0.015447	0.0386718	20.2644	30.0213	71.1827	60.8855	41.4667	23.6166
BIDIR_20760	234.026	1.38704	0.196624	7.05429	1.73483e-12	2.0146e-11	-0.46459	0.186359	-2.49299	0.0126672	0.032508	132.732	122.022	350.438	316.025	267.559	215.383
BIDIR_24829	63.2663	1.38668	0.32678	4.24347	2.20087e-05	0.000102726	-2.2446	0.35235	-6.37037	1.88571e-10	1.80044e-09	43.5684	47.4531	128.129	110.174	26.6572	23.6166
BIDIR_11083	2005.34	1.38566	0.132585	10.4511	1.44834e-25	4.23264e-24	-0.891814	0.131583	-6.7776	1.22187e-11	1.31852e-10	1373.92	1022.66	3387.2	2874.18	1788.01	1586.09
BIDIR_3019	499.838	1.38516	0.150486	9.2046	3.42938e-20	7.39759e-19	-1.52744	0.151268	-10.0976	5.66134e-24	1.71018e-22	286.741	376.72	839.956	893.954	304.089	297.569
BIDIR_7199	60.9989	1.3844	0.348186	3.97605	7.0069e-05	0.000298982	-1.14649	0.341398	-3.35823	0.000784421	0.00275203	40.5287	35.8319	110.607	88.9122	52.3271	37.7865
BIDIR_299	58.5204	1.38392	0.362721	3.81539	0.00013597	0.000548195	-0.852685	0.349163	-2.44208	0.0146029	0.0368345	41.5419	28.0845	76.6583	104.375	51.3398	49.1225
BIDIR_30870	94.8933	1.38225	0.289349	4.77711	1.77836e-06	9.95003e-06	-0.931518	0.28029	-3.32342	0.000889225	0.00308026	44.5816	69.727	146.746	151.731	81.9462	74.6284
BIDIR_16317	259.681	1.3812	0.198932	6.94306	3.83704e-12	4.31544e-11	-1.88657	0.204364	-9.23146	2.66979e-20	6.17185e-19	206.696	154.949	524.562	417.501	115.514	138.865
BIDIR_30994	252.024	1.38064	0.182322	7.57257	3.65908e-14	4.95994e-13	-1.36751	0.181736	-7.52473	5.28312e-14	7.2211e-13	162.115	165.602	428.191	425.232	183.638	147.367
BIDIR_32221	256.552	1.37906	0.182629	7.55118	4.31333e-14	5.82048e-13	-1.8495	0.188105	-9.83229	8.17368e-23	2.28879e-21	169.207	186.907	428.191	497.715	139.21	118.083
BIDIR_25649	381.514	1.37879	0.149847	9.20133	3.53548e-20	7.61547e-19	-1.96242	0.155647	-12.6081	1.90479e-36	1.12944e-34	258.37	277.94	694.305	700.667	169.816	187.988
BIDIR_14999	691.551	1.37817	0.121447	11.3479	7.59493e-30	2.74039e-28	-1.06458	0.119292	-8.92413	4.49216e-19	9.44339e-18	434.67	422.236	1134.54	1093.04	529.195	535.624
BIDIR_13591	512.494	1.37777	0.134746	10.225	1.53292e-24	4.25191e-23	-1.60079	0.136266	-11.7475	7.27138e-32	3.38366e-30	342.468	347.667	884.856	908.451	310.013	281.509
BIDIR_24028	22.3801	1.37752	0.596506	2.30931	0.0209266	0.0495705	-2.27697	0.638482	-3.56622	0.000362161	0.00136788	12.1586	20.337	26.2828	57.9862	11.8476	5.66798
BIDIR_19287	3465.1	1.37733	0.0923496	14.9143	2.65857e-50	1.90249e-48	-0.689192	0.0912381	-7.55377	4.22834e-14	5.84608e-13	2015.29	1975.6	5490.92	4878.57	3277.85	3152.34
BIDIR_19183	612.729	1.37697	0.128025	10.7555	5.58247e-27	1.76194e-25	-1.53291	0.128871	-11.8949	1.25832e-32	6.13333e-31	406.3	411.583	1080.88	1043.75	346.543	387.312
BIDIR_17449	53.137	1.37684	0.357655	3.84963	0.000118298	0.000482066	-1.55802	0.361897	-4.30516	1.66869e-05	8.08833e-05	31.4097	39.7057	93.0851	91.8115	32.581	30.2292
BIDIR_27431	123.793	1.37673	0.245835	5.60023	2.14067e-08	1.59231e-07	-1.146	0.241234	-4.7506	2.02813e-06	1.14452e-05	82.0706	73.6007	217.929	186.522	94.7811	87.8536
BIDIR_22160	248.565	1.37352	0.18045	7.61162	2.70681e-14	3.71446e-13	-0.694491	0.172497	-4.0261	5.67092e-05	0.000250783	144.89	142.359	370.15	374.011	238.927	221.051
BIDIR_34104	116.145	1.37073	0.252449	5.42973	5.64408e-08	3.98381e-07	-0.849777	0.242832	-3.49945	0.00046622	0.00172289	72.9517	65.8533	183.98	174.925	105.641	93.5216
BIDIR_33796	81.3465	1.37014	0.304039	4.50646	6.59167e-06	3.38007e-05	-1.38763	0.30362	-4.57029	4.87046e-06	2.58422e-05	44.5816	61.9796	144.556	131.435	59.2382	46.2885
BIDIR_33040	462.604	1.36993	0.142154	9.63693	5.58328e-22	1.34573e-20	-1.17667	0.140323	-8.38544	5.05365e-17	9.01011e-16	291.807	295.371	740.3	777.015	315.937	355.193
BIDIR_13525	4621.24	1.36867	0.0803924	17.0248	5.3752e-65	5.63532e-63	-1.10312	0.0799731	-13.7937	2.78163e-43	2.22206e-41	2897.8	2897.54	7537.7	7428.03	3443.71	3522.65
BIDIR_32998	382.732	1.36825	0.166753	8.20523	2.30147e-16	3.71607e-15	-1.11944	0.164433	-6.80785	9.90691e-12	1.08123e-10	221.895	259.539	593.554	649.446	250.775	321.185
BIDIR_6849	615.094	1.36798	0.133077	10.2796	8.71113e-25	2.43879e-23	-0.85286	0.129691	-6.57611	4.82928e-11	4.91438e-10	386.036	350.572	989.987	911.35	552.89	499.727
BIDIR_8252	44.4483	1.36773	0.391033	3.49772	0.000469246	0.00170008	-1.28283	0.387308	-3.31218	0.000925722	0.00319361	28.3701	29.0529	77.7534	70.5499	33.5683	27.3952
BIDIR_10601	408.803	1.3677	0.151244	9.04302	1.52399e-19	3.12767e-18	-1.68818	0.153868	-10.9716	5.23134e-28	1.97691e-26	264.45	295.371	698.686	746.089	207.334	240.889
BIDIR_3841	5056.26	1.36758	0.090366	15.1338	9.69116e-52	7.0529e-50	-0.854408	0.0897672	-9.51805	1.76467e-21	4.4283e-20	3126.79	2931.44	8286.76	7346.85	4335.25	4310.5
BIDIR_26448	2994.91	1.36688	0.100814	13.5584	7.07076e-42	3.97022e-40	-0.551161	0.0994492	-5.54213	2.98814e-08	2.19105e-07	1730.58	1634.71	4648.78	4031.97	3093.22	2830.21
BIDIR_23939	52.1843	1.36625	0.377549	3.61873	0.000296047	0.00111741	-1.3422	0.375898	-3.57065	0.000356096	0.00134727	31.4097	36.8004	71.1827	104.375	30.6064	38.7312
BIDIR_5677	828.63	1.36596	0.120263	11.3581	6.75696e-30	2.44392e-28	-0.881479	0.117632	-7.49351	6.70552e-14	9.0619e-13	488.371	510.363	1329.47	1245.74	737.515	660.319
BIDIR_24396	543.959	1.36569	0.169481	8.05808	7.74999e-16	1.20091e-14	-1.74442	0.171634	-10.1636	2.88205e-24	8.90245e-23	315.111	435.794	841.051	1094.01	276.445	301.347
BIDIR_10118	29.9634	1.364	0.465032	2.93313	0.00335566	0.00994524	-2.75085	0.535282	-5.13907	2.761e-07	1.77274e-06	19.2511	26.1476	58.0413	58.9527	8.88573	8.50196
BIDIR_32286	138.251	1.36324	0.232493	5.86357	4.53032e-09	3.68722e-08	-1.04724	0.226843	-4.61658	3.90111e-06	2.10721e-05	84.0971	88.1272	206.977	235.811	110.578	103.913
BIDIR_14303	43.5096	1.3626	0.420544	3.24009	0.00119493	0.00395505	-1.60095	0.426721	-3.75175	0.000175607	0.000707049	19.2511	39.7057	76.6583	75.3821	21.7207	28.3399
BIDIR_20445	25.2637	1.36252	0.516879	2.63605	0.00838775	0.0224112	-1.92302	0.54079	-3.55595	0.000376609	0.00141613	19.2511	16.4633	39.4243	52.1876	14.8095	9.44663
BIDIR_27255	170.523	1.36217	0.214422	6.35275	2.11497e-10	2.00617e-09	-0.997065	0.208802	-4.77517	1.79555e-06	1.02413e-05	96.2557	114.275	255.163	286.065	137.235	134.142
BIDIR_10614	34.1637	1.36205	0.461833	2.94923	0.00318564	0.00949486	-1.58772	0.468523	-3.38878	0.000702031	0.00248909	17.2247	29.0529	50.3755	68.617	22.708	17.0039
BIDIR_33798	750.6	1.35915	0.132178	10.2827	8.43295e-25	2.36533e-23	-1.91077	0.135296	-14.1228	2.74768e-45	2.41644e-43	473.173	586.869	1313.05	1407.13	344.569	378.81
BIDIR_4214	16755.9	1.35837	0.0843811	16.098	2.63389e-58	2.35745e-56	-1.32593	0.084355	-15.7184	1.1312e-55	1.45228e-53	11085.6	10832.9	29760.9	26438.8	11466.5	10950.5
BIDIR_608	55.9863	1.35836	0.357926	3.79508	0.000147594	0.000591955	-1.00504	0.347962	-2.88835	0.00387273	0.0114983	38.5023	30.9898	82.1339	95.6773	39.4921	49.1225
BIDIR_32143	138.216	1.35811	0.247453	5.48836	4.05691e-08	2.91638e-07	-2.15837	0.261549	-8.25227	1.55407e-16	2.66818e-15	83.0838	117.18	243.116	270.602	67.1366	48.1778
BIDIR_8134	134.638	1.35783	0.232869	5.83088	5.51363e-09	4.45008e-08	-1.05489	0.227289	-4.6412	3.46399e-06	1.88562e-05	85.1103	83.285	219.024	212.616	108.603	99.1896
BIDIR_31235	26.7293	1.35763	0.501977	2.70457	0.00683927	0.0187277	-3.07863	0.601715	-5.11643	3.11369e-07	1.98242e-06	16.2115	25.1792	58.0413	48.3218	7.89843	4.72331
BIDIR_32124	59.8703	1.35707	0.360895	3.76029	0.000169714	0.000674088	-1.94139	0.376083	-5.16214	2.44148e-07	1.57886e-06	38.5023	46.4847	100.751	116.939	18.7588	37.7865
BIDIR_5896	138.432	1.35581	0.236513	5.73251	9.89564e-09	7.74499e-08	-1.19796	0.233397	-5.1327	2.85617e-07	1.83057e-06	98.2821	79.4113	243.116	211.65	103.667	94.4663
BIDIR_1206	360.562	1.35494	0.168096	8.06054	7.59576e-16	1.17945e-14	-1.33132	0.167564	-7.94515	1.93956e-15	3.01177e-14	245.199	227.581	676.783	533.473	229.054	251.28
BIDIR_32944	478.478	1.35468	0.142195	9.52697	1.61946e-21	3.81445e-20	-1.17721	0.140553	-8.37555	5.49645e-17	9.77533e-16	291.807	320.551	751.251	814.706	330.747	361.806
BIDIR_4806	57.6045	1.3545	0.347354	3.89949	9.63966e-05	0.000399551	-1.21031	0.342609	-3.53262	0.000411471	0.00153517	33.4362	40.6741	91.99	97.6101	37.5175	44.3991
BIDIR_14311	72.6226	1.35426	0.311705	4.34469	1.39471e-05	6.74501e-05	-1.00357	0.302948	-3.31269	0.00092405	0.0031886	47.6212	42.6109	110.607	119.838	61.2128	53.8458
BIDIR_17612	2748.82	1.35412	0.092936	14.5705	4.32802e-48	2.87741e-46	-1.19781	0.0925419	-12.9435	2.55838e-38	1.67214e-36	1677.89	1852.61	4552.41	4474.6	2032.86	1902.55
BIDIR_8762	2557.94	1.35247	0.102172	13.2372	5.35305e-40	2.82581e-38	-0.810633	0.101078	-8.01988	1.0585e-15	1.68178e-14	1669.78	1394.54	3988.42	3834.82	2260.92	2199.17
BIDIR_30398	439.828	1.35232	0.150141	9.00702	2.11741e-19	4.30721e-18	-0.462041	0.143317	-3.22391	0.00126455	0.00422663	238.106	249.855	649.405	597.258	422.566	481.778
BIDIR_32358	19.7773	1.35227	0.571133	2.3677	0.0178992	0.0433304	-2.16108	0.613975	-3.51982	0.000431835	0.00160469	15.1983	13.558	41.6145	31.8924	7.89843	8.50196
BIDIR_20584	112.242	1.35179	0.257609	5.24743	1.54234e-07	1.0175e-06	-1.07803	0.252076	-4.27661	1.89763e-05	9.10291e-05	66.8724	74.5692	167.553	193.287	91.8192	79.3517
BIDIR_23507	43.9806	1.3517	0.387534	3.48795	0.000486748	0.00175733	-2.83182	0.450298	-6.28876	3.20003e-10	2.97724e-09	36.4758	30.9898	91.99	80.2143	13.8222	10.3913
BIDIR_19185	2146.48	1.35113	0.0945294	14.2933	2.41008e-46	1.53427e-44	-1.50788	0.0948559	-15.8965	6.70023e-57	9.17548e-55	1493.48	1402.29	3623.75	3762.34	1249.93	1347.09
BIDIR_27038	100.726	1.35063	0.312739	4.31872	1.5694e-05	7.52187e-05	-0.872875	0.304547	-2.86614	0.00415512	0.0122419	44.5816	77.4744	173.029	139.167	67.1366	102.968
BIDIR_12373	8221.76	1.35032	0.0784157	17.22	1.87947e-66	2.05672e-64	-1.43765	0.0784585	-18.3237	5.35145e-75	1.33824e-72	5329.52	5654.67	13897.1	14110	5139.9	5199.42
BIDIR_18297	119.583	1.3503	0.265419	5.08743	3.62948e-07	2.26109e-06	-0.978367	0.258874	-3.77932	0.000157255	0.000637938	60.7931	87.1588	198.216	179.757	82.9335	108.636
BIDIR_34521	1142.56	1.34985	0.106127	12.7192	4.62345e-37	2.20397e-35	-0.915138	0.104173	-8.78477	1.56687e-18	3.15326e-17	683.922	714.702	1833.23	1732.82	950.773	939.939
BIDIR_2223	389.395	1.34926	0.150279	8.97837	2.74798e-19	5.53732e-18	-1.77072	0.154084	-11.4919	1.44916e-30	6.24814e-29	257.357	286.655	668.022	718.063	198.448	207.826
BIDIR_108	415.346	1.34922	0.146107	9.23444	2.59642e-20	5.64956e-19	-1.15849	0.144159	-8.03622	9.26549e-16	1.47867e-14	256.344	275.034	665.832	688.103	312.975	293.79
BIDIR_31369	562.134	1.34912	0.131511	10.2586	1.08309e-24	3.02095e-23	-1.21492	0.1303	-9.324	1.12031e-20	2.65168e-19	369.824	356.382	930.851	919.081	379.124	417.541
BIDIR_24330	63.0706	1.34875	0.339749	3.96984	7.19222e-05	0.000306193	-1.20142	0.335251	-3.58365	0.000338829	0.00128821	43.5684	37.7688	99.6558	107.274	53.3144	36.8418
BIDIR_29636	174.898	1.34822	0.22549	5.97908	2.24403e-09	1.89749e-08	-1.09017	0.22164	-4.91867	8.71347e-07	5.20852e-06	91.1896	129.77	307.728	256.106	133.286	131.308
BIDIR_32492	468.307	1.34779	0.145943	9.23505	2.58163e-20	5.62786e-19	-0.781831	0.141563	-5.52286	3.33518e-08	2.4362e-07	291.807	267.287	735.92	687.137	441.325	386.367
BIDIR_25327	2788.32	1.34779	0.112917	11.9362	7.66764e-33	3.1624e-31	-0.966579	0.112249	-8.61101	7.24202e-18	1.38475e-16	1853.17	1597.91	4764.86	4019.41	2380.39	2114.16
BIDIR_31610	153.745	1.34717	0.228398	5.89836	3.67137e-09	3.02924e-08	-1.27923	0.226823	-5.6398	1.7025e-08	1.28641e-07	99.2953	101.685	225.594	285.099	112.553	98.2449
BIDIR_14314	151.711	1.34605	0.236399	5.69397	1.24122e-08	9.55503e-08	-0.95598	0.230364	-4.14987	3.32664e-05	0.000153461	101.322	86.1903	268.304	208.75	133.286	112.415
BIDIR_17194	227.266	1.34585	0.196685	6.84267	7.77314e-12	8.47835e-11	-0.836383	0.190579	-4.38863	1.14065e-05	5.70187e-05	118.546	155.917	330.726	367.246	198.448	192.711
BIDIR_30969	450.598	1.34429	0.154954	8.67541	4.12067e-18	7.61271e-17	-1.30388	0.154368	-8.44653	3.00081e-17	5.47571e-16	258.37	333.14	778.629	724.828	290.267	318.351
BIDIR_17927	59.3207	1.34379	0.370675	3.62524	0.000288694	0.00109213	-1.48114	0.37318	-3.96898	7.21816e-05	0.000313612	33.4362	46.4847	99.6558	103.409	48.3779	24.5612
BIDIR_29000	361.289	1.3418	0.159673	8.40343	4.33607e-17	7.40813e-16	-1.44686	0.160317	-9.02502	1.7967e-19	3.88784e-18	228.987	256.634	569.462	661.043	220.169	231.442
BIDIR_21782	1235.29	1.3418	0.116531	11.5145	1.11462e-30	4.15165e-29	-0.846965	0.114698	-7.38433	1.53219e-13	1.99469e-12	737.622	761.186	1983.26	1816.9	1149.22	963.556
BIDIR_24209	31.3356	1.34151	0.482255	2.78176	0.00540658	0.0152145	-1.34554	0.481105	-2.79677	0.00516165	0.0148409	20.2644	21.3055	38.3291	66.6841	18.7588	22.6719
BIDIR_29638	291.498	1.34035	0.176085	7.61194	2.7001e-14	3.70695e-13	-1.39861	0.176312	-7.93257	2.14653e-15	3.3206e-14	202.644	186.907	447.903	537.339	199.435	174.763
BIDIR_1242	1257.62	1.3399	0.137657	9.73361	2.16753e-22	5.34467e-21	-1.18536	0.137084	-8.64695	5.28964e-18	1.02853e-16	684.935	939.378	1963.55	2149.36	840.195	968.279
BIDIR_5440	24.0224	1.33953	0.541128	2.47544	0.0133071	0.0335379	-1.50557	0.546581	-2.75452	0.00587784	0.0166209	14.185	18.4002	35.0438	47.3554	18.7588	10.3913
BIDIR_34174	325.732	1.33915	0.178665	7.49532	6.61347e-14	8.81031e-13	-0.584909	0.172038	-3.39989	0.000674137	0.00239796	188.458	185.939	527.847	420.4	344.569	287.177
BIDIR_29130	54.9156	1.33859	0.361586	3.70199	0.000213916	0.000832452	-0.876038	0.348958	-2.51044	0.0120582	0.0311422	28.3701	38.7372	79.9437	89.8786	43.4413	49.1225
BIDIR_33114	1005.07	1.33845	0.124547	10.7466	6.14802e-27	1.93841e-25	-1.08879	0.123376	-8.82494	1.09514e-18	2.22573e-17	616.036	662.407	1509.07	1723.16	695.061	824.691
BIDIR_3081	286.131	1.3377	0.178126	7.50982	5.92094e-14	7.9256e-13	-2.09723	0.186935	-11.219	3.28952e-29	1.33994e-27	181.366	235.329	503.755	549.903	128.349	118.083
BIDIR_23921	114.452	1.33736	0.257622	5.19117	2.08976e-07	1.35334e-06	-1.24271	0.255283	-4.86796	1.12754e-06	6.627e-06	72.9517	76.506	177.409	200.052	90.8319	68.9604
BIDIR_27270	86.1847	1.33713	0.35274	3.7907	0.000150223	0.000601532	-1.40102	0.353222	-3.96641	7.29638e-05	0.000316389	48.6344	66.8217	101.846	189.422	40.4794	69.905
BIDIR_32119	1239.14	1.33692	0.106626	12.5384	4.60109e-36	2.1127e-34	-1.01488	0.105249	-9.64259	5.28397e-22	1.3852e-20	767.006	789.271	2050.06	1882.62	1003.1	942.773
BIDIR_35431	44.0449	1.33663	0.387936	3.4455	0.000569999	0.00202539	-2.48698	0.431966	-5.75734	8.54505e-09	6.71784e-08	37.489	29.0529	78.8485	88.9122	15.7969	14.1699
BIDIR_9311	2216.22	1.3366	0.0966264	13.8327	1.61862e-43	9.51623e-42	-0.630029	0.0949458	-6.63567	3.23027e-11	3.33798e-10	1305.02	1273.49	3230.6	3281.05	1982.5	2224.68
BIDIR_14212	413.659	1.33546	0.148019	9.02226	1.84251e-19	3.76846e-18	-1.41391	0.148387	-9.52852	1.59546e-21	4.0177e-20	271.542	283.75	661.452	739.324	255.712	270.174
BIDIR_14122	282.868	1.33483	0.169819	7.86032	3.83162e-15	5.59063e-14	-0.830011	0.164197	-5.05497	4.30451e-07	2.69282e-06	168.194	175.286	422.716	443.595	239.915	247.502
BIDIR_14481	619.013	1.33471	0.133392	10.0059	1.43555e-23	3.76914e-22	-1.58515	0.134834	-11.7563	6.55605e-32	3.08574e-30	392.115	459.036	1043.65	1103.67	339.632	375.976
BIDIR_4669	54.4077	1.33337	0.36041	3.69959	0.00021595	0.000839282	-2.58844	0.403562	-6.41399	1.41762e-10	1.37405e-09	34.4494	48.4215	90.8948	117.905	17.7715	17.0039
BIDIR_1548	116.575	1.33312	0.25007	5.33097	9.76882e-08	6.64945e-07	-1.44138	0.251401	-5.73341	9.8431e-09	7.67954e-08	73.9649	83.285	188.36	207.784	78.9843	67.0711
BIDIR_14059	64.2255	1.33272	0.346806	3.84286	0.000121611	0.000494493	-1.01929	0.3388	-3.00854	0.00262506	0.00813224	30.3965	50.3584	107.322	96.6437	55.289	45.3438
BIDIR_32245	171.006	1.33191	0.216226	6.15982	7.28263e-10	6.52998e-09	-1.06724	0.212055	-5.03282	4.83328e-07	3.00206e-06	97.2689	120.085	267.209	280.267	120.451	140.755
BIDIR_5788	2896.8	1.33081	0.102396	12.9967	1.27745e-38	6.45919e-37	-0.720209	0.101335	-7.10723	1.18396e-12	1.4312e-11	1751.85	1694.75	4728.72	3943.06	2640.05	2622.38
BIDIR_18055	186.838	1.33029	0.205512	6.47303	9.60596e-11	9.39723e-10	-2.01467	0.215744	-9.33825	9.79351e-21	2.33534e-19	126.652	144.296	339.487	342.119	73.0604	95.4109
BIDIR_27439	64.7038	1.33026	0.329744	4.0342	5.47875e-05	0.000238876	-0.801959	0.316548	-2.53345	0.0112946	0.0293707	42.5551	35.8319	96.3704	100.509	56.2763	56.6798
BIDIR_18051	54.5846	1.33012	0.365523	3.63894	0.000273762	0.00103997	-1.65263	0.373566	-4.42393	9.69199e-06	4.90372e-05	29.3833	46.4847	86.5144	104.375	28.6318	32.1185
BIDIR_10883	26.0039	1.32954	0.525848	2.52838	0.0114592	0.0294651	-1.72074	0.540583	-3.18311	0.00145701	0.00481287	15.1983	21.3055	40.5194	51.2212	8.88573	18.8933
BIDIR_19606	359.968	1.32921	0.156417	8.49786	1.93125e-17	3.38437e-16	-0.995684	0.153085	-6.50412	7.81492e-11	7.7846e-10	222.908	229.518	591.364	546.037	270.521	299.458
BIDIR_14430	4459.51	1.32897	0.0819491	16.217	3.82394e-59	3.48502e-57	-0.731809	0.0811048	-9.02301	1.82999e-19	3.95394e-18	2614.1	2710.64	6583.85	6793.09	4051.89	4003.48
BIDIR_25644	54.3637	1.32815	0.358391	3.70586	0.000210674	0.000821542	-2.49123	0.397571	-6.26612	3.70164e-10	3.42399e-09	46.608	35.8319	107.322	99.543	22.708	14.1699
BIDIR_11718	165.021	1.3281	0.25262	5.2573	1.46188e-07	9.66551e-07	-2.31256	0.26754	-8.64379	5.43764e-18	1.05517e-16	100.309	146.233	248.592	370.145	69.1112	55.7351
BIDIR_8236	145.265	1.32661	0.22937	5.7837	7.30746e-09	5.79955e-08	-0.666811	0.219095	-3.04347	0.00233863	0.00734458	85.1103	86.1903	209.168	220.348	145.134	125.64
BIDIR_12400	24.3023	1.32649	0.542145	2.44674	0.0144153	0.0359263	-1.78963	0.560774	-3.19135	0.00141609	0.00468844	12.1586	22.2739	36.1389	50.2547	9.87303	15.1146
BIDIR_14482	7901.56	1.3263	0.0902083	14.7027	6.19526e-49	4.2314e-47	-1.10802	0.0900257	-12.3078	8.21857e-35	4.43433e-33	5388.29	4761.77	13231.2	12220.6	6040.32	5767.17
BIDIR_21221	915.3	1.32577	0.11613	11.4162	3.46918e-30	1.26854e-28	-0.874764	0.113848	-7.68363	1.54638e-14	2.2191e-13	552.204	574.279	1491.55	1333.68	772.071	768.011
BIDIR_16679	474.747	1.32564	0.146541	9.0462	1.4803e-19	3.04218e-18	-1.0717	0.144409	-7.42129	1.15984e-13	1.52793e-12	312.071	294.403	732.634	786.68	328.772	393.924
BIDIR_18642	79.7873	1.3255	0.312955	4.23543	2.28115e-05	0.000106142	-1.9798	0.327815	-6.0394	1.5469e-09	1.32437e-08	52.6873	62.948	119.368	170.093	42.454	31.1739
BIDIR_25416	6434.89	1.32506	0.083814	15.8096	2.67314e-56	2.27058e-54	-0.97048	0.0834511	-11.6293	2.92406e-31	1.31596e-29	4126.84	3943.45	10516.4	9703.99	5251.47	5067.17
BIDIR_35545	4058.81	1.32343	0.102932	12.8573	7.82317e-38	3.85806e-36	-0.803262	0.102279	-7.8536	4.04271e-15	6.13187e-14	2459.08	2473.37	6660.51	5685.55	3778.41	3295.93
BIDIR_4213	98.2129	1.32237	0.276818	4.77704	1.77893e-06	9.95138e-06	-1.77862	0.285699	-6.2255	4.80038e-10	4.37696e-09	58.7666	80.3797	177.409	171.059	57.2636	44.3991
BIDIR_27032	2223.74	1.32195	0.100486	13.1556	1.58024e-39	8.1834e-38	-1.50856	0.100854	-14.9578	1.38523e-50	1.46998e-48	1401.28	1645.36	3756.26	3861.88	1345.69	1331.97
BIDIR_12745	118.355	1.32156	0.275238	4.80151	1.57476e-06	8.88885e-06	-0.710665	0.265471	-2.677	0.00742842	0.0203745	89.1631	52.2953	182.885	170.093	116.502	99.1896
BIDIR_31388	325.228	1.32075	0.166646	7.92549	2.27252e-15	3.38664e-14	-0.472103	0.158753	-2.97382	0.00294121	0.00901837	176.3	191.749	477.472	442.628	351.48	311.739
BIDIR_3809	169.304	1.32008	0.210173	6.28093	3.36546e-10	3.1358e-09	-2.00555	0.221173	-9.06775	1.21499e-19	2.67131e-18	128.679	118.149	288.016	327.622	73.0604	80.2963
BIDIR_33021	482.523	1.31993	0.14428	9.14839	5.7789e-20	1.22629e-18	-1.14572	0.14272	-8.02775	9.92785e-16	1.58e-14	293.833	332.172	730.444	832.102	349.505	357.082
BIDIR_9925	1554.13	1.31825	0.102836	12.8189	1.28514e-37	6.27584e-36	-1.3585	0.102848	-13.2088	7.81042e-40	5.46501e-38	999.033	1088.52	2592.15	2614.21	1068.26	962.611
BIDIR_27233	96.245	1.31632	0.272927	4.82299	1.41419e-06	8.04459e-06	-1.33152	0.272494	-4.88643	1.02682e-06	6.06474e-06	66.8724	61.9796	175.219	145.932	64.1747	63.2924
BIDIR_16297	925.912	1.31547	0.114129	11.5262	9.73807e-31	3.64527e-29	-0.56481	0.110536	-5.10976	3.2257e-07	2.0496e-06	525.86	548.132	1390.8	1283.43	899.433	907.821
BIDIR_15963	417.951	1.31502	0.159148	8.26288	1.42204e-16	2.33635e-15	-1.97768	0.164825	-11.9986	3.61175e-33	1.80638e-31	274.582	334.109	708.542	806.008	174.753	209.715
BIDIR_34086	872.637	1.31442	0.124351	10.5702	4.09417e-26	1.22759e-24	-1.67914	0.126063	-13.3198	1.77647e-40	1.28685e-38	557.27	670.154	1575.88	1478.65	497.601	456.272
BIDIR_26557	541.404	1.31435	0.151499	8.67565	4.11195e-18	7.60128e-17	-0.477534	0.146394	-3.26199	0.00110634	0.00375012	300.926	314.74	865.144	667.808	551.902	547.904
BIDIR_2725	46.2223	1.31434	0.407079	3.22872	0.00124347	0.00409853	-1.07551	0.399613	-2.69139	0.00711541	0.0196471	32.423	27.1161	64.612	83.1136	25.6699	44.3991
BIDIR_6559	300.907	1.31408	0.164596	7.98368	1.42032e-15	2.15412e-14	-1.06273	0.161634	-6.57494	4.86715e-11	4.94942e-10	186.432	199.497	488.423	471.621	227.08	232.387
BIDIR_33788	154.513	1.31377	0.223595	5.87568	4.21111e-09	3.44143e-08	-1.78285	0.23079	-7.72499	1.11861e-14	1.62552e-13	96.2557	123.959	260.638	287.032	77.0096	82.1857
BIDIR_24221	67.8036	1.31347	0.317354	4.13882	3.49091e-05	0.000157401	-1.8927	0.33215	-5.69832	1.20995e-08	9.34364e-08	45.5948	52.2953	122.653	120.805	28.6318	36.8418
BIDIR_3544	678.996	1.31305	0.132954	9.87597	5.29169e-23	1.34122e-21	-1.11044	0.131599	-8.43808	3.22595e-17	5.86052e-16	395.155	483.247	1127.97	1056.32	492.664	518.62
BIDIR_21017	121.037	1.31214	0.253465	5.17681	2.25716e-07	1.45109e-06	-1.30989	0.252797	-5.18159	2.19999e-07	1.43296e-06	67.8856	93.9378	189.456	212.616	83.9208	78.407
BIDIR_3175	151.838	1.31159	0.233949	5.60634	2.06651e-08	1.53905e-07	-1.1624	0.231251	-5.02656	4.99352e-07	3.09824e-06	83.0838	115.243	226.69	265.77	112.553	107.692
BIDIR_4274	242.662	1.3114	0.18444	7.1102	1.15878e-12	1.36952e-11	-1.87768	0.191384	-9.81106	1.00907e-22	2.79297e-21	170.221	180.128	395.338	473.554	122.426	114.304
BIDIR_7966	246.953	1.31065	0.17795	7.36527	1.76787e-13	2.26626e-12	-1.94288	0.186009	-10.4451	1.54254e-25	5.14622e-24	172.247	186.907	424.906	465.823	118.476	113.36
BIDIR_12003	95.1084	1.30974	0.269986	4.85116	1.22739e-06	7.05292e-06	-2.48002	0.299676	-8.27566	1.27743e-16	2.21837e-15	71.9384	73.6007	164.268	196.187	31.5937	33.0632
BIDIR_13216	4448.51	1.30928	0.090445	14.476	1.71741e-47	1.11461e-45	-0.85999	0.0898514	-9.57125	1.0562e-21	2.69832e-20	2827.89	2682.55	7233.26	6423.91	3788.28	3735.2
BIDIR_29637	1574.62	1.30927	0.105979	12.354	4.63697e-35	2.05369e-33	-1.40971	0.106185	-13.276	3.18859e-40	2.25856e-38	1023.35	1118.54	2586.67	2721.49	933.989	1063.69
BIDIR_1089	13543	1.30802	0.0759854	17.214	2.08404e-66	2.27228e-64	-0.696442	0.0756824	-9.20217	3.5079e-20	8.03827e-19	8312.44	7926.6	20154.6	20052.6	12579.2	12232.4
BIDIR_14792	1402.39	1.30739	0.106068	12.3259	6.56706e-35	2.90423e-33	-0.596383	0.103652	-5.75369	8.73176e-09	6.85338e-08	817.667	828.008	2155.19	1919.34	1377.29	1316.86
BIDIR_20094	150.259	1.30734	0.254365	5.13963	2.75273e-07	1.74573e-06	-1.69725	0.259593	-6.53812	6.22958e-11	6.26399e-10	106.388	106.527	236.546	289.931	58.2509	103.913
BIDIR_20093	130.907	1.3073	0.245731	5.32002	1.03753e-07	7.0256e-07	-0.871721	0.238421	-3.65622	0.000255957	0.000999432	88.1499	74.5692	221.214	181.69	102.68	117.138
BIDIR_29613	55.7777	1.30679	0.350561	3.72772	0.000193222	0.000759104	-2.29652	0.381845	-6.01427	1.80696e-09	1.53017e-08	43.5684	40.6741	93.0851	115.006	17.7715	24.5612
BIDIR_1413	2074.72	1.30594	0.0963477	13.5544	7.46007e-42	4.18099e-40	-1.65512	0.0972289	-17.0229	5.55287e-65	1.01713e-62	1407.36	1516.56	3461.67	3767.17	1138.36	1157.21
BIDIR_35370	518.855	1.3053	0.141815	9.20426	3.44043e-20	7.41609e-19	-1.27206	0.141318	-9.00138	2.22896e-19	4.77648e-18	326.256	366.067	865.144	846.599	385.048	324.019
BIDIR_4858	172.637	1.30488	0.22804	5.72215	1.05187e-08	8.19418e-08	-2.77809	0.254957	-10.8963	1.19981e-27	4.42929e-26	114.494	155.917	289.111	378.843	47.3906	50.0671
BIDIR_22181	243.841	1.30337	0.183195	7.11467	1.1218e-12	1.32687e-11	-0.679526	0.175974	-3.86152	0.000112685	0.000471498	140.837	151.075	380.006	341.152	226.092	223.885
BIDIR_33329	2163.76	1.30203	0.12359	10.5351	5.95428e-26	1.76941e-24	-0.979874	0.122921	-7.97159	1.56643e-15	2.44823e-14	1504.63	1248.31	3650.03	3138.02	1884.76	1556.8
BIDIR_30408	1156.91	1.30193	0.107949	12.0606	1.70437e-33	7.1876e-32	-0.398755	0.104375	-3.82042	0.000133225	0.000548267	663.658	637.227	1645.96	1561.76	1254.86	1177.99
BIDIR_21956	416.529	1.30188	0.154757	8.41244	4.01575e-17	6.87262e-16	-1.4139	0.155383	-9.09943	9.08086e-20	2.01658e-18	253.304	315.708	675.688	727.727	253.737	273.008
BIDIR_29823	47.9992	1.30133	0.394923	3.29515	0.0009837	0.00331594	-2.10874	0.419991	-5.02092	5.14247e-07	3.18379e-06	34.4494	36.8004	98.5607	77.315	27.6445	13.2253
BIDIR_27701	78.1117	1.3011	0.308355	4.21948	2.44866e-05	0.000113268	-0.946601	0.300223	-3.153	0.00161605	0.00528416	45.5948	53.2637	105.131	138.2	63.1874	63.2924
BIDIR_12774	189.108	1.30089	0.217227	5.98861	2.1164e-09	1.79718e-08	-1.59983	0.220768	-7.24666	4.27172e-13	5.35277e-12	154.009	111.37	357.009	296.696	113.54	102.024
BIDIR_30905	1059.86	1.30016	0.111727	11.6369	2.6745e-31	1.03742e-29	-0.764911	0.109369	-6.99383	2.67477e-12	3.11295e-11	623.129	671.122	1656.91	1531.8	964.595	911.599
BIDIR_10757	343.378	1.29987	0.164865	7.88444	3.15959e-15	4.63716e-14	-1.38906	0.16536	-8.40022	4.4563e-17	7.98468e-16	230	238.234	516.896	634.949	218.194	221.996
BIDIR_28891	32.8281	1.29986	0.465868	2.7902	0.00526761	0.0148835	-1.36221	0.466761	-2.91842	0.00351805	0.0105464	20.2644	24.2108	62.4218	47.3554	26.6572	16.0593
BIDIR_18641	31.4808	1.29963	0.455466	2.85342	0.00432519	0.0124903	-2.03048	0.484635	-4.18972	2.79302e-05	0.000130497	20.2644	26.1476	61.3266	53.154	13.8222	14.1699
BIDIR_30412	1267.5	1.29874	0.104907	12.38	3.35519e-35	1.4904e-33	-0.364202	0.101449	-3.59001	0.000330671	0.00126036	721.411	694.365	1787.23	1696.1	1386.17	1319.69
BIDIR_33389	35.3773	1.29864	0.445855	2.9127	0.00358314	0.0105423	-1.27537	0.443868	-2.87331	0.00406193	0.0120005	19.2511	28.0845	64.612	52.1876	20.7334	27.3952
BIDIR_31997	76.3543	1.29852	0.307472	4.22321	2.40843e-05	0.000111562	-1.94406	0.322825	-6.022	1.7227e-09	1.46399e-08	54.7137	57.1374	117.178	157.529	38.5048	33.0632
BIDIR_24493	45.4089	1.29755	0.393506	3.29741	0.000975811	0.00329193	-0.9216	0.381966	-2.41278	0.0158313	0.0395068	23.304	33.8951	72.2778	68.617	37.5175	36.8418
BIDIR_11695	2657.08	1.2972	0.0893905	14.5116	1.02347e-47	6.71505e-46	-1.12526	0.088943	-12.6514	1.09839e-36	6.59448e-35	1806.57	1671.51	4304.91	4241.69	1952.89	1964.9
BIDIR_25624	57.0627	1.29689	0.3624	3.57861	0.000345428	0.00128646	-1.02672	0.354903	-2.89296	0.00381626	0.0113435	42.5551	30.9898	87.6095	92.7779	35.5429	52.9011
BIDIR_34319	32.4836	1.29668	0.456807	2.83858	0.00453145	0.0130157	-1.43862	0.460616	-3.12324	0.00178869	0.00578553	26.3437	18.4002	53.6608	56.0533	17.7715	22.6719
BIDIR_6647	3228.85	1.29585	0.0851225	15.2234	2.47297e-52	1.82634e-50	-1.3013	0.0850629	-15.2981	7.87491e-53	9.24353e-51	2196.66	2155.73	5240.14	5444.91	2136.52	2199.17
BIDIR_33332	483.054	1.29397	0.136407	9.48605	2.39955e-21	5.58603e-20	-1.24892	0.135762	-9.19927	3.60377e-20	8.23826e-19	316.124	330.235	790.676	794.411	326.797	340.079
BIDIR_31402	2084.55	1.29334	0.100486	12.8709	6.5674e-38	3.25483e-36	-1.42857	0.100739	-14.1809	1.20244e-45	1.08061e-43	1333.39	1533.99	3436.48	3592.25	1271.65	1339.53
BIDIR_22334	132.086	1.29265	0.236958	5.45516	4.89293e-08	3.4823e-07	-1.02581	0.232061	-4.42042	9.85085e-06	4.97613e-05	82.0706	88.1272	221.214	196.187	107.616	97.3003
BIDIR_12787	474.954	1.29259	0.141804	9.11538	7.83962e-20	1.65166e-18	-1.25115	0.141201	-8.86078	7.94589e-19	1.64394e-17	309.031	327.33	745.776	812.773	310.013	344.802
BIDIR_22184	28.0656	1.29207	0.496522	2.60225	0.00926145	0.0244385	-1.25758	0.49386	-2.54643	0.0108831	0.0284368	18.2379	19.3686	53.6608	38.6575	15.7969	22.6719
BIDIR_27914	47.7843	1.29063	0.377685	3.41722	0.000632637	0.0022285	-1.71248	0.389707	-4.39428	1.1114e-05	5.57115e-05	36.4758	31.9582	83.229	84.08	20.7334	30.2292
BIDIR_14397	316.739	1.29055	0.177185	7.28365	3.24914e-13	4.04745e-12	-0.844528	0.172947	-4.88316	1.04398e-06	6.15981e-06	227.974	167.538	486.233	480.319	282.369	256.004
BIDIR_3581	210.722	1.29015	0.207863	6.20674	5.40935e-10	4.92991e-09	-1.38937	0.208623	-6.65973	2.74329e-11	2.86462e-10	137.798	151.075	316.489	389.474	115.514	153.98
BIDIR_17455	28.391	1.28965	0.485539	2.65612	0.00790453	0.0212646	-2.38718	0.535933	-4.45425	8.41861e-06	4.3071e-05	19.2511	24.2108	59.1364	47.3554	12.8349	7.5573
BIDIR_3599	57.007	1.28914	0.352701	3.65506	0.000257118	0.00098272	-2.17949	0.37915	-5.74837	9.01077e-09	7.05967e-08	36.4758	49.39	90.8948	118.872	24.6826	21.7272
BIDIR_34385	410.427	1.28824	0.149416	8.62188	6.5865e-18	1.19257e-16	-1.38047	0.149897	-9.20947	3.27736e-20	7.52799e-19	276.608	285.687	663.642	709.365	243.864	283.399
BIDIR_8446	66.7682	1.28815	0.32348	3.98215	6.82938e-05	0.000291906	-1.44095	0.326363	-4.41518	1.00928e-05	5.0894e-05	52.6873	39.7057	107.322	117.905	40.4794	42.5098
BIDIR_35158	241.802	1.28807	0.178218	7.2275	4.91956e-13	6.0232e-12	-1.44974	0.179776	-8.06417	7.3733e-16	1.18525e-14	164.141	170.444	407.384	409.769	144.146	154.925
BIDIR_12714	99.796	1.28789	0.296764	4.33978	1.42625e-05	6.88532e-05	-1.96984	0.309766	-6.35913	2.02894e-10	1.9295e-09	70.9252	76.506	137.985	221.314	53.3144	38.7312
BIDIR_29080	105.531	1.28755	0.263516	4.88606	1.02872e-06	5.97424e-06	-1.12618	0.259878	-4.33349	1.46762e-05	7.18275e-05	77.0045	61.9796	170.838	168.16	72.0731	83.1303
BIDIR_23559	1693.33	1.28727	0.0980144	13.1334	2.1182e-39	1.09315e-37	-0.888974	0.0967236	-9.19087	3.89671e-20	8.86562e-19	1089.21	1045.91	2621.71	2589.08	1464.17	1349.92
BIDIR_32904	816.703	1.287	0.115129	11.1788	5.17971e-29	1.78311e-27	-0.844263	0.112622	-7.49645	6.55704e-14	8.88631e-13	507.622	513.268	1268.15	1223.51	699.011	688.659
BIDIR_30788	2697.02	1.28571	0.087686	14.6626	1.11834e-48	7.53535e-47	-1.0587	0.0871249	-12.1515	5.63248e-34	2.93973e-32	1776.17	1735.43	4217.3	4343.17	2096.04	2014.02
BIDIR_24830	58.8727	1.28496	0.34157	3.76193	0.000168605	0.000670038	-2.06921	0.364117	-5.68283	1.32482e-08	1.01815e-07	38.5023	49.39	105.131	109.207	21.7207	29.2845
BIDIR_14942	699.393	1.28402	0.121179	10.596	3.1088e-26	9.38714e-25	-1.5199	0.122459	-12.4115	2.2636e-35	1.26647e-33	490.397	489.057	1211.2	1174.22	397.883	433.6
BIDIR_16294	457.798	1.28399	0.144996	8.85535	8.3423e-19	1.619e-17	-0.921113	0.14201	-6.48624	8.80033e-11	8.72389e-10	281.674	300.213	662.547	753.821	380.112	368.418
BIDIR_25687	547.753	1.28397	0.151022	8.50191	1.86493e-17	3.27773e-16	-1.06611	0.149469	-7.13264	9.8463e-13	1.19679e-11	398.195	316.677	948.373	792.478	403.807	426.988
BIDIR_4444	194.823	1.2836	0.205319	6.25174	4.05907e-10	3.75652e-09	-1.86197	0.213195	-8.73362	2.46645e-18	4.88499e-17	136.784	148.17	315.394	377.877	84.9081	105.802
BIDIR_2865	1552.96	1.2834	0.113148	11.3427	8.05972e-30	2.89416e-28	-1.16425	0.112694	-10.3311	5.09824e-25	1.62725e-23	1138.86	922.914	2580.1	2437.35	1130.46	1108.09
BIDIR_8777	609.825	1.28274	0.130769	9.80916	1.0282e-22	2.57127e-21	-1.43561	0.13155	-10.913	9.98723e-28	3.70597e-26	389.076	455.162	1031.6	1023.46	375.175	384.478
BIDIR_17278	873.869	1.28038	0.11546	11.0893	1.41316e-28	4.78241e-27	-1.00487	0.113913	-8.82135	1.13089e-18	2.29676e-17	546.124	583.964	1353.57	1391.67	656.557	711.331
BIDIR_12392	282.256	1.28005	0.16886	7.58053	3.44143e-14	4.68397e-13	-0.936463	0.164891	-5.6793	1.35248e-08	1.03774e-07	181.366	179.16	444.618	431.031	222.143	235.221
BIDIR_12573	609.157	1.27951	0.131766	9.71046	2.72109e-22	6.68215e-21	-0.992877	0.129754	-7.65202	1.97846e-14	2.80417e-13	365.772	420.299	976.846	932.612	494.639	464.774
BIDIR_33553	388.263	1.27893	0.162113	7.88911	3.04337e-15	4.47975e-14	-1.3869	0.162714	-8.52354	1.54745e-17	2.88035e-16	254.318	280.845	583.698	714.197	232.016	264.506
BIDIR_19158	103.875	1.27778	0.271604	4.70458	2.54386e-06	1.39137e-05	-0.695165	0.260932	-2.66416	0.00771813	0.0210467	57.7534	68.7586	153.317	153.663	106.629	83.1303
BIDIR_32352	631.942	1.27758	0.136267	9.37556	6.88095e-21	1.56658e-19	-2.19496	0.142747	-15.3765	2.35165e-53	2.81786e-51	473.173	486.152	1044.74	1279.56	257.686	250.336
BIDIR_23881	34.9856	1.27674	0.466042	2.73953	0.00615266	0.0170539	-2.08113	0.494732	-4.20657	2.59274e-05	0.000121635	28.3701	24.2108	53.6608	73.4492	21.7207	8.50196
BIDIR_23558	118.384	1.27635	0.245293	5.20338	1.95694e-07	1.27309e-06	-2.00769	0.259604	-7.73365	1.04507e-14	1.5225e-13	95.2425	81.3482	206.977	220.348	57.2636	49.1225
BIDIR_15203	269.279	1.27605	0.182723	6.98354	2.8784e-12	3.27164e-11	-0.607529	0.175823	-3.45534	0.0005496	0.00199513	173.26	149.138	420.526	360.481	268.546	243.723
BIDIR_3279	109.921	1.27592	0.256234	4.97953	6.37402e-07	3.84235e-06	-2.13351	0.274172	-7.78165	7.15843e-15	1.05787e-13	73.9649	92.0009	188.36	213.583	43.4413	48.1778
BIDIR_3084	247.123	1.27553	0.180102	7.08224	1.4184e-12	1.6613e-11	-1.0635	0.177281	-5.99896	1.98586e-09	1.67378e-08	159.075	164.633	395.338	388.508	200.423	174.763
BIDIR_29958	104.986	1.27508	0.262581	4.85593	1.19821e-06	6.89767e-06	-2.4492	0.290022	-8.44488	3.0436e-17	5.54324e-16	72.9517	90.064	192.741	201.985	30.6064	41.5652
BIDIR_14340	7215.88	1.27495	0.0826079	15.4337	9.71194e-54	7.5834e-52	-0.79173	0.0821866	-9.63332	5.78315e-22	1.50781e-20	4358.86	4627.16	11258.9	10488.7	6221.98	6339.63
BIDIR_10213	385.678	1.27406	0.166468	7.65351	1.95571e-14	2.71106e-13	-1.55401	0.168539	-9.22044	2.95873e-20	6.82334e-19	246.212	299.245	597.935	720.962	241.889	207.826
BIDIR_32994	500.41	1.27369	0.142356	8.94722	3.64546e-19	7.27248e-18	-1.18196	0.141433	-8.35702	6.43242e-17	1.14047e-15	320.177	349.603	757.822	861.095	340.62	373.142
BIDIR_30858	114.403	1.27298	0.265774	4.78972	1.67014e-06	9.38833e-06	-1.7869	0.274736	-6.50406	7.81822e-11	7.78519e-10	67.8856	98.7799	179.599	223.247	60.2255	56.6798
BIDIR_22186	587.348	1.27252	0.142439	8.9338	4.11629e-19	8.16828e-18	-1.51145	0.14375	-10.5144	7.41167e-26	2.51944e-24	386.036	440.636	949.468	1047.62	313.962	386.367
BIDIR_4170	2582.25	1.27241	0.0903778	14.0788	5.1296e-45	3.1198e-43	-1.02528	0.0897706	-11.4211	3.28171e-30	1.39402e-28	1681.94	1684.1	4227.16	3905.37	1989.42	2005.52
BIDIR_26784	71.7489	1.27162	0.315386	4.03195	5.53156e-05	0.000240968	-0.92886	0.307062	-3.02499	0.00248638	0.00774935	42.5551	49.39	104.036	117.905	53.3144	63.2924
BIDIR_27000	821.637	1.27094	0.122692	10.3587	3.81989e-25	1.08978e-23	-1.44684	0.123433	-11.7217	9.8662e-32	4.53246e-30	558.283	588.806	1313.05	1454.49	473.906	541.292
BIDIR_7960	67.467	1.27077	0.346981	3.66236	0.000249899	0.000958181	-1.05557	0.341559	-3.09043	0.00199864	0.00638986	54.7137	33.8951	105.131	108.241	62.2001	40.6205
BIDIR_28870	1671.39	1.27073	0.103468	12.2814	1.13998e-34	5.00458e-33	-0.942363	0.102426	-9.20046	3.56404e-20	8.15392e-19	1126.7	1021.69	2651.28	2532.06	1280.53	1416.05
BIDIR_4442	42.2515	1.2706	0.399706	3.17882	0.00147874	0.00477993	-1.16602	0.395428	-2.94876	0.00319056	0.00967769	30.3965	26.1476	65.7071	70.5499	27.6445	33.0632
BIDIR_25703	76.7357	1.27056	0.300273	4.23135	2.32289e-05	0.000107917	-1.37529	0.301835	-4.55642	5.20318e-06	2.74758e-05	52.6873	53.2637	137.985	117.905	51.3398	47.2331
BIDIR_23920	391.165	1.27009	0.161937	7.84312	4.39486e-15	6.39377e-14	-1.75469	0.165962	-10.5729	3.98163e-26	1.36639e-24	267.489	301.182	697.591	674.573	173.765	232.387
BIDIR_26763	651.345	1.26977	0.136282	9.31718	1.19472e-20	2.6614e-19	-1.02571	0.1347	-7.61476	2.64173e-14	3.70589e-13	466.08	384.467	1075.41	975.135	524.258	482.723
BIDIR_349	396.131	1.26965	0.159328	7.96879	1.60238e-15	2.42167e-14	-0.804333	0.155446	-5.17435	2.28712e-07	1.48505e-06	237.093	258.571	659.261	537.339	341.607	342.913
BIDIR_27183	68.59	1.26946	0.321401	3.94977	7.82258e-05	0.000330775	-1.75047	0.332794	-5.25991	1.44128e-07	9.67065e-07	41.5419	58.1058	112.797	127.57	37.5175	34.0079
BIDIR_8694	716.918	1.26687	0.14627	8.66115	4.67041e-18	8.59126e-17	-2.48734	0.154053	-16.146	1.21177e-58	1.74241e-56	479.252	642.069	1255.01	1443.86	230.042	251.28
BIDIR_25396	58.8885	1.26632	0.340062	3.72378	0.000196265	0.000769457	-1.11637	0.33533	-3.32917	0.000871059	0.00302389	39.5155	38.7372	97.4656	90.8451	40.4794	46.2885
BIDIR_17421	46.7498	1.26612	0.410994	3.08063	0.00206562	0.00644222	-1.1091	0.405892	-2.7325	0.00628565	0.0176319	22.2908	39.7057	70.0876	79.2478	26.6572	42.5098
BIDIR_28417	30.7759	1.26578	0.461162	2.74476	0.00605554	0.0168244	-1.87276	0.48439	-3.86623	0.000110533	0.000463435	21.2776	24.2108	50.3755	58.9527	12.8349	17.0039
BIDIR_9754	329.285	1.26542	0.165499	7.64613	2.07125e-14	2.86459e-13	-0.451597	0.158085	-2.85668	0.00428101	0.0125587	174.273	208.213	471.996	448.427	332.721	340.079
BIDIR_33797	58.5572	1.26536	0.362104	3.49447	0.000475006	0.0017197	-1.47044	0.366361	-4.01365	5.97869e-05	0.000263179	46.608	35.8319	76.6583	120.805	35.5429	35.8972
BIDIR_7348	62.2627	1.26481	0.344076	3.67596	0.00023696	0.000913829	-1.97137	0.362591	-5.43689	5.42192e-08	3.86332e-07	47.6212	45.5162	90.8948	132.402	32.581	24.5612
BIDIR_35041	28.9741	1.26441	0.474347	2.66558	0.0076855	0.0207531	-2.00255	0.504677	-3.96799	7.24828e-05	0.000314731	18.2379	25.1792	49.2803	55.0869	12.8349	13.2253
BIDIR_27698	1106.93	1.2625	0.106993	11.7999	3.90894e-32	1.57112e-30	-0.979315	0.105653	-9.26915	1.87641e-20	4.36585e-19	692.028	746.66	1700.72	1751.18	864.878	886.094
BIDIR_4859	719.497	1.26168	0.130074	9.69976	3.02213e-22	7.40324e-21	-2.55673	0.139458	-18.3333	4.48616e-75	1.13169e-72	540.045	594.616	1244.05	1475.75	232.016	230.498
BIDIR_3017	167.413	1.26124	0.210469	5.9925	2.06641e-09	1.75671e-08	-1.81375	0.218847	-8.28776	1.15406e-16	2.00776e-15	116.52	129.77	277.065	313.126	83.9208	84.075
BIDIR_12182	347.768	1.26118	0.158369	7.96357	1.67144e-15	2.51968e-14	-1.05642	0.156166	-6.76474	1.33548e-11	1.43466e-10	227.974	230.486	582.603	517.044	272.496	256.004
BIDIR_17446	1445.16	1.26046	0.110262	11.4315	2.91152e-30	1.06723e-28	-0.837618	0.10886	-7.69443	1.42124e-14	2.04565e-13	949.385	881.272	2281.13	2104.9	1313.11	1141.15
BIDIR_30995	1188.83	1.26046	0.110001	11.4587	2.12786e-30	7.85736e-29	-1.20919	0.109656	-11.0271	2.82764e-28	1.08713e-26	763.966	845.44	1873.75	1982.16	795.766	871.924
BIDIR_1788	255.495	1.26027	0.175194	7.19359	6.31076e-13	7.62069e-12	-1.08104	0.172762	-6.25741	3.91436e-10	3.60914e-09	167.181	171.412	395.338	415.568	195.486	187.988
BIDIR_31268	608.72	1.25993	0.132323	9.52164	1.70464e-21	4.00877e-20	-0.769576	0.129152	-5.95869	2.54266e-09	2.12255e-08	360.705	399.962	918.804	903.619	565.725	503.505
BIDIR_4450	352.673	1.25966	0.153936	8.18302	2.76813e-16	4.45038e-15	-1.78593	0.159079	-11.2267	3.01577e-29	1.23192e-27	246.212	271.161	618.742	620.452	186.6	172.873
BIDIR_2974	39.5149	1.25864	0.463991	2.71265	0.00667484	0.0183327	-1.1287	0.459385	-2.45699	0.0140106	0.0355213	38.5023	14.5265	54.7559	71.5163	25.6699	32.1185
BIDIR_17510	52.1351	1.25849	0.373541	3.36908	0.000754204	0.00261464	-1.51684	0.379683	-3.99501	6.46923e-05	0.000283126	28.3701	45.5162	83.229	93.7444	34.5556	27.3952
BIDIR_16372	118.154	1.25842	0.246181	5.11176	3.19172e-07	2.00378e-06	-1.25004	0.245382	-5.09425	3.5012e-07	2.21535e-06	73.9649	87.1588	189.456	196.187	79.9716	82.1857
BIDIR_9204	9578.65	1.25802	0.0878796	14.3153	1.75693e-46	1.12085e-44	-0.977178	0.0876936	-11.1431	7.73862e-29	3.06539e-27	5836.13	6639.56	14440.2	15398.2	7604.21	7553.52
BIDIR_16763	84.4332	1.25793	0.299243	4.20371	2.62575e-05	0.000120882	-1.20044	0.297331	-4.03738	5.4052e-05	0.000240214	67.8856	46.4847	146.746	126.603	62.2001	56.6798
BIDIR_7275	859.782	1.25777	0.114698	10.9659	5.57229e-28	1.85644e-26	-0.993599	0.113182	-8.77873	1.65325e-18	3.32013e-17	569.428	553.942	1372.18	1314.35	651.62	697.161
BIDIR_2313	115.997	1.25713	0.265297	4.73859	2.1521e-06	1.18969e-05	-1.16158	0.263111	-4.4148	1.01102e-05	5.09639e-05	71.9384	84.2535	154.412	218.415	81.9462	85.0196
BIDIR_35452	38.9255	1.25672	0.449308	2.797	0.00515797	0.0146026	-1.13362	0.444683	-2.54927	0.0107949	0.0282397	18.2379	33.8951	48.1852	76.3485	26.6572	30.2292
BIDIR_4523	1279.98	1.2561	0.117065	10.73	7.36301e-27	2.30933e-25	-1.01593	0.116147	-8.74692	2.19251e-18	4.36347e-17	807.534	872.556	2185.86	1829.47	956.697	1027.79
BIDIR_7608	1490.82	1.25579	0.125192	10.0309	1.11512e-23	2.95107e-22	-0.65811	0.123576	-5.32554	1.00654e-07	6.89682e-07	947.358	877.398	2376.41	1982.16	1517.49	1244.12
BIDIR_26998	441.74	1.25508	0.147858	8.48841	2.09476e-17	3.65595e-16	-0.940704	0.145205	-6.47847	9.26589e-11	9.15699e-10	291.807	280.845	634.074	731.593	368.264	343.857
BIDIR_8701	225.958	1.25485	0.187428	6.69514	2.15462e-11	2.24632e-10	-0.898106	0.182853	-4.91164	9.03168e-07	5.38977e-06	155.022	135.58	347.153	345.984	192.524	179.486
BIDIR_33930	91.9581	1.25449	0.281155	4.46193	8.1224e-06	4.1028e-05	-1.29137	0.28116	-4.593	4.36927e-06	2.34118e-05	56.7402	69.727	152.221	149.798	54.3017	68.9604
BIDIR_5008	284.149	1.25439	0.173224	7.24143	4.43973e-13	5.45353e-12	-0.918272	0.169489	-5.41789	6.03066e-08	4.26431e-07	194.538	172.381	448.999	426.199	216.219	246.557
BIDIR_17195	1498.8	1.25396	0.101141	12.3981	2.67473e-35	1.19522e-33	-1.08054	0.100445	-10.7575	5.46493e-27	1.94505e-25	952.425	1040.09	2386.26	2366.8	1089.98	1157.21
BIDIR_33913	1031.05	1.25387	0.107165	11.7004	1.26874e-31	4.98584e-30	-1.10079	0.1063	-10.3555	3.95049e-25	1.2765e-23	695.067	680.807	1626.25	1654.54	749.363	780.291
BIDIR_29833	2362.04	1.25367	0.0930662	13.4707	2.32581e-41	1.27257e-39	-0.877353	0.0921507	-9.52085	1.71767e-21	4.32166e-20	1498.55	1528.18	3575.56	3641.53	1870.94	2057.48
BIDIR_902	916.748	1.25273	0.12658	9.89674	4.3006e-23	1.09558e-21	-1.56793	0.127894	-12.2596	1.49261e-34	7.949e-33	625.155	688.554	1579.16	1552.1	466.994	588.525
BIDIR_18183	102.234	1.25074	0.275542	4.53919	5.64699e-06	2.92893e-05	-0.696259	0.265423	-2.62321	0.00871054	0.0234263	57.7534	68.7586	144.556	156.563	79.9716	105.802
BIDIR_21550	103.405	1.25065	0.263433	4.74749	2.05953e-06	1.14209e-05	-0.94761	0.257259	-3.68348	0.000230069	0.000907341	61.8063	72.6323	157.697	162.361	79.9716	85.9643
BIDIR_26979	435.141	1.2504	0.148503	8.42001	3.76443e-17	6.45355e-16	-0.888542	0.14548	-6.10767	1.01094e-09	8.83669e-09	255.331	304.087	685.544	646.546	360.366	358.972
BIDIR_13589	587.723	1.2483	0.139019	8.97929	2.72518e-19	5.49877e-18	-0.640545	0.135257	-4.73577	2.18226e-06	1.22549e-05	322.203	397.057	885.951	824.371	546.966	549.794
BIDIR_33629	273.341	1.24813	0.172183	7.24885	4.20334e-13	5.17801e-12	-0.880833	0.167974	-5.24387	1.57246e-07	1.04872e-06	178.326	173.349	401.909	432.964	220.169	233.332
BIDIR_16014	394.795	1.24768	0.15663	7.96579	1.64175e-15	2.47867e-14	-0.598917	0.151346	-3.95727	7.5812e-05	0.000327899	232.027	246.95	618.742	519.943	374.188	376.92
BIDIR_33712	161.12	1.24728	0.227862	5.47383	4.40422e-08	3.1502e-07	-0.624229	0.219259	-2.847	0.00441335	0.0129062	85.1103	111.37	251.877	215.515	144.146	158.703
BIDIR_9329	17609.2	1.24707	0.0774698	16.0975	2.65462e-58	2.36893e-56	-0.998186	0.0773666	-12.902	4.38383e-38	2.8078e-36	11502	11658	28536.6	26437.8	13760	13760.9
BIDIR_34259	29.2281	1.24657	0.475784	2.62003	0.00879218	0.023371	-1.83321	0.498375	-3.67838	0.00023472	0.000924163	18.2379	25.1792	45.995	57.0198	13.8222	15.1146
BIDIR_33026	403.445	1.24616	0.151478	8.22664	1.92531e-16	3.11708e-15	-1.16861	0.150528	-7.76338	8.26948e-15	1.21148e-13	250.265	296.34	634.074	662.976	280.394	296.624
BIDIR_16127	267.564	1.24601	0.181106	6.88001	5.98464e-12	6.60204e-11	-1.2044	0.180281	-6.68069	2.37815e-11	2.4951e-10	168.194	196.591	394.243	470.655	190.55	185.154
BIDIR_34063	64.8931	1.246	0.333077	3.74089	0.000183369	0.000723725	-0.796124	0.32211	-2.47159	0.0134512	0.0342783	38.5023	43.5794	105.131	89.8786	62.2001	50.0671
BIDIR_11707	149.306	1.24582	0.242414	5.13921	2.75892e-07	1.74891e-06	-0.789038	0.2358	-3.34622	0.000819226	0.00286018	83.0838	105.559	245.307	202.952	111.565	147.367
BIDIR_12329	48.4677	1.24463	0.407793	3.05211	0.00227241	0.00702793	-1.41069	0.41126	-3.43016	0.000603222	0.0021706	28.3701	39.7057	104.036	57.9862	27.6445	33.0632
BIDIR_32255	363.648	1.24374	0.153955	8.07858	6.55234e-16	1.027e-14	-1.26987	0.153858	-8.25351	1.53812e-16	2.64553e-15	236.08	265.35	583.698	604.023	253.737	239
[truncated: 1,959 more rows]
