# Supplementary material for: Deconvolution of multiplexed transcriptional responses to wood smoke particles defines rapid aryl hydrocarbon receptor signaling dynamics
Source: J Biol Chem. 2021 Sep 11;297(4):101147. doi: 10.1016/j.jbc.2021.101147 (PMC8517214; doi:10.1016/j.jbc.2021.101147)
Supplement: Supplemental Table S10 [file mmc10.xlsx]

## Sheet: bidirs_early-plateau
Supplemental Table S10. DESeq2 output for early-plateau bidirectional transcripts.
		Comparison between Vehicle and WSP 30 min					Comparison between Vehicle and WSP 120 min					Normalized Read Counts
Enhancer ID	baseMean	log2FoldChange	lfcSE	stat	pvalue	padj	log2FoldChange	lfcSE	stat	pvalue	padj	V1	V2	30WSP1	30WSP2	120WSP1	120WSP2
BIDIR_21961	171.766	6.56376	0.517612	12.6809	7.54955e-37	3.57044e-35	4.31428	0.52603	8.20159	2.37227e-16	2.17738e-14	7.09252	1.93686	440.238	403.971	81.9462	95.4109
BIDIR_21376	897.803	5.30978	0.176242	30.1278	2.09476e-199	3.48941e-196	2.54077	0.183239	13.8659	1.01885e-43	2.13747e-40	56.7402	59.0743	2470.59	2126.16	344.569	329.687
BIDIR_20677	78.0708	5.25167	0.533274	9.84797	6.99411e-23	1.76228e-21	3.03721	0.550838	5.5138	3.51158e-08	5.90038e-07	5.06609	4.84215	174.124	202.952	48.3779	33.0632
BIDIR_21963	168.972	5.23912	0.369284	14.1872	1.0989e-45	6.83597e-44	3.32219	0.378563	8.7758	1.69697e-18	2.21519e-16	8.10574	12.5896	406.289	378.843	113.54	94.4663
BIDIR_29183	153.342	5.16683	0.376292	13.7309	6.63062e-43	3.82332e-41	2.40334	0.395349	6.07904	1.20907e-09	2.93001e-08	10.1322	11.6212	419.43	363.38	71.0858	44.3991
BIDIR_13213	14.4416	5.10567	1.19368	4.27725	1.89217e-05	8.93462e-05	3.05891	1.23094	2.48502	0.0129546	0.0388175	1.01322	0.968431	28.4731	39.6239	11.8476	4.72331
BIDIR_20678	106.084	5.09987	0.431205	11.827	2.82993e-32	1.14203e-30	2.28755	0.45604	5.01611	5.27288e-07	6.39694e-06	8.10574	7.74744	255.163	287.998	44.4286	33.0632
BIDIR_2594	1133.08	5.08459	0.153476	33.1295	1.11726e-240	4.1875e-237	2.24845	0.160174	14.0375	9.18678e-45	2.24854e-41	83.0838	88.1272	3000.62	2812.33	438.363	375.976
BIDIR_15076	66.5651	5.05686	0.555352	9.10569	8.57196e-20	1.79735e-18	2.61461	0.578873	4.51672	6.28054e-06	5.63083e-05	3.03965	6.77901	169.743	159.462	19.7461	40.6205
BIDIR_21477	290.812	5.00072	0.259361	19.2809	7.7737e-83	1.22035e-80	1.1504	0.290161	3.96468	7.34931e-05	0.000477665	27.3569	22.2739	735.92	849.498	49.3652	60.4584
BIDIR_11219	36.2626	4.94375	0.749164	6.59902	4.13886e-11	4.22108e-10	3.59404	0.762076	4.71612	2.40387e-06	2.42459e-05	4.05287	0.968431	73.3729	79.2478	31.5937	28.3399
BIDIR_16573	48.7876	4.92452	0.611594	8.05194	8.14934e-16	1.26083e-14	2.49155	0.640532	3.88982	0.00010032	0.000624653	3.03965	4.84215	111.702	128.536	26.6572	17.9486
BIDIR_15912	35.9139	4.90681	0.704099	6.96892	3.19374e-12	3.61362e-11	2.37995	0.740707	3.21308	0.00131321	0.00569975	4.05287	1.93686	87.6095	90.8451	18.7588	12.2806
BIDIR_11690	280.285	4.87869	0.258504	18.8728	1.90995e-79	2.75327e-77	2.0892	0.273968	7.62569	2.42726e-14	1.50087e-12	23.304	25.1792	686.639	740.291	95.7684	110.526
BIDIR_10234	332.066	4.83593	0.234832	20.5931	3.16283e-94	6.40771e-92	1.76734	0.252335	7.00394	2.48869e-12	1.07748e-10	33.4362	27.1161	846.527	879.458	107.616	98.2449
BIDIR_19165	124.463	4.81132	0.379639	12.6734	8.30244e-37	3.91416e-35	2.38955	0.397792	6.00705	1.88934e-09	4.36257e-08	9.11896	12.5896	280.35	330.521	63.1874	51.0118
BIDIR_29182	94.5232	4.73792	0.419028	11.3069	1.21261e-29	4.31304e-28	1.3281	0.4625	2.87158	0.0040843	0.0149018	7.09252	11.6212	245.307	256.106	16.7842	30.2292
BIDIR_15075	27.8135	4.7359	0.77542	6.10754	1.01182e-09	8.93091e-09	2.59875	0.807512	3.21822	0.00128991	0.00561438	2.02644	2.90529	70.0876	61.852	16.7842	13.2253
BIDIR_33378	578.192	4.6469	0.185001	25.1182	3.14702e-139	1.65544e-136	0.815691	0.206626	3.94768	7.89123e-05	0.000508052	59.7798	64.8849	1497.03	1627.48	128.349	91.6323
BIDIR_23732	40.8186	4.63032	0.637127	7.26751	3.6618e-13	4.53888e-12	2.34647	0.66693	3.51831	0.0004343	0.00221378	6.07931	1.93686	94.1802	102.442	13.8222	26.4506
BIDIR_20076	224.965	4.62863	0.273642	16.9149	3.49373e-64	3.61227e-62	2.38672	0.285849	8.34957	6.85145e-17	6.9852e-15	23.304	20.337	531.133	547.003	117.489	110.526
BIDIR_23733	46.7814	4.59602	0.572623	8.02627	1.00478e-15	1.53712e-14	1.69103	0.617981	2.73637	0.00621207	0.0211664	3.03965	6.77901	108.417	130.469	18.7588	13.2253
BIDIR_11693	2335.56	4.59446	0.111013	41.3868	0	0	2.23188	0.114221	19.54	5.02029e-85	7.37254e-81	231.014	238.234	5858.88	5480.66	1087.02	1117.54
BIDIR_19163	56.5685	4.59219	0.522887	8.78238	1.60054e-18	3.03546e-17	1.76498	0.561805	3.14162	0.00168015	0.00702557	8.10574	3.87372	140.175	146.898	15.7969	24.5612
BIDIR_19279	186.655	4.58554	0.292133	15.6967	1.59204e-55	1.31503e-53	1.69788	0.314202	5.40376	6.5257e-08	1.02715e-06	21.2776	18.4002	481.852	469.688	71.0858	57.6244
BIDIR_6845	900.071	4.56559	0.154476	29.5553	5.61983e-192	8.42525e-189	1.7085	0.163025	10.48	1.06715e-25	3.9675e-23	105.375	88.1272	2217.62	2358.11	288.293	342.913
BIDIR_21371	87.4252	4.56324	0.463401	9.84729	7.0418e-23	1.77132e-21	3.72539	0.468152	7.95766	1.75326e-15	1.3732e-13	5.06609	8.71588	173.029	154.63	83.9208	99.1896
BIDIR_33802	59.4453	4.55541	0.499399	9.12178	7.39024e-20	1.55829e-18	1.69059	0.539189	3.13544	0.00171597	0.00715296	5.06609	7.74744	146.746	155.596	20.7334	20.7826
BIDIR_10150	72.8524	4.53298	0.492045	9.21253	3.18516e-20	6.87572e-19	2.912	0.504714	5.7696	7.946e-09	1.58655e-07	2.02644	11.6212	145.651	173.959	42.454	61.4031
BIDIR_13257	207.643	4.5128	0.271912	16.5966	7.37736e-62	7.25255e-60	0.869913	0.30766	2.82751	0.00469109	0.0167475	26.3437	22.2739	577.127	531.54	38.5048	50.0671
BIDIR_3607	83.9106	4.49238	0.416922	10.7751	4.51203e-27	1.43771e-25	1.69233	0.449228	3.76719	0.000165097	0.00095718	10.1322	8.71588	217.929	205.851	30.6064	30.2292
BIDIR_11217	31.9129	4.42025	0.703374	6.28434	3.2924e-10	3.07058e-09	2.3959	0.731718	3.27434	0.00105908	0.00474687	3.03965	3.87372	68.9925	79.2478	9.87303	26.4506
BIDIR_27178	37.3032	4.37256	0.613855	7.12312	1.05509e-12	1.25142e-11	1.7957	0.655977	2.73745	0.00619182	0.0211171	2.02644	6.77901	95.2753	88.9122	13.8222	17.0039
BIDIR_16787	69.9811	4.2902	0.449704	9.54005	1.4277e-21	3.36806e-20	1.59721	0.483085	3.30628	0.000945447	0.00430589	8.10574	9.68431	159.887	188.455	19.7461	34.0079
BIDIR_21375	308.916	4.29	0.229436	18.698	5.13678e-78	7.16378e-76	2.53612	0.23667	10.7158	8.57739e-27	3.7048e-24	32.423	37.7688	734.825	640.748	210.296	197.434
BIDIR_2341	40.2449	4.28306	0.609072	7.03211	2.03433e-12	2.35057e-11	2.71705	0.626798	4.33481	1.45885e-05	0.000117039	6.07931	2.90529	89.7997	84.08	22.708	35.8972
BIDIR_21962	30.9	4.26721	0.704332	6.05852	1.37382e-09	1.1954e-08	2.67811	0.724717	3.69539	0.000219553	0.00122875	6.07931	0.968431	52.5657	81.1807	26.6572	17.9486
BIDIR_11686	195.618	4.20332	0.267855	15.6925	1.70219e-55	1.40215e-53	1.92793	0.282665	6.82054	9.06988e-12	3.47316e-10	26.3437	24.2108	478.567	452.292	99.7176	92.5769
BIDIR_15493	23.2619	4.18953	0.751842	5.57235	2.51327e-08	1.85109e-07	2.07775	0.790962	2.62686	0.00861763	0.0277592	3.03965	2.90529	60.2315	48.3218	11.8476	13.2253
BIDIR_15693	24.0163	4.17451	0.749964	5.56628	2.60236e-08	1.91295e-07	2.38347	0.779338	3.05833	0.00222577	0.00892222	2.02644	3.87372	56.9462	50.2547	17.7715	13.2253
BIDIR_16767	19.178	4.16962	0.825065	5.05368	4.3337e-07	2.66711e-06	2.09935	0.866874	2.42175	0.0154459	0.0448858	2.02644	2.90529	41.6145	47.3554	8.88573	12.2806
BIDIR_27446	265.165	4.14697	0.233088	17.7915	8.22658e-71	9.74963e-69	0.91996	0.257921	3.56683	0.000361326	0.00188667	35.4626	41.6425	674.593	692.935	85.8954	60.4584
BIDIR_10133	159.603	4.14505	0.285055	14.5412	6.63975e-48	4.38516e-46	0.915935	0.318662	2.87431	0.00404905	0.0147898	22.2908	24.2108	419.43	403.971	40.4794	47.2331
BIDIR_22040	118.314	4.13523	0.356351	11.6044	3.91489e-31	1.50879e-29	2.99122	0.363145	8.23697	1.76622e-16	1.6734e-14	15.1983	11.6212	234.355	235.811	117.489	95.4109
BIDIR_8670	32.5831	4.12361	0.641196	6.43113	1.26659e-10	1.22587e-09	1.79942	0.679767	2.64711	0.00811834	0.0264702	5.06609	3.87372	72.2778	83.1136	21.7207	9.44663
BIDIR_21398	98.231	4.12273	0.369956	11.1438	7.67497e-29	2.62402e-27	1.85462	0.391229	4.7405	2.13188e-06	2.18689e-05	12.1586	14.5265	256.258	209.717	52.3271	44.3991
BIDIR_19171	233.886	4.1184	0.243211	16.9334	2.55007e-64	2.64572e-62	1.46439	0.261266	5.60497	2.08295e-08	3.72811e-07	38.5023	28.0845	572.747	580.829	84.9081	98.2449
BIDIR_10636	217.928	4.1121	0.251075	16.378	2.74632e-60	2.58949e-58	1.74534	0.26629	6.55428	5.59126e-11	1.82874e-09	30.3965	30.0213	526.752	518.01	92.8065	109.581
BIDIR_26537	15688.7	4.07434	0.0799435	50.9652	0	0	0.553035	0.0815229	6.7838	1.17052e-11	4.39074e-10	2401.33	2472.4	41960.6	40146.8	3678.69	3472.58
BIDIR_19656	326.475	4.05461	0.227769	17.8014	6.89515e-71	8.20413e-69	1.14461	0.244482	4.68178	2.84399e-06	2.80965e-05	39.5155	59.0743	774.249	867.86	85.8954	132.253
BIDIR_5086	602.14	4.03432	0.161041	25.0515	1.68032e-138	8.68667e-136	1.74193	0.16921	10.2945	7.46157e-25	2.38211e-22	85.1103	89.0956	1472.93	1382.97	281.381	301.347
BIDIR_32401	640.179	4.03161	0.161191	25.0114	4.59075e-138	2.33304e-135	1.09226	0.173494	6.29566	3.06086e-10	8.50945e-09	101.322	95.8746	1628.44	1595.59	184.626	235.221
BIDIR_34356	119.913	4.02798	0.334631	12.0371	2.26889e-33	9.50145e-32	1.54971	0.357196	4.33854	1.43433e-05	0.000115418	11.1454	24.2108	290.206	289.931	45.4159	58.5691
BIDIR_2871	166.779	4.01973	0.289406	13.8896	7.32518e-44	4.3151e-42	1.14155	0.314429	3.63054	0.000282826	0.00153292	29.3833	22.2739	365.77	469.688	48.3779	65.1817
BIDIR_11216	2405.43	3.97022	0.106792	37.177	1.60453e-302	9.62202e-299	2.56481	0.108269	23.6891	4.6661e-124	1.37048e-119	322.203	316.677	5218.24	4795.46	1934.13	1845.87
BIDIR_1555	104.263	3.9698	0.349936	11.3444	7.90998e-30	2.84721e-28	1.8935	0.368283	5.14143	2.72648e-07	3.57977e-06	13.1718	17.4318	260.638	220.348	58.2509	55.7351
BIDIR_20102	196.719	3.95404	0.262559	15.0596	2.9849e-51	2.16705e-49	1.88002	0.275523	6.82347	8.8867e-12	3.41191e-10	31.4097	27.1161	494.994	411.702	102.68	112.415
BIDIR_2873	63.8837	3.95322	0.440297	8.97854	2.74377e-19	5.53256e-18	1.96634	0.462462	4.25189	2.11978e-05	0.000161799	7.09252	11.6212	150.031	141.1	38.5048	34.9525
BIDIR_20675	454.829	3.90947	0.179233	21.8122	1.77733e-105	4.63405e-103	0.984856	0.194634	5.06004	4.19176e-07	5.23231e-06	81.0574	70.6954	1064.46	1212.88	141.184	158.703
BIDIR_9977	112.707	3.89347	0.334243	11.6486	2.3316e-31	9.06752e-30	1.39693	0.358662	3.89483	9.82659e-05	0.000613165	14.185	22.2739	267.209	276.401	39.4921	56.6798
BIDIR_10233	27.8899	3.89138	0.668102	5.82453	5.72733e-09	4.61015e-08	2.38653	0.690364	3.45691	0.000546401	0.0027063	5.06609	2.90529	65.7071	52.1876	19.7461	21.7272
BIDIR_20771	351.515	3.86184	0.200186	19.2912	6.36508e-83	1.00448e-80	1.25594	0.214419	5.85743	4.70086e-09	9.81999e-08	46.608	70.6954	890.331	820.505	140.197	140.755
BIDIR_9965	1002.12	3.85144	0.131554	29.2766	2.06089e-188	2.68668e-185	1.12108	0.13992	8.01228	1.12598e-15	9.08545e-14	162.115	179.16	2469.49	2459.58	347.531	394.869
BIDIR_25594	331.116	3.84554	0.217218	17.7036	3.93318e-70	4.55337e-68	0.968247	0.234185	4.13453	3.55679e-05	0.000252762	46.608	67.7901	819.149	829.203	88.8573	135.087
BIDIR_20606	231.77	3.84377	0.23122	16.6238	4.68269e-62	4.68019e-60	1.26705	0.249454	5.07929	3.7885e-07	4.79828e-06	40.5287	37.7688	583.698	540.238	96.7557	91.6323
BIDIR_32404	61.0405	3.84164	0.439589	8.73917	2.34826e-18	4.41721e-17	1.22062	0.477091	2.55847	0.0105135	0.0326936	6.07931	14.5265	144.556	152.697	26.6572	21.7272
BIDIR_19278	185.303	3.83639	0.262493	14.6152	2.2467e-48	1.51042e-46	1.89261	0.274939	6.88376	5.82913e-12	2.32303e-10	34.4494	24.2108	435.857	400.105	107.616	109.581
BIDIR_11691	430.577	3.79405	0.176934	21.4433	5.27915e-102	1.25627e-99	1.33737	0.188736	7.08594	1.38108e-12	6.34798e-11	71.9384	76.506	1023.94	1036.02	175.74	199.324
BIDIR_20673	573.913	3.79349	0.163313	23.2284	2.35407e-119	7.93084e-117	1.39639	0.172527	8.09374	5.78605e-16	4.95458e-14	84.0971	112.338	1389.71	1339.48	244.851	273.008
BIDIR_20297	420.254	3.78813	0.18318	20.6798	5.26809e-95	1.1046e-92	1.79895	0.191365	9.40066	5.42214e-21	1.04772e-18	79.031	59.0743	954.943	949.041	230.042	249.391
BIDIR_5307	194.114	3.78067	0.25936	14.5769	3.93928e-48	2.62478e-46	1.34045	0.27699	4.83936	1.30261e-06	1.42757e-05	40.5287	27.1161	415.05	511.245	81.9462	88.7983
BIDIR_2875	155.162	3.7711	0.27628	13.6495	2.03174e-42	1.16038e-40	1.62869	0.292794	5.5626	2.6578e-08	4.59461e-07	24.3172	28.0845	363.579	352.749	81.9462	80.2963
BIDIR_19657	309.547	3.76617	0.204095	18.453	4.93178e-76	6.57219e-74	1.30115	0.218406	5.95745	2.56205e-09	5.68353e-08	48.6344	60.0427	715.112	765.418	126.375	141.699
BIDIR_11056	687.179	3.75543	0.157088	23.9066	2.61412e-126	1.08864e-123	1.69389	0.163297	10.373	3.28935e-25	1.08552e-22	105.375	126.864	1471.84	1667.1	348.518	403.371
BIDIR_13118	24.9828	3.71494	0.704977	5.2696	1.36724e-07	9.09339e-07	2.25745	0.727666	3.10232	0.00192012	0.00786224	3.03965	4.84215	63.5169	40.5904	24.6826	13.2253
BIDIR_27994	997.572	3.70966	0.129474	28.6518	1.52402e-180	1.63201e-177	1.65437	0.134648	12.2867	1.06836e-34	9.80591e-32	163.128	184.002	2240.61	2303.99	563.75	529.956
BIDIR_33381	403.402	3.70786	0.185028	20.0395	2.49326e-89	4.53079e-87	1.02091	0.199331	5.12165	3.0287e-07	3.94162e-06	64.8459	85.2219	1049.12	916.182	151.057	153.98
BIDIR_33371	26.3586	3.69517	0.669565	5.51876	3.41406e-08	2.47802e-07	1.91894	0.69958	2.74299	0.00608821	0.0208211	4.05287	4.84215	71.1827	44.4561	12.8349	20.7826
BIDIR_21476	123.852	3.65028	0.305576	11.9456	6.84847e-33	2.83234e-31	1.80788	0.320372	5.64306	1.67054e-08	3.05892e-07	20.2644	23.2423	289.111	258.039	74.0477	78.407
BIDIR_11688	196.129	3.64991	0.247926	14.7217	4.67461e-49	3.20741e-47	2.06735	0.257145	8.03964	9.01036e-16	7.42456e-14	31.4097	34.8635	415.05	417.501	136.248	141.699
BIDIR_20674	648.821	3.64562	0.146544	24.8773	1.30867e-136	6.53987e-134	1.06651	0.156959	6.79484	1.08431e-11	4.09874e-10	117.533	131.707	1535.36	1585.92	262.623	259.782
BIDIR_19658	131.08	3.64231	0.291767	12.4837	9.16771e-36	4.17758e-34	1.26108	0.314005	4.01612	5.91633e-05	0.000395468	24.3172	25.1792	319.775	298.629	55.289	63.2924
BIDIR_32146	79.418	3.61202	0.374219	9.65213	4.81436e-22	1.16508e-20	1.17442	0.404097	2.90629	0.00365738	0.0135753	19.2511	11.6212	200.407	175.892	30.6064	38.7312
BIDIR_6103	238.47	3.57829	0.232172	15.4122	1.35511e-53	1.04991e-51	1.56967	0.243794	6.4385	1.20661e-10	3.68777e-09	36.4758	53.2637	505.945	568.265	120.451	146.423
BIDIR_5890	21.7376	3.57025	0.723727	4.93315	8.09145e-07	4.78928e-06	1.82915	0.756568	2.4177	0.015619	0.0453173	4.05287	3.87372	53.6608	40.5904	19.7461	8.50196
BIDIR_21236	895.704	3.56343	0.131408	27.1173	6.16077e-162	4.50547e-159	0.790856	0.141147	5.60307	2.10591e-08	3.75775e-07	184.406	184.97	2076.34	2289.49	315.937	323.075
BIDIR_11057	344.002	3.56143	0.191242	18.6227	2.10451e-77	2.92136e-75	1.64055	0.200362	8.18792	2.65785e-16	2.43189e-14	60.7931	68.7586	735.92	794.411	192.524	211.604
BIDIR_27123	109.975	3.55175	0.332481	10.6826	1.22834e-26	3.78915e-25	2.65434	0.33835	7.84494	4.33149e-15	3.11814e-13	18.2379	16.4633	213.548	193.287	111.565	106.747
BIDIR_20774	1280.29	3.54979	0.119474	29.7119	5.38639e-194	8.50029e-191	0.989239	0.125939	7.85488	4.00157e-15	2.90198e-13	256.344	266.318	2932.73	3188.28	544.004	494.059
BIDIR_6492	6547.78	3.54386	0.0894684	39.6102	0	0	0.778433	0.0914672	8.51051	1.73163e-17	1.95615e-15	1314.14	1417.78	16565.9	15302.6	2271.78	2414.56
BIDIR_13628	394.012	3.53666	0.177285	19.949	1.52903e-88	2.72896e-86	1.48174	0.186856	7.92982	2.19462e-15	1.6699e-13	77.0045	76.506	918.804	863.028	215.232	213.494
BIDIR_21092	275.389	3.52261	0.205598	17.1335	8.3478e-66	8.9393e-64	1.26384	0.219398	5.76048	8.38739e-09	1.66563e-07	55.727	55.2005	661.452	613.687	128.349	137.921
BIDIR_11218	31.22	3.50632	0.585067	5.99303	2.05969e-09	1.75249e-08	1.77538	0.613084	2.89581	0.00378176	0.0139523	5.06609	6.77901	61.3266	73.4492	23.6953	17.0039
BIDIR_81	362.32	3.50255	0.191424	18.2974	8.68554e-75	1.12739e-72	1.64299	0.199688	8.22781	1.90661e-16	1.78341e-14	68.8988	71.6639	824.624	769.284	244.851	194.601
BIDIR_32447	13.4788	3.49057	0.970701	3.59593	0.000323239	0.00120908	3.05267	0.977401	3.12325	0.00178865	0.00740861	1.01322	2.90529	14.2365	29.9595	14.8095	17.9486
BIDIR_2874	1343.13	3.48054	0.120667	28.8441	6.01652e-183	7.21598e-180	0.410093	0.129504	3.16664	0.00154214	0.00652652	271.542	325.393	3339.02	3329.38	370.239	423.209
BIDIR_12583	39.3114	3.4772	0.512006	6.79134	1.11098e-11	1.18843e-10	1.45133	0.544385	2.66601	0.00767577	0.0252458	9.11896	6.77901	88.7046	87.9458	18.7588	24.5612
BIDIR_32543	64.8194	3.4728	0.412008	8.42896	3.48749e-17	5.99248e-16	1.30069	0.439388	2.96023	0.00307409	0.0117442	12.1586	14.5265	128.129	168.16	39.4921	26.4506
BIDIR_31560	166.822	3.46977	0.265252	13.081	4.2277e-39	2.15951e-37	1.48111	0.27961	5.29703	1.177e-07	1.72417e-06	31.4097	35.8319	394.243	351.783	79.9716	107.692
BIDIR_26702	65.1849	3.43369	0.401446	8.55332	1.19603e-17	2.13082e-16	1.22124	0.43027	2.83831	0.00453527	0.0163056	11.1454	16.4633	143.461	155.596	26.6572	37.7865
BIDIR_12115	99.8595	3.4191	0.366076	9.33987	9.64567e-21	2.16479e-19	3.42224	0.365419	9.36526	7.58613e-21	1.45629e-18	13.1718	13.558	137.985	147.865	139.21	147.367
BIDIR_21425	37.69	3.41841	0.515228	6.63476	3.25039e-11	3.35259e-10	1.3554	0.549859	2.465	0.0137013	0.0406984	9.11896	6.77901	86.5144	83.1136	21.7207	18.8933
BIDIR_5882	2041.92	3.40952	0.105851	32.2106	1.25299e-227	3.13081e-224	0.854753	0.110463	7.73791	1.01063e-14	6.76156e-13	482.292	429.983	5000.31	4690.12	795.766	853.03
BIDIR_31152	294.264	3.40584	0.201543	16.8988	4.58812e-64	4.7275e-62	0.610576	0.221128	2.76119	0.00575909	0.0198603	62.8195	71.6639	651.596	774.116	96.7557	108.636
BIDIR_8211	540.021	3.39207	0.152667	22.2187	2.2645e-109	6.34568e-107	0.46993	0.168121	2.7952	0.00518681	0.0182162	126.652	124.928	1265.96	1374.27	168.829	179.486
BIDIR_27795	75.269	3.39187	0.369366	9.18297	4.19343e-20	8.99397e-19	1.45406	0.391304	3.71594	0.000202451	0.00114438	18.2379	13.558	159.887	172.992	44.4286	42.5098
BIDIR_11231	166.146	3.3842	0.255821	13.2288	5.98472e-40	3.15371e-38	1.22658	0.272915	4.49437	6.97765e-06	6.17663e-05	37.489	34.8635	381.101	374.011	94.7811	74.6284
BIDIR_33383	3367.15	3.37012	0.0892441	37.7629	0	0	0.538926	0.0933235	5.77482	7.70358e-09	1.54024e-07	782.204	797.018	8087.45	8241.77	1134.41	1160.05
BIDIR_14431	4326.5	3.36962	0.0976216	34.5171	4.44053e-261	1.90207e-257	1.03885	0.0996376	10.4263	1.88029e-25	6.57452e-23	905.816	1032.35	9662.23	10375.7	1908.46	2074.48
BIDIR_30849	159.956	3.36447	0.257306	13.0758	4.52982e-39	2.3099e-37	1.35041	0.273086	4.94501	7.61402e-07	8.86722e-06	34.4494	34.8635	340.582	373.045	90.8319	85.9643
BIDIR_23226	248.808	3.36332	0.226886	14.8238	1.02724e-49	7.17968e-48	1.86918	0.234302	7.97764	1.49159e-15	1.18404e-13	46.608	53.2637	475.281	552.802	158.956	205.936
BIDIR_12046	158.45	3.36186	0.264109	12.729	4.07821e-37	1.95026e-35	1.16002	0.2821	4.11209	3.92091e-05	0.000275307	35.4626	34.8635	390.957	332.454	69.1112	87.8536
BIDIR_25192	156.814	3.35886	0.286782	11.7123	1.10313e-31	4.3464e-30	0.859075	0.307785	2.79115	0.00525209	0.0183965	22.2908	49.39	346.057	392.373	75.035	55.7351
BIDIR_30850	90.957	3.35764	0.335288	10.0142	1.32036e-23	3.47582e-22	1.52411	0.353693	4.30912	1.63902e-05	0.000129617	19.2511	19.3686	203.692	192.321	57.2636	53.8458
BIDIR_21397	446.099	3.35306	0.163422	20.5178	1.49422e-93	2.94754e-91	1.15513	0.173745	6.64844	2.96216e-11	1.02475e-09	99.2953	99.7484	1034.89	999.296	226.092	217.272
BIDIR_1550	350.359	3.34644	0.178759	18.7204	3.37781e-78	4.73272e-76	0.697118	0.195489	3.56602	0.00036244	0.00189148	80.0442	84.2535	818.054	853.364	132.299	134.142
BIDIR_1554	732.102	3.34333	0.135791	24.6212	7.48542e-134	3.56258e-131	0.83504	0.145377	5.74395	9.24922e-09	1.81227e-07	169.207	170.444	1710.58	1736.69	288.293	317.407
BIDIR_24030	254.297	3.3388	0.211137	15.8134	2.51389e-56	2.14138e-54	0.970247	0.227057	4.27315	1.92732e-05	0.000149321	49.6477	66.8217	599.03	581.795	106.629	121.861
BIDIR_11052	650.852	3.33653	0.145271	22.9677	9.81413e-117	3.1305e-114	1.55429	0.150999	10.2934	7.54729e-25	2.38356e-22	136.784	141.391	1362.33	1447.72	388.01	428.877
BIDIR_877	69.912	3.33597	0.374384	8.91055	5.0778e-19	1.00166e-17	1.09113	0.404007	2.70077	0.00691788	0.0231708	17.2247	14.5265	158.792	161.395	32.581	34.9525
BIDIR_32281	57.7105	3.32982	0.432753	7.6945	1.42049e-14	1.99308e-13	2.26931	0.443419	5.11774	3.09214e-07	4.01678e-06	12.1586	9.68431	114.987	104.375	48.3779	56.6798
BIDIR_33380	629.191	3.32719	0.141639	23.4907	5.07415e-122	1.83305e-119	0.66722	0.153557	4.3451	1.3921e-05	0.000112491	148.943	150.107	1476.22	1525.04	233.004	241.834
BIDIR_10638	440.281	3.32171	0.182222	18.2289	3.04421e-74	3.90075e-72	1.22161	0.190983	6.39643	1.59051e-10	4.6997e-09	98.2821	99.7484	1122.5	859.162	241.889	220.106
BIDIR_23570	73.745	3.3214	0.382971	8.67272	4.21916e-18	7.78986e-17	1.54238	0.402028	3.8365	0.000124802	0.000752992	22.2908	9.68431	164.268	153.663	43.4413	49.1225
BIDIR_11051	707.327	3.31163	0.149756	22.1136	2.33909e-108	6.31848e-106	1.51902	0.154935	9.80419	1.08013e-22	2.68146e-20	136.784	170.444	1612.01	1442.89	469.956	411.873
BIDIR_30846	86.1181	3.30434	0.341204	9.68437	3.51365e-22	8.58626e-21	1.50989	0.359732	4.19726	2.70158e-05	0.000199869	19.2511	18.4002	187.265	184.589	54.3017	52.9011
BIDIR_402	37.1692	3.30246	0.567471	5.81961	5.89836e-09	4.73638e-08	2.97942	0.570251	5.22474	1.74396e-07	2.42872e-06	7.09252	4.84215	51.4706	65.7177	52.3271	41.5652
BIDIR_13604	45.7735	3.30246	0.502767	6.56856	5.08043e-11	5.13419e-10	2.69535	0.508584	5.29971	1.15989e-07	1.70336e-06	6.07931	9.68431	88.7046	67.6506	55.289	47.2331
BIDIR_19232	29.2257	3.28458	0.615923	5.33279	9.67161e-08	6.59076e-07	1.55778	0.644606	2.41663	0.0156648	0.0454411	2.02644	10.6527	76.6583	48.3218	19.7461	17.9486
BIDIR_27441	449.578	3.27944	0.168692	19.4404	3.51491e-84	5.79072e-82	1.29007	0.177167	7.28168	3.297e-13	1.68704e-11	108.414	96.8431	937.421	1053.42	234.978	266.395
BIDIR_6844	327.222	3.27662	0.199053	16.461	6.98807e-61	6.75904e-59	1.44115	0.207762	6.93655	4.01798e-12	1.65515e-10	69.912	76.506	697.591	721.928	167.842	229.553
BIDIR_8755	43.1634	3.24845	0.516057	6.29475	3.07898e-10	2.88141e-09	1.35029	0.54286	2.48736	0.0128695	0.0385862	11.1454	8.71588	89.7997	98.5766	37.5175	13.2253
BIDIR_11323	130.597	3.24273	0.282172	11.492	1.44646e-30	5.36765e-29	0.939834	0.30429	3.08862	0.0020109	0.00817583	28.3701	34.8635	278.16	320.857	53.3144	68.0157
BIDIR_8213	254.242	3.24022	0.201673	16.0667	4.36619e-58	3.87325e-56	0.663797	0.221113	3.00208	0.00268143	0.0104632	63.8327	62.948	595.745	602.09	100.705	100.134
BIDIR_20777	418.408	3.2349	0.173921	18.5998	3.22497e-77	4.43567e-75	2.3045	0.177044	13.0165	9.85427e-39	1.11319e-35	87.1367	76.506	770.963	768.317	389.985	417.541
BIDIR_12399	25.4215	3.2333	0.641132	5.04312	4.58005e-07	2.8118e-06	1.8581	0.66414	2.79776	0.00514584	0.0181047	4.05287	6.77901	56.9462	45.4225	13.8222	25.5059
BIDIR_20101	136.546	3.21912	0.27445	11.7293	9.01518e-32	3.56611e-30	1.14467	0.29275	3.91006	9.22719e-05	0.00058157	35.4626	30.0213	316.489	292.83	64.1747	80.2963
BIDIR_15141	2513.9	3.20372	0.114716	27.9274	1.24043e-171	1.03314e-168	1.23594	0.116949	10.5682	4.18335e-26	1.73055e-23	646.433	553.942	5875.31	5181.07	1514.52	1312.14
BIDIR_29067	1009.11	3.18444	0.121091	26.298	2.0231e-152	1.29065e-149	0.504182	0.130035	3.87729	0.000105626	0.000653263	268.503	257.603	2473.87	2308.82	362.34	383.533
BIDIR_2847	265.9	3.1825	0.215285	14.7828	1.89266e-49	1.31669e-47	0.764271	0.230952	3.30922	0.000935551	0.00426744	59.7798	75.5376	625.313	604.99	92.8065	136.976
BIDIR_29185	31.3222	3.18185	0.575234	5.53141	3.17668e-08	2.31526e-07	1.79253	0.59636	3.00579	0.00264893	0.0103515	9.11896	4.84215	51.4706	74.4156	19.7461	28.3399
BIDIR_19280	701.474	3.18112	0.164283	19.3636	1.56467e-83	2.50882e-81	1.279	0.169549	7.54357	4.57263e-14	2.69684e-12	134.758	201.434	1605.44	1449.66	447.248	370.308
BIDIR_5813	111.011	3.17288	0.300388	10.5626	4.44159e-26	1.32911e-24	0.817697	0.325888	2.50913	0.0121027	0.0366674	32.423	24.2108	249.687	259.972	57.2636	42.5098
BIDIR_12753	1849.84	3.17079	0.107488	29.499	2.96121e-191	4.22805e-188	0.480249	0.11309	4.24661	2.17027e-05	0.000164967	454.935	518.11	4558.98	4208.83	694.074	664.098
BIDIR_32996	50.4764	3.15221	0.438661	7.186	6.6719e-13	8.04384e-12	1.25388	0.465615	2.69295	0.00708228	0.023603	8.10574	16.4633	107.322	112.107	28.6318	30.2292
BIDIR_15744	167.465	3.14842	0.27487	11.4542	2.23994e-30	8.26104e-29	1.78655	0.282979	6.31337	2.73023e-10	7.70313e-09	42.5551	32.9266	398.623	270.602	138.222	121.861
BIDIR_8272	56.3175	3.14377	0.430382	7.3046	2.781e-13	3.49039e-12	1.51371	0.450049	3.36343	0.000769802	0.00361757	8.10574	18.4002	111.702	123.704	31.5937	44.3991
BIDIR_27124	278.614	3.13558	0.210994	14.861	5.90649e-50	4.15728e-48	1.97791	0.216115	9.15214	5.58167e-20	9.21007e-18	59.7798	61.9796	548.654	521.876	207.334	272.063
BIDIR_11098	579.564	3.1355	0.156117	20.0843	1.01218e-89	1.8734e-87	1.28063	0.162548	7.87849	3.31358e-15	2.44531e-13	120.573	163.665	1238.58	1263.13	326.797	364.64
BIDIR_32403	193.361	3.1319	0.234544	13.3532	1.13497e-40	6.1317e-39	1.29381	0.247117	5.23564	1.64416e-07	2.30284e-06	43.5684	51.3268	387.672	444.561	124.4	108.636
BIDIR_21401	46.0387	3.13031	0.448607	6.97784	2.99761e-12	3.40327e-11	1.24654	0.477177	2.61232	0.00899312	0.0287386	11.1454	11.6212	101.846	97.6101	25.6699	28.3399
BIDIR_27018	249.5	3.12418	0.210138	14.8673	5.37315e-50	3.79973e-48	1.53181	0.218957	6.99596	2.63447e-12	1.13623e-10	53.7005	64.8849	520.181	515.111	157.969	185.154
BIDIR_14418	298.614	3.12249	0.390888	7.98821	1.36917e-15	2.08075e-14	2.11903	0.393054	5.39119	6.99922e-08	1.0929e-06	83.0838	44.5478	615.457	494.816	311.001	242.778
BIDIR_5309	4353	3.11991	0.087744	35.557	6.47676e-277	3.23665e-273	0.807155	0.0899683	8.97154	2.92392e-19	4.47283e-17	1107.45	1174.71	9931.63	9910.81	1932.15	2061.25
BIDIR_420	1185.8	3.11845	0.123816	25.1862	5.67898e-140	3.09598e-137	1.25138	0.127843	9.78848	1.26175e-22	3.03762e-20	272.556	316.677	2729.04	2392.9	697.036	706.608
BIDIR_21436	41.7349	3.11658	0.493807	6.31133	2.76639e-10	2.59942e-09	1.85906	0.510034	3.64497	0.000267424	0.00145832	11.1454	7.74744	73.3729	89.8786	27.6445	40.6205
BIDIR_5763	2078.21	3.11559	0.110139	28.2879	4.87156e-176	4.7119e-173	1.04255	0.113207	9.20921	3.28519e-20	5.70943e-18	549.164	514.237	4864.52	4351.87	1022.85	1166.66
BIDIR_32545	38.0902	3.10487	0.509764	6.0908	1.1235e-09	9.86156e-09	1.69832	0.529776	3.20573	0.0013472	0.00582492	7.09252	10.6527	77.7534	75.3821	22.708	34.9525
BIDIR_658	128.545	3.08454	0.281829	10.9447	7.04306e-28	2.33347e-26	1.30751	0.296825	4.40499	1.0579e-05	8.82715e-05	37.489	27.1161	279.255	267.703	88.8573	70.8497
BIDIR_419	216.631	3.08331	0.219297	14.06	6.68664e-45	4.05035e-43	1.42792	0.229597	6.21923	4.99599e-10	1.32315e-08	48.6344	58.1058	444.618	460.99	137.235	150.201
BIDIR_8581	3947.49	3.08233	0.0974914	31.6165	2.19329e-219	4.69739e-216	1.16323	0.099112	11.7366	8.27874e-32	6.07887e-29	1019.3	1003.29	9192.43	7940.25	2274.75	2254.91
BIDIR_10189	74.7106	3.07664	0.35563	8.65126	5.09345e-18	9.32938e-17	1.11968	0.379258	2.9523	0.00315415	0.0120001	20.2644	18.4002	147.841	177.824	40.4794	43.4545
BIDIR_19168	65.1338	3.07569	0.37718	8.15443	3.50823e-16	5.61018e-15	1.12567	0.402589	2.79609	0.00517256	0.0181822	16.2115	17.4318	135.795	147.865	39.4921	34.0079
BIDIR_27996	375.248	3.07522	0.169817	18.1091	2.70326e-73	3.43452e-71	0.824817	0.182254	4.52565	6.02087e-06	5.41787e-05	102.335	98.7799	823.529	870.76	173.765	182.32
BIDIR_14428	1522.97	3.06191	0.106239	28.8211	1.16695e-182	1.34577e-179	0.54486	0.112307	4.85154	1.22504e-06	1.35215e-05	411.366	433.857	3439.77	3619.31	628.912	604.584
BIDIR_22019	808.276	3.05628	0.133513	22.8911	5.69268e-116	1.77801e-113	0.40135	0.143522	2.79644	0.00516687	0.0181668	205.683	249.855	1832.13	1959.93	291.254	310.794
BIDIR_396	220.601	3.05084	0.21499	14.1907	1.04659e-45	6.52408e-44	0.740671	0.232466	3.18614	0.00144183	0.00616777	56.7402	63.9164	534.418	466.789	99.7176	102.024
BIDIR_849	2063.52	3.05077	0.103665	29.4292	2.32732e-190	3.17192e-187	0.829009	0.107361	7.72169	1.14795e-14	7.52598e-13	588.679	530.7	4826.19	4447.54	1016.92	971.113
BIDIR_29122	143.35	3.02959	0.270741	11.19	4.56508e-29	1.58242e-27	2.14276	0.276301	7.75515	8.82418e-15	5.99942e-13	29.3833	33.8951	256.258	260.938	131.311	148.312
BIDIR_25595	66.0184	3.02922	0.383568	7.89747	2.84627e-15	4.20821e-14	1.58053	0.399602	3.95527	7.64498e-05	0.000494801	12.1586	20.337	125.939	140.133	49.3652	48.1778
BIDIR_29066	812.997	3.02298	0.134117	22.5398	1.68954e-112	4.91836e-110	0.601468	0.14249	4.22113	2.43079e-05	0.000182109	215.815	242.108	1890.17	1834.3	379.124	316.462
BIDIR_26829	108.865	3.02026	0.297204	10.1623	2.92225e-24	7.97277e-23	1.18038	0.314916	3.74823	0.000178084	0.00102318	28.3701	29.0529	221.214	244.509	58.2509	71.7944
BIDIR_6540	16.7008	3.01274	0.792244	3.8028	0.000143072	0.000574678	2.4481	0.801575	3.05411	0.00225726	0.00903121	2.02644	4.84215	20.8073	34.7917	20.7334	17.0039
BIDIR_21435	91.1525	3.00897	0.332193	9.05788	1.33012e-19	2.7486e-18	1.13934	0.351651	3.23998	0.00119539	0.00526857	26.3437	22.2739	222.309	169.126	46.4032	60.4584
BIDIR_10493	38.1018	3.0025	0.508369	5.90614	3.50214e-09	2.89438e-08	1.91723	0.52273	3.66773	0.000244711	0.00135025	12.1586	5.81058	66.8022	76.3485	31.5937	35.8972
BIDIR_25319	15.0512	3.00072	0.807569	3.71574	0.00020261	0.00079195	2.02437	0.827597	2.44608	0.0144417	0.0424423	2.02644	4.84215	26.2828	28.9931	17.7715	10.3913
BIDIR_8580	481.456	2.99621	0.153433	19.5278	6.37621e-85	1.07407e-82	0.741461	0.164267	4.51375	6.36927e-06	5.6878e-05	130.705	140.422	1089.64	1074.68	215.232	238.055
BIDIR_19282	430.054	2.9909	0.162573	18.3972	1.38227e-75	1.82581e-73	1.40121	0.169225	8.28016	1.23014e-16	1.20035e-14	102.335	120.085	882.666	887.189	295.204	292.845
BIDIR_31559	62.526	2.98477	0.391827	7.61757	2.58498e-14	3.55216e-13	1.72189	0.405643	4.24483	2.18756e-05	0.000166023	17.2247	13.558	110.607	132.402	50.3525	51.0118
BIDIR_34146	2287.42	2.98442	0.105517	28.2837	5.48228e-176	5.1369e-173	0.819121	0.108672	7.53755	4.78887e-14	2.80187e-12	604.891	679.838	5273	4898.87	1197.6	1070.3
BIDIR_26506	1004.12	2.96517	0.125676	23.5937	4.47063e-123	1.6968e-120	0.43048	0.133589	3.22242	0.00127113	0.00554495	262.423	330.235	2315.08	2317.52	400.845	398.648
BIDIR_32928	203.57	2.96276	0.218875	13.5364	9.54074e-42	5.30741e-40	1.08631	0.232185	4.67865	2.88775e-06	2.84905e-05	54.7137	57.1374	421.621	450.36	120.451	117.138
BIDIR_31460	274.459	2.96202	0.192009	15.4265	1.08657e-53	8.46224e-52	0.55914	0.208936	2.67613	0.00744777	0.0246034	82.0706	78.4429	594.649	655.244	113.54	122.806
BIDIR_35199	24.9955	2.94978	0.613586	4.80745	1.52871e-06	8.64685e-06	1.96458	0.629685	3.11994	0.00180885	0.00747647	5.06609	6.77901	49.2803	42.5232	22.708	23.6166
BIDIR_25323	318.405	2.94514	0.181924	16.1889	6.03923e-59	5.48728e-57	0.580581	0.196945	2.94794	0.00319896	0.0121438	98.2821	89.0956	765.488	677.472	142.172	137.921
BIDIR_11338	226.784	2.93983	0.220295	13.345	1.26727e-40	6.80967e-39	2.4176	0.222549	10.8633	1.72497e-27	7.91626e-25	49.6477	47.4531	376.721	368.212	263.61	255.059
BIDIR_5016	427.907	2.93168	0.162949	17.9914	2.27425e-72	2.84129e-70	1.39511	0.169328	8.23908	1.73538e-16	1.65487e-14	124.626	103.622	862.953	876.558	302.115	297.569
BIDIR_674	851.824	2.91921	0.138327	21.1036	7.36869e-99	1.63661e-96	1.36937	0.142173	9.6317	5.87469e-22	1.27811e-19	193.525	264.382	1725.91	1742.49	591.395	593.248
BIDIR_24029	119.783	2.91878	0.290657	10.042	9.96145e-24	2.63855e-22	1.47572	0.302352	4.8808	1.05658e-06	1.18491e-05	29.3833	33.8951	244.211	234.844	102.68	73.6837
BIDIR_12798	288.681	2.91412	0.190361	15.3084	6.72237e-53	5.08999e-51	1.04653	0.201132	5.20317	1.95916e-07	2.69142e-06	78.0178	85.2219	625.313	605.956	182.651	154.925
BIDIR_5880	3715.45	2.90947	0.088737	32.7875	8.87112e-236	2.65992e-232	0.422803	0.0917115	4.61014	4.02398e-06	3.79295e-05	1167.23	1095.3	8691.96	8305.56	1538.22	1494.46
BIDIR_853	898.284	2.9087	0.151683	19.1761	5.85805e-82	9.00758e-80	1.12428	0.155791	7.21658	5.33095e-13	2.61395e-11	281.674	222.739	2094.96	1691.26	600.28	498.782
BIDIR_10635	235.464	2.90798	0.218131	13.3313	1.52151e-40	8.14662e-39	0.939131	0.230663	4.07144	4.67242e-05	0.000320789	64.8459	70.6954	492.803	524.775	106.629	153.035
BIDIR_12817	1205.88	2.90201	0.116875	24.8301	4.24281e-136	2.08551e-133	0.959015	0.12139	7.90028	2.78288e-15	2.0851e-13	357.666	337.014	2568.05	2622.91	627.925	721.722
BIDIR_32379	46.9076	2.89081	0.444412	6.5048	7.77968e-11	7.6707e-10	1.77098	0.45838	3.86357	0.000111743	0.000685177	13.1718	10.6527	86.5144	89.8786	43.4413	37.7865
BIDIR_31328	869.384	2.88782	0.122833	23.5101	3.21605e-122	1.17598e-119	0.993664	0.128539	7.73047	1.07148e-14	7.12002e-13	243.172	258.571	1884.7	1830.43	502.537	496.893
BIDIR_20867	181.512	2.88593	0.240266	12.0114	3.09453e-33	1.29049e-31	1.00346	0.254024	3.95027	7.80641e-05	0.000503253	43.5684	61.0111	390.957	383.675	90.8319	119.027
BIDIR_83	886.053	2.88249	0.125949	22.8861	6.38353e-116	1.9531e-113	0.822028	0.132204	6.21787	5.03958e-10	1.33229e-08	269.516	254.697	2031.44	1834.3	451.198	475.165
BIDIR_467	60.1616	2.88043	0.392588	7.33703	2.18379e-13	2.76983e-12	1.01816	0.4175	2.43871	0.0147397	0.0431497	22.2908	12.5896	120.463	135.301	31.5937	38.7312
BIDIR_16766	831.642	2.87858	0.128001	22.4887	5.34884e-112	1.54211e-109	1.10278	0.133193	8.27953	1.23661e-16	1.20059e-14	230	245.013	1713.86	1780.18	538.08	482.723
BIDIR_16516	74.2773	2.87786	0.34975	8.22833	1.89847e-16	3.07862e-15	1.24196	0.368442	3.37084	0.000749396	0.00353449	20.2644	21.3055	159.887	145.932	44.4286	53.8458
BIDIR_21426	169.78	2.87784	0.241015	11.9405	7.27464e-33	3.00445e-31	1.09317	0.254524	4.29496	1.74724e-05	0.000137067	54.7137	42.6109	353.723	360.481	93.7938	113.36
BIDIR_21173	755.982	2.87216	0.138248	20.7755	7.21373e-96	1.53402e-93	0.937132	0.144296	6.49452	8.32972e-11	2.62784e-09	233.04	210.149	1746.71	1497.98	408.744	439.268
BIDIR_25278	2788.07	2.86493	0.0928367	30.8598	4.13393e-209	7.29127e-206	1.03132	0.0951011	10.8445	2.11796e-27	9.57025e-25	818.68	800.892	6092.14	5706.81	1635.96	1673.94
BIDIR_22041	177.251	2.85947	0.243589	11.7389	8.05405e-32	3.19435e-30	2.02919	0.248238	8.17435	2.97471e-16	2.71336e-14	45.5948	40.6741	295.682	329.555	188.575	163.427
BIDIR_11689	150.877	2.85905	0.270772	10.5589	4.6227e-26	1.38192e-24	2.26578	0.274018	8.26875	1.35366e-16	1.30355e-14	33.4362	35.8319	258.448	244.509	143.159	189.877
BIDIR_13968	466.298	2.85035	0.153504	18.5685	5.77768e-77	7.83882e-75	0.651238	0.164313	3.9634	7.38914e-05	0.000479828	135.771	150.107	1012.98	1049.55	233.991	215.383
BIDIR_3190	187.452	2.84731	0.228909	12.4386	1.6134e-35	7.2746e-34	1.16332	0.240754	4.83201	1.35164e-06	1.47525e-05	45.5948	61.9796	392.052	383.675	121.438	119.972
BIDIR_16519	4312.14	2.83844	0.106157	26.7382	1.69288e-157	1.18045e-154	1.25205	0.107195	11.6801	1.61181e-31	1.12716e-28	1273.61	1182.45	9634.85	7932.51	3020.16	2829.26
BIDIR_23608	1558.33	2.83758	0.109015	26.0292	2.31657e-149	1.36196e-146	0.611375	0.113734	5.37547	7.6385e-08	1.17646e-06	479.252	487.121	3385.01	3522.66	686.176	789.738
BIDIR_5891	927.428	2.82948	0.121225	23.3407	1.71122e-120	5.89761e-118	0.682219	0.127889	5.33446	9.58301e-08	1.43311e-06	268.503	304.087	2056.63	2015.99	464.032	455.327
BIDIR_21277	252.629	2.82863	0.19689	14.3666	8.38701e-47	5.39648e-45	0.661065	0.212039	3.11766	0.00182293	0.00752935	79.031	77.4744	553.035	558.601	134.273	113.36
BIDIR_5791	4868.07	2.81464	0.116603	24.1386	9.83942e-129	4.21465e-126	0.97536	0.117653	8.29017	1.13087e-16	1.11086e-14	1572.51	1348.06	11430.8	9115.43	3016.21	2725.35
BIDIR_9968	1272.89	2.81326	0.119123	23.6164	2.61532e-123	1.00536e-120	0.488644	0.124831	3.91446	9.06065e-05	0.000572794	365.772	443.541	2810.07	2881.91	537.093	598.916
BIDIR_9966	2467.61	2.8108	0.0983307	28.5852	1.02734e-179	1.0622e-176	0.66788	0.101447	6.58352	4.59432e-11	1.52474e-09	726.477	814.45	5475.59	5340.53	1181.8	1266.79
BIDIR_28064	312.133	2.80043	0.178269	15.709	1.31253e-55	1.09016e-53	0.791638	0.190262	4.16078	3.1716e-05	0.000229724	96.2557	96.8431	674.593	670.707	174.753	159.648
BIDIR_1328	48.1801	2.78165	0.444917	6.25207	4.0506e-10	3.75087e-09	1.54248	0.460523	3.34942	0.000809821	0.00378204	15.1983	11.6212	105.131	79.2478	31.5937	46.2885
BIDIR_13621	128.899	2.78087	0.269002	10.3378	4.75555e-25	1.35285e-23	0.739113	0.288734	2.55985	0.0104719	0.0325868	34.4494	46.4847	266.114	290.898	74.0477	61.4031
BIDIR_13612	30.7583	2.77556	0.566843	4.89652	9.75476e-07	5.70038e-06	2.20725	0.574067	3.84494	0.00012058	0.000730973	6.07931	8.71588	39.4243	61.852	32.581	35.8972
BIDIR_5881	1668.3	2.7728	0.10629	26.0872	5.09127e-150	3.05313e-147	0.541912	0.110851	4.88866	1.01523e-06	1.14422e-05	532.952	544.258	3888.77	3475.31	796.754	771.789
BIDIR_13605	43.8628	2.77154	0.454807	6.09387	1.10212e-09	9.68518e-09	1.48609	0.472394	3.14587	0.00165596	0.0069442	12.1586	12.5896	90.8948	78.2814	28.6318	40.6205
BIDIR_27854	14.4153	2.77015	0.829937	3.33778	0.000844506	0.00289159	2.18853	0.840815	2.60287	0.00924475	0.0294148	6.07931	0.968431	27.378	20.2952	13.8222	17.9486
BIDIR_6843	34.9654	2.76789	0.521182	5.3108	1.09148e-07	7.35766e-07	1.76081	0.535233	3.2898	0.00100259	0.00452128	6.07931	12.5896	58.0413	69.5835	26.6572	36.8418
BIDIR_15260	179.745	2.76603	0.232411	11.9015	1.16286e-32	4.76327e-31	0.993968	0.245606	4.047	5.18777e-05	0.000351975	60.7931	49.39	404.099	345.018	109.591	109.581
BIDIR_4802	1124.21	2.76589	0.114702	24.1138	1.79041e-128	7.56107e-126	0.606406	0.120606	5.02798	4.9567e-07	6.07609e-06	343.481	379.625	2479.35	2441.22	571.649	529.956
BIDIR_11714	1807.23	2.76559	0.0991372	27.8966	2.93673e-171	2.37986e-168	0.996398	0.102243	9.74542	1.92987e-22	4.53459e-20	547.137	559.753	3813.2	3714.98	1086.03	1122.26
BIDIR_17133	1775.96	2.76059	0.106331	25.9621	1.32623e-148	7.64724e-146	0.671448	0.110172	6.09455	1.09744e-09	2.67714e-08	522.82	613.985	3843.87	3863.81	883.636	927.659
BIDIR_14432	3727.54	2.7605	0.0855803	32.2563	2.87116e-228	7.82626e-225	0.526563	0.08814	5.97416	2.31275e-09	5.19325e-08	1195.6	1230.88	8145.49	8297.83	1732.72	1762.74
BIDIR_10226	334.857	2.75454	0.180306	15.277	1.08843e-52	8.17933e-51	0.733558	0.191528	3.83003	0.000128127	0.000768806	93.216	120.085	681.164	759.619	171.791	183.265
BIDIR_14625	710.344	2.7529	0.137803	19.9771	8.70993e-89	1.56382e-86	0.48947	0.146213	3.34764	0.000815024	0.0038015	225.948	240.171	1443.37	1698.03	325.81	328.743
BIDIR_82	532.156	2.75025	0.156492	17.5744	3.87005e-69	4.41215e-67	0.481708	0.166412	2.89466	0.00379564	0.0139912	186.432	163.665	1221.06	1133.63	213.257	274.897
BIDIR_6102	141.986	2.74492	0.261864	10.4822	1.04259e-25	3.07992e-24	0.790417	0.279104	2.83198	0.00462604	0.0165657	54.7137	35.8319	290.206	315.058	71.0858	85.0196
BIDIR_34357	341.417	2.74181	0.17494	15.6729	2.31718e-55	1.90352e-53	1.14883	0.182861	6.28254	3.3308e-10	9.18581e-09	94.2292	112.338	711.827	671.674	225.105	233.332
BIDIR_2897	74.7408	2.73642	0.351585	7.78311	7.07608e-15	1.01662e-13	1.40224	0.365654	3.83489	0.00012562	0.000756514	17.2247	26.1476	157.697	132.402	59.2382	55.7351
BIDIR_29931	82.7604	2.73001	0.330371	8.26348	1.4149e-16	2.3259e-15	1.24654	0.345992	3.6028	0.000314804	0.00168095	29.3833	20.337	169.743	159.462	55.289	62.3477
BIDIR_33936	79.3535	2.725	0.392384	6.94473	3.79185e-12	4.26622e-11	1.47804	0.403309	3.66477	0.000247557	0.00136467	29.3833	16.4633	201.502	101.476	60.2255	67.0711
BIDIR_11339	284.294	2.72266	0.187227	14.542	6.56308e-48	4.34409e-46	1.3759	0.194273	7.0823	1.41782e-12	6.49652e-11	82.0706	85.2219	539.893	564.399	210.296	223.885
BIDIR_14427	1054.7	2.72182	0.114661	23.738	1.4628e-124	5.77114e-122	0.931023	0.119342	7.80132	6.12626e-15	4.27398e-13	346.52	319.582	2180.38	2212.17	631.874	637.647
BIDIR_16681	256.051	2.72042	0.195727	13.8991	6.41711e-44	3.80258e-42	0.984201	0.206425	4.76784	1.86215e-06	1.95333e-05	87.1367	73.6007	507.04	550.869	158.956	158.703
BIDIR_22244	27.7646	2.7203	0.557507	4.87941	1.06405e-06	6.1675e-06	1.54854	0.577624	2.68088	0.00734294	0.024309	8.10574	7.74744	49.2803	55.0869	23.6953	22.6719
BIDIR_18093	763.934	2.71297	0.139496	19.4483	3.01063e-84	4.98733e-82	1.29137	0.14331	9.01104	2.04104e-19	3.17182e-17	222.908	235.329	1374.37	1629.41	531.169	590.414
BIDIR_22335	257.202	2.71155	0.203893	13.2989	2.34872e-40	1.2531e-38	0.701883	0.216741	3.23834	0.00120226	0.00529393	72.9517	94.9062	601.22	500.614	143.159	130.363
BIDIR_16296	100.734	2.71117	0.299641	9.04806	1.45528e-19	2.9928e-18	1.10869	0.315424	3.51492	0.000439882	0.00223758	26.3437	35.8319	197.121	210.683	72.0731	62.3477
BIDIR_25281	7909.9	2.71031	0.0869126	31.1844	1.73642e-213	3.25406e-210	1.0158	0.0876822	11.585	4.90844e-31	3.13404e-28	2484.41	2476.28	17135.3	15332.5	5128.05	4902.8
BIDIR_34128	239.884	2.70816	0.199327	13.5865	4.81462e-42	2.71356e-40	0.58324	0.214694	2.71662	0.00659532	0.0222784	73.9649	85.2219	530.037	511.245	127.362	111.47
BIDIR_27013	18032.6	2.70384	0.0851616	31.7495	3.22393e-221	7.43587e-218	1.12329	0.0854733	13.142	1.89179e-39	2.31516e-36	5380.19	5780.56	38364.2	34356.8	12232.7	12081.3
BIDIR_9312	98.5041	2.69617	0.303828	8.87402	7.05503e-19	1.3772e-17	1.30137	0.316964	4.10574	4.0302e-05	0.000282037	31.4097	28.0845	185.075	200.052	65.162	81.241
BIDIR_13368	34.8188	2.69443	0.527933	5.10374	3.33004e-07	2.08408e-06	1.34013	0.54853	2.44313	0.0145604	0.0427306	14.185	6.77901	73.3729	61.852	17.7715	34.9525
BIDIR_20585	1159.17	2.68973	0.114391	23.5135	2.9711e-122	1.09982e-119	0.885823	0.118725	7.46116	8.57657e-14	4.80732e-12	347.534	399.962	2401.6	2423.82	701.973	680.157
BIDIR_15694	1239.43	2.68955	0.125014	21.514	1.15105e-102	2.82894e-100	0.806725	0.128991	6.25411	3.99802e-10	1.08127e-08	387.049	421.267	2344.65	2869.35	702.96	711.331
BIDIR_18056	278.92	2.68795	0.186134	14.441	2.8579e-47	1.8468e-45	0.634882	0.199539	3.18174	0.00146394	0.00624343	86.1235	99.7484	594.649	604.023	151.057	137.921
BIDIR_33104	73.4056	2.67453	0.368969	7.24866	4.20923e-13	5.18314e-12	1.04331	0.387099	2.69521	0.00703441	0.0234706	28.3701	18.4002	140.175	157.529	34.5556	61.4031
BIDIR_3227	1068.84	2.66966	0.113915	23.4356	1.85518e-121	6.62209e-119	0.296186	0.121319	2.44138	0.0146314	0.0429095	363.745	382.53	2443.21	2306.88	466.994	449.659
BIDIR_8508	68.781	2.66934	0.359846	7.41799	1.18914e-13	1.54418e-12	0.931137	0.381582	2.4402	0.014679	0.0430062	19.2511	25.1792	158.792	124.67	38.5048	46.2885
BIDIR_18925	721.413	2.6691	0.132502	20.1438	3.05091e-90	5.68189e-88	0.612046	0.139877	4.37561	1.21095e-05	9.9711e-05	232.027	254.697	1560.54	1536.63	397.883	346.691
BIDIR_3590	357.256	2.6658	0.178792	14.9101	2.83329e-50	2.0179e-48	0.507986	0.190697	2.66385	0.00772528	0.0253802	119.56	124.928	769.868	781.847	146.121	201.213
BIDIR_15139	42.6973	2.66436	0.459974	5.79242	6.93812e-09	5.51957e-08	1.79042	0.470978	3.8015	0.000143821	0.000848246	9.11896	14.5265	79.9437	70.5499	40.4794	41.5652
BIDIR_3596	25.1148	2.65844	0.605137	4.39312	1.11737e-05	5.49054e-05	1.83262	0.618389	2.96355	0.00304116	0.0116471	7.09252	6.77901	36.1389	51.2212	29.6191	19.8379
BIDIR_10637	119.817	2.65249	0.272212	9.7442	1.95318e-22	4.83202e-21	0.936248	0.288408	3.24626	0.00116931	0.00516915	34.4494	43.5794	250.782	240.643	70.0985	79.3517
BIDIR_13475	13.5386	2.65115	0.858372	3.08858	0.00201112	0.00629255	2.14025	0.867921	2.46595	0.013665	0.0406107	5.06609	1.93686	17.5219	26.0938	8.88573	21.7272
BIDIR_14900	46.6809	2.64806	0.426076	6.21501	5.13223e-10	4.68732e-09	1.31639	0.444691	2.96024	0.00307403	0.0117442	13.1718	15.4949	91.99	87.9458	36.5302	34.9525
BIDIR_11692	1227.11	2.64259	0.11641	22.7007	4.40536e-114	1.3209e-111	0.740064	0.120801	6.12632	8.99349e-10	2.24044e-08	442.776	383.499	2619.52	2537.86	651.62	727.39
BIDIR_25283	2431.28	2.63242	0.097026	27.1311	4.2295e-162	3.17043e-159	0.85634	0.0994302	8.61247	7.15011e-18	8.57166e-16	795.376	823.166	5265.33	4773.23	1471.08	1459.5
BIDIR_11230	175.787	2.63064	0.232443	11.3174	1.0764e-29	3.8331e-28	1.26309	0.241864	5.22231	1.76703e-07	2.45619e-06	56.7402	53.2637	323.06	357.582	143.159	120.917
BIDIR_25939	772.114	2.62599	0.134777	19.4839	1.50277e-84	2.50328e-82	1.12732	0.139002	8.11006	5.05957e-16	4.38362e-14	249.252	245.981	1457.6	1598.49	496.614	584.746
BIDIR_20755	321.203	2.62118	0.181003	14.4814	1.58881e-47	1.03338e-45	0.87864	0.190363	4.6156	3.91959e-06	3.71003e-05	122.599	92.0009	677.878	640.748	198.448	195.545
BIDIR_33374	64.1047	2.61385	0.363151	7.1977	6.12383e-13	7.40988e-12	0.926982	0.385304	2.40585	0.0161349	0.0465565	24.3172	18.4002	122.653	138.2	39.4921	41.5652
BIDIR_417	100.354	2.61301	0.298115	8.76512	1.86573e-18	3.52723e-17	0.962834	0.314854	3.05803	0.00222797	0.00892862	33.4362	32.9266	226.69	179.757	63.1874	66.1264
BIDIR_27440	94.2387	2.613	0.307165	8.50684	1.78731e-17	3.14499e-16	1.44649	0.317945	4.54949	5.37767e-06	4.89608e-05	29.3833	28.0845	168.648	182.657	83.9208	72.739
BIDIR_14429	1137.03	2.61098	0.121998	21.4017	1.28759e-101	3.03993e-99	1.35487	0.124499	10.8826	1.39576e-27	6.50714e-25	335.375	369.94	2318.37	1993.76	906.344	898.374
BIDIR_21390	214.688	2.60828	0.207697	12.5581	3.58857e-36	1.65793e-34	0.850798	0.220028	3.86678	0.000110283	0.000677558	75.9913	68.7586	452.284	430.064	138.222	122.806
BIDIR_18145	196.059	2.60536	0.214749	12.1321	7.1381e-34	3.06193e-32	0.6736	0.229814	2.93107	0.00337793	0.0126839	62.8195	72.6323	397.528	427.165	106.629	109.581
BIDIR_2876	1675.65	2.6046	0.105339	24.7258	5.64694e-135	2.73093e-132	1.20156	0.107625	11.1644	6.09046e-29	3.25242e-26	533.966	537.479	3365.3	3152.52	1291.39	1173.27
BIDIR_27693	1252.53	2.60227	0.109607	23.7419	1.33357e-124	5.40349e-122	0.595038	0.114587	5.19289	2.07054e-07	2.82068e-06	444.803	430.952	2638.14	2678.96	629.899	692.438
BIDIR_21392	37.2801	2.60108	0.477622	5.44589	5.1546e-08	3.65807e-07	1.46391	0.494579	2.95991	0.0030773	0.0117549	11.1454	11.6212	64.612	73.4492	33.5683	29.2845
BIDIR_20670	786.747	2.58869	0.129976	19.9166	2.92167e-88	5.15314e-86	1.02782	0.134541	7.63942	2.18198e-14	1.3549e-12	239.119	281.813	1625.16	1511.51	528.207	534.679
BIDIR_23548	1168.35	2.58482	0.109599	23.5844	5.57289e-123	2.08872e-120	0.780116	0.114118	6.83603	8.14152e-12	3.15884e-10	405.287	398.993	2413.64	2411.26	673.341	707.552
BIDIR_466	513.418	2.58481	0.144503	17.8876	1.47288e-71	1.78796e-69	0.699601	0.152792	4.57879	4.67674e-06	4.33041e-05	168.194	188.844	1075.41	1067.91	287.305	292.845
BIDIR_21391	2519.65	2.58316	0.0917345	28.1591	1.853e-174	1.58744e-171	0.682073	0.0944681	7.22014	5.19322e-13	2.56329e-11	869.341	889.019	5364.99	5173.34	1388.15	1433.05
BIDIR_397	120.088	2.57275	0.278895	9.22481	2.84071e-20	6.16322e-19	1.33631	0.288981	4.62421	3.76022e-06	3.57995e-05	29.3833	46.4847	224.499	228.079	94.7811	97.3003
BIDIR_22110	24.3529	2.56959	0.636979	4.03402	5.48309e-05	0.00023903	2.69672	0.633296	4.25823	2.06049e-05	0.000158012	5.06609	5.81058	31.7584	32.8589	38.5048	32.1185
BIDIR_20598	188.386	2.56913	0.22157	11.5951	4.36437e-31	1.67556e-29	0.721412	0.235806	3.05934	0.00221824	0.00889932	67.8856	63.9164	357.009	424.266	108.603	108.636
BIDIR_17377	84.9279	2.56197	0.321481	7.96929	1.59593e-15	2.41313e-14	1.18555	0.335754	3.531	0.000413988	0.00212463	30.3965	25.1792	166.458	161.395	55.289	70.8497
BIDIR_21393	808.005	2.56185	0.12285	20.8535	1.41649e-96	3.03372e-94	0.734371	0.128786	5.70225	1.18236e-08	2.26087e-07	294.846	271.161	1667.87	1672.9	467.982	473.276
BIDIR_31150	725.214	2.56159	0.132321	19.3589	1.71632e-83	2.73735e-81	0.653115	0.138892	4.70231	2.57238e-06	2.57861e-05	238.106	275.034	1490.46	1540.5	382.086	425.098
BIDIR_9322	357.851	2.55754	0.167122	15.3034	7.25677e-53	5.48078e-51	0.725956	0.176962	4.10233	4.09003e-05	0.00028595	119.56	131.707	753.442	726.761	196.473	219.162
BIDIR_34516	264.383	2.55354	0.187313	13.6325	2.56556e-42	1.45143e-40	0.563231	0.200803	2.80489	0.00503334	0.0177595	92.2028	97.8115	536.608	578.896	136.248	144.533
BIDIR_14485	3271.87	2.5534	0.0886384	28.807	1.75534e-182	1.94933e-179	0.508545	0.0911008	5.58222	2.37465e-08	4.16642e-07	1168.24	1198.92	6855.44	7040.49	1736.67	1631.43
BIDIR_4215	70.7723	2.55233	0.343206	7.43673	1.0321e-13	1.35079e-12	1.051	0.361274	2.90915	0.00362414	0.0134723	22.2908	25.1792	143.461	135.301	47.3906	51.0118
BIDIR_5547	386.276	2.55172	0.160387	15.9097	5.42458e-57	4.68734e-55	0.614811	0.170745	3.60075	0.000317301	0.00169143	129.692	146.233	815.863	803.109	208.321	214.438
BIDIR_11687	77.8712	2.54456	0.3348	7.60023	2.95607e-14	4.0454e-13	1.05467	0.351483	3.00062	0.00269431	0.0105022	23.304	29.0529	162.078	143.999	47.3906	61.4031
BIDIR_14952	267.063	2.54156	0.188573	13.4778	2.11237e-41	1.16002e-39	1.14923	0.196459	5.8497	4.92469e-09	1.02294e-07	86.1235	91.0325	534.418	497.715	199.435	193.656
BIDIR_32285	843.123	2.54104	0.130897	19.4126	6.04174e-84	9.84541e-82	0.428248	0.137661	3.11088	0.00186533	0.00767641	295.86	323.456	1764.24	1841.06	459.096	375.031
BIDIR_3969	96.0013	2.53262	0.300344	8.43237	3.38723e-17	5.82354e-16	0.804191	0.319027	2.52076	0.0117103	0.0357268	39.5155	28.0845	206.977	183.623	59.2382	58.5691
BIDIR_3594	626.739	2.52696	0.13405	18.8509	2.88783e-79	4.12327e-77	0.826944	0.140348	5.8921	3.81313e-09	8.16293e-08	210.749	229.518	1282.38	1256.37	397.883	383.533
BIDIR_21090	2435.34	2.52609	0.0907324	27.8411	1.38219e-170	1.09062e-167	0.522242	0.0938545	5.56438	2.63092e-08	4.55751e-07	897.711	885.146	5110.92	5157.87	1276.58	1283.8
BIDIR_1831	491.814	2.52577	0.147215	17.157	5.5681e-66	5.98401e-64	0.814998	0.154583	5.27223	1.34779e-07	1.93858e-06	164.141	182.065	1023.94	971.269	310.013	299.458
BIDIR_14312	2397.96	2.52301	0.0964131	26.1688	6.02745e-151	3.6883e-148	1.13098	0.0981526	11.5227	1.01367e-30	6.07601e-28	760.926	848.345	4647.68	4605.07	1798.87	1726.84
BIDIR_25279	2682.75	2.52229	0.124258	20.2988	1.31798e-91	2.53323e-89	0.990595	0.125644	7.88412	3.16763e-15	2.34349e-13	974.715	868.682	5881.88	4708.48	1996.33	1666.38
BIDIR_22226	213.759	2.52141	0.208146	12.1137	8.93941e-34	3.82367e-32	1.12569	0.217109	5.1849	2.16135e-07	2.92001e-06	78.0178	65.8533	409.574	415.568	151.057	162.482
BIDIR_34511	64.3353	2.52024	0.36558	6.89382	5.43134e-12	6.01823e-11	1.21113	0.381119	3.17783	0.00148379	0.00631784	23.304	19.3686	123.748	120.805	56.2763	42.5098
BIDIR_27015	4501.45	2.51597	0.0969854	25.9417	2.25402e-148	1.27518e-145	0.677869	0.0983755	6.89063	5.55449e-12	2.22566e-10	1480.31	1765.45	9080.72	9488.48	2580.81	2612.94
BIDIR_5892	206.44	2.51124	0.22156	11.3344	8.86502e-30	3.17573e-28	1.19589	0.229633	5.20785	1.91037e-07	2.63177e-06	68.8988	68.7586	424.906	360.481	176.727	138.865
BIDIR_21437	200.24	2.50299	0.247811	10.1004	5.5016e-24	1.48212e-22	1.39767	0.253756	5.50793	3.63072e-08	6.0797e-07	74.9781	54.2321	415.05	316.991	199.435	140.755
BIDIR_14483	3165.73	2.49621	0.0882917	28.2723	7.58143e-176	6.88853e-173	0.30769	0.0911675	3.375	0.000738158	0.00349234	1210.79	1199.89	6725.12	6875.23	1446.4	1536.97
BIDIR_5017	77.2189	2.49122	0.335489	7.42566	1.12223e-13	1.46363e-12	1.0458	0.35165	2.97399	0.00293957	0.0113186	20.2644	32.9266	151.126	148.831	57.2636	52.9011
BIDIR_33327	47.4857	2.49088	0.415148	5.99998	1.97346e-09	1.68438e-08	1.06592	0.435947	2.44506	0.0144827	0.0425413	17.2247	15.4949	91.99	91.8115	30.6064	37.7865
BIDIR_21089	4055.14	2.48706	0.0859039	28.9516	2.67596e-184	3.34316e-181	0.557566	0.0877837	6.3516	2.13093e-10	6.13003e-09	1462.07	1549.49	8610.92	8275.6	2196.75	2236.02
BIDIR_5806	42.0245	2.4802	0.446197	5.55852	2.72065e-08	1.99745e-07	1.32845	0.46271	2.87101	0.00409165	0.0149175	14.185	13.558	74.4681	80.2143	39.4921	30.2292
BIDIR_23023	18.9309	2.47404	0.722108	3.42614	0.000612224	0.00216167	2.29597	0.723755	3.1723	0.00151237	0.00642182	4.05287	5.81058	32.8536	22.228	32.581	16.0593
BIDIR_21429	46.1283	2.47395	0.433181	5.71114	1.12225e-08	8.70171e-08	1.77093	0.441552	4.0107	6.05386e-05	0.000402736	15.1983	12.5896	78.8485	75.3821	50.3525	44.3991
BIDIR_6676	704.492	2.47221	0.128896	19.1799	5.45338e-82	8.42856e-80	0.35136	0.13717	2.56149	0.0104225	0.0324657	286.741	253.729	1501.41	1496.04	336.67	352.359
BIDIR_13111	77.8244	2.4719	0.330502	7.47925	7.47501e-14	9.88666e-13	1.32842	0.342438	3.8793	0.000104756	0.00064925	28.3701	23.2423	137.985	147.865	67.1366	62.3477
BIDIR_29740	117.479	2.46336	0.282077	8.73292	2.48176e-18	4.66247e-17	1.05378	0.294332	3.58025	0.00034327	0.00180393	34.4494	47.4531	223.404	229.046	98.7303	71.7944
BIDIR_33527	24.3419	2.46027	0.635783	3.86967	0.000108981	0.000446771	1.76124	0.646499	2.72428	0.00644415	0.0218407	5.06609	9.68431	24.0926	57.0198	24.6826	25.5059
BIDIR_9313	271.389	2.45125	0.184794	13.2647	3.70714e-40	1.96734e-38	0.910273	0.193964	4.693	2.69226e-06	2.6814e-05	97.2689	97.8115	524.562	542.171	174.753	191.767
BIDIR_27997	2154.68	2.45091	0.102863	23.827	1.7524e-125	7.19779e-123	0.762947	0.105267	7.24772	4.23831e-13	2.13157e-11	731.543	851.251	4474.65	4183.71	1341.75	1345.2
BIDIR_3606	293.009	2.44954	0.188199	13.0157	9.96123e-39	5.05376e-37	1.14516	0.194849	5.8772	4.17267e-09	8.86797e-08	89.1631	113.306	558.51	548.936	205.359	242.778
BIDIR_3615	810.005	2.44949	0.128221	19.1036	2.35743e-81	3.53425e-79	0.930775	0.13259	7.01993	2.21974e-12	9.67298e-11	276.608	304.087	1489.36	1682.57	552.89	554.517
BIDIR_1410	4067.61	2.44899	0.0925981	26.4476	3.89082e-154	2.53614e-151	0.50531	0.0943657	5.3548	8.56518e-08	1.30009e-06	1606.96	1490.41	8760.95	8150.93	2295.48	2100.93
BIDIR_17135	209.246	2.44636	0.2065	11.8468	2.23552e-32	9.08263e-31	0.612856	0.220219	2.78294	0.00538692	0.0187998	72.9517	84.2535	430.382	427.165	127.362	113.36
BIDIR_27695	2207.52	2.43023	0.0925515	26.2582	5.7674e-152	3.6027e-149	0.461703	0.0958562	4.81662	1.46008e-06	1.57836e-05	854.142	851.251	4543.65	4647.6	1160.08	1188.39
BIDIR_14313	258.24	2.42974	0.187654	12.948	2.41084e-38	1.21083e-36	0.986911	0.196324	5.02695	4.98333e-07	6.09348e-06	90.1764	94.9062	493.898	503.514	184.626	182.32
BIDIR_12184	78.7552	2.42802	0.336596	7.21344	5.45549e-13	6.6387e-12	1.91848	0.340832	5.62881	1.81458e-08	3.29395e-07	21.2776	25.1792	122.653	127.57	90.8319	85.0196
BIDIR_9973	7868.37	2.42713	0.105735	22.9549	1.31657e-116	4.15538e-114	0.823615	0.106334	7.74551	9.51991e-15	6.39838e-13	3091.33	2702.89	16975.4	14186.3	5378.83	4875.4
BIDIR_22245	285.215	2.42257	0.181496	13.3478	1.22062e-40	6.57073e-39	0.864046	0.190552	4.53445	5.77551e-06	5.21785e-05	111.454	97.8115	569.462	551.835	197.461	183.265
BIDIR_11694	1420.43	2.42185	0.107263	22.5786	7.02976e-113	2.08693e-110	0.868584	0.110355	7.8708	3.5238e-15	2.58744e-13	507.622	533.605	2700.56	2879.02	988.29	913.489
BIDIR_27993	135.641	2.42097	0.260812	9.28241	1.65694e-20	3.65307e-19	1.19964	0.270321	4.43784	9.08665e-06	7.76051e-05	44.5816	49.39	275.97	228.079	97.743	118.083
BIDIR_13620	128.472	2.41706	0.264103	9.15195	5.59158e-20	1.18906e-18	1.07234	0.275364	3.89426	9.84973e-05	0.000614478	53.7005	37.7688	242.021	245.475	89.8446	102.024
BIDIR_14717	598.237	2.40273	0.134973	17.8016	6.8717e-71	8.20413e-69	0.674489	0.141751	4.75826	1.95265e-06	2.03086e-05	218.855	236.297	1203.54	1204.18	352.467	374.086
BIDIR_33521	49.0915	2.39724	0.410375	5.84158	5.17068e-09	4.18794e-08	1.31851	0.424582	3.10544	0.00189999	0.00779831	15.1983	18.4002	84.3241	92.7779	38.5048	45.3438
BIDIR_4807	3752.6	2.39681	0.114362	20.958	1.58492e-97	3.46879e-95	0.624238	0.115714	5.39464	6.86592e-08	1.07437e-06	1603.92	1280.27	8067.74	7118.77	2345.83	2099.04
BIDIR_1192	146.764	2.38978	0.254043	9.40699	5.10555e-21	1.1677e-19	1.05842	0.264191	4.00626	6.16875e-05	0.000410008	43.5684	61.9796	304.443	250.307	113.54	106.747
BIDIR_19090	142.349	2.3894	0.250969	9.52069	1.72027e-21	4.04236e-20	0.980411	0.262383	3.73656	0.000186555	0.00106747	54.7137	49.39	261.733	283.166	89.8446	115.249
BIDIR_9309	158.008	2.37865	0.247447	9.61276	7.06297e-22	1.69556e-20	0.742428	0.260345	2.85171	0.00434846	0.0157211	47.6212	72.6323	288.016	338.253	94.7811	106.747
BIDIR_25108	39.9762	2.37801	0.471424	5.04431	4.55172e-07	2.7967e-06	2.11396	0.473842	4.46132	8.14551e-06	7.0677e-05	11.1454	11.6212	62.4218	56.0533	52.3271	46.2885
BIDIR_21184	1580.05	2.37691	0.103311	23.0074	3.92739e-117	1.29405e-114	0.600656	0.106844	5.62182	1.88958e-08	3.41112e-07	596.785	632.385	3320.4	3066.5	928.065	936.161
BIDIR_6679	227.852	2.3732	0.200442	11.8398	2.42936e-32	9.8435e-31	0.655817	0.212293	3.08921	0.00200689	0.00816321	87.1367	89.0956	469.806	443.595	125.388	152.091
BIDIR_21387	890.849	2.37236	0.116928	20.2891	1.60437e-91	3.06404e-89	0.675468	0.122068	5.53352	3.13861e-08	5.33782e-07	348.547	338.951	1803.66	1756.02	551.902	546.015
BIDIR_3608	45.6085	2.36995	0.471223	5.02935	4.92136e-07	3.01024e-06	1.74409	0.478024	3.64854	0.000263738	0.00144014	14.185	14.5265	79.9437	68.617	66.1493	30.2292
BIDIR_670	297.944	2.36539	0.182164	12.9849	1.48957e-38	7.51908e-37	0.71516	0.191591	3.73275	0.000189398	0.00108058	102.335	126.864	557.415	624.318	192.524	184.209
BIDIR_27998	1106.14	2.36356	0.111021	21.2893	1.42695e-100	3.26609e-98	0.69503	0.115287	6.0287	1.65286e-09	3.86822e-08	428.591	426.109	2216.52	2182.21	665.442	717.944
BIDIR_15102	62.2898	2.35772	0.359789	6.55306	5.63717e-11	5.66058e-10	1.053	0.376208	2.799	0.00512612	0.0180462	23.304	22.2739	121.558	112.107	44.4286	50.0671
BIDIR_12865	186.892	2.35717	0.226629	10.401	2.45294e-25	7.09931e-24	1.48341	0.231845	6.39827	1.57151e-10	4.65759e-09	57.7534	67.7901	352.628	291.864	172.778	178.541
BIDIR_1105	412.396	2.35103	0.167703	14.019	1.19315e-44	7.16943e-43	1.28205	0.17183	7.46116	8.57661e-14	4.80732e-12	139.824	150.107	731.539	748.022	310.013	394.869
BIDIR_7392	137.068	2.34605	0.264139	8.88186	6.57533e-19	1.28607e-17	1.1939	0.272812	4.37627	1.20728e-05	9.94647e-05	53.7005	44.5478	269.399	230.012	129.337	95.4109
BIDIR_21399	155.267	2.34529	0.244242	9.60232	7.81684e-22	1.87354e-20	0.806588	0.256454	3.14516	0.00165997	0.00695812	64.8459	54.2321	309.919	294.763	87.87	119.972
BIDIR_8488	311.613	2.34015	0.182832	12.7995	1.65026e-37	8.03269e-36	0.91263	0.190175	4.79891	1.59532e-06	1.70448e-05	101.322	133.643	627.503	564.399	213.257	229.553
BIDIR_20736	1281.97	2.33118	0.129096	18.0577	6.85987e-73	8.67875e-71	1.31198	0.13073	10.0358	1.06137e-23	2.88644e-21	507.622	396.088	2413.64	2131.96	1177.85	1064.63
BIDIR_3055	132.724	2.33067	0.294524	7.91334	2.50581e-15	3.7232e-14	1.48818	0.299937	4.96165	6.98971e-07	8.21179e-06	49.6477	40.6741	179.599	273.502	103.667	149.257
BIDIR_14480	1285.64	2.32868	0.104981	22.1819	5.1375e-109	1.41324e-106	0.517482	0.109388	4.7307	2.23749e-06	2.27632e-05	510.662	523.921	2645.81	2552.36	740.477	740.616
BIDIR_24932	164.928	2.32698	0.262764	8.85578	8.31043e-19	1.61386e-17	1.37559	0.268451	5.12417	2.98851e-07	3.89594e-06	62.8195	52.2953	240.926	335.354	123.413	174.763
BIDIR_1411	32196.5	2.32457	0.0819709	28.3585	6.57183e-177	6.56833e-174	0.62363	0.0821797	7.58861	3.23351e-14	1.95256e-12	12317.7	13268.5	66917.2	61252.8	19993.9	19428.9
BIDIR_11058	948.678	2.32318	0.13258	17.5228	9.59277e-69	1.08131e-66	1.76279	0.133597	13.1948	9.39567e-40	1.19983e-36	315.111	290.529	1651.44	1380.07	1078.14	976.781
BIDIR_177	28.8357	2.31704	0.54523	4.24965	2.14103e-05	0.000100292	1.45057	0.559184	2.59409	0.00948414	0.030043	10.1322	9.68431	61.3266	37.691	29.6191	24.5612
BIDIR_20758	1627.35	2.30472	0.100221	22.9964	5.05959e-117	1.64899e-114	0.975378	0.102571	9.50934	1.91881e-21	3.9137e-19	612.997	621.732	3128.75	2972.76	1227.22	1200.67
BIDIR_31256	108.254	2.29575	0.283978	8.08425	6.25482e-16	9.82074e-15	1.18993	0.293683	4.05175	5.08367e-05	0.000345231	42.5551	36.8004	186.17	202.952	101.692	79.3517
BIDIR_18128	247.202	2.28333	0.237581	9.61073	7.2034e-22	1.72789e-20	1.34968	0.241701	5.58409	2.3493e-08	4.12933e-07	92.2028	84.2535	339.487	518.01	187.588	261.672
BIDIR_20761	38.1961	2.27702	0.482791	4.71636	2.40099e-06	1.31756e-05	1.60556	0.491498	3.26667	0.00108821	0.00486037	12.1586	13.558	77.7534	47.3554	42.454	35.8972
BIDIR_9969	1135	2.27657	0.110532	20.5964	2.95622e-94	6.02987e-92	0.423064	0.115466	3.66398	0.000248329	0.00136791	476.212	471.626	2202.28	2389.03	640.76	630.09
BIDIR_9604	5377.67	2.27624	0.095884	23.7395	1.40976e-124	5.63602e-122	0.584622	0.0969437	6.03053	1.63422e-09	3.82765e-08	2275.69	2117.96	11248	10035.5	3475.31	3113.61
BIDIR_20754	161.641	2.27518	0.243494	9.3439	9.28534e-21	2.08704e-19	0.697535	0.255783	2.72706	0.00639023	0.0216779	68.8988	61.0111	363.579	265.77	107.616	102.968
BIDIR_32083	526.83	2.26266	0.138958	16.283	1.30331e-59	1.19506e-57	0.820045	0.144793	5.66356	1.4826e-08	2.74941e-07	207.71	210.149	1003.13	1002.2	372.213	365.584
BIDIR_1544	20021.3	2.25758	0.0813112	27.7647	1.1581e-169	8.90371e-167	0.662424	0.0816203	8.11592	4.82127e-16	4.20194e-14	7766.31	8544.46	39709	38291.2	13175.6	12641.5
BIDIR_12793	56.5217	2.2572	0.379022	5.95532	2.59569e-09	2.17947e-08	1.01426	0.395264	2.56603	0.0102871	0.0321155	17.2247	26.1476	108.417	99.543	42.454	45.3438
BIDIR_17132	877.457	2.25609	0.131098	17.2093	2.26246e-66	2.45789e-64	0.794538	0.134906	5.88956	3.87234e-09	8.27762e-08	310.045	390.278	1717.15	1631.35	637.798	578.134
BIDIR_27690	2020.88	2.24612	0.106292	21.1315	4.07998e-99	9.26774e-97	0.367223	0.10927	3.36071	0.000777425	0.00365106	804.495	919.041	4009.23	4169.21	1039.63	1183.66
BIDIR_8579	881.302	2.24469	0.118389	18.9603	3.62856e-80	5.30726e-78	0.445326	0.124059	3.58963	0.000331152	0.00175188	373.877	370.909	1697.43	1831.4	516.36	497.837
BIDIR_23222	249.244	2.24247	0.20479	10.9501	6.63578e-28	2.20584e-26	1.18603	0.21034	5.63861	1.71427e-08	3.13113e-07	79.031	107.496	451.189	432.964	189.562	235.221
BIDIR_19173	2582.47	2.24184	0.110896	20.2157	7.1184e-91	1.33399e-88	1.09991	0.112001	9.82058	9.18119e-23	2.32466e-20	1059.83	908.388	5052.88	4256.19	2112.83	2104.71
BIDIR_17131	42122.4	2.24145	0.0917318	24.4348	7.29579e-132	3.3145e-129	1.05564	0.0918182	11.497	1.36514e-30	8.0191e-28	15794	16576.6	82739.5	70336.3	34743.2	32544.6
BIDIR_20700	92.3341	2.24058	0.3124	7.17216	7.38254e-13	8.85433e-12	1.79153	0.315756	5.67377	1.39685e-08	2.61484e-07	24.3172	35.8319	147.841	137.234	109.591	99.1896
BIDIR_13973	1369.42	2.24009	0.110801	20.2173	6.90081e-91	1.30135e-88	0.402462	0.114855	3.50409	0.000458162	0.00231692	575.508	590.743	2572.43	2936.04	789.843	751.951
BIDIR_29005	365.979	2.23309	0.163693	13.6419	2.25496e-42	1.28297e-40	0.85598	0.170398	5.02343	5.07576e-07	6.19361e-06	149.956	142.359	727.159	647.513	259.661	269.229
BIDIR_7393	1981.93	2.22867	0.10207	21.8348	1.08437e-105	2.85208e-103	0.761729	0.104261	7.306	2.7521e-13	1.4231e-11	840.971	769.902	3974.19	3575.82	1370.38	1360.31
BIDIR_15140	2586.14	2.22782	0.0952807	23.3817	6.56253e-121	2.28803e-118	0.256371	0.0980895	2.61364	0.0089583	0.0286576	1068.94	1186.33	5406.6	5160.77	1313.11	1381.1
BIDIR_22922	4067.81	2.22702	0.0941696	23.6491	1.20627e-123	4.69724e-121	0.468825	0.0956861	4.89961	9.60257e-07	1.08853e-05	1850.14	1604.69	8149.87	8021.43	2467.27	2313.48
BIDIR_15206	6376.56	2.22587	0.0921957	24.1428	8.87966e-129	3.85866e-126	0.583787	0.0930895	6.27125	3.58172e-10	9.82248e-09	2732.65	2598.3	13271.7	11666.8	4131.86	3858
BIDIR_20078	42.6255	2.225	0.450539	4.93852	7.87172e-07	4.66823e-06	1.69003	0.456844	3.69935	0.000216152	0.00121272	16.2115	12.5896	55.851	78.2814	49.3652	43.4545
BIDIR_21210	1601.22	2.22467	0.121963	18.2405	2.46144e-74	3.16755e-72	0.821286	0.1241	6.61791	3.64303e-11	1.23414e-09	656.565	634.322	3372.97	2662.53	1171.93	1109.03
BIDIR_4924	202.601	2.22181	0.209332	10.6138	2.57073e-26	7.79382e-25	0.755101	0.219649	3.43776	0.000586543	0.0028717	78.0178	87.1588	413.955	357.582	136.248	142.644
BIDIR_3324	356.665	2.22109	0.173899	12.7723	2.34076e-37	1.1302e-35	0.837163	0.180439	4.6396	3.49083e-06	3.36051e-05	140.837	146.233	743.586	596.292	264.597	248.446
BIDIR_19361	572.027	2.21621	0.135982	16.2978	1.02317e-59	9.41066e-58	0.895161	0.140875	6.35428	2.09407e-10	6.0596e-09	218.855	238.234	1056.79	1067.91	419.604	430.766
BIDIR_30555	94.7788	2.21259	0.327855	6.74867	1.49205e-11	1.57805e-10	1.35219	0.334923	4.03731	5.40667e-05	0.000364972	35.4626	33.8951	200.407	121.771	98.7303	78.407
BIDIR_21094	973.574	2.20888	0.153932	14.3497	1.07021e-46	6.84203e-45	1.10177	0.155963	7.06432	1.61403e-12	7.29319e-11	372.864	378.656	2052.25	1424.53	845.132	768.011
BIDIR_6791	142.452	2.19995	0.247213	8.89899	5.6358e-19	1.10664e-17	1.22085	0.25453	4.79648	1.61478e-06	1.72276e-05	48.6344	59.0743	252.972	242.576	135.261	116.194
BIDIR_19283	1043.73	2.19981	0.120367	18.2759	1.28784e-74	1.66442e-72	1.28374	0.122264	10.4998	8.65766e-26	3.26005e-23	404.274	375.751	1848.56	1734.75	1012.97	886.094
BIDIR_22243	53.6968	2.19917	0.386116	5.69562	1.22927e-08	9.46546e-08	1.34049	0.396654	3.3795	0.000726184	0.00344679	21.2776	18.4002	94.1802	87.9458	49.3652	51.0118
BIDIR_14788	689.353	2.19891	0.134609	16.3355	5.51698e-60	5.12139e-58	0.513874	0.140412	3.65975	0.000252464	0.00138626	268.503	320.551	1286.76	1418.73	412.693	428.877
BIDIR_17201	189.049	2.19542	0.213136	10.3006	7.0053e-25	1.97413e-23	0.705814	0.224241	3.14757	0.00164633	0.0069104	74.9781	82.3166	340.582	379.81	123.413	133.197
BIDIR_18979	42.1019	2.19311	0.442243	4.95907	7.08316e-07	4.23239e-06	1.69249	0.448239	3.77585	0.00015946	0.000929634	13.1718	15.4949	63.5169	67.6506	48.3779	44.3991
BIDIR_12814	1041.43	2.1888	0.121669	17.9898	2.34343e-72	2.91558e-70	0.650299	0.125412	5.1853	2.15669e-07	2.9164e-06	406.3	469.689	2120.15	1876.82	704.934	670.711
BIDIR_4368	2077.61	2.18832	0.0952547	22.9734	8.60689e-117	2.77494e-114	1.2561	0.0964885	13.0181	9.65319e-39	1.11319e-35	758.9	809.608	3547.09	3602.88	1896.61	1850.59
BIDIR_35139	519.865	2.18493	0.1521	14.3651	8.56967e-47	5.50221e-45	1.08881	0.155881	6.98488	2.85093e-12	1.21708e-10	190.485	215.96	838.861	1008.96	428.49	436.434
BIDIR_6208	52.6269	2.18354	0.430085	5.07698	3.83481e-07	2.38e-06	1.30693	0.440023	2.97013	0.00297676	0.0114333	10.1322	29.0529	101.846	77.315	46.4032	51.0118
BIDIR_29614	43.9775	2.18232	0.448593	4.86481	1.14567e-06	6.61244e-06	1.612	0.455282	3.54066	0.000399135	0.00205739	13.1718	17.4318	85.4192	54.1205	48.3779	45.3438
BIDIR_919	1452.01	2.1793	0.101068	21.5628	4.01704e-103	1.00372e-100	0.717083	0.104076	6.89	5.57928e-12	2.23255e-10	619.076	595.585	2755.32	2745.65	992.24	1004.18
BIDIR_33388	2155.83	2.17431	0.105561	20.5976	2.88362e-94	5.92208e-92	0.560976	0.107809	5.20343	1.95646e-07	2.68897e-06	942.292	908.388	4307.1	4046.47	1479.97	1250.73
BIDIR_15745	31.2158	2.17037	0.518418	4.18652	2.83263e-05	0.00012957	1.79966	0.523086	3.44046	0.000580726	0.00284702	12.1586	8.71588	50.3755	43.4897	39.4921	33.0632
BIDIR_19924	325.219	2.17004	0.172253	12.598	2.16543e-36	1.00508e-34	0.805456	0.17937	4.49048	7.10626e-06	6.26806e-05	129.692	139.454	616.552	595.325	215.232	255.059
BIDIR_22899	13.0697	2.16516	0.821545	2.63548	0.00840182	0.0224468	2.12693	0.820196	2.5932	0.00950886	0.0300986	6.07931	1.93686	15.3317	20.2952	17.7715	17.0039
BIDIR_9974	3930.42	2.16308	0.0860658	25.1329	2.17574e-139	1.16495e-136	0.334494	0.0878983	3.80547	0.000141536	0.000836905	1679.91	1818.71	7878.28	7793.35	2224.39	2187.84
BIDIR_29065	1713.88	2.16114	0.131105	16.484	4.77985e-61	4.65322e-59	0.337552	0.133854	2.5218	0.0116757	0.0356473	869.341	657.564	3715.74	3111.93	999.151	929.548
BIDIR_12531	152.347	2.157	0.242854	8.88191	6.5723e-19	1.28607e-17	0.820162	0.253334	3.23748	0.00120591	0.00530779	52.6873	73.6007	286.921	277.367	122.426	101.079
BIDIR_23223	4978.44	2.1551	0.0808284	26.6626	1.27765e-156	8.51315e-154	0.463878	0.082198	5.64343	1.66697e-08	3.05431e-07	2186.52	2184.78	9830.88	9639.24	3049.78	2979.47
BIDIR_20295	61.7881	2.14479	0.358909	5.97586	2.28876e-09	1.93368e-08	1.25049	0.369316	3.38598	0.000709255	0.0033779	23.304	24.2108	101.846	108.241	60.2255	52.9011
BIDIR_418	1981.07	2.14173	0.0988744	21.6611	4.77411e-104	1.22348e-101	0.471412	0.101625	4.63876	3.50513e-06	3.37097e-05	824.759	922.914	3931.48	3783.6	1194.64	1229.01
BIDIR_30779	67.5913	2.14147	0.386546	5.54002	3.02444e-08	2.20913e-07	1.28336	0.394978	3.2492	0.00115729	0.00512373	29.3833	22.2739	150.031	78.2814	64.1747	61.4031
BIDIR_30945	227.15	2.13371	0.194265	10.9835	4.58924e-28	1.53063e-26	0.643093	0.204482	3.14498	0.00166097	0.00696122	96.2557	99.7484	448.999	411.702	155.994	150.201
BIDIR_18514	454.057	2.12522	0.154365	13.7675	3.99804e-43	2.3232e-41	1.11303	0.158236	7.03397	2.00743e-12	8.85289e-11	196.564	165.602	814.768	764.452	411.705	371.252
BIDIR_35137	657.817	2.11974	0.134531	15.7565	6.19457e-56	5.21736e-54	1.39655	0.136546	10.2277	1.49043e-24	4.42177e-22	231.014	263.413	1085.26	1065.01	622.988	679.212
BIDIR_34550	18.829	2.11536	0.673747	3.1397	0.0016912	0.00538596	2.0512	0.673149	3.04716	0.00231012	0.00920131	7.09252	4.84215	28.4731	23.1945	27.6445	21.7272
BIDIR_21211	1076.55	2.11496	0.110316	19.1719	6.35953e-82	9.72878e-80	0.882642	0.113274	7.79211	6.58976e-15	4.56481e-13	446.829	453.226	1999.69	1900.01	825.385	834.137
BIDIR_541	97.4324	2.1119	0.29423	7.1777	7.08925e-13	8.5196e-12	1.69439	0.29733	5.6987	1.20727e-08	2.29954e-07	33.4362	34.8635	143.461	151.731	110.578	110.526
BIDIR_3244	513.439	2.10668	0.147587	14.2742	3.17087e-46	2.01005e-44	0.66733	0.153298	4.35314	1.34199e-05	0.000108973	196.564	249.855	957.134	967.403	355.429	354.249
BIDIR_20779	616.193	2.10563	0.134368	15.6707	2.39977e-55	1.96598e-53	1.58853	0.135785	11.6989	1.29133e-31	9.25062e-29	228.987	215.96	962.609	951.94	656.557	681.102
BIDIR_17822	576.359	2.10382	0.134384	15.6552	3.06003e-55	2.4865e-53	0.77541	0.139387	5.56301	2.65157e-08	4.58653e-07	252.291	241.139	1053.5	1066.95	409.731	434.545
BIDIR_18094	1842.05	2.10169	0.0964781	21.7841	3.28004e-105	8.47833e-103	0.792381	0.0986313	8.03377	9.45218e-16	7.71167e-14	786.257	787.334	3323.68	3429.88	1328.91	1396.21
BIDIR_3611	2049.59	2.09353	0.104396	20.0537	1.87288e-89	3.42417e-87	0.365556	0.107063	3.4144	0.00063922	0.00309443	863.261	1012.01	3929.29	4076.43	1162.06	1254.51
BIDIR_19843	1509.87	2.09332	0.121693	17.2017	2.57911e-66	2.79177e-64	0.413567	0.12467	3.31729	0.000908962	0.00416817	736.609	636.259	3093.71	2764.01	1000.14	828.469
BIDIR_26999	2341.66	2.09084	0.0978444	21.3691	2.59353e-101	6.02825e-99	0.402371	0.10025	4.01365	5.97862e-05	0.000398362	1009.16	1125.32	4406.76	4687.22	1373.34	1448.17
BIDIR_1846	42.6472	2.09069	0.442229	4.72762	2.27163e-06	1.25138e-05	1.09814	0.456231	2.40698	0.0160852	0.046445	16.2115	18.4002	60.2315	86.9793	30.6064	43.4545
BIDIR_8135	760.568	2.08802	0.130766	15.9676	2.1484e-57	1.87807e-55	0.790435	0.134559	5.87426	4.24747e-09	9.00089e-08	331.322	322.487	1380.94	1398.43	512.41	617.809
BIDIR_17012	300.376	2.08736	0.177402	11.7662	5.82632e-32	2.32001e-30	1.09565	0.182372	6.0078	1.88055e-09	4.34911e-08	134.758	109.433	524.562	512.212	258.673	262.616
BIDIR_14885	522.003	2.08392	0.141109	14.7682	2.35032e-49	1.62753e-47	0.577404	0.147379	3.91782	8.93547e-05	0.000565977	222.908	242.108	1031.6	941.31	344.569	349.525
BIDIR_12863	237.141	2.08088	0.216809	9.59777	8.16914e-22	1.95019e-20	0.603349	0.225561	2.67488	0.00747565	0.0246927	102.335	108.464	453.379	438.762	123.413	196.49
BIDIR_10267	188.528	2.0806	0.219498	9.47889	2.56997e-21	5.97349e-20	1.6925	0.221452	7.64275	2.12636e-14	1.32316e-12	65.8591	67.7901	279.255	286.065	230.042	202.158
BIDIR_16403	18632.2	2.07941	0.0736734	28.2247	2.91194e-175	2.56799e-172	0.422433	0.074068	5.70331	1.17501e-08	2.24975e-07	8494.82	8529.94	36060.1	35892.5	11235.5	11580.6
BIDIR_8172	132.462	2.07639	0.28688	7.23784	4.55898e-13	5.59773e-12	1.145	0.293342	3.9033	9.48894e-05	0.000594496	49.6477	57.1374	272.685	178.791	139.21	97.3003
BIDIR_21765	3336.87	2.07632	0.0854242	24.3059	1.69635e-130	7.59153e-128	0.371244	0.0873918	4.24804	2.15644e-05	0.00016417	1518.81	1556.27	6381.26	6587.23	1983.49	1994.18
BIDIR_20056	438.044	2.07394	0.155764	13.3146	1.90431e-40	1.0178e-38	0.895036	0.160624	5.57226	2.5146e-08	4.38056e-07	168.194	203.37	743.586	821.471	353.455	338.189
BIDIR_21275	364.758	2.07272	0.161274	12.8522	8.36129e-38	4.10992e-36	0.436553	0.1701	2.56645	0.0102745	0.0320864	161.102	172.381	728.254	675.539	212.27	239
BIDIR_22224	550.085	2.07266	0.142816	14.5128	1.00465e-47	6.60604e-46	0.414445	0.149584	2.77065	0.00559439	0.0193925	236.08	268.255	1120.31	1003.16	352.467	320.241
BIDIR_26622	2521.31	2.07156	0.0908363	22.8054	4.05694e-115	1.22872e-112	0.728478	0.0925746	7.86909	3.57226e-15	2.61648e-13	1069.96	1135	4573.22	4695.92	1811.7	1842.09
BIDIR_13969	592.374	2.06587	0.140673	14.6856	7.97324e-49	5.39661e-47	0.667269	0.145689	4.5801	4.64748e-06	4.30603e-05	260.397	264.382	1005.32	1190.65	422.566	410.928
BIDIR_22241	1020.49	2.06552	0.111112	18.5896	3.89745e-77	5.33612e-75	0.866525	0.114112	7.59364	3.11043e-14	1.88753e-12	438.723	434.825	1838.7	1817.87	811.563	781.236
BIDIR_14337	1421.37	2.06457	0.125996	16.386	2.40956e-60	2.28633e-58	0.504105	0.128746	3.91549	9.02212e-05	0.00057085	651.499	640.133	2902.06	2502.11	1022.85	809.576
BIDIR_21278	785.698	2.0587	0.12031	17.1117	1.21492e-65	1.29638e-63	0.405671	0.125918	3.22171	0.0012743	0.00555714	372.864	353.477	1536.45	1489.28	491.677	470.442
BIDIR_5037	475.553	2.05843	0.159986	12.8663	6.96413e-38	3.44007e-36	1.39927	0.162087	8.63285	5.98435e-18	7.38514e-16	156.036	209.181	775.344	748.022	508.461	456.272
BIDIR_29186	154.851	2.05665	0.242878	8.46782	2.50031e-17	4.3235e-16	0.885504	0.251617	3.51925	0.000432767	0.00220788	59.7798	72.6323	285.826	265.77	141.184	103.913
BIDIR_14061	105.72	2.04963	0.274381	7.47	8.01948e-14	1.05881e-12	0.806197	0.286611	2.81287	0.00491022	0.0174029	45.5948	46.4847	193.836	187.489	73.0604	87.8536
BIDIR_34113	102.69	2.04961	0.303636	6.75021	1.47636e-11	1.56255e-10	1.59737	0.306822	5.20618	1.92769e-07	2.65191e-06	41.5419	33.8951	185.075	127.57	118.476	109.581
BIDIR_34619	113.21	2.04275	0.281129	7.26626	3.69586e-13	4.57541e-12	0.733301	0.293105	2.50184	0.012355	0.0372632	55.727	44.5478	205.882	206.817	66.1493	100.134
BIDIR_5286	646.333	2.04125	0.135583	15.0553	3.18511e-51	2.30682e-49	1.15401	0.138227	8.34865	6.90474e-17	6.99307e-15	248.238	279.876	1060.07	1114.3	554.864	620.643
BIDIR_15255	787.474	2.04114	0.127431	16.0177	9.61635e-58	8.48049e-56	0.960526	0.130399	7.36604	1.7577e-13	9.31868e-12	318.15	350.572	1428.03	1325.95	687.163	614.975
BIDIR_32287	487.437	2.03719	0.148237	13.7428	5.62205e-43	3.25427e-41	0.649031	0.153969	4.21532	2.4942e-05	0.000186121	208.723	229.518	885.951	913.283	314.95	372.197
BIDIR_31244	51.5217	2.03306	0.391095	5.19838	2.01034e-07	1.30585e-06	1.01391	0.404728	2.50516	0.0122395	0.0369805	17.2247	26.1476	91.99	86.0129	41.4667	46.2885
BIDIR_21009	110.086	2.02034	0.269354	7.50068	6.34858e-14	8.48666e-13	1.18341	0.276603	4.27838	1.88254e-05	0.00014643	45.5948	44.5478	183.98	181.69	102.68	102.024
BIDIR_3600	158.251	2.02004	0.229151	8.81535	1.19315e-18	2.28889e-17	0.690397	0.239885	2.87803	0.00400169	0.0146386	63.8327	78.4429	274.875	302.495	116.502	113.36
BIDIR_14440	2271.7	2.01396	0.0972077	20.7181	2.37997e-95	5.02543e-93	0.75313	0.0988729	7.61715	2.59335e-14	1.6002e-12	1028.42	998.452	4315.86	3871.55	1707.05	1708.89
BIDIR_1107	39.8883	2.01153	0.444652	4.52384	6.07285e-06	3.13675e-05	1.46928	0.451719	3.25264	0.00114339	0.00507211	15.1983	15.4949	56.9462	66.6841	43.4413	41.5652
BIDIR_20296	149.571	2.00757	0.234019	8.57867	9.59779e-18	1.71809e-16	1.04565	0.241336	4.33276	1.47255e-05	0.000117908	60.7931	65.8533	246.402	262.871	127.362	134.142
BIDIR_33118	2109.74	2.00737	0.0962325	20.8596	1.24792e-96	2.69192e-94	0.350558	0.0988914	3.54488	0.000392791	0.00202789	962.557	1047.84	3986.23	4097.69	1320.02	1244.12
BIDIR_21428	217.749	1.99597	0.199414	10.0092	1.38866e-23	3.65241e-22	0.510907	0.209882	2.43426	0.0149224	0.0436017	94.2292	109.433	384.387	428.132	138.222	152.091
BIDIR_4132	1595.16	1.99396	0.102859	19.3854	1.02494e-83	1.65225e-81	0.87477	0.104773	8.34919	6.87318e-17	6.9852e-15	688.988	714.702	2869.21	2723.42	1343.72	1230.9
BIDIR_15267	666.353	1.99228	0.126461	15.7541	6.43856e-56	5.40767e-54	0.554794	0.131645	4.21434	2.50514e-05	0.000186747	315.111	305.056	1222.15	1244.77	467.982	443.047
BIDIR_667	213.542	1.98743	0.201815	9.84778	7.00729e-23	1.76412e-21	0.730937	0.210233	3.4768	0.000507439	0.00253469	104.361	89.0956	398.623	368.212	169.816	151.146
BIDIR_11715	1183.71	1.98551	0.111895	17.7444	1.90441e-70	2.22187e-68	0.496319	0.115383	4.30151	1.69639e-05	0.000133722	518.767	595.585	2249.37	2165.79	806.627	766.121
BIDIR_21421	603.809	1.97965	0.13557	14.6024	2.71282e-48	1.81565e-46	0.476708	0.141262	3.37465	0.000739104	0.00349569	298.899	273.097	1149.87	1105.6	371.226	424.154
BIDIR_27992	849.232	1.97821	0.126284	15.6647	2.63493e-55	2.15274e-53	0.83128	0.129306	6.42876	1.28646e-10	3.88731e-09	394.142	364.13	1594.49	1393.6	700.985	648.039
BIDIR_5916	106.971	1.97626	0.27648	7.14793	8.80983e-13	1.05031e-11	0.964997	0.285741	3.37717	0.000732348	0.00347156	48.6344	44.5478	192.741	173.959	100.705	81.241
BIDIR_6608	414.257	1.97585	0.159271	12.4056	2.43645e-35	1.092e-33	0.924495	0.163645	5.64939	1.61017e-08	2.96131e-07	164.141	199.497	680.069	750.921	358.391	332.521
BIDIR_29188	232.497	1.97515	0.222619	8.87234	7.16227e-19	1.39723e-17	1.50411	0.224656	6.6952	2.15378e-11	7.70508e-10	95.2425	84.2535	410.669	295.73	282.369	226.719
BIDIR_15868	481.558	1.97448	0.144905	13.6261	2.80279e-42	1.58265e-40	0.561785	0.151019	3.71996	0.000199255	0.00112936	208.723	242.108	882.666	890.088	322.848	342.913
BIDIR_32421	285.928	1.97079	0.181815	10.8395	2.23658e-27	7.21092e-26	0.654494	0.189264	3.45809	0.00054401	0.00269627	121.586	142.359	531.133	504.48	227.08	188.933
BIDIR_424	94.1166	1.97076	0.310314	6.35086	2.14109e-10	2.03032e-09	1.35834	0.315344	4.30748	1.65123e-05	0.000130442	41.5419	33.8951	175.219	120.805	99.7176	93.5216
BIDIR_20763	193.037	1.96986	0.216697	9.09041	9.86708e-20	2.0574e-18	0.671887	0.225766	2.97603	0.00292008	0.0112598	81.0574	96.8431	312.109	384.642	135.261	148.312
BIDIR_1202	130.698	1.9644	0.247772	7.92826	2.2224e-15	3.3136e-14	0.801951	0.257894	3.10961	0.00187335	0.00770617	62.8195	55.2005	243.116	217.448	101.692	103.913
BIDIR_15695	9764.6	1.96209	0.0771462	25.4334	1.07807e-142	5.98607e-140	0.309647	0.0778702	3.97645	6.99519e-05	0.000456975	4771.24	4777.27	18953.2	18251.2	6014.65	5820.07
BIDIR_21553	1205.88	1.95854	0.110282	17.7594	1.45663e-70	1.70607e-68	0.320168	0.114278	2.80165	0.00508427	0.0179139	554.23	624.638	2328.22	2255.66	761.211	711.331
BIDIR_21423	1230.81	1.95604	0.109149	17.9208	8.11412e-72	9.93036e-70	0.78652	0.111631	7.04572	1.84499e-12	8.2105e-11	534.979	582.995	2112.48	2225.7	933.002	995.674
BIDIR_21434	649.419	1.95312	0.128269	15.2268	2.34656e-52	1.73726e-50	0.638821	0.132925	4.80586	1.54087e-06	1.65172e-05	305.992	300.213	1144.4	1202.25	458.109	485.557
BIDIR_5807	37.9075	1.95302	0.497646	3.92451	8.6906e-05	0.000364191	1.72136	0.499666	3.44502	0.000571021	0.00280835	16.2115	11.6212	72.2778	35.7582	42.454	49.1225
BIDIR_14716	2505.77	1.94729	0.0905387	21.5079	1.31432e-102	3.20394e-100	0.306766	0.0929007	3.30208	0.000959697	0.00436133	1221.94	1245.4	4737.48	4778.06	1476.02	1575.7
BIDIR_12187	160.743	1.94664	0.234105	8.31525	9.1559e-17	1.52602e-15	1.09799	0.239967	4.57558	4.74902e-06	4.38766e-05	75.9913	61.9796	280.35	251.274	134.273	160.593
BIDIR_23229	1109.37	1.94579	0.107809	18.0485	8.09982e-73	1.02044e-70	0.730592	0.11074	6.59734	4.18608e-11	1.40674e-09	514.715	507.458	1978.88	1958.97	864.878	831.303
BIDIR_16006	1180.02	1.93789	0.113752	17.0362	4.42699e-65	4.6575e-63	0.297299	0.117732	2.52523	0.0115622	0.035367	543.085	624.638	2320.56	2156.12	739.49	696.216
BIDIR_22927	400.214	1.92861	0.157627	12.2353	2.01285e-34	8.75955e-33	0.736123	0.163035	4.51512	6.32823e-06	5.66222e-05	176.3	194.655	686.639	725.794	286.318	331.577
BIDIR_16559	270.535	1.92605	0.185195	10.4001	2.47634e-25	7.16014e-24	1.5836	0.186573	8.48784	2.10518e-17	2.34209e-15	110.441	97.8115	408.479	382.709	312.975	310.794
BIDIR_29177	72.9364	1.92573	0.339939	5.66495	1.4707e-08	1.11866e-07	1.35438	0.345389	3.92131	8.80704e-05	0.000559048	30.3965	29.0529	122.653	103.409	87.87	64.2371
BIDIR_22048	144.54	1.92388	0.24378	7.89188	2.97671e-15	4.3924e-14	0.710777	0.253668	2.80199	0.00507885	0.0178991	72.9517	61.9796	268.304	243.542	95.7684	124.695
BIDIR_20765	26.745	1.9226	0.550873	3.4901	0.000482841	0.0017447	1.55329	0.556079	2.7933	0.00521735	0.0183015	8.10574	12.5896	45.995	32.8589	32.581	28.3399
BIDIR_10138	82.9049	1.91806	0.317177	6.0473	1.47289e-09	1.27676e-08	0.853858	0.328365	2.60033	0.00931336	0.029601	45.5948	30.0213	150.031	135.301	76.0223	60.4584
BIDIR_4174	1584.22	1.91558	0.0986485	19.4182	5.41466e-84	8.87176e-82	0.260207	0.102122	2.54801	0.0108339	0.0335196	811.587	780.555	3069.62	2937	945.836	960.722
BIDIR_13613	190.904	1.91328	0.213836	8.94742	3.63889e-19	7.26421e-18	0.549968	0.22382	2.45719	0.0140029	0.0413885	83.0838	100.717	315.394	376.91	133.286	136.031
BIDIR_32109	3569.9	1.91259	0.0905372	21.1249	4.6981e-99	1.05916e-96	0.651684	0.0916898	7.10749	1.18173e-12	5.4854e-11	1701.19	1679.26	6612.33	6115.61	2758.53	2552.48
BIDIR_33108	951.769	1.91177	0.113209	16.887	5.60613e-64	5.75665e-62	0.290948	0.118073	2.46413	0.0137345	0.0407635	455.948	497.773	1804.76	1785.01	579.547	587.58
BIDIR_13588	339.358	1.91078	0.174513	10.9492	6.7057e-28	2.22662e-26	0.759773	0.18003	4.22027	2.44014e-05	0.000182688	177.313	138.486	605.601	580.829	244.851	289.067
BIDIR_16680	70.729	1.90858	0.330843	5.76886	7.98112e-09	6.31081e-08	0.886321	0.342767	2.58578	0.00971589	0.0306153	29.3833	34.8635	111.702	129.503	63.1874	55.7351
BIDIR_25735	309.512	1.90609	0.167412	11.3857	4.92921e-30	1.78932e-28	0.526569	0.175415	3.00185	0.00268348	0.0104686	151.983	148.17	557.415	567.298	208.321	223.885
BIDIR_20955	736.72	1.90434	0.123647	15.4014	1.60092e-53	1.23399e-51	0.56692	0.128035	4.42784	9.51802e-06	8.06976e-05	354.626	355.414	1373.28	1285.36	508.461	543.181
BIDIR_21424	746.734	1.90404	0.123236	15.4503	7.51138e-54	5.89584e-52	0.929432	0.126108	7.37014	1.70443e-13	9.10196e-12	325.243	348.635	1251.72	1270.86	659.519	624.422
BIDIR_13967	6341.77	1.89765	0.0984861	19.2682	9.93333e-83	1.55125e-80	0.925697	0.0989119	9.3588	8.06455e-21	1.52815e-18	3051.81	2691.27	11431.9	9966.86	5638.49	5270.27
BIDIR_6632	67.9705	1.89351	0.337513	5.61018	2.02115e-08	1.50826e-07	0.866775	0.34976	2.4782	0.0132047	0.0394502	32.423	30.0213	104.036	127.57	53.3144	60.4584
BIDIR_13322	507.648	1.89127	0.169077	11.1858	4.78387e-29	1.65444e-27	1.0626	0.171597	6.1924	5.92536e-10	1.53876e-08	199.604	247.918	950.563	712.264	488.715	446.825
BIDIR_13321	292.509	1.88962	0.177829	10.6261	2.25451e-26	6.87683e-25	1.15274	0.181407	6.35443	2.09197e-10	6.05948e-09	119.56	133.643	471.996	466.789	263.61	299.458
BIDIR_12831	64.477	1.88828	0.352124	5.36253	8.20643e-08	5.64491e-07	1.48919	0.355882	4.18451	2.85785e-05	0.000210002	27.3569	24.2108	93.0851	97.6101	67.1366	77.4623
BIDIR_19166	19.1599	1.88452	0.649048	2.90352	0.00368997	0.0108269	1.60682	0.65316	2.46006	0.0138912	0.0411413	7.09252	7.74744	31.7584	23.1945	17.7715	27.3952
BIDIR_15046	87.6885	1.88266	0.320978	5.86539	4.48078e-09	3.64888e-08	0.841769	0.331189	2.54166	0.0110327	0.0340283	37.489	43.5794	163.173	136.268	90.8319	54.7904
BIDIR_32924	3828.24	1.87847	0.107043	17.5487	6.08454e-69	6.91056e-67	0.428996	0.108152	3.9666	7.29062e-05	0.000474527	2060.88	1752.86	7415.05	6606.56	2729.89	2404.17
BIDIR_20665	5199.19	1.87539	0.0872409	21.4966	1.67433e-102	4.01625e-100	0.294778	0.0883756	3.33551	0.000851433	0.00394813	2611.06	2679.65	10149.6	9264.26	3343.01	3147.62
BIDIR_17205	156.811	1.87498	0.241953	7.74934	9.23682e-15	1.31384e-13	0.606547	0.251754	2.40928	0.015984	0.0462118	58.7666	92.9693	280.35	277.367	108.603	122.806
BIDIR_5792	418.259	1.87402	0.14986	12.5051	6.99857e-36	3.19886e-34	0.528492	0.15629	3.38148	0.000720952	0.00342417	199.604	211.118	778.629	727.727	288.293	304.181
BIDIR_23491	3418.73	1.87277	0.0843414	22.2047	3.09637e-109	8.59643e-107	0.315438	0.0860816	3.66441	0.000247908	0.00136584	1727.54	1745.11	6392.21	6326.3	2129.61	2191.62
BIDIR_9606	1787.87	1.87236	0.0996632	18.7868	9.67743e-79	1.3752e-76	0.903387	0.101146	8.93152	4.20187e-19	6.23299e-17	778.151	863.84	2986.39	3026.88	1506.62	1565.31
BIDIR_84	374.078	1.87203	0.161458	11.5945	4.39253e-31	1.68422e-29	0.620392	0.167518	3.70343	0.000212706	0.00119613	167.181	194.655	689.925	635.915	293.229	263.561
BIDIR_22020	2001.78	1.87113	0.100537	18.6113	2.60404e-77	3.59813e-75	0.464054	0.102692	4.51888	6.21685e-06	5.58224e-05	1039.56	950.03	3613.89	3662.8	1447.39	1297.02
BIDIR_27462	1278.21	1.86656	0.117855	15.8378	1.70756e-56	1.46284e-54	0.38521	0.120947	3.18495	0.0014478	0.00618881	634.274	653.691	2514.39	2184.15	903.382	779.347
BIDIR_21276	3239.12	1.86008	0.0902462	20.6112	2.17767e-94	4.53439e-92	0.714352	0.0913735	7.81793	5.36971e-15	3.7912e-13	1554.28	1544.65	5795.37	5455.54	2642.02	2442.9
BIDIR_19225	38.5367	1.85881	0.467619	3.97506	7.03623e-05	0.000300191	1.67419	0.469024	3.56952	0.000357642	0.00187076	10.1322	19.3686	49.2803	57.9862	43.4413	51.0118
BIDIR_5790	4022.48	1.85726	0.0861938	21.5475	5.59282e-103	1.38591e-100	0.486757	0.0874055	5.56896	2.56269e-08	4.45601e-07	1935.25	2070.5	7366.86	7148.73	2741.74	2871.77
BIDIR_13350	5418.09	1.85364	0.0948438	19.5442	4.62596e-85	7.83642e-83	0.402677	0.0957322	4.20629	2.59603e-05	0.000192643	2500.62	2975.02	10030.2	9762.95	3627.35	3612.39
BIDIR_10639	637.794	1.84734	0.135063	13.6777	1.38032e-42	7.89838e-41	0.570672	0.139451	4.09227	4.27173e-05	0.000296607	315.111	313.772	1168.49	1094.97	506.487	427.932
BIDIR_8139	1264.51	1.84655	0.111143	16.6142	5.50236e-62	5.463e-60	0.764063	0.113315	6.74283	1.55336e-11	5.71725e-10	627.182	578.153	2265.8	2069.14	1065.3	981.505
BIDIR_33106	6672.78	1.8434	0.0873495	21.1038	7.34191e-99	1.63661e-96	0.426149	0.0881083	4.83665	1.32046e-06	1.44552e-05	3296	3452.46	12800.8	11419.4	4575.16	4492.82
BIDIR_4305	1117.57	1.84181	0.115709	15.9176	4.78471e-57	4.14638e-55	0.986938	0.117457	8.40255	4.369e-17	4.66625e-15	506.609	514.237	1959.17	1701.9	1028.77	994.73
BIDIR_2709	345.439	1.84054	0.168449	10.9264	8.61731e-28	2.83624e-26	0.56284	0.174936	3.2174	0.00129358	0.00562952	152.996	188.844	626.408	599.191	235.965	269.229
BIDIR_23067	1814.01	1.83849	0.0998973	18.4038	1.22439e-75	1.62443e-73	0.571596	0.101975	5.60525	2.0796e-08	3.72439e-07	864.275	930.662	3309.45	3111.93	1291.39	1376.37
BIDIR_837	315.727	1.83655	0.165676	11.0852	1.47941e-28	4.98973e-27	0.639969	0.17228	3.71471	0.000203436	0.00114928	157.049	152.044	551.94	551.835	233.991	247.502
BIDIR_1204	7876.27	1.83649	0.084836	21.6475	6.41765e-104	1.61703e-101	0.439814	0.0854853	5.14491	2.67649e-07	3.52992e-06	3934.32	4037.39	14771	13701.2	5626.64	5187.14
BIDIR_20671	5185.8	1.83385	0.107262	17.097	1.56341e-65	1.65061e-63	0.684859	0.10786	6.34951	2.16007e-10	6.2017e-09	2750.89	2290.34	9602	8368.38	4240.47	3862.73
BIDIR_15625	890.065	1.83225	0.129088	14.1939	1.00009e-45	6.24725e-44	1.00998	0.130963	7.71192	1.23937e-14	8.07129e-13	375.904	435.794	1559.45	1333.68	839.208	796.351
BIDIR_21764	2281.85	1.83035	0.0966962	18.9289	6.59655e-80	9.55511e-78	0.420597	0.0986772	4.26235	2.02286e-05	0.00015541	1111.5	1210.54	4303.82	3956.59	1568.82	1539.8
BIDIR_12766	786.084	1.82975	0.120521	15.182	4.65231e-52	3.41064e-50	0.567876	0.124456	4.56287	5.04594e-06	4.62994e-05	382.996	398.025	1438.99	1338.52	586.458	571.521
BIDIR_5260	2349.56	1.82935	0.106031	17.2529	1.06417e-66	1.1688e-64	0.639722	0.107426	5.95501	2.60061e-09	5.76037e-08	1112.51	1194.07	3980.76	4216.56	1639.91	1953.56
BIDIR_27794	459.185	1.82433	0.14907	12.2381	1.94573e-34	8.47977e-33	0.424045	0.155333	2.72991	0.00633518	0.0215111	232.027	236.297	795.056	863.028	339.632	289.067
BIDIR_29976	3440.71	1.82397	0.102624	17.7733	1.13785e-70	1.33793e-68	0.628136	0.103618	6.06204	1.34406e-09	3.20324e-08	1690.05	1701.53	6484.2	5526.09	2767.41	2475.02
BIDIR_909	1519.56	1.82343	0.0994874	18.3283	4.92154e-75	6.444e-73	0.444045	0.102283	4.34133	1.4162e-05	0.000114112	790.31	755.376	2683.04	2786.24	1040.62	1061.8
BIDIR_540	27.9902	1.8227	0.521856	3.49272	0.000478125	0.00172974	1.32872	0.529619	2.50882	0.0121136	0.0366943	14.185	9.68431	42.7096	41.5568	28.6318	31.1739
BIDIR_7416	32.6678	1.82269	0.486811	3.74415	0.000181005	0.000714958	1.34786	0.493588	2.73073	0.00631937	0.0214673	11.1454	16.4633	52.5657	45.4225	33.5683	36.8418
BIDIR_13707	193.563	1.82029	0.217882	8.35444	6.57417e-17	1.10741e-15	1.31325	0.220666	5.9513	2.66026e-09	5.87241e-08	84.0971	81.3482	312.109	272.535	227.08	184.209
BIDIR_23224	333.8	1.81621	0.176746	10.2759	9.05237e-25	2.53196e-23	1.56283	0.177501	8.80461	1.31305e-18	1.76099e-16	116.52	151.075	470.901	472.588	417.629	374.086
BIDIR_17900	71.1434	1.81481	0.339958	5.33834	9.37992e-08	6.40218e-07	1.15388	0.346717	3.32803	0.000874631	0.00403912	31.4097	31.9582	91.99	130.469	72.0731	68.9604
BIDIR_3612	172.151	1.81416	0.219144	8.2784	1.24838e-16	2.05894e-15	0.696557	0.22753	3.06138	0.00220317	0.00884732	85.1103	83.285	282.541	309.26	124.4	148.312
BIDIR_26992	15909.9	1.81239	0.074612	24.2909	2.44405e-130	1.07768e-127	0.628516	0.0749047	8.39087	4.82556e-17	5.09826e-15	7945.65	7811.36	27767.8	27574.4	12401.5	11958.5
BIDIR_27968	2973	1.81078	0.0878949	20.6016	2.6542e-94	5.48852e-92	0.315479	0.0897183	3.51633	0.000437553	0.00222766	1603.92	1497.19	5446.02	5432.34	1915.37	1943.17
BIDIR_13972	1080.45	1.80716	0.113264	15.9553	2.61791e-57	2.28185e-55	0.512358	0.116434	4.40043	1.08039e-05	8.99944e-05	511.675	582.027	1860.61	1967.67	790.83	769.9
BIDIR_12797	241.954	1.80643	0.189119	9.55186	1.27393e-21	3.02197e-20	0.846892	0.194818	4.3471	1.37951e-05	0.000111631	112.467	118.149	381.101	425.232	198.448	216.328
BIDIR_21093	201.194	1.80631	0.207243	8.71593	2.88373e-18	5.38461e-17	1.04177	0.211953	4.91509	8.87415e-07	1.01338e-05	88.1499	95.8746	323.06	320.857	206.346	172.873
BIDIR_17609	54.8278	1.8051	0.373492	4.83304	1.34461e-06	7.67648e-06	1.19212	0.380771	3.1308	0.00174331	0.0072484	24.3172	24.2108	86.5144	83.1136	50.3525	60.4584
BIDIR_20672	855.195	1.80337	0.13084	13.7829	3.22874e-43	1.88715e-41	0.692839	0.133671	5.18317	2.18148e-07	2.94585e-06	380.97	459.036	1421.46	1511.51	628.912	729.28
BIDIR_29320	206.073	1.79857	0.198595	9.05648	1.34727e-19	2.7783e-18	0.741764	0.205804	3.60423	0.000313081	0.00167343	98.2821	102.654	359.199	340.186	170.803	165.316
BIDIR_20762	105.197	1.78889	0.296241	6.03864	1.5542e-09	1.34259e-08	0.891454	0.303956	2.93284	0.00335881	0.0126234	50.6609	49.39	179.599	166.227	69.1112	116.194
BIDIR_10239	176.446	1.78888	0.216043	8.2802	1.22972e-16	2.03263e-15	0.994238	0.221453	4.48962	7.13512e-06	6.28867e-05	77.0045	87.1588	271.589	295.73	160.93	166.261
BIDIR_19605	1452.9	1.78868	0.106459	16.8016	2.3751e-63	2.42228e-61	0.454772	0.109082	4.16908	3.0583e-05	0.000222726	698.107	797.987	2513.3	2656.74	1037.66	1013.62
BIDIR_3456	109.057	1.78644	0.271058	6.59065	4.37918e-11	4.45707e-10	0.685962	0.281575	2.43616	0.0148441	0.0434163	58.7666	49.39	166.458	205.851	88.8573	85.0196
BIDIR_12819	15705.3	1.78635	0.0939759	19.0086	1.44853e-80	2.13954e-78	0.637293	0.094203	6.7651	1.33213e-11	4.96521e-10	7837.24	7854.94	29256.1	24875.1	12774.7	11633.5
BIDIR_5310	1737.91	1.78608	0.0973045	18.3556	2.9772e-75	3.91528e-73	0.256313	0.100212	2.55771	0.0105365	0.0327617	893.658	953.904	3157.23	3215.34	1129.47	1077.86
BIDIR_14331	1234.61	1.78132	0.111859	15.9246	4.27625e-57	3.71649e-55	0.314956	0.11521	2.73375	0.00626182	0.0213162	610.97	692.428	2321.65	2160.95	779.97	841.694
BIDIR_12017	109.142	1.78022	0.264222	6.73759	1.61035e-11	1.69897e-10	0.656275	0.275305	2.38381	0.0171343	0.0489641	54.7137	54.2321	191.646	182.657	79.9716	91.6323
BIDIR_13286	186.037	1.78	0.237046	7.50909	5.95387e-14	7.96612e-13	2.3295	0.233	9.99783	1.55777e-23	4.13224e-21	60.7931	57.1374	227.785	177.824	314.95	277.731
BIDIR_7567	2152.08	1.77987	0.0921826	19.3081	4.59416e-83	7.28842e-81	0.624174	0.0938733	6.64912	2.9486e-11	1.02127e-09	1054.76	1105.95	3747.5	3673.43	1683.35	1647.49
BIDIR_16339	273.833	1.77792	0.182946	9.71832	2.51901e-22	6.19605e-21	0.530494	0.190285	2.78788	0.00530534	0.0185548	123.613	155.917	475.281	484.185	189.562	214.438
BIDIR_31387	15309	1.77745	0.0759749	23.3953	4.77638e-121	1.68488e-118	0.433292	0.0763314	5.67646	1.37514e-08	2.58574e-07	7789.62	8105.76	27817.1	26677.5	10750.7	10713.4
BIDIR_7242	169.028	1.76999	0.217283	8.146	3.76168e-16	6.00587e-15	0.660825	0.225856	2.92587	0.00343496	0.0128684	80.0442	89.0956	300.062	277.367	137.235	130.363
BIDIR_27223	296.179	1.76485	0.174517	10.1128	4.85012e-24	1.30897e-22	0.652529	0.180646	3.6122	0.000303606	0.00163199	134.758	162.696	509.23	502.547	224.118	243.723
BIDIR_12322	930.675	1.7645	0.11552	15.2744	1.13254e-52	8.48953e-51	0.315915	0.119745	2.63823	0.00833393	0.0269963	476.212	513.268	1699.62	1663.24	587.445	644.26
BIDIR_1547	3499.04	1.75693	0.0893339	19.6669	4.13972e-86	7.13363e-84	0.358242	0.0907322	3.94834	7.86942e-05	0.000506838	1770.09	1937.83	6119.52	6413.28	2339.91	2413.61
BIDIR_13608	669.469	1.75052	0.13564	12.9057	4.18253e-38	2.09015e-36	0.519071	0.139653	3.71687	0.000201707	0.00114127	308.018	384.467	1137.83	1193.55	483.779	509.173
BIDIR_13654	469.773	1.74891	0.148451	11.7811	4.88357e-32	1.95499e-30	0.510294	0.153706	3.31993	0.000900396	0.0041347	236.08	250.824	878.285	759.619	360.366	333.466
BIDIR_12740	2243.08	1.74818	0.0985358	17.7416	2.00211e-70	2.32679e-68	0.638879	0.0999811	6.39	1.6589e-10	4.86748e-09	1081.1	1193.11	3980.76	3661.83	1731.73	1809.97
BIDIR_13655	2718.27	1.74653	0.0939795	18.5842	4.31402e-77	5.87962e-75	0.514819	0.0954175	5.39543	6.83597e-08	1.07025e-06	1431.68	1387.76	4961.98	4499.73	2066.43	1962.06
BIDIR_5103	95.7126	1.73876	0.297753	5.8396	5.23254e-09	4.23576e-08	1.06679	0.303668	3.51302	0.000443043	0.00225171	47.6212	41.6425	158.792	139.167	109.591	77.4623
BIDIR_23541	460.258	1.73098	0.155458	11.1347	8.5026e-29	2.90367e-27	0.573035	0.160159	3.5779	0.000346363	0.00181856	238.106	237.265	825.719	752.854	394.921	312.683
BIDIR_15626	977.405	1.7207	0.117106	14.6935	7.09464e-49	4.8128e-47	0.959954	0.118833	8.07815	6.57575e-16	5.56589e-14	463.04	476.468	1596.68	1500.88	861.916	965.445
BIDIR_8137	122.244	1.71875	0.280669	6.12376	9.13943e-10	8.1028e-09	0.905677	0.286922	3.15653	0.00159658	0.00673108	58.7666	60.0427	234.355	157.529	127.362	95.4109
BIDIR_15018	475	1.718	0.14482	11.863	1.8417e-32	7.51314e-31	0.588052	0.149552	3.93208	8.42148e-05	0.000538179	242.159	249.855	796.151	822.438	343.582	395.814
BIDIR_10398	33.9305	1.71374	0.485191	3.5321	0.000412271	0.0015123	1.7317	0.483335	3.58281	0.000339918	0.00178952	14.185	12.5896	49.2803	38.6575	45.4159	43.4545
BIDIR_30853	381.47	1.71217	0.158931	10.773	4.61472e-27	1.46731e-25	0.856578	0.162699	5.26481	1.40335e-07	2.00378e-06	182.379	193.686	580.413	651.378	324.823	356.138
BIDIR_15869	2795.51	1.71093	0.0903209	18.9428	5.06561e-80	7.37317e-78	0.28906	0.0920995	3.13857	0.00169777	0.00708414	1517.8	1533.99	5191.96	4800.29	1891.67	1837.37
BIDIR_14339	6563.79	1.70973	0.0857464	19.9394	1.85414e-88	3.28962e-86	0.363862	0.0864891	4.20702	2.58756e-05	0.00019216	3568.55	3517.34	11990.5	11188.4	4354.01	4763.93
BIDIR_343	101.524	1.70966	0.30352	5.63279	1.77313e-08	1.3328e-07	1.5138	0.304456	4.97214	6.62194e-07	7.84879e-06	50.6609	34.8635	159.887	119.838	135.261	108.636
BIDIR_33538	1056.01	1.70941	0.11189	15.2777	1.07721e-52	8.11531e-51	0.923854	0.113633	8.13013	4.28846e-16	3.78247e-14	519.781	507.458	1731.38	1628.45	1009.02	939.939
BIDIR_21467	1426.48	1.70846	0.115468	14.796	1.55567e-49	1.08477e-47	0.949539	0.116669	8.13874	3.99403e-16	3.55481e-14	710.266	670.154	2454.16	2058.51	1377.29	1288.52
BIDIR_27001	3102.2	1.70748	0.0880454	19.3932	8.8155e-84	1.42878e-81	0.304946	0.0896597	3.40114	0.000671043	0.00322257	1628.24	1754.8	5586.2	5464.23	2068.4	2111.32
BIDIR_30383	4623.28	1.70729	0.0932844	18.302	7.97796e-75	1.04005e-72	0.56455	0.0940609	6.00197	1.94943e-09	4.48019e-08	2357.76	2471.43	7428.19	8340.35	3419.03	3722.92
BIDIR_28249	129.702	1.70553	0.244033	6.98891	2.77032e-12	3.15598e-11	0.720282	0.252636	2.85107	0.0043573	0.0157473	66.8724	64.8849	209.168	220.348	101.692	115.249
BIDIR_20579	1187.03	1.70367	0.117032	14.5573	5.25119e-48	3.48345e-46	0.70234	0.119053	5.89941	3.64802e-09	7.84952e-08	659.605	551.037	2059.92	1882.62	992.24	976.781
BIDIR_31532	6666.21	1.69495	0.0904297	18.7433	2.19537e-78	3.09042e-76	0.51247	0.0910126	5.63076	1.79413e-08	3.26085e-07	3674.94	3386.6	11831.7	11030.9	5297.87	4775.27
BIDIR_5104	167.458	1.68889	0.246546	6.85022	7.37348e-12	8.07474e-11	1.06734	0.250276	4.26464	2.00221e-05	0.000153945	92.2028	66.8217	292.397	220.348	185.613	147.367
BIDIR_20778	171.453	1.68716	0.241901	6.97457	3.06803e-12	3.47609e-11	1.84591	0.240223	7.68416	1.54002e-14	9.81169e-13	58.7666	72.6323	238.736	185.556	256.699	216.328
BIDIR_4908	97.064	1.68606	0.281871	5.98167	2.20863e-09	1.8702e-08	0.986021	0.288377	3.41921	0.000628031	0.0030484	43.5684	50.3584	146.746	155.596	87.87	98.2449
BIDIR_17199	555.438	1.68423	0.145351	11.5874	4.77573e-31	1.82881e-29	0.813612	0.148259	5.48777	4.07043e-08	6.72022e-07	262.423	295.371	959.324	835.001	458.109	522.398
BIDIR_11719	921.509	1.6765	0.129625	12.9334	2.91626e-38	1.46223e-36	0.378305	0.132942	2.84564	0.00443216	0.0159746	544.098	461.941	1704	1511.51	701.973	605.529
BIDIR_13609	243.39	1.67427	0.186929	8.95672	3.34493e-19	6.69969e-18	0.524741	0.194264	2.70117	0.00690955	0.0231482	130.705	128.801	389.862	437.796	175.74	197.434
BIDIR_15132	257.081	1.67406	0.181639	9.21644	3.07128e-20	6.64903e-19	0.794209	0.18672	4.25348	2.10474e-05	0.00016086	128.679	131.707	398.623	431.997	217.207	234.276
BIDIR_26449	320.396	1.66964	0.174987	9.54153	1.40744e-21	3.32289e-20	0.864647	0.178783	4.83629	1.32283e-06	1.4468e-05	138.811	181.097	532.228	487.084	291.254	291.901
BIDIR_666	115.331	1.66949	0.266789	6.25774	3.90595e-10	3.62252e-09	0.679097	0.275748	2.46274	0.0137879	0.0408973	52.6873	66.8217	197.121	183.623	108.603	83.1303
BIDIR_2828	462.745	1.66041	0.142804	11.6272	2.99811e-31	1.16144e-29	0.36511	0.148744	2.45463	0.0141031	0.0416347	242.159	267.287	786.295	824.371	323.835	332.521
BIDIR_4311	29.2173	1.65755	0.584649	2.83512	0.00458088	0.0131426	2.6594	0.565943	4.69906	2.61363e-06	2.61461e-05	5.06609	11.6212	20.8073	31.8924	46.4032	59.5137
BIDIR_21198	132.749	1.65702	0.239119	6.92971	4.21718e-12	4.7182e-11	0.593526	0.248629	2.3872	0.0169773	0.0485863	71.9384	68.7586	222.309	221.314	100.705	111.47
BIDIR_3543	135.087	1.65651	0.240976	6.87417	6.23515e-12	6.87081e-11	0.824034	0.247787	3.32557	0.000882378	0.00406786	74.9781	61.9796	216.833	214.549	117.489	124.695
BIDIR_5102	215.663	1.65555	0.209845	7.88939	3.03657e-15	4.47193e-14	0.940568	0.21391	4.39703	1.09743e-05	9.12591e-05	109.427	103.622	381.101	290.898	216.219	192.711
BIDIR_17444	259.204	1.65533	0.197647	8.37517	5.51451e-17	9.36281e-16	0.888494	0.201568	4.40792	1.04369e-05	8.72594e-05	145.903	113.306	451.189	365.313	253.737	225.774
BIDIR_16017	989.264	1.65516	0.119134	13.8933	6.95345e-44	4.11227e-42	0.991951	0.120557	8.22804	1.90308e-16	1.78341e-14	518.767	448.383	1591.21	1454.49	970.519	952.22
BIDIR_18626	165.955	1.65383	0.233225	7.09113	1.33024e-12	1.56354e-11	0.905516	0.238253	3.80065	0.00014432	0.000850656	79.031	86.1903	285.826	234.844	174.753	135.087
BIDIR_11012	52.692	1.65166	0.404132	4.08694	4.37109e-05	0.000193937	1.4732	0.405266	3.63514	0.000277829	0.00151085	25.3304	20.337	88.7046	55.0869	68.1239	58.5691
BIDIR_33539	649.5	1.64952	0.139434	11.8301	2.7275e-32	1.10217e-30	0.8694	0.141704	6.13534	8.49777e-10	2.11874e-08	352.6	301.182	964.799	1084.34	634.836	559.24
BIDIR_24279	1499.93	1.64631	0.099182	16.5988	7.10549e-62	7.00826e-60	0.522313	0.101386	5.15174	2.58078e-07	3.42058e-06	795.376	821.229	2512.2	2548.49	1187.73	1134.54
BIDIR_5893	51.1565	1.64627	0.414499	3.97172	7.13569e-05	0.000304002	1.29603	0.417956	3.10089	0.00192943	0.00789596	22.2908	24.2108	91.99	54.1205	66.1493	48.1778
BIDIR_12828	75.572	1.64247	0.320378	5.12666	2.9492e-07	1.86283e-06	1.16259	0.324976	3.57746	0.000346944	0.00182064	33.4362	37.7688	118.273	104.375	85.8954	73.6837
BIDIR_18143	384.854	1.64063	0.160895	10.1969	2.04709e-24	5.63636e-23	0.608582	0.165617	3.67464	0.000238187	0.00131984	209.736	199.497	632.979	642.681	345.556	278.675
BIDIR_12770	351.779	1.64035	0.157649	10.4051	2.35119e-25	6.81141e-24	0.501738	0.163623	3.06642	0.00216638	0.00871508	195.551	185.939	594.649	594.359	280.394	259.782
BIDIR_23230	930.692	1.63873	0.120122	13.6422	2.24728e-42	1.28103e-40	0.413944	0.123406	3.35432	0.000795604	0.00372453	470.133	554.911	1543.02	1649.71	687.163	679.212
BIDIR_23462	393.426	1.63529	0.183466	8.91328	4.95452e-19	9.78632e-18	1.06698	0.185386	5.75548	8.63977e-09	1.70881e-07	225.948	154.949	628.598	553.768	437.375	359.916
BIDIR_29321	2902.94	1.63477	0.105058	15.5606	1.3478e-54	1.07766e-52	0.957709	0.105626	9.06698	1.22364e-19	1.97469e-17	1485.38	1394.54	4785.67	4158.58	2977.71	2615.77
BIDIR_29003	774.453	1.63215	0.131815	12.3821	3.2666e-35	1.45536e-33	0.365288	0.135583	2.6942	0.00705576	0.0235307	393.128	468.72	1430.22	1243.8	566.712	544.126
BIDIR_19284	1185.88	1.63047	0.118798	13.7247	7.22718e-43	4.15134e-41	1.34425	0.119187	11.2785	1.6757e-29	9.11427e-27	554.23	518.11	1723.72	1596.55	1469.11	1253.57
BIDIR_539	370.284	1.63005	0.160409	10.1619	2.9335e-24	7.9962e-23	1.05004	0.162798	6.44994	1.11897e-10	3.43716e-09	172.247	187.876	588.079	527.675	361.353	384.478
BIDIR_5794	5722.96	1.62982	0.0852976	19.1075	2.189e-81	3.29824e-79	0.59027	0.0859094	6.87084	6.38232e-12	2.51875e-10	2929.21	3201.63	9738.89	9237.2	4562.33	4668.52
BIDIR_10266	156.858	1.62936	0.231482	7.03882	1.93871e-12	2.24182e-11	1.45359	0.232126	6.26206	3.79931e-10	1.03042e-08	73.9649	63.9164	203.692	222.28	183.638	193.656
BIDIR_644	161.105	1.61683	0.228508	7.07558	1.48821e-12	1.74034e-11	1.24203	0.230696	5.38382	7.29218e-08	1.13322e-06	65.8591	84.2535	229.975	230.978	183.638	171.929
BIDIR_10236	524.451	1.61573	0.138984	11.6252	3.06744e-31	1.18676e-29	0.454053	0.143676	3.16025	0.00157634	0.00665498	310.045	269.224	878.285	895.887	409.731	383.533
BIDIR_23766	443.126	1.61492	0.147876	10.9207	9.17785e-28	3.01218e-26	0.917574	0.150609	6.09244	1.11206e-09	2.70831e-08	224.934	221.771	678.974	689.07	447.248	396.758
BIDIR_6675	1953.03	1.61383	0.0988782	16.3214	6.94871e-60	6.41077e-58	0.397211	0.100777	3.9415	8.09725e-05	0.000520062	1091.24	1087.55	3526.28	3143.82	1430.6	1438.72
BIDIR_15434	69.0043	1.6114	0.378359	4.25891	2.0543e-05	9.63794e-05	1.29836	0.380762	3.40991	0.000649849	0.0031372	33.4362	30.0213	124.844	69.5835	93.7938	62.3477
BIDIR_5793	1057.09	1.60298	0.113111	14.1717	1.37165e-45	8.51504e-44	0.51352	0.115756	4.43623	9.15475e-06	7.80959e-05	569.428	590.743	1861.7	1664.2	842.17	814.299
BIDIR_13894	2644.96	1.60054	0.0900038	17.783	9.56656e-71	1.12931e-68	0.59323	0.0912088	6.50409	7.81643e-11	2.48728e-09	1377.98	1485.57	4393.62	4291.95	2159.23	2161.39
BIDIR_31289	577.746	1.59816	0.138348	11.5518	7.23233e-31	2.73881e-29	0.558354	0.142066	3.93024	8.48603e-05	0.000541715	320.177	309.898	1017.37	891.055	488.715	439.268
BIDIR_25130	4929.32	1.59646	0.0965065	16.5425	1.8129e-61	1.77062e-59	0.64953	0.0970656	6.69166	2.20657e-11	7.87475e-10	2586.74	2700.95	8614.2	7378.75	4290.82	4004.43
BIDIR_33525	730.384	1.59107	0.158784	10.0204	1.24004e-23	3.27302e-22	0.689185	0.160932	4.28246	1.84841e-05	0.000144081	453.921	325.393	1262.67	1084.34	690.125	565.853
BIDIR_13503	407.127	1.58826	0.149839	10.5998	2.98576e-26	9.02471e-25	0.394794	0.155657	2.53631	0.0112027	0.0344538	214.802	244.045	684.449	695.835	306.064	297.569
BIDIR_3404	2950.88	1.58696	0.117662	13.4874	1.85595e-41	1.02484e-39	0.772321	0.118296	6.52874	6.63265e-11	2.14546e-09	1630.27	1469.11	5204	4108.32	2792.09	2501.47
BIDIR_11844	38.5137	1.58626	0.533388	2.97393	0.00294012	0.00884555	2.94056	0.511506	5.74882	8.98687e-09	1.76676e-07	7.09252	12.5896	39.4243	20.2952	77.997	73.6837
BIDIR_11720	5988.38	1.57976	0.280798	5.62598	1.84458e-08	1.38512e-07	0.804681	0.280921	2.86444	0.00417753	0.0151873	3798.55	2465.62	10072.9	8651.54	5897.16	5044.5
BIDIR_14159	1343.63	1.57344	0.101654	15.4784	4.85755e-54	3.82281e-52	0.553571	0.103788	5.33368	9.62427e-08	1.43708e-06	725.464	755.376	2165.05	2242.13	1095.91	1077.86
BIDIR_32440	75.6771	1.57332	0.317298	4.95849	7.10415e-07	4.24409e-06	1.20757	0.320556	3.76711	0.000165149	0.000957293	35.4626	36.8004	101.846	113.073	79.9716	86.909
BIDIR_27855	1061.9	1.57271	0.119212	13.1926	9.68213e-40	5.04009e-38	0.875204	0.120638	7.25481	4.02226e-13	2.03229e-11	584.627	512.3	1739.05	1524.07	1010.01	1001.34
BIDIR_12827	887.459	1.56963	0.117462	13.3629	9.95868e-41	5.38991e-39	0.465083	0.120559	3.85772	0.000114452	0.00069916	474.186	521.016	1523.31	1432.26	666.43	707.552
BIDIR_4658	1351.46	1.56381	0.103061	15.1737	5.28404e-52	3.86431e-50	0.280803	0.105897	2.65165	0.00800989	0.0261777	788.283	779.587	2401.6	2234.4	972.494	932.382
BIDIR_9804	10064.7	1.55774	0.0900217	17.3041	4.38311e-67	4.84957e-65	0.363158	0.0904222	4.01625	5.91323e-05	0.00039535	6107.68	5438.71	17562.4	16428.5	7742.43	7108.59
BIDIR_23619	1490.54	1.55606	0.100471	15.4876	4.20703e-54	3.31957e-52	0.305344	0.103024	2.96382	0.00303849	0.0116384	827.799	899.672	2551.63	2529.17	1050.49	1084.47
BIDIR_4877	826.091	1.55584	0.265216	5.86629	4.45652e-09	3.6311e-08	1.00009	0.265838	3.76204	0.000168534	0.00097471	498.503	336.045	1327.28	1125.9	909.306	759.509
BIDIR_21472	756.446	1.55203	0.132374	11.7246	9.53332e-32	3.7661e-30	0.444444	0.135622	3.27709	0.00104883	0.00470526	415.419	441.604	1367.8	1147.16	613.115	553.572
BIDIR_5765	1151.26	1.54878	0.106944	14.4822	1.56981e-47	1.02324e-45	0.49547	0.109418	4.52824	5.94759e-06	5.35684e-05	626.168	668.217	1930.69	1857.49	894.497	930.493
BIDIR_15956	26.9696	1.54775	0.531961	2.90951	0.00361995	0.0106402	1.3833	0.533385	2.59344	0.0095021	0.0300869	12.1586	12.5896	41.6145	30.926	28.6318	35.8972
BIDIR_3222	852.411	1.54773	0.117243	13.2011	8.64316e-40	4.51492e-38	0.295269	0.121066	2.43891	0.0147317	0.0431347	486.344	506.489	1482.79	1420.66	580.534	637.647
BIDIR_25282	265.325	1.54681	0.175554	8.81103	1.24005e-18	2.36977e-17	0.574666	0.181419	3.16761	0.00153696	0.00650836	149.956	144.296	431.477	428.132	213.257	224.83
BIDIR_3202	18.6562	1.54611	0.657871	2.35017	0.018765	0.0451414	1.63228	0.653779	2.49669	0.0125358	0.037736	11.1454	4.84215	26.2828	20.2952	27.6445	21.7272
BIDIR_26564	196.022	1.54532	0.211479	7.30723	2.72712e-13	3.42707e-12	0.727648	0.216788	3.35649	0.000789383	0.00370072	102.335	108.464	331.821	284.132	193.511	155.869
BIDIR_5190	9254.76	1.54335	0.0759376	20.3239	7.89884e-92	1.52799e-89	0.491256	0.0763744	6.43221	1.25764e-10	3.82382e-09	5216.04	5220.81	15332.8	15088	7422.55	7248.4
BIDIR_25131	1136.35	1.54192	0.12406	12.4288	1.82326e-35	8.19621e-34	0.780595	0.125496	6.22008	4.96886e-10	1.31715e-08	620.089	590.743	1938.36	1588.82	1091.96	988.117
BIDIR_21683	284.809	1.53484	0.178268	8.60976	7.32134e-18	1.32163e-16	1.1648	0.179841	6.47685	9.36586e-11	2.92955e-09	144.89	133.643	380.006	426.199	299.153	324.964
BIDIR_15194	3341.13	1.53409	0.0924954	16.5856	8.86486e-62	8.6864e-60	0.661258	0.093276	7.08927	1.34822e-12	6.20667e-11	1860.27	1799.34	5565.39	5034.17	2988.57	2799.04
BIDIR_31315	801.089	1.53089	0.120651	12.6886	6.8432e-37	3.24149e-35	0.54721	0.123541	4.42939	9.45014e-06	8.02356e-05	445.816	452.257	1331.66	1264.1	691.112	621.588
BIDIR_26801	34.0167	1.52586	0.465627	3.27699	0.00104919	0.00351142	1.24113	0.469099	2.64577	0.00815045	0.0265514	17.2247	15.4949	43.8047	50.2547	40.4794	36.8418
BIDIR_30971	39.3855	1.52103	0.453191	3.35627	0.000790006	0.00272647	1.45255	0.452811	3.20786	0.00133725	0.00579298	20.2644	15.4949	60.2315	42.5232	55.289	42.5098
BIDIR_2724	409.549	1.52099	0.157553	9.65385	4.73447e-22	1.14668e-20	0.843741	0.16026	5.26483	1.40319e-07	2.00378e-06	211.762	221.771	681.164	564.399	388.997	389.201
BIDIR_27796	2134.87	1.51942	0.107465	14.1387	2.19272e-45	1.35281e-43	0.678321	0.10847	6.25353	4.01266e-10	1.08423e-08	1234.1	1108.85	3589.8	3127.39	1961.77	1787.3
BIDIR_16309	748.25	1.50982	0.344691	4.38021	1.18565e-05	5.80039e-05	1.53089	0.344566	4.44295	8.8735e-06	7.61167e-05	397.181	269.224	1132.35	765.418	1074.19	851.141
BIDIR_13637	202.792	1.5094	0.207981	7.25738	3.94649e-13	4.87563e-12	0.753065	0.212734	3.53994	0.000400222	0.00206226	111.454	108.464	309.919	316.025	210.296	160.593
BIDIR_5007	1307.17	1.50909	0.111892	13.487	1.86512e-41	1.02801e-39	0.763147	0.113246	6.73884	1.59658e-11	5.85434e-10	743.702	671.122	2132.2	1895.18	1235.12	1165.71
BIDIR_29266	616.426	1.50756	0.130985	11.5094	1.18339e-30	4.40232e-29	0.368369	0.135175	2.72512	0.00642776	0.0217952	366.785	353.477	1084.17	964.504	461.071	468.553
BIDIR_13900	6270.08	1.50316	0.0863564	17.4065	7.36248e-68	8.20657e-66	0.448083	0.0869282	5.15464	2.54123e-07	3.37425e-06	3775.25	3461.17	10658.8	9853.79	4981.93	4889.57
BIDIR_18100	1125.33	1.50315	0.111552	13.4749	2.1975e-41	1.20457e-39	0.75191	0.113142	6.64571	3.01758e-11	1.03782e-09	630.221	593.648	1671.15	1796.61	985.329	1075.03
BIDIR_17732	208.287	1.50185	0.202342	7.42231	1.15098e-13	1.49915e-12	0.904617	0.205887	4.39375	1.1141e-05	9.2472e-05	114.494	104.591	320.87	299.595	223.131	187.043
BIDIR_7962	2645.51	1.50099	0.0916113	16.3844	2.47242e-60	2.33858e-58	0.515391	0.0927771	5.55515	2.77375e-08	4.77817e-07	1486.39	1531.09	4441.8	4100.59	2117.77	2195.4
BIDIR_32493	9284.56	1.50041	0.0938136	15.9936	1.41693e-57	1.2459e-55	0.865267	0.0940001	9.20495	3.4182e-20	5.90565e-18	5137.01	4721.1	14571.6	13319.4	9561.04	8397.11
BIDIR_21635	159.665	1.49802	0.237345	6.31155	2.76254e-10	2.59661e-09	1.14644	0.239318	4.79046	1.664e-06	1.76885e-05	87.1367	71.6639	208.073	239.676	197.461	153.98
BIDIR_20769	487.488	1.49768	0.164099	9.12666	7.06461e-20	1.49068e-18	0.86947	0.166096	5.23475	1.65212e-07	2.3129e-06	268.503	248.887	839.956	622.385	493.652	451.549
BIDIR_27743	265.712	1.49446	0.194809	7.67141	1.7011e-14	2.37347e-13	0.98744	0.197159	5.00833	5.49035e-07	6.63882e-06	148.943	125.896	423.811	350.817	300.14	244.668
BIDIR_3060	1452.33	1.4933	0.105675	14.1311	2.44167e-45	1.50331e-43	0.401415	0.107774	3.7246	0.000195629	0.00111181	801.455	894.83	2409.26	2367.77	1070.24	1170.44
BIDIR_16053	1997.25	1.49155	0.132627	11.2462	2.41742e-29	8.50751e-28	1.14916	0.132899	8.64689	5.29206e-18	6.58615e-16	1076.04	911.293	3176.94	2412.23	2343.86	2063.14
BIDIR_22192	53.859	1.49006	0.383728	3.88311	0.000103127	0.00042463	1.07051	0.388329	2.7567	0.00583881	0.020081	34.4494	20.337	82.1339	71.5163	53.3144	61.4031
BIDIR_671	1743.46	1.48813	0.0992282	14.997	7.67621e-51	5.5063e-49	0.815129	0.100237	8.13204	4.22112e-16	3.7343e-14	939.253	940.346	2730.13	2543.66	1709.02	1598.37
BIDIR_30381	612.969	1.48753	0.134922	11.0252	2.89033e-28	9.6831e-27	0.451116	0.138551	3.25596	0.00113009	0.00501917	327.269	383.499	1045.84	949.041	483.779	488.391
BIDIR_15608	19088.5	1.48303	0.0740075	20.0389	2.52217e-89	4.5557e-87	0.293616	0.0742656	3.95359	7.6986e-05	0.000497176	11315.6	11494.3	32449.5	31313.5	13892.3	14066
BIDIR_26623	1907.26	1.48129	0.103707	14.2834	2.77674e-46	1.76393e-44	0.471562	0.105184	4.48321	7.35271e-06	6.45224e-05	1186.48	1023.63	3147.37	3022.05	1585.61	1478.4
BIDIR_34148	798.931	1.48064	0.121363	12.2001	3.10443e-34	1.34319e-32	0.665967	0.123646	5.38607	7.20137e-08	1.12089e-06	418.459	472.594	1280.19	1208.05	702.96	711.331
BIDIR_13898	651.474	1.48002	0.137461	10.7668	4.93642e-27	1.56628e-25	0.507002	0.140557	3.60708	0.000309658	0.00165678	332.335	417.394	1067.74	1025.39	512.41	553.572
BIDIR_9318	635.953	1.47873	0.142342	10.3886	2.79462e-25	8.04163e-24	0.556261	0.145205	3.83086	0.000127696	0.000766516	365.772	360.256	961.514	1061.15	470.944	596.082
BIDIR_21470	1235.43	1.47307	0.108784	13.5412	8.9312e-42	4.98684e-40	0.775779	0.110143	7.04339	1.87612e-12	8.33638e-11	665.684	684.68	1970.12	1780.18	1123.55	1188.39
BIDIR_16528	96.9505	1.47035	0.283548	5.18555	2.15375e-07	1.39117e-06	1.11056	0.286365	3.87815	0.000105255	0.000651288	50.6609	47.4531	132.509	139.167	116.502	95.4109
BIDIR_5762	4627.68	1.464	0.0872794	16.7737	3.80172e-63	3.8641e-61	0.65945	0.0878233	7.50883	5.96588e-14	3.44251e-12	2576.61	2624.45	7325.25	7024.06	4308.59	3907.12
BIDIR_19587	141.695	1.46351	0.248827	5.88162	4.06276e-09	3.32836e-08	1.09144	0.251129	4.34613	1.38562e-05	0.000112072	61.8063	82.3166	215.738	182.657	167.842	139.81
BIDIR_16300	4352.2	1.46343	0.0818422	17.8812	1.65336e-71	1.99897e-69	0.486282	0.0826317	5.88493	3.98223e-09	8.50633e-08	2544.19	2517.92	7070.09	6889.73	3601.68	3489.58
BIDIR_5897	1363.07	1.46031	0.107112	13.6335	2.53199e-42	1.43782e-40	0.565699	0.108827	5.19817	2.01259e-07	2.75323e-06	744.715	818.324	2076.34	2224.74	1199.57	1114.7
BIDIR_10931	6000.36	1.45809	0.0956514	15.2437	1.81169e-52	1.34794e-50	0.58433	0.0960772	6.08188	1.18783e-09	2.88328e-08	3578.68	3282.98	10012.7	8840	5390.68	4897.13
BIDIR_30852	287.715	1.45381	0.184598	7.87555	3.39244e-15	4.96917e-14	0.910145	0.18711	4.86423	1.14902e-06	1.27736e-05	134.758	172.381	393.148	448.427	271.508	306.071
BIDIR_11335	231.309	1.45306	0.191251	7.59763	3.01598e-14	4.12175e-13	0.544117	0.196994	2.7621	0.00574304	0.019812	125.639	141.391	349.343	381.743	209.308	180.431
BIDIR_31424	40.2054	1.4462	0.428224	3.3772	0.00073227	0.00254419	1.14131	0.431792	2.64319	0.00821296	0.0267076	23.304	17.4318	54.7559	56.0533	42.454	47.2331
BIDIR_6514	123.296	1.44564	0.245995	5.8767	4.18514e-09	3.42207e-08	0.649962	0.253082	2.56819	0.0102231	0.0319491	72.9517	66.8217	197.121	183.623	111.565	107.692
BIDIR_11870	983.418	1.44432	0.144941	9.96494	2.16997e-23	5.62841e-22	0.734773	0.146257	5.02383	5.06502e-07	6.18307e-06	519.781	575.248	1711.67	1270.86	978.417	844.528
BIDIR_17937	257.188	1.44211	0.185339	7.78095	7.19842e-15	1.0337e-13	0.638893	0.189914	3.36412	0.000767874	0.00361256	156.036	136.549	416.145	378.843	245.838	209.715
BIDIR_30859	2217.5	1.44205	0.0909668	15.8525	1.35064e-56	1.16039e-54	0.462138	0.0923662	5.00332	5.635e-07	6.79973e-06	1280.71	1330.62	3599.65	3496.57	1776.16	1821.31
BIDIR_13581	5698.7	1.44164	0.0938627	15.359	3.08322e-53	2.35235e-51	0.281083	0.0945249	2.97364	0.00294289	0.0113281	3508.77	3424.37	10162.7	8671.84	4287.86	4136.68
BIDIR_13975	116.555	1.43908	0.269449	5.34085	9.25134e-08	6.31873e-07	1.05262	0.272178	3.86739	0.000110006	0.000676223	59.7798	61.0111	185.075	143.033	111.565	138.865
BIDIR_23823	4913.85	1.43838	0.0893001	16.1072	2.2696e-58	2.03748e-56	0.319336	0.0900687	3.54547	0.000391909	0.00202512	3031.55	2914.98	8299.9	7816.54	3910.71	3509.42
BIDIR_1160	335.746	1.43733	0.164904	8.71617	2.87768e-18	5.37933e-17	0.48773	0.169772	2.87285	0.00406787	0.0148475	192.511	201.434	576.032	491.916	283.356	269.229
BIDIR_21618	554.594	1.43601	0.133111	10.7881	3.91881e-27	1.25268e-25	0.50288	0.136685	3.67912	0.000234039	0.00130016	318.15	331.203	912.234	845.632	465.02	455.327
BIDIR_20005	129.496	1.43257	0.246209	5.8185	5.93764e-09	4.76537e-08	0.812563	0.251154	3.23532	0.00121507	0.00534088	66.8724	75.5376	177.409	206.817	131.311	119.027
BIDIR_8188	176.634	1.431	0.210436	6.80017	1.04496e-11	1.12261e-10	0.864057	0.214229	4.03333	5.49922e-05	0.000370793	96.2557	95.8746	254.068	263.837	180.676	169.095
BIDIR_21562	24.4523	1.42879	0.577505	2.47408	0.0133581	0.0336437	1.73714	0.569445	3.05058	0.00228401	0.00911214	14.185	6.77901	25.1877	30.926	37.5175	32.1185
BIDIR_25227	1095	1.42813	0.13509	10.5717	4.03137e-26	1.21119e-24	1.13019	0.135492	8.34141	7.34118e-17	7.38747e-15	640.353	477.436	1572.59	1434.19	1283.49	1161.94
BIDIR_21273	949.663	1.42783	0.116276	12.2796	1.16517e-34	5.10766e-33	0.314975	0.119287	2.64048	0.00827882	0.0268682	549.164	605.269	1597.78	1509.57	685.188	751.007
BIDIR_10621	15544.9	1.42525	0.0758718	18.7849	1.00349e-78	1.41928e-76	0.4334	0.0761169	5.69387	1.24188e-08	2.35629e-07	9130.1	9389.9	25383.8	24355.2	12691.8	12318.4
BIDIR_4307	2583.41	1.42357	0.0902043	15.7816	4.16199e-56	3.52523e-54	0.499015	0.0913325	5.46372	4.66268e-08	7.57034e-07	1480.31	1561.11	4192.11	3968.19	2155.28	2143.44
BIDIR_14058	7595.17	1.42054	0.0909866	15.6127	5.96934e-55	4.79852e-53	0.479207	0.0913777	5.24424	1.56925e-07	2.20529e-06	4453.09	4533.22	12713.2	11344	6589.26	5938.15
BIDIR_16282	777.905	1.41931	0.118996	11.9274	8.52073e-33	3.4998e-31	0.9134	0.120318	7.59155	3.16104e-14	1.91429e-12	419.472	420.299	1127.97	1118.17	769.109	812.41
BIDIR_10758	73.863	1.41903	0.327848	4.32833	1.50242e-05	7.22258e-05	1.00522	0.331733	3.0302	0.00244393	0.00965637	30.3965	47.4531	106.227	102.442	83.9208	72.739
BIDIR_16290	159.679	1.41795	0.223126	6.35493	2.08517e-10	1.98104e-09	1.15273	0.224528	5.13401	2.83639e-07	3.71081e-06	83.0838	79.4113	225.594	208.75	183.638	177.597
BIDIR_25251	328.389	1.41567	0.166774	8.48857	2.09186e-17	3.65303e-16	0.496954	0.171503	2.89764	0.00375979	0.0138817	190.485	197.56	491.708	543.138	251.762	295.679
BIDIR_29319	16744.1	1.41475	0.0785956	18.0004	1.9338e-72	2.42607e-70	0.567516	0.0787754	7.20423	5.83722e-13	2.83849e-11	9877.86	9636.85	27069.1	24961.1	14369.2	14550.6
BIDIR_25413	413.385	1.41296	0.152372	9.27312	1.80786e-20	3.97994e-19	0.518315	0.156353	3.31503	0.000916326	0.00419147	230	256.634	663.642	633.016	324.823	372.197
BIDIR_9805	154.106	1.40808	0.226416	6.21901	5.00309e-10	4.57635e-09	0.568902	0.233031	2.44131	0.014634	0.0429128	85.1103	94.9062	223.404	254.173	124.4	142.644
BIDIR_29317	133.369	1.40733	0.239376	5.87915	4.1239e-09	3.37476e-08	0.794079	0.244265	3.25089	0.00115045	0.0050988	73.9649	74.5692	204.787	189.422	121.438	136.031
BIDIR_875	6096.86	1.40567	0.0954307	14.7298	4.1523e-49	2.85556e-47	0.379258	0.0959512	3.95262	7.73007e-05	0.000498879	3780.31	3609.34	10585.4	8994.63	4932.57	4678.91
BIDIR_23218	4465.54	1.40451	0.0955701	14.6961	6.82614e-49	4.64115e-47	0.666366	0.0960356	6.93875	3.95596e-12	1.63189e-10	2710.36	2408.49	7153.31	6397.81	4158.52	3964.75
BIDIR_21152	192.53	1.40289	0.204825	6.84923	7.42511e-12	8.12535e-11	0.786915	0.208809	3.76858	0.000164179	0.000952232	114.494	100.717	283.636	285.099	196.473	174.763
BIDIR_19354	522.316	1.40274	0.140978	9.95006	2.52022e-23	6.50873e-22	0.684978	0.143567	4.77115	1.8318e-06	1.9253e-05	286.741	309.898	797.246	780.881	444.286	514.841
BIDIR_19363	171.761	1.3984	0.223992	6.24308	4.29025e-10	3.94961e-09	0.611586	0.229543	2.66436	0.0077134	0.0253525	83.0838	116.212	277.065	249.341	147.108	157.759
BIDIR_12181	310.489	1.39752	0.165946	8.42158	3.71445e-17	6.37516e-16	0.44459	0.17122	2.5966	0.00941502	0.0298724	176.3	196.591	473.091	509.312	248.8	258.838
BIDIR_27987	3957.05	1.39664	0.0839192	16.6426	3.42209e-62	3.4317e-60	0.311563	0.0848984	3.66984	0.000242704	0.00134094	2480.36	2391.06	6507.19	6318.56	2957.96	3087.16
BIDIR_33518	675.374	1.39626	0.125555	11.1207	9.94855e-29	3.38974e-27	0.820327	0.127261	6.44601	1.14837e-10	3.5134e-09	379.957	370.909	965.895	1009.93	638.785	686.77
BIDIR_21041	313.4	1.39556	0.171433	8.14054	3.93513e-16	6.26611e-15	0.735375	0.174626	4.21113	2.54092e-05	0.000189271	169.207	185.939	430.382	503.514	284.343	307.015
BIDIR_18233	1959.89	1.39379	0.101611	13.7169	8.04058e-43	4.60973e-41	0.665482	0.102591	6.48676	8.76992e-11	2.75488e-09	1160.13	1095.3	3020.34	2906.08	1904.51	1673
BIDIR_7064	79.5698	1.39254	0.325844	4.27363	1.92319e-05	9.07109e-05	0.932571	0.330034	2.82568	0.004718	0.0168314	42.5551	43.5794	136.89	89.8786	90.8319	73.6837
BIDIR_34145	354.973	1.39142	0.154118	9.02824	1.74458e-19	3.57306e-18	0.387381	0.159433	2.42974	0.0151095	0.0440784	218.855	213.055	570.557	562.466	284.343	280.565
BIDIR_2338	44.9169	1.39131	0.42714	3.25727	0.00112491	0.00374103	1.68065	0.421473	3.98756	6.6757e-05	0.000439131	14.185	25.1792	50.3755	53.154	66.1493	60.4584
BIDIR_34136	299.375	1.39113	0.167992	8.28095	1.22197e-16	2.02223e-15	0.504058	0.172932	2.91479	0.00355934	0.0132616	172.247	184.002	459.95	474.521	265.585	239.944
BIDIR_21095	38.2206	1.39079	0.46612	2.98375	0.00284737	0.00859688	1.41691	0.464219	3.05226	0.00227129	0.00907743	11.1454	25.1792	49.2803	46.389	44.4286	52.9011
BIDIR_12967	55.0412	1.38867	0.374079	3.71224	0.000205433	0.000802478	1.00969	0.378159	2.67001	0.00758485	0.0250028	35.4626	23.2423	81.0388	72.4828	64.1747	53.8458
BIDIR_11347	194.476	1.38827	0.208355	6.66302	2.68261e-11	2.77973e-10	0.949681	0.210874	4.50355	6.68267e-06	5.93458e-05	112.467	97.8115	293.492	257.072	214.245	191.767
BIDIR_20760	234.026	1.38704	0.196624	7.05429	1.73483e-12	2.0146e-11	0.922454	0.199016	4.63507	3.56811e-06	3.42145e-05	132.732	122.022	350.438	316.025	267.559	215.383
BIDIR_11083	2005.34	1.38566	0.132585	10.4511	1.44834e-25	4.23264e-24	0.493845	0.133537	3.6982	0.000217135	0.00121754	1373.92	1022.66	3387.2	2874.18	1788.01	1586.09
BIDIR_14999	691.551	1.37817	0.121447	11.3479	7.59493e-30	2.74039e-28	0.313587	0.125198	2.50473	0.0122544	0.037014	434.67	422.236	1134.54	1093.04	529.195	535.624
BIDIR_19287	3465.1	1.37733	0.0923496	14.9143	2.65857e-50	1.90249e-48	0.688142	0.0929206	7.40571	1.30454e-13	7.12188e-12	2015.29	1975.6	5490.92	4878.57	3277.85	3152.34
BIDIR_10284	33.4965	1.37721	0.503285	2.73644	0.00621071	0.0171966	1.96603	0.491635	3.99897	6.36183e-05	0.000421411	15.1983	11.6212	31.7584	37.691	62.2001	42.5098
BIDIR_22160	248.565	1.37352	0.18045	7.61162	2.70681e-14	3.71446e-13	0.679028	0.184535	3.67967	0.000233538	0.00129762	144.89	142.359	370.15	374.011	238.927	221.051
BIDIR_21050	38.7415	1.37195	0.440016	3.11795	0.00182112	0.00575692	1.37676	0.438384	3.14054	0.00168637	0.00704457	17.2247	20.337	45.995	51.2212	52.3271	45.3438
BIDIR_25150	45.3346	1.37181	0.402338	3.40959	0.000650597	0.00228586	1.17747	0.403955	2.91486	0.00355843	0.0132599	21.2776	25.1792	62.4218	57.9862	50.3525	54.7904
BIDIR_13525	4621.24	1.36867	0.0803924	17.0248	5.3752e-65	5.63532e-63	0.265542	0.0812908	3.26657	0.00108858	0.0048613	2897.8	2897.54	7537.7	7428.03	3443.71	3522.65
BIDIR_6849	615.094	1.36798	0.133077	10.2796	8.71113e-25	2.43879e-23	0.515116	0.135984	3.78806	0.000151828	0.00089062	386.036	350.572	989.987	911.35	552.89	499.727
BIDIR_3841	5056.26	1.36758	0.090366	15.1338	9.69116e-52	7.0529e-50	0.513174	0.0908918	5.64599	1.64235e-08	3.01689e-07	3126.79	2931.44	8286.76	7346.85	4335.25	4310.5
BIDIR_26448	2994.91	1.36688	0.100814	13.5584	7.07076e-42	3.97022e-40	0.815715	0.101271	8.05478	7.9622e-16	6.62486e-14	1730.58	1634.71	4648.78	4031.97	3093.22	2830.21
BIDIR_5677	828.63	1.36596	0.120263	11.3581	6.75696e-30	2.44392e-28	0.484482	0.122755	3.94674	7.92209e-05	0.000509927	488.371	510.363	1329.47	1245.74	737.515	660.319
BIDIR_13708	123.067	1.36454	0.2625	5.19824	2.01185e-07	1.30655e-06	1.59611	0.259635	6.14751	7.87091e-10	1.97756e-08	55.727	56.169	151.126	137.234	152.045	186.099
BIDIR_11596	57.3527	1.35983	0.378825	3.58961	0.000331179	0.00123693	1.93278	0.369982	5.224	1.75103e-07	2.43577e-06	24.3172	22.2739	64.612	55.0869	92.8065	85.0196
BIDIR_15212	166.078	1.35696	0.226717	5.98526	2.16045e-09	1.8325e-08	1.38873	0.22577	6.15109	7.69514e-10	1.93842e-08	71.9384	89.0956	219.024	194.254	216.219	205.936
BIDIR_20580	72.6024	1.35477	0.329637	4.10989	3.95842e-05	0.000176831	1.15985	0.330879	3.50534	0.00045602	0.00230887	33.4362	41.6425	109.512	83.1136	81.9462	85.9643
BIDIR_8762	2557.94	1.35247	0.102172	13.2372	5.35305e-40	2.82581e-38	0.541833	0.103032	5.25886	1.4495e-07	2.05867e-06	1669.78	1394.54	3988.42	3834.82	2260.92	2199.17
BIDIR_30398	439.828	1.35232	0.150141	9.00702	2.11741e-19	4.30721e-18	0.89028	0.151803	5.86472	4.49893e-09	9.46548e-08	238.106	249.855	649.405	597.258	422.566	481.778
BIDIR_34521	1142.56	1.34985	0.106127	12.7192	4.62345e-37	2.20397e-35	0.434713	0.108281	4.01469	5.95246e-05	0.000396979	683.922	714.702	1833.23	1732.82	950.773	939.939
BIDIR_32492	468.307	1.34779	0.145943	9.23505	2.58163e-20	5.62786e-19	0.565963	0.14907	3.79662	0.000146682	0.000862849	291.807	267.287	735.92	687.137	441.325	386.367
BIDIR_25327	2788.32	1.34779	0.112917	11.9362	7.66764e-33	3.1624e-31	0.381212	0.113812	3.34948	0.000809636	0.00378178	1853.17	1597.91	4764.86	4019.41	2380.39	2114.16
BIDIR_17194	227.266	1.34585	0.196685	6.84267	7.77314e-12	8.47835e-11	0.50947	0.201879	2.52364	0.0116146	0.0354941	118.546	155.917	330.726	367.246	198.448	192.711
BIDIR_19823	152.339	1.34444	0.227413	5.91188	3.38218e-09	2.80142e-08	0.863546	0.23075	3.74234	0.000182315	0.00104586	91.1896	79.4113	223.404	209.717	163.892	146.423
BIDIR_12935	41.6513	1.3433	0.417546	3.21713	0.0012948	0.00424669	1.05794	0.420786	2.51419	0.0119307	0.0362412	19.2511	25.1792	55.851	57.0198	44.4286	48.1778
BIDIR_21782	1235.29	1.3418	0.116531	11.5145	1.11462e-30	4.15165e-29	0.494833	0.118181	4.18708	2.82572e-05	0.000207952	737.622	761.186	1983.26	1816.9	1149.22	963.556
BIDIR_34174	325.732	1.33915	0.178665	7.49532	6.61347e-14	8.81031e-13	0.754241	0.181221	4.162	3.15475e-05	0.000228785	188.458	185.939	527.847	420.4	344.569	287.177
BIDIR_21180	100.881	1.33877	0.271805	4.9255	8.41469e-07	4.96568e-06	0.76773	0.277053	2.77106	0.00558743	0.0193707	51.6741	63.9164	146.746	145.932	99.7176	97.3003
BIDIR_32119	1239.14	1.33692	0.106626	12.5384	4.60109e-36	2.1127e-34	0.322041	0.108889	2.95751	0.00310133	0.0118344	767.006	789.271	2050.06	1882.62	1003.1	942.773
BIDIR_9311	2216.22	1.3366	0.0966264	13.8327	1.61862e-43	9.51623e-42	0.706574	0.0973915	7.25499	4.01705e-13	2.03229e-11	1305.02	1273.49	3230.6	3281.05	1982.5	2224.68
BIDIR_14122	282.868	1.33483	0.169819	7.86032	3.83162e-15	5.59063e-14	0.504821	0.17461	2.89114	0.00383849	0.0141155	168.194	175.286	422.716	443.595	239.915	247.502
BIDIR_5788	2896.8	1.33081	0.102396	12.9967	1.27745e-38	6.45919e-37	0.610605	0.103052	5.92524	3.11849e-09	6.81061e-08	1751.85	1694.75	4728.72	3943.06	2640.05	2622.38
BIDIR_29221	300.336	1.32985	0.181908	7.31054	2.66078e-13	3.34791e-12	1.02846	0.183029	5.61909	1.91963e-08	3.45474e-07	145.903	178.191	448.999	367.246	337.658	324.019
BIDIR_14430	4459.51	1.32897	0.0819491	16.217	3.82394e-59	3.48502e-57	0.59716	0.0824918	7.23903	4.51918e-13	2.26507e-11	2614.1	2710.64	6583.85	6793.09	4051.89	4003.48
BIDIR_8236	145.265	1.32661	0.22937	5.7837	7.30746e-09	5.79955e-08	0.659799	0.234626	2.81213	0.0049215	0.0174366	85.1103	86.1903	209.168	220.348	145.134	125.64
BIDIR_14482	7901.56	1.3263	0.0902083	14.7027	6.19526e-49	4.2314e-47	0.218281	0.0906836	2.40707	0.0160813	0.0464382	5388.29	4761.77	13231.2	12220.6	6040.32	5767.17
BIDIR_21221	915.3	1.32577	0.11613	11.4162	3.46918e-30	1.26854e-28	0.451005	0.118458	3.8073	0.00014049	0.000832087	552.204	574.279	1491.55	1333.68	772.071	768.011
BIDIR_25416	6434.89	1.32506	0.083814	15.8096	2.67314e-56	2.27058e-54	0.354582	0.0843418	4.20411	2.62109e-05	0.000194306	4126.84	3943.45	10516.4	9703.99	5251.47	5067.17
BIDIR_35545	4058.81	1.32343	0.102932	12.8573	7.82317e-38	3.85806e-36	0.520166	0.103467	5.02737	4.97252e-07	6.08279e-06	2459.08	2473.37	6660.51	5685.55	3778.41	3295.93
BIDIR_21109	300.23	1.32148	0.1822	7.25294	4.07815e-13	5.03e-12	1.28206	0.181918	7.04746	1.82211e-12	8.12096e-11	169.207	134.612	408.479	350.817	383.074	355.193
BIDIR_31388	325.228	1.32075	0.166646	7.92549	2.27252e-15	3.38664e-14	0.848645	0.168736	5.02942	4.91954e-07	6.0381e-06	176.3	191.749	477.472	442.628	351.48	311.739
BIDIR_30243	35.7773	1.31588	0.468694	2.80754	0.00499217	0.0141989	1.16613	0.469685	2.48278	0.013036	0.0390297	12.1586	25.1792	44.8999	48.3218	44.4286	39.6758
BIDIR_16297	925.912	1.31547	0.114129	11.5262	9.73807e-31	3.64527e-29	0.750659	0.11548	6.50033	8.01454e-11	2.53932e-09	525.86	548.132	1390.8	1283.43	899.433	907.821
BIDIR_26557	541.404	1.31435	0.151499	8.67565	4.11195e-18	7.60128e-17	0.836815	0.152904	5.47283	4.4291e-08	7.25123e-07	300.926	314.74	865.144	667.808	551.902	547.904
BIDIR_26681	87.7231	1.31394	0.312733	4.20148	2.65177e-05	0.000122024	1.58124	0.308966	5.11785	3.09041e-07	4.0163e-06	41.5419	39.7057	97.4656	104.375	142.172	101.079
BIDIR_32918	24.8788	1.31323	0.56251	2.33458	0.0195651	0.046845	1.48326	0.557117	2.66239	0.00775884	0.0254791	11.1454	12.5896	35.0438	24.1609	26.6572	39.6758
BIDIR_12532	320.009	1.31253	0.181697	7.22372	5.05845e-13	6.18063e-12	1.04513	0.182578	5.72428	1.03872e-08	2.01109e-07	181.366	164.633	476.377	383.675	389.985	324.019
BIDIR_21197	58.1649	1.31047	0.359753	3.64269	0.000269804	0.00102636	1.07568	0.361744	2.97361	0.00294319	0.0113281	31.4097	30.9898	85.4192	69.5835	72.0731	59.5137
BIDIR_13216	4448.51	1.30928	0.090445	14.476	1.71741e-47	1.11461e-45	0.449293	0.0910518	4.93448	8.03642e-07	9.28185e-06	2827.89	2682.55	7233.26	6423.91	3788.28	3735.2
BIDIR_1089	13543	1.30802	0.0759854	17.214	2.08404e-66	2.27228e-64	0.611573	0.0761673	8.02934	9.79988e-16	7.9732e-14	8312.44	7926.6	20154.6	20052.6	12579.2	12232.4
BIDIR_14792	1402.39	1.30739	0.106068	12.3259	6.56706e-35	2.90423e-33	0.71101	0.107099	6.6388	3.16255e-11	1.08513e-09	817.667	828.008	2155.19	1919.34	1377.29	1316.86
BIDIR_22181	243.841	1.30337	0.183195	7.11467	1.1218e-12	1.32687e-11	0.623845	0.187226	3.33205	0.000862082	0.00399183	140.837	151.075	380.006	341.152	226.092	223.885
BIDIR_33329	2163.76	1.30203	0.12359	10.5351	5.95428e-26	1.76941e-24	0.322153	0.12467	2.58405	0.00976488	0.0307433	1504.63	1248.31	3650.03	3138.02	1884.76	1556.8
BIDIR_30408	1156.91	1.30193	0.107949	12.0606	1.70437e-33	7.1876e-32	0.903175	0.108677	8.31063	9.51959e-17	9.41414e-15	663.658	637.227	1645.96	1561.76	1254.86	1177.99
BIDIR_13294	169.522	1.30152	0.245535	5.30073	1.15338e-07	7.74883e-07	1.37442	0.244387	5.62396	1.86631e-08	3.37533e-07	96.2557	71.6639	244.211	170.093	227.08	207.826
BIDIR_30905	1059.86	1.30016	0.111727	11.6369	2.6745e-31	1.03742e-29	0.535248	0.113498	4.71592	2.40623e-06	2.42614e-05	623.129	671.122	1656.91	1531.8	964.595	911.599
BIDIR_13300	168.697	1.30015	0.245965	5.28589	1.25094e-07	8.37239e-07	1.38008	0.244765	5.63838	1.71661e-08	3.13159e-07	94.2292	72.6323	244.211	167.194	226.092	207.826
BIDIR_29864	585.627	1.29975	0.293292	4.43158	9.35464e-06	4.66084e-05	1.65765	0.292539	5.66643	1.45803e-08	2.71417e-07	291.807	239.202	773.154	534.44	946.824	728.335
BIDIR_30412	1267.5	1.29874	0.104907	12.38	3.35519e-35	1.4904e-33	0.93454	0.105512	8.85721	8.20444e-19	1.14749e-16	721.411	694.365	1787.23	1696.1	1386.17	1319.69
BIDIR_13534	85.2434	1.29855	0.321325	4.04123	5.31708e-05	0.000232266	0.911932	0.32451	2.81018	0.0049514	0.0175298	36.4758	59.0743	121.558	114.04	106.629	73.6837
BIDIR_444	157.147	1.29582	0.227299	5.70093	1.19156e-08	9.20347e-08	1.30229	0.226499	5.74967	8.94165e-09	1.76052e-07	72.9517	86.1903	193.836	197.153	191.537	201.213
BIDIR_20835	39.9052	1.29219	0.47147	2.74076	0.00612971	0.0169986	1.63183	0.464846	3.51048	0.000447301	0.00226948	13.1718	23.2423	56.9462	32.8589	62.2001	51.0118
BIDIR_14397	316.739	1.29055	0.177185	7.28365	3.24914e-13	4.04745e-12	0.446023	0.181414	2.45859	0.0139482	0.0412758	227.974	167.538	486.233	480.319	282.369	256.004
BIDIR_20088	172.205	1.28947	0.221703	5.81619	6.0205e-09	4.82928e-08	1.0781	0.222614	4.8429	1.27956e-06	1.40757e-05	84.0971	101.685	234.355	220.348	213.257	179.486
BIDIR_23559	1693.33	1.28727	0.0980144	13.1334	2.1182e-39	1.09315e-37	0.398292	0.0995476	4.00102	6.30711e-05	0.000418163	1089.21	1045.91	2621.71	2589.08	1464.17	1349.92
BIDIR_32904	816.703	1.287	0.115129	11.1788	5.17971e-29	1.78311e-27	0.442734	0.117655	3.76299	0.000167894	0.000971475	507.622	513.268	1268.15	1223.51	699.011	688.659
BIDIR_30788	2697.02	1.28571	0.087686	14.6626	1.11834e-48	7.53535e-47	0.22701	0.0890363	2.54963	0.0107838	0.0333927	1776.17	1735.43	4217.3	4343.17	2096.04	2014.02
BIDIR_16294	457.798	1.28399	0.144996	8.85535	8.3423e-19	1.619e-17	0.362874	0.148986	2.43563	0.014866	0.0434631	281.674	300.213	662.547	753.821	380.112	368.418
BIDIR_3061	1805.61	1.2764	0.270963	4.71061	2.46978e-06	1.35382e-05	1.06652	0.271033	3.93503	8.31872e-05	0.000532539	1135.82	828.008	2775.03	1982.16	2133.56	1979.07
BIDIR_15203	269.279	1.27605	0.182723	6.98354	2.8784e-12	3.27164e-11	0.668523	0.185918	3.59579	0.000323405	0.00171985	173.26	149.138	420.526	360.481	268.546	243.723
BIDIR_14340	7215.88	1.27495	0.0826079	15.4337	9.71194e-54	7.5834e-52	0.483217	0.0829787	5.82338	5.7668e-09	1.1795e-07	4358.86	4627.16	11258.9	10488.7	6221.98	6339.63
BIDIR_4170	2582.25	1.27241	0.0903778	14.0788	5.1296e-45	3.1198e-43	0.247131	0.091693	2.6952	0.00703454	0.0234706	1681.94	1684.1	4227.16	3905.37	1989.42	2005.52
BIDIR_28870	1671.39	1.27073	0.103468	12.2814	1.13998e-34	5.00458e-33	0.328367	0.105058	3.12557	0.00177458	0.00735552	1126.7	1021.69	2651.28	2532.06	1280.53	1416.05
BIDIR_349	396.131	1.26965	0.159328	7.96879	1.60238e-15	2.42167e-14	0.46532	0.162876	2.85689	0.00427811	0.0154992	237.093	258.571	659.261	537.339	341.607	342.913
BIDIR_9754	329.285	1.26542	0.165499	7.64613	2.07125e-14	2.86459e-13	0.813828	0.167475	4.8594	1.17739e-06	1.30446e-05	174.273	208.213	471.996	448.427	332.721	340.079
BIDIR_27698	1106.93	1.2625	0.106993	11.7999	3.90894e-32	1.57112e-30	0.283188	0.109428	2.58791	0.00965615	0.0304696	692.028	746.66	1700.72	1751.18	864.878	886.094
BIDIR_17446	1445.16	1.26046	0.110262	11.4315	2.91152e-30	1.06723e-28	0.422844	0.11175	3.78384	0.000154428	0.000903983	949.385	881.272	2281.13	2104.9	1313.11	1141.15
BIDIR_10153	57.1849	1.26013	0.425377	2.96238	0.00305266	0.00914852	1.87222	0.416917	4.49063	7.10128e-06	6.26718e-05	24.3172	24.2108	82.1339	34.7917	88.8573	88.7983
BIDIR_31268	608.72	1.25993	0.132323	9.52164	1.70464e-21	4.00877e-20	0.490355	0.134957	3.63341	0.000279696	0.00151876	360.705	399.962	918.804	903.619	565.725	503.505
BIDIR_9204	9578.65	1.25802	0.0878796	14.3153	1.75693e-46	1.12085e-44	0.280841	0.0882245	3.18326	0.00145628	0.00621963	5836.13	6639.56	14440.2	15398.2	7604.21	7553.52
BIDIR_13054	101.084	1.25752	0.273568	4.59672	4.29201e-06	2.27089e-05	0.675801	0.278954	2.42262	0.0154089	0.0448094	52.6873	68.7586	146.746	143.999	102.68	91.6323
BIDIR_7608	1490.82	1.25579	0.125192	10.0309	1.11512e-23	2.95107e-22	0.597681	0.126131	4.73857	2.15227e-06	2.20259e-05	947.358	877.398	2376.41	1982.16	1517.49	1244.12
BIDIR_29833	2362.04	1.25367	0.0930662	13.4707	2.32581e-41	1.27257e-39	0.376316	0.0942117	3.99436	6.48682e-05	0.00042853	1498.55	1528.18	3575.56	3641.53	1870.94	2057.48
BIDIR_15948	53.9714	1.25069	0.369689	3.38307	0.000716798	0.00249477	0.982709	0.372287	2.63965	0.00829911	0.0269073	32.423	28.0845	73.3729	70.5499	52.3271	67.0711
BIDIR_22848	29.2093	1.24858	0.52739	2.36747	0.01791	0.0433531	1.31816	0.524333	2.51398	0.0119376	0.0362548	18.2379	11.6212	45.995	25.1274	35.5429	38.7312
BIDIR_13589	587.723	1.2483	0.139019	8.97929	2.72518e-19	5.49877e-18	0.60775	0.141086	4.30766	1.64993e-05	0.00013041	322.203	397.057	885.951	824.371	546.966	549.794
BIDIR_16014	394.795	1.24768	0.15663	7.96579	1.64175e-15	2.47867e-14	0.648767	0.159138	4.07676	4.56677e-05	0.000315083	232.027	246.95	618.742	519.943	374.188	376.92
BIDIR_33712	161.12	1.24728	0.227862	5.47383	4.40422e-08	3.1502e-07	0.623046	0.232306	2.68201	0.00731818	0.0242407	85.1103	111.37	251.877	215.515	144.146	158.703
BIDIR_9329	17609.2	1.24707	0.0774698	16.0975	2.65462e-58	2.36893e-56	0.248887	0.0776892	3.20363	0.00135706	0.00585804	11502	11658	28536.6	26437.8	13760	13760.9
BIDIR_2301	30.201	1.24653	0.49137	2.53684	0.0111857	0.0288485	1.22758	0.48993	2.50563	0.0122233	0.0369468	16.2115	15.4949	40.5194	34.7917	33.5683	40.6205
BIDIR_15628	1143.7	1.24314	0.131335	9.46541	2.92417e-21	6.78624e-20	0.835938	0.131963	6.33463	2.37907e-10	6.78168e-09	652.512	678.87	1762.05	1391.67	1276.58	1100.53
BIDIR_19128	374.093	1.24083	0.155987	7.95471	1.7955e-15	2.69721e-14	0.518033	0.159351	3.2509	0.00115039	0.0050988	228.987	239.202	521.276	584.694	320.874	349.525
BIDIR_16070	28.0529	1.23924	0.513806	2.41187	0.0158708	0.0390345	1.3114	0.51049	2.5689	0.0102023	0.0318913	17.2247	11.6212	36.1389	31.8924	35.5429	35.8972
BIDIR_35544	18867.3	1.23746	0.0824989	14.9997	7.37445e-51	5.30253e-49	0.642882	0.0825984	7.78324	7.0693e-15	4.874e-13	11928.6	11083.7	28276	25983.6	18302.6	17629.3
BIDIR_5808	416.43	1.23691	0.159998	7.73079	1.06885e-14	1.51242e-13	1.10373	0.160175	6.89077	5.54915e-12	2.22566e-10	200.617	252.76	550.845	518.977	514.385	460.995
BIDIR_11780	107.998	1.23676	0.272156	4.5443	5.51181e-06	2.86522e-05	0.908246	0.274545	3.30819	0.000939017	0.00428126	59.7798	63.9164	156.602	135.301	131.311	101.079
BIDIR_12818	1434.04	1.23538	0.101297	12.1956	3.28248e-34	1.41818e-32	0.582668	0.102491	5.68504	1.30786e-08	2.46712e-07	849.076	923.883	2109.2	2066.24	1343.72	1312.14
BIDIR_14465	5529.55	1.23526	0.0976585	12.6488	1.13664e-36	5.3335e-35	0.858106	0.0978162	8.77263	1.74535e-18	2.26826e-16	3312.21	3108.66	8182.73	6935.15	6000.83	5637.75
BIDIR_16575	143.487	1.23411	0.243974	5.05839	4.22817e-07	2.60698e-06	0.705094	0.247764	2.84583	0.00442954	0.0159691	99.2953	73.6007	220.119	186.522	128.349	153.035
BIDIR_18030	2648.56	1.2331	0.0870249	14.1695	1.41418e-45	8.76093e-44	0.538979	0.0878397	6.13594	8.46575e-10	2.11255e-08	1666.74	1641.49	3877.81	3898.61	2433.7	2372.99
BIDIR_29725	1142.86	1.22997	0.108801	11.3047	1.24371e-29	4.4184e-28	0.892568	0.109388	8.15964	3.36035e-16	3.0299e-14	682.909	635.29	1591.21	1500.88	1251.9	1195
BIDIR_11241	682.215	1.22919	0.151449	8.11623	4.80905e-16	7.61323e-15	0.962057	0.151949	6.33145	2.4287e-10	6.90546e-09	404.274	368.972	991.082	822.438	848.093	658.43
BIDIR_12862	346.009	1.22914	0.171907	7.15004	8.675e-13	1.03547e-11	0.915617	0.173011	5.29224	1.2083e-07	1.76387e-06	215.815	181.097	501.564	429.098	400.845	347.636
BIDIR_32335	10722.5	1.2285	0.0782523	15.6992	1.53249e-55	1.26934e-53	0.28157	0.078586	3.58295	0.000339734	0.00178887	6876.71	7235.15	16906.4	16162.7	8676.42	8477.4
BIDIR_18017	2661.18	1.2281	0.0869432	14.1253	2.65159e-45	1.62921e-43	0.531465	0.0877592	6.05595	1.39591e-09	3.31173e-08	1677.89	1656.98	3892.05	3919.87	2441.6	2378.66
BIDIR_5123	86.605	1.22607	0.311718	3.93327	8.37995e-05	0.000352157	1.09983	0.312084	3.52416	0.000424835	0.00217308	41.5419	53.2637	91.99	129.503	92.8065	110.526
BIDIR_32084	1833.97	1.22497	0.105862	11.5713	5.76077e-31	2.1948e-29	0.523983	0.106843	4.90423	9.37966e-07	1.06655e-05	1111.5	1192.14	2862.64	2524.33	1734.69	1578.53
BIDIR_32858	64.34	1.22452	0.356027	3.43939	0.000583019	0.0020661	1.34999	0.35326	3.82151	0.000132635	0.000791473	38.5023	27.1161	88.7046	64.7513	81.9462	85.0196
BIDIR_21419	2733.36	1.22329	0.101575	12.0432	2.10629e-33	8.83288e-32	0.478054	0.102317	4.6723	2.97852e-06	2.92485e-05	1768.06	1700.56	4345.43	3754.61	2526.51	2304.98
BIDIR_1082	10056.6	1.22253	0.0866951	14.1015	3.71919e-45	2.26659e-43	0.396239	0.086965	4.5563	5.20625e-06	4.76364e-05	6276.88	6699.6	15988.7	14295.5	8709.99	8368.77
BIDIR_16018	9028.89	1.22248	0.0787907	15.5155	2.72557e-54	2.162e-52	0.473377	0.0790826	5.98586	2.15255e-09	4.88205e-08	5618.29	5854.16	13737.2	13035.3	8037.64	7890.77
BIDIR_2732	541.606	1.21792	0.14015	8.69006	3.62259e-18	6.72152e-17	0.887204	0.141086	6.28838	3.20788e-10	8.88018e-09	343.481	284.719	732.634	727.727	570.661	590.414
BIDIR_28763	614.286	1.21637	0.135232	8.99466	2.36954e-19	4.80706e-18	0.507239	0.137553	3.68759	0.00022639	0.00126231	390.089	386.404	981.226	824.371	552.89	550.738
BIDIR_5795	3421.92	1.21536	0.0872066	13.9365	3.80024e-44	2.27438e-42	0.612461	0.0877351	6.9808	2.93495e-12	1.2475e-10	2086.21	2146.04	5067.11	4761.63	3162.33	3308.21
BIDIR_16293	532.788	1.2151	0.147692	8.22729	1.915e-16	3.10208e-15	1.01268	0.148103	6.83766	8.04961e-12	3.13146e-10	308.018	290.529	754.537	635.915	644.709	563.019
BIDIR_28031	296.932	1.21141	0.169784	7.13502	9.67747e-13	1.14919e-11	0.645328	0.172659	3.73758	0.000185796	0.00106408	172.247	192.718	417.24	428.132	300.14	271.118
BIDIR_664	1436.99	1.21136	0.101335	11.954	6.18643e-33	2.56207e-31	0.459675	0.102763	4.47316	7.7071e-06	6.73105e-05	888.592	949.062	2182.57	2073.97	1286.46	1241.29
BIDIR_20176	267.461	1.21122	0.177772	6.81334	9.53567e-12	1.02811e-10	0.679905	0.180584	3.76503	0.00016653	0.000964916	150.969	175.286	369.055	386.575	251.762	271.118
BIDIR_34144	1844.88	1.20932	0.112292	10.7694	4.79962e-27	1.52449e-25	0.507846	0.113214	4.48571	7.26705e-06	6.38852e-05	1258.42	1079.8	2865.93	2540.76	1752.46	1571.92
BIDIR_24805	93.0317	1.20929	0.314069	3.85039	0.00011793	0.000480828	1.13056	0.31393	3.60133	0.00031659	0.00168881	61.8063	39.7057	140.175	94.7108	104.654	117.138
BIDIR_29975	1886.17	1.20925	0.110581	10.9354	7.80566e-28	2.57475e-26	0.369206	0.111732	3.30437	0.000951889	0.00433188	1270.57	1187.3	3109.04	2575.55	1630.04	1544.52
BIDIR_21151	8111.2	1.20913	0.0915734	13.2039	8.32747e-40	4.35761e-38	0.687765	0.0917501	7.49607	6.57606e-14	3.77237e-12	4700.32	5184.98	12044.1	10813.5	8249.91	7674.44
BIDIR_14251	70.4902	1.2083	0.321477	3.75858	0.00017088	0.00067836	0.782495	0.325906	2.40099	0.0163509	0.0470826	38.5023	45.5162	99.6558	94.7108	66.1493	78.407
BIDIR_19601	994.455	1.20688	0.121092	9.96665	2.13302e-23	5.53736e-22	0.327067	0.123201	2.65474	0.00793685	0.0259794	632.248	674.996	1568.21	1450.62	891.535	749.118
BIDIR_5776	591.677	1.20467	0.151269	7.96376	1.66882e-15	2.517e-14	0.942153	0.151832	6.20522	5.462e-10	1.42473e-08	303.965	374.783	825.719	740.291	716.782	588.525
BIDIR_6541	207.591	1.20202	0.198717	6.04892	1.45823e-09	1.26552e-08	0.693736	0.201785	3.438	0.000586023	0.00286964	115.507	137.517	305.538	277.367	210.296	199.324
BIDIR_23792	286.542	1.2004	0.179029	6.70506	2.01319e-11	2.10546e-10	1.11284	0.179	6.21699	5.06768e-10	1.33852e-08	150.969	163.665	376.721	346.951	368.264	312.683
BIDIR_30343	408.442	1.19938	0.160153	7.48893	6.9439e-14	9.21672e-13	0.874902	0.161213	5.42699	5.73134e-08	9.12283e-07	241.146	236.297	605.601	491.916	459.096	416.596
BIDIR_3145	1507.43	1.19858	0.143117	8.37487	5.52861e-17	9.37613e-16	1.23211	0.142945	8.61945	6.72781e-18	8.09847e-16	866.301	736.007	2109.2	1569.49	2056.55	1707.01
BIDIR_32114	335.632	1.19768	0.163729	7.31503	2.57323e-13	3.2432e-12	0.445619	0.167506	2.66032	0.00780655	0.0256157	215.815	216.928	463.235	528.641	277.432	311.739
BIDIR_4304	1150.6	1.19738	0.114554	10.4526	1.42611e-25	4.17176e-24	0.570149	0.115813	4.92302	8.52203e-07	9.78501e-06	768.019	676.933	1742.33	1571.43	1104.79	1040.07
BIDIR_21438	313.513	1.19677	0.171312	6.98592	2.83003e-12	3.22033e-11	0.913993	0.172367	5.30259	1.14174e-07	1.68006e-06	175.287	187.876	436.952	396.239	368.264	316.462
BIDIR_29817	58.2658	1.19653	0.354227	3.37785	0.000730555	0.00253912	0.917391	0.356922	2.57029	0.0101614	0.0317907	37.489	30.0213	83.229	71.5163	61.2128	66.1264
BIDIR_2912	479.314	1.19385	0.149554	7.98276	1.43102e-15	2.16925e-14	0.466864	0.152336	3.06469	0.00217892	0.00876073	273.569	341.856	734.825	674.573	413.68	437.379
BIDIR_26	1043.37	1.19372	0.118553	10.0691	7.56823e-24	2.02432e-22	0.82253	0.11923	6.89871	5.24787e-12	2.10855e-10	568.415	669.186	1483.89	1349.15	1089.98	1099.59
BIDIR_27822	1075.64	1.19165	0.135193	8.81443	1.20292e-18	2.30321e-17	0.904053	0.135592	6.66744	2.60304e-11	9.14519e-10	670.75	581.058	1528.79	1330.78	1305.21	1037.24
BIDIR_27086	18174.8	1.19114	0.0944454	12.612	1.81355e-36	8.43061e-35	0.545697	0.0945462	5.77175	7.84509e-09	1.56747e-07	12083.6	10907.4	28132.5	24364.8	17436.8	16123.5
BIDIR_10217	240.055	1.18917	0.190215	6.25173	4.05921e-10	3.75652e-09	0.943675	0.19121	4.93528	8.00358e-07	9.2512e-06	123.613	153.012	314.299	316.991	253.737	278.675
BIDIR_34214	841.199	1.18703	0.13737	8.64111	5.56678e-18	1.01344e-16	0.487703	0.13902	3.50814	0.000451244	0.00228745	559.296	519.079	1373.28	1083.38	803.665	708.497
BIDIR_12376	727.768	1.18658	0.137921	8.60335	7.74243e-18	1.39596e-16	0.46455	0.139897	3.32066	0.00089806	0.00412849	514.715	423.204	1161.92	973.202	641.747	651.817
BIDIR_21042	40.175	1.18455	0.450192	2.63122	0.00850799	0.022688	1.24183	0.447772	2.77336	0.00554808	0.0192718	28.3701	14.5265	44.8999	52.1876	43.4413	57.6244
BIDIR_9992	52.5032	1.1842	0.372471	3.17931	0.00147624	0.00477492	0.892748	0.375511	2.37742	0.0174341	0.0496596	29.3833	31.9582	78.8485	60.8855	57.2636	56.6798
BIDIR_7780	928.961	1.18114	0.125411	9.41816	4.59071e-21	1.05397e-19	0.584158	0.126752	4.60868	4.05228e-06	3.81595e-05	595.772	573.311	1396.28	1255.4	955.709	797.295
BIDIR_25132	155.288	1.17868	0.229142	5.14388	2.69116e-07	1.71066e-06	0.998082	0.229875	4.34184	1.41293e-05	0.000113915	80.0442	96.8431	214.643	186.522	183.638	170.039
BIDIR_175	237.553	1.17785	0.18762	6.27785	3.4329e-10	3.19466e-09	0.894134	0.188901	4.73334	2.20856e-06	2.25e-05	137.798	140.422	326.345	303.461	275.458	241.834
BIDIR_25546	6509.74	1.17464	0.0930603	12.6224	1.58928e-36	7.41105e-35	0.435514	0.0933998	4.66289	3.11793e-06	3.04242e-05	4523	3950.23	9876.87	9249.77	5944.55	5514
BIDIR_16579	1543.36	1.17288	0.101781	11.5236	1.00362e-30	3.75219e-29	0.55681	0.102817	5.41553	6.11067e-08	9.67007e-07	943.306	1015.88	2225.28	2192.85	1502.68	1380.15
BIDIR_12271	3640.31	1.1701	0.0903326	12.9533	2.25101e-38	1.13436e-36	0.32815	0.0910697	3.60328	0.000314225	0.00167863	2459.08	2389.12	5177.72	5730	2962.9	3123.05
BIDIR_17575	925.742	1.16846	0.120732	9.67819	3.73263e-22	9.09912e-21	0.870011	0.121283	7.17339	7.31606e-13	3.52841e-11	568.415	525.858	1315.24	1145.23	1024.82	974.892
BIDIR_14398	125.477	1.16618	0.254475	4.58267	4.59072e-06	2.41488e-05	0.867591	0.256408	3.38363	0.000715345	0.00340305	69.912	78.4429	181.79	151.731	150.07	120.917
BIDIR_29947	136.492	1.166	0.295651	3.94384	8.0188e-05	0.000338308	0.862971	0.297215	2.90352	0.00368991	0.0136735	84.0971	77.4744	229.975	133.368	180.676	113.36
BIDIR_31252	296.295	1.16565	0.169821	6.86399	6.69615e-12	7.36257e-11	0.427964	0.173868	2.46143	0.0138384	0.041014	196.564	190.781	446.808	422.333	280.394	240.889
BIDIR_14249	622.974	1.16232	0.129104	9.00295	2.19728e-19	4.46665e-18	0.667898	0.130632	5.11281	3.174e-07	4.10495e-06	385.023	389.309	856.383	876.558	648.658	581.912
BIDIR_12700	751.341	1.16179	0.132555	8.76455	1.87525e-18	3.54301e-17	0.46614	0.134463	3.46668	0.00052692	0.00261809	492.424	483.247	1203.54	980.933	697.036	650.873
BIDIR_4963	830.199	1.15907	0.129799	8.92978	4.26862e-19	8.45937e-18	0.552641	0.131282	4.20958	2.55844e-05	0.000190383	476.212	582.995	1247.34	1120.1	800.703	753.841
BIDIR_2945	975.702	1.15806	0.113755	10.1803	2.42768e-24	6.66589e-23	0.459644	0.115475	3.98047	6.87783e-05	0.00045051	661.631	609.143	1477.31	1358.81	889.56	857.754
BIDIR_22045	89.2581	1.15257	0.286532	4.02247	5.7592e-05	0.000249977	0.950395	0.28781	3.30217	0.000959408	0.00436069	48.6344	55.2005	114.987	115.972	98.7303	102.024
BIDIR_20249	878.55	1.15196	0.156493	7.36109	1.82416e-13	2.33243e-12	1.08702	0.156433	6.9488	3.68395e-12	1.5326e-10	548.151	437.731	1273.62	918.115	1100.84	992.84
BIDIR_15293	404.345	1.1499	0.148346	7.7515	9.0816e-15	1.2936e-13	0.971214	0.148772	6.52819	6.65697e-11	2.15096e-09	233.04	235.329	522.372	517.044	461.071	457.217
BIDIR_19114	3407.33	1.14928	0.0878164	13.0874	3.88916e-39	1.99338e-37	0.563364	0.0883296	6.37797	1.79448e-10	5.24436e-09	2199.7	2153.79	5032.07	4625.37	3235.39	3197.68
BIDIR_697	3488.75	1.14559	0.0911912	12.5625	3.39397e-36	1.57045e-34	0.452059	0.0917893	4.92496	8.43778e-07	9.69206e-06	2391.19	2178.97	5213.86	4896.94	3209.72	3041.81
BIDIR_21242	511.845	1.1453	0.147761	7.75103	9.1152e-15	1.29777e-13	0.639309	0.14944	4.27803	1.88552e-05	0.000146546	296.873	346.698	712.922	711.298	547.953	455.327
BIDIR_25277	228.137	1.14282	0.188162	6.07359	1.2508e-09	1.09214e-08	0.489267	0.192247	2.545	0.0109279	0.0337537	139.824	156.886	331.821	323.756	195.486	221.051
BIDIR_31349	4302.37	1.14238	0.0854379	13.3708	8.95304e-41	4.85439e-39	0.226218	0.086176	2.62506	0.00866329	0.0278757	2967.71	2929.5	6753.6	6265.41	3369.67	3528.32
BIDIR_11982	843.577	1.14037	0.11636	9.8004	1.12137e-22	2.79959e-21	0.361929	0.118593	3.05185	0.00227435	0.00908472	544.098	582.995	1283.48	1202.25	710.858	737.782
BIDIR_24392	2435.56	1.14023	0.0956437	11.9216	9.13216e-33	3.74581e-31	0.488313	0.0963991	5.06554	4.07241e-07	5.10939e-06	1652.56	1519.47	3659.89	3332.27	2226.37	2222.79
BIDIR_9335	336.412	1.13931	0.165493	6.88432	5.80648e-12	6.41494e-11	0.676844	0.167524	4.04027	5.33888e-05	0.000360893	223.921	196.591	459.95	465.823	362.34	309.849
BIDIR_25291	981.062	1.13914	0.111008	10.2618	1.04758e-24	2.92465e-23	0.525355	0.112501	4.66977	3.01541e-06	2.95416e-05	618.063	649.817	1435.7	1357.84	893.509	931.437
BIDIR_11003	1541.81	1.13771	0.105156	10.8192	2.79079e-27	8.96882e-26	0.359823	0.106511	3.37826	0.000729467	0.00346014	987.887	1074.96	2290.99	2248.9	1404.93	1243.18
BIDIR_20077	299.247	1.13329	0.184849	6.13088	8.73927e-10	7.76179e-09	0.807292	0.186122	4.33744	1.44154e-05	0.000115935	167.181	195.623	443.523	353.716	342.594	292.845
BIDIR_21619	2069.21	1.13199	0.126219	8.96841	3.00814e-19	6.04936e-18	0.772541	0.126529	6.10564	1.0239e-09	2.52158e-08	1413.44	1120.47	3064.14	2489.54	2235.25	2092.43
BIDIR_9256	5796.46	1.13193	0.0885676	12.7804	2.1104e-37	1.02227e-35	0.297702	0.0890377	3.34355	0.000827124	0.00384756	3948.51	3918.27	9077.44	8164.46	5021.42	4648.69
BIDIR_33625	400.998	1.13145	0.15241	7.42374	1.1386e-13	1.48369e-12	0.523385	0.155039	3.37582	0.00073595	0.00348501	253.304	266.318	608.886	530.574	364.315	382.588
BIDIR_16591	169.873	1.13121	0.221475	5.10763	3.26223e-07	2.04505e-06	1.18786	0.220307	5.39182	6.97463e-08	1.09022e-06	96.2557	90.064	219.024	189.422	226.092	198.379
BIDIR_21471	4693.29	1.1283	0.113804	9.91442	3.60336e-23	9.22657e-22	0.674524	0.114011	5.9163	3.29271e-09	7.14784e-08	3118.68	2769.71	7050.37	5822.78	5090.54	4307.66
BIDIR_13526	887.594	1.12711	0.115366	9.76986	1.51665e-22	3.76451e-21	0.318304	0.117618	2.70626	0.00680464	0.0228358	615.023	586.869	1354.66	1270.86	719.744	778.402
BIDIR_3476	2315.8	1.12612	0.11659	9.65881	4.51052e-22	1.09332e-20	0.37434	0.117373	3.18931	0.00142614	0.00611222	1648.5	1453.61	3616.08	3155.42	2203.66	1817.53
BIDIR_16153	459.554	1.1247	0.141767	7.93345	2.13144e-15	3.18431e-14	0.752914	0.143067	5.26268	1.41967e-07	2.02217e-06	286.741	279.876	640.644	595.325	473.906	480.833
BIDIR_483	300.72	1.12229	0.204452	5.48925	4.0365e-08	2.90311e-07	0.826903	0.205446	4.02492	5.69945e-05	0.000382276	201.63	162.696	473.091	320.857	347.531	298.513
BIDIR_11014	2275.52	1.11958	0.106873	10.4758	1.11619e-25	3.29083e-24	0.380488	0.107724	3.53205	0.000412345	0.00211694	1665.73	1385.82	3473.72	3156.38	1970.66	2000.8
BIDIR_27473	81.7316	1.11913	0.321686	3.47895	0.000503379	0.00181149	0.858021	0.323614	2.65137	0.00801658	0.0261939	55.727	42.6109	125.939	87.9458	100.705	77.4623
BIDIR_13648	1419.23	1.11672	0.128623	8.68215	3.88348e-18	7.18336e-17	0.56921	0.129398	4.39892	1.08792e-05	9.0528e-05	958.504	871.588	2202.28	1767.61	1476.02	1239.4
BIDIR_26116	256.416	1.11538	0.181173	6.15643	7.44009e-10	6.65326e-09	0.611428	0.1839	3.32478	0.000884871	0.00407871	163.128	164.633	340.582	369.179	269.534	231.442
BIDIR_15589	15727.3	1.1134	0.0829124	13.4286	4.11018e-41	2.24072e-39	0.535361	0.083029	6.44788	1.13429e-10	3.47396e-09	10666.1	9790.83	22462	21797	15394	14254
BIDIR_23341	2785.91	1.11108	0.240523	4.61943	3.84798e-06	2.04934e-05	0.619079	0.240708	2.57191	0.0101139	0.0316757	1983.88	1575.64	4359.67	3329.38	3022.14	2444.79
BIDIR_29223	510.537	1.11087	0.137741	8.06492	7.32848e-16	1.1409e-14	0.514755	0.139976	3.67745	0.000235573	0.0013072	332.335	335.077	760.012	682.304	466.994	486.501
BIDIR_9584	4255.58	1.11013	0.089225	12.4419	1.54691e-35	6.98534e-34	0.423285	0.0897229	4.71769	2.38536e-06	2.4084e-05	2975.82	2699.02	6189.61	6059.56	3942.3	3667.18
BIDIR_29831	3916.04	1.10997	0.100012	11.0984	1.27692e-28	4.33112e-27	0.478918	0.100445	4.76794	1.86116e-06	1.95299e-05	2784.32	2377.5	5865.46	5275.78	3664.87	3528.32
BIDIR_28917	1541.67	1.10982	0.296771	3.73965	0.00018428	0.000726841	0.730893	0.296962	2.46124	0.0138459	0.041032	1129.74	790.239	2407.07	1736.69	1726.79	1459.5
BIDIR_9217	882.664	1.10919	0.112132	9.89182	4.51719e-23	1.14977e-21	0.336129	0.114338	2.93979	0.00328434	0.0123974	596.785	601.395	1306.48	1278.6	773.058	739.671
BIDIR_4401	4174.88	1.10902	0.0872418	12.7121	5.0668e-37	2.41148e-35	0.53536	0.0876548	6.10759	1.01146e-09	2.49644e-08	2765.07	2672.87	5981.54	5748.37	4115.08	3766.37
BIDIR_6847	1726.35	1.10728	0.0989444	11.1909	4.51578e-29	1.56714e-27	0.744564	0.0994252	7.48869	6.95657e-14	3.94443e-12	1079.08	1065.27	2422.4	2198.64	1796.89	1795.8
BIDIR_3537	457.343	1.10393	0.149014	7.40824	1.27985e-13	1.65839e-12	0.53694	0.151181	3.55165	0.000382827	0.00198517	286.741	309.898	584.793	696.801	427.502	438.323
BIDIR_21953	1182.77	1.10137	0.143894	7.65405	1.94748e-14	2.70089e-13	0.51313	0.144807	3.54353	0.000394803	0.00203756	891.631	660.47	1823.37	1506.68	1184.76	1029.68
BIDIR_21178	281.685	1.10021	0.173352	6.34667	2.2003e-10	2.08448e-09	0.963153	0.173624	5.54734	2.9004e-08	4.97012e-07	165.154	166.57	373.435	338.253	318.899	327.798
BIDIR_5542	107.116	1.09959	0.275061	3.99761	6.39847e-05	0.000275253	1.51964	0.269931	5.62975	1.80474e-08	3.2781e-07	51.6741	55.2005	116.083	113.073	166.854	139.81
BIDIR_29147	933.635	1.09657	0.125644	8.7276	2.60141e-18	4.8842e-17	0.47471	0.127064	3.736	0.000186973	0.00106903	595.772	641.101	1308.67	1336.58	949.786	769.9
BIDIR_26698	5723.12	1.09644	0.0835803	13.1184	2.58298e-39	1.32844e-37	0.41295	0.083974	4.91759	8.76173e-07	1.0025e-05	3788.42	3894.06	8088.55	8338.42	5325.51	4903.74
BIDIR_25271	257.281	1.09587	0.188559	5.81182	6.17981e-09	4.94913e-08	1.05917	0.188217	5.62738	1.8297e-08	3.31524e-07	163.128	132.675	318.68	313.126	331.734	284.343
BIDIR_3583	1790.72	1.09341	0.0975713	11.2063	3.7979e-29	1.32568e-27	0.387783	0.0986908	3.92927	8.52038e-05	0.000543082	1175.33	1243.46	2482.63	2678	1559.94	1604.98
BIDIR_21177	399.224	1.09262	0.155827	7.01175	2.35356e-12	2.70276e-11	0.45388	0.158591	2.86196	0.00421028	0.0152856	241.146	290.529	577.127	557.634	385.048	343.857
BIDIR_15502	2863.98	1.09254	0.0941801	11.6005	4.09537e-31	1.5743e-29	0.572001	0.0946734	6.04183	1.52378e-09	3.58901e-08	1969.69	1750.92	3958.85	3973.99	2852.32	2678.12
BIDIR_16578	2140.67	1.09194	0.131314	8.31547	9.13921e-17	1.52408e-15	0.55203	0.131811	4.18805	2.8136e-05	0.000207217	1473.22	1319.97	3400.34	2555.26	2211.56	1883.66
BIDIR_2373	844.939	1.09075	0.139803	7.80203	6.09181e-15	8.78581e-14	0.698299	0.14058	4.96729	6.78962e-07	8.01841e-06	609.957	457.099	1210.11	1062.11	868.827	861.532
BIDIR_18086	45.5799	1.08911	0.402998	2.70251	0.0068818	0.018827	0.984041	0.403205	2.44055	0.0146648	0.0429776	30.3965	23.2423	56.9462	57.0198	45.4159	60.4584
BIDIR_13079	1241.77	1.08764	0.1041	10.448	1.49662e-25	4.36949e-24	0.818449	0.104513	7.8311	4.83621e-15	3.43933e-13	755.86	767.965	1650.34	1588.82	1379.26	1308.36
BIDIR_14476	2237.62	1.08712	0.100523	10.8146	2.93461e-27	9.41084e-26	0.593457	0.101075	5.87143	4.32058e-09	9.12948e-08	1365.82	1531.09	3211.98	2944.73	2256.98	2115.1
BIDIR_20263	917.288	1.08417	0.117931	9.19327	3.8107e-20	8.18483e-19	0.440811	0.11954	3.68757	0.000226406	0.00126231	565.375	663.375	1315.24	1291.16	838.22	830.358
BIDIR_5603	1090.51	1.08404	0.118641	9.13718	6.41022e-20	1.3545e-18	0.354605	0.120219	2.94965	0.00318134	0.0120894	787.27	700.175	1699.62	1454.49	959.659	941.829
BIDIR_17017	423.601	1.0827	0.143928	7.52249	5.37416e-14	7.21947e-13	0.388289	0.147063	2.6403	0.00828338	0.0268771	278.635	295.371	611.076	604.99	384.061	367.474
BIDIR_19199	252.556	1.08146	0.188445	5.73887	9.53128e-09	7.48633e-08	0.5843	0.191077	3.05792	0.00222876	0.00893056	175.287	153.012	381.101	314.092	233.004	258.838
BIDIR_27160	1010.91	1.08131	0.314002	3.44365	0.000573921	0.00203747	0.870973	0.314113	2.7728	0.00555761	0.0192924	578.547	647.88	1612.01	983.833	1238.08	1005.12
BIDIR_351	2121.48	1.08032	0.129121	8.3667	5.92568e-17	1.00155e-15	0.6935	0.12945	5.35728	8.44827e-08	1.28767e-06	1485.38	1204.73	3170.37	2518.53	2311.28	2038.58
BIDIR_5259	5444.83	1.07945	0.0843787	12.7929	1.79587e-37	8.7273e-36	0.274097	0.0848849	3.22904	0.00124205	0.00543996	3835.03	3722.65	8306.47	7665.78	4667.97	4471.09
BIDIR_21139	1682.22	1.07859	0.110842	9.73091	2.22592e-22	5.48415e-21	0.741146	0.111242	6.66249	2.69223e-11	9.38686e-10	1146.96	963.588	2182.57	2273.06	1853.17	1673.94
BIDIR_20699	106.672	1.07816	0.267186	4.03523	5.45487e-05	0.000237904	0.799899	0.269157	2.97187	0.00295995	0.0113836	73.9649	58.1058	131.414	146.898	111.565	118.083
BIDIR_5071	7497.05	1.07468	0.0938945	11.4456	2.47385e-30	9.09017e-29	0.625694	0.0940509	6.65271	2.87741e-11	9.97785e-10	4888.77	4785.98	10991.7	9387.97	7728.61	7199.27
BIDIR_16272	1286.37	1.07467	0.1075	9.997	1.57089e-23	4.11727e-22	0.410541	0.108813	3.77289	0.000161365	0.00093795	891.631	848.345	1905.51	1759.88	1210.43	1102.42
BIDIR_26541	3533.15	1.07278	0.106528	10.0704	7.46912e-24	1.99959e-22	0.309659	0.107106	2.89115	0.00383836	0.0141155	2663.75	2217.71	5449.31	4818.65	3124.81	2924.68
BIDIR_27912	173.595	1.07148	0.209255	5.12045	3.04812e-07	1.92049e-06	0.615393	0.212338	2.89817	0.00375346	0.0138653	112.467	112.338	237.641	234.844	162.905	181.375
BIDIR_10648	91.2086	1.07093	0.294889	3.63163	0.000281632	0.00106734	0.738643	0.2976	2.482	0.0130649	0.0390921	54.7137	60.0427	119.368	121.771	77.997	113.36
BIDIR_28027	83.7402	1.07077	0.303672	3.52608	0.000421766	0.0015443	0.934661	0.304187	3.07265	0.00212166	0.0085645	56.7402	43.5794	105.131	105.342	106.629	85.0196
BIDIR_11825	67.0418	1.07058	0.375423	2.85165	0.00434926	0.0125481	1.11279	0.373831	2.97671	0.00291358	0.0112403	40.5287	35.8319	91.99	68.617	108.603	56.6798
BIDIR_8260	120.402	1.06877	0.258934	4.12757	3.66615e-05	0.000164609	0.68956	0.261745	2.63448	0.00842673	0.0272445	74.9781	78.4429	155.507	166.227	103.667	143.589
BIDIR_5042	118.977	1.06725	0.259811	4.1078	3.99454e-05	0.000178339	1.18971	0.257751	4.61573	3.91717e-06	3.70893e-05	67.8856	64.8849	137.985	140.133	168.829	134.142
BIDIR_5886	772.236	1.06614	0.116999	9.11235	8.06135e-20	1.69503e-18	0.506246	0.118618	4.26789	1.97333e-05	0.000152162	524.847	501.647	1084.17	1065.01	724.681	733.058
BIDIR_12619	993.112	1.06402	0.119632	8.89409	5.89022e-19	1.15508e-17	0.413499	0.121124	3.41384	0.000640533	0.00309936	649.472	697.27	1517.83	1299.86	926.09	868.145
BIDIR_15629	1174.94	1.0617	0.104716	10.1388	3.71678e-24	1.00763e-22	0.576852	0.105706	5.45715	4.83846e-08	7.82977e-07	756.874	782.492	1642.68	1571.43	1130.46	1165.71
BIDIR_15630	356.634	1.06105	0.1581	6.71128	1.9293e-11	2.02195e-10	0.408006	0.161249	2.53028	0.011397	0.034938	230	254.697	519.086	492.883	302.115	341.023
BIDIR_7480	2544.7	1.05758	0.0932221	11.3448	7.87179e-30	2.83687e-28	0.757138	0.0934884	8.09873	5.55339e-16	4.76926e-14	1648.5	1551.43	3349.97	3310.05	2822.7	2585.54
BIDIR_31331	1043.42	1.05523	0.110426	9.556	1.22401e-21	2.90584e-20	0.5539	0.11153	4.96635	6.82232e-07	8.05379e-06	681.895	695.333	1407.23	1454.49	962.621	1058.97
BIDIR_19259	3682.71	1.05438	0.0988713	10.6642	1.49713e-26	4.6041e-25	0.437993	0.099328	4.40957	1.03577e-05	8.66711e-05	2668.82	2317.45	5413.17	4942.36	3501.96	3252.47
BIDIR_609	945.522	1.05423	0.119595	8.81497	1.19716e-18	2.29365e-17	0.391559	0.121202	3.23065	0.0012351	0.00541839	674.803	617.859	1406.13	1278.6	898.446	797.295
BIDIR_25284	103.324	1.05312	0.291135	3.61728	0.000297719	0.00112301	1.42102	0.286609	4.95804	7.12092e-07	8.34924e-06	51.6741	56.169	89.7997	133.368	150.07	138.865
BIDIR_11311	335.464	1.05244	0.163441	6.43931	1.20021e-10	1.16388e-09	0.880175	0.163878	5.37091	7.83386e-08	1.20402e-06	189.472	219.834	438.047	411.702	369.251	384.478
BIDIR_33761	74.4347	1.04994	0.315546	3.32737	0.000876697	0.00299088	1.04154	0.31448	3.31195	0.000926485	0.00423069	42.5551	44.5478	86.5144	93.7444	81.9462	97.3003
BIDIR_33876	2534.4	1.04899	0.10503	9.98753	1.72833e-23	4.50627e-22	0.27832	0.105859	2.62916	0.00855964	0.0275987	1613.04	1937.83	3570.09	3777.8	2230.32	2077.31
BIDIR_17214	15874.5	1.04879	0.0937852	11.1829	4.94469e-29	1.70808e-27	0.698746	0.0938381	7.44629	9.60043e-14	5.32027e-12	10264.9	10034.9	22832.1	19166.4	16987.5	15961
BIDIR_16682	3114.89	1.04826	0.0934607	11.216	3.40159e-29	1.18873e-27	0.765535	0.093659	8.17364	2.99228e-16	2.72094e-14	1902.82	2016.27	4239.2	3867.68	3448.65	3214.69
BIDIR_21867	2297.99	1.04808	0.0959104	10.9277	8.49721e-28	2.79978e-26	0.385587	0.0967367	3.98594	6.72135e-05	0.000441639	1640.4	1511.72	3376.25	3141.89	2118.75	1998.91
BIDIR_20549	11060.7	1.04369	0.0879963	11.8607	1.89471e-32	7.71888e-31	0.429853	0.0881668	4.87545	1.08559e-06	1.21235e-05	7638.65	7414.3	16517.7	14515.9	10449.6	9828.27
BIDIR_24398	10108.6	1.0435	0.07654	13.6333	2.53671e-42	1.43782e-40	0.301831	0.0768125	3.92945	8.51406e-05	0.000543009	6973.98	7150.89	14641.7	14473.4	8524.38	8887.39
BIDIR_14479	2480.33	1.04134	0.130814	7.96048	1.71366e-15	2.57944e-14	0.660997	0.131087	5.04243	4.59663e-07	5.67497e-06	1857.23	1350.96	3498.9	3103.23	2685.46	2386.22
BIDIR_17432	196.425	1.04117	0.203106	5.12626	2.9556e-07	1.86648e-06	0.654248	0.205374	3.18564	0.00144434	0.0061767	122.599	131.707	281.445	242.576	189.562	210.66
BIDIR_19305	1211	1.04096	0.109043	9.54636	1.34335e-21	3.1816e-20	0.297276	0.110637	2.68694	0.00721103	0.0239533	787.27	907.419	1745.62	1742.49	1055.43	1027.79
BIDIR_15160	765.107	1.04085	0.144482	7.20402	5.84644e-13	7.08854e-12	0.792627	0.144909	5.46982	4.50481e-08	7.34091e-07	518.767	439.667	1049.12	922.947	927.078	733.058
BIDIR_15210	450.257	1.04032	0.189401	5.49267	3.95899e-08	2.85078e-07	1.0549	0.189025	5.58076	2.39475e-08	4.19166e-07	318.15	208.213	618.742	463.89	558.814	533.734
BIDIR_15000	4099.83	1.03905	0.0936397	11.0963	1.30806e-28	4.43174e-27	0.456846	0.0940434	4.85783	1.18681e-06	1.3139e-05	2820.8	2734.85	6081.19	5336.66	3940.33	3685.13
BIDIR_16288	2612.62	1.039	0.0889811	11.6766	1.6785e-31	6.57024e-30	0.29011	0.0898971	3.22713	0.00125037	0.00547069	1790.36	1873.91	3832.91	3697.59	2284.62	2196.34
BIDIR_12949	102.14	1.03865	0.30781	3.37431	0.000740002	0.00256927	0.939799	0.307869	3.0526	0.0022687	0.00906954	75.9913	47.4531	111.702	141.1	141.184	95.4109
BIDIR_34085	1758.03	1.03601	0.0948719	10.9201	9.23659e-28	3.02678e-26	0.312426	0.0960931	3.25129	0.00114884	0.00509477	1265.51	1192.14	2534.1	2505	1513.54	1537.91
BIDIR_7969	50.0874	1.03475	0.415321	2.49144	0.0127227	0.0322424	1.12221	0.412739	2.71894	0.00654919	0.0221634	27.3569	30.0213	75.5632	42.5232	74.0477	51.0118
BIDIR_19116	4998.02	1.03145	0.0803756	12.8329	1.07288e-37	5.25641e-36	0.455284	0.0807566	5.63774	1.72301e-08	3.14132e-07	3380.09	3411.78	7049.28	6834.64	4720.3	4592.01
BIDIR_416	3040.13	1.03118	0.0967431	10.659	1.58352e-26	4.85981e-25	0.589727	0.0971115	6.07268	1.25792e-09	3.02839e-08	2050.75	1959.14	4298.34	3897.64	3181.09	2853.83
BIDIR_31512	61.4188	1.03093	0.357188	2.88624	0.00389873	0.0113704	1.14131	0.354434	3.2201	0.00128147	0.00558427	29.3833	40.6741	78.8485	64.7513	85.8954	68.9604
BIDIR_56	721.373	1.02998	0.138399	7.44211	9.90873e-14	1.2991e-12	0.920195	0.138449	6.64645	3.00249e-11	1.03383e-09	451.895	425.141	933.041	858.196	923.128	736.837
BIDIR_27222	7187.75	1.02745	0.0999309	10.2816	8.53145e-25	2.39072e-23	0.639791	0.100058	6.39422	1.61367e-10	4.74425e-09	5001.24	4381.18	10173.7	8952.11	7691.09	6927.21
BIDIR_29100	1613.63	1.02744	0.124273	8.26759	1.36691e-16	2.24947e-15	0.819401	0.124447	6.58436	4.56843e-11	1.51786e-09	1055.77	959.715	2264.71	1844.93	1925.24	1631.43
BIDIR_29018	235.801	1.02577	0.191436	5.3583	8.40081e-08	5.77464e-07	0.591434	0.19378	3.05209	0.00227251	0.00908001	143.877	167.538	305.538	328.589	213.257	256.004
BIDIR_17427	4038.81	1.02331	0.100132	10.2196	1.62008e-24	4.48123e-23	0.46756	0.100494	4.65262	3.27739e-06	3.17901e-05	2895.78	2592.49	5890.64	5265.15	4010.43	3578.38
BIDIR_4302	1597.43	1.01929	0.104204	9.78177	1.34829e-22	3.36053e-21	0.60051	0.104811	5.72945	1.00755e-08	1.95849e-07	1027.4	1081.74	2248.28	2028.55	1662.62	1536.02
BIDIR_10142	91.3476	1.01903	0.312692	3.2589	0.00111845	0.00372203	1.27941	0.309015	4.14028	3.46887e-05	0.000247712	62.8195	37.7688	113.892	89.8786	131.311	112.415
BIDIR_31441	849.65	1.01848	0.141749	7.18509	6.71626e-13	8.09406e-12	0.715739	0.142283	5.0304	4.89451e-07	6.00989e-06	607.931	484.215	1195.87	1016.69	967.557	825.635
BIDIR_19102	342.763	1.0171	0.164222	6.19347	5.88524e-10	5.33443e-09	0.94992	0.164086	5.78917	7.0736e-09	1.423e-07	204.67	210.149	438.047	402.038	429.477	372.197
BIDIR_3387	356.549	1.01223	0.161822	6.25518	3.97066e-10	3.68025e-09	0.828246	0.162302	5.10311	3.34118e-07	4.28906e-06	243.172	203.37	456.664	443.595	413.68	378.81
BIDIR_23156	5949.5	1.01118	0.0866397	11.6711	1.79144e-31	7.0032e-30	0.35789	0.0869896	4.11418	3.88562e-05	0.000273287	4221.06	4085.81	8782.85	7961.51	5476.57	5169.19
BIDIR_6840	144.342	1.01023	0.22684	4.45349	8.44838e-06	4.24529e-05	0.686302	0.229009	2.99684	0.00272798	0.0106226	97.2689	90.064	192.741	184.589	154.019	147.367
BIDIR_13578	372.936	1.00981	0.168381	5.99718	2.00773e-09	1.71217e-08	0.767785	0.169106	4.54027	5.61825e-06	5.09144e-05	262.423	212.086	507.04	448.427	436.388	371.252
BIDIR_5334	1618.09	1.00929	0.102672	9.83028	8.33863e-23	2.09051e-21	0.75258	0.102973	7.30853	2.70073e-13	1.399e-11	1045.64	1020.73	2197.9	1962.83	1780.11	1701.34
BIDIR_15129	139.328	1.00865	0.236488	4.26509	1.99818e-05	9.3967e-05	0.904783	0.236593	3.82422	0.000131188	0.000784272	83.0838	88.1272	156.602	187.489	162.905	157.759
BIDIR_12174	843.161	1.00512	0.261707	3.84064	0.000122715	0.000498845	1.22939	0.26128	4.70528	2.53519e-06	2.54987e-05	576.521	368.972	971.37	925.847	1161.07	1055.19
BIDIR_27290	105.401	1.00417	0.263546	3.81022	0.000138843	0.000558802	0.818082	0.26457	3.09212	0.00198733	0.00809124	62.8195	69.727	133.604	132.402	121.438	112.415
BIDIR_22893	981.232	1.00202	0.124092	8.07479	6.75911e-16	1.0583e-14	0.674138	0.124686	5.40668	6.42023e-08	1.01163e-06	603.878	675.965	1310.86	1253.47	1113.68	929.548
BIDIR_32075	7713.72	1.00118	0.0798412	12.5396	4.5325e-36	2.0844e-34	0.253834	0.0801891	3.16544	0.00154847	0.00654768	5632.48	5402.87	11192.1	10896.6	6760.06	6398.2
BIDIR_35502	119.298	0.998938	0.260586	3.83343	0.00012637	0.000512732	0.991587	0.259763	3.81727	0.000134937	0.000803252	67.8856	75.5376	157.697	129.503	128.349	156.814
BIDIR_12572	190.822	0.997596	0.202918	4.91625	8.82163e-07	5.18846e-06	0.506058	0.206143	2.45489	0.014093	0.041613	119.56	139.454	269.399	248.374	190.55	177.597
BIDIR_5548	235.787	0.997488	0.191666	5.2043	1.94728e-07	1.26709e-06	0.735749	0.19281	3.81592	0.000135675	0.000807317	133.745	169.475	304.443	301.528	265.585	239.944
BIDIR_7397	9712.32	0.997209	0.0803549	12.4101	2.30505e-35	1.03465e-33	0.330245	0.0805928	4.09771	4.17266e-05	0.000290967	6719.66	6980.45	14205.9	13143.5	8560.91	8663.5
BIDIR_15389	93.8184	0.996881	0.277326	3.59462	0.000324861	0.00121485	0.830155	0.278193	2.9841	0.00284417	0.011009	60.7931	57.1374	119.368	115.972	107.616	102.024
BIDIR_6607	804.724	0.996278	0.131715	7.56392	3.91105e-14	5.29192e-13	0.760576	0.132126	5.75645	8.5902e-09	1.70015e-07	554.23	475.499	1091.83	962.571	927.078	817.133
BIDIR_16865	177.893	0.995906	0.225622	4.41406	1.01452e-05	5.01887e-05	0.885679	0.225754	3.9232	8.73801e-05	0.000555266	122.599	97.8115	248.592	191.355	215.232	191.767
BIDIR_29307	1174.64	0.995699	0.105709	9.41929	4.54142e-21	1.04345e-19	0.315563	0.107234	2.94276	0.00325297	0.0123027	859.208	803.797	1640.49	1674.84	1066.29	1003.23
BIDIR_23716	2188.44	0.99357	0.0979444	10.1442	3.51575e-24	9.53992e-23	0.353135	0.0987655	3.57549	0.000349574	0.00183313	1583.66	1492.35	3227.31	2898.34	2015.09	1913.89
BIDIR_8138	2075.58	0.992368	0.11089	8.94914	3.58267e-19	7.16152e-18	0.370017	0.111628	3.31474	0.000917277	0.00419516	1587.71	1320.94	3081.66	2705.06	1865.02	1893.1
BIDIR_33915	1230.29	0.990884	0.113591	8.72329	2.70238e-18	5.06425e-17	0.452233	0.1146	3.94618	7.94085e-05	0.000511022	797.402	896.767	1794.9	1574.33	1140.34	1177.99
BIDIR_32435	1283.25	0.987343	0.114871	8.59524	8.30883e-18	1.4936e-16	0.465913	0.11579	4.02378	5.72709e-05	0.000384042	940.266	824.134	1867.18	1631.35	1252.89	1183.66
BIDIR_29723	1225.88	0.986942	0.109111	9.04533	1.49211e-19	3.06434e-18	0.542284	0.109933	4.93285	8.10381e-07	9.35601e-06	859.208	797.987	1701.81	1583.02	1260.79	1152.49
BIDIR_5066	1594.67	0.986682	0.119843	8.23311	1.8241e-16	2.96604e-15	0.700469	0.120154	5.82977	5.55035e-09	1.14079e-07	1083.13	993.61	2231.85	1884.55	1827.5	1547.36
BIDIR_18594	6528.71	0.986318	0.0995568	9.90709	3.87759e-23	9.90338e-22	0.371386	0.0998148	3.72075	0.000198631	0.00112647	4778.33	4385.05	9885.64	8269.8	6098.57	5754.89
BIDIR_26609	3554.16	0.985712	0.0832866	11.8352	2.56764e-32	1.03898e-30	0.464692	0.0837441	5.54895	2.87386e-08	4.92751e-07	2431.72	2458.85	4899.56	4785.8	3333.14	3415.9
BIDIR_5078	16158	0.985257	0.0872966	11.2863	1.53336e-29	5.42174e-28	0.58515	0.0873645	6.6978	2.1158e-11	7.59697e-10	10794.8	10845.5	22980	19863.2	16416.9	16047.9
BIDIR_4942	2723.62	0.985012	0.106144	9.27999	1.6949e-20	3.73401e-19	0.416048	0.106669	3.90039	9.60392e-05	0.00060093	1966.66	1821.62	3898.62	3599.98	2755.56	2299.31
BIDIR_15627	598.511	0.984153	0.313392	3.14033	0.0016876	0.00537678	0.903493	0.313371	2.88314	0.00393729	0.0144408	456.961	283.75	831.195	633.983	706.909	678.268
BIDIR_27461	676.842	0.983478	0.149894	6.56115	5.33932e-11	5.3741e-10	0.462972	0.151227	3.06144	0.00220274	0.00884679	520.794	411.583	1019.56	824.371	678.277	606.473
BIDIR_4473	487.196	0.982756	0.150938	6.511	7.46528e-11	7.38498e-10	0.893402	0.150924	5.91957	3.22788e-09	7.02267e-08	314.097	290.529	631.883	563.433	613.115	510.118
BIDIR_9264	550.918	0.982252	0.132349	7.42169	1.15639e-13	1.50426e-12	0.349631	0.134719	2.59526	0.00945207	0.0299608	371.851	405.772	764.393	772.183	511.423	479.889
BIDIR_16150	1578.92	0.981738	0.0988243	9.93418	2.95604e-23	7.60153e-22	0.580856	0.0994388	5.84134	5.17838e-09	1.07033e-07	1030.44	1088.52	2092.77	2092.34	1534.27	1635.21
BIDIR_5197	1491.66	0.980621	0.0981503	9.99102	1.66864e-23	4.35823e-22	0.251739	0.0995662	2.52836	0.0114597	0.0351009	1088.2	1061.4	2102.63	2138.72	1244.99	1314.03
BIDIR_35366	513.954	0.980596	0.137479	7.13267	9.84396e-13	1.16849e-11	0.375073	0.139795	2.68301	0.00729621	0.0241788	360.705	361.225	746.871	678.439	488.715	447.77
BIDIR_16899	46.5365	0.979891	0.402598	2.43392	0.0149364	0.0370647	1.2834	0.396277	3.23864	0.00120102	0.00528944	30.3965	21.3055	52.5657	49.2883	66.1493	59.5137
BIDIR_16131	159.961	0.97874	0.220801	4.43268	9.3071e-06	4.6387e-05	0.996606	0.219861	4.53288	5.81838e-06	5.25174e-05	99.2953	93.9378	199.312	181.69	199.435	186.099
BIDIR_10513	6568.11	0.977684	0.0832766	11.7402	7.92938e-32	3.14906e-30	0.586699	0.0834463	7.03086	2.05269e-12	9.03893e-11	4379.13	4434.44	9057.73	8300.73	6737.36	6499.28
BIDIR_532	479.008	0.97643	0.142074	6.87271	6.29952e-12	6.93697e-11	0.557764	0.143567	3.88503	0.000102316	0.000635736	339.428	307.961	669.117	604.99	466.994	485.557
BIDIR_5546	147.752	0.975899	0.224883	4.3396	1.42745e-05	6.89002e-05	0.654039	0.227012	2.88108	0.00396319	0.014523	100.309	94.9062	201.502	182.657	155.994	151.146
BIDIR_32454	245.557	0.974786	0.200112	4.87121	1.10919e-06	6.41305e-06	1.20349	0.198155	6.07345	1.25189e-09	3.01634e-08	144.89	134.612	315.394	234.844	334.696	308.905
BIDIR_14946	4846.27	0.974217	0.090865	10.7216	8.06114e-27	2.52302e-25	0.309442	0.0912861	3.3898	0.000699431	0.00333615	3650.62	3266.52	6990.14	6598.83	4432	4139.51
BIDIR_15668	47.6491	0.973588	0.395689	2.46049	0.0138747	0.0347814	1.05992	0.39284	2.6981	0.0069737	0.0233206	33.4362	23.2423	58.0413	53.154	64.1747	53.8458
BIDIR_20780	265.761	0.972963	0.201306	4.83326	1.34314e-06	7.66951e-06	2.63122	0.190052	13.8448	1.36814e-43	2.67891e-40	80.0442	93.9378	169.743	172.026	525.245	553.572
BIDIR_9369	533.539	0.971953	0.143011	6.79634	1.07309e-11	1.14953e-10	0.7892	0.143371	5.50461	3.69988e-08	6.1814e-07	318.15	364.13	678.974	660.076	634.836	545.07
BIDIR_9687	103.166	0.969512	0.264056	3.67161	0.000241028	0.000928084	0.647873	0.266653	2.42965	0.0151134	0.0440853	72.9517	63.9164	132.509	135.301	106.629	107.692
BIDIR_5745	10851.5	0.968389	0.094805	10.2145	1.70705e-24	4.71745e-23	0.488899	0.0949237	5.15044	2.59872e-07	3.44088e-06	6950.67	7981.81	14580.4	14638.6	11158.5	9798.99
BIDIR_17439	4091.77	0.968234	0.0904508	10.7045	9.69156e-27	3.01131e-25	0.511554	0.09076	5.63633	1.73711e-08	3.16113e-07	2896.79	2705.8	5590.58	5370.49	4196.04	3790.93
BIDIR_27119	608.645	0.968192	0.126298	7.66591	1.77568e-14	2.47522e-13	0.436906	0.128104	3.41056	0.000648288	0.00313069	413.393	433.857	814.768	842.733	575.598	571.521
BIDIR_19408	781.144	0.966294	0.137024	7.05201	1.76355e-12	2.04637e-11	0.774968	0.137305	5.64415	1.65997e-08	3.04339e-07	500.529	504.552	855.288	1106.57	867.84	852.086
BIDIR_30970	283.469	0.96615	0.170528	5.66563	1.46489e-08	1.11452e-07	0.528314	0.172762	3.05805	0.00222782	0.00892862	182.379	204.339	389.862	366.28	276.445	281.509
BIDIR_19800	1191.7	0.965689	0.122676	7.87185	3.49444e-15	5.11359e-14	0.471248	0.123544	3.81441	0.00013651	0.000811188	886.565	761.186	1711.67	1506.68	1222.28	1061.8
BIDIR_9209	2899.35	0.964114	0.126005	7.65139	1.98822e-14	2.75358e-13	0.556425	0.126275	4.40646	1.05072e-05	8.77974e-05	2136.88	1797.41	4275.34	3400.89	3138.64	2646.94
BIDIR_23565	217.836	0.963019	0.191056	5.04051	4.64291e-07	2.84864e-06	0.70545	0.192274	3.66899	0.000243515	0.00134466	149.956	135.58	266.114	289.931	233.991	231.442
BIDIR_34378	1127.18	0.962921	0.131879	7.30155	2.84475e-13	3.56592e-12	0.800543	0.132021	6.06375	1.32984e-09	3.17809e-08	754.847	686.617	1541.93	1268.93	1374.33	1136.43
BIDIR_28906	423.31	0.961654	0.147014	6.54126	6.10016e-11	6.10098e-10	0.852632	0.147094	5.79653	6.77003e-09	1.36568e-07	255.331	278.908	516.896	523.809	468.969	495.948
BIDIR_10550	1333.83	0.960276	0.318522	3.01479	0.00257158	0.00784318	0.91091	0.31849	2.86009	0.00423526	0.0153667	972.689	685.649	1931.79	1295.03	1672.49	1445.33
BIDIR_23649	57.1124	0.960147	0.357922	2.68256	0.00730618	0.0198557	1.04334	0.355336	2.93619	0.00332268	0.0125148	36.4758	31.9582	73.3729	59.9191	70.0985	70.8497
BIDIR_30854	240.758	0.954757	0.213815	4.46533	7.99442e-06	4.04428e-05	0.944159	0.213332	4.42576	9.61018e-06	8.13666e-05	140.837	155.917	331.821	244.509	326.797	244.668
BIDIR_34519	248.12	0.951534	0.192291	4.94842	7.48202e-07	4.45386e-06	0.628195	0.193789	3.24163	0.00118846	0.0052412	176.3	155.917	357.009	286.065	273.483	239.944
BIDIR_32929	1133.71	0.951326	0.104747	9.08212	1.06484e-19	2.21416e-18	0.737936	0.105058	7.02405	2.15521e-12	9.46197e-11	734.583	743.755	1411.61	1446.76	1225.24	1240.34
BIDIR_19492	150.386	0.951314	0.230441	4.12823	3.65561e-05	0.000164209	1.05391	0.228746	4.60735	4.07832e-06	3.83555e-05	83.0838	96.8431	186.17	162.361	191.537	182.32
BIDIR_19359	1326.3	0.949724	0.114685	8.28117	1.21973e-16	2.02057e-15	0.725835	0.114949	6.31441	2.71197e-10	7.65897e-09	920.002	815.419	1793.8	1558.86	1482.93	1386.76
BIDIR_4831	210.647	0.948409	0.19121	4.96003	7.04829e-07	4.21323e-06	0.690164	0.192477	3.58569	0.000336189	0.00177275	136.784	141.391	267.209	269.636	222.143	226.719
BIDIR_931	2374.12	0.947881	0.0897209	10.5648	4.33965e-26	1.2999e-24	0.541987	0.0901812	6.00997	1.85554e-09	4.30143e-08	1583.66	1664.73	3101.38	3165.08	2338.92	2390.94
BIDIR_12176	197.789	0.943311	0.225138	4.18993	2.79041e-05	0.000127932	0.654306	0.226502	2.88875	0.00386781	0.0142126	137.798	125.896	301.158	206.817	227.08	187.988
BIDIR_6491	706.323	0.941609	0.15541	6.05888	1.37073e-09	1.19338e-08	1.00759	0.154973	6.50172	7.94061e-11	2.51861e-09	466.08	393.183	943.992	707.432	928.065	799.185
BIDIR_9327	2355.48	0.941326	0.370974	2.53745	0.0111664	0.0288036	1.17607	0.370861	3.17119	0.00151814	0.00643889	1407.36	1320.94	3393.77	1845.89	3413.11	2751.8
BIDIR_29792	227.215	0.939443	0.217046	4.3283	1.50262e-05	7.22258e-05	0.985364	0.216196	4.55773	5.17089e-06	4.73719e-05	133.745	144.296	312.109	222.28	309.026	241.834
BIDIR_17103	700.986	0.938904	0.133793	7.01761	2.25699e-12	2.59883e-11	0.869969	0.133715	6.50616	7.70958e-11	2.45595e-09	471.146	415.457	847.622	851.431	878.7	741.56
BIDIR_23601	118.025	0.936785	0.261552	3.58165	0.000341436	0.00127239	0.744946	0.262539	2.83747	0.00454726	0.0163377	67.8856	86.1903	164.268	131.435	120.451	137.921
BIDIR_31632	46.4207	0.935739	0.401118	2.33283	0.019657	0.0470276	1.26123	0.394371	3.19809	0.00138342	0.00595522	25.3304	27.1161	47.0901	53.154	70.0985	55.7351
BIDIR_8671	456.03	0.934024	0.180202	5.1832	2.18108e-07	1.40731e-06	0.535787	0.181368	2.95414	0.00313538	0.011941	375.904	251.792	664.737	534.44	471.931	437.379
BIDIR_11004	479.211	0.933113	0.141829	6.57914	4.73185e-11	4.79647e-10	0.655839	0.142669	4.59692	4.28785e-06	4.00695e-05	325.243	315.708	640.644	583.728	527.22	482.723
BIDIR_35437	143.914	0.932644	0.252647	3.69149	0.000222941	0.000864434	0.716041	0.253697	2.82243	0.00476613	0.0169701	105.375	84.2535	214.643	147.865	165.867	145.478
BIDIR_35138	162.157	0.932081	0.224396	4.15373	3.27104e-05	0.000148066	0.543854	0.226936	2.39651	0.016552	0.0475684	114.494	108.464	193.836	230.978	179.689	145.478
BIDIR_27002	149.119	0.928533	0.231878	4.00441	6.2172e-05	0.000267994	0.558268	0.234384	2.38185	0.0172259	0.0491635	86.1235	118.149	196.026	193.287	148.095	153.035
BIDIR_4111	1128.33	0.92819	0.115304	8.04996	8.28221e-16	1.27875e-14	0.437428	0.116275	3.76201	0.000168552	0.00097471	865.288	725.355	1529.88	1496.04	1105.78	1047.63
BIDIR_6041	1919.45	0.927689	0.292495	3.17164	0.00151581	0.0048871	0.848133	0.292487	2.89972	0.00373491	0.0138124	1199.65	1249.28	2870.31	1788.87	2403.1	2005.52
BIDIR_3388	3002.33	0.927308	0.0911408	10.1745	2.57848e-24	7.07348e-23	0.642802	0.0913578	7.03609	1.97706e-12	8.73208e-11	1976.79	2058.88	3998.28	3678.26	3235.39	3066.38
BIDIR_8608	2866.73	0.926627	0.118158	7.84225	4.42537e-15	6.4288e-14	0.518073	0.118452	4.37371	1.2215e-05	0.000100354	2029.47	1939.77	4184.45	3362.23	3094.21	2590.27
BIDIR_35358	52.7434	0.925617	0.379976	2.43599	0.014851	0.0368956	0.957036	0.378102	2.53116	0.0113686	0.0348656	30.3965	34.8635	71.1827	53.154	72.0731	54.7904
BIDIR_32457	1186.63	0.92325	0.104367	8.84621	9.05431e-19	1.75264e-17	0.4187	0.105425	3.97156	7.1404e-05	0.000465632	847.05	834.787	1615.3	1574.33	1160.08	1088.25
BIDIR_27455	215.754	0.922699	0.200701	4.59738	4.27834e-06	2.26446e-05	0.751442	0.201259	3.73371	0.000188681	0.00107711	150.969	131.707	295.682	240.643	227.08	248.446
BIDIR_23535	325.183	0.922377	0.15935	5.78837	7.10738e-09	5.64674e-08	0.436284	0.161754	2.6972	0.00699249	0.0233621	224.934	234.36	423.811	446.494	304.089	317.407
BIDIR_14119	3999.93	0.922031	0.0955776	9.64693	5.06503e-22	1.22377e-20	0.288488	0.0960378	3.0039	0.0026654	0.0104048	2917.05	2913.04	5797.56	5250.65	3793.22	3328.05
BIDIR_34143	2441.66	0.921546	0.0982597	9.37868	6.68057e-21	1.52211e-19	0.387234	0.0988489	3.91744	8.9495e-05	0.000566744	1791.37	1694.75	3502.19	3102.26	2350.77	2208.62
BIDIR_22111	5645.91	0.919193	0.0865716	10.6177	2.46495e-26	7.48826e-25	0.329145	0.0869005	3.7876	0.000152107	0.000892078	4138.99	4028.67	8156.44	7290.8	5132	5128.57
BIDIR_8162	2171.4	0.919144	0.100948	9.10513	8.6163e-20	1.80539e-18	0.31884	0.101697	3.13521	0.0017173	0.00715546	1491.46	1656.02	3141.9	2812.33	2006.2	1920.5
BIDIR_1108	854.95	0.915798	0.119999	7.6317	2.31686e-14	3.1925e-13	0.477994	0.121061	3.94837	7.86863e-05	0.000506838	641.367	557.816	1098.4	1162.62	815.512	853.975
BIDIR_9880	1989.51	0.915703	0.0928069	9.86676	5.80078e-23	1.46653e-21	0.236361	0.0938463	2.5186	0.0117822	0.0358941	1479.3	1457.49	2803.5	2736.95	1782.08	1677.72
BIDIR_31272	6573.65	0.914293	0.107727	8.48714	2.11776e-17	3.69394e-16	0.922893	0.107683	8.57046	1.03076e-17	1.19661e-15	4274.76	3975.41	8397.37	7152.6	8531.29	7110.48
BIDIR_30472	2517.81	0.913707	0.101566	8.99623	2.33607e-19	4.74237e-18	0.268635	0.10227	2.62673	0.00862104	0.0277671	1940.31	1754.8	3479.19	3481.11	2389.27	2062.2
BIDIR_18339	202.45	0.91154	0.212114	4.29741	1.72802e-05	8.21776e-05	0.916137	0.211426	4.33313	1.47001e-05	0.000117747	139.824	115.243	217.929	260.938	217.207	263.561
BIDIR_3980	61.0709	0.909985	0.349169	2.60615	0.0091567	0.0242048	1.22011	0.343475	3.55226	0.000381943	0.00198094	37.489	32.9266	63.5169	68.617	76.0223	87.8536
BIDIR_930	1496.96	0.909693	0.118956	7.64734	2.05184e-14	2.84037e-13	0.679469	0.119194	5.70054	1.19428e-08	2.27773e-07	1049.69	954.873	2019.4	1747.32	1739.63	1470.84
BIDIR_3542	135.053	0.906843	0.272066	3.33317	0.000858633	0.00293383	1.07394	0.269931	3.97858	6.9328e-05	0.000453403	60.7931	101.685	144.556	160.429	195.486	147.367
BIDIR_16318	293.828	0.904338	0.187822	4.81486	1.473e-06	8.35065e-06	0.638554	0.188796	3.38225	0.000718945	0.00341685	194.538	203.37	417.24	328.589	273.483	345.747
BIDIR_25164	85.4515	0.903373	0.309458	2.91922	0.00350914	0.01035	0.759948	0.31005	2.45105	0.0142439	0.0419826	66.8724	45.5162	120.463	89.8786	89.8446	100.134
BIDIR_12439	547.769	0.902658	0.134648	6.70382	2.03035e-11	2.12193e-10	0.361224	0.136597	2.64445	0.00818231	0.0266379	367.798	423.204	728.254	750.921	502.537	513.896
BIDIR_20034	75.7969	0.901318	0.319235	2.82337	0.00475224	0.0135822	1.1592	0.314858	3.68165	0.00023173	0.0012888	42.5551	46.4847	95.2753	71.5163	100.705	98.2449
BIDIR_19798	439.316	0.901211	0.14856	6.06631	1.30884e-09	1.14082e-08	0.428588	0.150408	2.84949	0.00437891	0.0158157	335.375	290.529	573.842	594.359	395.909	445.881
BIDIR_7606	108.101	0.89986	0.260999	3.44775	0.000565268	0.00200984	0.80333	0.261044	3.07737	0.00208836	0.00845176	71.9384	68.7586	127.034	135.301	130.324	115.249
BIDIR_7756	11224.5	0.899522	0.0822479	10.9367	7.69407e-28	2.54074e-26	0.412992	0.0823842	5.013	5.35892e-07	6.49595e-06	8097.63	7948.88	15736.9	14198.9	10795.2	10569.8
BIDIR_13905	836.21	0.899401	0.114245	7.87253	3.47545e-15	5.08828e-14	0.401513	0.115598	3.47336	0.000513981	0.00256127	606.917	591.711	1101.69	1133.63	810.576	772.734
BIDIR_6535	199.657	0.899211	0.210105	4.27983	1.87039e-05	8.8429e-05	0.679535	0.211041	3.21992	0.00128224	0.00558682	134.758	133.643	213.548	286.065	221.156	208.77
BIDIR_31455	237.408	0.89821	0.19216	4.67428	2.94984e-06	1.59682e-05	0.597236	0.193584	3.08516	0.00203444	0.00825554	179.34	146.233	308.823	297.663	267.559	224.83
BIDIR_27330	12964.3	0.897095	0.0745681	12.0306	2.45499e-33	1.02664e-31	0.206063	0.0747724	2.75588	0.00585353	0.0201293	9529.31	9840.22	18039.9	18032.7	11101.2	11242.4
BIDIR_2266	617.432	0.896071	0.138661	6.46232	1.03112e-10	1.00544e-09	0.567655	0.139522	4.06856	4.73045e-05	0.000324243	453.921	398.993	865.144	722.895	626.938	636.703
BIDIR_6510	1536.52	0.89536	0.138458	6.46665	1.00202e-10	9.78649e-10	0.61477	0.138733	4.43132	9.3656e-06	7.96402e-05	1128.72	970.367	2232.95	1672.9	1738.64	1475.56
BIDIR_35201	772.891	0.895278	0.119823	7.47167	7.91834e-14	1.04592e-12	0.376724	0.121294	3.10588	0.00189715	0.00778883	564.362	551.037	992.177	1081.44	747.389	700.94
BIDIR_16165	347.003	0.894149	0.169994	5.25989	1.4414e-07	9.5469e-07	0.510312	0.171546	2.97478	0.00293195	0.0112951	246.212	240.171	424.906	478.386	304.089	388.256
BIDIR_8216	2357.24	0.892771	0.101725	8.77631	1.68932e-18	3.2018e-17	0.491987	0.102131	4.81721	1.45576e-06	1.57427e-05	1722.47	1595.01	3226.22	2934.1	2471.22	2194.45
BIDIR_15291	399.887	0.891832	0.155232	5.74514	9.18445e-09	7.22799e-08	0.548137	0.1565	3.50247	0.000460962	0.00232988	273.569	281.813	563.986	467.755	410.718	401.482
BIDIR_10647	1864.66	0.890977	0.0971322	9.17283	4.60749e-20	9.83281e-19	0.776003	0.0971692	7.9861	1.39274e-15	1.11461e-13	1214.85	1234.75	2357.79	2186.08	2038.78	2155.72
BIDIR_19457	1295.07	0.890738	0.105073	8.47736	2.30353e-17	4.0056e-16	0.726031	0.105235	6.89913	5.23212e-12	2.10511e-10	894.671	828.977	1654.72	1541.47	1434.55	1416.05
BIDIR_9610	3054.63	0.890165	0.0970055	9.17644	4.45558e-20	9.52897e-19	0.407806	0.0974256	4.18582	2.8414e-05	0.000208898	2311.15	2073.41	4277.53	3849.32	2976.72	2839.66
BIDIR_20704	433.973	0.890141	0.146376	6.08119	1.19297e-09	1.04381e-08	0.749221	0.14661	5.11029	3.21658e-07	4.14906e-06	278.635	295.371	556.32	508.346	496.614	468.553
BIDIR_10281	294.321	0.88984	0.172977	5.14426	2.68576e-07	1.70795e-06	0.493977	0.174854	2.82509	0.00472678	0.0168586	224.934	189.812	363.579	403.971	280.394	303.237
BIDIR_9265	2112.32	0.889226	0.103008	8.63259	5.99791e-18	1.08863e-16	0.48468	0.103461	4.68466	2.80421e-06	2.77502e-05	1565.42	1415.85	2761.89	2759.18	2230.32	1941.28
BIDIR_21446	6931.36	0.885693	0.0828115	10.6953	1.07078e-26	3.31334e-25	0.33449	0.0830696	4.02662	5.6584e-05	0.000379957	5124.85	4997.1	9692.89	9010.09	6559.64	6203.6
BIDIR_7900	3909.13	0.883719	0.111605	7.91825	2.40877e-15	3.58257e-14	0.523203	0.111798	4.67987	2.87052e-06	2.833e-05	2928.2	2548.91	5373.75	4732.64	4295.76	3575.55
BIDIR_7674	1004.89	0.883439	0.115071	7.67736	1.62396e-14	2.269e-13	0.446873	0.116015	3.85187	0.000117217	0.000713233	761.94	671.122	1340.43	1302.76	1016.92	936.161
BIDIR_23512	577.988	0.883378	0.134774	6.55449	5.58333e-11	5.6084e-10	0.672138	0.135246	4.96976	6.70351e-07	7.93266e-06	367.798	413.52	703.066	738.358	593.369	651.817
BIDIR_8370	189.497	0.883365	0.202409	4.36426	1.27551e-05	6.21666e-05	0.547178	0.204398	2.67702	0.00742799	0.0245463	122.599	141.391	238.736	248.374	185.613	200.268
BIDIR_19107	243.849	0.882897	0.180179	4.90012	9.57786e-07	5.60685e-06	0.707398	0.180762	3.91342	9.09998e-05	0.000574532	164.141	162.696	301.158	301.528	258.673	274.897
BIDIR_19347	1698	0.882171	0.107184	8.23046	1.86498e-16	3.02758e-15	0.905262	0.106989	8.46127	2.6447e-17	2.87695e-15	1104.41	1055.59	2128.91	1853.63	2108.88	1936.56
BIDIR_28438	375.289	0.882121	0.182394	4.83634	1.32254e-06	7.55908e-06	0.538355	0.183547	2.93307	0.00335629	0.0126155	289.78	234.36	534.418	431.997	432.439	328.743
BIDIR_13362	940.042	0.879815	0.116263	7.56747	3.80566e-14	5.15397e-13	0.321816	0.117637	2.73567	0.00622532	0.0212042	669.737	708.891	1307.57	1230.27	913.255	810.521
BIDIR_18710	335.035	0.877871	0.171572	5.11663	3.11041e-07	1.95601e-06	0.942005	0.170741	5.51717	3.4451e-08	5.80527e-07	219.868	202.402	424.906	351.783	432.439	378.81
BIDIR_11721	200.043	0.877603	0.197711	4.43881	9.04564e-06	4.5189e-05	0.534794	0.199697	2.67802	0.00740581	0.0244758	130.705	149.138	268.304	246.441	206.346	199.324
BIDIR_16345	337.062	0.8772	0.165401	5.30348	1.13613e-07	7.63977e-07	0.467256	0.167202	2.79457	0.00519694	0.0182443	234.053	245.013	462.14	418.467	361.353	301.347
BIDIR_3116	1493.96	0.877015	0.115286	7.60731	2.79853e-14	3.83682e-13	0.882703	0.11511	7.66831	1.74279e-14	1.1008e-12	970.662	944.22	1849.66	1668.07	1925.24	1605.93
BIDIR_31142	165.89	0.875881	0.217544	4.02622	5.66808e-05	0.000246343	1.09543	0.214921	5.09688	3.45306e-07	4.4134e-06	103.348	96.8431	191.646	175.892	211.283	216.328
BIDIR_4698	1667.53	0.875707	0.0972958	9.00046	2.24765e-19	4.56597e-18	0.332846	0.0981906	3.38979	0.000699465	0.00333615	1183.44	1259.93	2232.95	2250.83	1582.65	1495.4
BIDIR_19655	2414.96	0.87531	0.0991426	8.8288	1.05804e-18	2.03621e-17	0.509613	0.099502	5.12164	3.02892e-07	3.94162e-06	1579.61	1822.59	3187.89	3054.91	2484.05	2360.71
BIDIR_34544	269.373	0.87521	0.176277	4.96496	6.87136e-07	4.1165e-06	0.72418	0.176657	4.09935	4.14316e-05	0.000289184	170.221	189.812	346.057	315.058	305.077	290.011
BIDIR_14175	339.089	0.875096	0.157803	5.54549	2.9314e-08	2.14483e-07	0.549145	0.159171	3.45004	0.000560501	0.00276495	235.066	238.234	450.094	418.467	355.429	337.245
BIDIR_6805	1329.24	0.874123	0.0995208	8.78332	1.58715e-18	3.01388e-17	0.282868	0.100744	2.80778	0.0049884	0.0176375	976.742	992.641	1821.18	1788.87	1188.71	1207.28
BIDIR_14026	1661.15	0.873974	0.120189	7.27166	3.55109e-13	4.41076e-12	1.05507	0.119773	8.8089	1.26375e-18	1.70264e-16	1091.24	938.409	2039.11	1681.6	2198.72	2017.8
BIDIR_31426	90.6062	0.873656	0.2924	2.98788	0.00280916	0.00849435	0.749779	0.292765	2.56103	0.0104363	0.0325019	48.6344	71.6639	110.607	110.174	96.7557	105.802
BIDIR_17110	4131.53	0.873527	0.105727	8.26208	1.43155e-16	2.34812e-15	0.361812	0.106036	3.41216	0.000644505	0.00311498	3198.73	2822.01	5945.4	5086.36	4087.44	3649.23
BIDIR_21222	3836.01	0.873325	0.0989957	8.82184	1.1259e-18	2.16543e-17	0.355909	0.099356	3.58216	0.000340771	0.00179324	2865.38	2731.94	5471.21	4783.86	3790.26	3373.39
BIDIR_16621	325.29	0.873314	0.158911	5.49561	3.89362e-08	2.80708e-07	0.473152	0.160792	2.94264	0.00325425	0.0123044	230	232.423	434.762	412.669	316.924	324.964
BIDIR_28739	466.2	0.872887	0.138404	6.30679	2.84882e-10	2.67269e-09	0.59119	0.139319	4.24341	2.20149e-05	0.000166735	326.256	318.614	591.364	589.527	488.715	482.723
BIDIR_25195	242.492	0.872884	0.194781	4.48135	7.41726e-06	3.77203e-05	0.866416	0.194223	4.46093	8.16049e-06	7.07652e-05	170.221	142.359	308.823	263.837	308.039	261.672
BIDIR_16169	1497.6	0.872882	0.10761	8.1115	4.99978e-16	7.90683e-15	0.28537	0.108608	2.62753	0.00860072	0.0277108	1101.37	1117.57	1965.74	2097.17	1249.93	1453.84
BIDIR_11207	372.678	0.871324	0.154172	5.65163	1.58937e-08	1.20403e-07	0.972112	0.153148	6.34755	2.18768e-10	6.27484e-09	239.119	227.581	441.333	412.669	459.096	456.272
BIDIR_34299	294.738	0.870979	0.177667	4.90231	9.47162e-07	5.5479e-06	0.519975	0.17922	2.90132	0.00371593	0.0137543	228.987	185.939	395.338	363.38	319.886	274.897
BIDIR_21415	877.74	0.870596	0.144723	6.01561	1.79208e-09	1.53745e-08	0.75563	0.144776	5.21932	1.79586e-07	2.49273e-06	659.605	506.489	1153.16	979.001	1060.36	907.821
BIDIR_5567	309.059	0.869806	0.167666	5.18774	2.12856e-07	1.3766e-06	0.933492	0.166746	5.59828	2.16488e-08	3.8443e-07	205.683	185.939	343.867	371.112	384.061	363.695
BIDIR_465	114.792	0.868925	0.256707	3.38489	0.000712077	0.00247978	0.680695	0.257715	2.64127	0.00825964	0.0268148	74.9781	80.3797	157.697	126.603	124.4	124.695
BIDIR_30844	133.323	0.867126	0.263557	3.29009	0.00100154	0.00337038	0.883121	0.26261	3.36286	0.000771404	0.00362394	81.0574	90.064	178.504	134.335	185.613	130.363
BIDIR_21440	2827.65	0.86695	0.0886748	9.77674	1.41699e-22	3.52589e-21	0.509563	0.0890076	5.72493	1.03476e-08	2.00474e-07	1954.5	2039.51	3694.93	3590.31	2925.38	2761.25
BIDIR_14648	3575.98	0.86677	0.0961896	9.01105	2.04086e-19	4.16281e-18	0.262071	0.096676	2.71081	0.00671182	0.0225863	2740.75	2592.49	5171.15	4555.78	3332.15	3063.54
BIDIR_24872	1474.6	0.865319	0.104628	8.27044	1.33469e-16	2.19887e-15	0.598651	0.10498	5.70254	1.18037e-08	2.25854e-07	1026.39	1013.95	1877.03	1840.1	1643.86	1446.28
BIDIR_26980	4485.8	0.864214	0.0908629	9.51119	1.88501e-21	4.41564e-20	0.578617	0.0910109	6.35768	2.0483e-10	5.93886e-09	3096.39	3142.56	5758.13	5599.54	4966.14	4352.06
BIDIR_5678	142.09	0.864008	0.23207	3.72304	0.000196837	0.000771093	0.562656	0.234055	2.40395	0.016219	0.0467707	107.401	91.0325	186.17	174.925	156.981	136.031
BIDIR_8376	556.811	0.863881	0.174662	4.94602	7.57475e-07	4.49923e-06	0.528417	0.175448	3.01182	0.00259682	0.0101872	445.816	337.982	791.771	634.949	646.684	483.667
BIDIR_31106	223.849	0.862652	0.246995	3.49258	0.000478372	0.00173043	1.21408	0.24456	4.96435	6.89319e-07	8.12114e-06	148.943	112.338	300.062	175.892	335.683	270.174
BIDIR_25942	1527.61	0.860102	0.111916	7.68526	1.52681e-14	2.13824e-13	0.530345	0.112352	4.72039	2.35396e-06	2.38326e-05	1164.19	987.799	2046.78	1859.42	1607.33	1500.12
BIDIR_5708	2412.27	0.859741	0.105193	8.17302	3.00771e-16	4.82521e-15	0.694184	0.105281	6.59364	4.29179e-11	1.43406e-09	1646.48	1618.25	3183.51	2742.75	2800.98	2481.63
BIDIR_34032	812.212	0.858135	0.127525	6.72915	1.70661e-11	1.798e-10	0.598926	0.128027	4.67811	2.89525e-06	2.85548e-05	557.27	568.469	1121.4	921.014	853.03	852.086
BIDIR_14318	3624.87	0.857973	0.0915813	9.36843	7.36165e-21	1.67221e-19	0.339979	0.0919949	3.69563	0.000219344	0.00122782	2829.92	2503.39	4949.94	4716.21	3394.35	3355.44
BIDIR_13261	893.756	0.855941	0.117299	7.2971	2.94038e-13	3.67965e-12	0.763456	0.117298	6.50872	7.57964e-11	2.4198e-09	627.182	562.658	1094.02	1059.21	1044.57	974.892
BIDIR_32547	1020.35	0.854969	0.14113	6.05804	1.37793e-09	1.1986e-08	0.859129	0.140922	6.09647	1.08438e-09	2.6475e-08	585.64	737.944	1320.71	1075.64	1288.43	1113.76
BIDIR_32070	819.811	0.854625	0.120539	7.09002	1.3409e-12	1.57484e-11	0.83585	0.120309	6.94753	3.71729e-12	1.5421e-10	569.428	501.647	994.368	942.276	964.595	946.552
BIDIR_13823	1982.53	0.853023	0.106181	8.0337	9.45771e-16	1.4513e-14	0.649294	0.106344	6.10559	1.02422e-09	2.52158e-08	1438.77	1280.27	2630.47	2281.76	2158.24	2105.65
BIDIR_5297	1298.48	0.852269	0.102849	8.28657	1.16561e-16	1.93413e-15	0.404914	0.103698	3.90475	9.43237e-05	0.000591962	967.623	919.041	1758.76	1647.77	1245.98	1251.68
BIDIR_29160	679.672	0.850245	0.123311	6.89514	5.38136e-12	5.96726e-11	0.324321	0.124978	2.59503	0.00945838	0.0299776	496.477	509.394	869.524	943.242	616.077	643.315
BIDIR_12860	2434.06	0.849798	0.123122	6.90208	5.12465e-12	5.69312e-11	0.445211	0.123453	3.60631	0.000310577	0.00166095	1897.76	1609.53	3526.28	2795.9	2528.48	2246.41
BIDIR_445	276.722	0.849577	0.174887	4.85785	1.18667e-06	6.83463e-06	0.830659	0.17442	4.7624	1.91304e-06	1.99531e-05	182.379	180.128	317.584	335.354	342.594	302.292
BIDIR_350	1445.46	0.848693	0.0981289	8.64875	5.20655e-18	9.5191e-17	0.362442	0.0990205	3.66027	0.000251947	0.00138394	1062.87	1059.46	1924.12	1898.08	1335.82	1392.43
BIDIR_3114	104.695	0.847766	0.269133	3.14998	0.00163279	0.00521991	0.705	0.269687	2.61414	0.00894528	0.0286263	72.9517	68.7586	142.365	113.073	121.438	109.581
BIDIR_22059	1514.35	0.847458	0.100982	8.39214	4.77366e-17	8.13721e-16	0.460888	0.101592	4.53665	5.71555e-06	5.17005e-05	1125.68	1050.75	1887.98	2026.62	1477.01	1518.07
BIDIR_20611	3757.88	0.846168	0.113308	7.46784	8.1524e-14	1.074e-12	0.788909	0.113282	6.96411	3.30487e-12	1.39065e-10	2710.36	2271.94	4848.09	4109.29	4567.26	4040.32
BIDIR_21045	882.759	0.845288	0.119229	7.08962	1.34477e-12	1.57877e-11	0.355982	0.12044	2.95568	0.00311983	0.0118957	601.851	697.27	1129.07	1205.15	823.411	839.805
BIDIR_12148	1922.58	0.844341	0.105202	8.02587	1.00812e-15	1.54065e-14	0.361364	0.105824	3.41478	0.000638339	0.00309078	1472.21	1354.83	2707.13	2369.7	1888.71	1742.9
BIDIR_19349	237.77	0.844157	0.190621	4.42846	9.49064e-06	4.71713e-05	0.986783	0.189037	5.22005	1.78879e-07	2.4841e-06	133.745	164.633	280.35	256.106	294.216	297.569
BIDIR_6927	1627.46	0.843847	0.102524	8.23071	1.86108e-16	3.02289e-15	0.340088	0.103319	3.29163	0.00099607	0.0044967	1175.33	1228.94	2223.09	2093.3	1606.34	1437.78
BIDIR_3339	1067.75	0.843791	0.121454	6.94742	3.72036e-12	4.18893e-11	1.11445	0.120602	9.24066	2.44973e-20	4.30845e-18	674.803	616.89	1181.63	1136.53	1519.46	1277.18
BIDIR_9278	3885.93	0.843406	0.209237	4.03086	5.5573e-05	0.000241949	0.775608	0.209228	3.70701	0.000209723	0.00118065	2596.88	2576.99	5418.65	3865.75	4706.47	4150.85
BIDIR_34147	302.74	0.84334	0.178073	4.73592	2.18062e-06	1.20478e-05	0.556327	0.179205	3.10441	0.00190657	0.00781876	209.736	215.96	401.909	362.414	352.467	273.952
BIDIR_28907	417.145	0.841764	0.159845	5.26613	1.39331e-07	9.25292e-07	0.648566	0.160314	4.04559	5.21912e-05	0.00035383	269.516	304.087	570.557	459.058	466.994	432.656
BIDIR_14441	1337.35	0.840612	0.113426	7.41112	1.25238e-13	1.62419e-12	0.439109	0.114074	3.84933	0.000118441	0.000719487	1035.51	899.672	1809.14	1656.47	1378.28	1245.07
BIDIR_31310	5116.36	0.838733	0.104218	8.0479	8.42271e-16	1.29978e-14	0.463278	0.104386	4.43812	9.07466e-06	7.75253e-05	3890.76	3475.7	7152.22	6023.8	5327.49	4828.17
BIDIR_1694	172.253	0.838234	0.214684	3.90449	9.44224e-05	0.000392345	0.691256	0.215142	3.21302	0.00131346	0.00570003	114.494	120.085	226.69	193.287	200.423	178.541
BIDIR_507	3067.06	0.837554	0.0938904	8.92055	4.63979e-19	9.17674e-18	0.518686	0.0941381	5.50985	3.59149e-08	6.02431e-07	2311.15	2050.17	4024.56	3769.1	3135.67	3111.72
BIDIR_12103	1377.76	0.837448	0.111956	7.48017	7.4229e-14	9.82641e-13	1.07306	0.111308	9.64051	5.39179e-22	1.19971e-19	854.142	835.756	1620.78	1400.37	1855.14	1700.39
BIDIR_4756	67.5402	0.837319	0.337175	2.48334	0.0130157	0.0328873	1.14198	0.33186	3.44116	0.000579234	0.00284208	37.489	43.5794	74.4681	70.5499	101.692	77.4623
BIDIR_34456	225.552	0.835888	0.214662	3.89397	9.86153e-05	0.000408205	0.595003	0.215621	2.75949	0.00578918	0.0199477	182.379	132.675	323.06	239.676	248.8	226.719
BIDIR_30981	209.835	0.835554	0.206372	4.04878	5.14849e-05	0.000225525	0.726699	0.206488	3.51933	0.000432642	0.00220763	152.996	130.738	240.926	264.804	263.61	205.936
BIDIR_21126	1949.01	0.835466	0.243324	3.43355	0.00059573	0.00210765	0.867655	0.243243	3.56703	0.000361047	0.00188555	1420.53	1116.6	2589.96	1937.71	2525.52	2103.76
BIDIR_11352	416.86	0.834722	0.150413	5.54953	2.86442e-08	2.09838e-07	0.731478	0.150465	4.86144	1.16534e-06	1.29354e-05	294.846	268.255	489.518	514.144	440.337	494.059
BIDIR_31973	4623.92	0.834706	0.0860735	9.69759	3.087e-22	7.55597e-21	0.270608	0.0864602	3.12986	0.00174891	0.00726757	3324.37	3628.71	6222.46	6179.4	4308.59	4080
BIDIR_4306	555.671	0.83348	0.137021	6.08286	1.18057e-09	1.03382e-08	0.654185	0.137375	4.76203	1.91654e-06	1.99754e-05	372.864	392.214	732.634	632.05	608.179	596.082
BIDIR_13378	2588.65	0.829097	0.088656	9.35184	8.61329e-21	1.94327e-19	0.423525	0.0890912	4.75384	1.99594e-06	2.06709e-05	1829.87	1941.7	3390.49	3311.01	2519.6	2539.25
BIDIR_33970	242.808	0.828085	0.181721	4.5569	5.19151e-06	2.71378e-05	0.629231	0.182474	3.44834	0.00056405	0.00278012	178.326	158.823	306.633	291.864	256.699	264.506
BIDIR_15656	191.843	0.827784	0.220799	3.74905	0.000177508	0.000702102	0.558699	0.222107	2.51545	0.0118879	0.0361413	158.062	113.306	215.738	264.804	186.6	212.549
BIDIR_20997	67.7157	0.827605	0.327765	2.525	0.0115699	0.0297116	1.03801	0.323599	3.20772	0.00133792	0.00579418	42.5551	41.6425	68.9925	80.2143	87.87	85.0196
BIDIR_246	1821.07	0.825666	0.110191	7.49304	6.72962e-14	8.94815e-13	0.574407	0.110439	5.20114	1.98072e-07	2.71468e-06	1320.22	1243.46	2450.88	2094.27	2017.06	1800.53
BIDIR_16152	3190.96	0.825144	0.0852957	9.67392	3.89163e-22	9.47132e-21	0.391904	0.0856969	4.57314	4.80474e-06	4.43355e-05	2367.89	2320.36	4193.21	4113.16	3006.34	3144.78
BIDIR_9878	1360.94	0.824993	0.100863	8.17937	2.85332e-16	4.58244e-15	0.363168	0.101727	3.57001	0.000356965	0.00186755	1002.07	1010.07	1808.04	1756.98	1335.82	1252.62
BIDIR_7021	3713.51	0.824777	0.0895085	9.21451	3.12716e-20	6.76513e-19	0.338074	0.0898917	3.7609	0.0001693	0.000977902	2807.63	2713.54	5118.58	4662.09	3587.86	3391.34
BIDIR_32879	4965.4	0.824588	0.0937953	8.79136	1.4776e-18	2.80941e-17	0.349934	0.09406	3.72033	0.000198966	0.00112794	3389.21	3974.44	6476.53	6565.97	4792.37	4593.89
BIDIR_32881	3872.91	0.823936	0.0987591	8.34288	7.2501e-17	1.21785e-15	0.582389	0.0988809	5.8898	3.86655e-09	8.27127e-08	2810.67	2634.13	5223.72	4416.62	4130.88	4021.43
BIDIR_12921	8685.2	0.823734	0.0763774	10.785	4.05037e-27	1.29336e-25	0.404184	0.0765353	5.28101	1.28474e-07	1.85974e-06	6435.96	6294.8	11407.9	11125.6	8483.9	8363.1
BIDIR_12915	541.271	0.822403	0.146496	5.61383	1.97894e-08	1.47824e-07	0.925977	0.145737	6.35377	2.10104e-10	6.06497e-09	353.613	341.856	651.596	578.896	723.693	597.971
BIDIR_2752	169.72	0.822049	0.210778	3.90008	9.61607e-05	0.000398789	0.546203	0.21239	2.5717	0.0101201	0.0316876	126.652	114.275	209.168	216.482	182.651	169.095
BIDIR_16027	941.466	0.820952	0.154022	5.33008	9.81686e-08	6.67912e-07	0.670085	0.154146	4.34707	1.37966e-05	0.000111631	760.926	535.542	1274.72	1015.73	1042.59	1019.29
BIDIR_33552	1047.56	0.820877	0.112559	7.29287	3.03412e-13	3.79062e-12	0.488274	0.113203	4.31325	1.60871e-05	0.00012746	780.178	727.291	1379.85	1283.43	1103.8	1010.79
BIDIR_26290	1425.44	0.819393	0.124236	6.59546	4.23952e-11	4.31786e-10	0.707313	0.124269	5.69179	1.25715e-08	2.38065e-07	1057.8	887.082	1893.46	1539.53	1613.25	1561.53
BIDIR_12533	1118.36	0.818434	0.145872	5.61062	2.01608e-08	1.50486e-07	0.685773	0.145948	4.69876	2.61745e-06	2.61754e-05	847.05	687.586	1540.83	1166.49	1328.91	1139.26
BIDIR_10373	119.552	0.814831	0.272161	2.99393	0.00275405	0.00834033	1.2489	0.267211	4.67383	2.95641e-06	2.90799e-05	65.8591	73.6007	145.651	100.509	177.715	153.98
BIDIR_35140	1333.73	0.814769	0.127599	6.38538	1.70967e-10	1.63674e-09	0.94762	0.127192	7.45029	9.31334e-14	5.17093e-12	937.226	769.902	1652.53	1351.08	1694.21	1597.42
BIDIR_5942	139.759	0.814465	0.233591	3.48671	0.000488999	0.00176461	0.582264	0.234933	2.47842	0.0131964	0.0394296	101.322	95.8746	158.792	187.489	139.21	155.869
BIDIR_5969	254.044	0.81401	0.191127	4.25901	2.05337e-05	9.63511e-05	0.596015	0.191936	3.10528	0.00190099	0.00780023	192.511	164.633	326.345	301.528	236.953	302.292
BIDIR_33415	2220.25	0.813535	0.103138	7.88783	3.07487e-15	4.51723e-14	0.72418	0.103133	7.02183	2.18987e-12	9.58549e-11	1564.41	1456.52	2792.55	2517.57	2642.02	2348.43
BIDIR_13320	532.325	0.811832	0.142369	5.7023	1.18201e-08	9.13439e-08	0.668779	0.142576	4.69069	2.72289e-06	2.70282e-05	365.772	368.972	707.447	583.728	578.56	589.47
BIDIR_5137	5816.6	0.811531	0.0980174	8.27946	1.23738e-16	2.04417e-15	0.697307	0.0980287	7.1133	1.13302e-12	5.29063e-11	3848.2	4125.51	7067.9	6927.42	7043.42	5887.14
BIDIR_8605	1650.22	0.811419	0.102172	7.94169	1.99449e-15	2.98418e-14	0.539989	0.102506	5.26788	1.3801e-07	1.97732e-06	1230.05	1122.41	2157.38	1971.53	1733.7	1686.22
BIDIR_13524	1592.92	0.81069	0.11388	7.11883	1.08848e-12	1.28847e-11	0.434069	0.114379	3.795	0.000147643	0.000868324	1252.34	1075.93	2136.58	1947.37	1674.47	1470.84
BIDIR_4400	1422.51	0.809701	0.100345	8.06917	7.07803e-16	1.10478e-14	0.341727	0.101193	3.37697	0.000732889	0.00347301	1051.72	1071.08	1927.41	1794.67	1328.91	1361.26
BIDIR_28999	2550.64	0.807347	0.109095	7.40042	1.35751e-13	1.75372e-12	0.666038	0.109149	6.10213	1.04665e-09	2.56605e-08	1809.61	1718.96	3286.45	2889.65	3043.86	2555.31
BIDIR_12987	1367.86	0.806493	0.112023	7.19935	6.05024e-13	7.32972e-12	0.888572	0.111672	7.957	1.76259e-15	1.3745e-13	869.341	914.198	1647.06	1473.82	1754.44	1548.3
BIDIR_33504	523.21	0.805812	0.152909	5.26989	1.36507e-07	9.08151e-07	0.473229	0.153861	3.0757	0.00210012	0.00849038	330.309	428.046	701.971	625.285	554.864	498.782
BIDIR_30985	2394.45	0.804484	0.11099	7.24823	4.22241e-13	5.19724e-12	0.439168	0.111318	3.94518	7.97403e-05	0.000512709	1942.34	1560.14	3192.27	2924.44	2332.01	2415.5
BIDIR_28003	198.613	0.803732	0.210758	3.81353	0.000136995	0.000552031	1.27618	0.206624	6.17634	6.56029e-10	1.68281e-08	106.388	123.959	222.309	180.724	284.343	273.952
BIDIR_5909	1125.12	0.803627	0.106256	7.56313	3.93486e-14	5.31933e-13	0.532893	0.106726	4.99312	5.9412e-07	7.12532e-06	810.574	799.924	1354.66	1455.45	1171.93	1158.16
BIDIR_32078	383.571	0.802914	0.153336	5.23631	1.6382e-07	1.0767e-06	0.419623	0.154914	2.70876	0.00675354	0.022711	291.807	272.129	491.708	491.916	350.493	403.371
BIDIR_4313	869.723	0.802655	0.114744	6.99516	2.64958e-12	3.02878e-11	0.336095	0.115954	2.89852	0.00374929	0.0138516	649.472	652.722	1187.11	1085.31	809.589	834.137
BIDIR_14495	3621.26	0.802527	0.0877783	9.14266	6.09363e-20	1.29117e-18	0.557055	0.0879293	6.33526	2.36947e-10	6.7698e-09	2632.34	2521.79	4660.82	4329.64	3875.17	3707.8
BIDIR_7037	967.528	0.802517	0.111376	7.20548	5.78407e-13	7.0186e-12	0.446586	0.112154	3.9819	6.83671e-05	0.000447917	741.675	672.091	1232.01	1233.17	963.608	962.611
BIDIR_262	2107.28	0.802486	0.0927698	8.6503	5.13649e-18	9.40248e-17	0.31621	0.0934224	3.38474	0.000712462	0.00339098	1643.44	1526.25	2795.84	2732.12	1995.34	1950.73
BIDIR_2329	1000.16	0.802461	0.122134	6.57035	5.01967e-11	5.0745e-10	0.434108	0.122854	3.53354	0.000410041	0.00210621	767.006	698.238	1347	1209.01	1065.3	914.433
BIDIR_1755	1312	0.801933	0.128373	6.24692	4.18623e-10	3.86096e-09	0.748888	0.128299	5.83707	5.31262e-09	1.095e-07	977.755	801.861	1585.73	1516.34	1650.77	1339.53
BIDIR_23573	1040.56	0.801652	0.105847	7.57372	3.62692e-14	4.92079e-13	0.254491	0.107193	2.37413	0.0175904	0.049999	785.244	800.892	1390.8	1374.27	940.9	951.275
BIDIR_29349	3142	0.80077	0.0982486	8.15045	3.62584e-16	5.79517e-15	0.740361	0.0982155	7.53813	4.76769e-14	2.80048e-12	2221.99	2050.17	3901.91	3541.02	3761.63	3375.28
BIDIR_29248	2672.72	0.799533	0.104443	7.65518	1.93035e-14	2.67962e-13	0.654521	0.104501	6.26328	3.76955e-10	1.02419e-08	1821.77	1894.25	3538.33	2932.17	2984.62	2865.16
BIDIR_22868	1028.4	0.798148	0.109973	7.25764	3.93901e-13	4.8684e-12	0.413136	0.1108	3.72866	0.000192503	0.00109531	744.715	770.871	1355.76	1280.53	1045.55	973.003
BIDIR_35377	1109.21	0.79814	0.108969	7.32445	2.39884e-13	3.03489e-12	0.406282	0.109762	3.70149	0.000214333	0.00120321	836.918	800.892	1418.18	1429.36	1028.77	1141.15
BIDIR_34518	1789.1	0.797827	0.0942378	8.4661	2.53748e-17	4.38524e-16	0.342664	0.094932	3.60957	0.0003067	0.00164411	1299.96	1379.05	2333.7	2324.28	1698.16	1699.45
BIDIR_24193	96.7461	0.796503	0.276972	2.87575	0.00403067	0.011721	0.680035	0.277253	2.45276	0.0141763	0.0418129	66.8724	66.8217	129.224	103.409	102.68	111.47
BIDIR_23091	1582.28	0.796413	0.111342	7.15283	8.50079e-13	1.01508e-11	0.464478	0.111774	4.1555	3.24578e-05	0.000234173	1235.11	1071.08	2130.01	1875.85	1640.9	1540.74
BIDIR_13974	2827.76	0.796055	0.12591	6.32242	2.57498e-10	2.42641e-09	0.698037	0.125914	5.54377	2.96024e-08	5.0579e-07	2182.47	1710.25	3686.17	3073.27	3374.6	2939.79
BIDIR_34207	1631.5	0.795552	0.109472	7.26719	3.67033e-13	4.54756e-12	0.883196	0.10916	8.09082	5.9263e-16	5.05992e-14	1060.84	1075.93	1976.69	1733.79	2092.1	1849.65
BIDIR_6560	139.107	0.794608	0.282613	2.81165	0.00492882	0.0140377	0.881002	0.281208	3.13293	0.00173074	0.00720327	120.573	61.9796	176.314	140.133	181.664	153.98
BIDIR_18443	206.056	0.794046	0.203581	3.90039	9.60361e-05	0.000398333	1.09293	0.200721	5.44499	5.18097e-08	8.33353e-07	142.864	111.37	219.024	221.314	273.483	268.284
BIDIR_33520	133.386	0.793617	0.255698	3.10372	0.00191102	0.00600944	0.619613	0.256446	2.41615	0.0156854	0.0454874	105.375	82.3166	136.89	187.489	155.994	132.253
BIDIR_32402	7201.17	0.793338	0.0902204	8.79333	1.45192e-18	2.76408e-17	0.230962	0.0904583	2.55324	0.0106727	0.033115	5121.81	5937.45	9392.83	9774.54	6512.25	6468.11
BIDIR_19082	324.219	0.790495	0.17512	4.51402	6.36103e-06	3.27208e-05	0.743952	0.174867	4.25438	2.09632e-05	0.000160258	242.159	199.497	418.335	345.984	386.036	353.304
BIDIR_2	5864.38	0.790195	0.307941	2.56606	0.0102861	0.0267933	1.06225	0.307879	3.4502	0.000560167	0.00276376	4183.58	3120.28	7266.11	5364.69	8815.63	6435.99
BIDIR_29345	892.817	0.789908	0.122382	6.45446	1.08607e-10	1.0573e-09	0.604317	0.122648	4.92725	8.33965e-07	9.59794e-06	675.816	584.932	1140.02	1039.89	995.202	921.046
BIDIR_12711	1699.15	0.789356	0.0982556	8.0337	9.45787e-16	1.4513e-14	0.683309	0.0982798	6.95269	3.58378e-12	1.4985e-10	1175.33	1176.64	2088.39	1977.33	1956.83	1820.36
BIDIR_33473	6288.25	0.789302	0.0956334	8.25341	1.53942e-16	2.51954e-15	0.40738	0.0957876	4.25295	2.10974e-05	0.000161179	4855.34	4449.94	8616.39	7466.69	6387.85	5953.26
BIDIR_15264	953.181	0.789251	0.113732	6.93955	3.93359e-12	4.41575e-11	0.527144	0.114226	4.61492	3.93255e-06	3.7199e-05	657.578	713.733	1219.96	1151.03	1018.9	957.888
BIDIR_11791	3367.2	0.788433	0.0953328	8.27032	1.33602e-16	2.19985e-15	0.622105	0.0954041	6.52073	6.99642e-11	2.24581e-09	2495.55	2239.98	4283.01	3896.67	3737.93	3550.04
BIDIR_27084	5361.39	0.787223	0.0879126	8.95461	3.40936e-19	6.81963e-18	0.260474	0.0882142	2.95275	0.00314959	0.0119858	4129.87	4068.38	7307.73	6841.41	5167.54	4653.41
BIDIR_16503	107.824	0.786105	0.270796	2.90294	0.00369677	0.0108428	0.727808	0.270433	2.69127	0.007118	0.0236845	79.031	68.7586	128.129	126.603	103.667	140.755
BIDIR_16039	607.506	0.786092	0.142528	5.51537	3.48044e-08	2.52254e-07	0.65827	0.142654	4.61446	3.94117e-06	3.72565e-05	452.908	394.151	799.437	662.009	696.049	640.481
BIDIR_2259	2949.78	0.785922	0.0984323	7.98439	1.41214e-15	2.14279e-14	0.394384	0.0987627	3.99324	6.51753e-05	0.000430365	2234.14	2148.95	3550.37	4004.91	2728.91	3031.42
BIDIR_21396	840.123	0.784562	0.149187	5.25892	1.44905e-07	9.59321e-07	0.529283	0.149597	3.53807	0.000403066	0.00207474	612.997	596.553	1189.3	895.887	968.544	777.457
BIDIR_28360	2255.79	0.78142	0.0921778	8.47732	2.30445e-17	4.0056e-16	0.462246	0.0925245	4.99593	5.85521e-07	7.03656e-06	1659.65	1644.4	2793.65	2884.81	2360.64	2191.62
BIDIR_2975	1382.89	0.780697	0.111437	7.00575	2.45669e-12	2.8158e-11	0.352577	0.112139	3.1441	0.00166599	0.00697532	1085.16	991.673	1906.6	1662.27	1377.29	1274.35
BIDIR_13239	229.543	0.780645	0.19493	4.00474	6.20848e-05	0.000267695	0.947989	0.193142	4.90825	9.18907e-07	1.04691e-05	155.022	141.391	251.877	257.072	314.95	256.948
BIDIR_12642	2191.27	0.778992	0.104292	7.46931	8.06137e-14	1.06387e-12	0.521949	0.10452	4.99379	5.92047e-07	7.10626e-06	1585.69	1580.48	2960.11	2475.04	2288.57	2257.74
BIDIR_23238	1007.89	0.777684	0.12382	6.28078	3.36888e-10	3.13801e-09	0.494282	0.124304	3.97638	6.99725e-05	0.000457008	698.107	767.965	1382.04	1133.63	1040.62	1024.96
BIDIR_7093	335.022	0.777328	0.18222	4.26588	1.99116e-05	9.37106e-05	0.654334	0.182375	3.58786	0.000333403	0.00176059	264.45	204.339	451.189	352.749	385.048	352.359
BIDIR_23348	3335.57	0.77574	0.0857001	9.05179	1.40638e-19	2.89622e-18	0.300286	0.0861358	3.48619	0.000489953	0.0024578	2522.91	2551.81	4485.61	4204	3130.74	3118.33
BIDIR_32431	377.093	0.775613	0.176558	4.39296	1.11816e-05	5.49262e-05	0.809761	0.175967	4.60177	4.18913e-06	3.92219e-05	240.133	266.318	450.094	417.501	515.372	373.142
BIDIR_53	1151.76	0.775218	0.110083	7.04212	1.89335e-12	2.19275e-11	0.363781	0.110893	3.28046	0.00103637	0.00465645	862.248	865.777	1548.5	1410.03	1165.02	1058.97
BIDIR_27169	497.37	0.774899	0.145512	5.32534	1.00765e-07	6.84182e-07	0.499674	0.146312	3.41513	0.000637513	0.00308729	401.234	322.487	631.883	605.956	515.372	507.284
BIDIR_27103	14340.8	0.774256	0.113862	6.79993	1.04671e-11	1.12409e-10	0.654902	0.113867	5.75145	8.84832e-09	1.74771e-07	11286.2	8795.29	18642.2	15703.6	15841.3	15775.9
BIDIR_33764	102.213	0.773446	0.292594	2.64341	0.00820762	0.0219749	1.52586	0.283811	5.37631	7.60297e-08	1.17221e-06	47.6212	61.9796	101.846	86.0129	138.222	177.597
BIDIR_11983	1016.53	0.773407	0.111501	6.93633	4.02409e-12	4.51397e-11	0.39265	0.112317	3.49592	0.000472432	0.00237898	788.283	728.26	1297.72	1294.06	1038.64	952.22
BIDIR_32077	502.341	0.77312	0.136484	5.66455	1.47414e-08	1.12099e-07	0.40105	0.13779	2.91058	0.0036076	0.0134142	379.957	368.004	647.215	631.083	517.347	470.442
BIDIR_10182	1110.4	0.7731	0.118933	6.50028	8.01704e-11	7.88658e-10	0.756889	0.118752	6.37367	1.84553e-10	5.37749e-09	810.574	704.049	1371.09	1217.71	1331.87	1227.12
BIDIR_28035	111.14	0.77298	0.264856	2.91848	0.00351737	0.0103722	0.870992	0.262856	3.31357	0.000921127	0.00421015	84.0971	62.948	130.319	120.805	140.197	128.474
BIDIR_31285	6683.95	0.772414	0.0841475	9.17928	4.33977e-20	9.2879e-19	0.25075	0.0843978	2.97104	0.00296789	0.0114037	5177.54	5110.41	9161.76	8412.83	6303.93	5937.2
BIDIR_20919	1433.69	0.771915	0.140524	5.49311	3.94915e-08	2.84506e-07	0.687415	0.14051	4.89227	9.96815e-07	1.12519e-05	1174.32	818.324	1775.19	1626.51	1678.42	1529.41
BIDIR_470	2152.8	0.771504	0.109097	7.07175	1.52987e-12	1.78697e-11	0.472478	0.109376	4.31976	1.56197e-05	0.000124125	1599.87	1554.33	2868.12	2517.57	2368.54	2008.35
BIDIR_7589	868.38	0.771341	0.121474	6.34985	2.15522e-10	2.04307e-09	0.594446	0.121724	4.88354	1.04196e-06	1.1703e-05	655.552	580.09	1117.02	992.531	926.09	938.995
BIDIR_14836	3220.03	0.770324	0.0834142	9.23493	2.58457e-20	5.62788e-19	0.275573	0.0839029	3.28443	0.00102189	0.00459893	2460.09	2473.37	4203.07	4211.73	2990.54	2981.36
BIDIR_3129	340.958	0.770026	0.16794	4.58513	4.53704e-06	2.38999e-05	1.69078	0.162371	10.413	2.16241e-25	7.47201e-23	174.273	170.444	311.014	277.367	543.017	569.632
BIDIR_19799	2040.57	0.76978	0.0997727	7.71534	1.20656e-14	1.70407e-13	0.539689	0.0999855	5.39767	6.75101e-08	1.05864e-06	1516.79	1427.47	2470.59	2548.49	2270.8	2009.3
BIDIR_7398	242.221	0.767049	0.212655	3.60701	0.000309748	0.00116457	1.10261	0.2101	5.24802	1.53744e-07	2.16473e-06	162.115	137.517	279.255	230.978	375.175	268.284
BIDIR_16264	3236.77	0.766705	0.105989	7.23379	4.69697e-13	5.76008e-12	0.503024	0.106147	4.73892	2.14857e-06	2.20034e-05	2544.19	2171.22	4284.1	3739.14	3464.45	3217.52
BIDIR_12999	18129	0.766688	0.0805777	9.51489	1.81912e-21	4.26462e-20	0.459414	0.0806245	5.69818	1.2109e-08	2.30495e-07	13737.2	12946.9	23587.8	21812.5	18661	18028.9
BIDIR_211	1873.98	0.764332	0.242532	3.15146	0.00162454	0.0051952	0.603829	0.242579	2.48921	0.0128028	0.0384136	1519.83	1145.65	2574.62	1953.17	2163.18	1887.44
BIDIR_9938	822.788	0.763662	0.116903	6.53244	6.47073e-11	6.45222e-10	0.489469	0.117502	4.1656	3.10531e-05	0.000225813	612.997	590.743	994.368	1048.58	875.738	814.299
BIDIR_9266	1030.39	0.762803	0.129129	5.90729	3.47772e-09	2.87737e-08	0.771744	0.128891	5.98758	2.12986e-09	4.84181e-08	787.27	616.89	1203.54	1178.09	1267.7	1128.87
BIDIR_5074	1946.51	0.762363	0.274077	2.78157	0.00540975	0.0152206	1.06144	0.273852	3.87597	0.000106201	0.00065599	1452.95	988.768	2283.32	1858.46	2778.27	2317.26
BIDIR_20216	2013.12	0.761837	0.124957	6.09679	1.0822e-09	9.52129e-09	0.60775	0.125033	4.86071	1.16963e-06	1.29732e-05	1500.58	1361.61	2709.32	2145.49	2366.57	1995.13
BIDIR_20739	353.798	0.761418	0.178456	4.2667	1.98388e-05	9.33972e-05	0.94601	0.177102	5.34161	9.21236e-08	1.38473e-06	255.331	204.339	352.628	425.232	483.779	401.482
BIDIR_21810	256.152	0.761347	0.226789	3.35707	0.000787724	0.00271922	1.18577	0.224053	5.29238	1.20734e-07	1.76334e-06	152.996	155.917	331.821	193.287	373.201	329.687
BIDIR_2624	3600.44	0.761027	0.0973665	7.81611	5.448e-15	7.86484e-14	0.414742	0.0975984	4.24948	2.14267e-05	0.000163249	2855.25	2508.24	4783.48	4306.44	3653.02	3496.2
BIDIR_21819	3471.5	0.760299	0.0845529	8.992	2.42773e-19	4.92177e-18	0.279673	0.0849844	3.29088	0.000998744	0.00450531	2596.88	2732.91	4558.98	4469.77	3269.95	3200.52
BIDIR_1223	1931.46	0.75921	0.0916077	8.28763	1.15529e-16	1.91806e-15	0.221008	0.0924358	2.39093	0.0168056	0.0481745	1507.67	1496.23	2502.35	2581.35	1755.43	1745.74
BIDIR_8928	2008.66	0.758728	0.115292	6.58093	4.67507e-11	4.74374e-10	0.437437	0.115607	3.78381	0.000154444	0.000903983	1587.71	1390.67	2778.32	2262.43	2057.54	1975.29
BIDIR_17424	648.083	0.757704	0.133652	5.66925	1.43426e-08	1.09288e-07	0.446516	0.134457	3.32088	0.000897352	0.00412588	516.741	442.573	860.763	761.552	665.442	641.426
BIDIR_26984	420.105	0.75741	0.149545	5.06476	4.08905e-07	2.529e-06	0.900473	0.148385	6.06848	1.29124e-09	3.09592e-08	259.384	293.434	484.042	451.326	523.271	509.173
BIDIR_16741	2684.67	0.756339	0.0876025	8.63376	5.93672e-18	1.07817e-16	0.231804	0.088206	2.62798	0.00858933	0.0276802	2130.8	2038.55	3555.85	3486.9	2488	2407.95
BIDIR_13886	113.071	0.75571	0.257574	2.93395	0.00334676	0.00992279	0.884338	0.255224	3.46495	0.000530336	0.00263339	74.9781	74.5692	136.89	115.972	135.261	140.755
BIDIR_29756	5627.42	0.755499	0.0801218	9.42939	4.12484e-21	9.49188e-20	0.350864	0.0803455	4.36694	1.25999e-05	0.000103026	4349.74	4169.09	7314.3	7067.55	5407.46	5456.37
BIDIR_18926	143.955	0.755255	0.237956	3.17393	0.0015039	0.00485235	0.665268	0.237933	2.79603	0.00517341	0.0181822	99.2953	102.654	181.79	159.462	181.664	138.865
BIDIR_20061	104.724	0.754517	0.278506	2.70915	0.00674551	0.0185014	1.12385	0.273625	4.10726	4.00376e-05	0.000280387	75.9913	53.2637	109.512	108.241	149.083	132.253
BIDIR_27868	2948.63	0.754196	0.121399	6.21253	5.21382e-10	4.75894e-09	0.945117	0.121155	7.80092	6.14592e-15	4.27753e-13	2129.78	1706.37	3456.19	3014.32	3996.6	3388.51
BIDIR_29062	1167.65	0.754041	0.128677	5.85996	4.62984e-09	3.76311e-08	0.358775	0.129327	2.77416	0.00553436	0.0192321	983.834	781.524	1575.88	1401.33	1200.56	1062.75
BIDIR_33468	764.999	0.753609	0.12536	6.01154	1.83774e-09	1.57392e-08	0.396815	0.126245	3.14321	0.00167106	0.00699356	590.706	555.879	1039.27	894.921	735.541	773.679
BIDIR_15469	1277.96	0.752893	0.139672	5.39045	7.02821e-08	4.88488e-07	0.542149	0.13988	3.87581	0.000106271	0.000656284	1050.71	800.892	1745.62	1375.24	1360.5	1334.81
BIDIR_3189	362.354	0.751258	0.158734	4.7328	2.21439e-06	1.22261e-05	0.826093	0.157831	5.23405	1.65839e-07	2.32056e-06	259.384	228.55	427.096	394.306	447.248	417.541
BIDIR_11884	979.393	0.751121	0.110989	6.76754	1.30986e-11	1.39273e-10	0.37497	0.111828	3.35308	0.000799172	0.00373766	740.662	736.007	1228.72	1256.37	913.255	1001.34
BIDIR_20075	7708.44	0.75018	0.0885103	8.47562	2.3383e-17	4.05739e-16	0.580582	0.0885455	6.55687	5.49489e-11	1.79923e-09	5886.79	5184.98	9592.14	9030.39	8381.22	8175.11
BIDIR_13559	1205.2	0.748751	0.119579	6.26156	3.81149e-10	3.5382e-09	0.518684	0.119881	4.32666	1.51385e-05	0.000120792	955.464	802.829	1528.79	1425.49	1337.8	1180.83
BIDIR_33510	1291.9	0.748685	0.127301	5.8812	4.073e-09	3.33583e-08	0.441166	0.127719	3.45419	0.000551945	0.0027287	1060.84	858.998	1736.86	1489.28	1226.23	1379.21
BIDIR_29815	4772.92	0.748636	0.0887528	8.43507	3.31014e-17	5.69754e-16	0.28445	0.0890392	3.19466	0.00139996	0.00601792	3620.23	3725.55	6482.01	5862.41	4625.52	4321.83
BIDIR_18074	6890.33	0.748601	0.0792394	9.44734	3.47551e-21	8.03467e-20	0.295361	0.0794547	3.71735	0.000201322	0.00113953	5383.22	5197.57	8782.85	8993.66	6633.69	6350.97
BIDIR_20277	925.881	0.747455	0.257388	2.904	0.00368429	0.0108113	0.769476	0.257237	2.99131	0.00277788	0.0107922	737.622	529.732	1206.82	921.014	1151.2	1008.9
BIDIR_33971	1725.4	0.743829	0.0954605	7.79201	6.59528e-15	9.48911e-14	0.454949	0.0958406	4.74693	2.0653e-06	2.13291e-05	1287.8	1271.55	2078.54	2206.38	1764.31	1743.85
BIDIR_20737	1903.48	0.743611	0.120827	6.15437	7.53774e-10	6.73054e-09	0.469345	0.121078	3.87638	0.000106021	0.000655017	1520.84	1292.85	2562.58	2149.36	2087.16	1808.08
BIDIR_8545	1486.79	0.742914	0.110934	6.6969	2.12884e-11	2.22099e-10	0.406692	0.111408	3.65047	0.000261763	0.00143092	1190.53	1040.09	1975.59	1757.95	1526.37	1430.22
BIDIR_25215	1002.79	0.742576	0.109898	6.75693	1.40945e-11	1.49491e-10	0.365621	0.11073	3.30191	0.000960301	0.00436272	755.86	763.123	1215.58	1324.99	980.392	976.781
BIDIR_27329	6029.48	0.742278	0.0837745	8.86043	7.97096e-19	1.55095e-17	0.303249	0.0839979	3.6102	0.000305964	0.00164107	4475.38	4784.05	8005.32	7486.02	5783.62	5642.47
BIDIR_7577	661.143	0.742212	0.123438	6.01282	1.82327e-09	1.56242e-08	0.391098	0.124457	3.14244	0.00167544	0.00700988	479.252	516.174	843.241	822.438	661.493	644.26
BIDIR_23703	1820.6	0.740565	0.113982	6.4972	8.18292e-11	8.04185e-10	0.777194	0.113787	6.83023	8.47799e-12	3.26781e-10	1297.93	1193.11	2280.04	1883.59	2231.31	2037.64
BIDIR_29265	680.529	0.738974	0.160554	4.60267	4.17119e-06	2.21126e-05	0.89566	0.159846	5.60327	2.10347e-08	3.75568e-07	471.146	429.983	878.285	627.218	913.255	763.287
BIDIR_14718	3090.24	0.738875	0.0897204	8.2353	1.79101e-16	2.91381e-15	0.344151	0.0900731	3.82079	0.000133023	0.000793123	2253.4	2454	4026.75	3830.96	3028.06	2948.29
BIDIR_21254	2342.8	0.738633	0.0954602	7.7376	1.01311e-14	1.43627e-13	0.240629	0.0960556	2.5051	0.0122416	0.036983	1908.9	1742.21	3105.76	2986.29	2238.22	2075.42
BIDIR_10215	1096.46	0.737877	0.10778	6.84616	7.58609e-12	8.28337e-11	0.632582	0.107813	5.86742	4.42615e-09	9.33241e-08	798.415	761.186	1338.23	1263.13	1234.13	1183.66
BIDIR_27768	89.5784	0.735211	0.282093	2.60627	0.00915341	0.0242003	0.77831	0.280423	2.77548	0.00551197	0.0191661	58.7666	63.9164	101.846	102.442	105.641	104.858
BIDIR_20886	628.199	0.734897	0.156361	4.7	2.60157e-06	1.41983e-05	0.444832	0.157004	2.83326	0.00460754	0.0165155	553.217	383.499	809.293	748.989	652.607	621.588
BIDIR_12133	4770.22	0.73473	0.101805	7.21706	5.31252e-13	6.47786e-12	0.657022	0.101794	6.4544	1.0865e-10	3.35559e-09	3664.81	3084.45	5678.19	5552.18	5645.4	4996.32
BIDIR_13906	2092.29	0.734607	0.098987	7.42124	1.16024e-13	1.50862e-12	0.457171	0.0992716	4.60526	4.11959e-06	3.8657e-05	1471.19	1638.58	2473.87	2700.22	2121.71	2148.16
BIDIR_4308	1179.52	0.73454	0.109211	6.72587	1.74542e-11	1.83824e-10	0.354245	0.109933	3.22238	0.00127131	0.00554495	858.195	936.472	1567.11	1420.66	1161.07	1133.6
BIDIR_8795	2330.73	0.733464	0.0900987	8.14067	3.93098e-16	6.26283e-15	0.413064	0.0904468	4.56693	4.94912e-06	4.55533e-05	1754.89	1746.08	2992.96	2828.76	2356.69	2304.98
BIDIR_34190	1449.52	0.732473	0.130349	5.61931	1.91718e-08	1.43568e-07	0.86582	0.129978	6.66131	2.71406e-11	9.44485e-10	1071.98	867.714	1744.52	1478.65	1909.44	1624.82
BIDIR_19927	2915.76	0.732394	0.0871536	8.40349	4.33412e-17	7.40813e-16	0.549701	0.0872652	6.29921	2.99175e-10	8.33688e-09	2135.86	2105.37	3420.06	3625.1	3124.81	3083.38
BIDIR_55	11365.8	0.732258	0.0808469	9.05734	1.33666e-19	2.76023e-18	0.458821	0.0809097	5.67079	1.42144e-08	2.65411e-07	8580.94	8316.88	14451.2	13621	12015.5	11209.4
BIDIR_16107	3319.72	0.731712	0.0975669	7.49959	6.40161e-14	8.549e-13	0.514565	0.0976885	5.26741	1.38366e-07	1.97951e-06	2580.67	2290.34	4280.82	3808.73	3507.89	3449.91
BIDIR_25528	747.055	0.73158	0.118548	6.17115	6.77952e-10	6.10259e-09	0.670721	0.118435	5.66318	1.48589e-08	2.75345e-07	535.992	518.11	890.331	860.129	832.297	845.473
BIDIR_13537	4766.26	0.731485	0.084993	8.60642	7.53809e-18	1.35994e-16	0.587432	0.0850325	6.90832	4.90428e-12	1.98407e-10	3538.16	3331.4	5876.41	5529.95	5255.41	5066.23
BIDIR_31555	2656.7	0.731065	0.105524	6.92793	4.27055e-12	4.77435e-11	0.65019	0.10551	6.16233	7.16806e-10	1.82122e-08	2040.62	1728.65	3236.08	3020.12	3110.99	2803.76
BIDIR_8568	3840.74	0.729876	0.0873783	8.35306	6.65175e-17	1.11969e-15	0.429288	0.0875768	4.90184	9.49415e-07	1.0779e-05	2837.01	2916.91	4599.5	4942.36	3992.65	3755.98
BIDIR_4701	3451.19	0.728608	0.0890088	8.1858	2.70501e-16	4.35356e-15	1.04715	0.088596	11.8194	3.10011e-32	2.39614e-29	2129.78	2253.54	3744.21	3520.73	4648.22	4410.63
BIDIR_22286	1328.92	0.728414	0.252339	2.88665	0.0038937	0.011358	0.700165	0.252278	2.77537	0.0055139	0.0191701	1051.72	810.576	1751.09	1334.65	1678.42	1347.09
BIDIR_24166	3224.53	0.728242	0.0852202	8.54541	1.28078e-17	2.27505e-16	0.330014	0.0855811	3.85615	0.000115185	0.000702576	2538.11	2405.58	4128.6	4060.97	3104.08	3109.83
BIDIR_22452	1530.29	0.728165	0.108854	6.68935	2.24168e-11	2.33384e-10	0.591545	0.108937	5.43016	5.63037e-08	8.97771e-07	1139.87	1065.27	1920.84	1732.82	1762.34	1560.58
BIDIR_20857	89.1724	0.72613	0.288004	2.52125	0.011694	0.0299763	0.792314	0.286079	2.76956	0.0056132	0.0194394	65.8591	56.169	106.227	95.6773	97.743	113.36
BIDIR_31267	2177.76	0.725905	0.0918077	7.9068	2.64091e-15	3.91423e-14	0.269974	0.0924021	2.92173	0.0034809	0.0130239	1749.83	1635.68	2844.02	2755.31	2029.9	2051.81
BIDIR_23895	1117.12	0.724569	0.117337	6.17508	6.61294e-10	5.95621e-09	0.444653	0.117795	3.77482	0.000160125	0.000932772	887.579	782.492	1445.56	1314.35	1200.56	1072.19
BIDIR_13736	1296.86	0.724042	0.101371	7.14252	9.16323e-13	1.09028e-11	0.38534	0.101973	3.77883	0.000157568	0.000920064	990.927	975.21	1584.64	1662.27	1303.24	1264.9
BIDIR_19602	4283.29	0.723927	0.0876599	8.25837	1.47678e-16	2.41966e-15	0.300658	0.0879469	3.41863	0.000629373	0.00305391	3484.46	3133.84	5467.93	5462.3	4149.64	4001.59
BIDIR_12310	347.788	0.723854	0.163291	4.43292	9.29648e-06	4.63495e-05	0.59424	0.163496	3.63458	0.000278433	0.00151326	266.476	235.329	381.101	446.494	387.023	370.308
BIDIR_4897	1167.4	0.723586	0.133997	5.40001	6.66366e-08	4.64767e-07	0.618482	0.134021	4.61481	3.93446e-06	3.72051e-05	964.583	708.891	1445.56	1317.25	1302.25	1265.85
BIDIR_13361	178.221	0.72315	0.223688	3.23286	0.00122559	0.00404581	0.95031	0.221201	4.29614	1.738e-05	0.000136416	101.322	131.707	203.692	181.69	247.813	203.102
BIDIR_534	4929.9	0.722855	0.0990224	7.29992	2.87938e-13	3.60783e-12	0.644447	0.0990126	6.50873	7.57885e-11	2.4198e-09	3791.46	3228.75	6120.62	5466.17	5493.35	5479.04
BIDIR_12617	1815.53	0.721984	0.0989375	7.29737	2.93447e-13	3.67378e-12	0.487923	0.099188	4.91918	8.69085e-07	9.95549e-06	1404.32	1284.14	2301.94	2132.93	1895.62	1874.21
BIDIR_14146	833.557	0.721371	0.131362	5.49149	3.98547e-08	2.86709e-07	0.650403	0.131298	4.95363	7.28414e-07	8.51005e-06	585.64	599.459	1083.07	872.693	972.494	887.983
BIDIR_23676	1002.56	0.720765	0.147219	4.89589	9.78631e-07	5.71659e-06	0.601884	0.147273	4.08684	4.37281e-05	0.000303072	811.587	632.385	1324	1056.32	1190.69	1000.4
BIDIR_1496	2214.72	0.720639	0.108914	6.61661	3.67529e-11	3.77138e-10	0.411119	0.109202	3.76475	0.000166719	0.000965617	1647.49	1692.82	2842.93	2662.53	2445.55	1997.02
BIDIR_13635	5183.49	0.720362	0.0833824	8.63926	5.65788e-18	1.02941e-16	0.353231	0.083588	4.22586	2.38034e-05	0.000178897	3804.63	4118.74	6571.81	6483.83	4983.91	5138.02
BIDIR_9324	1438.18	0.718041	0.106854	6.71983	1.81936e-11	1.91342e-10	0.434926	0.107251	4.05521	5.00886e-05	0.00034086	1125.68	1033.32	1815.71	1735.72	1544.14	1374.48
BIDIR_23298	3696.87	0.717616	0.087217	8.22794	1.90456e-16	3.08683e-15	0.338016	0.0875056	3.86279	0.0001121	0.000686505	2927.19	2748.41	4546.93	4784.83	3676.72	3497.14
BIDIR_3153	2469.16	0.717371	0.121761	5.89164	3.82391e-09	3.14734e-08	0.559644	0.121829	4.5937	4.35463e-06	4.0616e-05	2040.62	1557.24	3122.18	2793	2767.41	2534.53
BIDIR_23	1261.44	0.716427	0.139298	5.14311	2.70228e-07	1.71663e-06	0.702509	0.139157	5.04833	4.45682e-07	5.52792e-06	963.57	808.64	1593.4	1319.19	1614.24	1269.63
BIDIR_5571	691.688	0.716279	0.125913	5.68867	1.28031e-08	9.82564e-08	0.308502	0.12709	2.42744	0.0152058	0.0443153	560.309	509.394	831.195	924.88	654.582	669.766
BIDIR_16332	10455.5	0.715559	0.0818595	8.74131	2.30416e-18	4.33697e-17	0.287173	0.0819877	3.50263	0.000460685	0.00232888	7763.27	8478.61	13023.1	13648	10040.9	9779.15
BIDIR_12747	598.296	0.713719	0.141994	5.02642	4.99724e-07	3.05106e-06	0.529801	0.142334	3.72223	0.000197473	0.00112077	444.803	433.857	802.722	639.781	654.582	614.031
BIDIR_11840	35300.3	0.713528	0.081899	8.71229	2.97784e-18	5.54925e-17	0.476586	0.0819149	5.81806	5.95349e-09	1.21346e-07	26823.9	25715.7	45497.8	40659	36442.3	36663.3
BIDIR_11892	1855.77	0.712557	0.105365	6.76276	1.3539e-11	1.43853e-10	0.705399	0.105227	6.7036	2.03349e-11	7.35537e-10	1364.8	1243.46	2120.15	2153.22	2277.71	1975.29
BIDIR_3667	2817.28	0.712494	0.115672	6.15959	7.2932e-10	6.53554e-09	0.506403	0.115783	4.37374	1.22138e-05	0.000100354	2184.5	1979.47	3773.78	3051.04	3158.38	2756.53
BIDIR_32117	360.213	0.712197	0.161084	4.42127	9.81219e-06	4.86617e-05	0.555712	0.161433	3.44238	0.000576628	0.00283024	242.159	283.75	436.952	425.232	360.366	412.818
BIDIR_23304	172.89	0.711892	0.220048	3.23516	0.00121573	0.00401767	1.00463	0.216906	4.63161	3.62837e-06	3.47196e-05	127.665	95.8746	185.075	180.724	224.118	223.885
BIDIR_22232	567.444	0.71047	0.158365	4.48627	7.24809e-06	3.69289e-05	0.761088	0.157866	4.82111	1.4276e-06	1.5478e-05	401.234	384.467	749.061	538.305	691.112	640.481
BIDIR_21754	525.141	0.710282	0.136758	5.19371	2.06149e-07	1.33705e-06	0.7317	0.136261	5.36986	7.87974e-08	1.20917e-06	374.89	358.319	632.979	567.298	605.217	612.141
BIDIR_12393	860.726	0.709131	0.122488	5.7894	7.06394e-09	5.61571e-08	0.529349	0.12275	4.31241	1.61481e-05	0.000127871	617.049	648.849	1120.31	950.974	901.408	925.769
BIDIR_27101	1900.74	0.707943	0.121461	5.82855	5.59123e-09	4.50544e-08	0.756074	0.12127	6.23464	4.52827e-10	1.21019e-08	1436.74	1201.82	2250.47	2059.48	2448.51	2007.41
BIDIR_19860	209.798	0.706768	0.220599	3.20386	0.00135596	0.00442775	0.670554	0.220214	3.045	0.00232677	0.0092626	168.194	129.77	286.921	200.052	232.016	241.834
BIDIR_13977	1258.54	0.706436	0.127614	5.53572	3.09959e-08	2.26127e-07	0.43341	0.127974	3.3867	0.00070739	0.00336957	1003.09	892.893	1697.43	1397.47	1386.17	1174.22
BIDIR_31144	1160.63	0.705905	0.120053	5.87995	4.10401e-09	3.36032e-08	0.58027	0.120127	4.83048	1.36207e-06	1.48333e-05	887.579	799.924	1463.08	1290.19	1351.62	1171.38
BIDIR_4674	867.287	0.705436	0.11412	6.18151	6.34928e-10	5.73424e-09	0.43981	0.114681	3.83509	0.000125521	0.000756131	677.843	627.543	1051.31	1076.61	899.433	870.979
BIDIR_743	2363.03	0.705186	0.097003	7.26973	3.60194e-13	4.47023e-12	0.536791	0.0971073	5.52782	3.24237e-08	5.48253e-07	1801.5	1672.48	2963.39	2701.19	2599.57	2440.06
BIDIR_12757	126.737	0.704798	0.263922	2.67048	0.0075744	0.0204918	0.724749	0.262869	2.75708	0.00583205	0.0200667	71.9384	105.559	124.844	164.294	153.032	140.755
BIDIR_33135	10239.6	0.704558	0.0976627	7.2142	5.425e-13	6.60428e-12	0.522856	0.0976907	5.35215	8.69136e-08	1.31517e-06	7407.63	7699.99	13280.5	11342.1	11527.8	10179.7
BIDIR_12781	1798.45	0.701844	0.121817	5.76146	8.33871e-09	6.58488e-08	0.544245	0.12191	4.46431	8.03283e-06	6.99059e-05	1392.16	1249.28	2289.89	2007.29	2137.51	1714.56
BIDIR_15606	329.116	0.701794	0.196839	3.56532	0.000363418	0.00134994	0.928374	0.195307	4.75341	2.00011e-06	2.07068e-05	244.185	191.749	385.482	323.756	483.779	345.747
BIDIR_32437	390.216	0.70162	0.165302	4.24446	2.1912e-05	0.00010229	0.563101	0.165527	3.40186	0.000669301	0.0032163	312.071	258.571	467.616	460.024	467.982	375.031
BIDIR_19358	3367.56	0.701236	0.0979489	7.1592	8.11468e-13	9.70912e-12	0.62788	0.0979298	6.41153	1.44065e-10	4.30465e-09	2514.81	2330.04	3652.22	4222.36	3662.89	3823.05
BIDIR_12732	551.386	0.701128	0.133718	5.24332	1.57716e-07	1.03887e-06	0.737651	0.133169	5.53921	3.03845e-08	5.17948e-07	382.996	387.372	655.976	597.258	655.569	629.145
BIDIR_29794	1976.24	0.700886	0.107027	6.54871	5.80362e-11	5.82382e-10	0.474208	0.107229	4.42241	9.7608e-06	8.24754e-05	1520.84	1432.31	2605.29	2196.71	2112.83	1989.46
BIDIR_5685	3101.01	0.700755	0.0954925	7.33833	2.16269e-13	2.74539e-12	0.693456	0.0954012	7.26884	3.62583e-13	1.84246e-11	2191.59	2193.5	3807.73	3321.64	3631.3	3460.3
BIDIR_8468	1536.71	0.700616	0.115304	6.07623	1.23039e-09	1.07494e-08	0.530893	0.115442	4.5988	4.24935e-06	3.97476e-05	1235.11	1030.41	1949.31	1732.82	1691.25	1581.37
BIDIR_19958	401.308	0.699919	0.161816	4.3254	1.52254e-05	7.3113e-05	0.79265	0.160923	4.92563	8.40874e-07	9.66626e-06	245.199	306.993	481.852	416.534	488.715	468.553
BIDIR_32443	3474.89	0.699817	0.0963265	7.26506	3.72884e-13	4.61434e-12	0.303842	0.0966221	3.14464	0.00166291	0.00696838	2832.96	2570.21	4508.6	4267.79	3532.57	3137.22
BIDIR_11833	2659.55	0.699278	0.0864855	8.08549	6.19159e-16	9.73001e-15	0.404705	0.086768	4.66422	3.09784e-06	3.02583e-05	1994.01	2048.23	3277.69	3285.89	2689.41	2662.06
BIDIR_16363	407.399	0.699	0.179114	3.90255	9.51828e-05	0.000395121	0.938601	0.177698	5.28201	1.27771e-07	1.85139e-06	305.992	232.423	502.659	372.078	517.347	513.896
BIDIR_23216	1552.52	0.698868	0.132623	5.26957	1.36747e-07	9.09339e-07	0.510524	0.132771	3.84515	0.000120476	0.000730494	1275.64	1025.57	2071.96	1664.2	1744.56	1533.19
BIDIR_11223	2539.43	0.698661	0.10278	6.79762	1.0636e-11	1.141e-10	0.634089	0.102745	6.17145	6.76646e-10	1.73116e-08	1867.36	1781.91	3077.28	2846.16	3054.72	2609.16
BIDIR_24362	151.711	0.698273	0.270053	2.58569	0.00971842	0.0255052	0.652379	0.269692	2.41897	0.0155644	0.0451766	119.56	97.8115	139.08	212.616	135.261	205.936
BIDIR_12733	199.429	0.698272	0.206061	3.38867	0.000702326	0.00244838	1.09661	0.20235	5.41937	5.98093e-08	9.48521e-07	115.507	135.58	215.738	192.321	282.369	255.059
BIDIR_35495	1036.58	0.696865	0.13298	5.24038	1.60245e-07	1.05507e-06	0.411282	0.13343	3.08238	0.0020535	0.00832828	818.68	755.376	1318.52	1233.17	1188.71	904.987
BIDIR_22657	1174.73	0.695213	0.106187	6.54708	5.86734e-11	5.88382e-10	0.511504	0.106419	4.80652	1.53579e-06	1.64867e-05	838.944	903.546	1384.23	1437.09	1271.65	1212.95
BIDIR_12835	357.51	0.693977	0.155824	4.45359	8.44463e-06	4.24411e-05	0.69967	0.15527	4.50615	6.60144e-06	5.87548e-05	241.146	264.382	417.24	401.071	400.845	420.375
BIDIR_2317	1713.42	0.693604	0.115413	6.00974	1.85819e-09	1.59052e-08	0.675707	0.115293	5.86076	4.60746e-09	9.65922e-08	1255.38	1183.42	2190.24	1756.02	1983.49	1912
BIDIR_27812	172.708	0.6933	0.251889	2.7524	0.00591594	0.0164839	0.993286	0.249082	3.98779	6.66924e-05	0.000438804	107.401	117.18	231.07	133.368	228.067	219.162
BIDIR_13258	1077.99	0.693209	0.125873	5.50721	3.6457e-08	2.63595e-07	0.423216	0.126293	3.35107	0.000804993	0.00376189	748.768	885.146	1272.53	1369.44	1191.67	1000.4
BIDIR_34229	372.766	0.69231	0.15597	4.43874	9.04855e-06	4.5196e-05	0.756472	0.155125	4.87654	1.0796e-06	1.20612e-05	274.582	245.013	423.811	415.568	460.083	417.541
BIDIR_15169	560.301	0.691621	0.158623	4.36014	1.29978e-05	6.32364e-05	0.772878	0.15801	4.89133	1.00156e-06	1.13011e-05	406.3	370.909	717.303	539.272	717.769	610.252
BIDIR_20860	2409.22	0.691135	0.121569	5.68514	1.30708e-08	1.0008e-07	0.321747	0.121876	2.63995	0.0082919	0.0268988	2122.69	1618.25	3194.46	2845.19	2418.89	2255.85
BIDIR_29079	4070.2	0.69057	0.0889615	7.76258	8.32208e-15	1.18993e-13	0.45	0.0890921	5.05096	4.39605e-07	5.45947e-06	3227.1	2909.17	5041.93	4861.18	4282.92	4098.89
BIDIR_12902	1215.7	0.689851	0.115544	5.97046	2.36591e-09	1.99436e-08	0.384418	0.116033	3.313	0.000923	0.00421608	961.543	899.672	1601.06	1402.3	1289.42	1140.21
BIDIR_14521	4188.56	0.689607	0.100506	6.86134	6.82178e-12	7.49246e-11	0.510534	0.100571	5.07635	3.84759e-07	4.86472e-06	3321.33	2903.35	5198.53	4840.88	4717.33	4149.9
BIDIR_5856	464.826	0.68947	0.156126	4.4161	1.00497e-05	4.9761e-05	0.869571	0.154954	5.61182	2.00214e-08	3.59223e-07	314.097	313.772	548.654	464.856	629.899	517.675
BIDIR_17873	1219.97	0.688465	0.111862	6.15457	7.52818e-10	6.72601e-09	0.653036	0.111729	5.84481	5.07138e-09	1.05043e-07	904.803	844.471	1487.17	1332.72	1438.5	1312.14
BIDIR_15211	249.431	0.688369	0.181301	3.79683	0.000146557	0.000588112	0.77559	0.180056	4.30748	1.65122e-05	0.000130442	161.102	184.97	272.685	285.099	294.216	298.513
BIDIR_6536	5284.23	0.687647	0.0806486	8.52646	1.50901e-17	2.66938e-16	0.377629	0.0808134	4.67285	2.97042e-06	2.91982e-05	4036.66	4072.25	6655.04	6406.51	5163.6	5371.35
BIDIR_26852	492.548	0.687547	0.146998	4.67726	2.90731e-06	1.57551e-05	0.735972	0.146386	5.02763	4.96586e-07	6.07971e-06	364.758	326.361	573.842	539.272	622.988	528.066
BIDIR_2026	1798.41	0.686883	0.116578	5.89203	3.8148e-09	3.14239e-08	0.366281	0.11693	3.13248	0.00173337	0.0072122	1432.69	1334.5	2442.11	2014.05	1904.51	1662.61
BIDIR_17388	277.436	0.686813	0.194026	3.5398	0.000400434	0.00147338	0.62176	0.193863	3.20721	0.0013403	0.00580276	225.948	175.286	359.199	287.032	334.696	282.454
BIDIR_23820	814.173	0.686622	0.117673	5.835	5.37913e-09	4.34738e-08	0.502258	0.117978	4.25721	2.06993e-05	0.00015857	640.353	573.311	975.751	977.068	857.966	860.588
BIDIR_7014	1915.81	0.686532	0.100532	6.82898	8.5523e-12	9.27422e-11	0.507625	0.100674	5.04225	4.60101e-07	5.678e-06	1448.9	1402.29	2421.31	2168.68	2102.96	1950.73
BIDIR_35588	913.012	0.686493	0.122271	5.61454	1.97084e-08	1.47256e-07	0.849427	0.121555	6.98799	2.78859e-12	1.19393e-10	611.983	629.48	1057.88	941.31	1191.67	1045.74
BIDIR_15348	940.589	0.686232	0.120981	5.67224	1.40945e-08	1.0748e-07	0.476718	0.121309	3.92979	8.50211e-05	0.000542388	731.543	678.87	1229.82	1040.85	993.227	969.224
BIDIR_12744	152.387	0.685872	0.242741	2.82553	0.00472017	0.0134996	0.756754	0.241354	3.13545	0.00171589	0.00715296	96.2557	116.212	182.885	159.462	209.308	150.201
BIDIR_27662	2299.15	0.685567	0.119322	5.7455	9.16501e-09	7.21459e-08	0.919343	0.118952	7.72869	1.08663e-14	7.18813e-13	1636.35	1429.4	2610.76	2320.42	3206.76	2591.21
BIDIR_15259	312.666	0.685304	0.163528	4.19076	2.78027e-05	0.000127506	0.642488	0.163221	3.93632	8.27412e-05	0.000530031	234.053	215.96	367.96	355.649	361.353	341.023
BIDIR_17428	2760.82	0.683467	0.0868772	7.86705	3.6311e-15	5.3058e-14	0.234539	0.0873664	2.68455	0.00726284	0.0241009	2239.21	2140.23	3558.04	3475.31	2558.1	2594.04
BIDIR_29739	820.584	0.683414	0.148462	4.60329	4.15869e-06	2.20503e-05	0.563266	0.148533	3.7922	0.000149317	0.000877468	710.266	495.836	1007.51	928.746	907.332	873.813
BIDIR_21229	1459.51	0.683382	0.107039	6.38443	1.72037e-10	1.64593e-09	0.695282	0.106827	6.50846	7.59254e-11	2.42129e-09	1102.38	970.367	1730.29	1598.49	1708.03	1647.49
BIDIR_328	1220.85	0.682337	0.139295	4.89852	9.65605e-07	5.64931e-06	0.873597	0.138773	6.29513	3.07137e-10	8.51833e-09	912.909	737.944	1499.22	1151.03	1578.7	1445.33
BIDIR_9480	1930.77	0.682293	0.121293	5.62516	1.85338e-08	1.39103e-07	0.550487	0.121345	4.53653	5.71879e-06	5.17138e-05	1597.84	1249.28	2402.69	2165.79	2192.8	1976.23
BIDIR_1840	601.995	0.682022	0.127972	5.32947	9.84975e-08	6.69694e-07	0.35236	0.128969	2.73214	0.00629248	0.0213883	465.067	465.815	711.827	780.881	590.407	597.971
BIDIR_34643	1928.48	0.681425	0.0996698	6.83682	8.09683e-12	8.80897e-11	0.383541	0.100015	3.83485	0.000125643	0.000756514	1560.36	1400.35	2470.59	2277.89	1922.28	1939.39
BIDIR_19947	3273.81	0.680658	0.10007	6.80181	1.03314e-11	1.1111e-10	0.721477	0.0999415	7.219	5.23728e-13	2.57231e-11	2394.23	2226.42	3411.29	3992.35	3911.7	3706.86
BIDIR_5624	346.718	0.680441	0.154809	4.39535	1.10592e-05	5.43872e-05	0.412985	0.155859	2.64974	0.0080553	0.0262997	260.397	268.255	436.952	410.736	354.442	349.525
BIDIR_29217	190.936	0.680359	0.210514	3.23189	0.00122976	0.00405824	0.667872	0.209886	3.18207	0.00146227	0.00623884	130.705	142.359	244.211	194.254	230.042	204.047
BIDIR_3808	1671.54	0.680187	0.099637	6.82665	8.69217e-12	9.41909e-11	0.380632	0.100038	3.80486	0.000141887	0.000838505	1301.98	1266.71	2080.73	2035.32	1759.37	1585.14
BIDIR_17872	6680.19	0.680105	0.0951884	7.14483	9.01047e-13	1.07295e-11	0.681958	0.0951412	7.16785	7.61838e-13	3.6562e-11	4803.66	4724	8141.11	7126.51	8098.85	7186.99
BIDIR_16890	7472.28	0.679793	0.109576	6.20384	5.51018e-10	5.01875e-09	0.459433	0.109626	4.19092	2.77828e-05	0.000204822	6247.5	5026.15	9637.04	8422.5	8081.08	7419.38
BIDIR_20092	851.752	0.679385	0.11468	5.92416	3.13903e-09	2.60939e-08	0.29082	0.11567	2.51423	0.0119293	0.0362408	647.446	688.554	1080.88	1059.21	790.83	843.584
BIDIR_31362	1703.45	0.679358	0.10195	6.66366	2.67092e-11	2.76989e-10	0.404439	0.102288	3.95394	7.68755e-05	0.00049673	1389.12	1215.38	2078.54	2091.37	1688.29	1758.02
BIDIR_16432	6014.81	0.67921	0.0851915	7.97274	1.55195e-15	2.349e-14	0.275781	0.0853903	3.22965	0.00123942	0.0054333	4909.04	4558.4	7854.19	7306.26	5628.62	5832.35
BIDIR_5525	2593.96	0.678576	0.0948255	7.15604	8.30382e-13	9.9275e-12	0.600362	0.0948061	6.33252	2.41184e-10	6.86417e-09	1858.24	1922.33	2959.01	3091.63	3026.08	2706.46
BIDIR_25550	2880.8	0.678426	0.102588	6.61314	3.76252e-11	3.85562e-10	0.674975	0.102492	6.58566	4.5288e-11	1.50811e-09	1995.03	2122.8	3408.01	3183.44	3559.23	3016.31
BIDIR_17539	252.458	0.677883	0.187822	3.60918	0.000307172	0.00115605	0.777168	0.186554	4.16592	3.10103e-05	0.000225558	168.194	183.033	252.972	308.293	317.912	284.343
BIDIR_22242	226.494	0.677009	0.20793	3.25596	0.00113012	0.00375545	0.593585	0.207867	2.8556	0.00429559	0.0155532	174.273	156.886	217.929	310.226	260.648	239
BIDIR_9902	4088.2	0.676709	0.0916423	7.38424	1.53327e-13	1.9748e-12	0.554853	0.0916665	6.05295	1.42219e-09	3.36321e-08	2967.71	3062.18	5052.88	4587.68	4630.45	4228.31
BIDIR_15228	1463.94	0.676334	0.115424	5.85956	4.64082e-09	3.76999e-08	0.73161	0.115148	6.35365	2.1026e-10	6.06497e-09	1088.2	974.241	1762.05	1534.7	1816.64	1607.82
BIDIR_32129	3703.29	0.676195	0.101434	6.66635	2.62244e-11	2.72081e-10	0.263088	0.101714	2.58654	0.00969449	0.0305676	2787.36	3062.18	4977.31	4372.16	3718.18	3302.54
BIDIR_14336	270.555	0.674964	0.180256	3.74446	0.000180779	0.00071416	0.616242	0.180037	3.42287	0.00061963	0.00301211	189.472	203.37	335.106	292.83	324.823	277.731
BIDIR_2238	6406.02	0.674628	0.0824716	8.18013	2.83534e-16	4.55599e-15	0.547022	0.0824922	6.6312	3.32973e-11	1.13718e-09	4598.99	4874.11	7666.93	7455.09	6710.7	7130.31
BIDIR_32892	1105.51	0.674224	0.148487	4.54063	5.60861e-06	2.91151e-05	0.399155	0.148845	2.68168	0.00732533	0.0242562	956.477	737.944	1507.98	1196.45	1226.23	1007.96
BIDIR_6515	635.283	0.673715	0.12508	5.38628	7.19294e-08	4.99004e-07	0.428255	0.125698	3.40701	0.000656797	0.00316661	477.225	490.026	769.868	773.15	626.938	674.489
BIDIR_15624	415.818	0.673452	0.153826	4.378	1.19772e-05	5.85654e-05	0.541749	0.154021	3.51738	0.000435829	0.00222042	276.608	338.951	509.23	473.554	439.35	457.217
BIDIR_25305	1580.9	0.672881	0.10368	6.49001	8.58294e-11	8.42668e-10	0.376578	0.104081	3.61812	0.000296755	0.00160015	1229.03	1207.63	1963.55	1921.28	1689.28	1474.62
BIDIR_30805	1239.22	0.67245	0.117227	5.73633	9.67501e-09	7.59015e-08	0.830084	0.116687	7.11377	1.12916e-12	5.28096e-11	875.42	825.103	1470.74	1240.9	1579.69	1443.44
BIDIR_4587	1240.56	0.671913	0.105985	6.33971	2.30192e-10	2.17799e-09	0.708036	0.105676	6.70009	2.0829e-11	7.50636e-10	909.869	851.251	1405.04	1400.37	1494.78	1382.04
BIDIR_13926	12081.2	0.671768	0.0754524	8.90321	5.42548e-19	1.06814e-17	0.318913	0.0755454	4.22148	2.42708e-05	0.000181949	9470.54	9404.43	14894.7	15173.1	12006.6	11538.1
BIDIR_25312	5780.26	0.67148	0.108967	6.16225	7.17189e-10	6.43838e-09	0.469433	0.109022	4.30586	1.66341e-05	0.000131298	4438.91	4280.46	7562.89	6326.3	6589.26	5483.77
BIDIR_16443	191.753	0.671233	0.23535	2.85207	0.0043436	0.0125369	0.571559	0.235398	2.42805	0.0151803	0.0442585	166.168	116.212	199.312	249.341	241.889	177.597
BIDIR_12172	948.807	0.670838	0.114308	5.8687	4.39212e-09	3.58155e-08	0.541028	0.114416	4.7286	2.26069e-06	2.29516e-05	706.213	700.175	1173.97	1065.98	1058.39	988.117
BIDIR_11804	127.519	0.669924	0.251165	2.66726	0.00764718	0.0206626	0.805428	0.248934	3.23551	0.00121424	0.00533885	91.1896	85.2219	143.461	137.234	132.299	175.707
BIDIR_27118	3167.61	0.669719	0.085743	7.81077	5.684e-15	8.20158e-14	0.326826	0.0860428	3.79841	0.000145627	0.00085733	2410.44	2532.45	3864.67	3998.15	3087.3	3112.66
BIDIR_31314	1629.79	0.669427	0.119085	5.62142	1.89394e-08	1.41934e-07	0.405418	0.119369	3.39633	0.000682956	0.00327228	1391.15	1106.92	2078.54	1894.22	1720.87	1587.03
BIDIR_26635	3317.09	0.669115	0.0902003	7.4181	1.18809e-13	1.54396e-12	0.564582	0.0902122	6.25837	3.89017e-10	1.05404e-08	2444.89	2446.26	3841.68	3935.33	3810	3424.4
BIDIR_15351	2597.46	0.668517	0.110645	6.04201	1.52208e-09	1.3156e-08	0.446624	0.110789	4.03131	5.54665e-05	0.000373306	1835.95	2106.34	3382.82	2885.78	2835.53	2538.31
BIDIR_27797	1746.83	0.668197	0.104496	6.39446	1.61115e-10	1.54538e-09	0.430762	0.104751	4.11225	3.91824e-05	0.000275252	1323.26	1338.37	2237.33	1993.76	1890.69	1697.56
BIDIR_29961	129.722	0.667949	0.240804	2.77383	0.00554009	0.0155436	0.754056	0.239008	3.15495	0.00160527	0.00676252	84.0971	97.8115	152.221	137.234	152.045	154.925
BIDIR_14785	2034.48	0.667612	0.0995285	6.70775	1.97652e-11	2.06782e-10	0.300543	0.0999712	3.00629	0.00264454	0.0103398	1489.43	1705.41	2587.77	2488.58	1995.34	1940.34
BIDIR_9801	335.284	0.66743	0.161647	4.12895	3.64428e-05	0.00016375	0.469691	0.162268	2.89453	0.00379726	0.0139954	237.093	269.224	386.577	417.501	336.67	364.64
BIDIR_32089	4729.03	0.667357	0.0937082	7.12165	1.06642e-12	1.26436e-11	0.384212	0.093847	4.09403	4.23945e-05	0.000294645	3797.54	3490.22	6069.15	5505.79	4979.96	4531.55
BIDIR_3073	1195.21	0.666804	0.116183	5.73924	9.51e-09	7.47243e-08	0.728284	0.115833	6.28736	3.22911e-10	8.92854e-09	862.248	827.04	1460.89	1222.54	1431.59	1366.93
BIDIR_10274	2256.08	0.666797	0.100143	6.65848	2.76678e-11	2.86263e-10	0.60921	0.100092	6.08648	1.15423e-09	2.80636e-08	1741.72	1549.49	2737.8	2487.61	2557.12	2462.74
BIDIR_31644	1291.27	0.666671	0.144545	4.61221	3.98413e-06	2.11724e-05	0.824811	0.144124	5.72294	1.04694e-08	2.02301e-07	1048.68	729.228	1477.31	1344.31	1673.48	1474.62
BIDIR_30941	2725.05	0.666637	0.100572	6.62849	3.39132e-11	3.49434e-10	0.289946	0.100911	2.8733	0.0040621	0.0148282	2288.86	2002.71	3509.86	3302.31	2753.59	2492.96
BIDIR_3357	2032.93	0.665535	0.114517	5.81168	6.18488e-09	4.95187e-08	0.734808	0.114297	6.42891	1.28521e-10	3.88731e-09	1491.46	1378.08	2422.4	2130.03	2610.43	2165.17
BIDIR_34231	1102.09	0.664984	0.118387	5.61703	1.94262e-08	1.45365e-07	0.615532	0.118281	5.20398	1.95064e-07	2.68222e-06	735.596	869.651	1317.43	1229.31	1283.49	1177.05
BIDIR_12122	4518.43	0.664751	0.11195	5.93793	2.88637e-09	2.40536e-08	0.6325	0.111912	5.65178	1.58791e-08	2.92587e-07	3622.25	2933.38	5617.96	4775.16	5208.02	4953.81
BIDIR_52	10859.7	0.664705	0.0780704	8.51418	1.67773e-17	2.95738e-16	0.398364	0.0781364	5.09831	3.42696e-07	4.38386e-06	8418.82	8274.27	13533.5	12930	11280.9	10721
BIDIR_14091	217.714	0.664382	0.18832	3.52794	0.0004188	0.001534	0.526037	0.188677	2.78802	0.0053031	0.0185492	154.009	170.444	257.353	257.072	235.965	231.442
BIDIR_665	1622.32	0.664129	0.106064	6.26157	3.81125e-10	3.5382e-09	0.32405	0.106533	3.04179	0.00235177	0.00935074	1208.77	1327.72	2139.86	1881.65	1617.2	1558.69
BIDIR_14265	3208.65	0.662412	0.127598	5.1914	2.08718e-07	1.35195e-06	0.7552	0.127455	5.92522	3.11882e-09	6.81061e-08	2447.93	2059.85	4096.84	3039.44	3882.08	3725.75
BIDIR_23053	116.712	0.662406	0.281097	2.3565	0.0184479	0.0444684	0.714627	0.279706	2.55492	0.0106211	0.0329919	63.8327	101.685	136.89	125.637	156.981	115.249
BIDIR_5875	579.586	0.662313	0.133144	4.97441	6.54452e-07	3.93642e-06	0.42709	0.133739	3.19347	0.00140574	0.00603451	418.459	466.784	699.781	701.633	625.95	564.908
BIDIR_21945	2656.27	0.662308	0.121026	5.47244	4.43886e-08	3.17194e-07	0.521542	0.121073	4.30766	1.64992e-05	0.00013041	2234.14	1732.52	3362.01	2915.74	2968.82	2724.41
BIDIR_34068	1285.85	0.661545	0.134749	4.90946	9.13275e-07	5.35778e-06	0.86349	0.134217	6.43354	1.24666e-10	3.7983e-09	940.266	812.513	1518.93	1254.44	1766.29	1422.66
BIDIR_14332	4650.28	0.659886	0.0985858	6.69351	2.17877e-11	2.26992e-10	0.39604	0.0987063	4.01231	6.01274e-05	0.000400545	3632.38	3528.96	6073.53	5242.92	4985.88	4438.03
BIDIR_15209	761.545	0.659427	0.141408	4.66331	3.11167e-06	1.67988e-05	0.743714	0.14089	5.2787	1.30102e-07	1.88238e-06	596.785	477.436	930.851	766.384	877.713	920.101
BIDIR_25405	950.904	0.658317	0.138919	4.73886	2.14929e-06	1.18835e-05	0.433577	0.13924	3.11387	0.00184648	0.00761378	826.786	625.606	1241.86	1050.52	973.481	987.172
BIDIR_12382	1729.04	0.658102	0.111308	5.91244	3.37072e-09	2.7927e-08	0.62415	0.11121	5.61234	1.99611e-08	3.58361e-07	1136.83	1380.98	1993.12	1981.2	2023.97	1858.15
BIDIR_2079	260.058	0.657002	0.196921	3.33637	0.000848794	0.00290362	0.580169	0.196822	2.94768	0.00320168	0.0121525	209.736	173.349	342.772	261.904	309.026	263.561
BIDIR_1729	1339.48	0.655698	0.124967	5.24697	1.54622e-07	1.01961e-06	0.541597	0.125007	4.33254	1.47397e-05	0.000117962	1038.55	954.873	1725.91	1415.83	1567.84	1333.86
BIDIR_17182	1789.1	0.655238	0.102087	6.41843	1.3769e-10	1.32835e-09	0.278262	0.102597	2.71217	0.00668434	0.0225191	1506.65	1327.72	2300.84	2162.89	1679.4	1757.07
BIDIR_13473	515.208	0.655134	0.139519	4.69565	2.65763e-06	1.44821e-05	0.443234	0.140053	3.16477	0.00155208	0.0065601	377.93	407.709	620.932	616.587	495.626	572.466
BIDIR_7547	850.338	0.65363	0.120691	5.41576	6.10305e-08	4.28457e-07	0.576377	0.120642	4.77758	1.77413e-06	1.87035e-05	585.64	669.186	1028.32	947.108	949.786	921.991
BIDIR_15050	225.207	0.653097	0.189731	3.44222	0.000576961	0.00204707	0.665745	0.188953	3.52334	0.000426144	0.00217864	162.115	162.696	260.638	250.307	277.432	238.055
BIDIR_3097	2386.7	0.651758	0.103672	6.28671	3.24261e-10	3.02509e-09	0.603765	0.103614	5.82705	5.64166e-09	1.15794e-07	1807.58	1692.82	2880.16	2620.01	2849.36	2470.29
BIDIR_13976	19546.7	0.651331	0.095588	6.81394	9.49595e-12	1.0242e-10	0.758357	0.0955543	7.9364	2.08127e-15	1.5919e-13	13288.3	14227.2	22994.2	20224.6	24873.1	21672.5
BIDIR_32859	265.695	0.648717	0.198471	3.26858	0.00108089	0.00361028	0.802945	0.196998	4.0759	4.58375e-05	0.000315914	214.802	154.949	320.87	259.005	334.696	309.849
BIDIR_20710	1418.01	0.648456	0.0994245	6.5221	6.93302e-11	6.88116e-10	0.307838	0.0999989	3.07841	0.00208108	0.00842786	1105.42	1130.16	1800.37	1704.79	1365.44	1401.88
BIDIR_28556	981.308	0.648273	0.121436	5.33842	9.37624e-08	6.40112e-07	0.673383	0.121122	5.55954	2.70492e-08	4.66782e-07	659.605	754.407	1166.3	1051.48	1185.75	1070.3
BIDIR_17508	938.215	0.648264	0.124848	5.19243	2.07571e-07	1.34569e-06	0.510247	0.124971	4.08292	4.44736e-05	0.000307349	699.12	710.828	1145.49	1065.01	1104.79	904.042
BIDIR_21409	4851.43	0.647885	0.0875025	7.40419	1.3195e-13	1.70682e-12	0.319511	0.0876836	3.64391	0.000268526	0.00146352	3998.16	3632.58	6019.87	5935.86	4919.73	4602.4
BIDIR_10788	233.756	0.647871	0.181753	3.56457	0.000364455	0.00135295	0.517712	0.182037	2.84399	0.00445524	0.016046	180.353	170.444	277.065	272.535	252.75	249.391
BIDIR_17983	106.851	0.647776	0.27784	2.33147	0.0197286	0.0471686	0.697453	0.276326	2.52403	0.011602	0.0354627	90.1764	62.948	134.7	105.342	119.464	128.474
BIDIR_21905	3398.65	0.647736	0.119669	5.41275	6.20656e-08	4.35112e-07	0.809936	0.119472	6.77931	1.20752e-11	4.51799e-10	2547.23	2173.16	4023.47	3372.86	4525.8	3749.37
BIDIR_31088	1155	0.647621	0.118179	5.48001	4.25297e-08	3.04783e-07	0.377463	0.1186	3.18266	0.00145929	0.00622977	940.266	852.219	1510.17	1298.89	1221.29	1107.14
BIDIR_5127	8585.25	0.647564	0.0874864	7.40188	1.34272e-13	1.73609e-12	0.458536	0.0875274	5.23878	1.61645e-07	2.26727e-06	6377.19	6693.79	10744.2	9733.95	9351.74	8610.6
BIDIR_22939	2736.48	0.647161	0.106704	6.06499	1.31961e-09	1.14954e-08	0.659012	0.10659	6.18266	6.30298e-10	1.62819e-08	2057.84	1902.97	3275.5	2928.3	3382.5	2871.77
BIDIR_26168	469.827	0.646972	0.17682	3.65892	0.000253276	0.000969392	0.742453	0.176105	4.21596	2.48713e-05	0.000185688	360.705	304.087	620.932	421.366	568.687	543.181
BIDIR_19311	2511.11	0.646731	0.123758	5.22577	1.73432e-07	1.1369e-06	0.518248	0.123794	4.18637	2.83448e-05	0.000208442	2068.99	1699.6	3274.4	2626.78	2844.42	2552.48
BIDIR_20313	1339.59	0.646521	0.101407	6.37553	1.82331e-10	1.74219e-09	0.31499	0.10198	3.08873	0.00201012	0.00817378	1038.55	1071.08	1704	1599.45	1294.35	1330.09
BIDIR_16384	2470.04	0.646319	0.120479	5.36459	8.11338e-08	5.58475e-07	0.485352	0.120552	4.02609	5.67128e-05	0.000380647	2073.04	1664.73	3113.42	2736.95	2812.83	2419.28
BIDIR_8274	3544.97	0.645448	0.107664	5.99502	2.03458e-09	1.7326e-08	0.552547	0.107663	5.13217	2.86428e-07	3.74395e-06	2941.37	2335.85	4206.35	4047.44	3962.05	3776.76
BIDIR_23526	1537.72	0.645448	0.113921	5.66574	1.46393e-08	1.11407e-07	0.296929	0.114399	2.59555	0.00944399	0.0299416	1164.19	1267.68	2050.06	1756.02	1584.62	1403.77
BIDIR_9442	3117.25	0.645414	0.118412	5.4506	5.01991e-08	3.5676e-07	0.939512	0.118084	7.95629	1.77268e-15	1.3745e-13	2326.35	1846.8	3560.23	2967.93	4045.97	3956.25
BIDIR_34095	132.447	0.645162	0.255759	2.52253	0.0116513	0.0298897	0.620558	0.255122	2.43239	0.0149995	0.0438096	116.52	77.4744	152.221	150.764	134.273	163.427
BIDIR_14750	376.619	0.643777	0.164428	3.91526	9.03073e-05	0.00037697	0.522344	0.164576	3.17388	0.00150416	0.00638976	290.793	274.066	486.233	397.206	436.388	375.031
BIDIR_7166	3689.65	0.642415	0.0860192	7.46827	8.12588e-14	1.07103e-12	0.274385	0.0863041	3.17928	0.00147642	0.0062901	2833.97	3037	4644.4	4520.99	3621.43	3480.14
BIDIR_8363	1932.02	0.642408	0.103645	6.19818	5.71189e-10	5.19143e-09	0.616395	0.103538	5.95332	2.62755e-09	5.81128e-08	1409.39	1422.62	2050.06	2368.74	2092.1	2249.24
BIDIR_29142	4142.58	0.64165	0.0916428	7.00164	2.52975e-12	2.89733e-11	0.51811	0.0916682	5.65201	1.58583e-08	2.92389e-07	2993.04	3232.62	4788.95	4924	4706.47	4210.36
BIDIR_21360	499.91	0.64099	0.166157	3.85774	0.00011444	0.000467615	0.492337	0.166372	2.95925	0.00308386	0.0117769	439.736	316.677	637.359	542.171	564.737	498.782
BIDIR_15349	2249.03	0.639979	0.0995022	6.43181	1.26097e-10	1.22082e-09	0.66929	0.0993289	6.73812	1.60453e-11	5.87612e-10	1580.62	1671.51	2634.86	2434.45	2728.91	2443.84
BIDIR_34209	1875.51	0.639762	0.250435	2.55461	0.0106307	0.027588	0.613606	0.250389	2.45061	0.0142614	0.0420175	1516.79	1235.72	2508.92	1780.18	2277.71	1933.72
BIDIR_4176	3037.55	0.638603	0.089378	7.14496	9.002e-13	1.07237e-11	0.3437	0.0896203	3.83507	0.000125528	0.000756131	2333.44	2429.79	3864.67	3552.62	2993.5	3051.26
BIDIR_955	10202.6	0.638503	0.0888879	7.18324	6.80771e-13	8.19768e-12	0.417716	0.0889333	4.69696	2.64067e-06	2.63717e-05	8143.23	7583.78	11674	12806.3	11000.5	10007.8
BIDIR_19848	6411.09	0.637852	0.0790359	8.07042	7.00583e-16	1.09522e-14	0.457411	0.0790912	5.78334	7.32326e-09	1.4682e-07	4910.05	4879.92	7747.96	7486.02	6846.95	6595.63
BIDIR_33744	378.439	0.637611	0.150316	4.24181	2.2172e-05	0.000103391	0.37925	0.15126	2.50726	0.012167	0.0368095	282.688	306.024	450.094	465.823	390.972	375.031
BIDIR_12972	11207.9	0.637593	0.10112	6.30533	2.87577e-10	2.69713e-09	0.67153	0.101084	6.64327	3.06792e-11	1.05389e-09	8150.32	8059.28	13299.1	11920	14178.7	11640.1
BIDIR_1045	2706.05	0.636805	0.087071	7.31363	2.60013e-13	3.27573e-12	0.604372	0.086989	6.94769	3.71325e-12	1.5421e-10	1972.73	2011.43	3057.57	3137.05	3070.51	2987.02
BIDIR_16943	4179.8	0.63546	0.0941082	6.75244	1.4538e-11	1.54031e-10	0.562561	0.0940915	5.97887	2.24689e-09	5.06085e-08	2994.06	3227.78	4997.03	4669.82	4866.42	4323.72
BIDIR_16283	2146.94	0.635004	0.0992705	6.3967	1.5877e-10	1.52387e-09	0.799592	0.0988905	8.08563	6.18433e-16	5.24971e-14	1464.1	1535.93	2290.99	2367.77	2773.33	2449.51
BIDIR_31737	795.499	0.634895	0.14776	4.29681	1.7327e-05	8.2374e-05	0.476841	0.147937	3.22327	0.00126738	0.00553271	663.658	546.195	1069.93	809.874	873.763	809.576
BIDIR_2983	1989.17	0.634754	0.10592	5.9928	2.06263e-09	1.754e-08	0.751613	0.105605	7.11719	1.10151e-12	5.15987e-11	1445.86	1371.3	2239.52	2134.86	2566.99	2176.5
BIDIR_18971	4221.56	0.633463	0.0926183	6.8395	7.94702e-12	8.66486e-11	0.601227	0.0925685	6.49495	8.30627e-11	2.62326e-09	3216.97	3008.91	5018.93	4639.86	4964.16	4480.54
BIDIR_11215	3149.54	0.632901	0.105543	5.99661	2.01482e-09	1.71773e-08	0.415563	0.105664	3.93287	8.39363e-05	0.000536731	2565.47	2299.05	4076.03	3468.54	3395.34	3092.83
BIDIR_21005	2090.61	0.632858	0.0967258	6.5428	6.03779e-11	6.04465e-10	0.54751	0.0967134	5.66116	1.50355e-08	2.77915e-07	1556.3	1569.83	2453.07	2394.83	2412.97	2156.66
BIDIR_13082	1366.8	0.632195	0.111282	5.68103	1.33884e-08	1.02329e-07	0.538312	0.111283	4.83731	1.31608e-06	1.44126e-05	1093.26	955.841	1675.53	1500.88	1522.42	1452.89
BIDIR_10703	547.571	0.631314	0.141767	4.4532	8.46004e-06	4.24972e-05	1.0748	0.139603	7.69898	1.37158e-14	8.83435e-13	365.772	339.919	560.701	532.507	800.703	685.825
BIDIR_16450	1012.19	0.631169	0.124934	5.05201	4.37187e-07	2.68895e-06	0.580058	0.124828	4.64684	3.37052e-06	3.26503e-05	726.477	774.744	1283.48	1043.75	1163.04	1081.64
BIDIR_33299	2715.98	0.631159	0.0966881	6.52778	6.67496e-11	6.64261e-10	0.468489	0.0967732	4.8411	1.29125e-06	1.41882e-05	2031.5	2112.15	3197.75	3220.17	3067.55	2666.78
BIDIR_26611	3638	0.630682	0.0840855	7.50049	6.35797e-14	8.49543e-13	0.738121	0.0838786	8.79988	1.36968e-18	1.82031e-16	2601.94	2575.06	4021.28	3994.28	4425.09	4210.36
BIDIR_12837	134.727	0.630414	0.238964	2.63811	0.00833695	0.0222913	0.860295	0.235813	3.64821	0.000264073	0.00144165	91.1896	93.9378	156.602	130.469	171.791	164.371
BIDIR_19285	369.869	0.630048	0.16439	3.83264	0.000126776	0.000514238	0.821731	0.162918	5.04383	4.56307e-07	5.64303e-06	232.027	281.813	429.286	367.246	461.071	447.77
BIDIR_31674	1405.45	0.629735	0.102473	6.14539	7.97648e-10	7.10537e-09	0.384261	0.102816	3.73735	0.000185967	0.00106452	1086.17	1103.04	1609.82	1776.31	1415.79	1441.56
BIDIR_28837	512.917	0.62913	0.143121	4.39579	1.1037e-05	5.42957e-05	0.480103	0.143367	3.34876	0.000811735	0.00378737	382.996	398.025	569.462	637.848	502.537	586.636
BIDIR_29601	2077.45	0.628967	0.108228	5.81148	6.19213e-09	4.95635e-08	0.478917	0.10831	4.42174	9.79073e-06	8.26094e-05	1582.65	1580.48	2527.53	2364.87	2415.93	1993.24
BIDIR_7345	929.498	0.628815	0.128457	4.89513	9.82423e-07	5.72982e-06	0.57442	0.128354	4.47527	7.63132e-06	6.6728e-05	744.715	637.227	1158.64	979.001	1070.24	987.172
BIDIR_14477	7167.47	0.628481	0.246565	2.54894	0.010805	0.0279893	0.615871	0.246551	2.49795	0.0124915	0.0376248	6029.66	4514.82	9124.53	7176.76	8850.19	7308.86
BIDIR_10244	1115.71	0.628452	0.141218	4.45022	8.5784e-06	4.30413e-05	0.875863	0.140541	6.23211	4.60205e-10	1.22434e-08	801.455	726.323	1280.19	1082.41	1599.43	1204.44
BIDIR_35494	2593.2	0.627286	0.0974591	6.4364	1.2234e-10	1.1856e-09	0.379726	0.0976576	3.88834	0.000100931	0.000628061	2065.95	1979.47	3325.88	2924.44	2708.17	2555.31
BIDIR_26615	4755.04	0.626711	0.0816239	7.67803	1.6155e-14	2.25824e-13	0.455363	0.0816887	5.57437	2.48431e-08	4.3355e-07	3716.48	3570.6	5738.42	5513.52	5019.45	4971.76
BIDIR_2719	992.203	0.626174	0.122618	5.10672	3.27791e-07	2.05402e-06	0.39918	0.122975	3.24603	0.00117025	0.00517097	824.759	716.639	1240.77	1138.46	1086.03	946.552
BIDIR_25	2014.35	0.625319	0.106485	5.87239	4.29568e-09	3.50958e-08	0.406896	0.106674	3.81439	0.000136519	0.000811188	1642.43	1481.7	2579	2241.17	2153.31	1988.51
BIDIR_32311	3809.84	0.624861	0.089915	6.94946	3.66679e-12	4.13327e-11	0.398144	0.0900414	4.42179	9.78864e-06	8.26094e-05	2998.11	2923.69	4816.33	4317.07	3980.81	3823.05
BIDIR_29247	1573.27	0.624204	0.107137	5.82623	5.66947e-09	4.56603e-08	0.580678	0.107043	5.42472	5.80453e-08	9.22537e-07	1136.83	1200.85	1937.26	1668.07	1781.09	1715.51
BIDIR_34079	4035.34	0.623816	0.0893634	6.98066	2.93789e-12	3.33799e-11	0.43308	0.0894507	4.84155	1.28833e-06	1.41615e-05	3185.56	3037	4779.1	4808.99	4430.03	3971.36
BIDIR_421	261.948	0.623602	0.177256	3.51808	0.00043468	0.00158577	0.822873	0.175276	4.69473	2.66964e-06	2.66338e-05	191.498	173.349	272.685	288.965	327.785	317.407
BIDIR_12277	151.446	0.623445	0.223515	2.78928	0.00528259	0.0149174	0.563884	0.223205	2.5263	0.011527	0.0352741	119.56	106.527	186.17	162.361	166.854	167.205
BIDIR_31489	1289.07	0.623219	0.134389	4.63742	3.52784e-06	1.88823e-05	0.595097	0.134269	4.43212	9.33106e-06	7.93924e-05	1064.89	844.471	1582.45	1358.81	1568.82	1314.97
BIDIR_22013	2112.11	0.622848	0.0956593	6.51111	7.45981e-11	7.38201e-10	0.444439	0.0957955	4.63946	3.49324e-06	3.36172e-05	1678.9	1569.83	2609.67	2393.86	2216.5	2203.9
BIDIR_10755	2447.88	0.622726	0.0927151	6.71656	1.86066e-11	1.9548e-10	0.686755	0.0924957	7.42472	1.13015e-13	6.18129e-12	1778.2	1761.58	2637.05	2812.33	2951.05	2747.08
BIDIR_4931	1346.11	0.621152	0.119946	5.17859	2.23571e-07	1.43853e-06	0.618314	0.119768	5.16259	2.4355e-07	3.24413e-06	1059.83	922.914	1658.01	1392.64	1586.6	1456.67
BIDIR_29149	2273.38	0.621074	0.235781	2.63411	0.00843573	0.0225293	0.596514	0.23574	2.53039	0.0113936	0.034932	1989.96	1378.08	2770.65	2409.33	2681.52	2410.78
BIDIR_21737	123.008	0.62062	0.260445	2.38292	0.0171758	0.0417884	1.10198	0.254811	4.32469	1.52744e-05	0.00012171	81.0574	76.506	131.414	111.14	147.108	190.822
BIDIR_5319	2345.23	0.62	0.0941842	6.58285	4.61517e-11	4.68771e-10	0.487994	0.0942407	5.17817	2.24071e-07	3.01613e-06	1774.14	1797.41	2845.12	2645.14	2603.52	2406.06
BIDIR_27204	546.035	0.619787	0.136183	4.55114	5.3357e-06	2.78139e-05	1.03288	0.134048	7.70528	1.30555e-14	8.46475e-13	349.56	365.098	578.223	520.909	723.693	738.726
BIDIR_33934	2283.03	0.61936	0.097691	6.33999	2.29783e-10	2.17481e-09	0.535839	0.097677	5.48583	4.11542e-08	6.78846e-07	1663.7	1772.23	2767.36	2512.74	2580.81	2401.33
BIDIR_22888	364.219	0.619331	0.173775	3.56397	0.000365281	0.00135586	1.21115	0.170373	7.10877	1.17084e-12	5.44989e-11	212.776	237.265	394.243	298.629	535.118	507.284
BIDIR_8482	557.396	0.61886	0.149287	4.14544	3.39169e-05	0.000153203	0.802651	0.148239	5.41458	6.14317e-08	9.70582e-07	439.736	341.856	631.883	568.265	709.871	652.762
BIDIR_27390	1946.05	0.618638	0.0925289	6.68589	2.29519e-11	2.38706e-10	0.416569	0.0927249	4.49253	7.03836e-06	6.22475e-05	1491.46	1525.28	2347.93	2284.66	2052.6	1974.34
BIDIR_10176	1451.21	0.618082	0.139386	4.43432	9.23618e-06	4.60718e-05	0.965513	0.138704	6.96096	3.37954e-12	1.42003e-10	1036.52	903.546	1654.72	1324.02	2129.61	1658.83
BIDIR_19100	1330.18	0.617537	0.105221	5.86896	4.38541e-09	3.57801e-08	0.487948	0.105305	4.63367	3.59241e-06	3.4425e-05	1067.93	959.715	1547.4	1562.73	1462.2	1381.1
BIDIR_23458	1863.12	0.617364	0.101749	6.06749	1.29921e-09	1.13309e-08	0.389313	0.101981	3.81752	0.000134802	0.000802611	1482.34	1425.53	2352.31	2109.73	1988.43	1820.36
BIDIR_34424	1278.74	0.616699	0.101637	6.06767	1.29779e-09	1.13217e-08	0.421687	0.101891	4.13861	3.49412e-05	0.000248971	1001.06	980.052	1513.45	1524.07	1361.49	1292.3
BIDIR_29257	417.639	0.616564	0.155059	3.97633	6.99881e-05	0.000298679	0.706652	0.154164	4.58376	4.56679e-06	4.23962e-05	307.005	294.403	491.708	431.031	529.195	452.493
BIDIR_3348	2072.98	0.616163	0.099917	6.16675	6.97075e-10	6.26532e-09	0.314224	0.100247	3.13449	0.00172152	0.00716898	1769.08	1525.28	2505.63	2542.7	2058.53	2036.69
BIDIR_30935	412.72	0.615846	0.161828	3.80556	0.000141481	0.000568808	0.751658	0.160746	4.67607	2.92426e-06	2.8812e-05	320.177	267.287	453.379	446.494	544.991	443.991
BIDIR_32913	679.991	0.615182	0.12296	5.00311	5.64116e-07	3.42051e-06	0.476132	0.123138	3.86665	0.000110341	0.000677714	520.794	519.079	830.1	763.485	726.655	719.833
BIDIR_34230	239.903	0.615182	0.194163	3.16838	0.00153289	0.00493686	0.498494	0.194329	2.5652	0.0103115	0.0321745	167.181	197.56	294.587	264.804	229.054	286.233
BIDIR_27201	3772.69	0.614914	0.0935009	6.57656	4.8146e-11	4.87706e-10	0.531998	0.0934914	5.69034	1.26788e-08	2.39941e-07	3034.59	2657.37	4251.25	4463.97	4024.25	4204.69
BIDIR_35430	1245	0.614219	0.131147	4.68344	2.82103e-06	1.53124e-05	0.393718	0.1314	2.99632	0.00273257	0.0106344	1082.12	860.935	1612.01	1362.68	1350.63	1201.61
BIDIR_5130	5404.31	0.614164	0.105334	5.83064	5.52167e-09	4.45537e-08	0.643688	0.105265	6.11491	9.66128e-10	2.39866e-08	3692.16	4229.14	6520.34	5607.27	6561.62	5815.34
BIDIR_16186	1450.19	0.613606	0.108868	5.63622	1.73819e-08	1.30785e-07	0.42451	0.109065	3.89227	9.93116e-05	0.000619164	1028.42	1218.29	1700.72	1737.65	1481.94	1534.13
BIDIR_17223	1317.16	0.613153	0.122361	5.01103	5.41383e-07	3.29199e-06	0.773484	0.121864	6.34709	2.19428e-10	6.28763e-09	1038.55	826.071	1497.03	1354.94	1640.9	1545.47
BIDIR_15375	4486.08	0.612945	0.0893821	6.85759	7.00327e-12	7.67774e-11	0.341607	0.0895272	3.81568	0.000135811	0.000807958	3358.82	3730.39	5520.49	5323.13	4350.06	4633.57
BIDIR_3866	1746.61	0.612804	0.114219	5.36515	8.08841e-08	5.56884e-07	0.537137	0.114191	4.70384	2.55316e-06	2.563e-05	1417.49	1215.38	2125.63	1900.98	2033.84	1786.36
BIDIR_20752	474.024	0.611726	0.184559	3.31453	0.000917989	0.0031151	0.64828	0.184088	3.52158	0.000428985	0.0021924	423.525	271.161	586.984	474.521	561.776	526.177
BIDIR_32041	1586.84	0.611478	0.115939	5.27413	1.33389e-07	8.88392e-07	0.742211	0.115554	6.42305	1.33575e-10	4.01148e-09	1243.22	1023.63	1795.99	1667.1	1994.35	1796.75
BIDIR_32894	7278.5	0.611041	0.0829689	7.3647	1.77549e-13	2.27408e-12	0.404068	0.08303	4.86653	1.13573e-06	1.26498e-05	5926.31	5415.46	8631.72	8690.2	7664.43	7342.86
BIDIR_34393	848.632	0.610948	0.120341	5.07679	3.83863e-07	2.38149e-06	0.308107	0.121015	2.54602	0.0108958	0.0336757	713.305	639.164	1025.03	1039.89	885.611	788.793
BIDIR_32374	1180.58	0.61094	0.123786	4.93544	7.99699e-07	4.73503e-06	0.853363	0.123064	6.93431	4.0822e-12	1.67456e-10	865.288	768.934	1372.18	1124.93	1533.28	1418.88
BIDIR_19308	852.155	0.610375	0.123936	4.92494	8.43874e-07	4.97889e-06	0.694428	0.123404	5.62726	1.83092e-08	3.31541e-07	624.142	609.143	986.702	896.853	1072.21	923.88
BIDIR_12810	1064.29	0.610363	0.117656	5.18771	2.12891e-07	1.3766e-06	0.590317	0.117469	5.02528	5.02689e-07	6.14163e-06	836.918	746.66	1294.43	1123.97	1211.42	1172.33
BIDIR_30304	1300.74	0.60969	0.1185	5.14505	2.67455e-07	1.70227e-06	0.524916	0.118483	4.43031	9.40997e-06	7.9948e-05	1067.93	900.64	1555.07	1448.69	1509.59	1322.53
BIDIR_34458	1985.19	0.608104	0.0924752	6.57586	4.83727e-11	4.89671e-10	0.255323	0.0929421	2.74712	0.00601219	0.0205905	1553.26	1650.21	2451.97	2431.56	1928.2	1895.94
BIDIR_27762	2442.65	0.606869	0.127945	4.74321	2.10363e-06	1.16461e-05	0.60271	0.127854	4.71405	2.42836e-06	2.44761e-05	1769.08	1856.48	3132.04	2391.93	3017.2	2489.19
BIDIR_23650	3120.07	0.606854	0.0890838	6.81217	9.61377e-12	1.03579e-10	0.426529	0.0891853	4.7825	1.73125e-06	1.83172e-05	2521.9	2319.39	3767.21	3605.78	3286.73	3219.41
BIDIR_19923	201.095	0.606466	0.215579	2.81319	0.00490525	0.0139756	0.882555	0.212898	4.14543	3.39175e-05	0.00024327	137.798	138.486	206.977	213.583	297.178	212.549
BIDIR_15065	3434.4	0.606309	0.118726	5.10681	3.2765e-07	2.05356e-06	0.672987	0.118601	5.67438	1.39191e-08	2.60892e-07	2684.01	2321.33	4124.22	3496.57	4390.54	3589.72
BIDIR_7897	2288.89	0.604774	0.09641	6.27294	3.54299e-10	3.29507e-09	0.265095	0.0967786	2.73919	0.00615911	0.0210221	1776.17	1912.65	2841.83	2768.84	2331.02	2102.82
BIDIR_19558	1996.02	0.604703	0.120808	5.00548	5.57243e-07	3.38226e-06	0.604442	0.120685	5.00842	5.48775e-07	6.63841e-06	1625.2	1338.37	2476.06	2031.45	2317.2	2187.84
BIDIR_8253	494.973	0.604664	0.136876	4.41761	9.97984e-06	4.94359e-05	0.690224	0.136041	5.07365	3.90248e-07	4.92776e-06	369.824	348.635	544.274	547.97	591.395	567.742
BIDIR_8465	1458.07	0.604323	0.113748	5.31284	1.07931e-07	7.28055e-07	0.588505	0.113599	5.18056	2.21221e-07	2.98324e-06	1108.46	1065.27	1756.57	1549.2	1759.37	1509.57
BIDIR_16631	1371.53	0.604234	0.103929	5.8139	6.10327e-09	4.89175e-08	0.454659	0.104057	4.36931	1.24638e-05	0.000102055	1046.65	1068.18	1638.3	1577.23	1523.41	1375.43
BIDIR_2241	2196.52	0.603364	0.0982753	6.13953	8.27671e-10	7.36624e-09	0.335121	0.0985406	3.40084	0.000671795	0.00322565	1703.22	1782.88	2553.82	2741.78	2078.27	2319.15
BIDIR_11205	219.522	0.602948	0.19827	3.04104	0.00235765	0.00726111	0.889594	0.195522	4.54984	5.3686e-06	4.89047e-05	157.049	144.296	224.499	232.911	308.039	250.336
BIDIR_5676	456.221	0.60253	0.140883	4.2768	1.89601e-05	8.95132e-05	0.390413	0.141487	2.75935	0.00579166	0.0199539	355.639	359.288	524.562	560.533	485.753	451.549
BIDIR_24267	2207.26	0.602513	0.0912876	6.60016	4.10711e-11	4.19297e-10	0.515281	0.0912781	5.64517	1.65013e-08	3.02913e-07	1712.34	1642.46	2589.96	2504.04	2442.59	2352.21
BIDIR_4632	2557.23	0.602069	0.0988225	6.09243	1.11211e-09	9.76728e-09	0.659322	0.0986331	6.68459	2.31565e-11	8.23403e-10	1777.18	1966.88	2964.49	2720.52	3078.41	2835.88
BIDIR_16180	1402.85	0.601926	0.104267	5.77296	7.78919e-09	6.16718e-08	0.288389	0.104762	2.75279	0.00590893	0.020296	1088.2	1163.09	1644.87	1771.48	1323.97	1425.5
BIDIR_10443	3616.87	0.601018	0.117622	5.10975	3.22587e-07	2.0231e-06	0.504399	0.117624	4.28822	1.80108e-05	0.000140953	3078.15	2436.57	4348.72	4015.55	4231.58	3590.66
BIDIR_3121	3795.63	0.600348	0.107596	5.57964	2.41021e-08	1.78087e-07	0.56068	0.107554	5.21301	1.85806e-07	2.57056e-06	3046.75	2659.31	4657.54	3994.28	4459.65	3956.25
BIDIR_28019	2407.23	0.600109	0.0923521	6.49806	8.13648e-11	7.99883e-10	0.346373	0.0925882	3.74101	0.000183283	0.00105059	1929.17	1884.57	2882.35	2898.34	2537.37	2311.59
BIDIR_13932	4369.55	0.599413	0.0857426	6.99084	2.73246e-12	3.11758e-11	0.443821	0.0857964	5.17296	2.30413e-07	3.0944e-06	3404.41	3360.45	5301.47	4949.12	4743.99	4457.86
BIDIR_12557	2859.1	0.59936	0.105168	5.69907	1.2046e-08	9.2946e-08	0.71909	0.104943	6.85217	7.27399e-12	2.84859e-10	2000.09	2121.83	3250.31	2995.95	3695.48	3090.94
BIDIR_3345	164.47	0.598267	0.217925	2.74529	0.00604575	0.0168004	0.605769	0.217034	2.79112	0.00525257	0.0183965	115.507	128.801	200.407	170.093	192.524	179.486
BIDIR_16577	722.462	0.596866	0.133161	4.48229	7.38449e-06	3.75792e-05	0.451023	0.133339	3.38253	0.000718204	0.00341499	580.574	536.511	924.28	766.384	797.741	729.28
BIDIR_8461	2477.69	0.59671	0.0888708	6.71436	1.88898e-11	1.98178e-10	0.394915	0.0890312	4.43569	9.17768e-06	7.82687e-05	1898.77	1985.28	2991.86	2882.88	2548.23	2559.09
BIDIR_26465	6496.36	0.595529	0.0888352	6.70376	2.03128e-11	2.12215e-10	0.486859	0.0888437	5.47995	4.25438e-08	6.98466e-07	4995.16	4967.08	7773.15	7281.14	7403.79	6557.85
BIDIR_18677	6195.31	0.595528	0.0785026	7.58609	3.29694e-14	4.49343e-13	0.464532	0.0785276	5.91554	3.30798e-09	7.17038e-08	4733.75	4819.88	7094.18	7341.05	6610.98	6572.02
BIDIR_12417	191.652	0.595084	0.217011	2.74218	0.00610328	0.0169351	0.582501	0.216396	2.69183	0.00710617	0.0236585	167.181	120.085	197.121	235.811	216.219	213.494
BIDIR_15310	361.851	0.594828	0.190202	3.12734	0.00176396	0.00559273	0.594091	0.189774	3.13052	0.00174497	0.00725262	327.269	213.055	436.952	378.843	431.451	383.533
BIDIR_18009	4605.67	0.594375	0.121222	4.90318	9.42988e-07	5.52504e-06	0.40211	0.12128	3.31555	0.000914626	0.00418627	4077.19	3135.78	5801.94	5088.29	5099.42	4431.41
BIDIR_18157	2185.07	0.594328	0.0966189	6.15126	7.68677e-10	6.85749e-09	0.32985	0.0968847	3.40457	0.000662692	0.00318924	1795.42	1685.07	2766.27	2489.54	2173.05	2201.06
BIDIR_29306	1442.04	0.593652	0.101206	5.8658	4.46981e-09	3.64093e-08	0.632397	0.100918	6.26645	3.69365e-10	1.0073e-08	1100.35	1031.38	1624.06	1592.69	1603.38	1700.39
BIDIR_13850	369.489	0.59363	0.152221	3.89979	9.62756e-05	0.00039916	0.425661	0.152656	2.78838	0.00529731	0.0185333	286.741	288.592	451.189	417.501	397.883	375.031
BIDIR_13292	3878.51	0.593602	0.104331	5.68959	1.27345e-08	9.78551e-08	0.62828	0.10423	6.02781	1.66194e-09	3.88329e-08	3048.77	2690.3	4673.97	3987.52	4618.6	4251.93
BIDIR_28905	852.889	0.59342	0.140913	4.21125	2.53963e-05	0.000117097	0.430195	0.141102	3.04882	0.00229741	0.00915814	756.874	570.406	1042.55	959.672	952.748	835.082
BIDIR_4188	1199.37	0.592875	0.112198	5.28416	1.26282e-07	8.44246e-07	1.03837	0.11094	9.35976	7.99203e-21	1.52425e-18	808.548	768.934	1169.59	1209.01	1726.79	1513.35
BIDIR_311	266.665	0.592813	0.185626	3.19359	0.00140518	0.00457519	0.849409	0.183395	4.63158	3.62889e-06	3.47196e-05	205.683	165.602	301.158	259.005	343.582	324.964
BIDIR_4597	155.746	0.592533	0.232996	2.5431	0.0109873	0.028388	0.842372	0.230015	3.66225	0.000250009	0.0013751	95.2425	122.022	145.651	181.69	190.55	199.324
BIDIR_23515	2241.93	0.592465	0.0919268	6.44496	1.15629e-10	1.12237e-09	0.288527	0.0922635	3.12721	0.00176474	0.00732402	1769.08	1838.08	2632.67	2805.57	2237.23	2168.95
BIDIR_34138	2922.39	0.592157	0.104388	5.67263	1.40623e-08	1.07261e-07	0.702365	0.104177	6.74205	1.56167e-11	5.73347e-10	2066.96	2173.16	3395.96	2997.89	3709.3	3191.07
BIDIR_27685	6022.84	0.591875	0.0790341	7.48886	6.94735e-14	9.21722e-13	0.393202	0.0791061	4.97057	6.6758e-07	7.90625e-06	4736.79	4722.07	7091.99	7164.2	6073.89	6348.13
BIDIR_3739	212	0.591846	0.198305	2.98452	0.00284025	0.00857884	0.68654	0.196888	3.48695	0.000488561	0.00245165	151.983	156.886	237.641	228.079	274.47	222.94
BIDIR_1012	508.921	0.591209	0.143742	4.11299	3.90575e-05	0.000174661	0.629786	0.143169	4.3989	1.08803e-05	9.0528e-05	386.036	367.035	595.745	539.272	627.925	537.513
BIDIR_3333	5065.74	0.590833	0.100298	5.89078	3.84377e-09	3.16278e-08	0.483524	0.100307	4.82045	1.43231e-06	1.55234e-05	4250.45	3534.77	6123.9	5601.47	5499.28	5384.58
BIDIR_23656	5106.52	0.590748	0.0963693	6.13005	8.78541e-10	7.80047e-09	0.545491	0.0963379	5.66226	1.49389e-08	2.76479e-07	3753.97	3971.53	6212.61	5424.61	5926.78	5349.62
BIDIR_645	1557.34	0.590553	0.120492	4.90117	9.527e-07	5.57888e-06	0.669133	0.120201	5.56679	2.5948e-08	4.50425e-07	1191.54	1089.48	1843.08	1592.69	1984.48	1642.77
BIDIR_20964	2722.69	0.590518	0.115552	5.11041	3.21467e-07	2.0165e-06	0.657232	0.11539	5.69573	1.22843e-08	2.33528e-07	2132.82	1868.1	3298.5	2727.28	3368.68	2940.73
BIDIR_3539	654.754	0.589562	0.146515	4.02389	5.72437e-05	0.000248645	0.45918	0.146641	3.13131	0.00174026	0.00723779	562.336	450.32	813.673	710.331	752.325	639.537
BIDIR_19839	6832.1	0.589521	0.110171	5.35095	8.74933e-08	5.99908e-07	0.446672	0.110193	4.05356	5.0444e-05	0.000343199	5768.25	4830.53	8620.77	7328.49	7670.36	6774.18
BIDIR_14635	3049.68	0.588941	0.0849569	6.93224	4.14241e-12	4.63974e-11	0.249243	0.0852718	2.92292	0.00346766	0.0129793	2512.78	2442.38	3778.16	3675.36	2939.2	2950.18
BIDIR_631	3323.75	0.588293	0.0876951	6.70838	1.96791e-11	2.05954e-10	0.422325	0.0877761	4.81139	1.49885e-06	1.61492e-05	2572.56	2615.73	3929.29	3871.55	3624.39	3328.99
BIDIR_8070	1045.19	0.588003	0.113684	5.17224	2.31308e-07	1.48513e-06	0.630086	0.113322	5.56015	2.6954e-08	4.65413e-07	829.825	718.576	1183.82	1143.29	1202.54	1193.11
BIDIR_23760	2273.63	0.587909	0.118359	4.96718	6.79345e-07	4.07248e-06	0.377747	0.1185	3.18773	0.00143396	0.0061395	1963.62	1624.06	2888.92	2504.04	2497.88	2163.28
BIDIR_32525	4771.53	0.587813	0.102659	5.72589	1.02892e-08	8.02784e-08	0.44096	0.102694	4.29392	1.75547e-05	0.00013764	4077.19	3339.15	5766.89	5379.19	5172.48	4894.3
BIDIR_16106	292.878	0.587733	0.168485	3.48835	0.000486013	0.00175489	0.562182	0.16805	3.34533	0.000821849	0.00382726	220.881	220.802	315.394	347.917	338.645	313.628
BIDIR_7193	1496.91	0.587562	0.121792	4.8243	1.40498e-06	7.99679e-06	0.531995	0.121726	4.37043	1.24002e-05	0.000101591	1215.86	1058.49	1880.32	1538.57	1724.82	1563.42
BIDIR_30102	2559.03	0.587456	0.0924316	6.35558	2.07648e-10	1.97342e-09	0.367429	0.0926066	3.96764	7.25892e-05	0.000472626	2101.41	1947.51	2994.05	3088.73	2523.55	2698.9
BIDIR_27999	1120.45	0.58668	0.122493	4.78952	1.67184e-06	9.39614e-06	0.641837	0.122148	5.25458	1.48364e-07	2.10005e-06	869.341	785.397	1353.57	1132.66	1355.57	1226.17
BIDIR_371	394.339	0.586529	0.154579	3.79438	0.000148014	0.000593321	0.625778	0.153887	4.06647	4.77308e-05	0.000326783	304.978	279.876	471.996	406.87	463.045	439.268
BIDIR_25862	13285.9	0.586506	0.0991487	5.91542	3.31039e-09	2.7456e-08	0.440543	0.0991616	4.44268	8.88448e-06	7.61664e-05	9924.47	10733.1	16500.2	14521.7	15119.6	12916.4
BIDIR_13501	7714.01	0.584757	0.094803	6.16812	6.91064e-10	6.21316e-09	0.555672	0.0947748	5.86308	4.54371e-09	9.54601e-08	5892.87	5766.04	9386.26	8101.64	9014.08	8123.15
BIDIR_31427	1419.88	0.584212	0.0983804	5.93829	2.88009e-09	2.40147e-08	0.340655	0.0987332	3.45026	0.000560056	0.00276368	1123.66	1138.87	1664.58	1727.02	1420.73	1444.39
BIDIR_31218	2735.45	0.583759	0.0906077	6.44271	1.17358e-10	1.13879e-09	0.519289	0.0905704	5.73355	9.83527e-09	1.91687e-07	2061.9	2112.15	3082.76	3172.81	3118.89	2864.22
BIDIR_26446	10660.6	0.58281	0.08121	7.17658	7.14766e-13	8.58636e-12	0.271287	0.0812932	3.33713	0.00084647	0.00392759	8411.73	8853.39	13247.6	12613	10773.5	10064.4
BIDIR_32806	4803.87	0.582006	0.0988454	5.88804	3.90801e-09	3.21123e-08	0.364941	0.0989305	3.68887	0.000225255	0.00125683	3823.88	3792.37	5166.77	6231.59	5012.54	4796.05
BIDIR_73	439.566	0.581701	0.15256	3.81292	0.000137333	0.000553208	0.981879	0.150239	6.53543	6.34261e-11	2.06072e-09	276.608	312.803	467.616	415.568	613.115	551.683
BIDIR_2663	3162.9	0.580364	0.095436	6.08118	1.19301e-09	1.04381e-08	0.451218	0.0954745	4.72606	2.2892e-06	2.32249e-05	2498.59	2414.3	3921.62	3426.02	3441.74	3275.15
BIDIR_33	330.719	0.580149	0.217438	2.66811	0.0076279	0.0206161	1.23785	0.214138	5.78059	7.44379e-09	1.49135e-07	246.212	162.696	352.628	259.005	551.902	411.873
BIDIR_25179	2090.69	0.579866	0.0915919	6.33098	2.43611e-10	2.29988e-09	0.539264	0.0915037	5.89336	3.7843e-09	8.10712e-08	1627.23	1550.46	2342.46	2406.43	2320.16	2297.42
BIDIR_27149	3080.09	0.579779	0.126683	4.57662	4.72537e-06	2.48266e-05	0.460162	0.126704	3.63178	0.000281477	0.00152786	2736.7	2038.55	3738.73	3397.99	3528.62	3039.92
BIDIR_31381	390.171	0.579171	0.195514	2.9623	0.00305346	0.00915	0.687744	0.194672	3.53283	0.00041114	0.00211112	356.653	214.023	440.238	411.702	485.753	432.656
BIDIR_16574	2128.26	0.578944	0.0944194	6.13162	8.69899e-10	7.72831e-09	0.318039	0.0946936	3.35861	0.00078336	0.003676	1680.93	1732.52	2661.14	2439.29	2165.16	2090.54
BIDIR_19886	8493.64	0.578538	0.0944514	6.12524	9.05452e-10	8.02989e-09	0.6227	0.0943965	6.59664	4.20594e-11	1.41019e-09	6751.07	5885.15	9554.91	9314.52	10299.5	9156.62
BIDIR_19392	1319.83	0.578131	0.114646	5.04276	4.58854e-07	2.81644e-06	0.491203	0.114632	4.28503	1.82719e-05	0.000142729	1030.44	1000.39	1633.92	1399.4	1510.57	1344.25
BIDIR_16383	2497.59	0.577833	0.0903852	6.39301	1.62656e-10	1.55917e-09	0.404992	0.0905	4.47505	7.63934e-06	6.6775e-05	2032.51	1894.25	2873.59	2986.29	2612.4	2586.49
BIDIR_21051	1492.36	0.577756	0.115494	5.00247	5.66002e-07	3.43057e-06	0.803827	0.114908	6.99539	2.64519e-12	1.13796e-10	1077.05	1035.25	1708.38	1445.79	1962.76	1724.95
BIDIR_16560	497.626	0.577335	0.141461	4.08124	4.47966e-05	0.000198168	0.758476	0.140225	5.40899	6.33809e-08	9.99228e-07	367.798	345.73	560.701	504.48	628.912	578.134
BIDIR_6621	1699.79	0.576634	0.0986838	5.84325	5.1193e-09	4.14857e-08	0.423059	0.0988009	4.28194	1.85272e-05	0.000144379	1394.19	1267.68	1953.69	2015.02	1754.44	1813.75
BIDIR_18790	4171.83	0.576283	0.102915	5.59961	2.14838e-08	1.59725e-07	0.355324	0.103012	3.44934	0.000561959	0.00277027	3416.57	3221.97	5350.75	4549.02	4510	3982.7
BIDIR_12870	1782.75	0.576275	0.100807	5.71663	1.0866e-08	8.44494e-08	0.405798	0.100947	4.01992	5.82188e-05	0.000389687	1485.38	1318.03	2127.82	2051.75	1904.51	1809.03
BIDIR_13476	2691.37	0.576126	0.093067	6.19044	5.99958e-10	5.42986e-09	0.464359	0.093091	4.98823	6.0934e-07	7.28702e-06	2075.07	2096.65	3175.84	3044.28	3031.02	2725.35
BIDIR_17095	582.195	0.576082	0.168965	3.40948	0.000650863	0.00228652	0.798903	0.167947	4.75687	1.96621e-06	2.04062e-05	473.173	352.509	701.971	529.607	766.147	669.766
BIDIR_13754	838.892	0.575621	0.144437	3.98526	6.74054e-05	0.000288438	0.484158	0.144433	3.35213	0.000801915	0.0037481	705.199	589.774	862.953	1065.01	819.462	990.951
BIDIR_456	377.062	0.574742	0.164534	3.49316	0.000477341	0.00172712	0.462124	0.164637	2.80692	0.00500177	0.0176805	255.331	329.266	452.284	419.434	421.578	384.478
BIDIR_30868	2617.62	0.574635	0.121651	4.72365	2.31651e-06	1.27353e-05	0.799455	0.121335	6.58884	4.43278e-11	1.47781e-09	2092.29	1621.15	2905.35	2624.84	3447.66	3014.42
BIDIR_32582	5491.56	0.573757	0.0933162	6.14852	7.82069e-10	6.97281e-09	0.665277	0.0932013	7.13807	9.46527e-13	4.48394e-11	4059.96	4026.73	6296.93	5740.64	6832.14	5992.94
BIDIR_11220	645.838	0.573543	0.141848	4.04336	5.26904e-05	0.000230268	0.474783	0.141869	3.34664	0.000817979	0.00381407	543.085	456.131	818.054	669.741	685.188	702.829
BIDIR_9570	4309.76	0.572008	0.10052	5.69049	1.26675e-08	9.73904e-08	0.409228	0.100572	4.069	4.72154e-05	0.000323708	3684.06	3095.1	5288.33	4789.66	4455.7	4545.72
BIDIR_2593	5051.6	0.571486	0.082247	6.94841	3.69431e-12	4.16272e-11	0.340378	0.0823557	4.13302	3.58035e-05	0.000254313	4089.35	3988.97	5833.7	6169.73	5206.05	5021.83
BIDIR_10219	2662.8	0.570946	0.0939282	6.07854	1.21283e-09	1.06053e-08	0.265505	0.0942088	2.81827	0.00482839	0.017153	2062.91	2269.03	3317.11	3119.66	2672.63	2535.47
BIDIR_24391	764.331	0.570752	0.125424	4.55057	5.35017e-06	2.78796e-05	0.686357	0.124731	5.50269	3.74048e-08	6.24214e-07	579.56	540.384	859.668	804.076	959.659	842.639
BIDIR_12222	2934.81	0.570375	0.0855953	6.66362	2.6716e-11	2.76989e-10	0.568267	0.0854789	6.64804	2.97031e-11	1.02636e-09	2227.05	2210.93	3351.06	3239.5	3298.58	3281.76
BIDIR_25294	1979.66	0.570286	0.134115	4.25222	2.11665e-05	9.91651e-05	0.511067	0.134073	3.81184	0.000137935	0.000818937	1788.33	1250.24	2227.47	2282.72	2248.09	2081.09
BIDIR_15986	1429.86	0.569764	0.108026	5.2743	1.33265e-07	8.87761e-07	0.472224	0.108036	4.37099	1.23683e-05	0.000101387	1170.27	1045.91	1644.87	1643.91	1625.1	1449.11
BIDIR_964	1345.08	0.569614	0.107259	5.31066	1.09227e-07	7.36134e-07	0.573198	0.107044	5.35481	8.56454e-08	1.30009e-06	1080.09	951.967	1540.83	1474.78	1550.07	1472.73
BIDIR_12970	1181.44	0.569323	0.114628	4.96669	6.81042e-07	4.08162e-06	0.712652	0.114073	6.24734	4.17497e-10	1.12292e-08	894.671	825.103	1217.77	1332.72	1497.74	1320.64
BIDIR_16331	918.742	0.568792	0.148298	3.83546	0.000125329	0.000508918	0.673688	0.147835	4.55704	5.18806e-06	4.74995e-05	786.257	565.563	1092.93	912.316	1107.75	1047.63
BIDIR_2273	6470.29	0.568143	0.112904	5.03209	4.85159e-07	2.9706e-06	0.499192	0.112893	4.42181	9.78786e-06	8.26094e-05	5299.13	4664.93	8213.39	6561.14	7462.04	6621.14
BIDIR_11190	8011.68	0.56739	0.0883471	6.42228	1.3425e-10	1.29599e-09	0.417133	0.0883732	4.72013	2.35689e-06	2.38375e-05	6450.14	6142.76	9906.44	8755.92	8614.22	8200.62
BIDIR_24942	1194.41	0.566853	0.120815	4.69191	2.70663e-06	1.47234e-05	0.391823	0.121	3.23821	0.00120283	0.00529503	1025.38	863.84	1507.98	1291.16	1252.89	1225.23
BIDIR_915	860.062	0.566762	0.113752	4.98245	6.2784e-07	3.79081e-06	0.501607	0.11366	4.4132	1.01852e-05	8.54227e-05	660.618	663.375	1010.79	950.974	949.786	924.825
BIDIR_30401	221.536	0.566699	0.206876	2.73932	0.00615672	0.0170629	0.741993	0.205014	3.61922	0.000295488	0.00159419	156.036	163.665	271.589	202.952	291.254	243.723
BIDIR_6528	1064.02	0.566489	0.241802	2.34278	0.0191405	0.045952	0.594268	0.241651	2.45921	0.0139245	0.041215	942.292	657.564	1304.29	1065.01	1255.85	1159.1
BIDIR_17862	356.23	0.566462	0.153993	3.67848	0.000234629	0.00090577	0.43244	0.154239	2.8037	0.00505196	0.0178129	290.793	267.287	420.526	405.904	371.226	381.644
BIDIR_5070	5393.33	0.565733	0.108931	5.19352	2.06351e-07	1.33807e-06	0.572526	0.108876	5.25853	1.45209e-07	2.06135e-06	4392.3	3764.29	6582.76	5491.29	6362.18	5767.17
BIDIR_22929	4818.15	0.565013	0.083121	6.79748	1.06464e-11	1.14171e-10	0.355801	0.0832157	4.27565	1.90577e-05	0.000148042	3697.23	3992.84	5661.76	5715.51	4900.97	4940.59
BIDIR_16620	1486.87	0.56463	0.0999653	5.64827	1.62075e-08	1.22563e-07	0.393133	0.100137	3.92593	8.63937e-05	0.000549665	1136.83	1215.38	1736.86	1742.49	1589.56	1500.12
BIDIR_17429	1842.38	0.564566	0.117679	4.7975	1.60659e-06	9.0583e-06	0.387884	0.117805	3.2926	0.000992658	0.00448475	1545.16	1373.23	2354.5	1962.83	2039.77	1778.8
BIDIR_26584	6473.77	0.564069	0.0790331	7.13713	9.5299e-13	1.13256e-11	0.281736	0.0791551	3.5593	0.000371851	0.00193338	5218.07	5296.35	7943.99	7601.99	6474.73	6307.51
BIDIR_120	1157.48	0.563871	0.126676	4.45128	8.53585e-06	4.28493e-05	0.454905	0.126711	3.59009	0.000330559	0.00174997	992.953	811.545	1389.71	1277.63	1332.86	1140.21
BIDIR_11924	128.431	0.563781	0.239232	2.35662	0.0184419	0.0444647	0.827346	0.23555	3.5124	0.000444078	0.00225593	90.1764	91.0325	132.509	135.301	161.918	159.648
BIDIR_32259	2147.65	0.563748	0.0905042	6.22897	4.69503e-10	4.30507e-09	0.260876	0.0908612	2.87115	0.00408983	0.0149165	1713.35	1791.6	2599.81	2581.35	2074.32	2125.49
BIDIR_3089	4089.19	0.563643	0.0940697	5.99176	2.0758e-09	1.76419e-08	0.505475	0.0940402	5.3751	7.65416e-08	1.17825e-06	3311.19	2983.73	4918.18	4386.66	4435.95	4499.43
BIDIR_19196	1405.45	0.563187	0.126278	4.4599	8.19996e-06	4.13709e-05	0.354804	0.126491	2.80498	0.00503195	0.017758	1200.66	1043.97	1860.61	1457.39	1470.09	1399.99
BIDIR_20711	186.671	0.562115	0.211934	2.65231	0.00799422	0.0214816	0.589079	0.210965	2.79231	0.00523339	0.0183449	149.956	131.707	183.98	230.978	201.41	221.996
BIDIR_10962	647.549	0.561174	0.138572	4.04968	5.12873e-05	0.000224759	0.498849	0.138462	3.60278	0.00031483	0.00168095	542.071	457.099	778.629	695.835	751.338	660.319
BIDIR_3151	1930.17	0.560758	0.0999157	5.61231	1.99645e-08	1.49058e-07	0.52599	0.0998181	5.26949	1.36807e-07	1.96198e-06	1515.77	1442.96	2045.68	2316.55	2134.55	2125.49
BIDIR_2413	2771.4	0.559568	0.090855	6.15891	7.32456e-10	6.56082e-09	0.500502	0.0908112	5.51146	3.55863e-08	5.97261e-07	2042.65	2233.2	3145.18	3157.35	3093.22	2956.79
BIDIR_23700	7762.21	0.559212	0.0843779	6.62748	3.41473e-11	3.51726e-10	0.334059	0.0844439	3.95598	7.62207e-05	0.000493645	6305.25	6166.97	9616.24	8762.68	8094.9	7627.21
BIDIR_21830	2987.33	0.559179	0.126848	4.40826	1.04206e-05	5.15088e-05	0.691255	0.126659	5.45762	4.82559e-08	7.81756e-07	2537.1	1847.77	3351.06	3109.03	3733.98	3345.05
BIDIR_8481	2709.99	0.559008	0.0876831	6.37533	1.82572e-10	1.74394e-09	0.408519	0.0877616	4.65487	3.24191e-06	3.14968e-05	2097.36	2180.91	3115.61	3187.31	2786.17	2892.56
BIDIR_2468	2144.19	0.558966	0.123625	4.52146	6.1416e-06	3.16735e-05	0.400596	0.123705	3.23831	0.0012024	0.00529393	1766.04	1625.03	2796.93	2200.58	2422.84	2053.7
BIDIR_31271	488.678	0.558385	0.140535	3.97328	7.08904e-05	0.000302057	0.375852	0.140962	2.66633	0.0076684	0.025239	374.89	402.867	538.798	605.956	518.334	491.225
BIDIR_26855	460.965	0.558249	0.149956	3.72274	0.000197073	0.000771788	0.679803	0.148966	4.56347	5.03147e-06	4.621e-05	348.547	330.235	502.659	496.749	597.318	490.28
BIDIR_5672	823.769	0.557964	0.128494	4.34232	1.40987e-05	6.81283e-05	0.639696	0.127966	4.99894	5.76462e-07	6.93904e-06	614.01	612.048	950.563	855.297	1041.6	869.09
BIDIR_2881	2380.39	0.557605	0.113966	4.89275	9.94361e-07	5.7921e-06	0.614067	0.113789	5.39655	6.79341e-08	1.06472e-06	1707.27	1860.36	2859.35	2393.86	2940.19	2521.3
BIDIR_19956	3451.9	0.557555	0.0899663	6.19738	5.74112e-10	5.21641e-09	0.435589	0.0899963	4.84008	1.29789e-06	1.42453e-05	2586.74	2828.79	3909.57	4060.97	3771.5	3553.82
BIDIR_12369	723.62	0.557469	0.160942	3.46379	0.000532632	0.00190624	0.670004	0.160378	4.17765	2.94532e-05	0.000215659	599.825	468.72	896.902	676.506	926.09	773.679
BIDIR_15889	6513.66	0.557089	0.119287	4.67016	3.00964e-06	1.62655e-05	0.533107	0.119258	4.4702	7.81471e-06	6.81895e-05	4825.96	5147.21	8365.61	6310.83	7715.77	6716.55
BIDIR_5731	10940.1	0.557023	0.0798426	6.97651	3.02597e-12	3.43286e-11	0.508862	0.0798258	6.37465	1.8338e-10	5.35392e-09	8573.85	8282.02	12857.8	11942.3	12172.5	11812.1
BIDIR_15234	5771.32	0.55699	0.102058	5.45758	4.82655e-08	3.4367e-07	0.544148	0.102014	5.33406	9.604e-08	1.43552e-06	4294.02	4517.73	7045.99	5920.39	6813.38	6036.39
BIDIR_3351	2698.9	0.5569	0.110065	5.05975	4.19812e-07	2.59111e-06	0.460366	0.110068	4.18254	2.88264e-05	0.000211559	2344.59	1865.2	3204.32	2988.22	2915.51	2875.55
BIDIR_376	1326.85	0.556295	0.124522	4.46743	7.91655e-06	4.00895e-05	0.318406	0.124811	2.55111	0.0107379	0.0332788	1140.88	1000.39	1756.57	1393.6	1357.54	1312.14
BIDIR_3115	2583.57	0.556262	0.0982575	5.66127	1.5026e-08	1.1409e-07	0.487757	0.098226	4.96567	6.84659e-07	8.07595e-06	2092.29	1910.71	2899.87	2985.32	2975.73	2637.5
BIDIR_16273	1497.48	0.55603	0.097041	5.72985	1.00522e-08	7.8593e-08	0.419649	0.0971382	4.32013	1.5594e-05	0.000123954	1172.29	1187.3	1732.48	1736.69	1553.03	1603.09
BIDIR_15119	1775.74	0.555255	0.095495	5.8145	6.08166e-09	4.87704e-08	0.369758	0.0956733	3.86479	0.000111183	0.000682169	1470.18	1362.58	2076.34	2085.57	1818.61	1841.15
BIDIR_10956	2267	0.555172	0.0904974	6.13468	8.53334e-10	7.58789e-09	0.354431	0.0906693	3.90906	9.26566e-05	0.000583745	1836.96	1792.57	2609.67	2722.45	2365.58	2274.75
BIDIR_29231	2357.57	0.555137	0.115607	4.80194	1.57134e-06	8.8712e-06	0.590166	0.115456	5.11163	3.19391e-07	4.12344e-06	1824.8	1733.49	2919.59	2310.75	2812.83	2543.98
BIDIR_25551	1630.9	0.555021	0.0956181	5.80456	6.45357e-09	5.14638e-08	0.294194	0.0959728	3.06539	0.00217387	0.00874283	1299.96	1348.06	1919.74	1970.56	1603.38	1643.71
BIDIR_9523	379.797	0.554693	0.154076	3.60013	0.000318064	0.0011924	0.380824	0.154529	2.46441	0.013724	0.0407446	301.939	302.15	477.472	410.736	384.061	402.426
BIDIR_22894	663.335	0.554534	0.131067	4.23091	2.32743e-05	0.000108111	0.582424	0.130621	4.45888	8.23885e-06	7.13564e-05	455.948	547.163	742.49	731.593	762.198	740.616
BIDIR_4285	1441.31	0.554131	0.107839	5.13851	2.76926e-07	1.75509e-06	0.406936	0.107952	3.7696	0.000163511	0.000948547	1194.58	1084.64	1727	1619.75	1594.49	1427.39
BIDIR_2628	456.554	0.553724	0.141553	3.91179	9.16147e-05	0.000381896	0.79756	0.139896	5.70108	1.19053e-08	2.27355e-07	316.124	335.077	479.662	476.453	553.877	578.134
BIDIR_13723	1767.45	0.553077	0.110716	4.99544	5.87029e-07	3.55442e-06	0.613775	0.110464	5.55631	2.75531e-08	4.74919e-07	1307.05	1345.15	2110.29	1783.08	2141.46	1917.67
BIDIR_33177	1073.53	0.553006	0.108731	5.08598	3.65735e-07	2.27704e-06	0.634903	0.108252	5.86506	4.48973e-09	9.45289e-08	823.746	778.618	1178.35	1172.29	1288.43	1199.72
BIDIR_19350	1785.49	0.552674	0.110848	4.98586	6.16854e-07	3.72823e-06	0.326321	0.111069	2.93799	0.00330345	0.01246	1571.5	1308.35	2076.34	2146.46	1898.58	1711.73
BIDIR_2607	9878.76	0.551621	0.0765358	7.20736	5.70472e-13	6.92792e-12	0.215018	0.076643	2.80545	0.00502469	0.0177423	8082.44	8261.68	12241.2	11716.1	9457.38	9513.7
BIDIR_3234	2460.33	0.551513	0.103484	5.32943	9.85229e-08	6.69715e-07	0.564771	0.10335	5.46465	4.63809e-08	7.53458e-07	1923.09	1819.68	2520.96	2962.13	2874.04	2662.06
BIDIR_13519	3025.45	0.551444	0.0904788	6.09474	1.09618e-09	9.63869e-09	0.450016	0.0904885	4.97319	6.58596e-07	7.8156e-06	2429.7	2307.77	3584.32	3359.33	3340.05	3131.56
BIDIR_34125	1479.17	0.551335	0.0981263	5.61862	1.92485e-08	1.44107e-07	0.397828	0.0982623	4.04863	5.15186e-05	0.0003497	1195.6	1150.5	1730.29	1707.69	1575.74	1515.24
BIDIR_3355	2308.46	0.551077	0.0988491	5.57493	2.47627e-08	1.82474e-07	0.458951	0.0988475	4.64302	3.43356e-06	3.31565e-05	1853.17	1753.83	2748.75	2536.9	2615.37	2342.76
BIDIR_8817	5142.62	0.550977	0.0833215	6.61267	3.7745e-11	3.86525e-10	0.258679	0.0834754	3.09887	0.00194263	0.00794	4322.39	4105.18	6031.91	6313.73	5164.58	4917.91
BIDIR_32294	3214.4	0.550681	0.0975736	5.64375	1.66385e-08	1.25601e-07	0.539424	0.0974892	5.53316	3.14505e-08	5.34567e-07	2600.93	2321.33	3792.4	3418.29	3685.6	3467.86
BIDIR_33477	533.512	0.550201	0.132754	4.14451	3.40545e-05	0.000153779	0.371313	0.133152	2.78863	0.00529311	0.0185208	425.551	426.109	650.5	597.258	550.915	550.738
BIDIR_15746	1134.27	0.549852	0.113448	4.84671	1.25523e-06	7.20183e-06	0.334107	0.113762	2.93691	0.00331505	0.0124909	956.477	870.619	1428.03	1247.67	1153.17	1149.65
BIDIR_32788	2194.79	0.548992	0.0897217	6.11884	9.42606e-10	8.34704e-09	0.292189	0.089996	3.24669	0.00116755	0.00516215	1813.66	1757.7	2591.05	2633.54	2164.17	2208.62
BIDIR_8215	2873.07	0.548973	0.0902226	6.08466	1.16742e-09	1.02351e-08	0.403435	0.0902884	4.4683	7.88442e-06	6.87161e-05	2330.4	2223.52	3237.17	3424.09	3108.03	2915.23
BIDIR_12587	2955.62	0.548705	0.0918502	5.97391	2.31629e-09	1.95639e-08	0.529217	0.0917625	5.76725	8.0577e-09	1.60523e-07	2227.05	2312.61	3434.29	3207.6	3411.13	3141
BIDIR_14719	7695.64	0.548613	0.109192	5.02429	5.05287e-07	3.08314e-06	0.34689	0.109234	3.17565	0.001495	0.00635728	6773.36	5590.75	9783.79	8301.69	8210.41	7513.85
BIDIR_13367	972.021	0.548502	0.12424	4.41485	1.01078e-05	5.00284e-05	0.838313	0.123234	6.80263	1.02724e-11	3.89304e-10	742.688	629.48	1060.07	947.108	1278.56	1174.22
BIDIR_19865	1974.12	0.548007	0.126976	4.31583	1.59005e-05	7.60746e-05	0.82973	0.126502	6.55904	5.41558e-11	1.77523e-09	1434.72	1358.71	2329.32	1756.98	2643.01	2321.98
BIDIR_15392	1445.21	0.547768	0.110338	4.96445	6.88977e-07	4.12671e-06	0.554652	0.110136	5.03606	4.75218e-07	5.85225e-06	1132.78	1073.02	1697.43	1527.94	1725.81	1514.29
BIDIR_29722	2653.61	0.547498	0.0919	5.95754	2.56055e-09	2.1513e-08	0.332037	0.0920648	3.60656	0.00031028	0.00165967	2249.34	2030.8	3080.57	3173.78	2706.2	2680.95
BIDIR_2484	4439.76	0.547428	0.103393	5.29464	1.19249e-07	7.99723e-07	0.262524	0.103531	2.5357	0.0112224	0.0344999	3835.03	3440.83	5767.99	4866.98	4549.49	4178.24
BIDIR_16022	3849.03	0.547179	0.0863215	6.33885	2.31488e-10	2.18957e-09	0.262674	0.0865122	3.03626	0.00239531	0.00950326	3294.98	3013.76	4603.88	4613.77	3742.87	3824.94
BIDIR_26815	452.091	0.546929	0.146409	3.73562	0.00018725	0.00073778	0.708779	0.14518	4.88206	1.04981e-06	1.17867e-05	348.547	313.772	505.945	461.957	562.763	519.564
BIDIR_30313	1556.62	0.546672	0.107698	5.07597	3.85528e-07	2.39132e-06	0.512536	0.107584	4.76404	1.89755e-06	1.98282e-05	1257.4	1145.65	1682.1	1826.57	1811.7	1616.32
BIDIR_12971	9009.62	0.546592	0.0839469	6.51116	7.45726e-11	7.38192e-10	0.390167	0.0839741	4.64628	3.37971e-06	3.26961e-05	7326.58	7007.56	11018	9920.47	9373.46	9411.67
BIDIR_29008	254.303	0.546366	0.193421	2.82475	0.00473172	0.0135287	0.681234	0.191941	3.54918	0.000386428	0.00200208	218.855	156.886	272.685	275.435	311.001	290.956
BIDIR_9125	711.114	0.545684	0.137188	3.97763	6.96048e-05	0.000297171	0.555222	0.13685	4.05717	4.96703e-05	0.000338327	600.838	485.184	843.241	742.224	823.411	771.789
BIDIR_11262	2651.22	0.54558	0.097844	5.57602	2.46084e-08	1.81425e-07	0.422164	0.0978818	4.313	1.61055e-05	0.000127572	1960.58	2225.45	3078.38	3032.68	2928.34	2681.9
BIDIR_12118	1848.21	0.545512	0.096789	5.6361	1.73943e-08	1.30845e-07	0.269289	0.0971278	2.77252	0.00556237	0.019305	1471.19	1554.33	2237.33	2179.32	1897.6	1749.52
BIDIR_3791	7967.08	0.545349	0.0777457	7.01453	2.3073e-12	2.65371e-11	0.266181	0.0778451	3.41936	0.000627676	0.00304718	6371.11	6682.17	9607.48	9443.06	7902.37	7796.3
BIDIR_9233	1602.93	0.545281	0.0986738	5.5261	3.27427e-08	2.38291e-07	0.487328	0.098602	4.94237	7.71766e-07	8.97369e-06	1279.69	1211.51	1801.47	1833.33	1687.3	1804.31
BIDIR_8710	2012.94	0.545056	0.0930378	5.85843	4.67264e-09	3.79481e-08	0.274585	0.0933511	2.94143	0.00326704	0.0123432	1656.61	1635.68	2331.51	2471.18	2032.86	1949.78
BIDIR_13939	718.322	0.544968	0.122516	4.44815	8.66129e-06	4.34208e-05	0.547277	0.122167	4.47973	7.4737e-06	6.55254e-05	577.534	521.984	811.483	792.478	821.436	785.015
BIDIR_18984	650.496	0.543447	0.131662	4.12759	3.66581e-05	0.000164609	0.82995	0.130253	6.37183	1.86781e-10	5.43702e-09	468.107	453.226	719.493	624.318	848.093	789.738
BIDIR_13808	2028.98	0.543361	0.0919867	5.90695	3.48494e-09	2.88176e-08	0.333576	0.0921921	3.61827	0.000296582	0.0015995	1676.88	1597.91	2421.31	2351.34	2081.24	2045.19
BIDIR_5196	2849.69	0.543254	0.0974086	5.57706	2.44614e-08	1.80475e-07	0.295405	0.0975925	3.02692	0.0024706	0.00974704	2399.3	2240.95	3613.89	3149.62	2885.89	2808.48
BIDIR_15887	787.768	0.542485	0.117646	4.61117	4.00406e-06	2.12718e-05	0.445917	0.117659	3.78991	0.000150704	0.000885034	643.393	594.616	899.092	903.619	823.411	862.477
BIDIR_12015	602.555	0.541711	0.150818	3.59183	0.000328367	0.0012275	0.628321	0.150184	4.18369	2.86818e-05	0.000210656	502.556	400.93	728.254	587.594	716.782	679.212
BIDIR_12143	1840.78	0.54109	0.0962268	5.62307	1.87595e-08	1.40692e-07	0.382106	0.0963484	3.96587	7.31281e-05	0.000475608	1496.52	1441.99	2222	2054.64	1943.01	1886.49
BIDIR_10331	11630	0.54054	0.10696	5.05369	4.33357e-07	2.66711e-06	0.58259	0.106925	5.44861	5.07636e-08	8.17871e-07	9151.38	8504.76	13946.3	11736.4	14410.7	12030.3
BIDIR_6488	2995.63	0.540431	0.0873249	6.18874	6.06488e-10	5.48731e-09	0.330734	0.0874713	3.78106	0.000156161	0.000912936	2332.43	2509.2	3537.23	3505.27	3048.79	3040.87
BIDIR_18647	1543.47	0.540417	0.115168	4.69242	2.69996e-06	1.46898e-05	0.621964	0.114853	5.41531	6.11814e-08	9.67667e-07	1247.27	1072.05	1682.1	1690.3	1929.19	1639.93
BIDIR_26452	4647.69	0.540407	0.0904836	5.97244	2.33734e-09	1.97305e-08	0.483229	0.0904556	5.34217	9.18416e-08	1.3812e-06	3691.15	3547.36	5566.49	4962.65	5210.99	4907.52
BIDIR_1503	2187.74	0.539802	0.104791	5.15124	2.58767e-07	1.64872e-06	0.385048	0.104878	3.67138	0.000241245	0.00133464	1904.85	1587.26	2487.01	2588.12	2237.23	2321.98
BIDIR_33126	4220.1	0.539577	0.101471	5.31756	1.05167e-07	7.11005e-07	0.289033	0.101592	2.84503	0.00444073	0.0159996	3758.02	3131.9	4891.89	5121.15	4390.54	4027.1
BIDIR_29507	3896	0.539439	0.104153	5.1793	2.22719e-07	1.43397e-06	0.525442	0.10409	5.04797	4.46531e-07	5.53529e-06	3164.28	2840.41	4718.87	4009.75	4527.77	4114.95
BIDIR_5049	3006.89	0.539399	0.100387	5.37318	7.73621e-08	5.34611e-07	0.516761	0.100312	5.15156	2.58335e-07	3.42244e-06	2511.77	2133.45	3464.96	3285.89	3424.95	3220.36
BIDIR_26451	6970.73	0.539189	0.0819117	6.58257	4.62386e-11	4.69336e-10	0.569477	0.0818419	6.95826	3.4451e-12	1.44551e-10	5353.84	5269.23	7645.02	7791.41	8210.41	7554.47
BIDIR_29220	277.126	0.539083	0.185935	2.8993	0.00373994	0.0109574	0.855005	0.183411	4.66169	3.13621e-06	3.05721e-05	191.498	198.528	283.636	283.166	399.858	306.071
BIDIR_3639	736.433	0.539061	0.128222	4.20413	2.62092e-05	0.000120678	0.466237	0.128153	3.63813	0.00027462	0.00149423	623.129	529.732	806.007	867.86	768.122	823.746
BIDIR_31279	2937.57	0.53864	0.116218	4.63474	3.57379e-06	1.91078e-05	0.690426	0.115989	5.95253	2.64027e-09	5.83502e-08	2334.45	1999.81	3452.91	2844.22	3712.26	3281.76
BIDIR_23471	4551.79	0.538528	0.0960322	5.60778	2.04933e-08	1.52739e-07	0.332142	0.0961173	3.4556	0.000549078	0.00271727	3585.78	3772.04	5783.32	4906.6	4672.91	4590.12
BIDIR_25077	1902.59	0.538425	0.117351	4.58815	4.47186e-06	2.36147e-05	0.656667	0.117048	5.61024	2.02047e-08	3.62291e-07	1526.92	1306.41	2246.09	1870.06	2333	2133.05
BIDIR_16742	3539.25	0.537913	0.093837	5.73242	9.90081e-09	7.74703e-08	0.422898	0.0938583	4.50571	6.61517e-06	5.88476e-05	2910.97	2688.36	4152.69	3976.89	3966	3540.6
BIDIR_491	328.589	0.536954	0.169137	3.17467	0.00150006	0.00484151	0.697339	0.167679	4.15878	3.19955e-05	0.000231178	259.384	224.676	380.006	322.79	407.756	376.92
BIDIR_22549	2100.76	0.536244	0.101492	5.28363	1.26649e-07	8.46136e-07	0.61789	0.101228	6.10392	1.03498e-09	2.5438e-08	1645.47	1517.53	2401.6	2186.08	2542.31	2311.59
BIDIR_19795	2869.35	0.536082	0.0892043	6.0096	1.85982e-09	1.59147e-08	0.370158	0.0892973	4.14523	3.39467e-05	0.00024342	2395.25	2205.12	3363.11	3307.15	3013.25	2932.23
BIDIR_4713	1769.98	0.53496	0.099193	5.39312	6.9243e-08	4.81601e-07	0.540311	0.0990119	5.45703	4.84156e-08	7.83048e-07	1419.52	1301.57	1954.79	1986.99	2051.62	1905.38
BIDIR_15670	4898.72	0.534462	0.096901	5.51555	3.47699e-08	2.52065e-07	0.59614	0.096796	6.15872	7.33332e-10	1.85519e-08	3575.64	3845.64	5808.51	4943.32	5718.46	5500.77
BIDIR_33439	788.244	0.533888	0.13277	4.02114	5.7917e-05	0.000251351	0.325754	0.133132	2.44684	0.0144114	0.0423762	577.534	700.175	861.858	987.699	832.297	769.9
BIDIR_202	1682.32	0.533288	0.121794	4.37862	1.19436e-05	5.84106e-05	0.575366	0.121581	4.73237	2.21918e-06	2.26004e-05	1382.03	1181.49	2021.59	1689.33	2038.78	1780.69
BIDIR_34074	236.707	0.533079	0.188316	2.83077	0.0046436	0.0133022	0.788634	0.185822	4.24404	2.1953e-05	0.000166396	184.406	155.917	249.687	242.576	308.039	279.62
BIDIR_22270	1878.49	0.532936	0.113564	4.69282	2.69467e-06	1.4669e-05	0.427598	0.113583	3.76465	0.000166783	0.000965617	1606.96	1365.49	2247.18	2053.68	2139.49	1858.15
BIDIR_30871	2706.96	0.532916	0.121828	4.37434	1.21801e-05	5.9519e-05	0.759001	0.121519	6.24592	4.21302e-10	1.13005e-08	2215.91	1708.31	2974.34	2703.12	3544.42	3095.66
BIDIR_25354	1519.39	0.532793	0.101962	5.2254	1.73775e-07	1.1389e-06	0.31627	0.102225	3.09387	0.00197563	0.00804913	1265.51	1203.76	1860.61	1712.53	1487.87	1586.09
BIDIR_27791	2643.08	0.531365	0.114322	4.64796	3.35237e-06	1.79967e-05	0.516933	0.114238	4.52507	6.03761e-06	5.4296e-05	2199.7	1891.34	3234.98	2678.96	3070.51	2782.98
BIDIR_13254	2970.31	0.531031	0.0949262	5.59414	2.21716e-08	1.64634e-07	0.28616	0.0951041	3.00892	0.0026218	0.0102632	2494.54	2368.78	3644.55	3383.5	3125.8	2804.7
BIDIR_33494	3844.11	0.530741	0.0847729	6.26074	3.83157e-10	3.55574e-09	0.263292	0.0849502	3.09937	0.00193934	0.00792877	3259.52	3068.96	4471.37	4669.82	3782.36	3812.66
BIDIR_16108	1032.58	0.530653	0.108496	4.89097	1.00341e-06	5.83861e-06	0.294841	0.108918	2.70701	0.0067892	0.0228022	816.653	870.619	1221.06	1216.74	1064.31	1006.07
BIDIR_18492	1542.96	0.530426	0.114461	4.63411	3.58484e-06	1.91566e-05	0.510263	0.114327	4.46317	8.07565e-06	7.01953e-05	1192.56	1199.89	1860.61	1596.55	1832.43	1575.7
BIDIR_31145	4273.24	0.530257	0.0884092	5.99776	2.0006e-09	1.70657e-08	0.470762	0.0883801	5.32656	1.0009e-07	1.48923e-06	3428.73	3265.55	4889.7	4778.06	4874.32	4403.07
BIDIR_14540	5426.95	0.530186	0.0945498	5.60748	2.05292e-08	1.52969e-07	0.318279	0.094626	3.36355	0.000769467	0.00361658	4493.62	4327.92	6729.5	6011.24	5834.96	5164.47
BIDIR_8825	4724.91	0.530035	0.0960856	5.51628	3.46245e-08	2.51071e-07	0.445579	0.0960791	4.63763	3.52435e-06	3.3817e-05	3990.05	3459.23	5430.69	5325.07	5329.46	4814.95
BIDIR_15372	4761.97	0.529582	0.0927431	5.71021	1.1284e-08	8.74035e-08	0.228764	0.0928996	2.46249	0.0137977	0.0409099	4250.45	3652.92	5782.23	5625.63	4681.79	4578.78
BIDIR_22797	7759.72	0.52951	0.0797801	6.63713	3.19857e-11	3.30353e-10	0.329479	0.0798368	4.1269	3.67682e-05	0.000260284	6139.09	6443.94	9046.77	9116.4	8123.53	7688.61
BIDIR_23098	4540.21	0.52927	0.0809851	6.5354	6.34402e-11	6.33008e-10	0.360465	0.0810524	4.44731	8.69534e-06	7.47631e-05	3616.17	3692.63	5338.7	5210.06	4754.85	4628.85
BIDIR_27771	2828	0.529253	0.116451	4.54484	5.49764e-06	2.85885e-05	0.524221	0.116365	4.50498	6.63781e-06	5.90248e-05	2296.96	2074.38	3551.47	2759.18	3067.55	3218.47
BIDIR_48	5530.13	0.528584	0.0872582	6.0577	1.38079e-09	1.20075e-08	0.356568	0.0873117	4.08385	4.42953e-05	0.000306478	4576.7	4335.66	6701.03	6156.2	5897.16	5514
BIDIR_30606	947.145	0.528203	0.117859	4.48166	7.40658e-06	3.76724e-05	0.590966	0.11741	5.03337	4.81925e-07	5.92243e-06	718.371	720.512	1106.07	970.303	1128.49	1039.13
BIDIR_19930	3118.7	0.528053	0.0979089	5.39331	6.9172e-08	4.81219e-07	0.41338	0.0979317	4.2211	2.43114e-05	0.000182109	2688.07	2270.97	3586.51	3563.25	3307.47	3295.93
BIDIR_23630	3955.65	0.527933	0.0993026	5.3164	1.05838e-07	7.14902e-07	0.576235	0.0991864	5.80961	6.26175e-09	1.27012e-07	3209.87	2824.91	4608.26	4093.83	4660.07	4336.95
BIDIR_33886	3199.52	0.527747	0.0990203	5.32968	9.83869e-08	6.69245e-07	0.294694	0.0991662	2.97171	0.00296142	0.0113848	2610.05	2622.51	4061.79	3484.01	3342.02	3076.77
BIDIR_35278	2474.62	0.5275	0.0875065	6.02812	1.65879e-09	1.43005e-08	0.386285	0.0875792	4.4107	1.03037e-05	8.6293e-05	1996.04	1964.95	2877.97	2831.66	2610.43	2566.65
BIDIR_19911	18690.5	0.526917	0.0843661	6.2456	4.22168e-10	3.89007e-09	0.30275	0.0843935	3.58736	0.000334048	0.00176311	15049.3	15470.7	22686.5	21289.6	19870.5	17776.7
BIDIR_16364	599.265	0.526901	0.129118	4.08077	4.48872e-05	0.000198481	0.358867	0.129437	2.77251	0.00556258	0.019305	490.397	475.499	668.022	722.895	641.747	597.027
BIDIR_29811	152.636	0.526561	0.227322	2.31637	0.0205383	0.0487862	1.03893	0.221758	4.68496	2.80021e-06	2.77293e-05	94.2292	109.433	145.651	147.865	200.423	218.217
BIDIR_11785	2414.05	0.526026	0.220353	2.38719	0.0169775	0.0413797	0.861697	0.220097	3.91507	9.03772e-05	0.000571591	1866.35	1535.93	2819.93	2079.77	3268.96	2913.34
BIDIR_12157	5728.41	0.525437	0.0832208	6.31377	2.72326e-10	2.5613e-09	0.373515	0.083261	4.48607	7.25474e-06	6.37961e-05	4688.16	4514.82	6422.87	6822.08	6123.25	5799.28
BIDIR_20114	3421.42	0.524986	0.0929821	5.6461	1.64132e-08	1.24026e-07	0.327667	0.0930898	3.5199	0.000431715	0.00220405	2854.23	2702.89	4169.12	3828.06	3647.1	3327.1
BIDIR_20586	1892.82	0.524435	0.13069	4.01283	5.9996e-05	0.000259472	0.593528	0.130478	4.54886	5.39365e-06	4.90607e-05	1621.15	1256.05	2250.47	1888.42	2321.15	2019.69
BIDIR_18092	1115.26	0.524308	0.113835	4.60588	4.10722e-06	2.17889e-05	0.620072	0.113356	5.47011	4.49765e-08	7.33484e-07	882.512	800.892	1225.44	1195.48	1373.34	1213.89
BIDIR_599	2964.93	0.524203	0.0876123	5.98321	2.18785e-09	1.85365e-08	0.450438	0.0875879	5.1427	2.70824e-07	3.5606e-06	2403.35	2272.91	3284.26	3439.55	3210.71	3178.79
BIDIR_9185	3493.13	0.523816	0.0863346	6.06728	1.30093e-09	1.13425e-08	0.316438	0.0864594	3.65996	0.00025225	0.00138535	2797.49	2892.7	4189.92	3992.35	3640.19	3446.13
BIDIR_32480	458.1	0.523799	0.14157	3.69992	0.000215668	0.00083851	0.774582	0.139877	5.53758	3.06676e-08	5.22469e-07	329.296	333.14	493.898	459.058	559.801	573.41
BIDIR_1406	2108.89	0.523644	0.0913162	5.7344	9.78596e-09	7.66326e-08	0.238222	0.0916485	2.5993	0.00934143	0.0296806	1777.18	1720.9	2564.77	2464.41	2095.06	2031.02
BIDIR_13437	1466.8	0.523638	0.112974	4.63502	3.56899e-06	1.90855e-05	0.450186	0.112936	3.98623	6.71326e-05	0.000441207	1175.33	1137.91	1788.33	1538.57	1680.39	1480.29
BIDIR_27419	3874.24	0.522405	0.0944509	5.53097	3.18459e-08	2.31989e-07	0.580157	0.0943178	6.15109	7.69532e-10	1.93842e-08	3104.5	2808.45	4307.1	4185.64	4670.93	4168.8
BIDIR_19797	1210.39	0.521558	0.148205	3.51917	0.000432892	0.00158002	0.454946	0.148156	3.07072	0.00213542	0.00861058	1076.04	831.882	1526.6	1212.88	1446.4	1168.55
BIDIR_17636	2677.86	0.520582	0.11227	4.63687	3.53729e-06	1.89261e-05	0.618413	0.112066	5.5183	3.42289e-08	5.77117e-07	2252.38	1795.47	2957.92	2848.09	3265.01	2948.29
BIDIR_16847	4205.99	0.519889	0.0902092	5.76314	8.25616e-09	6.52313e-08	0.459958	0.0901805	5.10041	3.38917e-07	4.34119e-06	3288.9	3335.28	4955.41	4544.19	4767.69	4344.5
BIDIR_23866	1590.68	0.519774	0.0975036	5.33082	9.77706e-08	6.65355e-07	0.485757	0.09738	4.98826	6.09241e-07	7.28702e-06	1281.72	1207.63	1818.99	1750.22	1742.59	1742.9
BIDIR_34213	485.434	0.519455	0.161037	3.22568	0.00125673	0.00413722	0.511914	0.160683	3.18586	0.00144326	0.00617301	425.551	329.266	561.796	519.943	592.382	483.667
BIDIR_15038	4057.45	0.519302	0.11212	4.63167	3.62726e-06	1.93661e-05	0.455711	0.112098	4.06527	4.7976e-05	0.000328156	3580.71	2818.13	4841.52	4329.64	4500.13	4274.6
BIDIR_14992	3113.63	0.51913	0.0881379	5.88998	3.86245e-09	3.17554e-08	0.231859	0.0883735	2.62363	0.00869978	0.0279656	2480.36	2698.05	3669.74	3751.71	3066.56	3015.36
BIDIR_22933	2285.19	0.518992	0.102009	5.08771	3.6242e-07	2.25827e-06	0.520024	0.101878	5.10438	3.31873e-07	4.26398e-06	1871.41	1674.42	2593.24	2487.61	2697.31	2387.16
BIDIR_19291	4056.96	0.518919	0.0973016	5.33309	9.65545e-08	6.58125e-07	0.62213	0.0971416	6.40436	1.50998e-10	4.48883e-09	3030.53	3097.04	4715.58	4066.77	4928.62	4503.21
BIDIR_22149	1865.49	0.5182	0.108493	4.77634	1.78515e-06	9.98246e-06	0.66074	0.108119	6.11121	9.88795e-10	2.45079e-08	1416.48	1372.27	2112.48	1882.62	2370.51	2038.58
BIDIR_26963	332.356	0.518182	0.159334	3.25217	0.00114527	0.00380284	0.556635	0.158534	3.51113	0.000446203	0.00226463	249.252	261.476	382.196	349.85	380.112	371.252
BIDIR_32202	1434.83	0.517818	0.103945	4.98166	6.30397e-07	3.80395e-06	0.353748	0.104101	3.39812	0.000678511	0.00325258	1114.54	1205.7	1727	1596.55	1440.48	1524.69
BIDIR_31	3995.42	0.517662	0.11073	4.675	2.93949e-06	1.5918e-05	0.538566	0.110646	4.86746	1.13043e-06	1.25956e-05	3376.04	2795.86	4723.25	4113.16	4732.14	4232.09
BIDIR_8330	5241.99	0.517139	0.0873487	5.92039	3.21169e-09	2.6661e-08	0.431418	0.0873432	4.93935	7.83845e-07	9.08028e-06	4074.15	4246.57	6143.62	5765.76	5866.56	5355.29
BIDIR_8474	370.046	0.516955	0.153735	3.36264	0.000771999	0.00266893	0.374591	0.154022	2.43207	0.0150128	0.0438398	305.992	289.561	445.713	406.87	401.832	370.308
BIDIR_34669	639.637	0.516675	0.128794	4.01164	6.02984e-05	0.000260667	0.704535	0.127702	5.51705	3.44743e-08	5.80587e-07	452.908	491.963	695.4	657.177	800.703	739.671
BIDIR_21439	386.048	0.516597	0.154668	3.34003	0.000837681	0.00286953	0.501398	0.154248	3.25061	0.00115158	0.00510153	274.582	327.33	442.428	419.434	425.528	426.988
BIDIR_5077	5909.33	0.51563	0.0900872	5.72368	1.04241e-08	8.12466e-08	0.460453	0.0900638	5.11253	3.17876e-07	4.10931e-06	4597.98	4718.19	6939.77	6380.42	6771.91	6047.73
BIDIR_22998	2910.04	0.515473	0.121345	4.24798	2.15708e-05	0.000100933	0.311302	0.121449	2.56323	0.0103703	0.0323374	2656.66	2100.53	3726.69	3074.24	3036.94	2865.16
BIDIR_10337	2156.5	0.514886	0.0991645	5.19224	2.07779e-07	1.34645e-06	0.46775	0.0990944	4.72025	2.35559e-06	2.38326e-05	1725.51	1668.61	2526.44	2324.28	2475.17	2219.01
BIDIR_28363	5524.89	0.514688	0.0839668	6.12966	8.80667e-10	7.81702e-09	0.353348	0.084015	4.20578	2.60189e-05	0.000193029	4600.01	4344.38	6407.54	6370.75	5927.77	5498.88
BIDIR_18558	1557.08	0.514512	0.10682	4.81662	1.46007e-06	8.28832e-06	0.273634	0.107115	2.55459	0.0106314	0.0330113	1362.78	1205.7	1915.36	1754.08	1606.34	1498.24
BIDIR_30228	3485.56	0.513485	0.0878156	5.84731	4.99593e-09	4.04969e-08	0.44873	0.0877852	5.11168	3.19299e-07	4.12344e-06	2736.7	2777.46	4072.75	3800.03	3878.13	3648.29
BIDIR_13755	394.907	0.513442	0.170073	3.01896	0.00253646	0.00774711	0.531683	0.169537	3.13609	0.00171217	0.00714016	265.463	345.73	479.662	394.306	461.071	423.209
BIDIR_3087	1356.8	0.51297	0.139969	3.66488	0.000247455	0.000950147	0.740931	0.139428	5.31406	1.07208e-07	1.58789e-06	1123.66	862.872	1515.64	1319.19	1835.4	1484.07
BIDIR_30312	4358.42	0.512246	0.0911403	5.62041	1.90502e-08	1.42693e-07	0.371563	0.0911793	4.07508	4.59982e-05	0.000316916	3724.59	3305.25	5162.39	4864.08	4636.38	4457.86
BIDIR_27164	5731.97	0.51168	0.0839555	6.09467	1.09667e-09	9.64011e-09	0.415438	0.0839574	4.9482	7.49034e-07	8.73974e-06	4488.55	4659.12	6653.94	6389.11	6339.47	5861.63
BIDIR_25200	1836.93	0.511347	0.104859	4.87652	1.07975e-06	6.25369e-06	0.544475	0.104647	5.20298	1.96122e-07	2.69298e-06	1498.55	1339.34	2058.82	1986.03	2193.79	1945.06
BIDIR_32856	2694.57	0.511139	0.0912802	5.59967	2.14763e-08	1.59709e-07	0.427568	0.0912674	4.68478	2.80256e-06	2.77431e-05	2162.21	2125.71	3196.65	2915.74	2930.32	2836.82
BIDIR_20104	3113.85	0.511078	0.0917505	5.57031	2.54294e-08	1.87156e-07	0.240878	0.0919568	2.61947	0.00880666	0.0282627	2620.18	2559.56	3736.54	3645.4	3237.37	2884.06
BIDIR_2078	206.553	0.510545	0.215433	2.36985	0.0177951	0.0431141	0.78211	0.212811	3.67514	0.000237723	0.00131789	174.273	124.928	231.07	195.22	238.927	274.897
BIDIR_12904	1580.8	0.51048	0.114393	4.4625	8.10087e-06	4.09399e-05	0.583393	0.114097	5.11313	3.16857e-07	4.09973e-06	1279.69	1137.91	1873.75	1571.43	1864.03	1758.02
BIDIR_20032	3715.55	0.510323	0.106309	4.8004	1.58351e-06	8.93489e-06	0.588302	0.106169	5.5412	3.00399e-08	5.12966e-07	2919.08	2756.15	4367.33	3717.88	4586.02	3946.8
BIDIR_19850	522.486	0.510278	0.140197	3.63972	0.000272937	0.00103749	0.546435	0.139628	3.91352	9.09611e-05	0.000574418	419.472	387.372	605.601	544.104	621.014	557.351
BIDIR_13073	735.265	0.510264	0.128397	3.97411	7.06431e-05	0.000301175	0.674495	0.127522	5.28925	1.22822e-07	1.7885e-06	566.389	530.7	847.622	716.13	881.662	869.09
BIDIR_17582	3265.58	0.509365	0.104926	4.85452	1.20677e-06	6.94105e-06	0.534666	0.104814	5.10111	3.37664e-07	4.3289e-06	2698.2	2362	3795.68	3407.66	3900.83	3429.13
BIDIR_8740	2075.4	0.508756	0.113748	4.47264	7.7258e-06	3.91897e-05	0.298414	0.113913	2.61968	0.00880129	0.0282516	1774.14	1634.71	2570.24	2280.79	2298.44	1894.05
BIDIR_14407	9958.58	0.507872	0.11737	4.32709	1.51092e-05	7.26132e-05	0.315529	0.117398	2.68768	0.00719498	0.0239108	9279.05	7018.22	12459.2	10714.9	9999.41	10280.8
BIDIR_29332	4212.69	0.50787	0.100966	5.03014	4.90134e-07	2.99922e-06	0.585373	0.100836	5.80521	6.4287e-09	1.30093e-07	3209.87	3233.59	4871.09	4292.91	5207.04	4461.64
BIDIR_11000	1033.37	0.507692	0.131451	3.86223	0.000112356	0.000459415	0.666385	0.130855	5.09254	3.53291e-07	4.49978e-06	753.834	792.176	1211.2	988.665	1336.81	1117.54
BIDIR_12022	3811.77	0.507421	0.104276	4.86613	1.13806e-06	6.57235e-06	0.434892	0.104259	4.17126	3.02915e-05	0.000220931	2843.09	3217.13	4574.31	4042.61	4362.89	3830.61
BIDIR_27211	655.23	0.507304	0.127664	3.97373	7.07548e-05	0.000301608	0.977816	0.125514	7.7905	6.67435e-15	4.61252e-13	444.803	450.32	670.213	603.057	880.674	882.315
BIDIR_21084	1559.06	0.506949	0.115394	4.39319	1.11697e-05	5.48947e-05	0.69264	0.114897	6.02836	1.65635e-09	3.8733e-08	1212.82	1104.01	1729.19	1563.69	2033.84	1710.78
BIDIR_21220	1626.61	0.506867	0.103714	4.88716	1.02299e-06	5.94559e-06	0.324559	0.103888	3.12411	0.00178344	0.00738806	1314.14	1343.21	1755.48	2018.89	1682.36	1645.6
BIDIR_2264	437.135	0.506638	0.146579	3.45641	0.000547426	0.00195335	0.720783	0.145042	4.96946	6.71386e-07	7.93803e-06	318.15	326.361	456.664	459.058	564.737	497.837
BIDIR_7257	2127.07	0.506579	0.0905656	5.5935	2.22532e-08	1.65158e-07	0.285751	0.0907853	3.14754	0.00164649	0.0069104	1740.71	1765.45	2540.68	2441.22	2160.22	2114.16
BIDIR_28865	620.073	0.505923	0.163269	3.09871	0.00194363	0.00609982	0.67493	0.162437	4.15502	3.25253e-05	0.000234487	538.019	388.341	737.015	578.896	760.223	717.944
BIDIR_5705	3909.39	0.505427	0.102551	4.92854	8.2845e-07	4.89463e-06	0.508436	0.102473	4.96166	6.98932e-07	8.21179e-06	3009.26	3095.1	4728.72	3939.2	4544.56	4139.51
BIDIR_18838	1220.47	0.505107	0.109625	4.60757	4.07402e-06	2.16204e-05	0.648272	0.109057	5.94431	2.77619e-09	6.117e-08	906.83	929.693	1348.09	1259.27	1522.42	1356.54
BIDIR_14330	2624.63	0.5047	0.0895198	5.63786	1.72175e-08	1.29646e-07	0.341924	0.0896174	3.81537	0.000135978	0.000808634	2200.71	2071.47	3076.19	2985.32	2651.9	2762.19
BIDIR_4962	1788.26	0.504267	0.100754	5.00493	5.58828e-07	3.39051e-06	0.60308	0.10041	6.00615	1.89981e-09	4.37986e-08	1422.56	1302.54	1978.88	1886.48	2155.28	1983.79
BIDIR_27518	5456.93	0.503985	0.0953684	5.28461	1.25971e-07	8.42545e-07	0.314664	0.0954293	3.29735	0.000976002	0.00442379	4356.84	4584.55	5979.35	6699.34	5906.05	5215.48
BIDIR_28006	4405.32	0.503942	0.104041	4.84368	1.27454e-06	7.30566e-06	0.62219	0.103892	5.9888	2.11397e-09	4.81314e-08	3115.64	3562.86	4878.75	4593.47	5565.43	4715.76
BIDIR_16980	2800.93	0.503562	0.0877462	5.73884	9.53269e-09	7.48633e-08	0.329879	0.0878542	3.75485	0.000173447	0.000998643	2308.11	2265.16	3290.83	3193.11	2955	2793.37
BIDIR_21430	1771.59	0.503462	0.102329	4.92001	8.65388e-07	5.09479e-06	0.351962	0.102435	3.43595	0.000590485	0.00289004	1493.48	1383.89	2151.91	1928.04	1887.72	1784.47
BIDIR_441	1706.3	0.503273	0.0994592	5.0601	4.19045e-07	2.58691e-06	0.246853	0.0997796	2.47398	0.0133617	0.0398139	1357.71	1482.67	1982.16	2044.01	1743.58	1627.65
BIDIR_4695	1627.71	0.503225	0.101698	4.94825	7.48835e-07	4.45674e-06	0.269193	0.10198	2.63966	0.00829904	0.0269073	1395.2	1300.6	2002.97	1818.83	1660.64	1587.98
BIDIR_34012	2103.72	0.502803	0.101516	4.95294	7.31013e-07	4.3576e-06	0.439745	0.10147	4.33375	1.46592e-05	0.000117542	1705.25	1639.55	2484.82	2255.66	2402.11	2134.94
BIDIR_19928	2688.47	0.502609	0.106566	4.7164	2.4005e-06	1.31753e-05	0.344664	0.10664	3.23202	0.00122917	0.005394	1999.08	2375.56	3207.6	2992.09	2930.32	2626.16
BIDIR_10735	3220.14	0.502597	0.0890145	5.64624	1.64e-08	1.23957e-07	0.376363	0.0890523	4.22632	2.37544e-05	0.000178575	2573.57	2627.35	3627.03	3741.08	3528.62	3223.19
BIDIR_13275	256.076	0.502577	0.181551	2.76824	0.00563594	0.0157842	0.92536	0.178001	5.19862	2.00776e-07	2.7484e-06	189.472	166.57	263.924	240.643	337.658	338.189
BIDIR_21285	860.423	0.502064	0.113609	4.41922	9.90589e-06	4.90939e-05	0.313822	0.113932	2.75448	0.00587863	0.0202014	725.464	685.649	980.131	1017.66	860.928	892.706
BIDIR_3632	3587.47	0.501699	0.11642	4.30939	1.63709e-05	7.81508e-05	0.511245	0.11634	4.39441	1.11076e-05	9.22626e-05	3074.1	2529.54	4356.38	3578.72	4153.58	3832.5
BIDIR_5557	2921.13	0.501693	0.118147	4.24636	2.17276e-05	0.000101572	0.705916	0.11787	5.98892	2.11235e-09	4.81314e-08	2224.01	2106.34	3284.26	2848.09	3956.12	3107.94
BIDIR_11894	919.605	0.501329	0.117136	4.2799	1.86975e-05	8.84128e-05	0.326975	0.117385	2.78549	0.00534463	0.0186744	804.495	699.207	1077.6	1050.52	968.544	917.267
BIDIR_25441	2878.85	0.501285	0.116129	4.31663	1.58426e-05	7.58583e-05	0.648792	0.115897	5.598	2.1684e-08	3.8459e-07	2357.76	1978.5	3330.26	2808.47	3616.49	3181.62
BIDIR_29476	1974.06	0.500525	0.0974335	5.1371	2.79018e-07	1.76798e-06	0.290309	0.0976351	2.97341	0.0029451	0.0113339	1651.54	1604.69	2242.8	2362.94	2092.1	1890.27
BIDIR_19270	4307.98	0.500019	0.0917065	5.45238	4.96987e-08	3.53371e-07	0.472719	0.091652	5.15776	2.4992e-07	3.32445e-06	3603	3195.82	4890.8	4723.94	4877.28	4557.05
BIDIR_25285	719.143	0.499848	0.124373	4.01894	5.846e-05	0.000253451	0.708379	0.12329	5.74562	9.15865e-09	1.79692e-07	533.966	531.668	800.532	707.432	880.674	860.588
BIDIR_13852	5721.59	0.499278	0.0805749	6.19645	5.77523e-10	5.24423e-09	0.20479	0.0807211	2.53701	0.0111803	0.0343921	4925.25	4701.73	6809.45	6797.92	5668.11	5427.09
BIDIR_12936	2978.84	0.499117	0.087125	5.72875	1.01176e-08	7.90635e-08	0.404124	0.0871272	4.63833	3.51242e-06	3.37629e-05	2367.89	2415.27	3328.07	3431.82	3254.15	3075.82
BIDIR_27665	570.392	0.498948	0.136319	3.66016	0.000252056	0.000965216	0.411005	0.136298	3.01548	0.00256571	0.0100826	446.829	467.752	594.649	696.801	624.963	591.359
BIDIR_20205	3823.86	0.49838	0.0893893	5.57539	2.4698e-08	1.82042e-07	0.364174	0.0894286	4.07223	4.65646e-05	0.000319993	2993.04	3207.44	4575.41	4185.64	4049.92	3931.69
BIDIR_8819	2077.81	0.498206	0.0944399	5.27538	1.32484e-07	8.83148e-07	0.580737	0.0941506	6.16817	6.90834e-10	1.76439e-08	1545.16	1644.4	2328.22	2178.35	2366.57	2404.17
BIDIR_8062	728.436	0.49801	0.133716	3.7244	0.000195783	0.000767867	0.544898	0.13325	4.08929	4.32703e-05	0.000300235	607.931	521.016	858.573	736.425	855.992	790.683
BIDIR_29357	298.169	0.497977	0.205293	2.42569	0.0152794	0.0377971	0.831576	0.203063	4.09517	4.21858e-05	0.000293402	260.397	166.57	327.44	275.435	407.756	351.415
BIDIR_10194	5692.3	0.497967	0.0969378	5.13697	2.79201e-07	1.76876e-06	0.265202	0.0970218	2.73343	0.00626782	0.0213316	4545.29	4904.13	7094.18	6252.85	6007.74	5349.62
BIDIR_12216	2447.46	0.497633	0.0933719	5.32958	9.84385e-08	6.69444e-07	0.389714	0.093393	4.17284	3.00829e-05	0.000219683	2013.26	1932.02	2819.93	2750.48	2709.16	2459.9
BIDIR_32868	1712.54	0.497466	0.1004	4.95484	7.23897e-07	4.31947e-06	0.489365	0.100239	4.88198	1.05028e-06	1.17875e-05	1375.95	1317.07	1895.65	1905.81	1995.34	1785.41
BIDIR_15720	1991.15	0.497338	0.0986771	5.04006	4.65389e-07	2.85479e-06	0.264334	0.0989136	2.67237	0.00753176	0.0248557	1623.17	1684.1	2189.14	2477.94	1996.33	1976.23
BIDIR_18227	2946.15	0.497291	0.105373	4.71932	2.36631e-06	1.29995e-05	0.687894	0.10508	6.54639	5.89447e-11	1.91724e-09	2338.51	2055.98	3256.88	2946.67	3774.46	3304.43
BIDIR_21736	2051.71	0.495908	0.0973225	5.09552	3.47792e-07	2.17073e-06	0.567525	0.0970555	5.84743	4.99239e-09	1.0348e-07	1669.78	1493.32	2244.99	2215.07	2398.16	2288.92
BIDIR_14732	3961.51	0.495821	0.0866303	5.72341	1.04408e-08	8.13554e-08	0.347178	0.0866834	4.00513	6.19843e-05	0.000411701	3294.98	3159.99	4663.01	4439.81	4249.35	3961.92
BIDIR_13092	885.02	0.49543	0.127668	3.8806	0.000104199	0.000428749	0.406909	0.127655	3.18755	0.00143482	0.00614226	735.596	685.649	1060.07	944.209	1027.78	856.809
BIDIR_15243	1185.93	0.49533	0.113517	4.36348	1.28008e-05	6.2379e-05	0.329782	0.113695	2.90059	0.00372458	0.0137777	1032.47	908.388	1386.42	1349.15	1291.39	1147.77
BIDIR_35116	941.843	0.495299	0.11009	4.49904	6.82603e-06	3.49328e-05	0.455243	0.109924	4.14144	3.45138e-05	0.000246883	729.517	765.06	1054.6	1052.45	1038.64	1010.79
BIDIR_32279	2369.72	0.49503	0.12791	3.87013	0.000108775	0.00044605	0.533235	0.127769	4.17342	3.00059e-05	0.000219176	2108.51	1578.54	2778.32	2418.03	2808.88	2526.03
BIDIR_26881	1626.1	0.494465	0.0981984	5.03537	4.76927e-07	2.92139e-06	0.286648	0.0984366	2.91201	0.00359115	0.0133632	1355.69	1333.53	1825.56	1961.87	1599.43	1680.55
BIDIR_4517	1073.71	0.494298	0.121545	4.06679	4.76644e-05	0.000209956	0.305307	0.121788	2.50687	0.0121806	0.0368404	897.711	869.651	1325.09	1165.52	1186.74	997.564
BIDIR_9371	2192.11	0.494197	0.0976912	5.05877	4.2198e-07	2.60236e-06	0.349843	0.0977699	3.57823	0.000345929	0.00181661	1876.48	1694.75	2609.67	2420.92	2328.06	2222.79
BIDIR_14377	3373.28	0.493647	0.0846204	5.83366	5.4223e-09	4.37873e-08	0.228282	0.0848218	2.69132	0.00711709	0.0236841	2814.72	2839.44	4039.89	3921.8	3387.44	3236.41
BIDIR_24247	4373.09	0.493602	0.08056	6.12713	8.94766e-10	7.93747e-09	0.265645	0.0806871	3.29229	0.00099375	0.0044883	3682.03	3586.1	5127.35	5105.69	4378.69	4358.67
BIDIR_30998	2199.01	0.493314	0.0950077	5.19235	2.07654e-07	1.34594e-06	0.368723	0.0950572	3.87896	0.000104906	0.000649765	1855.2	1712.19	2467.3	2553.33	2381.38	2224.68
BIDIR_14720	4009.56	0.493237	0.112556	4.38216	1.17507e-05	5.75236e-05	0.482098	0.112496	4.28546	1.82361e-05	0.000142526	3314.23	3008.91	4921.46	3980.75	4710.42	4121.56
BIDIR_20895	1195.51	0.493216	0.10793	4.56979	4.88223e-06	2.56148e-05	0.623851	0.107371	5.81026	6.23761e-09	1.2661e-07	936.213	880.303	1326.19	1231.24	1445.41	1353.7
BIDIR_34235	2784.04	0.493143	0.0951112	5.18491	2.16121e-07	1.39539e-06	0.459923	0.0950372	4.8394	1.30234e-06	1.42757e-05	2342.56	2073.41	3122.18	3092.6	3133.7	2939.79
BIDIR_22086	357.777	0.493017	0.153559	3.2106	0.00132459	0.00433632	0.468462	0.153156	3.05873	0.00222279	0.00891148	277.622	288.592	400.813	396.239	378.137	405.26
BIDIR_31287	1869.22	0.492211	0.111125	4.42934	9.45214e-06	4.70083e-05	0.448034	0.111048	4.0346	5.46964e-05	0.000368884	1604.94	1369.36	2197.9	1986.03	2137.51	1919.55
BIDIR_30246	1210.22	0.491921	0.108162	4.54798	5.41628e-06	2.81899e-05	0.556602	0.107772	5.16462	2.40927e-07	3.21648e-06	958.504	914.198	1362.33	1271.83	1439.49	1314.97
BIDIR_12193	2470.96	0.491754	0.0910068	5.40349	6.53569e-08	4.56691e-07	0.37447	0.091042	4.11316	3.90277e-05	0.000274296	2004.14	1999.81	2873.59	2757.24	2691.39	2499.58
BIDIR_454	1765.58	0.491377	0.125525	3.91457	9.05654e-05	0.000377889	0.595811	0.125237	4.75748	1.96028e-06	2.03675e-05	1405.33	1298.67	2086.2	1716.39	2258.95	1827.92
BIDIR_22789	1282.74	0.490531	0.1194	4.10829	3.98607e-05	0.000177987	0.352224	0.119498	2.94754	0.00320313	0.0121565	1163.17	927.757	1515.64	1421.63	1346.68	1321.58
BIDIR_19749	4015.52	0.490166	0.085076	5.76151	8.33627e-09	6.58469e-08	0.471294	0.0850049	5.54431	2.95116e-08	5.04532e-07	3188.6	3166.77	4446.18	4480.4	4579.11	4232.09
BIDIR_3137	809.956	0.490027	0.11964	4.09583	4.20659e-05	0.000187193	0.516557	0.11924	4.33207	1.47715e-05	0.000118152	598.812	668.217	885.951	893.954	874.751	938.05
BIDIR_4096	2445.52	0.489581	0.0953838	5.13275	2.8554e-07	1.80702e-06	0.621191	0.0950729	6.53384	6.4104e-11	2.07814e-09	1884.58	1837.11	2758.6	2468.28	2928.34	2796.2
BIDIR_14815	3003.85	0.488509	0.104688	4.66633	3.06623e-06	1.65594e-05	0.278297	0.104811	2.65522	0.00792577	0.0259489	2737.71	2247.73	3366.39	3626.07	3047.8	2997.41
BIDIR_6665	4607.44	0.488473	0.0947069	5.15774	2.49955e-07	1.59732e-06	0.252208	0.0948161	2.65997	0.00781483	0.0256343	3924.19	3767.2	5759.23	5033.2	4778.55	4382.29
BIDIR_15222	1738.11	0.488101	0.0991897	4.92088	8.6156e-07	5.07525e-06	0.447344	0.0990905	4.5145	6.34671e-06	5.6711e-05	1458.02	1311.26	1972.31	1911.61	1916.36	1859.1
BIDIR_16733	1799.52	0.488033	0.125448	3.89032	0.000100114	0.000413529	0.363761	0.125493	2.89864	0.00374783	0.0138488	1546.17	1380.01	2287.7	1817.87	2032.86	1732.51
BIDIR_14459	14711.3	0.487807	0.0767384	6.35675	2.06061e-10	1.9602e-09	0.450577	0.0767221	5.87284	4.28401e-09	9.05872e-08	11836.4	11583.4	16906.4	15936.5	16184.9	15820.3
BIDIR_4914	3010.02	0.487511	0.0942245	5.17393	2.29218e-07	1.47234e-06	0.274044	0.0943654	2.90408	0.00368339	0.0136528	2582.69	2418.17	3675.22	3337.11	3131.73	2915.23
BIDIR_31600	4947.35	0.487279	0.0828263	5.88314	4.02557e-09	3.3015e-08	0.486753	0.0827525	5.88204	4.05245e-09	8.63748e-08	3842.12	3962.82	5497.5	5443.94	5652.31	5285.39
BIDIR_4113	2220.28	0.487196	0.091603	5.31856	1.04592e-07	7.07761e-07	0.507674	0.0914213	5.55313	2.806e-08	4.82524e-07	1768.06	1716.06	2508.92	2375.5	2434.69	2518.47
BIDIR_11511	1913.11	0.487161	0.0919205	5.29982	1.15919e-07	7.78613e-07	0.491627	0.0917398	5.35893	8.37182e-08	1.27734e-06	1510.71	1503.97	2098.25	2127.13	2097.03	2141.55
BIDIR_14453	6787.6	0.486873	0.0869336	5.60051	2.13717e-08	1.5901e-07	0.376698	0.0869429	4.3327	1.4729e-05	0.000117908	5678.07	5329.27	8081.98	7344.92	7339.61	6951.77
BIDIR_11249	1685.62	0.486868	0.0989129	4.92219	8.55792e-07	5.04325e-06	0.502091	0.0987015	5.08696	3.63842e-07	4.61815e-06	1299.96	1349.02	1901.13	1812.07	1799.85	1951.67
BIDIR_28480	3130.4	0.486502	0.0860195	5.65572	1.55195e-08	1.17658e-07	0.499965	0.0858905	5.82096	5.85123e-09	1.19428e-07	2516.83	2406.55	3382.82	3513.96	3500.98	3461.24
BIDIR_6595	5228.48	0.485459	0.0818193	5.93331	2.96888e-09	2.47137e-08	0.316888	0.0818775	3.87027	0.000108714	0.000669541	4184.59	4419.92	6085.57	5961.95	5462.75	5256.1
BIDIR_15235	1194.86	0.485283	0.109534	4.43043	9.40472e-06	4.68035e-05	0.573087	0.109087	5.2535	1.49237e-07	2.11139e-06	944.319	899.672	1327.28	1254.44	1447.39	1296.08
BIDIR_19881	1912.3	0.485088	0.102657	4.72534	2.29729e-06	1.26435e-05	0.44465	0.102569	4.33515	1.45664e-05	0.000116893	1638.37	1412.94	2168.33	2102	2129.61	2022.52
BIDIR_21327	4942.7	0.484827	0.0878176	5.52084	3.37381e-08	2.45059e-07	0.216537	0.0879525	2.46197	0.0138176	0.0409646	4117.72	4208.8	6144.71	5509.66	4945.4	4729.93
BIDIR_13027	1451.23	0.484609	0.120324	4.02752	5.63672e-05	0.000245157	0.64714	0.119852	5.39948	6.68325e-08	1.04858e-06	1074.01	1121.44	1591.21	1481.55	1916.36	1522.8
BIDIR_5303	1112.04	0.484532	0.10711	4.52369	6.07703e-06	3.13825e-05	0.385902	0.107126	3.60232	0.000315386	0.00168361	927.094	873.524	1252.82	1266.03	1216.36	1136.43
BIDIR_11850	1425.6	0.484454	0.143968	3.365	0.000765429	0.00264927	0.702293	0.143481	4.89467	9.84732e-07	1.11198e-05	1029.43	1094.33	1743.43	1230.27	1871.93	1584.2
BIDIR_32524	1467.12	0.483934	0.123768	3.91	9.22978e-05	0.000384423	0.54559	0.123492	4.41804	9.96019e-06	8.37985e-05	1220.93	1060.43	1739.05	1452.55	1788.99	1540.74
BIDIR_20463	665.838	0.483892	0.142901	3.38621	0.000708644	0.00246926	0.545813	0.142372	3.8337	0.000126231	0.000759427	580.574	455.162	723.873	723.861	811.563	699.995
BIDIR_15547	539.278	0.48353	0.151078	3.20052	0.00137178	0.00447518	0.592273	0.150277	3.94121	8.10708e-05	0.000520579	391.102	436.762	654.881	504.48	624.963	623.477
BIDIR_29143	1017.06	0.483406	0.142999	3.38048	0.000723593	0.00251696	0.622097	0.142484	4.36607	1.26502e-05	0.000103352	836.918	712.765	1216.68	950.974	1306.2	1078.8
BIDIR_28764	3453.69	0.483136	0.0901882	5.35697	8.4627e-08	5.81452e-07	0.29643	0.0902876	3.28318	0.00102644	0.00461537	2742.78	2972.11	3884.39	4103.49	3621.43	3397.95
BIDIR_22874	285.918	0.48264	0.176095	2.74079	0.00612912	0.0169986	0.898067	0.172856	5.19547	2.04206e-07	2.78705e-06	219.868	183.033	269.399	292.83	379.124	371.252
BIDIR_31850	2653.53	0.482404	0.098506	4.8972	9.72111e-07	5.68405e-06	0.415414	0.098473	4.21856	2.45867e-05	0.000183796	2080.14	2186.72	3141.9	2821.03	2992.52	2698.9
BIDIR_30486	2380.26	0.481651	0.0967585	4.97787	6.42877e-07	3.87224e-06	0.274181	0.0969235	2.82885	0.00467163	0.0166923	1899.78	2060.82	2718.08	2812.33	2519.6	2270.97
BIDIR_35	8170.54	0.481328	0.0853186	5.64153	1.68547e-08	1.27137e-07	0.509864	0.0852617	5.97999	2.2315e-09	5.0339e-08	6335.65	6497.2	9309.6	8607.09	9539.32	8734.35
BIDIR_20880	1890.04	0.48111	0.110871	4.33936	1.429e-05	6.89528e-05	0.627282	0.110502	5.67664	1.37367e-08	2.58462e-07	1457.01	1420.69	2034.73	1982.16	2451.47	1994.18
BIDIR_17567	3833.48	0.480355	0.090398	5.31378	1.07373e-07	7.24614e-07	0.371064	0.0904131	4.1041	4.05896e-05	0.000283847	3026.48	3209.38	4238.11	4461.07	4228.62	3837.22
BIDIR_11171	580.244	0.479861	0.145597	3.29583	0.000981328	0.00330868	0.692785	0.14443	4.79669	1.61309e-06	1.72159e-05	435.684	431.92	659.261	551.835	764.173	638.592
BIDIR_4833	1379.25	0.479692	0.100513	4.77242	1.8203e-06	1.01657e-05	0.394676	0.100495	3.92733	8.58925e-05	0.000546997	1095.29	1135.97	1512.36	1598.49	1449.36	1484.07
BIDIR_27939	3079.55	0.479632	0.0878394	5.46032	4.75266e-08	3.38569e-07	0.37488	0.0878534	4.26711	1.98023e-05	0.000152574	2508.73	2497.58	3353.25	3626.07	3214.66	3277.03
BIDIR_9529	1624.46	0.479333	0.0946515	5.06419	4.10135e-07	2.53452e-06	0.339169	0.0947528	3.57952	0.000344228	0.00180832	1324.28	1339.34	1862.8	1850.73	1684.34	1685.28
BIDIR_30865	3063.52	0.478663	0.106278	4.50386	6.67299e-06	3.42022e-05	0.622291	0.106043	5.86827	4.40356e-09	9.29144e-08	2551.28	2122.8	3372.97	3139.95	3774.46	3419.68
BIDIR_5876	1969.5	0.478323	0.116864	4.09299	4.25841e-05	0.000189358	0.475664	0.116735	4.07472	4.607e-05	0.000317336	1709.3	1413.91	2297.56	2053.68	2317.2	2025.36
BIDIR_5968	4835.35	0.478097	0.10722	4.45903	8.23301e-06	4.15237e-05	0.485346	0.107157	4.52931	5.91765e-06	5.33151e-05	4129.87	3519.28	5668.33	4986.81	5710.56	4997.27
BIDIR_26578	6753.33	0.477968	0.0852989	5.60345	2.10129e-08	1.56379e-07	0.246391	0.085379	2.88585	0.00390358	0.0143315	5789.53	5531.68	8299.9	7469.59	6713.66	6715.61
BIDIR_7656	2628.86	0.477941	0.101171	4.72411	2.31123e-06	1.27156e-05	0.413001	0.101136	4.08363	4.43367e-05	0.00030662	1982.87	2251.6	3079.47	2820.06	2941.18	2697.96
BIDIR_10470	986.995	0.477907	0.14419	3.31442	0.00091832	0.00311587	0.744949	0.143377	5.19574	2.03911e-07	2.78432e-06	807.534	647.88	1137.83	890.088	1301.27	1137.37
BIDIR_686	1237.29	0.477824	0.13264	3.60242	0.000315273	0.00118312	0.56321	0.132287	4.25749	2.06734e-05	0.000158413	1040.57	877.398	1506.88	1165.52	1451.34	1382.04
BIDIR_24	1426.2	0.477582	0.106412	4.48806	7.18738e-06	3.6649e-05	0.337357	0.106514	3.16725	0.0015389	0.00651566	1150	1190.2	1693.05	1566.59	1565.86	1391.49
BIDIR_25404	201.813	0.477514	0.20014	2.3859	0.0170375	0.0415024	0.536554	0.19892	2.69734	0.00698965	0.0233556	157.049	157.854	242.021	197.153	231.029	225.774
BIDIR_32601	5474.65	0.477404	0.111466	4.28297	1.84414e-05	8.72845e-05	0.53015	0.111388	4.7595	1.94076e-06	2.01992e-05	4422.69	4139.07	6638.61	5283.51	6589.26	5774.72
BIDIR_21077	779.423	0.476686	0.123714	3.85312	0.000116624	0.000475957	0.321662	0.123928	2.59556	0.0094436	0.0299416	660.618	623.669	936.326	851.431	754.3	850.196
BIDIR_12396	2592.19	0.476285	0.0958451	4.96932	6.71888e-07	4.03241e-06	0.435709	0.0957756	4.54926	5.38338e-06	4.89876e-05	2091.28	2062.76	3008.29	2771.74	2957.96	2661.11
BIDIR_6871	2584.86	0.476283	0.0969744	4.91143	9.04158e-07	5.30949e-06	0.301753	0.0970819	3.10824	0.00188208	0.00773778	2293.92	1986.25	3023.62	2930.24	2648.93	2626.16
BIDIR_32874	237.662	0.475328	0.185922	2.5566	0.01057	0.0274543	0.778152	0.183041	4.25124	2.1259e-05	0.000162057	170.221	177.223	224.499	258.039	304.089	291.901
BIDIR_23575	6645.88	0.475127	0.0844815	5.62403	1.86549e-08	1.39942e-07	0.456003	0.0844382	5.40043	6.64796e-08	1.0436e-06	5466.31	5133.65	7674.59	7060.79	7364.29	7175.66
BIDIR_10489	200.957	0.475046	0.200291	2.37178	0.0177026	0.0429164	0.884488	0.196278	4.5063	6.59672e-06	5.87306e-05	154.009	130.738	200.407	195.22	265.585	259.782
BIDIR_16365	1757.98	0.47467	0.105859	4.48399	7.32615e-06	3.73013e-05	0.330809	0.105949	3.12234	0.00179419	0.00742738	1504.63	1387.76	2000.78	2017.92	1680.39	1956.4
BIDIR_14367	3129.85	0.47465	0.0982404	4.83151	1.355e-06	7.72987e-06	0.388594	0.0982326	3.95586	7.62607e-05	0.000493794	2718.46	2359.1	3543.8	3511.07	3478.27	3168.4
BIDIR_5269	9234.77	0.474232	0.078677	6.02759	1.66427e-09	1.43436e-08	0.296878	0.0787153	3.77154	0.000162243	0.000942119	7423.85	7891.74	10818.7	10458.8	9466.26	9349.33
BIDIR_2477	2009.7	0.474138	0.0935814	5.06658	4.05016e-07	2.50754e-06	0.345955	0.093643	3.6944	0.000220402	0.00123285	1612.03	1682.16	2306.32	2270.16	2161.21	2026.3
BIDIR_20792	2613.8	0.473839	0.113276	4.18306	2.87615e-05	0.000131461	0.403781	0.11325	3.5654	0.000363303	0.00189463	2346.61	1878.76	3083.85	2784.3	2901.68	2687.57
BIDIR_21879	3507.74	0.473455	0.096714	4.89542	9.80972e-07	5.72469e-06	0.482244	0.0966157	4.99136	5.9955e-07	7.17871e-06	2869.43	2690.3	4023.47	3696.62	4124.95	3641.67
BIDIR_22102	9036.79	0.473188	0.106729	4.43355	9.2693e-06	4.62216e-05	0.274022	0.106765	2.56658	0.0102707	0.0320778	8094.6	6977.54	11488.9	9435.32	9425.78	8798.59
BIDIR_11170	4418	0.473035	0.0906157	5.22023	1.78703e-07	1.16915e-06	0.310388	0.0906731	3.42315	0.00061899	0.00300999	3614.15	3691.66	5240.14	4901.77	4790.4	4269.88
BIDIR_15928	681.039	0.472946	0.12284	3.85011	0.000118064	0.000481308	0.450101	0.122566	3.67231	0.000240372	0.00133056	542.071	546.195	787.39	723.861	739.49	747.228
BIDIR_9397	2183.53	0.472721	0.0959579	4.92634	8.37859e-07	4.9473e-06	0.690341	0.0954801	7.2302	4.82268e-13	2.40487e-11	1707.27	1566.92	2342.46	2201.54	2700.27	2582.71
BIDIR_32150	1196.28	0.472392	0.1229	3.84371	0.000121186	0.000493033	0.452944	0.122736	3.69039	0.000223909	0.00125003	1012.2	898.704	1340.43	1310.49	1445.41	1170.44
BIDIR_33735	2935.35	0.472023	0.0922857	5.11481	3.14062e-07	1.97418e-06	0.400848	0.0922589	4.34481	1.39393e-05	0.000112599	2437.8	2312.61	3401.44	3188.28	3266.99	3004.97
BIDIR_18455	516.656	0.471952	0.179951	2.62267	0.00872437	0.0232031	1.12204	0.177386	6.32539	2.52588e-10	7.15405e-09	408.327	271.161	530.037	412.669	750.35	727.39
BIDIR_338	3851.62	0.47184	0.0934983	5.04651	4.4996e-07	2.76581e-06	0.247737	0.0936195	2.64621	0.00813985	0.0265198	3192.65	3272.33	4715.58	4252.32	4036.1	3640.73
BIDIR_1521	2747.76	0.471766	0.104778	4.50253	6.715e-06	3.44058e-05	0.493154	0.104648	4.7125	2.447e-06	2.46386e-05	2192.6	2151.85	3266.74	2760.14	3225.52	2889.72
BIDIR_8256	1657.97	0.4715	0.109719	4.29732	1.72872e-05	8.2198e-05	0.394835	0.109689	3.59957	0.000318741	0.00169812	1467.14	1221.19	1821.18	1904.85	1715.93	1817.53
BIDIR_15661	9234.52	0.471152	0.0892739	5.27759	1.30891e-07	8.73307e-07	0.370738	0.0892767	4.15269	3.28596e-05	0.000236505	7984.15	7075.35	10899.7	9976.53	9842.43	9628.95
BIDIR_8014	4180.95	0.470962	0.101748	4.62873	3.67915e-06	1.96256e-05	0.616715	0.101566	6.07207	1.26273e-09	3.03749e-08	3299.04	3100.91	4763.77	4108.32	5217.9	4595.78
BIDIR_12220	904.038	0.47096	0.12342	3.81591	0.000135683	0.000547184	0.88849	0.121952	7.28555	3.20355e-13	1.64495e-11	674.803	605.269	931.946	842.733	1252.89	1116.59
BIDIR_17717	651.868	0.470857	0.167371	2.81325	0.00490437	0.0139746	0.54442	0.166874	3.26245	0.00110453	0.00492202	579.56	437.731	802.722	607.889	813.538	669.766
BIDIR_10183	2375.48	0.470841	0.0892471	5.2757	1.32249e-07	8.81775e-07	0.386936	0.0892327	4.33626	1.44927e-05	0.000116461	1965.64	1893.28	2687.42	2660.6	2569.95	2475.96
[truncated: 836 more rows]
