# Supplementary material for: Deconvolution of multiplexed transcriptional responses to wood smoke particles defines rapid aryl hydrocarbon receptor signaling dynamics
Source: J Biol Chem. 2021 Sep 11;297(4):101147. doi: 10.1016/j.jbc.2021.101147 (PMC8517214; doi:10.1016/j.jbc.2021.101147)
Supplement: Supplemental Table S11 [file mmc11.xlsx]

## Sheet: bidirs_late
Supplemental Table S11. DESeq2 output for late bidirectional transcripts.
		Comparison between Vehicle and WSP 120 min					Comparison between WSP 30 min and WSP 120 min					Normalized Read Counts
Enhancer ID	baseMean	log2FoldChange	lfcSE	stat	pvalue	padj	log2FoldChange	lfcSE	stat	pvalue	padj	V1	V2	30WSP1	30WSP2	120WSP1	120WSP2
BIDIR_11844	38.5137	2.94056	0.511506	5.74882	8.98687e-09	1.76676e-07	1.3543	0.439774	3.07953	0.00207326	0.00660349	7.09252	12.5896	39.4243	20.2952	77.997	73.6837
BIDIR_25975	16.9584	2.79145	0.722718	3.86244	0.000112262	0.000687168	1.5866	0.638915	2.48327	0.0130181	0.0333153	6.07931	3.87372	15.3317	7.7315	38.5048	30.2292
BIDIR_20780	265.761	2.63122	0.190052	13.8448	1.36814e-43	2.67891e-40	1.65826	0.17478	9.48769	2.3621e-21	5.88132e-20	80.0442	93.9378	169.743	172.026	525.245	553.572
BIDIR_13286	186.037	2.3295	0.233	9.99783	1.55777e-23	4.13224e-21	0.549501	0.20517	2.67828	0.0074002	0.0203126	60.7931	57.1374	227.785	177.824	314.95	277.731
BIDIR_31302	33.5845	2.31655	0.48762	4.75072	2.02691e-06	2.09547e-05	1.98508	0.474168	4.18644	2.83361e-05	0.000132159	17.2247	10.6527	18.617	16.4294	80.9589	57.6244
BIDIR_9186	47.7122	2.00624	0.439565	4.56415	5.01534e-06	4.60762e-05	1.38743	0.421813	3.28921	0.00100469	0.00344005	22.2908	21.3055	48.1852	19.3287	96.7557	78.407
BIDIR_30235	63.7671	1.91478	0.340873	5.61728	1.93992e-08	3.48912e-07	1.78297	0.338459	5.26791	1.37983e-07	9.29115e-07	29.3833	35.8319	30.6633	40.5904	121.438	124.695
BIDIR_3130	42.5745	1.82786	0.413072	4.42505	9.64182e-06	8.15874e-05	1.16829	0.392031	2.9801	0.00288155	0.00885054	23.304	18.4002	33.9487	31.8924	77.997	69.905
BIDIR_2826	27.18	1.81115	0.522822	3.46418	0.000531845	0.00263999	1.1565	0.497164	2.32618	0.0200087	0.0483538	15.1983	11.6212	21.9024	20.2952	56.2763	37.7865
BIDIR_21721	32.6499	1.77273	0.474892	3.7329	0.000189286	0.00108015	1.27238	0.45741	2.7817	0.00540748	0.0154519	13.1718	20.337	27.378	20.2952	53.3144	61.4031
BIDIR_6213	47.4531	1.7186	0.43298	3.96923	7.21051e-05	0.000469683	1.21054	0.41989	2.88298	0.00393932	0.0116694	32.423	17.4318	45.995	25.1274	94.7811	68.9604
BIDIR_3129	340.958	1.69078	0.162371	10.413	2.16241e-25	7.47201e-23	0.920752	0.155012	5.93989	2.85208e-09	2.37258e-08	174.273	170.444	311.014	277.367	543.017	569.632
BIDIR_11053	121.034	1.65706	0.250199	6.62298	3.52029e-11	1.19694e-09	1.58404	0.249833	6.34038	2.29195e-10	2.16673e-09	64.8459	74.5692	72.2778	74.4156	237.94	202.158
BIDIR_923	209.14	1.63834	0.195969	8.3602	6.26136e-17	6.45272e-15	1.26041	0.191369	6.58628	4.50991e-11	4.59427e-10	120.573	111.37	143.461	157.529	376.163	345.747
BIDIR_26471	40.5732	1.5972	0.447876	3.56617	0.000362237	0.00189075	1.03679	0.43227	2.39848	0.0164633	0.0408925	13.1718	30.9898	28.4731	36.7246	64.1747	69.905
BIDIR_15431	51.2812	1.56796	0.394182	3.97775	6.95697e-05	0.00045468	1.42999	0.391773	3.65004	0.000262198	0.00102089	40.5287	20.337	33.9487	32.8589	99.7176	80.2963
BIDIR_15270	154.139	1.54846	0.222718	6.95258	3.58669e-12	1.4985e-10	1.40967	0.221297	6.37005	1.88963e-10	1.80358e-09	84.0971	99.7484	105.131	97.6101	279.407	258.838
BIDIR_33764	102.213	1.52586	0.283811	5.37631	7.60297e-08	1.17221e-06	0.752409	0.270525	2.78129	0.00541432	0.0154687	47.6212	61.9796	101.846	86.0129	138.222	177.597
BIDIR_26875	116.689	1.52146	0.253301	6.00653	1.89537e-09	4.37304e-08	1.4998	0.253965	5.90551	3.51553e-09	2.88774e-08	62.8195	80.3797	68.9925	76.3485	212.27	199.324
BIDIR_11766	78.5503	1.51082	0.323369	4.67212	2.98113e-06	2.92545e-05	1.38919	0.321862	4.31609	1.5882e-05	7.72295e-05	55.727	39.7057	64.612	39.6239	143.159	128.474
BIDIR_21610	22.4964	1.5021	0.551643	2.72295	0.00647011	0.0219185	1.72101	0.565062	3.0457	0.00232139	0.00729682	15.1983	13.558	13.1414	11.5972	49.3652	32.1185
BIDIR_12087	23.6232	1.5006	0.541155	2.77297	0.00555479	0.0192848	1.33961	0.536424	2.49729	0.0125146	0.0321422	11.1454	17.4318	18.617	13.5301	38.5048	42.5098
BIDIR_16490	27.5417	1.49115	0.502643	2.96662	0.00301094	0.0115465	1.36781	0.499824	2.73658	0.00620818	0.0174368	19.2511	14.5265	15.3317	21.2616	53.3144	41.5652
BIDIR_27709	41.3079	1.47872	0.408879	3.61653	0.000298577	0.0016079	1.56923	0.413947	3.7909	0.000150101	0.000611676	24.3172	28.0845	24.0926	25.1274	82.9335	63.2924
BIDIR_31247	39.1881	1.47364	0.437021	3.37201	0.00074622	0.00352254	1.55238	0.441604	3.51532	0.000439225	0.00162963	33.4362	16.4633	21.9024	25.1274	72.0731	66.1264
BIDIR_10265	77.6951	1.46256	0.30755	4.75551	1.97949e-06	2.05295e-05	0.904567	0.296284	3.05303	0.0022654	0.00714032	45.5948	43.5794	63.5169	67.6506	136.248	109.581
BIDIR_20890	35.5953	1.43857	0.444701	3.23492	0.00121676	0.0053475	1.06619	0.433852	2.4575	0.0139909	0.0354774	25.3304	17.4318	25.1877	29.9595	53.3144	62.3477
BIDIR_5226	21.2126	1.43503	0.552164	2.59892	0.00935188	0.0297041	2.62587	0.629999	4.16805	3.07213e-05	0.000142514	15.1983	15.4949	8.76095	4.83218	40.4794	42.5098
BIDIR_21502	44.8033	1.42879	0.410016	3.48472	0.000492653	0.00247008	1.86938	0.426681	4.38121	1.18023e-05	5.8793e-05	36.4758	24.2108	29.5682	15.463	79.9716	83.1303
BIDIR_3136	69.4265	1.42217	0.335649	4.23706	2.26461e-05	0.000171031	0.871197	0.324436	2.68527	0.00724713	0.0199514	31.4097	49.39	65.7071	53.154	100.705	116.194
BIDIR_234	100.658	1.38567	0.273762	5.06159	4.15766e-07	5.19637e-06	0.885527	0.265312	3.33768	0.000844817	0.00293847	68.8988	51.3268	89.7997	80.2143	155.007	158.703
BIDIR_29238	47.5958	1.36574	0.393392	3.47171	0.000517163	0.00257364	0.894551	0.381801	2.34298	0.0191305	0.0465327	29.3833	28.0845	47.0901	32.8589	83.9208	64.2371
BIDIR_1614	166.456	1.36107	0.212286	6.41153	1.4407e-10	4.30465e-09	0.899604	0.206303	4.3606	1.29706e-05	6.40797e-05	98.2821	103.622	136.89	141.1	267.559	251.28
BIDIR_30395	29.1873	1.35471	0.558193	2.42696	0.0152261	0.0443631	1.4324	0.562771	2.54526	0.0109195	0.0285242	26.3437	12.5896	16.4268	20.2952	72.0731	27.3952
BIDIR_12838	32.9355	1.3453	0.458927	2.93141	0.00337428	0.0126734	1.50931	0.46711	3.23117	0.00123285	0.00413364	23.304	21.3055	16.4268	23.1945	66.1493	47.2331
BIDIR_24781	36.5624	1.34241	0.427507	3.14009	0.00168894	0.00705332	1.78135	0.446245	3.99185	6.55597e-05	0.000286617	21.2776	30.0213	17.5219	20.2952	63.1874	67.0711
BIDIR_16487	38.8253	1.3412	0.441473	3.038	0.00238156	0.00945765	1.13417	0.436748	2.59685	0.00940821	0.0250636	27.3569	22.2739	38.3291	19.3287	66.1493	59.5137
BIDIR_8374	40.1602	1.30705	0.420145	3.11096	0.00186482	0.00767538	1.03544	0.413448	2.5044	0.012266	0.0315968	23.304	28.0845	37.234	25.1274	58.2509	68.9604
BIDIR_15489	33.3777	1.30559	0.460465	2.83536	0.00457734	0.0164253	1.16422	0.457488	2.5448	0.0109339	0.0285527	28.3701	15.4949	24.0926	24.1609	54.3017	53.8458
BIDIR_26904	29.6033	1.29563	0.479228	2.70357	0.0068599	0.0230029	1.27965	0.480712	2.66199	0.00776808	0.0211648	24.3172	15.4949	21.9024	18.3623	49.3652	48.1778
BIDIR_28003	198.613	1.27618	0.206624	6.17634	6.56029e-10	1.68281e-08	0.472447	0.197673	2.39004	0.0168464	0.0417071	106.388	123.959	222.309	180.724	284.343	273.952
BIDIR_25037	102.126	1.27571	0.268122	4.75794	1.95576e-06	2.03337e-05	0.826203	0.260842	3.16745	0.00153781	0.00505076	71.9384	56.169	89.7997	85.0464	152.045	157.759
BIDIR_20767	50.544	1.273	0.395897	3.21548	0.00130227	0.00565646	1.42018	0.401452	3.5376	0.000403774	0.0015088	28.3701	41.6425	40.5194	23.1945	97.743	71.7944
BIDIR_27053	107.554	1.27105	0.251097	5.06199	4.14903e-07	5.19e-06	1.98989	0.26863	7.40756	1.28646e-13	1.68393e-12	82.0706	78.4429	48.1852	49.2883	197.461	189.877
BIDIR_13710	142.639	1.27001	0.251203	5.0557	4.28815e-07	5.33674e-06	1.13828	0.250087	4.55151	5.32628e-06	2.80794e-05	111.454	78.4429	120.463	87.9458	247.813	209.715
BIDIR_10261	33.6831	1.26452	0.452432	2.79494	0.00519098	0.0182265	1.69187	0.470644	3.5948	0.000324635	0.00123916	29.3833	19.3686	21.9024	14.4966	61.2128	55.7351
BIDIR_451	163.285	1.2615	0.234424	5.38125	7.3971e-08	1.14589e-06	0.787167	0.228944	3.43825	0.000585476	0.00211336	117.533	87.1588	160.982	123.704	263.61	226.719
BIDIR_18466	153.14	1.25784	0.222563	5.6516	1.58963e-08	2.92721e-07	0.974389	0.219139	4.44644	8.7307e-06	4.45094e-05	109.427	90.064	124.844	117.905	230.042	246.557
BIDIR_14986	104.082	1.25212	0.301938	4.14694	3.36952e-05	0.000241794	1.90415	0.315543	6.03452	1.59434e-09	1.36296e-08	101.322	54.2321	52.5657	46.389	211.283	158.703
BIDIR_6884	123.464	1.25082	0.248008	5.0435	4.57104e-07	5.65051e-06	2.01388	0.264457	7.61516	2.63369e-14	3.69737e-13	105.375	81.3482	55.851	54.1205	242.877	201.213
BIDIR_10916	31.777	1.24914	0.459693	2.71735	0.00658077	0.0222359	1.56007	0.473673	3.29356	0.000989278	0.00339333	24.3172	21.3055	15.3317	21.2616	61.2128	47.2331
BIDIR_11945	65.4078	1.24427	0.325507	3.82255	0.000132079	0.000788956	0.811124	0.316609	2.56191	0.0104097	0.0273648	39.5155	43.5794	60.2315	52.1876	97.743	99.1896
BIDIR_10112	38.9355	1.24062	0.422677	2.93514	0.00333395	0.0125484	1.49152	0.432929	3.44519	0.000570668	0.00206561	29.3833	26.1476	29.5682	17.3959	61.2128	69.905
BIDIR_33	330.719	1.23785	0.214138	5.78059	7.44379e-09	1.49135e-07	0.657698	0.210519	3.12417	0.00178308	0.00577062	246.212	162.696	352.628	259.005	551.902	411.873
BIDIR_16515	56.0198	1.23501	0.352239	3.50618	0.000454595	0.00230205	0.854785	0.343974	2.48503	0.0129541	0.0331642	34.4494	37.7688	41.6145	52.1876	88.8573	81.241
BIDIR_30195	25.4338	1.22547	0.510001	2.40288	0.0162664	0.0468807	1.29752	0.515203	2.51846	0.0117868	0.0304962	15.1983	20.337	16.4268	17.3959	46.4032	36.8418
BIDIR_7226	184.803	1.22285	0.230315	5.30949	1.09932e-07	1.62661e-06	1.50881	0.234755	6.42718	1.29993e-10	1.26637e-09	139.824	126.864	133.604	86.0129	349.505	273.008
BIDIR_10869	88.0219	1.21691	0.343254	3.5452	0.000392309	0.00202647	1.40004	0.347539	4.02843	5.61505e-05	0.000248657	80.0442	45.5162	73.3729	37.691	165.867	125.64
BIDIR_22888	364.219	1.21115	0.170373	7.10877	1.17084e-12	5.44989e-11	0.591814	0.165972	3.56575	0.000362814	0.00137016	212.776	237.265	394.243	298.629	535.118	507.284
BIDIR_594	131.808	1.2032	0.240534	5.0022	5.66804e-07	6.8368e-06	1.19909	0.241375	4.96775	6.77332e-07	4.11899e-06	105.375	78.4429	96.3704	87.9458	207.334	215.383
BIDIR_27790	81.0372	1.18994	0.289056	4.11662	3.84464e-05	0.000270794	1.32431	0.293339	4.51463	6.34276e-06	3.30384e-05	61.8063	54.2321	51.4706	54.1205	133.286	131.308
BIDIR_5117	86.5672	1.18406	0.292765	4.04441	5.24546e-05	0.000355315	1.00874	0.290373	3.47393	0.000512903	0.00187612	63.8327	54.2321	63.5169	69.5835	152.045	116.194
BIDIR_17955	266.335	1.17924	0.189126	6.23518	4.5126e-10	1.2071e-08	1.30691	0.191048	6.84073	7.87893e-12	8.70466e-11	190.485	191.749	171.934	177.824	497.601	368.418
BIDIR_6798	59.8768	1.17675	0.354021	3.32395	0.000887528	0.00408903	1.15418	0.354816	3.25291	0.00114228	0.00385969	35.4626	48.4215	43.8047	41.5568	112.553	77.4623
BIDIR_15543	38.6736	1.17316	0.446229	2.62907	0.00856199	0.0276012	1.02876	0.443623	2.31899	0.0203956	0.0491483	17.2247	35.8319	32.8536	26.0938	67.1366	52.9011
BIDIR_237	29.5723	1.17206	0.4858	2.41263	0.0158378	0.0458794	3.21676	0.607792	5.29254	1.20629e-07	8.18748e-07	32.423	18.4002	5.47559	6.76506	67.1366	47.2331
BIDIR_5908	67.7897	1.16945	0.329795	3.54598	0.000391157	0.00202194	0.846638	0.323888	2.61399	0.00894929	0.0239698	52.6873	37.7688	56.9462	56.0533	113.54	89.743
BIDIR_20274	289.996	1.16095	0.184418	6.29522	3.06959e-10	8.51833e-09	0.910178	0.18261	4.98427	6.21952e-07	3.80232e-06	187.445	205.307	270.494	198.12	461.071	417.541
BIDIR_25680	258.025	1.15857	0.202401	5.72411	1.03977e-08	2.0118e-07	0.721624	0.198865	3.6287	0.000284848	0.00110073	186.432	151.075	257.353	200.052	423.553	329.687
BIDIR_1759	101.425	1.15717	0.293281	3.9456	7.95995e-05	0.000512139	1.25566	0.29598	4.24237	2.21167e-05	0.000104973	85.1103	61.0111	77.7534	58.9527	192.524	133.197
BIDIR_20691	305.581	1.15708	0.170033	6.80499	1.01056e-11	3.83476e-10	1.49992	0.174208	8.60995	7.30935e-18	1.39577e-16	242.159	214.023	194.931	165.261	540.055	477.055
BIDIR_25233	84.7203	1.15345	0.298574	3.8632	0.000111912	0.000685785	0.72822	0.29147	2.49844	0.0124743	0.0320471	65.8591	45.5162	79.9437	69.5835	129.337	118.083
BIDIR_7335	103.191	1.14077	0.261882	4.35607	1.32419e-05	0.000107766	1.29253	0.265877	4.86139	1.16566e-06	6.83287e-06	83.0838	67.7901	70.0876	65.7177	173.765	158.703
BIDIR_16923	178.187	1.13385	0.225954	5.01806	5.21957e-07	6.348e-06	0.789647	0.222472	3.54943	0.000386073	0.00144792	140.837	98.7799	162.078	142.066	287.305	238.055
BIDIR_27135	905.501	1.13175	0.355428	3.18419	0.00145158	0.00620315	1.38161	0.355937	3.8816	0.00010377	0.000437119	817.667	529.732	672.403	460.99	1643.86	1308.36
BIDIR_4630	188.095	1.12716	0.201219	5.60163	2.12341e-08	3.78209e-07	1.31288	0.204546	6.41849	1.3763e-10	1.3358e-09	148.943	128.801	131.414	113.073	303.102	303.237
BIDIR_3303	52.0231	1.12604	0.376842	2.98809	0.00280726	0.0108891	1.28617	0.382558	3.36203	0.000773719	0.00271879	44.5816	31.9582	42.7096	26.0938	77.997	88.7983
BIDIR_11304	111.901	1.12578	0.261762	4.30078	1.70196e-05	0.000134125	0.647672	0.254854	2.54134	0.0110427	0.028799	77.0045	69.727	113.892	90.8451	146.121	173.818
BIDIR_24258	122.661	1.12322	0.240847	4.66364	3.10669e-06	3.03347e-05	1.64446	0.251665	6.53432	6.39012e-11	6.41421e-10	88.1499	101.685	64.612	67.6506	221.156	192.711
BIDIR_18455	516.656	1.12204	0.177386	6.32539	2.52588e-10	7.15405e-09	0.650084	0.17523	3.70989	0.00020735	0.000824296	408.327	271.161	530.037	412.669	750.35	727.39
BIDIR_4721	69.8879	1.12129	0.325632	3.44341	0.000574422	0.00282224	1.09818	0.326346	3.36508	0.000765222	0.00269157	46.608	53.2637	62.4218	39.6239	112.553	104.858
BIDIR_21487	103.855	1.1178	0.256243	4.36224	1.28737e-05	0.000105002	1.46902	0.264417	5.55571	2.76489e-08	2.03618e-07	81.0574	76.506	65.7071	57.9862	172.778	169.095
BIDIR_5277	230.448	1.11736	0.195121	5.72648	1.02535e-08	1.98913e-07	1.4072	0.1992	7.06427	1.61466e-12	1.92914e-11	171.234	175.286	155.507	128.536	419.604	332.521
BIDIR_21	142.381	1.11219	0.251785	4.41723	9.9973e-06	8.40145e-05	0.930515	0.250055	3.72125	0.000198243	0.000791184	117.533	81.3482	129.224	96.6437	233.991	195.545
BIDIR_6525	48.699	1.11147	0.387441	2.86875	0.00412094	0.0150095	1.61784	0.403835	4.00618	6.17083e-05	0.000270933	48.6344	27.1161	24.0926	28.9931	85.8954	77.4623
BIDIR_24933	218.407	1.11042	0.220385	5.03855	4.69066e-07	5.78377e-06	0.638861	0.216285	2.95379	0.00313901	0.00954547	177.313	111.37	181.79	217.448	327.785	294.735
BIDIR_19247	102.047	1.1088	0.269296	4.11742	3.83145e-05	0.000269994	0.709561	0.263296	2.69492	0.00704053	0.0194684	72.9517	63.9164	86.5144	93.7444	162.905	132.253
BIDIR_216	879.977	1.10794	0.12769	8.67681	4.07027e-18	5.10889e-16	0.946388	0.127228	7.43849	1.01843e-13	1.34905e-12	618.063	616.89	754.537	628.184	1424.68	1237.51
BIDIR_31810	45.0907	1.10732	0.412577	2.68391	0.00727661	0.0241382	1.04954	0.412512	2.54428	0.0109505	0.0285817	33.4362	30.9898	37.234	29.9595	88.8573	50.0671
BIDIR_29671	122.471	1.10449	0.253912	4.34989	1.36206e-05	0.00011045	0.655932	0.247892	2.64604	0.0081441	0.0220493	93.216	69.727	102.941	118.872	187.588	162.482
BIDIR_34399	65.5902	1.09884	0.323136	3.40056	0.000672488	0.00322739	0.910876	0.320072	2.84584	0.00442939	0.0129481	40.5287	51.3268	52.5657	52.1876	97.743	99.1896
BIDIR_7499	74.6169	1.08823	0.311049	3.49858	0.00046774	0.00235846	0.815281	0.306521	2.65979	0.00781894	0.0212812	58.7666	44.5478	67.8974	57.0198	116.502	102.968
BIDIR_15365	114.389	1.08516	0.301431	3.60004	0.000318171	0.00169539	0.805597	0.298309	2.70055	0.00692252	0.0191827	99.2953	59.0743	106.227	86.0129	205.359	130.363
BIDIR_8088	381.141	1.08304	0.163824	6.61102	3.81691e-11	1.28858e-09	1.33432	0.166387	8.0194	1.06266e-15	1.68746e-14	321.19	256.634	248.592	236.777	663.468	560.185
BIDIR_10703	547.571	1.0748	0.139603	7.69898	1.37158e-14	8.83435e-13	0.443484	0.136117	3.2581	0.00112159	0.00379602	365.772	339.919	560.701	532.507	800.703	685.825
BIDIR_27515	126.253	1.07373	0.245643	4.37112	1.23613e-05	0.000101358	1.56724	0.255234	6.14043	8.22994e-10	7.27341e-09	83.0838	115.243	75.5632	65.7177	205.359	212.549
BIDIR_19674	514.686	1.07369	0.143864	7.4632	8.44476e-14	4.76067e-12	1.6168	0.148321	10.9007	1.14416e-27	4.23449e-26	441.763	372.846	294.587	264.804	908.319	805.797
BIDIR_806	50.0931	1.07195	0.376645	2.84606	0.00442636	0.0159596	1.34693	0.385745	3.49175	0.000479869	0.00176765	42.5551	33.8951	38.3291	25.1274	88.8573	71.7944
BIDIR_33008	479.412	1.07019	0.167368	6.39422	1.61367e-10	4.74425e-09	1.51813	0.170766	8.89014	6.10301e-19	1.26997e-17	359.692	390.278	314.299	236.777	890.547	684.88
BIDIR_5664	93.4166	1.06537	0.289024	3.6861	0.000227714	0.00126862	1.82487	0.306307	5.95763	2.55924e-09	2.13453e-08	91.1896	61.0111	51.4706	38.6575	170.803	147.367
BIDIR_15750	391.006	1.0651	0.161004	6.61537	3.70612e-11	1.25406e-09	1.29777	0.163368	7.94384	1.96012e-15	3.04041e-14	312.071	282.782	263.924	242.576	691.112	553.572
BIDIR_10494	142.147	1.0628	0.264663	4.01567	5.92769e-05	0.000395867	0.911811	0.263435	3.46124	0.0005377	0.00195835	100.309	102.654	118.273	107.274	267.559	156.814
BIDIR_27097	146.678	1.04834	0.224659	4.66636	3.06587e-06	2.99759e-05	2.10431	0.245184	8.58256	9.27834e-18	1.75544e-16	132.732	115.243	61.3266	57.9862	280.394	232.387
BIDIR_4701	3451.19	1.04715	0.088596	11.8194	3.10011e-32	2.39614e-29	0.31854	0.0876019	3.63622	0.000276666	0.001072	2129.78	2253.54	3744.21	3520.73	4648.22	4410.63
BIDIR_29811	152.636	1.03893	0.221758	4.68496	2.80021e-06	2.77293e-05	0.512365	0.215311	2.37965	0.017329	0.0427399	94.2292	109.433	145.651	147.865	200.423	218.217
BIDIR_4188	1199.37	1.03837	0.11094	9.35976	7.99203e-21	1.52425e-18	0.4455	0.109095	4.08359	4.43446e-05	0.000200324	808.548	768.934	1169.59	1209.01	1726.79	1513.35
BIDIR_32389	42.0065	1.03817	0.410971	2.52614	0.0115322	0.0352863	1.26378	0.419257	3.01433	0.00257548	0.00799586	32.423	31.9582	36.1389	19.3287	64.1747	68.0157
BIDIR_27204	546.035	1.03288	0.134048	7.70528	1.30555e-14	8.46475e-13	0.413089	0.130521	3.16493	0.00155121	0.0050901	349.56	365.098	578.223	520.909	723.693	738.726
BIDIR_4115	569.616	1.03123	0.138305	7.45625	8.90168e-14	4.95173e-12	0.660663	0.136438	4.84222	1.284e-06	7.48079e-06	407.313	380.593	550.845	468.722	843.157	767.066
BIDIR_2240	83.3145	1.01618	0.296279	3.4298	0.000604022	0.00294648	0.979722	0.29665	3.30262	0.000957849	0.00329732	51.6741	71.6639	67.8974	58.9527	116.502	133.197
BIDIR_15743	43.6979	1.01453	0.387593	2.61752	0.00885709	0.0284028	1.39978	0.401048	3.49031	0.000482467	0.00177654	34.4494	34.8635	21.9024	30.926	71.0858	68.9604
BIDIR_34139	247.525	1.01443	0.198759	5.10381	3.32878e-07	4.27502e-06	1.16176	0.20082	5.78509	7.24718e-09	5.73197e-08	187.445	190.781	201.502	141.1	417.629	346.691
BIDIR_21442	107.093	1.01287	0.278688	3.63443	0.000278592	0.0015136	0.94264	0.27845	3.38531	0.000710985	0.00251773	88.1499	69.727	98.5607	67.6506	177.715	140.755
BIDIR_34201	164.436	1.0091	0.216384	4.6635	3.10883e-06	3.03455e-05	1.03614	0.217515	4.76352	1.90247e-06	1.07895e-05	134.758	112.338	121.558	120.805	268.546	228.608
BIDIR_14614	435.346	1.0087	0.156387	6.45006	1.11808e-10	3.43716e-09	1.33798	0.159299	8.39915	4.4973e-17	8.05313e-16	382.996	303.119	279.255	266.737	739.49	640.481
BIDIR_6254	126.793	1.00783	0.24912	4.04555	5.21994e-05	0.00035383	1.19571	0.252975	4.72658	2.28329e-06	1.27873e-05	113.48	82.3166	88.7046	83.1136	178.702	214.438
BIDIR_16554	51.6519	1.00761	0.353918	2.847	0.00441337	0.0159225	2.00492	0.387724	5.17101	2.32833e-07	1.50977e-06	47.6212	40.6741	22.9975	21.2616	81.9462	95.4109
BIDIR_28601	510.056	1.00705	0.134432	7.49114	6.82759e-14	3.8863e-12	0.921782	0.134225	6.86745	6.53609e-12	7.277e-11	374.89	376.72	417.24	380.776	770.096	740.616
BIDIR_31298	294.496	1.0023	0.181378	5.52602	3.27568e-08	5.53568e-07	0.799903	0.180082	4.44189	8.91739e-06	4.53727e-05	221.895	203.37	260.638	229.046	479.829	372.197
BIDIR_14123	187.902	0.999727	0.215739	4.63395	3.58747e-06	3.43889e-05	0.630463	0.212158	2.97167	0.00296185	0.00907391	110.441	152.044	176.314	163.328	241.889	283.399
BIDIR_3466	73.4038	0.998894	0.309331	3.2292	0.00124136	0.00543774	0.889472	0.308193	2.88609	0.00390059	0.011569	53.7005	54.2321	63.5169	53.154	119.464	96.3556
BIDIR_5679	100.387	0.983799	0.289674	3.39622	0.000683225	0.00327304	1.0523	0.291754	3.6068	0.000310001	0.00118835	92.2028	61.0111	86.5144	59.9191	161.918	140.755
BIDIR_20325	1144.72	0.983304	0.119086	8.25709	1.49266e-16	1.43271e-14	1.08248	0.119645	9.04743	1.46366e-19	3.19363e-18	877.446	878.367	904.568	736.425	1812.69	1658.83
BIDIR_20083	80.1005	0.983214	0.290723	3.38197	0.000719691	0.00341929	0.883573	0.289816	3.04873	0.00229808	0.00723225	55.727	62.948	62.4218	64.7513	120.451	114.304
BIDIR_73	439.566	0.981879	0.150239	6.53543	6.34261e-11	2.06072e-09	0.400178	0.146642	2.72894	0.00635381	0.0178001	276.608	312.803	467.616	415.568	613.115	551.683
BIDIR_33742	517.115	0.980131	0.165307	5.92916	3.04493e-09	6.66413e-08	0.515244	0.163134	3.15841	0.00158633	0.00519704	426.565	286.655	500.469	483.218	724.681	681.102
BIDIR_6755	654.261	0.979018	0.140877	6.94946	3.6668e-12	1.52762e-10	0.550416	0.139033	3.95889	7.52987e-05	0.000325777	506.609	402.867	647.215	576.963	937.938	853.975
BIDIR_34173	442.981	0.978615	0.19139	5.11319	3.16768e-07	4.09973e-06	0.852523	0.191001	4.46345	8.06486e-06	4.13642e-05	387.049	267.287	416.145	298.629	705.922	582.857
BIDIR_21637	214.203	0.978264	0.19893	4.91763	8.76e-07	1.0025e-05	0.635986	0.195828	3.24767	0.00116353	0.00392409	161.102	142.359	175.219	208.75	323.835	273.952
BIDIR_2474	164.817	0.977997	0.231741	4.22021	2.44074e-05	0.000182688	0.75631	0.229708	3.29248	0.000993086	0.00340558	126.652	112.338	154.412	124.67	271.508	199.324
BIDIR_27211	655.23	0.977816	0.125514	7.7905	6.67435e-15	4.61252e-13	0.470513	0.123024	3.82455	0.000131013	0.000540167	444.803	450.32	670.213	603.057	880.674	882.315
BIDIR_32884	112.803	0.977227	0.262075	3.72881	0.000192388	0.00109508	0.606259	0.257163	2.35749	0.0183991	0.0450123	89.1631	69.727	101.846	103.409	174.753	137.921
BIDIR_19966	39.4317	0.976855	0.40418	2.41688	0.0156542	0.0454149	1.14716	0.411149	2.79012	0.00526886	0.0151174	28.3701	32.9266	28.4731	26.0938	61.2128	59.5137
BIDIR_20698	143.277	0.976621	0.224239	4.35526	1.32909e-05	0.000108075	0.856468	0.223285	3.83576	0.000125179	0.000518118	110.441	101.685	108.417	121.771	214.245	203.102
BIDIR_29768	103.317	0.976219	0.271864	3.59084	0.000329616	0.00174561	1.47807	0.282265	5.23647	1.63674e-07	1.08856e-06	90.1764	78.4429	72.2778	47.3554	176.727	154.925
BIDIR_24261	705.684	0.975665	0.118496	8.2337	1.81515e-16	1.71423e-14	1.04117	0.119201	8.73463	2.44461e-18	4.84841e-17	542.071	537.479	512.515	518.977	1081.1	1041.96
BIDIR_11192	201.87	0.974017	0.208891	4.6628	3.11942e-06	3.04286e-05	0.789977	0.207463	3.8078	0.000140207	0.000574398	147.93	147.201	197.121	139.167	301.127	278.675
BIDIR_13727	858.328	0.973139	0.138622	7.02007	2.21758e-12	9.67298e-11	0.876872	0.138463	6.3329	2.40595e-10	2.26928e-09	695.067	582.027	763.298	603.057	1320.02	1186.5
BIDIR_4394	56.167	0.972218	0.344303	2.82373	0.00474682	0.0169157	1.05441	0.347754	3.03207	0.00242884	0.00758975	44.5816	41.6425	44.8999	36.7246	88.8573	80.2963
BIDIR_4512	283.931	0.966984	0.179386	5.39051	7.02561e-08	1.09585e-06	0.821072	0.178553	4.59847	4.25601e-06	2.2839e-05	217.842	201.434	262.828	201.985	426.515	392.98
BIDIR_14616	463.992	0.966024	0.149789	6.44923	1.12422e-10	3.4467e-09	1.24503	0.152209	8.17972	2.84506e-16	4.76242e-15	393.128	343.793	318.68	288.965	780.957	658.43
BIDIR_10176	1451.21	0.965513	0.138704	6.96096	3.37954e-12	1.42003e-10	0.347431	0.137463	2.52745	0.0114894	0.0298125	1036.52	903.546	1654.72	1324.02	2129.61	1658.83
BIDIR_35531	761.019	0.96211	0.134814	7.13659	9.56781e-13	4.51795e-11	0.820448	0.134422	6.10351	1.03766e-09	9.05924e-09	607.931	519.079	666.927	576.963	1176.87	1018.35
BIDIR_25929	170.194	0.961777	0.236352	4.06926	4.71622e-05	0.000323418	1.26272	0.240816	5.24351	1.57546e-07	1.05048e-06	134.758	136.549	140.175	81.1807	272.496	256.004
BIDIR_5390	45.4106	0.961117	0.387175	2.48239	0.0130506	0.0390654	1.25487	0.397114	3.15997	0.00157784	0.00516983	37.489	34.8635	36.1389	23.1945	66.1493	74.6284
BIDIR_19689	149.352	0.958052	0.231242	4.14307	3.42692e-05	0.000245373	0.931233	0.231638	4.02021	5.81451e-05	0.000256423	119.56	106.527	130.319	100.509	238.927	200.268
BIDIR_32	206.96	0.957264	0.190436	5.02669	4.99018e-07	6.09932e-06	1.38747	0.196753	7.05182	1.76593e-12	2.09941e-11	181.366	155.917	120.463	129.503	324.823	329.687
BIDIR_7843	593.368	0.953819	0.127248	7.49577	6.59099e-14	3.77357e-12	1.336	0.130201	10.2611	1.05514e-24	3.31987e-23	495.463	465.815	359.199	377.877	960.646	901.208
BIDIR_19699	150.799	0.948923	0.227849	4.16469	3.11771e-05	0.000226547	0.922297	0.228248	4.04077	5.32762e-05	0.00023706	119.56	109.433	130.319	103.409	239.915	202.158
BIDIR_23679	174.337	0.948452	0.251327	3.77378	0.000160792	0.000935801	0.877622	0.251166	3.4942	0.00047549	0.00175332	162.115	100.717	165.363	111.14	270.521	236.166
BIDIR_20267	487.355	0.948361	0.176918	5.36047	8.30068e-08	1.26847e-06	0.94017	0.177183	5.30622	1.11923e-07	7.62902e-07	455.948	287.624	360.294	386.575	736.528	697.161
BIDIR_16038	65.0005	0.948064	0.348575	2.71983	0.00653159	0.0221089	0.833357	0.347348	2.3992	0.0164309	0.0408188	48.6344	48.4215	68.9925	36.7246	91.8192	95.4109
BIDIR_18068	3092.18	0.947947	0.0929113	10.2027	1.92817e-24	5.60245e-22	0.571142	0.0924066	6.18075	6.37958e-10	5.72788e-09	2194.63	2193.5	2987.48	2711.82	4409.3	4056.38
BIDIR_13547	203.424	0.947723	0.217377	4.35981	1.30178e-05	0.000106089	0.74777	0.215864	3.46408	0.00053205	0.00193974	148.943	150.107	200.407	143.999	325.81	251.28
BIDIR_383	237.884	0.946151	0.215507	4.39035	1.1317e-05	9.36845e-05	0.655456	0.213407	3.07139	0.00213062	0.00675924	200.617	143.328	235.45	185.556	375.175	287.177
BIDIR_30409	422.988	0.945734	0.174601	5.41654	6.07635e-08	9.62612e-07	0.716299	0.173518	4.12811	3.65758e-05	0.000167465	332.335	286.655	419.43	307.327	656.557	535.624
BIDIR_22082	68.425	0.942951	0.310645	3.03547	0.00240165	0.00952197	0.905316	0.311035	2.91065	0.00360675	0.0107843	51.6741	52.2953	52.5657	54.1205	100.705	99.1896
BIDIR_5746	334.173	0.94208	0.155555	6.05626	1.39323e-09	3.31071e-08	1.0853	0.15741	6.89471	5.39765e-12	6.07299e-11	267.489	256.634	226.69	247.408	498.588	508.229
BIDIR_9442	3117.25	0.939512	0.118084	7.95629	1.77268e-15	1.3745e-13	0.294098	0.117381	2.5055	0.0122278	0.0315182	2326.35	1846.8	3560.23	2967.93	4045.97	3956.25
BIDIR_27928	107.164	0.935699	0.256237	3.65169	0.000260522	0.00142491	2.27062	0.287833	7.88865	3.05473e-15	4.68523e-14	101.322	92.9693	38.3291	38.6575	207.334	164.371
BIDIR_22007	332.78	0.933532	0.158179	5.90175	3.59656e-09	7.75014e-08	0.607577	0.155839	3.89875	9.66923e-05	0.000409344	243.172	236.297	315.394	286.065	467.982	447.77
BIDIR_19119	1199.71	0.932787	0.124492	7.49276	6.7442e-14	3.84629e-12	0.530804	0.123451	4.29973	1.71009e-05	8.27366e-05	949.385	752.471	1182.73	1065.98	1683.35	1564.36
BIDIR_13114	226.687	0.932574	0.192411	4.84677	1.25488e-06	1.38145e-05	1.26464	0.196855	6.4242	1.32564e-10	1.28968e-09	206.696	160.759	146.746	144.966	372.213	328.743
BIDIR_11551	151.497	0.931183	0.274467	3.3927	0.00069207	0.00330786	1.54407	0.283012	5.45584	4.87427e-08	3.49736e-07	171.234	84.2535	88.7046	78.2814	262.623	223.885
BIDIR_31631	96.7199	0.930851	0.273653	3.40157	0.000669995	0.00321806	0.807048	0.272449	2.96219	0.00305455	0.00932317	61.8063	83.285	81.0388	77.315	133.286	143.589
BIDIR_577	258.593	0.930192	0.18596	5.0021	5.67083e-07	6.83736e-06	0.912961	0.186337	4.89951	9.60759e-07	5.70304e-06	172.247	223.707	183.98	216.482	380.112	375.031
BIDIR_30934	125.791	0.929982	0.307982	3.0196	0.00253111	0.00995864	0.939289	0.308782	3.04191	0.00235079	0.00737713	130.705	62.948	118.273	74.4156	196.473	171.929
BIDIR_18987	259.862	0.928589	0.189447	4.90157	9.50734e-07	1.07898e-05	0.853487	0.189263	4.50954	6.49695e-06	3.37926e-05	214.802	179.16	229.975	185.556	406.769	342.913
BIDIR_5816	197.181	0.926161	0.235612	3.93087	8.46394e-05	0.000540423	0.876057	0.235671	3.71729	0.00020137	0.000802411	188.458	112.338	165.363	145.932	315.937	255.059
BIDIR_13275	256.076	0.92536	0.178001	5.19862	2.00776e-07	2.7484e-06	0.422783	0.173612	2.43522	0.0148829	0.0374292	189.472	166.57	263.924	240.643	337.658	338.189
BIDIR_27054	56.9296	0.92384	0.335675	2.75218	0.00591993	0.0203219	1.37527	0.349122	3.93923	8.17437e-05	0.000351493	48.6344	45.5162	35.0438	33.8253	87.87	90.6876
BIDIR_30404	391.721	0.923691	0.16849	5.48217	4.20151e-08	6.90557e-07	0.858011	0.168421	5.09444	3.49766e-07	2.2136e-06	340.441	255.666	335.106	288.965	598.306	531.845
BIDIR_17302	1372.93	0.923598	0.11944	7.73277	1.05234e-14	7.02459e-13	0.556504	0.118586	4.69281	2.69478e-06	1.49118e-05	942.292	1024.6	1390.8	1148.13	1976.58	1755.18
BIDIR_7944	94.3172	0.922999	0.265822	3.47225	0.000516114	0.00256972	1.74087	0.284865	6.11122	9.88748e-10	8.6532e-09	80.0442	83.285	50.3755	42.5232	149.083	160.593
BIDIR_3260	1027.51	0.922836	0.307942	2.99678	0.00272843	0.0106226	0.723542	0.307735	2.35118	0.018714	0.0456584	834.891	689.523	1031.6	719.029	1691.25	1198.78
BIDIR_14475	283.08	0.91961	0.22271	4.12919	3.64047e-05	0.000258022	0.513972	0.220222	2.33388	0.0196018	0.0475263	240.133	162.696	308.823	225.18	443.299	318.351
BIDIR_8485	708.338	0.919233	0.159985	5.74575	9.15156e-09	1.79673e-07	0.69275	0.159298	4.34876	1.36907e-05	6.7302e-05	579.56	466.784	706.351	518.977	1077.15	901.208
BIDIR_21990	213.343	0.918798	0.183748	5.00033	5.72328e-07	6.89493e-06	1.49432	0.192112	7.77839	7.34562e-15	1.08331e-13	178.326	181.097	119.368	121.771	334.696	344.802
BIDIR_15292	274.709	0.918472	0.18642	4.9269	8.35448e-07	9.60766e-06	0.705301	0.18501	3.81223	0.000137716	0.00056497	228.987	178.191	239.831	231.945	423.553	345.747
BIDIR_148	195.355	0.917356	0.198064	4.63161	3.62828e-06	3.47196e-05	0.517284	0.194053	2.66568	0.00768323	0.0209674	144.89	133.643	193.836	173.959	253.737	272.063
BIDIR_33941	243.791	0.916908	0.209703	4.37241	1.22884e-05	0.000100872	0.867796	0.209765	4.13699	3.51893e-05	0.00016158	194.538	178.191	209.168	176.858	420.591	283.399
BIDIR_19725	62.235	0.916687	0.324919	2.82128	0.00478329	0.0170221	2.24937	0.367236	6.12512	9.06161e-10	7.96192e-09	50.6609	62.948	21.9024	23.1945	115.514	99.1896
BIDIR_791	53.0753	0.912998	0.36191	2.52272	0.011645	0.0355646	1.22661	0.371404	3.30264	0.000957798	0.00329732	45.5948	40.6741	42.7096	27.0602	85.8954	76.5177
BIDIR_29	130.906	0.910394	0.260436	3.49565	0.000472911	0.00238085	1.84555	0.276851	6.66622	2.62474e-11	2.7468e-10	140.837	90.064	66.8022	54.1205	240.902	192.711
BIDIR_19344	274.548	0.909959	0.182702	4.98055	6.34032e-07	7.55463e-06	1.815	0.193444	9.38254	6.44003e-21	1.55763e-19	276.608	206.276	128.129	129.503	478.842	427.932
BIDIR_6616	228.83	0.909857	0.21384	4.25486	2.09182e-05	0.000159997	0.769674	0.213044	3.61274	0.000302975	0.00116375	200.617	144.296	210.263	170.093	364.315	283.399
BIDIR_26860	185.038	0.907467	0.221525	4.09645	4.19535e-05	0.000292341	0.696013	0.219787	3.16676	0.00154149	0.00506224	158.062	117.18	182.885	136.268	263.61	252.225
BIDIR_20218	279.681	0.905612	0.186003	4.8688	1.12281e-06	1.25201e-05	1.74854	0.195539	8.94217	3.81597e-19	8.06316e-18	252.291	237.265	107.322	164.294	451.198	465.719
BIDIR_20680	82.2078	0.905194	0.289396	3.12787	0.00176077	0.00731064	1.16458	0.29585	3.93637	8.27221e-05	0.000355063	74.9781	58.1058	58.0413	53.154	121.438	127.529
BIDIR_5562	55.4421	0.90501	0.355898	2.54289	0.0109938	0.0339288	1.44702	0.371463	3.89546	9.80111e-05	0.000414561	54.7137	38.7372	38.3291	26.0938	87.87	86.909
BIDIR_13466	193.046	0.904613	0.21085	4.29032	1.78415e-05	0.000139702	0.775793	0.21002	3.69391	0.000220835	0.000873558	170.221	122.022	169.743	149.798	273.483	273.008
BIDIR_610	173.633	0.903292	0.208708	4.32801	1.50464e-05	0.000120154	0.973419	0.210349	4.62763	3.69876e-06	2.00431e-05	140.837	131.707	127.034	132.402	277.432	232.387
BIDIR_18974	138.935	0.901118	0.232278	3.87948	0.000104681	0.000648921	0.704848	0.230283	3.06079	0.00220751	0.00697161	94.2292	113.306	128.129	110.174	185.613	202.158
BIDIR_5556	1651.32	0.900991	0.101111	8.91095	5.05993e-19	7.39379e-17	0.493001	0.100173	4.92152	8.58762e-07	5.13863e-06	1215.86	1146.62	1544.12	1589.79	2318.19	2093.37
BIDIR_5067	1285.21	0.899632	0.121164	7.42488	1.12882e-13	6.18129e-12	0.821766	0.1211	6.78582	1.15427e-11	1.2512e-10	1015.24	950.999	1133.45	943.242	1972.63	1695.67
BIDIR_22874	285.918	0.898067	0.172856	5.19547	2.04206e-07	2.78705e-06	0.415427	0.16902	2.45786	0.0139766	0.0354476	219.868	183.033	269.399	292.83	379.124	371.252
BIDIR_14047	120.735	0.896814	0.245138	3.6584	0.000253793	0.00139226	1.54008	0.257485	5.98126	2.21423e-09	1.85539e-08	98.2821	108.464	65.7071	66.6841	215.232	170.039
BIDIR_14128	355.439	0.895266	0.157593	5.68089	1.33998e-08	2.52448e-07	0.763896	0.156971	4.86648	1.13606e-06	6.67025e-06	277.622	261.476	306.633	284.132	536.106	466.663
BIDIR_11768	1555.72	0.894108	0.11221	7.96819	1.6102e-15	1.27475e-13	0.539334	0.111446	4.83942	1.30221e-06	7.57925e-06	1170.27	1085.61	1557.26	1328.85	2207.61	1984.74
BIDIR_14385	522.882	0.894102	0.137049	6.52394	6.84839e-11	2.20553e-09	1.19573	0.1395	8.57153	1.02115e-17	1.92418e-16	427.578	427.078	362.484	331.488	847.106	741.56
BIDIR_26740	62.4902	0.892063	0.359033	2.48463	0.0129687	0.0388518	1.35614	0.370708	3.65823	0.000253959	0.000991901	48.6344	56.169	25.1877	50.2547	111.565	83.1303
BIDIR_31793	583.406	0.889028	0.138275	6.42941	1.28103e-10	3.88289e-09	0.812091	0.138155	5.87812	4.14963e-09	3.38156e-08	457.974	437.731	515.801	430.064	875.738	783.125
BIDIR_12220	904.038	0.88849	0.121952	7.28555	3.20355e-13	1.64495e-11	0.41753	0.120291	3.47101	0.000518501	0.00189539	674.803	605.269	931.946	842.733	1252.89	1116.59
BIDIR_20646	121.495	0.887263	0.260496	3.40606	0.000659082	0.00317499	1.07747	0.264222	4.0779	4.54447e-05	0.000204747	87.1367	108.464	74.4681	96.6437	207.334	154.925
BIDIR_5032	117.621	0.886429	0.243613	3.63868	0.000274037	0.00149189	1.07288	0.247655	4.33217	1.47647e-05	7.22114e-05	99.2953	90.064	83.229	83.1136	186.6	163.427
BIDIR_14071	1745.79	0.886107	0.120292	7.36631	1.75412e-13	9.31652e-12	0.607173	0.119816	5.06754	4.02993e-07	2.5282e-06	1352.65	1226.03	1735.76	1394.57	2534.41	2231.29
BIDIR_31618	211.74	0.882919	0.191018	4.62217	3.79748e-06	3.61191e-05	0.836093	0.191117	4.37476	1.21564e-05	6.03579e-05	157.049	170.444	176.314	162.361	320.874	283.399
BIDIR_7212	1467.97	0.881047	0.123909	7.11045	1.15665e-12	5.39236e-11	0.729328	0.12367	5.89738	3.69327e-09	3.02423e-08	1200.66	1027.5	1369.99	1106.57	2153.31	1949.78
BIDIR_27453	1194.17	0.880717	0.108509	8.11652	4.79728e-16	4.19348e-14	1.16202	0.109781	10.5849	3.50263e-26	1.20633e-24	917.975	1037.19	807.102	802.143	1739.63	1860.99
BIDIR_15188	743.813	0.879854	0.303869	2.8955	0.00378554	0.0139645	0.723932	0.30367	2.38394	0.0171282	0.0423064	665.684	462.91	743.586	514.144	1097.88	978.671
BIDIR_3764	88.0188	0.879063	0.340133	2.58447	0.00975294	0.030709	1.31902	0.348456	3.78532	0.00015351	0.000623979	99.2953	48.4215	64.612	44.4561	157.969	113.36
BIDIR_7630	246.31	0.87741	0.190106	4.61538	3.92375e-06	3.71277e-05	1.45538	0.197075	7.38487	1.52598e-13	1.9875e-12	215.815	205.307	163.173	119.838	416.642	357.082
BIDIR_18278	1542.73	0.876415	0.0983673	8.90961	5.12111e-19	7.44614e-17	0.890871	0.0985844	9.03664	1.61569e-19	3.50671e-18	1183.44	1235.72	1205.73	1189.68	2296.47	2145.33
BIDIR_16380	484.457	0.875167	0.186819	4.68458	2.80539e-06	2.77525e-05	0.548927	0.185489	2.95935	0.00308288	0.00939866	421.499	289.561	519.086	373.045	698.023	605.529
BIDIR_5129	143.556	0.875031	0.221376	3.95269	7.72769e-05	0.000498835	1.38705	0.230391	6.0204	1.7399e-09	1.47686e-08	125.639	118.149	77.7534	92.7779	223.131	223.885
BIDIR_30910	165.612	0.874689	0.226157	3.86761	0.000109907	0.000675756	0.814997	0.226107	3.60447	0.000312788	0.00119792	148.943	107.496	145.651	121.771	247.813	221.996
BIDIR_9573	89.3557	0.873307	0.276716	3.15597	0.00159967	0.00674118	1.36905	0.287922	4.75495	1.98496e-06	1.12237e-05	73.9649	77.4744	48.1852	58.9527	149.083	128.474
BIDIR_34172	485.076	0.871416	0.143267	6.08247	1.18343e-09	2.87499e-08	0.53951	0.141495	3.81292	0.000137335	0.000563649	372.864	338.951	484.042	412.669	660.506	641.426
BIDIR_16348	70.1498	0.870316	0.338074	2.57433	0.0100433	0.0314984	1.15267	0.34499	3.34118	0.000834234	0.00290693	64.8459	50.3584	62.4218	32.8589	103.667	106.747
BIDIR_27358	224.777	0.86955	0.205544	4.23049	2.33185e-05	0.000175613	0.529884	0.202805	2.61278	0.00898099	0.0240457	178.326	151.075	238.736	178.791	327.785	273.952
BIDIR_24374	1163.63	0.867457	0.129743	6.68595	2.29435e-11	8.17806e-10	0.603893	0.129129	4.67667	2.91576e-06	1.60512e-05	845.023	889.019	1140.02	943.242	1746.54	1417.94
BIDIR_14455	148.903	0.867456	0.21986	3.94549	7.96361e-05	0.000512151	0.704578	0.21837	3.22654	0.00125296	0.00418984	105.375	121.054	127.034	126.603	209.308	204.047
BIDIR_27085	879.014	0.867315	0.136511	6.35344	2.10552e-10	6.06497e-09	0.644923	0.135888	4.74598	2.07496e-06	1.16981e-05	686.962	634.322	820.244	721.928	1352.61	1058.02
BIDIR_29677	260.5	0.866284	0.173324	4.99805	5.79115e-07	6.96812e-06	0.843852	0.173662	4.85915	1.1789e-06	6.90623e-06	207.71	199.497	203.692	209.717	390.972	351.415
BIDIR_146	219.431	0.866266	0.189662	4.56741	4.9378e-06	4.54776e-05	0.745935	0.188952	3.94775	7.88886e-05	0.000340132	165.154	171.412	199.312	167.194	294.216	319.296
BIDIR_16930	69.3688	0.864412	0.308583	2.80123	0.00509082	0.0179305	2.32632	0.352959	6.59092	4.37097e-11	4.46221e-10	62.8195	67.7901	27.378	20.2952	128.349	109.581
BIDIR_23753	75.9466	0.864287	0.31691	2.72723	0.00638682	0.0216739	0.783678	0.316431	2.47661	0.0132636	0.0338602	47.6212	69.727	62.4218	61.852	122.426	91.6323
BIDIR_6783	182.272	0.8638	0.217291	3.97531	7.02874e-05	0.00045886	0.892719	0.218284	4.08972	4.31889e-05	0.000195564	160.088	127.833	136.89	144.966	296.191	227.664
BIDIR_32848	411.345	0.863686	0.163709	5.27573	1.32225e-07	1.90746e-06	0.924749	0.164522	5.62083	1.90037e-08	1.42506e-07	331.322	321.519	361.389	265.77	626.938	561.13
BIDIR_31822	106.061	0.86245	0.269661	3.19828	0.00138251	0.00595302	0.679934	0.267651	2.54038	0.0110733	0.0288682	94.2292	66.8217	100.751	82.1471	143.159	149.257
BIDIR_27675	576.706	0.860396	0.135624	6.34396	2.23937e-10	6.41058e-09	1.02275	0.136948	7.46818	8.13103e-14	1.08759e-12	462.027	470.657	424.906	408.803	920.167	773.679
BIDIR_21384	889.581	0.860098	0.123102	6.98686	2.81097e-12	1.20176e-10	0.95293	0.123741	7.70101	1.34994e-14	1.94789e-13	728.503	693.396	722.778	611.755	1361.49	1219.56
BIDIR_17820	1313.26	0.857652	0.121463	7.06099	1.65322e-12	7.44734e-11	1.05547	0.122226	8.63542	5.85097e-18	1.13003e-16	1025.38	1112.73	1037.08	829.203	2038.78	1836.42
BIDIR_21636	124.307	0.857609	0.239057	3.58746	0.000333909	0.00176294	0.83751	0.239603	3.4954	0.000473352	0.00174633	91.1896	103.622	105.131	92.7779	170.803	182.32
BIDIR_11547	609.938	0.857465	0.130019	6.5949	4.25541e-11	1.42515e-09	0.91929	0.130712	7.03297	2.02181e-12	2.38292e-11	487.358	483.247	471.996	458.091	939.913	819.023
BIDIR_20960	889.927	0.856997	0.13144	6.52004	7.02867e-11	2.2537e-09	0.546529	0.130475	4.18876	2.80484e-05	0.000130965	724.451	593.648	849.812	784.747	1284.48	1102.42
BIDIR_8193	58.1331	0.855583	0.346448	2.46959	0.0135269	0.0402489	1.07706	0.352995	3.05119	0.00227936	0.00717803	50.6609	44.5478	33.9487	47.3554	95.7684	76.5177
BIDIR_19113	1341.45	0.85488	0.116237	7.35462	1.91478e-13	1.00967e-11	0.398459	0.115116	3.46137	0.000537437	0.00195789	930.134	994.578	1362.33	1279.56	1904.51	1577.59
BIDIR_17598	3399.07	0.854102	0.110519	7.72811	1.09155e-14	7.2045e-13	0.675392	0.110373	6.1192	9.40483e-10	8.2534e-09	2447.93	2728.07	3169.27	2691.53	5048.08	4309.55
BIDIR_11285	108.59	0.851958	0.264863	3.2166	0.00129719	0.00564023	0.870383	0.26605	3.2715	0.00106978	0.00363734	69.912	101.685	87.6095	82.1471	160.93	149.257
BIDIR_13233	154.746	0.851243	0.213333	3.9902	6.60179e-05	0.000435147	1.00226	0.216276	4.63414	3.58417e-06	1.94588e-05	127.665	122.991	110.607	115.006	233.991	218.217
BIDIR_20548	138.035	0.850911	0.251323	3.38573	0.000709899	0.00338042	1.33447	0.259094	5.15052	2.59762e-07	1.67494e-06	138.811	96.8431	71.1827	96.6437	232.016	192.711
BIDIR_32280	78.5739	0.850568	0.291597	2.91693	0.00353494	0.0131875	0.892258	0.293557	3.03946	0.00236999	0.00742441	64.8459	60.0427	62.4218	58.9527	117.489	107.692
BIDIR_5536	95.9012	0.849028	0.289572	2.93201	0.00336772	0.0126536	1.10338	0.294922	3.74126	0.000183099	0.000734081	92.2028	65.8533	77.7534	55.0869	156.981	127.529
BIDIR_34164	109.852	0.847923	0.253419	3.34593	0.000820061	0.00382257	1.08121	0.258362	4.18487	2.85324e-05	0.000133009	96.2557	84.2535	83.229	70.5499	171.791	153.035
BIDIR_27938	169.471	0.847198	0.211038	4.01443	5.95889e-05	0.000397228	1.35831	0.218976	6.203	5.53976e-10	5.00353e-09	149.956	140.422	107.322	96.6437	286.318	236.166
BIDIR_5035	271.857	0.846715	0.199989	4.23382	2.2976e-05	0.000173344	1.10046	0.202722	5.42843	5.68527e-08	4.03398e-07	267.489	181.097	211.358	165.261	396.896	409.039
BIDIR_29283	198.605	0.846215	0.21814	3.87923	0.000104789	0.000649315	0.601457	0.216192	2.78205	0.00540164	0.0154368	179.34	120.085	178.504	175.892	291.254	246.557
BIDIR_2708	309.308	0.844999	0.175971	4.80193	1.57146e-06	1.68083e-05	1.00588	0.177847	5.65588	1.55052e-08	1.17901e-07	221.895	280.845	204.787	244.509	475.88	427.932
BIDIR_10321	118.468	0.843968	0.242967	3.4736	0.000513527	0.00255944	1.12162	0.24851	4.51339	6.3801e-06	3.32029e-05	107.401	89.0956	77.7534	84.08	177.715	174.763
BIDIR_825	1403.44	0.842402	0.143317	5.87788	4.15554e-09	8.83797e-08	1.01567	0.143859	7.06019	1.66276e-12	1.98167e-11	1075.02	1212.48	1152.06	878.491	2317.2	1785.41
BIDIR_5758	827.733	0.840847	0.128763	6.53019	6.5688e-11	2.12715e-09	1.16896	0.130516	8.95641	3.35422e-19	7.10837e-18	727.49	656.596	589.174	514.144	1338.78	1140.21
BIDIR_7389	1290.35	0.840088	0.243997	3.44302	0.000575257	0.00282493	0.896389	0.244165	3.67125	0.000241369	0.000947877	1109.47	953.904	1150.97	834.035	2058.53	1635.21
BIDIR_33007	169.049	0.839883	0.243596	3.44786	0.000565054	0.0027832	0.80239	0.243799	3.29119	0.000997642	0.00341875	166.168	99.7484	152.221	120.805	244.851	230.498
BIDIR_23076	2160.71	0.839454	0.11191	7.50118	6.32482e-14	3.64248e-12	0.531724	0.111451	4.7709	1.83404e-06	1.04421e-05	1613.04	1605.66	2137.67	1847.83	3138.64	2621.44
BIDIR_27717	791.356	0.839315	0.120766	6.9499	3.65537e-12	1.52503e-10	0.766441	0.120686	6.35071	2.1433e-10	2.03222e-09	646.433	589.774	661.452	638.815	1164.03	1047.63
BIDIR_13367	972.021	0.838313	0.123234	6.80263	1.02724e-11	3.89304e-10	0.289811	0.121458	2.38611	0.0170279	0.042102	742.688	629.48	1060.07	947.108	1278.56	1174.22
BIDIR_10314	451.524	0.837951	0.170438	4.91646	8.81219e-07	1.00709e-05	0.494304	0.168793	2.92847	0.00340637	0.0102555	390.089	277.94	453.379	394.306	641.747	551.683
BIDIR_16119	1511.75	0.837916	0.255731	3.27655	0.00105084	0.00471352	1.01079	0.256013	3.94818	7.87482e-05	0.000339679	1309.08	1159.21	1302.1	888.156	2414.94	1997.02
BIDIR_33810	88.4046	0.837687	0.28083	2.9829	0.00285534	0.0110464	1.90823	0.306368	6.22855	4.70764e-10	4.29376e-09	81.0574	81.3482	43.8047	33.8253	161.918	128.474
BIDIR_649	196.816	0.8374	0.226811	3.69206	0.000222442	0.00124279	0.641846	0.225409	2.84748	0.00440667	0.0128906	178.326	122.022	200.407	143.999	274.47	261.672
BIDIR_29054	4150.34	0.836936	0.116099	7.2088	5.6447e-13	2.75455e-11	0.942734	0.116257	8.10904	5.10207e-16	8.34141e-15	3600.98	3100.91	3376.25	2852.92	6544.83	5426.14
BIDIR_21484	104.91	0.836619	0.257189	3.25293	0.0011422	0.00506761	0.9386	0.259902	3.61136	0.000304591	0.00116948	81.0574	88.1272	86.5144	71.5163	152.045	150.201
BIDIR_13829	57.3985	0.83511	0.33941	2.46048	0.0138753	0.0411066	1.67913	0.363994	4.61306	3.96781e-06	2.14043e-05	53.7005	49.39	27.378	29.9595	103.667	80.2963
BIDIR_28332	508.405	0.834884	0.152422	5.47744	4.31516e-08	7.07258e-07	1.24491	0.155382	8.01189	1.12955e-15	1.78874e-14	427.578	434.825	326.345	322.79	875.738	663.153
BIDIR_31103	660.163	0.834389	0.138573	6.02131	1.73008e-09	4.02011e-08	1.08651	0.140184	7.7506	9.14593e-15	1.3358e-13	587.666	505.521	509.23	409.769	1005.07	943.718
BIDIR_34200	375.764	0.833367	0.16842	4.94814	7.49265e-07	8.73974e-06	0.663994	0.167616	3.9614	7.45122e-05	0.00032286	302.952	274.066	343.867	305.394	580.534	447.77
BIDIR_3131	205.841	0.832921	0.204453	4.0739	4.62314e-05	0.00031815	0.471974	0.201264	2.34505	0.0190247	0.0463127	146.917	156.886	196.026	194.254	233.004	307.96
BIDIR_23210	395.262	0.830398	0.158739	5.23121	1.68406e-07	2.35312e-06	0.577176	0.157342	3.66828	0.000244188	0.000957587	324.23	273.097	388.767	323.756	544.991	516.73
BIDIR_12141	77.1399	0.830244	0.293927	2.82466	0.00473313	0.0168771	0.938655	0.297279	3.15748	0.00159137	0.00521119	66.8724	58.1058	55.851	59.9191	111.565	110.526
BIDIR_34103	1203.38	0.830084	0.133182	6.2327	4.5847e-10	1.22194e-08	0.693566	0.132957	5.21645	1.82384e-07	1.20381e-06	1059.83	802.829	1045.84	1001.23	1782.08	1528.46
BIDIR_21931	1355.01	0.830001	0.122335	6.78463	1.16385e-11	4.3713e-10	0.555572	0.121754	4.56306	5.04145e-06	2.66707e-05	1132.78	906.451	1302.1	1164.56	1891.67	1732.51
BIDIR_18064	2489.26	0.828338	0.121186	6.83528	8.18426e-12	3.17124e-10	0.583248	0.120909	4.82386	1.40806e-06	8.1475e-06	1955.51	1814.84	2496.87	1973.46	3632.29	3062.6
BIDIR_14854	694.947	0.828275	0.148627	5.57285	2.50604e-08	4.36984e-07	0.858633	0.149013	5.76215	8.30486e-09	6.53615e-08	634.274	476.468	560.701	526.708	1072.21	899.319
BIDIR_18960	187.383	0.827804	0.201545	4.1073	4.00311e-05	0.000280387	2.20973	0.22474	9.83239	8.16601e-23	2.28879e-21	187.445	168.507	67.8974	68.617	346.543	285.288
BIDIR_28588	107.857	0.82711	0.256432	3.22546	0.00125771	0.00549624	1.79146	0.276583	6.47714	9.34801e-11	9.22864e-10	98.2821	98.7799	40.5194	59.9191	177.715	171.929
BIDIR_30789	107.496	0.827008	0.252196	3.27922	0.00104094	0.00467625	1.01102	0.25634	3.94406	8.01148e-05	0.000345056	93.216	83.285	81.0388	74.4156	160.93	152.091
BIDIR_30349	121.875	0.825629	0.270548	3.05169	0.00227559	0.00908842	1.51862	0.282317	5.37912	7.48513e-08	5.23996e-07	122.599	92.9693	76.6583	57.0198	227.08	154.925
BIDIR_6653	82.3835	0.822545	0.282969	2.90684	0.00365102	0.0135585	1.28617	0.293894	4.37629	1.20715e-05	5.99778e-05	66.8724	74.5692	50.3755	52.1876	130.324	119.972
BIDIR_27206	106.107	0.82104	0.253075	3.24426	0.00117755	0.00519854	0.801013	0.253672	3.15767	0.00159037	0.00520911	84.0971	84.2535	88.7046	82.1471	150.07	147.367
BIDIR_26985	390.171	0.820843	0.146466	5.60431	2.09085e-08	3.73997e-07	1.10491	0.149301	7.40057	1.35605e-13	1.7718e-12	319.164	333.14	278.16	258.039	591.395	561.13
BIDIR_5136	1099.35	0.8192	0.125011	6.55304	5.63791e-11	1.84195e-09	0.900575	0.125474	7.17736	7.10707e-13	8.7195e-12	817.667	959.715	894.712	786.68	1686.31	1451
BIDIR_20225	1196.03	0.818401	0.143754	5.69308	1.24771e-08	2.36428e-07	0.89638	0.144116	6.21986	4.97597e-10	4.52701e-09	1091.24	842.535	1025.03	807.941	1841.32	1568.14
BIDIR_32486	759.655	0.818229	0.155221	5.27139	1.35396e-07	1.94556e-06	0.58087	0.154542	3.75866	0.000170828	0.000689305	655.552	500.679	746.871	616.587	1129.47	908.765
BIDIR_24495	1869.3	0.817418	0.106877	7.64823	2.03769e-14	1.27068e-12	0.542837	0.106396	5.10203	3.36035e-07	2.13091e-06	1384.06	1439.09	1829.94	1586.89	2631.16	2344.65
BIDIR_15725	602.419	0.816856	0.136472	5.98553	2.15692e-09	4.88441e-08	0.944931	0.137513	6.87156	6.35036e-12	7.08393e-11	529.913	453.226	469.806	430.064	917.205	814.299
BIDIR_13713	2536.09	0.814729	0.112828	7.22096	5.1623e-13	2.55933e-11	0.386222	0.112267	3.44021	0.000581265	0.0021	1915.99	1790.63	2699.47	2290.46	3542.44	2977.58
BIDIR_20291	389.761	0.814507	0.159225	5.11545	3.12988e-07	4.06221e-06	0.524566	0.157565	3.32921	0.000870932	0.00302381	320.177	267.287	371.245	346.951	555.852	477.055
BIDIR_13828	92.3263	0.813801	0.268843	3.02705	0.00246951	0.0097463	2.07246	0.299716	6.91477	4.68633e-12	5.30171e-11	90.1764	84.2535	36.1389	36.7246	166.854	139.81
BIDIR_4140	744.436	0.812927	0.135666	5.99213	2.07111e-09	4.72288e-08	0.51555	0.134617	3.82974	0.000128276	0.000529796	564.362	555.879	755.632	622.385	1064.31	904.042
BIDIR_23685	360.976	0.812547	0.172765	4.70319	2.56133e-06	2.56929e-05	1.03717	0.174889	5.93044	3.02119e-09	2.50384e-08	328.282	271.161	294.587	219.381	548.941	503.505
BIDIR_25691	556.382	0.811911	0.168832	4.80899	1.51697e-06	1.63325e-05	1.16379	0.170936	6.80836	9.87166e-12	1.0782e-10	495.463	447.415	424.906	315.058	949.786	705.663
BIDIR_12481	521.321	0.811704	0.299117	2.71367	0.00665431	0.0224364	1.09741	0.300171	3.65597	0.000256216	0.00100004	509.648	365.098	418.335	299.595	856.979	678.268
BIDIR_24510	907.286	0.810624	0.153426	5.2835	1.2674e-07	1.8389e-06	0.442462	0.152452	2.9023	0.0037043	0.0110438	787.27	558.784	953.848	783.78	1252.89	1107.14
BIDIR_22909	415.308	0.809312	0.157166	5.14942	2.61288e-07	3.45689e-06	0.648764	0.156451	4.14676	3.37208e-05	0.000155407	344.494	299.245	397.528	322.79	587.445	540.347
BIDIR_19129	202.185	0.807311	0.210252	3.83973	0.00012317	0.000744521	1.4268	0.218302	6.5359	6.32281e-11	6.34886e-10	204.67	152.044	128.129	104.375	337.658	286.233
BIDIR_31617	324.471	0.804973	0.166843	4.82474	1.40187e-06	1.52385e-05	1.17081	0.170595	6.86314	6.73624e-12	7.48534e-11	298.899	253.729	220.119	208.75	522.283	443.047
BIDIR_31138	897.143	0.80483	0.138236	5.82214	5.81001e-09	1.18669e-07	0.761778	0.138285	5.50877	3.61344e-08	2.62545e-07	775.111	649.817	806.007	662.976	1350.63	1138.32
BIDIR_19327	450.445	0.804412	0.142501	5.64495	1.65231e-08	3.03123e-07	1.27687	0.146546	8.7131	2.95665e-18	5.81981e-17	386.036	393.183	305.538	257.072	668.404	692.438
BIDIR_2981	291.373	0.804326	0.183741	4.3775	1.2005e-05	9.89331e-05	1.1711	0.187549	6.24422	4.2592e-10	3.90581e-09	272.556	223.707	223.404	162.361	436.388	429.822
BIDIR_19335	1534.52	0.803351	0.109509	7.33593	2.20183e-13	1.1446e-11	0.726917	0.109455	6.64122	3.11092e-11	3.22858e-10	1199.65	1223.13	1326.19	1229.31	2287.58	1941.28
BIDIR_30989	777.904	0.802917	0.130035	6.17462	6.63238e-10	1.69834e-08	0.472386	0.128852	3.66611	0.000246267	0.000964609	562.336	603.332	811.483	656.211	1032.72	1001.34
BIDIR_34663	136.237	0.802783	0.234801	3.41899	0.000628541	0.00305038	0.948883	0.237721	3.99157	6.56362e-05	0.000286908	115.507	108.464	114.987	87.9458	183.638	206.881
BIDIR_28379	1746.48	0.801893	0.103771	7.72752	1.09666e-14	7.22198e-13	1.04337	0.104548	9.97974	1.8695e-23	5.46373e-22	1453.97	1465.24	1253.91	1215.78	2737.79	2352.21
BIDIR_16410	95.551	0.801399	0.28199	2.84194	0.004484	0.0161377	0.810757	0.283083	2.86402	0.00418297	0.0123126	71.9384	81.3482	81.0388	71.5163	155.994	111.47
BIDIR_63	1217.06	0.79939	0.11426	6.99622	2.6297e-12	1.13584e-10	0.645543	0.113949	5.66521	1.46844e-08	1.12014e-07	956.477	938.409	1123.59	985.766	1757.4	1540.74
BIDIR_27934	211.598	0.798812	0.192237	4.15535	3.24792e-05	0.000234269	0.530036	0.189934	2.79063	0.00526054	0.0151026	158.062	163.665	200.407	187.489	301.127	258.838
BIDIR_745	66.186	0.798429	0.324835	2.45795	0.0139733	0.0413262	1.59174	0.345404	4.60833	4.05923e-06	2.18564e-05	54.7137	64.8849	38.3291	30.926	119.464	88.7983
BIDIR_17848	1297.49	0.797629	0.129082	6.17923	6.44146e-10	1.65667e-08	0.798215	0.129237	6.17637	6.55929e-10	5.87091e-09	1152.03	930.662	1144.4	938.41	1891.67	1727.79
BIDIR_27076	211.242	0.796961	0.209213	3.80933	0.000139345	0.000826306	0.669285	0.208487	3.2102	0.00132644	0.00440994	192.511	138.486	201.502	160.429	288.293	286.233
BIDIR_13305	1058.31	0.796828	0.115975	6.8707	6.38885e-12	2.51875e-10	0.501493	0.115124	4.35611	1.32393e-05	6.52841e-05	866.301	736.007	947.278	1017.66	1369.39	1413.22
BIDIR_9271	1520.02	0.795925	0.116823	6.81307	9.55361e-12	3.64415e-10	0.370595	0.115929	3.19674	0.00138991	0.00460922	1120.62	1114.66	1643.77	1359.78	2070.37	1810.92
BIDIR_25715	1186.57	0.79537	0.107915	7.37036	1.70172e-13	9.10196e-12	0.418766	0.106831	3.91988	8.85939e-05	0.000377785	909.869	855.124	1149.87	1141.36	1610.29	1452.89
BIDIR_14906	928.347	0.79495	0.293197	2.71132	0.00670162	0.0225597	0.710255	0.293151	2.42283	0.0154002	0.0385716	839.957	627.543	910.044	646.546	1424.68	1121.31
BIDIR_12910	270.273	0.793988	0.181092	4.38445	1.16277e-05	9.61477e-05	0.608149	0.179915	3.38019	0.000724353	0.00256034	233.04	185.939	247.497	229.046	386.036	340.079
BIDIR_15355	185.126	0.79257	0.202176	3.9202	8.84751e-05	0.000561218	1.11535	0.206978	5.38873	7.09574e-08	4.97827e-07	170.221	144.296	135.795	115.972	270.521	273.952
BIDIR_26369	1776.27	0.791727	0.120002	6.59765	4.1774e-11	1.40543e-09	1.3408	0.121429	11.0418	2.40048e-28	9.27863e-27	1654.58	1466.2	1181.63	952.907	2881.94	2520.36
BIDIR_1750	1071.22	0.791587	0.117353	6.74536	1.52647e-11	5.63239e-10	0.955123	0.118165	8.08296	6.32109e-16	1.02412e-14	925.068	848.345	841.051	743.19	1629.05	1440.61
BIDIR_18975	130.24	0.786515	0.243517	3.22982	0.00123869	0.00543089	0.788992	0.244343	3.22904	0.00124207	0.00416019	98.2821	111.37	116.083	93.7444	200.423	161.537
BIDIR_13002	1476.3	0.785808	0.122885	6.39465	1.60913e-10	4.74425e-09	0.687296	0.122782	5.5977	2.1721e-08	1.61995e-07	1229.03	1104.98	1328.38	1171.32	2226.37	1797.69
BIDIR_20144	78.7077	0.785758	0.305861	2.56901	0.0101991	0.0318859	0.804751	0.30726	2.61912	0.00881564	0.0236669	77.0045	50.3584	65.7071	59.9191	111.565	107.692
BIDIR_6032	387.023	0.784983	0.161995	4.84573	1.26149e-06	1.38821e-05	0.832846	0.162747	5.11743	3.09728e-07	1.9728e-06	343.481	285.687	331.821	277.367	574.61	509.173
BIDIR_30790	1720.69	0.783666	0.105419	7.43384	1.05488e-13	5.82384e-12	0.56698	0.105031	5.39821	6.73095e-08	4.73736e-07	1378.99	1279.3	1603.25	1486.38	2434.69	2141.55
BIDIR_1733	97.4257	0.78328	0.296796	2.63912	0.0083121	0.0269405	1.66688	0.314089	5.30704	1.11422e-07	7.59848e-07	109.427	69.727	54.7559	42.5232	178.702	129.419
BIDIR_7692	611.937	0.782918	0.133551	5.86232	4.56439e-09	9.57576e-08	0.478521	0.132229	3.61889	0.000295868	0.00113949	496.477	431.92	574.937	571.164	846.119	751.007
BIDIR_21822	1063.08	0.782348	0.117704	6.64675	2.99642e-11	1.03295e-09	0.50343	0.116929	4.30545	1.6665e-05	8.0791e-05	869.341	752.471	1011.89	955.806	1473.06	1315.92
BIDIR_15192	94.6632	0.781686	0.263833	2.96281	0.00304849	0.0116707	1.53512	0.280429	5.47417	4.39558e-08	3.1721e-07	89.1631	82.3166	51.4706	50.2547	154.019	140.755
BIDIR_16408	79.0753	0.780242	0.305505	2.55394	0.0106511	0.0330585	0.989047	0.31058	3.18451	0.00144997	0.00479235	58.7666	73.6007	52.5657	61.852	131.311	96.3556
BIDIR_30715	164.971	0.779313	0.207922	3.74811	0.000178173	0.0010233	0.740635	0.20814	3.55835	0.000373188	0.00140488	133.745	130.738	130.319	141.1	230.042	223.885
BIDIR_21494	902.938	0.777588	0.129937	5.98436	2.17241e-09	4.91569e-08	0.410071	0.128793	3.18394	0.00145283	0.0048007	722.424	630.448	915.519	830.169	1266.71	1052.35
BIDIR_16489	1214.01	0.776948	0.130203	5.96719	2.41367e-09	5.38912e-08	0.448596	0.12946	3.46514	0.000529965	0.00193288	930.134	904.514	1322.9	982.866	1591.53	1552.08
BIDIR_25235	81.6102	0.776889	0.293679	2.64536	0.00816032	0.0265805	0.693564	0.29316	2.36582	0.0179901	0.0441631	62.8195	66.8217	78.8485	58.9527	114.527	107.692
BIDIR_19105	139.042	0.776631	0.222654	3.48807	0.000486519	0.00244224	0.972357	0.226402	4.29482	1.74837e-05	8.44186e-05	114.494	118.149	99.6558	103.409	194.499	204.047
BIDIR_26982	1012.45	0.776511	0.121025	6.41612	1.39787e-10	4.18947e-09	0.714108	0.121002	5.9016	3.59992e-09	2.95284e-08	867.314	749.565	872.809	815.673	1477.99	1291.35
BIDIR_17564	2707.81	0.775019	0.11379	6.81093	9.69719e-12	3.69411e-10	0.584643	0.1136	5.14649	2.65399e-07	1.70914e-06	2278.73	1938.8	2497.97	2314.62	3948.23	3268.53
BIDIR_31263	148.708	0.774835	0.2459	3.15102	0.00162701	0.00684036	0.959305	0.248939	3.85357	0.000116407	0.000485585	141.85	106.527	129.224	89.8786	233.004	191.767
BIDIR_4098	384.228	0.774085	0.178644	4.33312	1.47008e-05	0.000117747	0.615755	0.177987	3.45955	0.000541071	0.00196889	360.705	242.108	352.628	319.891	533.144	496.893
BIDIR_23037	1953.66	0.773363	0.109898	7.03709	1.96294e-12	8.68276e-11	0.91682	0.110327	8.31	9.5702e-17	1.67715e-15	1599.87	1642.46	1561.64	1375.24	3006.34	2536.42
BIDIR_1992	1999.81	0.77208	0.11183	6.90402	5.05498e-12	2.04222e-10	0.986471	0.112396	8.77678	1.68226e-18	3.37368e-17	1622.16	1738.33	1608.73	1290.19	2945.13	2794.31
BIDIR_8208	756.316	0.770113	0.121917	6.31671	2.67196e-10	7.55325e-09	0.397342	0.120438	3.29913	0.000969854	0.00333466	602.864	531.668	757.822	711.298	974.468	959.777
BIDIR_15315	297.742	0.770061	0.179957	4.27914	1.87621e-05	0.000146015	0.911414	0.181645	5.01754	5.23362e-07	3.23674e-06	279.648	214.992	240.926	207.784	448.236	394.869
BIDIR_29022	364.075	0.768978	0.152615	5.03869	4.68724e-07	5.78198e-06	1.50797	0.159938	9.42841	4.16337e-21	1.01639e-19	350.573	310.866	196.026	200.052	589.42	537.513
BIDIR_30062	732.527	0.767541	0.143222	5.35911	8.36309e-08	1.27668e-06	0.444896	0.142126	3.1303	0.00174628	0.005663	615.023	496.805	760.012	631.083	1008.04	884.204
BIDIR_24698	235.206	0.766004	0.187043	4.09533	4.21576e-05	0.000293345	0.801803	0.18798	4.26537	1.99574e-05	9.53695e-05	178.326	205.307	194.931	179.757	353.455	299.458
BIDIR_18828	729.852	0.765277	0.122834	6.23019	4.65859e-10	1.23826e-08	0.548518	0.122051	4.49419	6.98365e-06	3.6154e-05	591.719	542.321	661.452	656.211	1012.97	914.433
BIDIR_23589	289.861	0.764673	0.165198	4.62883	3.67732e-06	3.51012e-05	1.05385	0.168567	6.25177	4.05819e-10	3.731e-09	258.37	236.297	191.646	212.616	425.528	414.707
BIDIR_1959	1750.66	0.764294	0.112683	6.78268	1.17963e-11	4.41925e-10	0.970395	0.113301	8.56473	1.08331e-17	2.03754e-16	1429.65	1515.59	1417.08	1138.46	2564.03	2439.12
BIDIR_13767	772.791	0.764092	0.11664	6.55085	5.72089e-11	1.86698e-09	0.608201	0.116153	5.23622	1.63895e-07	1.08953e-06	605.904	610.111	704.161	651.378	1031.73	1033.46
BIDIR_5386	1481.92	0.764015	0.105889	7.21527	5.38265e-13	2.6349e-11	0.629501	0.105669	5.95729	2.56451e-09	2.1383e-08	1141.9	1199.89	1380.94	1191.62	1994.35	1982.85
BIDIR_1975	1945.59	0.763738	0.111044	6.8778	6.07821e-12	2.41574e-10	0.990714	0.111656	8.87295	7.12339e-19	1.4759e-17	1586.7	1698.63	1555.07	1254.44	2854.29	2724.41
BIDIR_33395	1063.16	0.763346	0.116967	6.52614	6.74861e-11	2.17596e-09	1.51688	0.120341	12.6048	1.9857e-36	1.17258e-34	995.993	942.283	603.41	547.003	1772.21	1518.07
BIDIR_4730	160.897	0.763078	0.23853	3.19908	0.00137865	0.00593727	1.22554	0.245067	5.00085	5.70786e-07	3.50591e-06	154.009	127.833	128.129	77.315	242.877	235.221
BIDIR_5819	133.192	0.761709	0.240184	3.17136	0.00151725	0.00643696	2.13265	0.266661	7.99763	1.26838e-15	2.00198e-14	146.917	112.338	59.1364	41.5568	217.207	221.996
BIDIR_2731	752.582	0.761496	0.138537	5.4967	3.86969e-08	6.43218e-07	0.565977	0.137953	4.10268	4.08395e-05	0.000185686	667.71	508.426	703.066	643.647	970.519	1022.13
BIDIR_30473	1042.84	0.761282	0.112383	6.77399	1.25278e-11	4.68137e-10	0.543006	0.11178	4.8578	1.18698e-06	6.94794e-06	819.693	801.861	954.943	931.645	1463.18	1285.69
BIDIR_28855	230.948	0.761032	0.182464	4.17087	3.03434e-05	0.000221255	0.484673	0.18019	2.68979	0.00714978	0.0197269	186.432	168.507	209.168	220.348	294.216	307.015
BIDIR_1747	155.257	0.760509	0.219182	3.46976	0.000520922	0.00259146	0.582835	0.217608	2.67837	0.00739824	0.0203109	119.56	123.959	141.27	134.335	187.588	224.83
BIDIR_4941	2877.69	0.7596	0.126421	6.00851	1.87241e-09	4.33368e-08	0.315571	0.125969	2.50515	0.01224	0.0315439	2378.02	1881.66	3138.61	2656.74	3926.5	3284.59
BIDIR_9288	380.988	0.7592	0.159594	4.75707	1.96422e-06	2.04e-05	0.536535	0.158399	3.38724	0.000705987	0.00250219	326.256	266.318	335.106	355.649	532.156	470.442
BIDIR_28385	277.48	0.75914	0.187882	4.0405	5.33364e-05	0.000360706	1.08681	0.191352	5.67965	1.34974e-08	1.0362e-07	223.921	252.76	225.594	155.596	399.858	407.15
BIDIR_24105	1341.82	0.75909	0.126036	6.0228	1.71431e-09	3.99293e-08	0.805473	0.126311	6.37692	1.80686e-10	1.72688e-09	1229.03	970.367	1118.12	1011.86	1980.53	1741.01
BIDIR_887	2474.59	0.759027	0.104654	7.25276	4.08378e-13	2.05737e-11	0.662306	0.104585	6.3327	2.4091e-10	2.27151e-09	1999.08	1947.51	2229.66	1991.83	3603.66	3075.82
BIDIR_21485	3034.01	0.75864	0.110673	6.8548	7.14102e-12	2.804e-10	0.781016	0.110779	7.05023	1.7862e-12	2.12262e-11	2642.47	2308.74	2645.81	2230.54	4444.84	3931.69
BIDIR_24517	194.274	0.758627	0.196991	3.85107	0.000117602	0.000715185	1.45203	0.206848	7.0198	2.22183e-12	2.60903e-11	165.154	186.907	110.607	107.274	275.458	320.241
BIDIR_446	689.977	0.757874	0.139857	5.41892	5.9961e-08	9.50412e-07	1.20752	0.142393	8.48019	2.24824e-17	4.14454e-16	650.486	558.784	465.425	420.4	1127.5	917.267
BIDIR_17803	1258.49	0.757768	0.116359	6.51231	7.40053e-11	2.36777e-09	0.413647	0.115516	3.58087	0.000342449	0.00129974	972.689	933.567	1319.62	1101.74	1687.3	1536.02
BIDIR_11552	348.157	0.756797	0.174922	4.32647	1.51517e-05	0.000120864	0.642613	0.1745	3.68258	0.000230882	0.000910297	298.899	254.697	346.057	254.173	478.842	456.272
BIDIR_33897	112.861	0.756538	0.27607	2.74038	0.00613683	0.020957	0.970063	0.280063	3.46373	0.000532737	0.00194175	102.335	88.1272	105.131	59.9191	163.892	157.759
BIDIR_13824	211.246	0.75595	0.189984	3.97902	6.91996e-05	0.000452866	1.35898	0.198093	6.86032	6.87049e-12	7.62863e-11	172.247	206.276	122.653	126.603	331.734	307.96
BIDIR_28038	166.578	0.754967	0.213091	3.54293	0.000395705	0.00204078	0.487272	0.210499	2.31485	0.0206212	0.0496255	135.771	121.054	166.458	143.033	208.321	224.83
BIDIR_14268	2104.38	0.754922	0.109032	6.92387	4.39466e-12	1.79771e-10	0.516379	0.108688	4.75102	2.02395e-06	1.14239e-05	1709.3	1555.3	2051.16	1801.44	2948.09	2560.98
BIDIR_34149	223.693	0.753841	0.18173	4.14814	3.3518e-05	0.00024064	1.05196	0.18579	5.66212	1.49511e-08	1.13958e-07	200.617	183.033	153.317	158.496	318.899	327.798
BIDIR_11588	1006.98	0.752192	0.115473	6.51399	7.31794e-11	2.3439e-09	0.357819	0.114232	3.13239	0.00173389	0.00562599	772.072	738.913	983.416	1002.2	1364.45	1180.83
BIDIR_30652	117.034	0.752175	0.244806	3.07254	0.00212246	0.00856655	1.66033	0.262492	6.32526	2.52802e-10	2.37662e-09	117.533	100.717	61.3266	55.0869	198.448	169.095
BIDIR_25359	199.976	0.7521	0.196815	3.82136	0.000132717	0.0007918	1.34034	0.20487	6.54238	6.05454e-11	6.09438e-10	167.181	190.781	132.509	106.308	293.229	309.849
BIDIR_30522	897.141	0.751648	0.121405	6.19125	5.969e-10	1.54872e-08	0.731386	0.121552	6.01707	1.77597e-09	1.50526e-08	723.437	732.134	724.968	750.921	1333.85	1117.54
BIDIR_14413	198.646	0.75122	0.193959	3.87308	0.00010747	0.000662714	1.38006	0.202769	6.80606	1.00307e-11	1.09349e-10	187.445	170.444	120.463	111.14	320.874	281.509
BIDIR_30791	565.149	0.75088	0.137227	5.47181	4.45475e-08	7.27908e-07	0.475898	0.136007	3.49907	0.000466877	0.0017251	476.212	395.12	530.037	523.809	756.274	709.442
BIDIR_26619	3160.83	0.750628	0.0962728	7.79688	6.3455e-15	4.406e-13	0.331153	0.0957667	3.45792	0.000544364	0.00197912	2390.18	2327.14	3301.78	3008.52	4206.9	3730.47
BIDIR_27595	147.635	0.750013	0.227683	3.29411	0.000987334	0.00446647	0.900176	0.230472	3.90578	9.39204e-05	0.000398725	137.798	109.433	121.558	101.476	216.219	199.324
BIDIR_2772	1489.52	0.749704	0.124408	6.0262	1.67864e-09	3.91295e-08	0.423251	0.123783	3.41929	0.000627839	0.00224625	1153.04	1117.57	1504.69	1343.35	2147.38	1671.11
BIDIR_12839	238.757	0.749113	0.209904	3.56883	0.000358572	0.00187529	0.840793	0.211236	3.98034	6.88158e-05	0.000299895	242.159	153.98	181.79	189.422	353.455	311.739
BIDIR_449	671.102	0.748984	0.125792	5.95414	2.6145e-09	5.78678e-08	0.596546	0.125292	4.76125	1.92395e-06	1.09001e-05	504.582	556.848	614.362	566.332	919.179	865.311
BIDIR_333	1292.58	0.748726	0.12197	6.13859	8.32548e-10	2.07932e-08	0.320012	0.120968	2.64542	0.00815884	0.022083	905.816	1019.76	1350.28	1242.84	1780.11	1456.67
BIDIR_32503	8050.3	0.748546	0.0891244	8.39889	4.50717e-17	4.79638e-15	0.662163	0.0891062	7.43116	1.07651e-13	1.4214e-12	6413.67	6494.3	7361.39	6345.62	10875.1	10811.7
BIDIR_11764	1021.23	0.747213	0.123008	6.07449	1.24386e-09	3.00192e-08	0.409975	0.12205	3.35906	0.000782073	0.00274547	834.891	719.544	1030.51	933.578	1393.08	1215.78
BIDIR_27212	145.961	0.746539	0.218966	3.40939	0.000651089	0.00314215	0.937754	0.222496	4.2147	2.50116e-05	0.000117629	117.533	128.801	110.607	105.342	212.27	201.213
BIDIR_35143	726.776	0.746488	0.127335	5.86242	4.5618e-09	9.57576e-08	1.0055	0.128917	7.79962	6.2094e-15	9.23797e-14	616.036	624.638	570.557	467.755	1063.33	1018.35
BIDIR_15498	429.046	0.746157	0.154401	4.83259	1.3477e-06	1.47205e-05	0.50924	0.153217	3.32364	0.000888496	0.00307811	364.758	303.119	384.387	402.038	603.242	516.73
BIDIR_14869	489.171	0.745186	0.158893	4.68986	2.73398e-06	2.711e-05	0.487989	0.157775	3.09294	0.00198186	0.00634328	380.97	376.72	523.467	383.675	669.392	600.805
BIDIR_19750	700.992	0.744899	0.125741	5.92407	3.14069e-09	6.84819e-08	0.29297	0.123835	2.36581	0.0179905	0.0441631	548.151	491.963	744.681	678.439	892.522	850.196
BIDIR_10304	624.83	0.744881	0.142577	5.22443	1.74695e-07	2.43174e-06	0.383316	0.141111	2.71641	0.00659936	0.0183882	482.292	463.878	676.783	540.238	846.119	739.671
BIDIR_15724	439.052	0.744828	0.143315	5.19714	2.0238e-07	2.76619e-06	0.745712	0.143716	5.18879	2.11659e-07	1.38182e-06	354.626	362.193	343.867	372.078	632.861	568.687
BIDIR_17568	336.561	0.743881	0.160296	4.64067	3.47274e-06	3.34748e-05	1.37637	0.166625	8.26026	1.45361e-16	2.50468e-15	291.807	316.677	175.219	216.482	500.563	518.62
BIDIR_11569	403.972	0.743731	0.145938	5.0962	3.46545e-07	4.42346e-06	0.522868	0.144723	3.6129	0.000302794	0.00116336	322.203	308.929	382.196	353.716	540.055	516.73
BIDIR_213	234.925	0.741632	0.191854	3.8656	0.000110817	0.000680211	0.757434	0.192561	3.93347	8.3727e-05	0.000359162	190.485	194.655	167.553	212.616	349.505	294.735
BIDIR_27241	572.947	0.740751	0.146096	5.0703	3.97191e-07	4.99878e-06	0.78067	0.14661	5.32482	1.01053e-07	6.92256e-07	506.609	436.762	484.042	433.93	867.84	708.497
BIDIR_4700	119.838	0.74073	0.243024	3.04798	0.00230389	0.009179	0.640859	0.242353	2.64433	0.00818535	0.0221527	93.216	98.7799	108.417	97.6101	170.803	150.201
BIDIR_2464	1007.32	0.740463	0.143868	5.14682	2.64945e-07	3.50369e-06	0.582559	0.143563	4.05787	4.95226e-05	0.00022142	852.116	743.755	1018.46	763.485	1450.35	1215.78
BIDIR_20768	617.4	0.740414	0.160554	4.61162	3.99549e-06	3.76851e-05	0.461747	0.159589	2.89334	0.00381163	0.011332	518.767	434.825	658.166	499.648	881.662	711.331
BIDIR_4602	1517.19	0.739669	0.111497	6.63401	3.26695e-11	1.11834e-09	0.572037	0.11121	5.14374	2.69316e-07	1.73305e-06	1276.65	1123.38	1385.32	1310.49	2144.42	1862.87
BIDIR_7590	1334.74	0.739601	0.130335	5.6746	1.39014e-08	2.60806e-07	0.384993	0.129605	2.97051	0.00297308	0.00910249	1127.71	900.64	1389.71	1204.18	1827.5	1558.69
BIDIR_11698	611.123	0.739568	0.160893	4.59664	4.29353e-06	4.0107e-05	0.65915	0.160785	4.09958	4.13903e-05	0.000187952	540.045	443.541	603.41	437.796	877.713	764.232
BIDIR_68	1780.11	0.738939	0.119381	6.18977	6.02506e-10	1.56189e-08	0.328955	0.118676	2.77187	0.0055735	0.0158759	1389.12	1282.2	1986.55	1564.66	2325.1	2133.05
BIDIR_15328	172.14	0.738936	0.205784	3.59084	0.000329612	0.00174561	1.22593	0.213138	5.7518	8.8297e-09	6.9227e-08	160.088	145.265	110.607	107.274	272.496	237.11
BIDIR_15327	181.203	0.737563	0.241901	3.04902	0.00229587	0.00915326	1.33437	0.249257	5.35341	8.63119e-08	5.99224e-07	205.683	121.054	121.558	94.7108	286.318	257.893
BIDIR_20269	258.718	0.736604	0.182798	4.0296	5.58721e-05	0.000375691	0.980621	0.185719	5.28013	1.29093e-07	8.72289e-07	231.014	211.118	204.787	169.126	336.67	399.592
BIDIR_1437	2159.25	0.736431	0.112111	6.56877	5.0734e-11	1.67805e-09	0.701993	0.112152	6.25933	3.8664e-10	3.56721e-09	1938.29	1572.73	1873.75	1722.19	3043.86	2804.7
BIDIR_14294	1949.77	0.735572	0.0927222	7.93307	2.13795e-15	1.631e-13	1.55295	0.0952441	16.3049	9.11002e-60	1.37165e-57	1862.29	1756.73	1048.03	1006.06	3050.77	2974.74
BIDIR_15790	787.826	0.73542	0.130661	5.62846	1.81831e-08	3.29664e-07	0.581768	0.130248	4.46661	7.94698e-06	4.08252e-05	630.221	620.764	758.917	633.983	1117.63	965.445
BIDIR_14721	1694.8	0.734936	0.132051	5.56554	2.61344e-08	4.53124e-07	0.41289	0.131545	3.13877	0.00169657	0.00551737	1481.32	1116.6	1767.52	1480.58	2253.03	2069.76
BIDIR_18569	103.456	0.734126	0.25869	2.83786	0.00454177	0.0163236	0.761	0.260058	2.92627	0.00343058	0.0103111	84.0971	86.1903	81.0388	86.0129	153.032	130.363
BIDIR_20690	473.559	0.733814	0.135119	5.43089	5.6074e-08	8.94594e-07	0.936029	0.136961	6.83425	8.24328e-12	9.08625e-11	410.353	394.151	349.343	349.85	656.557	681.102
BIDIR_8368	1224.25	0.732369	0.143777	5.09377	3.5101e-07	4.47267e-06	0.529243	0.143417	3.69023	0.000224049	0.000884935	1107.45	819.292	1213.39	1005.09	1721.86	1478.4
BIDIR_16013	318.783	0.732281	0.162185	4.51509	6.32911e-06	5.66222e-05	0.539367	0.161034	3.3494	0.000809872	0.00283165	271.542	231.455	283.636	290.898	417.629	417.541
BIDIR_10436	104.469	0.731936	0.274261	2.66876	0.00761313	0.0250791	1.22572	0.283477	4.32388	1.53306e-05	7.4768e-05	110.441	75.5376	72.2778	59.9191	168.829	139.81
BIDIR_27454	747.446	0.731517	0.134573	5.43585	5.45353e-08	8.71941e-07	0.394915	0.133383	2.96075	0.00306889	0.00935797	593.745	549.1	784.105	660.076	1023.83	873.813
BIDIR_22	2619.73	0.730928	0.108649	6.72744	1.72679e-11	6.30817e-10	1.11041	0.109377	10.1521	3.24218e-24	9.96138e-23	2263.53	2320.36	1944.93	1581.09	4006.48	3602
BIDIR_11908	107.943	0.730554	0.269348	2.7123	0.00668173	0.0225183	0.815045	0.271511	3.00189	0.00268312	0.00829423	100.309	79.4113	96.3704	73.4492	165.867	132.253
BIDIR_23308	674.649	0.730532	0.16731	4.36634	1.26348e-05	0.000103254	0.632346	0.167148	3.78316	0.000154852	0.000629256	656.565	429.015	628.598	533.473	933.989	866.256
BIDIR_11928	543.379	0.730244	0.17986	4.06007	4.90574e-05	0.000334618	0.56464	0.179374	3.14783	0.00164485	0.00536677	488.371	373.814	573.842	394.306	780.957	648.983
BIDIR_22895	371.183	0.729778	0.152297	4.7918	1.65293e-06	1.75772e-05	0.61349	0.151829	4.04067	5.32983e-05	0.000237085	290.793	304.087	335.106	310.226	518.334	468.553
BIDIR_35484	285.36	0.729396	0.186536	3.91022	9.22108e-05	0.00058131	0.717469	0.186901	3.83876	0.000123657	0.000512262	272.556	194.655	250.782	220.348	375.175	398.648
BIDIR_20781	699.784	0.729347	0.125638	5.80514	6.43137e-09	1.30093e-07	0.555717	0.125057	4.4437	8.84264e-06	4.50162e-05	544.098	564.595	657.071	594.359	968.544	870.034
BIDIR_3916	1427.53	0.729315	0.105341	6.92337	4.41021e-12	1.80156e-10	0.528801	0.104926	5.03974	4.66169e-07	2.902e-06	1134.8	1114.66	1374.37	1211.91	1922.28	1807.14
BIDIR_15586	203.567	0.728866	0.21896	3.32876	0.000872338	0.00402979	0.825204	0.220496	3.74249	0.000182205	0.000730877	197.577	142.359	186.17	132.402	281.381	281.509
BIDIR_15898	1220.37	0.728837	0.110984	6.56706	5.13177e-11	1.69354e-09	1.00124	0.112109	8.93092	4.2249e-19	8.89456e-18	1129.74	971.336	897.997	841.767	1778.13	1703.23
BIDIR_19243	317.149	0.728708	0.207728	3.50798	0.000451516	0.00228844	0.788445	0.208516	3.78122	0.000156064	0.000633732	285.727	240.171	295.682	209.717	517.347	354.249
BIDIR_24515	414.424	0.727153	0.147487	4.93029	8.21094e-07	9.46481e-06	0.742626	0.148004	5.0176	5.23213e-07	3.23651e-06	335.375	346.698	340.582	334.387	605.217	524.288
BIDIR_30883	108.858	0.727106	0.257179	2.82723	0.00469521	0.0167602	0.908382	0.261022	3.4801	0.000501229	0.00183879	102.335	82.3166	87.6095	75.3821	161.918	143.589
BIDIR_17604	202.328	0.727098	0.210374	3.45621	0.00054783	0.00271246	1.00517	0.214001	4.69705	2.6394e-06	1.46363e-05	203.657	145.265	155.507	132.402	305.077	272.063
BIDIR_2802	118.325	0.72627	0.239545	3.03187	0.0024304	0.00961651	1.4568	0.25343	5.74835	9.01177e-09	7.05967e-08	111.454	106.527	64.612	66.6841	192.524	168.15
BIDIR_23740	871.534	0.726045	0.154725	4.69249	2.69897e-06	2.68626e-05	0.783783	0.155104	5.05328	4.34291e-07	2.71448e-06	825.772	620.764	770.963	619.486	1320.02	1072.19
BIDIR_15154	79.5216	0.724277	0.295135	2.45405	0.0141256	0.0416842	0.864328	0.298892	2.89178	0.00383069	0.0113828	74.9781	59.0743	65.7071	56.0533	115.514	105.802
BIDIR_14271	384.356	0.72408	0.151354	4.78402	1.7182e-06	1.81922e-05	0.831895	0.152617	5.45086	5.01275e-08	3.58866e-07	328.282	315.708	321.965	276.401	548.941	514.841
BIDIR_14710	274.348	0.723075	0.171339	4.22015	2.44143e-05	0.000182694	0.556216	0.170312	3.26586	0.00109131	0.00370442	228.987	207.244	254.068	235.811	375.175	344.802
BIDIR_4016	1614.57	0.722813	0.0960619	7.52445	5.29428e-14	3.08528e-12	0.341032	0.0951732	3.58328	0.000339307	0.00128952	1258.42	1192.14	1609.82	1583.02	2031.87	2012.13
BIDIR_13209	1124.66	0.722794	0.106484	6.78781	1.13846e-11	4.29241e-10	0.882086	0.1073	8.22076	2.02212e-16	3.42878e-15	991.94	911.293	868.429	835.968	1537.23	1603.09
BIDIR_16784	368.409	0.722695	0.154614	4.67418	2.95127e-06	2.90488e-05	0.566194	0.153846	3.68025	0.000233002	0.00091815	295.86	291.498	311.014	343.085	454.159	514.841
BIDIR_8466	2043.04	0.72267	0.111993	6.45279	1.09808e-10	3.38777e-09	0.318455	0.111352	2.85988	0.00423796	0.0124502	1602.91	1481.7	2188.05	1895.18	2747.66	2342.76
BIDIR_15516	1295.16	0.722106	0.103641	6.96739	3.22872e-12	1.3621e-10	0.819006	0.104153	7.86349	3.73581e-15	5.69038e-14	1079.08	1088.52	1033.79	993.497	1871.93	1704.17
BIDIR_20998	463.661	0.721697	0.146655	4.92106	8.60787e-07	9.86851e-06	0.605472	0.146268	4.13947	3.48105e-05	0.00016007	409.34	336.045	419.43	388.508	625.95	602.695
BIDIR_18985	1307.32	0.721575	0.130442	5.53176	3.17028e-08	5.37611e-07	0.854792	0.130945	6.52785	6.67219e-11	6.68567e-10	1191.54	1011.04	1122.5	887.189	1933.14	1698.5
BIDIR_21676	79.6503	0.721507	0.299051	2.41265	0.0158369	0.0458794	1.43015	0.315025	4.53981	5.63062e-06	2.95646e-05	75.9913	70.6954	36.1389	53.154	133.286	108.636
BIDIR_32036	1206.98	0.721145	0.131944	5.46553	4.61523e-08	7.5016e-07	1.13535	0.133351	8.51399	1.68052e-17	3.11796e-16	1182.42	948.094	883.761	716.13	1840.33	1671.11
BIDIR_30327	89.0421	0.720953	0.27392	2.63198	0.00848888	0.0273895	1.03252	0.280876	3.67605	0.000236872	0.000932221	81.0574	73.6007	66.8022	57.9862	125.388	129.419
BIDIR_29251	2459.95	0.720496	0.102605	7.02203	2.18662e-12	9.58549e-11	0.303057	0.102003	2.97105	0.0029678	0.00908828	1761.99	1942.67	2585.57	2363.9	3242.3	2863.27
BIDIR_18150	539.057	0.720296	0.149109	4.83067	1.36078e-06	1.48302e-05	1.25464	0.152673	8.21779	2.07293e-16	3.50872e-15	462.027	506.489	350.438	318.924	896.471	699.995
BIDIR_14749	114.436	0.719639	0.250988	2.86722	0.00414091	0.0150691	0.72704	0.251956	2.88558	0.0039069	0.0115829	102.335	86.1903	100.751	86.9793	164.88	145.478
BIDIR_12836	122.133	0.719373	0.249293	2.88565	0.00390606	0.014337	0.683958	0.249584	2.7404	0.0061365	0.0172506	111.454	88.1272	114.987	89.8786	165.867	162.482
BIDIR_19371	644.579	0.716293	0.148535	4.82239	1.41851e-06	1.53886e-05	0.461745	0.147648	3.12734	0.00176397	0.005712	576.521	431.92	630.788	572.131	877.713	778.402
BIDIR_19825	1277.32	0.715986	0.0995149	7.19476	6.25701e-13	3.03258e-11	1.81611	0.104548	17.3711	1.36665e-67	2.76776e-65	1231.06	1233.78	584.793	565.366	2058.53	1990.4
BIDIR_7206	126.08	0.715949	0.269717	2.65445	0.00794376	0.0259991	1.15406	0.276605	4.17225	3.01608e-05	0.000140146	132.732	91.0325	90.8948	74.4156	217.207	150.201
BIDIR_35536	185.673	0.715857	0.212864	3.36298	0.000771058	0.0036229	0.873993	0.215306	4.05931	4.92183e-05	0.000220264	152.996	161.728	137.985	143.999	298.166	219.162
BIDIR_35549	3385.29	0.715559	0.119519	5.98697	2.1379e-09	4.85257e-08	0.456974	0.119306	3.83025	0.000128012	0.000528857	2988.99	2302.93	3362.01	2968.89	4569.24	4119.67
BIDIR_31078	272.114	0.715321	0.169227	4.22699	2.36842e-05	0.000178138	0.438639	0.167173	2.62387	0.00869368	0.0233854	208.723	214.992	256.258	257.072	336.67	358.972
BIDIR_31552	4700.82	0.715139	0.113473	6.3023	2.93269e-10	8.18006e-09	1.05696	0.113824	9.28588	1.60381e-20	3.7559e-19	4543.27	3678.1	3455.1	3032.68	7203.36	6292.4
BIDIR_11748	1658.57	0.713302	0.11325	6.29845	3.00638e-10	8.36971e-09	0.581434	0.113076	5.14196	2.71881e-07	1.74838e-06	1299.96	1363.55	1567.11	1353.01	2354.72	2013.08
BIDIR_6426	100.245	0.712969	0.262669	2.71432	0.00664118	0.022402	0.98521	0.268372	3.67105	0.000241553	0.00094821	91.1896	82.3166	70.0876	73.4492	155.007	129.419
BIDIR_9356	756.94	0.71204	0.146375	4.86449	1.14752e-06	1.27617e-05	0.500073	0.145771	3.43053	0.000602409	0.00216849	691.014	505.521	741.395	644.613	1003.1	955.999
BIDIR_15657	390.352	0.711241	0.148059	4.80377	1.55709e-06	1.66727e-05	0.633372	0.147891	4.28268	1.84652e-05	8.87702e-05	328.282	306.024	344.962	324.723	501.55	536.568
BIDIR_753	1676.15	0.711162	0.11449	6.21158	5.24538e-10	1.37678e-08	0.535233	0.114221	4.68593	2.7869e-06	1.5389e-05	1442.82	1227	1636.11	1381.04	2184.9	2185
BIDIR_2265	392.691	0.710781	0.152644	4.65646	3.21698e-06	3.12971e-05	0.773723	0.153525	5.03972	4.66209e-07	2.902e-06	352.6	303.119	326.345	301.528	511.423	561.13
BIDIR_13006	89.1434	0.710646	0.275192	2.58236	0.00981265	0.0308743	1.6073	0.295228	5.44427	5.20181e-08	3.71426e-07	87.1367	81.3482	47.0901	43.4897	152.045	123.751
BIDIR_10325	2132.58	0.710172	0.121184	5.86028	4.62093e-09	9.68056e-08	0.460204	0.120865	3.8076	0.000140323	0.00057468	1792.38	1552.39	2205.57	1773.41	2914.52	2557.2
BIDIR_31013	1410.98	0.709997	0.116857	6.0758	1.23373e-09	2.97992e-08	0.705673	0.116996	6.03161	1.62338e-09	1.38614e-08	1181.41	1144.68	1253.91	1080.48	2063.46	1741.96
BIDIR_11560	1045.69	0.709975	0.126755	5.60117	2.12905e-08	3.78984e-07	0.75314	0.127088	5.92613	3.10161e-09	2.56753e-08	873.394	865.777	950.563	739.324	1481.94	1363.15
BIDIR_32820	127.895	0.709866	0.247278	2.87072	0.00409536	0.0149292	1.20889	0.255642	4.72884	2.25809e-06	1.26536e-05	110.441	119.117	71.1827	90.8451	214.245	161.537
BIDIR_30377	337.358	0.709838	0.157254	4.51397	6.36246e-06	5.68345e-05	0.628457	0.157042	4.00184	6.28515e-05	0.000275741	260.397	287.624	277.065	302.495	439.35	457.217
BIDIR_35568	4277.47	0.709357	0.204097	3.47559	0.000509738	0.00254531	0.967749	0.204264	4.73774	2.16117e-06	1.21436e-05	4114.68	3279.11	3475.91	2706.02	6326.64	5762.44
BIDIR_32134	990.102	0.709172	0.139718	5.07573	3.86016e-07	4.87852e-06	0.464762	0.139137	3.34032	0.000836827	0.00291455	825.772	729.228	1040.36	803.109	1379.26	1162.88
BIDIR_29031	573.632	0.709085	0.137811	5.14533	2.67052e-07	3.52363e-06	1.11423	0.140558	7.92719	2.24157e-15	3.4639e-14	537.005	478.405	378.911	387.541	900.421	759.509
BIDIR_12499	81.7389	0.708555	0.285186	2.48453	0.0129721	0.0388581	1.71874	0.309354	5.5559	2.76191e-08	2.03502e-07	85.1103	71.6639	35.0438	42.5232	133.286	122.806
BIDIR_27205	1547.47	0.708045	0.107946	6.55927	5.40721e-11	1.77447e-09	0.893712	0.108604	8.22912	1.886e-16	3.21122e-15	1355.69	1287.04	1238.58	1086.28	2277.71	2039.53
BIDIR_7293	1243.3	0.708026	0.129445	5.46972	4.50751e-08	7.34091e-07	1.27956	0.131356	9.74118	2.01211e-22	5.41801e-21	1045.64	1209.57	849.812	669.741	1966.71	1718.34
BIDIR_21453	356.551	0.707932	0.160834	4.40162	1.07446e-05	8.95259e-05	1.33262	0.166655	7.99629	1.28221e-15	2.0227e-14	349.56	302.15	229.975	193.287	561.776	502.561
BIDIR_2124	2454.92	0.707789	0.0889604	7.95623	1.77364e-15	1.3745e-13	0.417984	0.0885061	4.72266	2.3278e-06	1.30138e-05	1890.66	1929.11	2400.5	2270.16	3140.61	3098.49
BIDIR_5154	3016.93	0.707711	0.0953169	7.42483	1.12928e-13	6.18129e-12	0.824519	0.0955878	8.62578	6.36563e-18	1.22532e-16	2560.4	2530.51	2398.31	2297.22	4444.84	3870.28
BIDIR_8152	899.91	0.707477	0.119934	5.89891	3.65919e-09	7.8678e-08	0.555441	0.11955	4.64611	3.38255e-06	1.84338e-05	718.371	723.418	834.48	768.317	1264.74	1090.14
BIDIR_3968	161.379	0.706895	0.214284	3.29887	0.000970751	0.00440271	0.712465	0.215062	3.31284	0.000923545	0.00318763	143.877	122.991	142.365	123.704	215.232	220.106
BIDIR_14499	169.9	0.706661	0.205791	3.43387	0.000595024	0.00290983	0.520963	0.204186	2.55141	0.0107288	0.0280898	135.771	134.612	159.887	147.865	221.156	220.106
BIDIR_10970	411.029	0.706306	0.144179	4.89881	9.64207e-07	1.09216e-05	1.1914	0.148521	8.02174	1.04256e-15	1.65829e-14	352.6	384.467	250.782	275.435	598.306	604.584
BIDIR_5777	1260.84	0.706024	0.105871	6.66871	2.5807e-11	9.08845e-10	0.492396	0.105366	4.67321	2.96523e-06	1.63079e-05	966.61	1028.47	1201.35	1113.34	1683.35	1571.92
BIDIR_22169	927.667	0.705807	0.114549	6.16164	7.19966e-10	1.82767e-08	0.659726	0.11459	5.75729	8.54769e-09	6.71808e-08	781.191	737.944	819.149	749.955	1288.43	1189.33
BIDIR_632	214.676	0.704696	0.212645	3.31396	0.000919845	0.004205	1.03209	0.216534	4.76638	1.87561e-06	1.06514e-05	223.921	152.044	167.553	132.402	306.064	306.071
BIDIR_12126	1870.38	0.704603	0.12113	5.8169	5.99478e-09	1.22103e-07	0.382558	0.120635	3.17121	0.00151804	0.00499494	1472.21	1419.72	2012.83	1604.29	2545.27	2168
BIDIR_33990	1399.47	0.704576	0.114387	6.15957	7.29446e-10	1.85014e-08	0.381427	0.113682	3.35522	0.000793027	0.00277917	1090.22	1073.02	1454.32	1253.47	1887.72	1638.05
BIDIR_33956	290.517	0.704253	0.179831	3.91618	8.99625e-05	0.000569582	0.830986	0.181397	4.58104	4.62676e-06	2.46629e-05	283.701	208.213	229.975	220.348	410.718	390.146
BIDIR_27110	1146.97	0.703679	0.115026	6.11754	9.5033e-10	2.36143e-08	1.4905	0.118296	12.5997	2.11933e-36	1.24383e-34	1106.43	1038.16	681.164	563.433	1798.87	1693.78
BIDIR_4574	1934.73	0.703311	0.130742	5.37937	7.47482e-08	1.15479e-06	0.377332	0.130292	2.89604	0.00377909	0.0112469	1518.81	1471.05	2148.62	1601.39	2640.05	2228.46
BIDIR_15368	664.088	0.703245	0.138848	5.06487	4.08689e-07	5.12537e-06	1.0006	0.140617	7.11579	1.11273e-12	1.34793e-11	647.446	510.363	493.898	448.427	979.405	904.987
BIDIR_7471	139.425	0.702526	0.226186	3.10596	0.00189662	0.00778775	1.04067	0.23195	4.48663	7.23581e-06	3.73653e-05	126.652	118.149	90.8948	102.442	213.257	185.154
BIDIR_2412	1897.04	0.702365	0.104406	6.72725	1.72901e-11	6.30841e-10	0.709851	0.104548	6.7897	1.12366e-11	1.21941e-10	1540.09	1601.78	1660.2	1467.05	2704.22	2408.89
BIDIR_17814	1983.3	0.702164	0.0977466	7.18352	6.79406e-13	3.28745e-11	1.08421	0.0988091	10.9728	5.16466e-28	1.95428e-26	1741.72	1763.51	1430.22	1261.2	2913.53	2789.59
BIDIR_21888	395.396	0.702048	0.176143	3.98567	6.72912e-05	0.000442051	0.743743	0.176765	4.20753	2.58178e-05	0.00012116	363.745	295.371	365.77	275.435	587.445	484.612
BIDIR_12116	823.124	0.701681	0.143576	4.88718	1.0229e-06	1.15165e-05	0.756301	0.143992	5.25237	1.50158e-07	1.00495e-06	788.283	587.837	719.493	605.956	1142.31	1094.86
BIDIR_5072	2705.66	0.700001	0.114796	6.09776	1.07568e-09	2.63281e-08	0.692412	0.114866	6.028	1.66001e-09	1.41584e-08	2409.43	2062.76	2470.59	2026.62	3808.03	3456.52
BIDIR_18332	504.041	0.699581	0.163953	4.26696	1.98151e-05	0.000152588	0.60245	0.163738	3.67936	0.00023382	0.000921248	471.146	347.667	482.947	393.34	699.998	629.145
BIDIR_16392	531.531	0.698541	0.139466	5.00869	5.48022e-07	6.63204e-06	0.659343	0.139564	4.72429	2.3092e-06	1.29224e-05	431.631	441.604	491.708	406.87	730.604	686.77
BIDIR_34694	141.972	0.698128	0.23247	3.00308	0.0026726	0.0104301	1.34472	0.24288	5.53655	3.0849e-08	2.25854e-07	147.93	113.306	88.7046	78.2814	228.067	195.545
BIDIR_12472	1274.21	0.697868	0.10922	6.38956	1.6636e-10	4.87641e-09	0.861835	0.109933	7.83962	4.51902e-15	6.80408e-14	1113.53	1061.4	1026.13	916.182	1853.17	1674.89
BIDIR_7444	685.989	0.697677	0.145047	4.81	1.50928e-06	1.62556e-05	1.00836	0.146751	6.87121	6.36588e-12	7.09849e-11	679.869	521.016	489.518	478.386	1054.44	892.706
BIDIR_6249	149.711	0.697452	0.258887	2.69404	0.0070591	0.0235392	0.91357	0.262073	3.48594	0.00049041	0.00180325	131.718	125.896	144.556	78.2814	225.105	192.711
BIDIR_1524	1389.49	0.695733	0.1226	5.67483	1.38823e-08	2.60702e-07	0.701412	0.12276	5.71368	1.10556e-08	8.57438e-08	1267.54	1038.16	1244.05	1053.42	1936.1	1797.69
BIDIR_2980	98.9814	0.695515	0.263654	2.63799	0.00833993	0.0270098	1.39009	0.277803	5.00386	5.61934e-07	3.45967e-06	95.2425	88.1272	61.3266	52.1876	161.918	135.087
BIDIR_14863	142.621	0.695233	0.241157	2.8829	0.00394029	0.01445	0.561978	0.240183	2.33979	0.0192944	0.0468678	128.679	101.685	124.844	127.57	214.245	158.703
BIDIR_32581	2071.27	0.695227	0.104105	6.67814	2.41995e-11	8.59449e-10	0.479982	0.103791	4.62452	3.75461e-06	2.03114e-05	1629.25	1657.95	1988.74	1828.5	2866.14	2457.07
BIDIR_16879	229.619	0.695216	0.192792	3.60605	0.000310894	0.00166235	0.744901	0.193843	3.8428	0.000121638	0.00050477	215.815	168.507	201.502	170.093	311.001	310.794
BIDIR_14454	285.515	0.695082	0.175045	3.97089	7.1605e-05	0.000466735	1.42277	0.182853	7.78093	7.1996e-15	1.06287e-13	290.793	241.139	143.461	176.858	443.299	417.541
BIDIR_20288	100.632	0.694788	0.255581	2.71846	0.00655862	0.0221877	1.29795	0.267936	4.84426	1.27085e-06	7.41173e-06	93.216	91.0325	62.4218	58.9527	145.134	153.035
BIDIR_26457	423.982	0.694466	0.166912	4.16068	3.17298e-05	0.000229767	1.05406	0.169644	6.21333	5.1872e-10	4.70134e-09	416.432	332.172	324.155	259.972	658.531	552.628
BIDIR_27970	456.665	0.693166	0.157162	4.41051	1.03128e-05	8.63446e-05	0.611327	0.157006	3.89365	9.87465e-05	0.00041712	411.366	334.109	436.952	352.749	621.014	583.802
BIDIR_15390	964.064	0.693158	0.126115	5.49625	3.87946e-08	6.44113e-07	0.580378	0.125914	4.60933	4.03972e-06	2.17677e-05	805.508	758.281	911.139	780.881	1371.36	1157.21
BIDIR_2463	139.866	0.693119	0.22378	3.09732	0.0019528	0.00797491	0.98262	0.228812	4.29445	1.75124e-05	8.45429e-05	114.494	129.77	96.3704	103.409	203.384	191.767
BIDIR_6187	2069.57	0.693096	0.119259	5.81167	6.18525e-09	1.25721e-07	0.842576	0.119635	7.0429	1.88282e-12	2.23007e-11	1838.99	1689.91	1740.14	1442.89	3121.85	2583.65
BIDIR_9353	200.315	0.692865	0.205306	3.37479	0.00073873	0.00349448	1.62447	0.217817	7.45797	8.7866e-14	1.1693e-12	193.525	188.844	117.178	84.08	338.645	279.62
BIDIR_833	174.305	0.692857	0.244429	2.8346	0.00458831	0.0164586	0.839896	0.246565	3.40639	0.00065829	0.00234615	167.181	129.77	167.553	101.476	261.635	218.217
BIDIR_5033	1657.1	0.691727	0.115537	5.98705	2.13685e-09	4.85257e-08	0.866126	0.116081	7.46137	8.56274e-14	1.14109e-12	1538.06	1301.57	1326.19	1190.65	2445.55	2140.61
BIDIR_15806	102.734	0.691269	0.257124	2.68847	0.00717813	0.0238683	0.942486	0.262388	3.59195	0.00032821	0.00125165	93.216	85.2219	74.4681	75.3821	153.032	135.087
BIDIR_5851	548.414	0.690978	0.136091	5.07733	3.82776e-07	4.84382e-06	0.844386	0.137347	6.14782	7.85554e-10	6.95535e-09	462.027	474.531	400.813	440.695	809.589	702.829
BIDIR_30733	720.304	0.690291	0.13063	5.28432	1.26172e-07	1.83183e-06	0.909924	0.131959	6.89553	5.36651e-12	6.04031e-11	629.208	614.953	593.554	476.453	1033.71	973.947
BIDIR_8647	98.643	0.688937	0.271502	2.5375	0.0111647	0.0343658	0.920095	0.276345	3.32952	0.000869957	0.00302079	97.2689	73.6007	81.0388	64.7513	138.222	136.976
BIDIR_57	283.763	0.688701	0.166181	4.1443	3.40859e-05	0.000244299	0.405892	0.164136	2.4729	0.013402	0.034174	223.921	220.802	269.399	271.569	369.251	347.636
BIDIR_30627	2289.15	0.688533	0.118873	5.79216	6.94862e-09	1.39978e-07	0.572201	0.118779	4.81737	1.45464e-06	8.40012e-06	1838.99	1876.82	2218.71	1811.1	3283.77	2705.51
BIDIR_6439	484.835	0.688408	0.156044	4.41162	1.02599e-05	8.59508e-05	0.53791	0.155508	3.45906	0.000542071	0.00197153	446.829	335.077	451.189	416.534	659.519	599.861
BIDIR_15214	117.374	0.688312	0.249778	2.7557	0.00585674	0.0201379	1.1027	0.257249	4.28649	1.81519e-05	8.7454e-05	118.546	91.0325	78.8485	78.2814	181.664	155.869
BIDIR_14470	1053.09	0.687365	0.122683	5.60275	2.10974e-08	3.76231e-07	1.52874	0.126267	12.1072	9.674e-34	4.95909e-32	1025.38	968.431	595.745	518.01	1751.48	1459.5
BIDIR_33045	293.594	0.687042	0.173767	3.95381	7.69169e-05	0.000496839	1.20517	0.179126	6.72807	1.71923e-11	1.82644e-10	251.278	280.845	198.216	173.959	469.956	387.312
BIDIR_19639	1032.24	0.687002	0.135427	5.07287	3.91868e-07	4.94393e-06	0.813234	0.13601	5.9792	2.24236e-09	1.87841e-08	977.755	778.618	879.38	730.626	1501.69	1325.36
BIDIR_4399	136.517	0.686992	0.226716	3.03019	0.00244403	0.00965637	1.20597	0.235515	5.12056	3.04631e-07	1.94377e-06	128.679	119.117	77.7534	94.7108	201.41	197.434
BIDIR_23687	181.52	0.686959	0.219241	3.13335	0.00172824	0.00719493	1.06027	0.224242	4.72825	2.26459e-06	1.26851e-05	188.458	133.643	135.795	113.073	273.483	244.668
BIDIR_27165	5790.62	0.686847	0.11752	5.84451	5.08066e-09	1.05161e-07	0.353825	0.11735	3.01514	0.00256865	0.00797756	4921.2	4057.72	6270.65	5040.93	7609.15	6844.08
BIDIR_8765	90.024	0.686428	0.276182	2.48542	0.0129399	0.0387814	1.08467	0.284643	3.81063	0.000138616	0.000568417	80.0442	80.3797	54.7559	66.6841	140.197	118.083
BIDIR_30461	1411.95	0.685097	0.117819	5.81482	6.07001e-09	1.2355e-07	0.39288	0.117221	3.35163	0.000803372	0.002812	1197.62	1012.98	1434.61	1272.8	1878.84	1674.89
BIDIR_34448	209.21	0.684811	0.239639	2.85768	0.00426752	0.0154628	1.2267	0.245372	4.99935	5.75249e-07	3.52931e-06	225.948	154.949	159.887	102.442	347.531	264.506
BIDIR_12166	1359.09	0.684216	0.109674	6.23862	4.41455e-10	1.18195e-08	0.623828	0.109662	5.68862	1.28069e-08	9.86348e-08	1187.49	1046.87	1219.96	1110.44	1860.08	1729.68
BIDIR_14947	728.393	0.68413	0.144304	4.7409	2.12776e-06	2.18359e-05	0.558934	0.144021	3.88091	0.000104068	0.000438183	643.393	538.447	712.922	576.963	1024.82	873.813
BIDIR_22897	2340.55	0.683904	0.115315	5.93073	3.01596e-09	6.61058e-08	0.274934	0.114771	2.3955	0.0165978	0.0411862	1972.73	1596.94	2512.2	2227.64	3011.27	2722.52
BIDIR_21901	641.02	0.68348	0.136881	4.99324	5.93755e-07	7.12385e-06	1.39855	0.141259	9.90057	4.139e-23	1.18899e-21	634.274	561.69	403.004	326.656	1006.06	914.433
BIDIR_18656	987.739	0.683439	0.137735	4.96197	6.97806e-07	8.20795e-06	0.560297	0.137524	4.07417	4.61786e-05	0.000207598	875.42	728.26	973.56	774.116	1376.3	1198.78
BIDIR_30531	299.405	0.683394	0.177184	3.85698	0.000114798	0.00070069	1.19618	0.182282	6.56226	5.29999e-11	5.36491e-10	313.084	230.486	187.265	193.287	446.261	426.043
BIDIR_15751	160.618	0.683207	0.210472	3.24607	0.0011701	0.00517097	0.885563	0.213899	4.14011	3.47142e-05	0.000159704	136.784	140.422	129.224	112.107	224.118	221.051
BIDIR_35580	4524.99	0.68319	0.201504	3.39045	0.000697788	0.00333085	0.990813	0.201689	4.91257	8.9889e-07	5.36535e-06	4414.59	3538.65	3617.18	2809.43	6652.45	6117.64
BIDIR_16690	3741.94	0.683152	0.117411	5.81845	5.93973e-09	1.2115e-07	0.509817	0.117298	4.34634	1.38429e-05	6.80271e-05	3305.12	2708.7	3667.55	3114.83	5185.32	4470.14
BIDIR_31683	378.769	0.682968	0.160064	4.26684	1.9826e-05	0.000152588	0.827627	0.161539	5.12338	3.00106e-07	1.9166e-06	350.573	297.308	265.019	319.891	541.042	498.782
BIDIR_18978	1165.3	0.682775	0.106137	6.43293	1.25166e-10	3.80958e-09	0.36702	0.105253	3.48702	0.000488434	0.00179644	930.134	886.114	1114.83	1145.23	1515.51	1399.99
BIDIR_4793	176.078	0.682271	0.205278	3.32365	0.000888487	0.00409241	1.45998	0.216794	6.73442	1.64586e-11	1.75173e-10	182.379	149.138	99.6558	93.7444	255.712	275.842
BIDIR_8090	988.319	0.6821	0.132643	5.14238	2.71285e-07	3.56506e-06	0.406211	0.131935	3.07887	0.00207787	0.0066145	882.512	672.091	972.465	909.417	1301.27	1192.16
BIDIR_27096	203.499	0.681828	0.193722	3.51962	0.000432159	0.00220593	1.36779	0.202947	6.73965	1.58766e-11	1.69417e-10	188.458	189.812	131.414	104.375	316.924	290.011
BIDIR_32171	240.816	0.681337	0.179443	3.79695	0.000146484	0.000862031	1.18914	0.185613	6.40655	1.48846e-10	1.43979e-09	225.948	211.118	144.556	162.361	371.226	329.687
BIDIR_26814	405.483	0.680802	0.169002	4.02837	5.61645e-05	0.000377226	1.12628	0.172446	6.53123	6.52301e-11	6.54303e-10	408.327	320.551	301.158	234.844	622.001	546.015
BIDIR_14288	937.948	0.680743	0.141612	4.80711	1.53127e-06	1.64442e-05	1.25563	0.143918	8.72464	2.67026e-18	5.28503e-17	982.821	736.007	620.932	533.473	1461.21	1293.24
BIDIR_15373	1919.72	0.68063	0.0942593	7.22083	5.16728e-13	2.55933e-11	0.275762	0.0934558	2.95072	0.00317036	0.00962656	1465.11	1468.14	1916.46	1966.7	2435.68	2266.25
BIDIR_30348	1584.57	0.680501	0.110413	6.16322	7.12822e-10	1.81267e-08	0.895267	0.111115	8.05716	7.80904e-16	1.2518e-14	1488.42	1256.05	1227.63	1137.5	2284.62	2113.21
BIDIR_6597	209.231	0.679913	0.197469	3.44314	0.000575012	0.00282419	0.541197	0.196606	2.7527	0.0059106	0.0166922	150.969	187.876	181.79	191.355	289.28	254.114
BIDIR_5674	167.701	0.679584	0.221361	3.07002	0.00214043	0.00862723	1.95877	0.241653	8.10571	5.24379e-16	8.5585e-15	168.194	165.602	67.8974	69.5835	311.988	222.94
BIDIR_34021	2370.98	0.679371	0.101757	6.67639	2.44904e-11	8.68729e-10	0.374499	0.101324	3.69605	0.00021898	0.000866816	1875.47	1832.27	2269.09	2310.75	3218.61	2719.68
BIDIR_3646	118.02	0.678445	0.24204	2.80303	0.00506244	0.0178477	0.774864	0.244387	3.17064	0.00152106	0.00500315	105.375	94.9062	98.5607	88.9122	155.994	164.371
BIDIR_5153	1704.22	0.677735	0.106404	6.36948	1.8967e-10	5.51564e-09	0.258998	0.105572	2.45329	0.0141556	0.0358287	1389.12	1208.6	1822.28	1650.67	2122.7	2031.97
BIDIR_19692	730.432	0.676881	0.121863	5.55442	2.78536e-08	4.79255e-07	0.964302	0.123623	7.80032	6.1751e-15	9.1917e-14	650.486	631.417	557.415	493.849	1060.36	989.062
BIDIR_13050	106.719	0.676302	0.276715	2.44404	0.0145238	0.0426559	0.848899	0.280168	3.02996	0.00244584	0.00763625	105.375	78.4429	77.7534	85.0464	172.778	120.917
BIDIR_5415	1190.35	0.676214	0.113816	5.94132	2.82742e-09	6.22053e-08	0.71243	0.114115	6.24308	4.29034e-10	3.93311e-09	1021.32	977.146	1033.79	916.182	1700.14	1493.51
BIDIR_3349	810.415	0.676146	0.13282	5.09071	3.56719e-07	4.53755e-06	0.786291	0.133505	5.88958	3.87182e-09	3.16593e-08	730.53	648.849	714.017	565.366	1133.42	1070.3
BIDIR_23272	328.147	0.675576	0.172979	3.90555	9.4012e-05	0.000590384	0.668086	0.17335	3.85397	0.000116218	0.000484867	287.754	258.571	304.443	245.475	475.88	396.758
BIDIR_5877	1858.44	0.675535	0.133905	5.04488	4.53813e-07	5.61456e-06	0.72007	0.134084	5.37029	7.86085e-08	5.48695e-07	1564.41	1561.11	1725.91	1306.62	2779.26	2213.34
BIDIR_8884	278.869	0.675194	0.186973	3.61118	0.000304809	0.00163547	1.76468	0.198841	8.87481	7.00542e-19	1.4525e-17	318.15	227.581	135.795	120.805	457.121	413.762
BIDIR_13307	5556.52	0.67511	0.0982781	6.86939	6.44786e-12	2.5365e-10	0.450524	0.0981479	4.59026	4.42694e-06	2.369e-05	4738.82	4115.83	5437.26	4909.5	7390.95	6746.78
BIDIR_7586	347.347	0.67498	0.180057	3.74869	0.000177757	0.0010215	1.01427	0.182967	5.54349	2.96505e-08	2.17523e-07	364.758	250.824	248.592	237.743	518.334	463.829
BIDIR_7650	824.199	0.674044	0.122413	5.50632	3.6642e-08	6.13226e-07	0.854566	0.123464	6.92159	4.46614e-12	5.07257e-11	718.371	703.081	685.544	570.198	1156.13	1111.87
BIDIR_957	785.409	0.673926	0.124998	5.39148	6.98808e-08	1.09174e-06	1.5705	0.130024	12.0786	1.37102e-33	6.96604e-32	824.759	679.838	413.955	394.306	1206.48	1193.11
BIDIR_23243	818.585	0.673384	0.12971	5.19146	2.08652e-07	2.83849e-06	1.02285	0.131473	7.77993	7.25626e-15	1.07068e-13	807.534	645.943	586.984	553.768	1203.52	1113.76
BIDIR_18303	654.176	0.672604	0.170288	3.94981	7.82143e-05	0.000504	0.575262	0.17013	3.38132	0.000721394	0.00255145	618.063	453.226	636.264	510.279	967.557	739.671
BIDIR_12151	1352.57	0.671057	0.1107	6.06196	1.34473e-09	3.20324e-08	0.633342	0.110753	5.71848	1.07481e-08	8.35385e-08	1199.65	1043	1204.63	1097.87	1846.26	1724.01
BIDIR_24266	1139.14	0.670027	0.106777	6.27501	3.49613e-10	9.6057e-09	0.577981	0.10665	5.41942	5.97917e-08	4.23103e-07	943.306	925.82	998.748	993.497	1413.82	1559.64
BIDIR_2971	820.115	0.669174	0.137828	4.85514	1.20301e-06	1.32983e-05	1.03498	0.139556	7.41623	1.20497e-13	1.58231e-12	822.733	639.164	602.315	532.507	1227.22	1096.75
BIDIR_29726	446.568	0.668747	0.158893	4.20879	2.56744e-05	0.00019081	0.370498	0.157456	2.35302	0.0186215	0.0454522	349.56	351.54	489.518	374.011	592.382	522.398
BIDIR_7331	867.146	0.668497	0.138863	4.81408	1.4788e-06	1.59507e-05	0.474266	0.138376	3.42736	0.000609473	0.00218981	798.415	595.585	792.866	801.176	1171.93	1042.91
BIDIR_13878	1111.14	0.668345	0.128827	5.18791	2.12668e-07	2.88511e-06	1.30122	0.131183	9.91913	3.43744e-23	9.89529e-22	1154.05	907.419	708.542	621.419	1711.98	1563.42
BIDIR_11120	1818.32	0.667455	0.106527	6.26557	3.71464e-10	1.01115e-08	1.07264	0.10764	9.9651	2.16651e-23	6.31891e-22	1593.79	1668.61	1314.14	1151.03	2754.58	2427.78
BIDIR_31223	980.926	0.66715	0.135968	4.90665	9.2643e-07	1.05466e-05	0.498027	0.135608	3.67253	0.000240156	0.000943607	799.429	785.397	1028.32	755.754	1292.38	1224.28
BIDIR_10868	148.777	0.66695	0.232372	2.87018	0.00410237	0.014949	0.605438	0.232298	2.6063	0.00915274	0.0244555	105.375	140.422	117.178	139.167	183.638	206.881
BIDIR_10310	369.188	0.666819	0.165652	4.02542	5.68738e-05	0.000381553	0.583886	0.165462	3.52883	0.000417395	0.00155525	307.005	300.213	336.201	307.327	544.004	420.375
BIDIR_20850	1678.71	0.665973	0.128636	5.17719	2.25251e-07	3.03062e-06	0.536476	0.128492	4.17518	2.97748e-05	0.000138464	1531.98	1204.73	1586.83	1407.13	2360.64	1980.96
BIDIR_16020	594.857	0.665963	0.131819	5.05211	4.36954e-07	5.42885e-06	0.72436	0.132458	5.4686	4.53603e-08	3.26935e-07	525.86	480.342	514.706	452.292	775.033	820.912
BIDIR_12887	165.899	0.665798	0.243094	2.73884	0.00616557	0.0210324	1.37237	0.252409	5.43711	5.41529e-08	3.85955e-07	181.366	129.77	101.846	88.9122	293.229	200.268
BIDIR_3120	1364.31	0.665356	0.127582	5.21511	1.83712e-07	2.54485e-06	0.4361	0.127163	3.42946	0.00060478	0.00217539	1207.76	970.367	1396.28	1157.79	1792.94	1660.72
BIDIR_2082	150.924	0.665135	0.22055	3.0158	0.00256299	0.0100736	0.689666	0.221598	3.11224	0.00185673	0.00598407	128.679	124.928	134.7	115.006	214.245	187.988
BIDIR_21268	690.732	0.664092	0.120863	5.49457	3.91662e-08	6.49915e-07	0.93612	0.122642	7.63295	2.29447e-14	3.23611e-13	607.931	606.238	528.942	477.42	952.748	971.113
BIDIR_25115	805.007	0.663156	0.116422	5.69613	1.22556e-08	2.33135e-07	0.459524	0.115754	3.96983	7.19247e-05	0.000312637	660.618	632.385	776.439	713.23	1034.69	1012.68
BIDIR_30640	2067.48	0.662387	0.122056	5.42691	5.7338e-08	9.12283e-07	1.26603	0.12333	10.2654	1.00898e-24	3.17812e-23	1876.48	1950.42	1397.37	1123	3335.11	2722.52
BIDIR_31989	1092.05	0.66227	0.12785	5.18006	2.21812e-07	2.98846e-06	1.09649	0.129495	8.46741	2.509e-17	4.59579e-16	1104.41	867.714	779.724	680.372	1593.51	1526.57
BIDIR_21616	1333.14	0.661755	0.119647	5.53089	3.18613e-08	5.39677e-07	0.360211	0.119003	3.0269	0.00247077	0.00770488	1150	947.125	1343.71	1240.9	1758.39	1558.69
BIDIR_4702	1540.77	0.660909	0.110578	5.97688	2.27454e-09	5.11528e-08	0.675948	0.11076	6.1028	1.04224e-09	9.09643e-09	1336.43	1252.18	1402.85	1160.69	2060.5	2031.97
BIDIR_16347	125.039	0.660737	0.236536	2.79339	0.00521595	0.0182994	1.50781	0.251857	5.98679	2.14026e-09	1.79655e-08	109.427	129.77	60.2315	72.4828	185.613	192.711
BIDIR_7483	321.903	0.660462	0.165609	3.98807	6.66121e-05	0.000438374	0.988925	0.168897	5.85519	4.76454e-09	3.85642e-08	266.476	305.056	245.307	210.683	477.855	426.043
BIDIR_34061	190.186	0.660421	0.200366	3.29607	0.000980485	0.00444107	1.12343	0.206713	5.43475	5.48735e-08	3.90532e-07	182.379	162.696	134.7	115.972	291.254	254.114
BIDIR_18155	1254.77	0.660286	0.106353	6.20843	5.35158e-10	1.39841e-08	0.387542	0.105671	3.66743	0.000244998	0.000960158	1035.51	951.967	1181.63	1218.68	1635.96	1504.85
BIDIR_13211	516.082	0.65977	0.139674	4.72363	2.31672e-06	2.34878e-05	0.330852	0.138089	2.39594	0.0165777	0.0411458	398.195	408.678	550.845	463.89	646.684	628.201
BIDIR_34438	204.611	0.659592	0.214663	3.07268	0.00212147	0.0085645	0.528225	0.213929	2.46916	0.0135431	0.034485	147.93	185.939	176.314	189.422	306.064	221.996
BIDIR_9867	497.498	0.658702	0.151195	4.35665	1.32066e-05	0.000107509	0.467394	0.150432	3.107	0.00188994	0.00607884	439.736	363.161	410.669	504.48	637.798	629.145
BIDIR_1305	107.956	0.658421	0.25554	2.57658	0.00997828	0.0313212	1.00427	0.262176	3.83051	0.000127877	0.000528375	103.348	89.0956	81.0388	70.5499	163.892	139.81
BIDIR_6527	1213.47	0.658218	0.145655	4.51903	6.21245e-06	5.57999e-05	0.572183	0.145583	3.93028	8.48483e-05	0.000363484	1182.42	818.324	1130.16	993.497	1646.82	1509.57
BIDIR_33087	367.442	0.657982	0.150553	4.37045	1.23994e-05	0.000101591	2.24336	0.168612	13.3048	2.16941e-40	1.55969e-38	364.758	392.214	137.985	115.006	605.217	589.47
BIDIR_18722	180.803	0.657912	0.200426	3.28257	0.00102865	0.00462414	1.00042	0.205433	4.86982	1.11702e-06	6.56784e-06	169.207	153.012	132.509	121.771	264.597	243.723
BIDIR_27168	4534.23	0.657578	0.0932552	7.05138	1.77155e-12	7.93174e-11	0.608568	0.0932631	6.52529	6.78706e-11	6.79367e-10	3809.7	3721.68	4172.4	3621.24	6131.15	5749.22
BIDIR_13947	2431.6	0.656628	0.106327	6.17557	6.59239e-10	1.68957e-08	0.546114	0.106238	5.1405	2.74011e-07	1.76129e-06	2137.89	1852.61	2319.46	1989.89	3176.15	3113.61
BIDIR_15500	1414.81	0.656514	0.106409	6.1697	6.8419e-10	1.74894e-08	0.399451	0.105849	3.77379	0.000160783	0.000651456	1135.82	1114.66	1443.37	1247.67	1796.89	1750.46
BIDIR_10824	807.226	0.655811	0.124641	5.26159	1.42818e-07	2.0333e-06	0.771877	0.125396	6.15551	7.48383e-10	6.65286e-09	735.596	648.849	688.83	589.527	1078.14	1102.42
BIDIR_2706	441.713	0.654971	0.138509	4.72872	2.25942e-06	2.29465e-05	1.11356	0.142423	7.81868	5.33795e-15	7.99525e-14	386.036	416.425	290.206	293.797	630.887	632.924
BIDIR_11742	1015.86	0.65457	0.144517	4.52936	5.91634e-06	5.33151e-05	0.642893	0.144649	4.44449	8.81004e-06	4.48741e-05	935.2	766.029	969.18	747.056	1455.28	1222.39
BIDIR_19867	216.291	0.654119	0.215096	3.04106	0.00235748	0.00937215	0.812449	0.217138	3.74163	0.00018283	0.000733206	198.591	175.286	180.695	154.63	350.493	238.055
BIDIR_962	1273.42	0.653927	0.105719	6.18551	6.19004e-10	1.60183e-08	0.455484	0.105272	4.32672	1.51346e-05	7.38821e-05	1085.16	968.431	1202.44	1153.93	1636.95	1593.65
BIDIR_26743	865.883	0.65375	0.11722	5.57713	2.44524e-08	4.27241e-07	1.84388	0.124014	14.8683	5.29042e-50	5.49249e-48	854.142	870.619	393.148	363.38	1443.44	1270.57
BIDIR_14323	535.577	0.653428	0.141115	4.63047	3.64832e-06	3.48697e-05	0.499105	0.140561	3.5508	0.000384063	0.00144076	468.107	403.836	492.803	477.42	735.541	635.758
BIDIR_16552	398.527	0.652877	0.155211	4.20637	2.59502e-05	0.000192616	1.04491	0.158546	6.5906	4.38065e-11	4.4705e-10	328.282	388.341	297.872	249.341	576.585	550.738
BIDIR_19016	467.167	0.652488	0.144741	4.50798	6.54485e-06	5.83218e-05	0.655196	0.145116	4.51499	6.33212e-06	3.2995e-05	409.34	375.751	403.004	380.776	665.442	568.687
BIDIR_30602	172.807	0.652048	0.255758	2.54947	0.0107887	0.0334044	1.14056	0.261547	4.36083	1.29568e-05	6.40226e-05	201.63	114.275	112.797	112.107	286.318	209.715
BIDIR_2362	122.39	0.651452	0.257925	2.52574	0.0115454	0.0353192	1.52945	0.27289	5.60464	2.08684e-08	1.5596e-07	98.2821	137.517	51.4706	76.3485	184.626	186.099
BIDIR_28867	133.955	0.651048	0.225293	2.88978	0.00385506	0.0141729	1.42574	0.238846	5.9693	2.38279e-09	1.99257e-08	133.745	121.054	74.4681	74.4156	207.334	192.711
BIDIR_16071	162.381	0.650755	0.213227	3.05193	0.00227376	0.00908359	0.968399	0.218105	4.44006	8.99341e-06	4.57352e-05	141.85	147.201	101.846	129.503	229.054	224.83
BIDIR_26675	97.3946	0.649944	0.263625	2.46541	0.0136856	0.0406596	1.07405	0.272221	3.9455	7.96352e-05	0.000343094	90.1764	86.1903	65.7071	65.7177	126.375	150.201
BIDIR_35365	160.26	0.649853	0.209904	3.09596	0.00196177	0.00800265	1.0729	0.216454	4.95671	7.1698e-07	4.33808e-06	144.89	145.265	105.131	111.14	214.245	240.889
BIDIR_25245	1095.22	0.649787	0.113265	5.73685	9.6451e-09	1.88355e-07	0.305396	0.112299	2.71949	0.00653824	0.0182444	902.777	809.608	1037.08	1135.56	1392.1	1294.19
BIDIR_11758	386.12	0.649613	0.150399	4.31928	1.56541e-05	0.000124306	1.05494	0.154056	6.84774	7.50244e-12	8.31106e-11	366.785	330.235	268.304	258.039	577.572	515.786
BIDIR_28501	289.693	0.649106	0.191104	3.39661	0.000682263	0.00327003	1.18168	0.196135	6.02482	1.69295e-09	1.44126e-08	293.833	239.202	215.738	153.663	452.185	383.533
BIDIR_12688	191.139	0.648706	0.205057	3.16355	0.00155859	0.00658476	0.491835	0.20396	2.41143	0.01589	0.0396498	138.811	172.381	175.219	172.026	262.623	225.774
BIDIR_27652	174.091	0.648096	0.202253	3.20439	0.00135349	0.00584438	0.688306	0.203432	3.38347	0.000715773	0.00253282	148.943	146.233	137.985	148.831	233.004	229.553
BIDIR_21105	1506.81	0.647237	0.118413	5.46592	4.6051e-08	7.48928e-07	0.790574	0.118909	6.64857	2.95946e-11	3.07583e-10	1458.02	1146.62	1199.15	1158.76	2103.94	1974.34
BIDIR_1067	2446.68	0.646991	0.0961404	6.72965	1.70072e-11	6.22067e-10	0.349435	0.0957129	3.65087	0.000261357	0.00101817	1975.77	1892.31	2449.78	2304.95	3194.91	2862.33
BIDIR_27577	289.348	0.646221	0.180652	3.57715	0.000347356	0.00182247	0.68769	0.181461	3.78974	0.000150803	0.000614188	209.736	280.845	234.355	242.576	406.769	361.806
BIDIR_8286	209.153	0.646047	0.189519	3.40888	0.000652303	0.00314749	0.630932	0.189958	3.32142	0.000895598	0.0031001	186.432	164.633	181.79	172.992	267.559	281.509
BIDIR_32520	4634.83	0.646009	0.24576	2.62862	0.00857312	0.027631	0.639963	0.245779	2.60381	0.00921927	0.0246127	4463.22	3328.5	4362.95	3461.78	6687.99	5504.55
BIDIR_15335	443.575	0.645676	0.139061	4.64313	3.43173e-06	3.31557e-05	1.18073	0.143573	8.22391	1.96978e-16	3.34398e-15	426.565	391.246	289.111	275.435	634.836	644.26
BIDIR_19019	376.817	0.645083	0.166822	3.86689	0.000110233	0.000677477	1.4909	0.174064	8.56527	1.07822e-17	2.02928e-16	386.036	338.951	174.124	228.079	615.09	518.62
BIDIR_27929	306.219	0.643204	0.177414	3.62544	0.000288472	0.00155949	1.75271	0.188931	9.27699	1.74329e-20	4.06927e-19	326.256	280.845	166.458	115.972	466.007	481.778
BIDIR_28922	742.715	0.643088	0.121771	5.28113	1.28388e-07	1.85941e-06	0.356463	0.120705	2.95317	0.00314528	0.00956252	620.089	558.784	688.83	748.022	927.078	913.489
BIDIR_26458	1964.22	0.642143	0.103464	6.20642	5.42049e-10	1.41516e-08	1.16322	0.104811	11.0982	1.28e-28	5.02187e-27	1875.47	1742.21	1309.76	1211.91	3012.26	2633.72
BIDIR_19397	248.509	0.641861	0.177591	3.61426	0.000301206	0.00162028	0.477162	0.176545	2.70278	0.00687614	0.019067	203.657	201.434	217.929	235.811	333.708	298.513
BIDIR_17171	314.14	0.641707	0.160767	3.99154	6.56459e-05	0.000432986	1.13116	0.165796	6.82257	8.94259e-12	9.80446e-11	304.978	271.161	199.312	210.683	466.994	431.711
BIDIR_20206	345.015	0.641399	0.157925	4.06141	4.87781e-05	0.000333022	1.57917	0.167269	9.44089	3.69609e-21	9.06156e-20	349.56	322.487	156.602	193.287	537.093	511.063
BIDIR_14402	1894.58	0.641271	0.104355	6.14507	7.9927e-10	2.00473e-08	0.477843	0.104127	4.58906	4.45252e-06	2.38047e-05	1477.27	1611.47	1762.05	1698.03	2579.82	2238.85
BIDIR_32267	3633.8	0.640671	0.0908265	7.05379	1.74109e-12	7.80724e-11	0.360489	0.0905441	3.98137	6.85195e-05	0.000298649	2911.99	2865.59	3668.65	3348.7	4692.65	4315.22
BIDIR_24150	110.801	0.640193	0.262819	2.43587	0.0148561	0.0434426	1.58781	0.280467	5.6613	1.50233e-08	1.14478e-07	105.375	110.401	70.0876	42.5232	177.715	158.703
BIDIR_26445	2761.17	0.639613	0.106123	6.02706	1.66967e-09	3.89825e-08	0.314058	0.105743	2.97002	0.00297782	0.00911508	2290.88	2055.98	2907.54	2540.76	3598.72	3173.12
BIDIR_33989	3395.1	0.639274	0.0923431	6.92282	4.4274e-12	1.80607e-10	0.569103	0.0923246	6.16415	7.08613e-10	6.32277e-09	2770.14	2876.24	3130.94	2798.8	4257.25	4537.21
BIDIR_3095	1345.25	0.639229	0.116649	5.47996	4.25418e-08	6.98466e-07	0.541871	0.116537	4.64977	3.32304e-06	1.81267e-05	1145.95	1078.83	1293.34	1088.21	1841.32	1623.88
BIDIR_20643	1327	0.639155	0.132507	4.82354	1.41031e-06	1.53188e-05	0.349636	0.131955	2.64965	0.0080574	0.0218455	1090.22	1015.88	1422.56	1152.96	1827.5	1452.89
BIDIR_32510	5791.64	0.638831	0.0933567	6.8429	7.7604e-12	3.03147e-10	0.215423	0.0930783	2.31443	0.0206441	0.0496681	4383.18	4531.29	5708.85	6245.12	7404.77	6476.61
BIDIR_65	971.119	0.638673	0.112871	5.65843	1.5276e-08	2.82005e-07	0.946147	0.114372	8.27252	1.31152e-16	2.27346e-15	822.733	908.388	717.303	682.304	1398.02	1297.97
BIDIR_29973	576.815	0.638442	0.154165	4.1413	3.45343e-05	0.00024697	0.562931	0.154072	3.65369	0.000258493	0.0010081	516.741	441.604	567.271	443.595	810.576	681.102
BIDIR_30798	124.306	0.638235	0.266343	2.39629	0.0165621	0.0475927	0.842818	0.269835	3.12346	0.00178737	0.00578206	132.732	85.2219	94.1802	94.7108	193.511	145.478
BIDIR_34004	706.576	0.638192	0.128861	4.95258	7.32348e-07	8.55261e-06	1.02799	0.131109	7.84076	4.47825e-15	6.74623e-14	619.076	657.564	510.325	464.856	1073.2	914.433
BIDIR_11292	1114.9	0.637794	0.1255	5.08202	3.73445e-07	4.738e-06	1.03542	0.126997	8.15315	3.54576e-16	5.88736e-15	1061.85	955.841	800.532	731.593	1738.64	1400.93
BIDIR_25732	4665.03	0.637566	0.118879	5.36317	8.17758e-08	1.25161e-06	0.419739	0.118757	3.53443	0.000408653	0.00152545	4166.35	3360.45	4833.85	3920.83	6114.37	5594.29
BIDIR_13351	175.375	0.637479	0.225254	2.83004	0.00465419	0.0166391	1.26997	0.233612	5.43623	5.44187e-08	3.87562e-07	182.379	146.233	122.653	89.8786	285.331	225.774
BIDIR_380	236.552	0.637352	0.21672	2.9409	0.00327258	0.0123594	1.5971	0.226994	7.03586	1.98032e-12	2.33882e-11	242.159	219.834	146.746	91.8115	412.693	306.071
BIDIR_15297	169.508	0.637152	0.216916	2.93732	0.00331062	0.012479	0.773464	0.219206	3.52847	0.000417965	0.00155717	159.075	134.612	122.653	143.999	250.775	205.936
BIDIR_34011	1505.33	0.637088	0.109051	5.8421	5.15483e-09	1.06621e-07	1.71112	0.112759	15.1751	5.17376e-52	5.90425e-50	1500.58	1479.76	726.064	690.036	2517.62	2117.93
BIDIR_23567	5231.03	0.636999	0.113968	5.58927	2.2802e-08	4.01991e-07	0.410643	0.113849	3.60691	0.000309863	0.00118798	4450.05	3975.41	5451.5	4406.95	7060.21	6042.06
BIDIR_23208	222.513	0.636868	0.189238	3.36542	0.000764261	0.0035983	0.781013	0.191322	4.08218	4.46147e-05	0.000201418	211.762	174.318	175.219	173.959	283.356	316.462
BIDIR_12568	831.822	0.635628	0.130422	4.87364	1.09562e-06	1.22263e-05	0.669986	0.130783	5.12287	3.00921e-07	1.92095e-06	709.252	704.049	761.107	620.452	1174.89	1021.18
BIDIR_20371	784.996	0.635553	0.122571	5.1852	2.15781e-07	2.91656e-06	0.390844	0.12175	3.21022	0.00132633	0.00440994	668.724	591.711	706.351	785.713	965.583	991.896
BIDIR_21322	942.237	0.635486	0.12081	5.26021	1.43887e-07	2.04457e-06	0.431437	0.120264	3.58742	0.00033396	0.00127155	741.675	783.46	950.563	807.941	1238.08	1131.71
BIDIR_1737	1830.27	0.63542	0.101182	6.27998	3.38617e-10	9.32102e-09	0.733431	0.101547	7.2226	5.10035e-13	6.34137e-12	1626.21	1522.37	1498.12	1443.86	2593.65	2297.42
BIDIR_21101	776.033	0.634359	0.116698	5.4359	5.45193e-08	8.71941e-07	0.319945	0.115511	2.76982	0.00560869	0.0159615	629.208	597.522	767.678	757.687	976.443	927.659
BIDIR_11297	318.203	0.633928	0.167484	3.785	0.000153707	0.000900504	0.532287	0.167118	3.1851	0.00144704	0.00478431	281.674	245.013	295.682	269.636	439.35	377.865
BIDIR_111	2113.2	0.633881	0.0989904	6.40346	1.51891e-10	4.51081e-09	0.530197	0.0988944	5.36124	8.26521e-08	5.75105e-07	1805.55	1690.88	1913.17	1843.96	2875.03	2550.59
BIDIR_14726	1375.19	0.633796	0.127483	4.97162	6.63961e-07	7.86655e-06	0.913379	0.128348	7.11644	1.10748e-12	1.34237e-11	1334.41	1109.82	1108.26	906.518	2018.05	1774.08
BIDIR_2361	8912.98	0.633767	0.0877811	7.21985	5.20442e-13	2.56329e-11	0.234276	0.0876012	2.67434	0.00748755	0.0205132	6698.38	7117	9643.61	8581.96	10995.6	10441.4
BIDIR_19277	1914.05	0.63339	0.10778	5.8767	4.18529e-09	8.88837e-08	0.60059	0.107829	5.56983	2.54989e-08	1.88411e-07	1705.25	1507.85	1697.43	1589.79	2666.71	2317.26
BIDIR_4890	2474.42	0.633146	0.097768	6.47601	9.41818e-11	2.94278e-09	0.231297	0.0971808	2.38007	0.0173092	0.0427058	1993	1840.99	2686.33	2380.33	3022.14	2923.73
BIDIR_749	241.803	0.631532	0.194672	3.24407	0.00117833	0.00520121	1.2627	0.20165	6.26186	3.80406e-10	3.5142e-09	195.551	258.571	131.414	161.395	330.747	373.142
BIDIR_788	291.879	0.631127	0.164071	3.84667	0.000119732	0.00072658	1.14669	0.169633	6.75984	1.38146e-11	1.48294e-10	252.291	286.655	192.741	184.589	413.68	421.32
BIDIR_33888	160.913	0.630893	0.21226	2.97227	0.00295607	0.0113731	0.715206	0.214039	3.34147	0.000833359	0.00290423	139.824	136.549	141.27	119.838	220.169	207.826
BIDIR_9431	1528.63	0.630083	0.0985794	6.39163	1.64129e-10	4.82064e-09	0.28647	0.0977904	2.92943	0.00339587	0.0102292	1239.17	1164.05	1540.83	1508.61	1902.53	1816.59
BIDIR_22900	203.727	0.629941	0.196858	3.19998	0.00137436	0.0059249	1.01326	0.201844	5.02001	5.16684e-07	3.1975e-06	189.472	179.16	156.602	126.603	305.077	265.45
BIDIR_16073	116.236	0.629852	0.263634	2.38912	0.0168888	0.0483801	1.58743	0.280556	5.65816	1.53009e-08	1.16439e-07	115.507	112.338	48.1852	68.617	206.346	146.423
BIDIR_2139	1205.38	0.629631	0.113419	5.55135	2.83466e-08	4.86882e-07	0.26735	0.112495	2.37655	0.0174754	0.043064	1029.43	858.03	1224.34	1201.28	1447.39	1471.78
BIDIR_31137	160.772	0.629343	0.209657	3.00177	0.00268416	0.0104697	0.808339	0.212718	3.80005	0.000144665	0.000590696	140.837	140.422	123.748	124.67	206.346	228.608
BIDIR_15278	967.178	0.628587	0.118692	5.29596	1.18391e-07	1.73171e-06	0.316315	0.117766	2.68596	0.00723212	0.0199178	808.548	723.418	1011.89	891.055	1222.28	1145.88
BIDIR_24839	153.969	0.628158	0.213407	2.94348	0.00324546	0.012287	1.13655	0.221379	5.13398	2.83675e-07	1.81893e-06	142.864	141.391	108.417	91.8115	220.169	219.162
BIDIR_9810	1123.14	0.628142	0.117284	5.35573	8.52113e-08	1.29542e-06	0.629934	0.117474	5.36234	8.21504e-08	5.72029e-07	987.887	913.23	988.892	910.384	1587.58	1350.87
BIDIR_5764	1249.87	0.62785	0.102875	6.10307	1.04053e-09	2.5553e-08	0.430174	0.102413	4.20039	2.66451e-05	0.000124778	1015.24	1015.88	1181.63	1148.13	1512.55	1625.76
BIDIR_7203	2005.15	0.627848	0.124652	5.03681	4.73343e-07	5.83161e-06	0.553304	0.124621	4.43988	9.00089e-06	4.57571e-05	1800.49	1542.71	1950.41	1571.43	2788.14	2377.72
BIDIR_5841	1201.04	0.627755	0.117534	5.34103	9.24189e-08	1.38846e-06	0.660902	0.117808	5.60997	2.02358e-08	1.5139e-07	1084.14	961.652	1027.22	972.236	1710.01	1451
BIDIR_19076	379.852	0.627668	0.151283	4.14896	3.33991e-05	0.000239962	0.880652	0.153678	5.73051	1.00128e-08	7.80755e-08	362.732	310.866	285.826	279.3	532.156	508.229
BIDIR_21895	2193.13	0.627412	0.111653	5.61931	1.91718e-08	3.45245e-07	0.284684	0.11117	2.56079	0.0104434	0.02744	1876.48	1574.67	2301.94	2074.94	2821.71	2509.02
BIDIR_13012	181.152	0.627334	0.213952	2.93212	0.00336655	0.0126508	1.17363	0.22124	5.30479	1.12801e-07	7.68525e-07	187.445	149.138	119.368	111.14	290.267	229.553
BIDIR_34056	291.312	0.627136	0.169625	3.6972	0.000217993	0.00122142	1.78144	0.182782	9.74623	1.9145e-22	5.15999e-21	296.873	286.655	150.031	113.073	460.083	441.157
BIDIR_33983	1648.6	0.626809	0.120844	5.18693	2.13794e-07	2.89637e-06	0.356017	0.120397	2.95704	0.00310612	0.00946147	1426.61	1210.54	1755.48	1427.43	2100.98	1970.57
BIDIR_15934	241.013	0.62663	0.179203	3.49677	0.000470934	0.00237293	1.06916	0.184503	5.79479	6.84082e-09	5.43448e-08	220.881	219.834	173.029	151.731	360.366	320.241
BIDIR_3925	205.14	0.626593	0.206136	3.03971	0.0023681	0.00941056	0.514164	0.205567	2.5012	0.0123774	0.0318379	186.432	153.012	208.073	159.462	274.47	249.391
BIDIR_14510	123.754	0.626422	0.241063	2.59858	0.00936102	0.02973	0.762881	0.243876	3.12814	0.00175914	0.00569765	107.401	107.496	102.941	92.7779	182.651	149.257
BIDIR_16072	328.22	0.625997	0.166052	3.76988	0.000163325	0.000948028	1.42182	0.173781	8.18168	2.79921e-16	4.69113e-15	350.573	280.845	194.931	169.126	478.842	495.003
BIDIR_27136	1548.84	0.625425	0.108024	5.78969	7.05174e-09	1.41958e-07	0.504313	0.10786	4.67562	2.93069e-06	1.61272e-05	1366.83	1193.11	1448.84	1335.62	2054.58	1894.05
BIDIR_29236	211.791	0.625349	0.187598	3.33344	0.00085778	0.00397442	1.13486	0.194208	5.8435	5.11139e-09	4.12439e-08	202.644	188.844	147.841	127.57	311.001	292.845
BIDIR_13474	2118.81	0.625254	0.10408	6.00743	1.88484e-09	4.35559e-08	0.349931	0.103668	3.3755	0.000736826	0.00260091	1550.22	1837.11	1982.16	2117.46	2581.8	2644.11
BIDIR_22904	1495.9	0.625242	0.133024	4.70021	2.59895e-06	2.60169e-05	0.381326	0.132632	2.87507	0.00403936	0.01194	1358.72	1049.78	1525.5	1326.92	2013.11	1701.34
BIDIR_21410	299.734	0.625221	0.168677	3.70661	0.000210056	0.0011819	0.667407	0.169513	3.93719	8.24408e-05	0.000354014	246.212	265.35	271.589	226.146	379.124	409.984
BIDIR_12878	649.805	0.624654	0.127815	4.88716	1.023e-06	1.15165e-05	0.623056	0.128096	4.86396	1.15061e-06	6.75293e-06	547.137	552.974	579.318	522.842	895.484	801.074
BIDIR_12227	1662.65	0.624632	0.118346	5.27801	1.30593e-07	1.88723e-06	0.372937	0.117933	3.16229	0.00156536	0.00513245	1415.46	1257.02	1732.48	1450.62	2202.67	1917.67
BIDIR_14883	2848.94	0.624237	0.0956931	6.52332	6.87665e-11	2.2122e-09	0.591565	0.0957307	6.17948	6.43139e-10	5.77259e-09	2377.01	2418.17	2573.53	2332.98	3891.95	3499.98
BIDIR_14008	152.203	0.623888	0.229441	2.71917	0.00654465	0.0221506	2.24415	0.258549	8.67978	3.96534e-18	7.76279e-17	170.221	148.17	65.7071	38.6575	244.851	245.612
BIDIR_8227	2139.37	0.623854	0.0896929	6.95544	3.51451e-12	1.47253e-10	0.605476	0.0897777	6.74417	1.53902e-11	1.64471e-10	1788.33	1823.55	1818.99	1839.13	2827.64	2738.58
BIDIR_35551	1031.95	0.623556	0.122573	5.08721	3.63376e-07	4.61424e-06	0.928642	0.123862	7.4974	6.5095e-14	8.82603e-13	944.319	903.546	793.961	702.6	1555	1292.3
BIDIR_7376	187.869	0.623264	0.199017	3.13171	0.00173793	0.00723015	0.769996	0.201383	3.82353	0.000131552	0.000542003	149.956	177.223	147.841	147.865	259.661	244.668
BIDIR_31216	1312.61	0.623088	0.136502	4.56469	5.00242e-06	4.60007e-05	0.846637	0.137198	6.17091	6.78993e-10	6.06978e-09	1322.25	996.515	1063.36	922.947	1919.32	1651.27
BIDIR_17097	1196.58	0.622745	0.13777	4.5202	6.17825e-06	5.55438e-05	0.447048	0.137466	3.25206	0.00114571	0.00386946	1052.73	903.546	1267.05	944.209	1583.63	1428.33
BIDIR_15696	1240.59	0.622402	0.131945	4.71714	2.39182e-06	2.41326e-05	0.314174	0.131308	2.39265	0.0167273	0.0414601	1034.5	935.504	1397.37	1043.75	1554.02	1478.4
BIDIR_26111	250.234	0.622082	0.180606	3.44441	0.000572304	0.00281277	1.20883	0.187315	6.45348	1.0931e-10	1.07324e-09	258.37	210.149	164.268	147.865	371.226	349.525
BIDIR_7506	2588.35	0.621962	0.097212	6.398	1.57429e-10	4.66112e-09	0.271559	0.0967309	2.80737	0.00499481	0.0144189	2116.61	1955.26	2690.71	2501.14	3290.68	2975.69
BIDIR_13389	902.647	0.621718	0.131462	4.72927	2.25327e-06	2.29008e-05	0.385172	0.130828	2.94412	0.00323879	0.00980845	802.468	654.659	919.9	797.31	1177.85	1063.69
BIDIR_7281	151.746	0.621679	0.218472	2.84558	0.00443301	0.0159757	1.20517	0.227539	5.29656	1.18006e-07	8.01705e-07	131.718	152.044	101.846	87.9458	230.042	206.881
BIDIR_30660	1138.62	0.621536	0.119795	5.18831	2.12207e-07	2.88019e-06	0.562206	0.119786	4.69342	2.68679e-06	1.48733e-05	933.173	974.241	1069.93	919.081	1579.69	1355.59
BIDIR_21497	6745.43	0.621521	0.106075	5.85928	4.64877e-09	9.73193e-08	0.463777	0.106015	4.37462	1.21645e-05	6.03877e-05	5821.95	5253.74	6754.69	5602.43	9053.57	7986.18
BIDIR_30466	167.178	0.62132	0.224641	2.76583	0.0056778	0.0196353	1.34021	0.234643	5.7117	1.11856e-08	8.66813e-08	185.419	133.643	91.99	101.476	268.546	221.996
BIDIR_24646	2334.51	0.620507	0.0998647	6.21348	5.18253e-10	1.36394e-08	0.746978	0.100208	7.45425	9.03796e-14	1.20164e-12	2100.4	1955.26	1942.74	1773.41	3291.67	2943.57
BIDIR_5026	1533.4	0.619981	0.134721	4.60196	4.18538e-06	3.91992e-05	0.434237	0.134459	3.22951	0.00124001	0.00415428	1365.82	1137.91	1621.87	1227.37	2029.9	1817.53
BIDIR_26812	376.212	0.619913	0.157733	3.93013	8.48984e-05	0.000541723	0.748742	0.159091	4.70639	2.52144e-06	1.40173e-05	320.177	334.109	274.875	322.79	464.032	541.292
BIDIR_21500	1555.55	0.619438	0.108183	5.72585	1.02918e-08	1.99525e-07	0.61459	0.108314	5.67415	1.39379e-08	1.06631e-07	1317.18	1319	1429.13	1217.71	2110.85	1939.39
BIDIR_32513	471.628	0.619004	0.135696	4.56171	5.07378e-06	4.65257e-05	1.21638	0.140521	8.65621	4.87694e-18	9.5021e-17	437.71	447.415	290.206	294.763	706.909	652.762
BIDIR_4988	892.565	0.618663	0.150952	4.09841	4.15997e-05	0.000290151	0.519124	0.150817	3.44209	0.000577235	0.00208623	807.534	676.933	904.568	687.137	1262.76	1016.46
BIDIR_18439	213.804	0.618614	0.194601	3.17888	0.00147845	0.00629784	1.77247	0.210143	8.43459	3.32357e-17	6.01885e-16	186.432	243.076	98.5607	94.7108	343.582	316.462
BIDIR_27716	2740.13	0.618432	0.105947	5.83716	5.30992e-09	1.095e-07	0.617638	0.10603	5.82513	5.70678e-09	4.5804e-08	2506.7	2143.14	2456.35	2196.71	3739.9	3397.95
BIDIR_1924	2452.95	0.618399	0.0884703	6.98991	2.75064e-12	1.18113e-10	0.483523	0.0883179	5.4748	4.38011e-08	3.16172e-07	2056.83	1994	2267.99	2180.28	3146.54	3072.04
BIDIR_33017	432.723	0.618328	0.151433	4.08318	4.44235e-05	0.000307075	1.35293	0.157315	8.60012	7.96323e-18	1.5166e-16	382.996	444.51	255.163	242.576	690.125	580.968
BIDIR_21483	171.389	0.617963	0.228562	2.7037	0.00685712	0.0229962	0.97209	0.233296	4.16677	3.0894e-05	0.000143229	175.287	134.612	144.556	98.5766	243.864	231.442
BIDIR_20695	268.977	0.61756	0.190821	3.23634	0.00121073	0.00532502	0.591278	0.191067	3.09461	0.0019707	0.00631105	236.08	217.897	266.114	197.153	381.099	315.517
BIDIR_2417	238.038	0.61727	0.178059	3.46665	0.000526988	0.00261809	1.18084	0.184897	6.38649	1.69741e-10	1.63096e-09	232.027	213.055	140.175	160.429	339.632	342.913
BIDIR_566	1537.39	0.616961	0.100256	6.15384	7.56303e-10	1.90836e-08	0.817578	0.100993	8.0954	5.70749e-16	9.27846e-15	1420.53	1289.95	1146.59	1210.95	2095.06	2061.25
BIDIR_21447	470.014	0.616871	0.152958	4.03295	5.50805e-05	0.000371218	0.689141	0.15373	4.4828	7.36687e-06	3.79943e-05	456.961	352.509	399.718	370.145	643.722	597.027
BIDIR_27187	162.845	0.616676	0.221735	2.78114	0.00541689	0.0188932	0.604948	0.222255	2.72186	0.00649151	0.0181404	148.943	126.864	158.792	119.838	205.359	217.272
BIDIR_19696	113.332	0.616514	0.250762	2.45857	0.0139494	0.0412758	1.20018	0.261321	4.59275	4.37434e-06	2.34347e-05	120.573	92.0009	71.1827	70.5499	169.816	155.869
BIDIR_1798	126.523	0.616455	0.238873	2.58068	0.00986056	0.0309814	1.03327	0.245986	4.20054	2.66279e-05	0.000124718	105.375	125.896	84.3241	88.9122	161.918	192.711
BIDIR_20231	1372.87	0.616274	0.106112	5.80775	6.33182e-09	1.28345e-07	0.338708	0.105482	3.21104	0.00132254	0.00439948	1138.86	1060.43	1410.51	1256.37	1716.92	1654.1
BIDIR_247	303.791	0.616109	0.17577	3.5052	0.000456262	0.0023097	0.54332	0.175635	3.09346	0.00197836	0.00633277	258.37	249.855	306.633	229.046	382.086	396.758
BIDIR_1743	1986.84	0.616047	0.10184	6.04918	1.45582e-09	3.43721e-08	0.291669	0.101294	2.87944	0.00398379	0.0117939	1653.57	1496.23	2069.77	1874.89	2326.09	2500.52
BIDIR_5928	592.552	0.6155	0.132218	4.65518	3.23699e-06	3.14605e-05	0.578366	0.13232	4.37095	1.23709e-05	6.13489e-05	518.767	480.342	547.559	478.386	741.465	788.793
BIDIR_15241	566.054	0.615496	0.138165	4.4548	8.39713e-06	7.25816e-05	0.456565	0.137612	3.31778	0.000907368	0.00313706	433.657	496.805	531.133	508.346	764.173	662.209
BIDIR_12412	2231.75	0.615437	0.0924	6.66057	2.72772e-11	9.48117e-10	0.369068	0.0920171	4.01086	6.0498e-05	0.000266147	1836.96	1764.48	2112.48	2159.02	2860.22	2657.34
BIDIR_32941	242.242	0.614894	0.203169	3.02651	0.00247397	0.00975867	1.5158	0.213	7.11642	1.10767e-12	1.34237e-11	196.564	276.971	129.224	124.67	405.782	320.241
BIDIR_8780	471.185	0.614407	0.170109	3.61184	0.000304035	0.0016337	0.521935	0.169917	3.0717	0.00212846	0.00675385	450.882	335.077	455.569	382.709	663.468	539.402
BIDIR_10123	121.482	0.613937	0.243391	2.52243	0.0116547	0.0355905	2.53055	0.286936	8.81921	1.15275e-18	2.3395e-17	136.784	123.959	39.4243	29.9595	177.715	221.051
BIDIR_8291	837.034	0.61392	0.115689	5.30665	1.11656e-07	1.64796e-06	0.678419	0.116226	5.83705	5.31323e-09	4.27526e-08	705.199	735.039	683.354	693.902	1156.13	1048.58
BIDIR_9916	1728.07	0.613569	0.101315	6.05606	1.39493e-09	3.31173e-08	0.791502	0.101904	7.76715	8.02748e-15	1.17843e-13	1431.68	1604.69	1386.42	1298.89	2383.35	2263.41
BIDIR_11749	3227.05	0.613344	0.118609	5.17114	2.32666e-07	3.12038e-06	0.51089	0.118559	4.30918	1.63859e-05	7.95317e-05	2920.09	2453.03	3159.42	2610.35	4416.21	3803.21
BIDIR_32963	115.446	0.613242	0.257275	2.38361	0.0171439	0.0489866	1.4215	0.271575	5.23428	1.65632e-07	1.10057e-06	97.2689	125.896	66.8022	60.8855	193.511	148.312
BIDIR_6876	4366.68	0.613052	0.11814	5.18921	2.11186e-07	2.86899e-06	0.381292	0.117999	3.23132	0.00123218	0.00413238	4028.55	3045.71	4354.19	3952.73	5635.53	5183.36
BIDIR_12359	1782.88	0.612179	0.118711	5.15687	2.51112e-07	3.33729e-06	0.864219	0.119362	7.24034	4.47571e-13	5.59863e-12	1715.38	1460.39	1414.89	1252.5	2635.11	2219.01
BIDIR_23675	3938.16	0.611889	0.11788	5.19078	2.09415e-07	2.84664e-06	0.368199	0.117713	3.12794	0.00176036	0.00570096	3423.66	2941.12	4146.12	3391.23	5262.33	4464.48
BIDIR_30711	833.603	0.611166	0.143187	4.26832	1.96951e-05	0.000151987	0.851505	0.144291	5.90129	3.60671e-09	2.95756e-08	852.116	630.448	664.737	590.493	1190.69	1073.14
BIDIR_15036	119.651	0.610445	0.244908	2.49255	0.0126829	0.0380966	0.975176	0.251363	3.87956	0.000104646	0.000440294	96.2557	121.054	77.7534	90.8451	162.905	169.095
BIDIR_30033	2126.35	0.610365	0.10476	5.82632	5.66645e-09	1.1614e-07	0.630833	0.104909	6.01317	1.81932e-09	1.54018e-08	1843.04	1788.69	1874.84	1706.73	2988.57	2556.26
BIDIR_30933	2245.21	0.610264	0.0989434	6.16781	6.92421e-10	1.76537e-08	0.246778	0.0983765	2.50851	0.0121241	0.0312732	1767.05	1765.45	2356.7	2188.98	2865.15	2527.92
BIDIR_10240	2041.32	0.609882	0.112604	5.41618	6.08853e-08	9.64022e-07	0.423666	0.112368	3.77034	0.000163024	0.000660039	1695.11	1647.3	2007.35	1796.61	2807.89	2293.64
BIDIR_25010	1061.1	0.609666	0.133064	4.58175	4.611e-06	4.27628e-05	0.515828	0.132952	3.87981	0.000104539	0.000439971	954.451	817.355	994.368	896.853	1508.6	1195
BIDIR_30400	1109.58	0.609356	0.142388	4.27955	1.87276e-05	0.000145785	0.437078	0.142081	3.07625	0.00209623	0.00666484	1036.52	786.366	1080.88	973.202	1539.21	1241.29
BIDIR_23984	378.951	0.608129	0.15286	3.97835	6.9396e-05	0.000453746	0.959806	0.156028	6.15149	7.67571e-10	6.81045e-09	365.772	321.519	285.826	253.206	541.042	506.339
BIDIR_15756	1109.57	0.607712	0.126709	4.79612	1.6177e-06	1.72526e-05	0.872067	0.127726	6.82762	8.63353e-12	9.48007e-11	1073	910.325	892.522	759.619	1618.19	1403.77
BIDIR_14415	7897.02	0.607506	0.104166	5.83211	5.47316e-09	1.12572e-07	1.13068	0.104498	10.8201	2.76344e-27	1.00216e-25	7997.33	6719.94	5543.49	4698.82	11374.7	11047.8
BIDIR_19396	4139.24	0.606998	0.0935206	6.49053	8.55346e-11	2.69264e-09	0.461535	0.0934244	4.94019	7.80455e-07	4.69842e-06	3480.4	3362.39	3998.28	3571.95	5466.7	4955.7
BIDIR_20644	633.648	0.606796	0.125915	4.81911	1.44199e-06	1.56053e-05	1.17877	0.129611	9.09465	9.48903e-20	2.1056e-18	627.182	562.658	404.099	396.239	936.951	874.758
BIDIR_31939	753.374	0.60654	0.115652	5.24454	1.56671e-07	2.20277e-06	0.616577	0.115975	5.31645	1.05811e-07	7.23526e-07	650.486	635.29	643.93	633.016	966.57	990.951
BIDIR_8297	1305.69	0.605911	0.121583	4.98353	6.24358e-07	7.44842e-06	0.566581	0.121629	4.65829	3.18842e-06	1.74453e-05	1207.76	999.42	1176.16	1092.07	1804.79	1553.97
BIDIR_32522	4428.2	0.605816	0.0831094	7.28938	3.11382e-13	1.60449e-11	0.227577	0.0827521	2.7501	0.00595763	0.0168069	3455.07	3497	4585.26	4451.41	5451.89	5128.57
BIDIR_2153	1570.79	0.605739	0.0975436	6.20993	5.30068e-10	1.38758e-08	0.824059	0.0983352	8.3801	5.28809e-17	9.42224e-16	1398.24	1388.73	1249.53	1147.16	2133.56	2107.54
BIDIR_13083	557.932	0.605251	0.135916	4.45312	8.46314e-06	7.30693e-05	1.02891	0.138803	7.41274	1.23716e-13	1.62235e-12	505.596	519.079	371.245	392.373	845.132	714.165
BIDIR_12067	2616.53	0.604557	0.102928	5.8736	4.2642e-09	9.02984e-08	0.487352	0.102833	4.73925	2.14506e-06	1.20625e-05	2287.85	2066.63	2482.63	2241.17	3515.79	3105.11
BIDIR_8173	1519.89	0.604375	0.102434	5.90012	3.63239e-09	7.82162e-08	0.344362	0.101893	3.37965	0.000725784	0.00256446	1298.94	1154.37	1465.27	1471.88	1821.57	1907.27
BIDIR_25873	948.675	0.604341	0.131604	4.59211	4.38781e-06	4.08606e-05	0.983592	0.13319	7.38489	1.52584e-13	1.9875e-12	946.345	784.429	661.452	668.774	1447.39	1183.66
BIDIR_20936	2973.57	0.603155	0.107037	5.635	1.7506e-08	3.1837e-07	0.745475	0.10731	6.9469	3.73391e-12	4.27128e-11	2724.54	2484.02	2600.91	2120.36	4047.94	3863.67
BIDIR_14995	958.3	0.602772	0.128481	4.69153	2.71173e-06	2.6953e-05	0.831734	0.129506	6.42237	1.34168e-10	1.30308e-09	937.226	767.965	783.01	672.64	1347.67	1241.29
BIDIR_29218	307.748	0.601976	0.19284	3.12164	0.00179848	0.00744197	0.53176	0.192739	2.75897	0.00579837	0.0164253	297.886	219.834	271.589	271.569	451.198	334.411
BIDIR_5141	378.32	0.601946	0.16808	3.58131	0.000341871	0.00179819	0.997471	0.171304	5.82281	5.7865e-09	4.64179e-08	340.441	351.54	301.158	226.146	572.636	477.999
BIDIR_5156	185.872	0.600828	0.204757	2.93434	0.00334256	0.0125752	0.756116	0.207169	3.64976	0.000262484	0.00102172	154.009	172.381	153.317	140.133	271.508	223.885
BIDIR_5858	4138.9	0.600736	0.102893	5.83847	5.26817e-09	1.08736e-07	0.597297	0.102946	5.80203	6.55154e-09	5.2162e-08	3675.95	3380.79	3815.39	3259.79	5672.06	5029.38
BIDIR_17561	625.835	0.599717	0.131511	4.56019	5.11077e-06	4.68357e-05	1.44368	0.136949	10.5417	5.54702e-26	1.8923e-24	621.102	601.395	307.728	372.078	967.557	885.149
BIDIR_21966	2107.3	0.599334	0.118558	5.05519	4.29955e-07	5.3464e-06	0.701462	0.118833	5.9029	3.57167e-09	2.93051e-08	1821.77	1845.83	1925.22	1494.11	2940.19	2616.72
BIDIR_31283	1375.93	0.59907	0.130633	4.58588	4.52077e-06	4.20347e-05	0.602178	0.130775	4.60468	4.13101e-06	2.2218e-05	1312.12	1038.16	1269.24	1076.61	1902.53	1656.94
BIDIR_31482	3661.14	0.59881	0.0971363	6.16463	7.06461e-10	1.79961e-08	0.283424	0.0968377	2.9268	0.00342474	0.0102968	2959.61	2883.99	3844.96	3427.95	4697.59	4152.74
BIDIR_13760	224.74	0.598732	0.214919	2.78585	0.00533873	0.018656	0.723132	0.216538	3.33951	0.000839272	0.00292165	239.119	153.98	189.456	171.059	320.874	273.952
BIDIR_31019	303.783	0.598647	0.18398	3.25387	0.00113845	0.00505251	1.0042	0.187727	5.34925	8.83185e-08	6.12163e-07	284.714	273.097	177.409	242.576	467.982	376.92
BIDIR_9270	1309.39	0.598432	0.113548	5.27031	1.36192e-07	1.95508e-06	0.384866	0.113109	3.40262	0.000667421	0.00237605	1043.61	1094.33	1331.66	1149.09	1712.97	1524.69
BIDIR_13058	5510.4	0.597898	0.0861262	6.94212	3.86263e-12	1.59932e-10	0.5091	0.0860977	5.91305	3.35834e-09	2.76676e-08	4757.06	4485.77	5116.39	4714.28	7181.64	6807.24
BIDIR_24307	1532.82	0.597851	0.0991268	6.03118	1.62771e-09	3.81848e-08	0.878646	0.100115	8.77641	1.68777e-18	3.38236e-17	1338.46	1417.78	1112.64	1155.86	2156.27	2015.91
BIDIR_15290	697.496	0.597832	0.139471	4.28642	1.81571e-05	0.000141947	0.825203	0.140757	5.86261	4.55656e-09	3.70058e-08	654.539	587.837	585.888	476.453	1014.95	865.311
BIDIR_22644	1842.92	0.597718	0.0986095	6.06146	1.34888e-09	3.21053e-08	1.00429	0.0997714	10.0659	7.81329e-24	2.33813e-22	1707.27	1676.35	1296.62	1256.37	2710.15	2410.78
BIDIR_8308	337.484	0.597524	0.155483	3.84301	0.000121533	0.000735687	0.849708	0.158071	5.37548	7.63773e-08	5.34028e-07	300.926	303.119	240.926	265.77	474.893	439.268
BIDIR_18357	1159.46	0.597475	0.124096	4.81462	1.47478e-06	1.59132e-05	1.07695	0.125819	8.55949	1.1337e-17	2.12953e-16	1205.73	948.094	812.578	732.559	1633	1624.82
BIDIR_30360	1040.64	0.597093	0.131125	4.55361	5.27325e-06	4.81893e-05	1.47319	0.134577	10.9468	6.88552e-28	2.5918e-26	981.808	1059.46	631.883	482.252	1647.81	1440.61
BIDIR_31363	567.224	0.597046	0.156106	3.82463	0.000130971	0.000783434	0.906101	0.157951	5.73659	9.66017e-09	7.54911e-08	582.6	442.573	450.094	377.877	831.309	718.888
BIDIR_16919	1700.96	0.596962	0.0970829	6.14899	7.79778e-10	1.96086e-08	0.505025	0.0969921	5.20687	1.92053e-07	1.26213e-06	1444.85	1407.13	1541.93	1497.98	2244.14	2069.76
BIDIR_13419	4712.16	0.596908	0.110305	5.41143	6.2523e-08	9.86762e-07	0.376219	0.110174	3.41476	0.000638377	0.0022814	4234.24	3453.42	4718.87	4239.76	6184.47	5442.2
BIDIR_23051	1778.16	0.596364	0.100812	5.91558	3.30706e-09	7.17038e-08	0.705835	0.101213	6.97375	3.086e-12	3.56415e-11	1638.37	1464.27	1461.98	1413.9	2432.72	2257.74
BIDIR_35362	412.289	0.596242	0.14372	4.14864	3.34456e-05	0.000240237	0.496279	0.143406	3.46066	0.000538845	0.00196178	350.573	339.919	354.818	384.642	523.271	520.509
BIDIR_8359	1125.04	0.595367	0.110636	5.38131	7.39455e-08	1.14589e-06	1.25426	0.113386	11.0618	1.92133e-28	7.4768e-27	1110.49	1036.22	701.971	658.144	1714.95	1528.46
BIDIR_18937	805.587	0.595206	0.126903	4.69026	2.72856e-06	2.70699e-05	0.737382	0.127746	5.77226	7.82163e-09	6.17782e-08	761.94	652.722	662.547	619.486	1137.37	999.453
BIDIR_17863	1793.07	0.595031	0.126013	4.72198	2.33561e-06	2.36549e-05	0.347535	0.125664	2.76559	0.00568195	0.0161384	1436.74	1472.01	1961.36	1494.11	2353.73	2040.47
BIDIR_8658	702.594	0.594969	0.122667	4.85027	1.23296e-06	1.35936e-05	0.615303	0.123045	5.00063	5.71435e-07	3.50914e-06	605.904	599.459	631.883	557.634	926.09	894.596
BIDIR_17878	284.614	0.594582	0.173333	3.43028	0.000602959	0.00294178	0.709151	0.174824	4.05637	4.98421e-05	0.000222675	226.961	270.192	223.404	235.811	400.845	350.47
BIDIR_32459	5061.95	0.594461	0.0858324	6.92584	4.33405e-12	1.77539e-10	0.517716	0.0858129	6.03308	1.60864e-09	1.37437e-08	4319.35	4201.05	4515.17	4470.74	6759.08	6106.3
BIDIR_2705	234.566	0.594344	0.180577	3.29136	0.000997049	0.00449974	0.72745	0.182506	3.9859	6.72249e-05	0.00029354	210.749	200.465	201.502	173.959	308.039	312.683
BIDIR_35583	4818.85	0.594019	0.116702	5.09004	3.57995e-07	4.5518e-06	0.976328	0.117058	8.34054	7.39521e-17	1.30714e-15	4803.66	4019.96	3779.25	2992.09	6918.03	6400.09
BIDIR_11755	119.388	0.593238	0.245951	2.41202	0.0158644	0.045934	0.861279	0.250812	3.43396	0.000594834	0.00214391	94.2292	120.085	95.2753	83.1136	165.867	157.759
BIDIR_7485	1111.06	0.59245	0.103455	5.72665	1.02433e-08	1.98848e-07	1.40777	0.107199	13.1324	2.14876e-39	1.4574e-37	1092.25	1074.96	620.932	610.788	1592.52	1674.89
BIDIR_31751	1877.5	0.592082	0.0915431	6.4678	9.94402e-11	3.08974e-09	0.917507	0.0925383	9.91489	3.58657e-23	1.03143e-21	1733.62	1674.42	1367.8	1352.05	2581.8	2555.31
BIDIR_22837	669.799	0.591859	0.132057	4.48184	7.40008e-06	6.48993e-05	0.88492	0.133812	6.61314	3.76244e-11	3.8643e-10	654.539	554.911	493.898	492.883	969.532	853.03
BIDIR_1321	174.667	0.591778	0.203064	2.91425	0.00356548	0.0132778	0.567016	0.203431	2.78727	0.00531548	0.0152278	154.009	143.328	157.697	144.966	224.118	223.885
BIDIR_22091	2609.68	0.59108	0.0886485	6.66768	2.59873e-11	9.14098e-10	0.27878	0.0881951	3.16095	0.00157258	0.00515375	2080.14	2097.62	2531.91	2654.8	3221.57	3072.04
BIDIR_10351	343.507	0.591055	0.16533	3.575	0.000350223	0.0018362	0.566281	0.165562	3.42036	0.000625374	0.00223911	274.582	309.898	323.06	272.535	471.931	409.039
BIDIR_17464	1457.96	0.590836	0.0985231	5.99692	2.0109e-09	4.60703e-08	0.416417	0.0981806	4.24134	2.22188e-05	0.000105405	1231.06	1175.67	1387.52	1328.85	1836.38	1788.25
BIDIR_9960	1176.93	0.590753	0.11764	5.02169	5.12194e-07	6.24477e-06	1.41934	0.120821	11.7474	7.28325e-32	3.38371e-30	1194.58	1105.95	684.449	611.755	1876.86	1587.98
BIDIR_2599	1331.1	0.590599	0.119082	4.9596	7.06377e-07	8.28886e-06	0.761687	0.119709	6.36283	1.98066e-10	1.88546e-09	1244.23	1108.85	1065.55	1024.42	1948.94	1594.59
BIDIR_27179	902.731	0.590491	0.153058	3.85796	0.000114339	0.000698618	0.57525	0.153185	3.75527	0.000173157	0.000698018	862.248	677.901	876.095	681.338	1282.51	1036.29
BIDIR_1773	230.276	0.59044	0.180653	3.26837	0.0010817	0.00483204	0.418107	0.179483	2.32951	0.0198321	0.0480118	193.525	186.907	208.073	220.348	292.242	280.565
BIDIR_13001	2527.03	0.59014	0.0882797	6.68489	2.31106e-11	8.22765e-10	0.579736	0.0883674	6.56052	5.36196e-11	5.42573e-10	2147.01	2169.28	2185.86	2161.92	3342.02	3156.12
BIDIR_18063	473.432	0.589941	0.141052	4.18245	2.88386e-05	0.000211596	0.93584	0.143745	6.51044	7.49318e-11	7.47187e-10	464.054	398.993	340.582	338.253	673.341	625.367
BIDIR_9384	499.494	0.589931	0.153527	3.84252	0.000121778	0.000737016	1.16683	0.157397	7.4133	1.23198e-13	1.6163e-12	510.662	432.888	348.248	285.099	771.084	648.983
BIDIR_13445	246.633	0.589517	0.184346	3.19788	0.0013844	0.00595854	0.458834	0.183655	2.49834	0.0124776	0.0320527	203.657	207.244	249.687	201.019	293.229	324.964
BIDIR_7977	2431.13	0.588953	0.103066	5.71433	1.10134e-08	2.11976e-07	0.395053	0.102839	3.84149	0.00012229	0.000507186	2047.71	1950.42	2430.07	2144.52	3200.84	2813.21
BIDIR_22971	301.8	0.588452	0.165335	3.55914	0.000372073	0.00193419	0.616704	0.166052	3.71391	0.000204078	0.000812076	277.622	242.108	268.304	241.609	391.959	389.201
BIDIR_2070	1176.17	0.587623	0.141548	4.15141	3.30435e-05	0.000237756	0.485801	0.141434	3.43483	0.000592933	0.00213745	1111.5	861.903	1177.25	941.31	1590.55	1374.48
BIDIR_29819	722.177	0.587481	0.147453	3.98419	6.77093e-05	0.000444301	0.998551	0.149449	6.68156	2.36405e-11	2.48122e-10	762.953	568.469	538.798	462.923	1051.48	948.441
BIDIR_676	503.966	0.587292	0.135629	4.33015	1.49009e-05	0.000119025	0.738363	0.136941	5.39184	6.97408e-08	4.8965e-07	447.842	440.636	403.004	397.206	706.909	628.201
BIDIR_12401	145.941	0.587036	0.220191	2.66603	0.00767519	0.0252458	0.939683	0.225859	4.16049	3.17567e-05	0.000147015	134.758	131.707	107.322	101.476	215.232	185.154
BIDIR_4534	2733.89	0.586629	0.118219	4.96222	6.96905e-07	8.20064e-06	0.668253	0.118403	5.64387	1.66269e-08	1.25798e-07	2609.04	2149.92	2455.26	2043.05	3777.42	3368.67
BIDIR_14500	2624.92	0.586178	0.123273	4.75513	1.98318e-06	2.05571e-05	0.388078	0.123092	3.15276	0.00161737	0.0052873	2303.04	2013.37	2731.23	2221.84	3557.25	2922.79
BIDIR_31169	1949.09	0.585721	0.11155	5.25076	1.51474e-07	2.13891e-06	0.275843	0.111073	2.48345	0.0130116	0.0333054	1623.17	1503	2090.58	1785.98	2507.75	2184.06
BIDIR_13701	1332.95	0.585669	0.108015	5.42212	5.88967e-08	9.34551e-07	0.29253	0.10734	2.72527	0.00642481	0.0179753	1124.67	1021.69	1372.18	1258.3	1674.47	1546.41
BIDIR_28178	1836.7	0.585302	0.103145	5.67455	1.39056e-08	2.60806e-07	0.319157	0.10269	3.10797	0.00188375	0.00606163	1582.65	1393.57	1828.85	1750.22	2329.05	2135.88
BIDIR_27127	5207.44	0.585275	0.103718	5.64295	1.67157e-08	3.05892e-07	0.2448	0.103504	2.36513	0.0180236	0.0442331	4325.43	3969.6	5643.15	4861.18	6678.12	5767.17
BIDIR_13297	5411.11	0.585242	0.0973814	6.0098	1.85754e-09	4.30268e-08	0.445182	0.0973155	4.57462	4.77074e-06	2.53458e-05	4789.48	4223.33	5234.67	4697.85	7074.03	6447.32
BIDIR_14931	770.925	0.585176	0.123908	4.72266	2.32779e-06	2.35838e-05	1.22973	0.127389	9.65333	4.75868e-22	1.25206e-20	737.622	735.039	510.325	432.964	1160.08	1049.52
BIDIR_33965	473.375	0.585097	0.137824	4.24525	2.1835e-05	0.000165757	0.33114	0.136571	2.42468	0.0153218	0.0383953	380.97	388.341	442.428	474.521	559.801	594.193
BIDIR_5870	190.416	0.584433	0.202362	2.88806	0.0038763	0.0142402	0.598969	0.203135	2.94862	0.00319192	0.00968077	181.366	146.233	157.697	166.227	256.699	234.276
BIDIR_20084	234.907	0.584034	0.180512	3.23544	0.00121457	0.00533948	1.42138	0.190834	7.44825	9.45848e-14	1.25696e-12	232.027	228.55	143.461	115.006	346.543	343.857
BIDIR_5907	2111.41	0.583936	0.117845	4.95511	7.22896e-07	8.4523e-06	0.621583	0.118007	5.26734	1.38418e-07	9.31293e-07	1903.84	1743.18	1967.93	1586.89	2928.34	2538.31
BIDIR_19903	2273.87	0.583706	0.0944833	6.17787	6.49712e-10	1.66953e-08	0.644365	0.0947168	6.80307	1.02415e-11	1.11394e-10	2005.16	1940.73	1897.84	1885.52	3114.94	2799.04
BIDIR_20851	255.838	0.583556	0.193581	3.01453	0.00257379	0.0101103	0.739416	0.195435	3.78343	0.000154679	0.000628641	256.344	195.623	223.404	182.657	364.315	312.683
BIDIR_20329	281.795	0.583133	0.18544	3.1446	0.00166316	0.00696842	0.602666	0.186054	3.23921	0.00119862	0.00403156	258.37	226.613	270.494	208.75	395.909	330.632
BIDIR_1017	667.804	0.582239	0.139837	4.16369	3.13151e-05	0.000227493	0.901304	0.141628	6.36386	1.96747e-10	1.87353e-09	668.724	546.195	477.472	495.782	988.29	830.358
BIDIR_23146	2014.12	0.58218	0.107781	5.40148	6.60917e-08	1.03806e-06	0.341037	0.107431	3.17447	0.0015011	0.00494372	1623.17	1660.86	2109.2	1774.38	2583.77	2333.32
BIDIR_10362	844.382	0.581903	0.128126	4.54164	5.58193e-06	5.06634e-05	0.549456	0.128219	4.28529	1.82498e-05	8.78815e-05	747.755	691.459	779.724	692.935	1172.92	981.505
BIDIR_672	181.922	0.581775	0.200865	2.89636	0.00377524	0.0139352	0.54089	0.201033	2.69055	0.00713337	0.0196911	143.877	165.602	162.078	156.563	231.029	232.387
BIDIR_11806	1672.21	0.581656	0.0990403	5.87292	4.28183e-09	9.05872e-08	0.484291	0.0989365	4.89497	9.83199e-07	5.82626e-06	1443.84	1369.36	1571.5	1439.02	2059.51	2150.05
BIDIR_24061	1702.68	0.581651	0.110894	5.24512	1.5618e-07	2.19692e-06	0.410158	0.110641	3.70712	0.000209632	0.00083268	1548.2	1272.52	1524.41	1650.67	2110.85	2109.43
BIDIR_13757	1600.21	0.581448	0.106536	5.45777	4.82161e-08	7.81635e-07	1.00674	0.107823	9.33695	9.91485e-21	2.36036e-19	1522.87	1439.09	1182.73	1024.42	2313.25	2118.88
BIDIR_23157	5078.33	0.5811	0.0837079	6.94199	3.86611e-12	1.59932e-10	0.283025	0.0834756	3.39051	0.000697615	0.00247435	3982.96	4195.24	5145.96	4910.47	6279.25	5956.1
BIDIR_15786	293.447	0.580839	0.163691	3.54839	0.000387591	0.00200739	1.06085	0.168776	6.28555	3.2669e-10	3.03749e-09	280.661	267.287	203.692	189.422	429.477	390.146
BIDIR_13014	277.826	0.580577	0.176261	3.29384	0.00098829	0.00446914	0.683658	0.177654	3.84826	0.000118958	0.000494714	226.961	259.539	206.977	245.475	386.036	341.968
BIDIR_2737	2263.31	0.580392	0.236143	2.4578	0.013979	0.0413304	0.602892	0.236206	2.5524	0.0106984	0.0280206	2319.25	1583.38	2011.73	1830.43	3081.37	2753.69
BIDIR_30001	2119.44	0.580219	0.109105	5.31799	1.04919e-07	1.55634e-06	0.304498	0.108716	2.80086	0.00509671	0.0146783	1852.16	1579.51	2197.9	1957.03	2680.53	2449.51
BIDIR_32979	195.066	0.579789	0.19598	2.95841	0.00309233	0.0118031	2.24997	0.223201	10.0805	6.74166e-24	2.02588e-22	223.921	192.718	73.3729	57.9862	303.102	319.296
BIDIR_29857	445.668	0.57954	0.13897	4.17024	3.0428e-05	0.000221762	0.670493	0.139986	4.78973	1.67006e-06	9.55582e-06	398.195	380.593	377.816	353.716	587.445	576.244
BIDIR_11284	912.162	0.579092	0.115439	5.01644	5.26368e-07	6.39105e-06	0.340351	0.114724	2.9667	0.00301017	0.00920627	748.768	740.849	877.19	880.424	1183.78	1041.96
BIDIR_3894	790.266	0.578753	0.16111	3.59228	0.000327798	0.00173818	0.440139	0.160842	2.73648	0.00621013	0.0174405	802.468	517.142	744.681	707.432	1011.99	957.888
BIDIR_25731	278.23	0.57866	0.173961	3.32637	0.00087986	0.00406041	0.797092	0.176433	4.51781	6.24825e-06	3.25933e-05	271.542	226.613	211.358	216.482	348.518	394.869
BIDIR_11579	2412.37	0.57852	0.102466	5.64598	1.64244e-08	3.01689e-07	0.725765	0.102823	7.05836	1.68478e-12	2.00624e-11	2174.36	2086.97	2029.25	1819.8	3404.22	2959.63
BIDIR_15200	221.085	0.577666	0.196442	2.94064	0.00327535	0.0123683	0.829153	0.199547	4.15518	3.25038e-05	0.000150136	217.842	180.128	183.98	150.764	318.899	274.897
BIDIR_26716	1026.25	0.577417	0.108899	5.30231	1.14349e-07	1.68158e-06	0.451026	0.108637	4.15168	3.30046e-05	0.000152327	862.248	856.093	904.568	970.303	1322.99	1241.29
BIDIR_15217	617.294	0.577267	0.130401	4.42687	9.56114e-06	8.09981e-05	0.298919	0.129266	2.31243	0.020754	0.049895	503.569	495.836	652.691	560.533	754.3	736.837
BIDIR_4441	1346.76	0.577204	0.101948	5.66174	1.49843e-08	2.77144e-07	0.677909	0.102439	6.61767	3.64898e-11	3.75178e-10	1181.41	1178.58	1044.74	1154.89	1754.44	1766.52
BIDIR_27661	259.356	0.576783	0.184787	3.12134	0.00180028	0.00744837	0.882545	0.188123	4.69132	2.7145e-06	1.50064e-05	245.199	226.613	163.173	217.448	370.239	333.466
BIDIR_34705	414.734	0.576266	0.149242	3.86128	0.000112794	0.000690183	0.84137	0.151522	5.55278	2.81156e-08	2.06868e-07	403.261	345.73	308.823	314.092	588.433	528.066
BIDIR_29399	1077.19	0.575317	0.149646	3.84451	0.000120794	0.000731818	0.549033	0.149726	3.66692	0.000245486	0.000961941	1031.46	810.576	1043.65	833.069	1534.27	1210.11
BIDIR_14872	193.839	0.575077	0.212498	2.70627	0.00680443	0.0228358	0.673563	0.214104	3.14596	0.00165543	0.00539699	190.485	149.138	178.504	139.167	270.521	235.221
BIDIR_21455	937.99	0.575059	0.151036	3.80744	0.000140411	0.000831791	1.2031	0.153328	7.84659	4.275e-15	6.47055e-14	1048.68	745.692	603.41	557.634	1467.13	1205.39
BIDIR_11836	673.242	0.57372	0.128114	4.47818	7.52811e-06	6.59188e-05	1.03214	0.13083	7.88916	3.04223e-15	4.66854e-14	624.142	631.417	501.564	413.635	922.141	946.552
BIDIR_31707	132.79	0.573333	0.231745	2.47398	0.0133616	0.0398139	1.2152	0.242359	5.01406	5.32944e-07	3.29317e-06	125.639	128.801	93.0851	70.5499	193.511	185.154
BIDIR_2096	3579.27	0.573327	0.0853059	6.72083	1.8069e-11	6.58442e-10	0.386904	0.0851301	4.54486	5.49724e-06	2.89224e-05	2994.06	2928.53	3475.91	3264.62	4478.41	4334.11
BIDIR_8035	763.027	0.573293	0.123827	4.6298	3.66016e-06	3.49715e-05	0.926688	0.125763	7.36853	1.72518e-13	2.2328e-12	761.94	638.196	547.559	547.97	1038.64	1043.85
BIDIR_22532	267.107	0.572904	0.16761	3.41808	0.000630656	0.00305913	1.31012	0.17607	7.44089	1.00008e-13	1.32536e-12	261.41	257.603	158.792	152.697	401.832	370.308
BIDIR_13658	1700.02	0.572225	0.131136	4.36361	1.27932e-05	0.000104404	0.303385	0.130746	2.32042	0.0203181	0.0489904	1507.67	1255.09	1881.41	1448.69	2162.19	1945.06
BIDIR_15741	1975.01	0.572202	0.106881	5.35364	8.6204e-08	1.3078e-06	0.340551	0.10654	3.19647	0.00139122	0.00461303	1716.39	1520.44	1973.4	1827.53	2563.04	2249.24
BIDIR_5703	3426.65	0.5722	0.119593	4.78456	1.71363e-06	1.81504e-05	0.522562	0.1196	4.36923	1.24684e-05	6.18111e-05	3269.65	2568.28	3307.26	2735.98	4398.44	4280.27
BIDIR_6055	708.079	0.57217	0.156281	3.66117	0.000251068	0.00137963	0.712215	0.157048	4.53502	5.75975e-06	3.01985e-05	682.909	568.469	642.835	493.849	1036.67	823.746
BIDIR_5229	291.106	0.572069	0.190996	2.99518	0.00274282	0.0106659	1.61616	0.201226	8.03155	9.62493e-16	1.53263e-14	320.177	267.287	171.934	114.04	466.994	406.205
BIDIR_5191	1274.23	0.571533	0.124089	4.60583	4.10817e-06	3.85745e-05	0.3227	0.123589	2.61106	0.00902608	0.024153	1156.08	924.851	1286.76	1185.82	1639.91	1451.95
BIDIR_15311	6557.68	0.571411	0.0891653	6.40845	1.4701e-10	4.37914e-09	0.663651	0.0892747	7.43381	1.05514e-13	1.3964e-12	5648.69	5841.57	5752.66	5028.37	8705.05	8369.71
BIDIR_6325	692.726	0.571237	0.129658	4.40574	1.05424e-05	8.80659e-05	0.589166	0.130007	4.53182	5.84784e-06	3.06381e-05	654.539	542.321	599.03	582.761	915.23	862.477
BIDIR_3141	1172.58	0.571228	0.141409	4.03953	5.35578e-05	0.000361952	0.522394	0.141429	3.69369	0.000221025	0.000874192	1106.43	891.925	1169.59	898.786	1588.57	1380.15
BIDIR_12241	1607.73	0.571064	0.104105	5.48547	4.12375e-08	6.79678e-07	0.452882	0.103951	4.35669	1.32045e-05	6.51348e-05	1331.37	1369.36	1551.78	1381.04	2097.03	1915.78
BIDIR_24697	1361.66	0.570934	0.117131	4.87431	1.09192e-06	1.21896e-05	0.343761	0.116691	2.94591	0.00322004	0.00975888	1217.89	1016.85	1373.28	1242.84	1739.63	1579.48
BIDIR_11601	693.847	0.570921	0.140595	4.06075	4.89154e-05	0.000333882	1.13692	0.143565	7.91921	2.39028e-15	3.68774e-14	753.834	563.627	447.903	441.662	976.443	979.615
BIDIR_7928	4410.08	0.5709	0.0995948	5.73223	9.91214e-09	1.92929e-07	0.294535	0.0993904	2.96342	0.00304244	0.00929212	3776.26	3381.76	4488.89	4180.81	5700.69	4932.08
BIDIR_10319	2453.07	0.570605	0.124418	4.58621	4.51363e-06	4.19924e-05	0.478848	0.12437	3.8502	0.000118019	0.000491455	2207.8	1936.86	2466.21	1952.2	3344.98	2810.37
BIDIR_3473	190.361	0.569669	0.205049	2.77821	0.00546587	0.0190414	1.94895	0.225525	8.64183	5.53205e-18	1.07276e-16	224.934	173.349	76.6583	76.3485	316.924	273.952
BIDIR_2839	396.04	0.569548	0.162105	3.51345	0.000442323	0.00224844	0.994317	0.165484	6.00853	1.87217e-09	1.58259e-08	404.274	332.172	240.926	306.36	557.826	534.679
BIDIR_19380	117.725	0.568868	0.239613	2.37411	0.0175913	0.049999	0.83208	0.244551	3.40248	0.000667773	0.002377	108.414	104.591	86.5144	90.8451	163.892	152.091
BIDIR_29587	827.156	0.568795	0.11216	5.07129	3.95121e-07	4.97859e-06	0.891646	0.11397	7.82354	5.1358e-15	7.69647e-14	746.741	765.06	595.745	612.721	1138.36	1104.31
BIDIR_16655	1963.92	0.56877	0.111628	5.09524	3.48295e-07	4.44193e-06	0.423489	0.11146	3.79948	0.000145001	0.000591986	1700.18	1582.42	1974.5	1657.44	2585.75	2283.25
BIDIR_29264	492.027	0.567736	0.136781	4.15069	3.31473e-05	0.000238386	1.38242	0.143084	9.66157	4.39095e-22	1.15955e-20	508.635	459.036	283.636	266.737	746.401	687.714
BIDIR_19320	2061.1	0.567687	0.0963151	5.89405	3.76832e-09	8.07879e-08	0.549749	0.0963969	5.70298	1.17731e-08	9.10134e-08	1815.69	1722.84	1849.66	1733.79	2730.88	2513.75
BIDIR_5412	4267.57	0.567513	0.0905011	6.27079	3.59232e-10	9.84236e-09	0.587938	0.0905857	6.4904	8.56083e-11	8.49525e-10	3669.87	3713.93	3456.19	3822.26	5712.54	5230.6
BIDIR_6671	140.639	0.567461	0.226439	2.50602	0.0122098	0.0369134	0.686157	0.228783	2.99916	0.00270721	0.00835771	132.732	115.243	118.273	110.174	195.486	171.929
BIDIR_7550	735.751	0.56727	0.119622	4.7422	2.11412e-06	2.1737e-05	0.811516	0.121114	6.70043	2.07803e-11	2.19142e-10	662.644	664.343	583.698	537.339	1020.87	945.607
BIDIR_3895	497.47	0.567027	0.146658	3.86632	0.000110491	0.000678491	1.1154	0.150486	7.41199	1.24418e-13	1.63008e-12	522.82	420.299	342.772	302.495	683.214	713.22
BIDIR_34007	559.205	0.566816	0.148475	3.81759	0.00013476	0.000802522	0.466779	0.148254	3.1485	0.00164108	0.00535568	458.988	485.184	492.803	518.977	792.804	606.473
BIDIR_15872	208.041	0.566705	0.190063	2.98167	0.00286684	0.0110792	0.609326	0.191116	3.18824	0.00143139	0.0047353	180.353	181.097	185.075	166.227	281.381	254.114
BIDIR_8477	2484.32	0.566491	0.0983607	5.75932	8.44514e-09	1.67483e-07	0.473256	0.0982981	4.8145	1.47571e-06	8.51321e-06	2199.7	2001.75	2356.7	2126.16	3217.62	3004.03
BIDIR_15655	155.782	0.566252	0.212341	2.66671	0.00765988	0.0252161	1.04369	0.219633	4.75197	2.01445e-06	1.13769e-05	149.956	142.359	97.4656	112.107	222.143	210.66
BIDIR_5401	702.995	0.56614	0.136758	4.13973	3.47713e-05	0.000248121	0.351842	0.136081	2.58554	0.00972263	0.0257882	651.499	507.458	670.213	673.607	889.56	825.635
BIDIR_1757	167.199	0.565265	0.210095	2.69052	0.00713397	0.0237349	0.724366	0.212726	3.40515	0.000661274	0.00235591	146.917	150.107	146.746	119.838	226.092	213.494
BIDIR_4673	284.682	0.565046	0.162948	3.46765	0.000525036	0.00261016	1.18811	0.169762	6.99871	2.5833e-12	3.01381e-11	278.635	267.287	179.599	174.925	414.667	392.98
BIDIR_28798	533.077	0.56441	0.130166	4.33607	1.4505e-05	0.000116496	0.854498	0.132358	6.45596	1.07534e-10	1.05689e-09	504.582	465.815	394.243	399.138	715.795	718.888
BIDIR_10355	1173.57	0.563901	0.1079	5.22613	1.73094e-07	2.41288e-06	0.259976	0.107102	2.42736	0.0152092	0.0381397	940.266	955.841	1237.48	1104.64	1430.6	1372.59
BIDIR_16904	1595.78	0.563738	0.122002	4.62072	3.82404e-06	3.63247e-05	0.391135	0.121756	3.21245	0.00131608	0.00437951	1478.28	1177.61	1612.01	1382	2005.21	1919.55
BIDIR_10964	169.924	0.563582	0.21226	2.65515	0.00792725	0.0259509	1.11167	0.219945	5.05432	4.31935e-07	2.70093e-06	175.287	147.201	119.368	101.476	221.156	255.059
BIDIR_7463	195.598	0.563341	0.198968	2.83131	0.00463581	0.0165885	0.88587	0.203258	4.35836	1.31042e-05	6.46953e-05	190.485	167.538	152.221	134.335	284.343	244.668
BIDIR_17394	1938.08	0.563285	0.222227	2.53473	0.0112536	0.0345777	0.591903	0.222311	2.66249	0.00775638	0.0211369	1823.79	1538.84	1897.84	1399.4	2683.49	2285.14
BIDIR_7548	590.637	0.561819	0.134477	4.17782	2.94317e-05	0.000215571	1.38365	0.139876	9.89196	4.5112e-23	1.28703e-21	540.045	624.638	328.536	330.521	915.23	804.853
BIDIR_21887	821.747	0.561131	0.131407	4.27016	1.9533e-05	0.000151094	1.02134	0.133582	7.64576	2.0771e-14	2.94107e-13	859.208	680.807	557.415	561.5	1194.64	1076.92
BIDIR_3565	1351.73	0.561097	0.106199	5.28343	1.26784e-07	1.8389e-06	0.760253	0.106972	7.10701	1.18582e-12	1.43285e-11	1230.05	1193.11	1121.4	990.598	1851.19	1724.01
BIDIR_30648	679.93	0.56108	0.138011	4.06546	4.79381e-05	0.000327973	1.11535	0.141022	7.90905	2.59363e-15	3.99291e-14	716.345	576.216	461.045	419.434	1011	895.54
BIDIR_13324	1610.2	0.560942	0.1261	4.44839	8.65163e-06	7.44527e-05	0.782675	0.126699	6.17745	6.51448e-10	5.84032e-09	1631.28	1267.68	1321.81	1164.56	2260.92	2014.97
BIDIR_21466	1733.57	0.560937	0.12764	4.39469	1.10933e-05	9.21705e-05	0.343072	0.127341	2.69412	0.00705741	0.019502	1607.98	1251.21	1696.34	1628.45	2307.33	1910.11
BIDIR_13683	2909.26	0.560631	0.10182	5.50609	3.66897e-08	6.13325e-07	0.541799	0.101874	5.31833	1.04727e-07	7.16907e-07	2692.12	2312.61	2531.91	2537.86	3902.81	3478.25
BIDIR_26761	3767.8	0.560481	0.0906812	6.18079	6.37833e-10	1.64332e-08	0.26978	0.0904022	2.98422	0.00284306	0.00874258	3116.66	2996.32	3858.1	3620.27	4736.09	4279.32
BIDIR_16299	237.693	0.560074	0.179714	3.11647	0.00183028	0.00755548	0.455257	0.179235	2.54001	0.011085	0.0288961	196.564	205.307	203.692	228.079	289.28	303.237
BIDIR_28546	2060.36	0.55987	0.111509	5.02085	5.14434e-07	6.26947e-06	0.674064	0.111828	6.02769	1.66319e-09	1.41802e-08	1888.64	1748.99	1799.28	1562.73	2901.68	2460.85
BIDIR_12014	1341.63	0.559687	0.135835	4.12035	3.78293e-05	0.000267023	0.47873	0.135779	3.52581	0.00042219	0.00157169	1232.07	1046.87	1380.94	1031.19	1759.37	1599.31
BIDIR_30002	317.901	0.559528	0.178186	3.14014	0.00168869	0.00705327	0.979797	0.181967	5.38448	7.2653e-08	5.09102e-07	340.441	251.792	240.926	201.985	445.274	426.988
BIDIR_765	669.066	0.559051	0.143119	3.9062	9.37606e-05	0.000589056	0.917283	0.145049	6.32397	2.54933e-10	2.39587e-09	680.882	552.974	513.611	449.393	984.341	833.192
BIDIR_29617	1804.49	0.558792	0.108654	5.14286	2.70588e-07	3.55908e-06	1.14993	0.1102	10.4349	1.71748e-25	5.70998e-24	1848.11	1603.72	1129.07	1161.66	2717.06	2367.32
BIDIR_17945	262.618	0.558386	0.171865	3.24898	0.0011582	0.00512697	1.46864	0.182435	8.05019	8.26666e-16	1.32221e-14	276.608	247.918	135.795	143.033	406.769	365.584
BIDIR_21304	5576.1	0.558247	0.0915569	6.09727	1.07897e-09	2.63867e-08	0.323006	0.0914138	3.53345	0.000410175	0.00153073	4637.5	4529.35	5576.34	5214.89	7201.39	6297.12
BIDIR_32829	1288.01	0.557829	0.139654	3.99437	6.48655e-05	0.00042853	1.34225	0.141942	9.45628	3.19085e-21	7.86311e-20	1451.94	1079.8	765.488	704.533	2046.68	1679.61
BIDIR_21106	2244.7	0.557398	0.101659	5.48302	4.18115e-08	6.8798e-07	0.696709	0.102028	6.8286	8.57501e-12	9.42301e-11	1928.15	2056.95	1736.86	1880.69	3130.74	2734.8
BIDIR_3880	998.274	0.557295	0.106984	5.20916	1.89695e-07	2.61574e-06	0.963955	0.108927	8.84951	8.79024e-19	1.80564e-17	952.425	904.514	691.02	709.365	1386.17	1346.14
BIDIR_32477	1076.2	0.557244	0.111558	4.99512	5.87977e-07	7.06029e-06	1.35106	0.115004	11.7479	7.24011e-32	3.37457e-30	1126.7	991.673	630.788	591.459	1600.42	1516.18
BIDIR_32517	12015.7	0.55724	0.0983502	5.66587	1.46278e-08	2.72091e-07	0.85879	0.0984848	8.72003	2.78126e-18	5.48583e-17	11421	10539.4	9681.94	8138.37	16917.4	15396.1
BIDIR_12641	2334.2	0.556326	0.101772	5.46641	4.59229e-08	7.47258e-07	0.286106	0.101405	2.82142	0.00478112	0.0138702	1863.31	1945.58	2351.22	2243.1	3022.14	2579.87
BIDIR_34031	268.911	0.556303	0.167508	3.32105	0.000896799	0.00412463	0.933917	0.17178	5.43672	5.42716e-08	3.8661e-07	242.159	255.666	194.931	188.455	375.175	357.082
BIDIR_23691	2953.49	0.556102	0.113302	4.90815	9.19415e-07	1.04708e-05	0.400568	0.11318	3.53921	0.000401321	0.0015008	2704.28	2239.98	2936.01	2571.69	3866.28	3402.67
BIDIR_3143	1192.28	0.556085	0.121279	4.58516	4.53635e-06	4.21503e-05	0.721986	0.121943	5.92069	3.20588e-09	2.64775e-08	1172.29	955.841	996.558	900.719	1630.04	1498.24
BIDIR_33857	1028.7	0.55603	0.133116	4.17702	2.9535e-05	0.000216112	0.65921	0.133615	4.93366	8.07013e-07	4.84815e-06	1035.51	779.587	855.288	834.035	1400.98	1266.79
BIDIR_25572	1603.78	0.555826	0.0992191	5.602	2.11893e-08	3.7764e-07	0.483463	0.099177	4.87475	1.08947e-06	6.41106e-06	1296.92	1435.21	1458.7	1414.86	2019.04	1997.96
BIDIR_11242	183.639	0.555818	0.217166	2.55942	0.0104846	0.032616	0.61028	0.218336	2.79514	0.00518777	0.01491	189.472	131.707	153.317	155.596	248.8	222.94
BIDIR_10466	2952.51	0.555749	0.115944	4.79326	1.64095e-06	1.74625e-05	0.774165	0.116294	6.65694	2.79587e-11	2.9174e-10	2897.8	2423.01	2344.65	2228.6	4312.54	3508.48
BIDIR_10977	1697.32	0.55541	0.102997	5.39247	6.9496e-08	1.08688e-06	0.599104	0.10324	5.80303	6.51269e-09	5.18671e-08	1442.82	1517.53	1430.22	1441.92	2325.1	2026.3
BIDIR_13467	138.26	0.555072	0.221334	2.50784	0.012147	0.0367653	1.23489	0.232583	5.30943	1.09966e-07	7.50631e-07	127.665	140.422	84.3241	83.1136	199.435	194.601
BIDIR_14383	971.149	0.554997	0.131855	4.20916	2.56321e-05	0.000190689	0.865608	0.133122	6.50238	7.90593e-11	7.86981e-10	904.803	873.524	820.244	615.62	1350.63	1262.07
BIDIR_14464	3338.76	0.554785	0.101825	5.4484	5.08255e-08	8.18418e-07	0.513678	0.101845	5.04374	4.56515e-07	2.84412e-06	2940.36	2786.17	3205.41	2688.63	4368.82	4043.16
BIDIR_14046	638.099	0.554646	0.122387	4.5319	5.84554e-06	5.27301e-05	0.948483	0.124958	7.59041	3.18899e-14	4.46055e-13	587.666	597.522	457.76	444.561	898.446	842.639
BIDIR_33926	284.711	0.554081	0.174246	3.17987	0.0014734	0.00628087	0.441513	0.173771	2.54078	0.0110605	0.0288402	262.423	218.865	277.065	243.542	366.289	340.079
BIDIR_13106	1023.83	0.55401	0.115364	4.8023	1.56855e-06	1.67832e-05	0.781961	0.116411	6.71727	1.85166e-11	1.96205e-10	1002.07	847.377	804.912	774.116	1367.41	1347.09
BIDIR_5737	2891.13	0.553992	0.10114	5.47748	4.3142e-08	7.07258e-07	0.614644	0.10131	6.06693	1.30375e-09	1.12897e-08	2567.49	2493.71	2627.19	2227.64	3872.2	3558.54
BIDIR_19684	3092.45	0.55394	0.1228	4.5109	6.45532e-06	5.75939e-05	0.438473	0.122736	3.57248	0.00035361	0.00133857	2863.35	2361.03	3121.09	2539.8	4127.91	3541.54
BIDIR_22036	1320.31	0.553931	0.110873	4.9961	5.85021e-07	7.03342e-06	0.268429	0.110235	2.43505	0.0148896	0.0374396	1038.55	1109.82	1295.53	1323.05	1700.14	1454.78
BIDIR_34057	244.324	0.553678	0.180872	3.06117	0.00220477	0.00885255	1.25974	0.189016	6.66473	2.65144e-11	2.77307e-10	247.225	228.55	158.792	133.368	325.81	372.197
BIDIR_11307	958.034	0.553597	0.126887	4.3629	1.28349e-05	0.000104715	0.634832	0.127369	4.9842	6.2218e-07	3.8029e-06	923.041	761.186	845.432	747.056	1296.33	1175.16
BIDIR_1797	441.071	0.553255	0.138236	4.00226	6.27405e-05	0.000416253	0.777492	0.140226	5.54456	2.94701e-08	2.1631e-07	397.181	398.993	350.438	331.488	585.471	582.857
BIDIR_15232	163.23	0.553212	0.220716	2.50644	0.0121954	0.0368775	1.00604	0.227069	4.43053	9.40001e-06	4.7668e-05	154.009	152.044	121.558	102.442	254.724	194.601
BIDIR_5538	526.976	0.553088	0.174904	3.16224	0.00156563	0.0066126	0.48269	0.17484	2.76075	0.00576694	0.0163443	508.635	390.278	509.23	434.897	767.135	551.683
BIDIR_28000	263.115	0.553042	0.170452	3.24456	0.00117632	0.00519388	0.689056	0.172278	3.99967	6.3432e-05	0.000277991	236.08	231.455	204.787	220.348	354.442	331.577
BIDIR_119	2806.56	0.55247	0.102488	5.39056	7.02366e-08	1.09585e-06	0.281829	0.102185	2.75802	0.00581522	0.0164665	2384.1	2200.27	2950.25	2581.35	3548.37	3175.01
BIDIR_15340	376.071	0.552425	0.164883	3.35041	0.000806911	0.00376965	0.637475	0.16585	3.84369	0.000121196	0.000503083	328.282	333.14	348.248	276.401	529.195	441.157
BIDIR_20374	379.961	0.552106	0.153792	3.58996	0.00033073	0.00175056	0.747883	0.155649	4.80493	1.54807e-06	8.90568e-06	358.679	324.424	271.589	323.756	502.537	498.782
BIDIR_29219	548.234	0.551926	0.128137	4.30729	1.65265e-05	0.000130519	0.695675	0.129354	5.37806	7.52915e-08	5.26949e-07	495.463	480.342	443.523	439.729	702.96	727.39
BIDIR_529	1684.47	0.551701	0.104429	5.28301	1.27077e-07	1.84225e-06	1.18269	0.106268	11.1293	9.03448e-29	3.56397e-27	1638.37	1609.53	1064.46	1033.12	2565.01	2196.34
BIDIR_15495	1465.02	0.551397	0.10245	5.38212	7.36142e-08	1.14217e-06	0.9968	0.103962	9.58814	8.96872e-22	2.307e-20	1357.71	1388.73	1074.31	944.209	2032.86	1992.29
BIDIR_11410	1524.94	0.551362	0.103487	5.32784	9.93852e-08	1.47949e-06	0.240762	0.102833	2.34129	0.0192171	0.046696	1308.06	1161.15	1578.07	1484.45	1834.41	1783.52
BIDIR_17070	264.759	0.550222	0.185433	2.96723	0.00300499	0.0115312	0.792668	0.188075	4.21465	2.50166e-05	0.00011763	249.252	230.486	224.499	181.69	388.997	313.628
BIDIR_9427	1815.15	0.549771	0.102109	5.38417	7.27815e-08	1.13164e-06	0.355086	0.101803	3.48798	0.00048668	0.00179091	1470.18	1547.55	1782.85	1671.94	2344.85	2073.53
BIDIR_2276	806.544	0.54969	0.122505	4.48708	7.22065e-06	6.35153e-05	1.01157	0.124877	8.10046	5.47504e-16	8.90561e-15	774.098	742.786	567.271	534.44	1197.6	1023.07
BIDIR_2710	227.631	0.549532	0.19276	2.85086	0.0043601	0.0157535	0.654338	0.194317	3.36738	0.000758855	0.00267048	184.406	217.897	181.79	192.321	325.81	263.561
BIDIR_23106	2418.06	0.54945	0.0967041	5.68177	1.33309e-08	2.5131e-07	0.346306	0.096447	3.59063	0.000329881	0.00125768	2116.61	1897.16	2370.93	2249.87	3037.93	2835.88
BIDIR_31879	168.366	0.549344	0.230886	2.37929	0.017346	0.0494344	0.622994	0.232298	2.68187	0.0073212	0.0201303	162.115	133.643	169.743	112.107	217.207	215.383
BIDIR_14472	304.638	0.549196	0.163063	3.36799	0.00075717	0.00356792	0.64538	0.164362	3.92658	8.61633e-05	0.000368349	268.503	269.224	250.782	252.24	419.604	367.474
BIDIR_27092	2253.38	0.549091	0.111265	4.935	8.01509e-07	9.26086e-06	0.416798	0.11114	3.75021	0.000176687	0.000710653	2022.38	1776.1	2218.71	1945.44	2978.69	2578.93
BIDIR_18276	937.809	0.549076	0.111592	4.9204	8.63671e-07	9.89734e-06	2.12586	0.120852	17.5905	2.91077e-69	6.2006e-67	966.61	1043.97	330.726	343.085	1527.36	1415.1
BIDIR_15907	902.57	0.549006	0.112895	4.86296	1.15646e-06	1.28515e-05	1.26894	0.116523	10.89	1.28586e-27	4.73852e-26	914.935	849.314	524.562	546.037	1241.04	1339.53
BIDIR_32494	1390.4	0.548384	0.10127	5.41508	6.12605e-08	9.68398e-07	0.791779	0.102197	7.7476	9.3647e-15	1.36636e-13	1261.46	1260.9	1067.74	1063.08	1932.15	1757.07
BIDIR_27873	197.329	0.548259	0.192136	2.8535	0.0043241	0.0156466	1.185	0.200612	5.90689	3.48623e-09	2.86449e-08	185.419	195.623	132.509	113.073	284.343	273.008
BIDIR_7179	406.144	0.547368	0.15157	3.61132	0.000304642	0.00163487	0.404144	0.150984	2.67674	0.00743425	0.0203866	335.375	347.667	407.384	347.917	525.245	473.276
BIDIR_32690	906.244	0.547343	0.121207	4.51578	6.3084e-06	5.64891e-05	0.460581	0.121091	3.80359	0.000142614	0.00058315	762.953	780.555	754.537	883.323	1186.74	1069.36
BIDIR_2027	1121.74	0.547242	0.106487	5.13904	2.76146e-07	3.62085e-06	0.262121	0.105708	2.47968	0.01315	0.0336135	881.499	947.125	1138.92	1090.14	1362.48	1310.25
BIDIR_5874	2143.28	0.546988	0.0908389	6.02151	1.72795e-09	4.01835e-08	0.601861	0.0910808	6.60799	3.89561e-11	3.99822e-10	1914.98	1840.99	1849.66	1766.65	2774.32	2713.07
BIDIR_5118	783.968	0.546816	0.116817	4.68097	2.85523e-06	2.81981e-05	0.3581	0.116222	3.08119	0.00206177	0.0065749	652.512	653.691	775.344	714.197	936.951	971.113
BIDIR_1176	210.724	0.546047	0.202555	2.6958	0.00702194	0.0234365	1.1963	0.210277	5.68918	1.27651e-08	9.8365e-08	233.04	175.286	132.509	127.57	324.823	271.118
BIDIR_13444	834.938	0.54601	0.142058	3.84358	0.000121253	0.000734291	0.3672	0.141633	2.59261	0.00952507	0.0253303	765.992	628.511	873.905	705.499	1092.94	942.773
BIDIR_22147	1101.84	0.546005	0.127183	4.29305	1.76237e-05	0.000138107	0.618264	0.127573	4.84635	1.2575e-06	7.33833e-06	1027.4	910.325	1005.32	838.867	1527.36	1301.75
BIDIR_3173	1668.17	0.545984	0.111064	4.91594	8.83579e-07	1.0094e-05	0.315833	0.110681	2.85354	0.00432357	0.0126694	1462.07	1292.85	1705.1	1526.97	2135.54	1886.49
BIDIR_25819	362.266	0.545973	0.184315	2.96217	0.00305474	0.011687	1.93791	0.196542	9.86	6.2047e-23	1.74936e-21	437.71	327.33	155.507	136.268	638.785	477.999
BIDIR_13303	6914.65	0.545593	0.0881545	6.18906	6.05255e-10	1.56763e-08	0.392225	0.0880892	4.45259	8.48408e-06	4.33905e-05	6045.87	5569.44	6707.6	6211.29	8810.69	8142.99
BIDIR_6885	1575.66	0.545434	0.100049	5.4517	4.98919e-08	8.05594e-07	0.758878	0.10079	7.52929	5.10179e-14	6.9932e-13	1383.04	1462.33	1290.05	1165.52	2062.48	2090.54
BIDIR_7634	269.708	0.54539	0.170181	3.20476	0.00135173	0.00583849	1.61645	0.182713	8.84695	8.99465e-19	1.84499e-17	295.86	255.666	124.844	137.234	410.718	393.924
BIDIR_32849	381.546	0.545199	0.154928	3.51904	0.000433108	0.00220924	0.630739	0.155942	4.04471	5.23882e-05	0.000233434	334.362	338.951	283.636	349.85	481.804	500.671
BIDIR_12154	216.501	0.544915	0.200758	2.71429	0.00664182	0.022402	0.558756	0.20143	2.77394	0.00553818	0.0157863	198.591	178.191	167.553	204.885	306.064	243.723
BIDIR_29701	2212.12	0.54486	0.0947447	5.75082	8.88096e-09	1.75298e-07	0.508697	0.0947852	5.36684	8.0127e-08	5.58616e-07	1982.87	1826.46	2007.35	1899.05	2855.28	2701.74
BIDIR_30384	298.578	0.544828	0.162713	3.3484	0.000812783	0.00379165	0.71562	0.164711	4.34469	1.3947e-05	6.84918e-05	278.635	256.634	237.641	237.743	405.782	375.031
BIDIR_34852	832.844	0.544783	0.116557	4.67396	2.95443e-06	2.90702e-05	1.6727	0.122945	13.6053	3.72606e-42	2.87276e-40	850.09	862.872	421.621	363.38	1279.54	1219.56
BIDIR_34189	2806.78	0.544742	0.1028	5.29904	1.1641e-07	1.70783e-06	0.428911	0.102715	4.17573	2.97033e-05	0.000138154	2349.65	2403.64	2822.12	2331.05	3530.6	3403.62
BIDIR_773	1479.81	0.544725	0.123974	4.39385	1.11362e-05	9.2472e-05	0.489685	0.123978	3.94978	7.82236e-05	0.000337619	1356.7	1181.49	1472.93	1165.52	1926.23	1775.97
BIDIR_33569	804.791	0.544584	0.116303	4.68247	2.83442e-06	2.80134e-05	0.380992	0.11583	3.28924	0.00100458	0.00344005	656.565	692.428	774.249	737.391	1014.95	953.165
BIDIR_33492	361.343	0.54421	0.177138	3.07223	0.00212467	0.0085743	0.49072	0.177155	2.77	0.00560557	0.0159561	362.732	257.603	337.297	306.36	481.804	422.264
BIDIR_32588	3224.89	0.544107	0.0907258	5.99726	2.00672e-09	4.60104e-08	0.277866	0.0904346	3.07256	0.00212229	0.00673651	2691.11	2594.43	3185.7	3170.88	4061.77	3645.45
BIDIR_33476	266.448	0.544087	0.170323	3.19444	0.00140101	0.00601948	0.525121	0.17066	3.07699	0.00209101	0.00665043	231.014	229.518	238.736	228.079	320.874	350.47
BIDIR_74	1477.54	0.544073	0.107617	5.05562	4.28996e-07	5.33674e-06	0.478251	0.107593	4.44501	8.78879e-06	4.47738e-05	1332.38	1196.98	1390.8	1257.33	1919.32	1768.41
BIDIR_14937	1417.83	0.543748	0.100628	5.40354	6.53386e-08	1.02788e-06	0.575352	0.100888	5.7029	1.17785e-08	9.10308e-08	1290.84	1185.36	1191.49	1230.27	1781.09	1827.92
BIDIR_35546	5869.41	0.543705	0.0950143	5.72235	1.05058e-08	2.02871e-07	0.292096	0.0948722	3.07883	0.00207813	0.00661459	4885.74	4766.62	6156.76	5336.66	7390.95	6679.71
BIDIR_18242	153.765	0.543475	0.221787	2.45044	0.0142682	0.042032	1.2389	0.232118	5.33738	9.43006e-08	6.48779e-07	149.956	150.107	85.4192	99.543	244.851	192.711
BIDIR_13763	1514.88	0.543426	0.107235	5.06762	4.02822e-07	5.06043e-06	0.558381	0.10742	5.19813	2.01301e-07	1.31748e-06	1317.18	1319	1410.51	1200.31	1976.58	1865.71
BIDIR_35192	175.533	0.543221	0.210373	2.58218	0.0098178	0.0308868	0.509936	0.210625	2.42106	0.0154754	0.038733	161.102	141.391	170.838	139.167	230.042	210.66
BIDIR_4895	144.888	0.542705	0.224804	2.41412	0.0157733	0.0457196	1.39722	0.238352	5.86201	4.57305e-09	3.71188e-08	158.062	130.738	86.5144	73.4492	223.131	197.434
BIDIR_9418	1495.19	0.542674	0.109108	4.97372	6.56801e-07	7.79745e-06	0.35717	0.108784	3.2833	0.001026	0.00350452	1273.61	1222.16	1543.02	1296.96	1845.27	1790.14
BIDIR_27060	2086.15	0.542598	0.121057	4.48217	7.38879e-06	6.48196e-05	0.997129	0.121976	8.17483	2.96292e-16	4.94243e-15	2150.05	1778.04	1564.92	1302.76	3046.82	2674.34
BIDIR_32481	4837.86	0.54209	0.095644	5.66779	1.4465e-08	2.69577e-07	0.407297	0.0955745	4.26156	2.03003e-05	9.68795e-05	4305.16	3862.1	4725.44	4242.66	6199.28	5692.54
BIDIR_27924	259.862	0.5419	0.185573	2.92015	0.00349864	0.0130703	0.481827	0.185536	2.59695	0.00940555	0.0250588	245.199	200.465	257.353	207.784	313.962	334.411
BIDIR_30311	2665.68	0.541626	0.122009	4.43924	9.02767e-06	7.72361e-05	0.861848	0.122521	7.03427	2.00311e-12	2.36185e-11	2559.39	2351.35	2193.52	1741.52	3916.63	3231.69
BIDIR_12933	3717.73	0.541328	0.100488	5.38699	7.16479e-08	1.11638e-06	0.624982	0.100648	6.2096	5.31198e-10	4.80837e-09	3469.26	3093.17	3307.26	2886.75	4974.03	4575.95
BIDIR_18953	622.573	0.5413	0.129147	4.19133	2.77322e-05	0.0002045	0.996988	0.132012	7.55227	4.27748e-14	5.91118e-13	588.679	583.964	458.855	397.206	890.547	816.189
BIDIR_10412	1477.44	0.540967	0.120782	4.47886	7.50437e-06	6.57551e-05	0.338932	0.120449	2.81391	0.00489436	0.0141573	1360.75	1098.2	1479.51	1349.15	1893.65	1683.39
BIDIR_13563	2674.75	0.54054	0.0926136	5.83651	5.33053e-09	1.09792e-07	0.542942	0.0927134	5.85614	4.73755e-09	3.83674e-08	2372.96	2274.84	2346.84	2293.35	3555.28	3205.24
BIDIR_27109	1633.26	0.54025	0.10564	5.11407	3.15296e-07	4.08494e-06	0.523437	0.105736	4.95041	7.4056e-07	4.47323e-06	1476.26	1350.96	1491.55	1369.44	2169.11	1942.23
BIDIR_25229	281.986	0.539904	0.167317	3.22684	0.00125164	0.0054746	0.397848	0.166562	2.38859	0.0169132	0.0418436	247.225	228.55	252.972	271.569	352.467	339.134
BIDIR_72	3037.54	0.539891	0.0978813	5.51577	3.47256e-08	5.8415e-07	0.449069	0.0978337	4.59013	4.42976e-06	2.37006e-05	2645.51	2533.41	2896.59	2620.01	3998.58	3531.15
BIDIR_33334	1738.98	0.539873	0.102027	5.29148	1.21327e-07	1.76937e-06	0.703006	0.102558	6.85472	7.14521e-12	7.92449e-11	1659.65	1458.46	1340.43	1442.89	2273.76	2258.69
BIDIR_8547	493.065	0.539661	0.135582	3.98033	6.88199e-05	0.000450682	0.507444	0.135729	3.73866	0.000185007	0.000741318	439.736	411.583	420.526	449.393	604.23	632.924
BIDIR_11820	3128.14	0.539451	0.103311	5.22164	1.77349e-07	2.46401e-06	0.626883	0.1035	6.05683	1.38827e-09	1.1964e-08	2840.05	2688.36	2847.31	2358.11	4149.64	3885.4
BIDIR_1850	1831.66	0.539011	0.107041	5.03555	4.76485e-07	5.86295e-06	0.32991	0.106723	3.09127	0.00199304	0.00637409	1607.98	1437.15	1832.13	1688.37	2351.76	2072.59
BIDIR_19376	2741.06	0.538936	0.0884588	6.09251	1.11155e-09	2.70831e-08	0.354949	0.0882435	4.02239	5.76113e-05	0.000254303	2339.52	2242.89	2674.28	2532.06	3381.51	3276.09
BIDIR_10694	4316.45	0.538884	0.0910566	5.91812	3.25645e-09	7.07959e-08	0.400583	0.0909711	4.40341	1.06563e-05	5.35665e-05	3784.37	3503.78	4159.26	3862.85	5526.92	5061.5
BIDIR_557	716.128	0.538567	0.130203	4.13635	3.52867e-05	0.000250885	0.307444	0.129438	2.37523	0.017538	0.0431998	620.089	564.595	745.776	645.58	908.319	812.41
BIDIR_14387	412.791	0.538067	0.162955	3.30193	0.000960231	0.00436272	1.0264	0.16662	6.16012	7.26885e-10	6.46975e-09	409.34	372.846	323.06	235.811	595.344	540.347
BIDIR_27923	658.602	0.538056	0.137647	3.90896	9.26938e-05	0.000583853	0.8551	0.139455	6.13171	8.69376e-10	7.65274e-09	682.909	531.668	477.472	496.749	898.446	864.366
BIDIR_5741	330.017	0.537685	0.156801	3.42908	0.000605628	0.00295284	1.0105	0.161391	6.26121	3.81999e-10	3.52665e-09	323.216	301.182	213.548	235.811	468.969	437.379
BIDIR_10410	2455.82	0.537603	0.113146	4.75143	2.01985e-06	2.08965e-05	0.609151	0.113341	5.3745	7.67967e-08	5.36831e-07	2337.49	1992.06	2231.85	1889.38	3308.45	2975.69
BIDIR_10692	1477.76	0.537403	0.0998798	5.3805	7.42787e-08	1.15005e-06	0.437097	0.0997564	4.38165	1.17785e-05	5.87048e-05	1305.02	1211.51	1378.75	1319.19	1859.09	1792.97
BIDIR_6022	195.641	0.537401	0.204726	2.62498	0.00866541	0.0278795	1.69414	0.220495	7.68337	1.54961e-14	2.22263e-13	220.881	184.002	87.6095	93.7444	328.772	258.838
BIDIR_16448	182.192	0.53726	0.20323	2.64361	0.00820276	0.0266862	0.614015	0.204739	2.99902	0.00270853	0.0083593	148.943	172.381	163.173	142.066	238.927	227.664
BIDIR_3094	1422.52	0.537107	0.122829	4.37282	1.22651e-05	0.000100728	0.987602	0.12414	7.95558	1.78292e-15	2.77754e-14	1466.13	1215.38	1045.84	917.149	2090.12	1800.53
BIDIR_18493	850.868	0.536977	0.116183	4.62183	3.80374e-06	3.61552e-05	0.502757	0.116275	4.32387	1.53316e-05	7.4768e-05	768.019	701.144	772.059	732.559	1099.86	1031.57
BIDIR_21270	1007.87	0.536752	0.105645	5.0807	3.76048e-07	4.7669e-06	0.909317	0.107429	8.46438	2.57513e-17	4.7139e-16	953.438	922.914	718.398	730.626	1362.48	1359.37
BIDIR_15514	2255.78	0.536394	0.104088	5.15329	2.55949e-07	3.39543e-06	0.672488	0.104438	6.43909	1.20192e-10	1.17328e-09	2024.41	2002.71	2008.45	1658.41	2950.06	2890.67
BIDIR_26865	887.096	0.535842	0.120418	4.44987	8.5923e-06	7.39638e-05	0.326626	0.119832	2.72569	0.00641666	0.0179592	771.059	705.017	869.524	836.934	1146.26	993.785
BIDIR_18577	1135.18	0.535773	0.116156	4.61251	3.97827e-06	3.75469e-05	1.00141	0.117945	8.49051	2.05733e-17	3.79747e-16	1131.76	1013.95	838.861	716.13	1609.3	1501.07
BIDIR_30405	3443.42	0.535066	0.113688	4.70644	2.52077e-06	2.53727e-05	0.313416	0.113517	2.76097	0.00576304	0.0163381	3191.64	2523.73	3469.34	3195.04	4371.78	3909.01
BIDIR_4879	971.032	0.534514	0.111808	4.78062	1.74756e-06	1.84632e-05	0.583834	0.112217	5.20271	1.964e-07	1.28834e-06	873.394	832.85	811.483	836.934	1297.32	1174.22
BIDIR_10989	1822.63	0.534025	0.101723	5.24981	1.52253e-07	2.14682e-06	0.767258	0.1024	7.49274	6.74498e-14	9.11095e-13	1707.27	1607.59	1480.6	1340.45	2515.65	2284.19
BIDIR_28344	331.63	0.533719	0.15197	3.51201	0.000444729	0.00225859	1.4759	0.161735	9.1254	7.1472e-20	1.60077e-18	334.362	336.045	171.934	176.858	490.69	479.889
BIDIR_34599	233.82	0.533671	0.18905	2.82291	0.00475901	0.0169509	1.40473	0.19926	7.04975	1.7924e-12	2.12823e-11	227.974	240.171	145.651	111.14	365.302	312.683
BIDIR_11994	819.39	0.533595	0.122381	4.36012	1.29993e-05	0.000105968	0.284822	0.1216	2.34229	0.0191656	0.04661	714.318	638.196	780.82	825.337	1035.68	921.991
BIDIR_31036	859.566	0.533396	0.127966	4.16827	3.06916e-05	0.000223351	0.422312	0.12776	3.30551	0.000948041	0.00326708	727.49	734.07	862.953	717.096	1131.45	984.339
BIDIR_34073	464.326	0.533318	0.151129	3.52889	0.0004173	0.00214038	0.891568	0.153735	5.79939	6.65554e-09	5.29022e-08	464.054	398.993	375.626	298.629	629.899	618.754
BIDIR_15448	932.441	0.532889	0.112158	4.75123	2.02181e-06	2.09094e-05	0.70384	0.113088	6.22384	4.85145e-10	4.42212e-09	853.129	824.134	786.295	704.533	1218.33	1208.22
BIDIR_3470	2162.2	0.53286	0.112561	4.73398	2.2016e-06	2.24603e-05	0.497003	0.112596	4.41403	1.01464e-05	5.11285e-05	2039.61	1697.66	1804.76	2024.69	2847.38	2559.09
BIDIR_6581	155.368	0.532845	0.210227	2.53461	0.0112571	0.034585	1.00169	0.217405	4.60749	4.07552e-06	2.1936e-05	147.93	146.233	106.227	106.308	206.346	219.162
BIDIR_12922	984.927	0.532762	0.119385	4.46257	8.09822e-06	7.03707e-05	0.643092	0.119986	5.35971	8.33549e-08	5.79575e-07	917.975	833.819	854.192	769.284	1350.63	1183.66
BIDIR_8095	1151.84	0.532547	0.120515	4.41894	9.91863e-06	8.35446e-05	0.543687	0.120718	4.50376	6.67601e-06	3.46487e-05	1048.68	960.683	1080.88	914.249	1548.09	1358.42
BIDIR_10759	1112.58	0.532175	0.107479	4.95143	7.36695e-07	8.59994e-06	0.672915	0.108181	6.22027	4.96294e-10	4.51659e-09	950.398	1040.09	900.187	905.551	1484.9	1394.32
BIDIR_35409	802.12	0.532081	0.121296	4.38663	1.15123e-05	9.52203e-05	0.371765	0.120857	3.07608	0.00209744	0.00666793	720.398	630.448	742.49	766.384	1014.95	938.05
BIDIR_8356	578.282	0.531826	0.129849	4.09573	4.20833e-05	0.000292984	0.672107	0.130961	5.13212	2.86498e-07	1.83581e-06	544.098	490.994	452.284	486.118	762.198	734.003
BIDIR_25084	1650.48	0.531695	0.112126	4.74197	2.11655e-06	2.17512e-05	1.04397	0.113528	9.19565	3.72748e-20	8.50752e-19	1629.25	1517.53	1137.83	1068.88	2490.97	2058.42
BIDIR_15933	2345.59	0.531323	0.0993462	5.34819	8.88362e-08	1.3415e-06	0.468064	0.0993342	4.71201	2.45283e-06	1.36649e-05	2145.99	1886.5	2196.81	2016.95	2966.85	2860.44
BIDIR_5075	1294.35	0.530947	0.107893	4.92105	8.60819e-07	9.86851e-06	0.430782	0.107763	3.99748	6.40199e-05	0.000280439	1114.54	1093.36	1250.63	1117.2	1668.54	1521.85
BIDIR_12267	822.15	0.530826	0.138612	3.82957	0.000128368	0.000769763	1.12856	0.141273	7.98854	1.36546e-15	2.14814e-14	824.759	763.123	594.649	456.158	1238.08	1056.13
BIDIR_10749	319.375	0.530715	0.163426	3.24744	0.00116449	0.00515017	0.52939	0.163861	3.23074	0.00123472	0.00413847	297.886	258.571	269.399	287.032	381.099	422.264
BIDIR_18091	426.25	0.530451	0.158171	3.35365	0.000797527	0.00373115	0.615011	0.159052	3.86673	0.000110306	0.000462553	403.261	351.54	388.767	323.756	591.395	498.782
BIDIR_5053	398.933	0.530222	0.169606	3.12619	0.00177086	0.00734425	1.55303	0.177702	8.73952	2.34104e-18	4.64942e-17	463.04	352.509	185.075	215.515	643.722	533.734
BIDIR_12857	178.374	0.529995	0.211098	2.51066	0.0120507	0.0365264	0.496519	0.211343	2.34935	0.0188061	0.0458404	173.26	135.58	153.317	162.361	236.953	208.77
BIDIR_9999	829.071	0.529796	0.135363	3.91389	9.08215e-05	0.000573907	0.717127	0.136295	5.26157	1.42831e-07	9.58588e-07	844.01	653.691	672.403	642.681	1143.3	1018.35
BIDIR_8784	508.548	0.529547	0.135783	3.89994	9.62156e-05	0.000601906	0.871449	0.138312	6.30062	2.96461e-10	2.77256e-09	504.582	439.667	364.674	379.81	686.176	676.378
BIDIR_31173	2200.3	0.529103	0.102474	5.16329	2.42642e-07	3.23644e-06	0.245673	0.102067	2.40697	0.0160854	0.0400852	1843.04	1763.51	2311.8	2078.81	2767.41	2437.23
BIDIR_29761	260.657	0.528916	0.178376	2.96517	0.00302513	0.0115963	0.996607	0.183419	5.43349	5.52638e-08	3.92899e-07	267.489	226.613	176.314	180.724	384.061	328.743
BIDIR_26561	305.537	0.528313	0.171717	3.07665	0.00209338	0.00846778	0.937612	0.175652	5.3379	9.40308e-08	6.47078e-07	317.137	256.634	234.355	198.12	402.82	424.154
BIDIR_702	937.403	0.5281	0.117257	4.50379	6.67514e-06	5.9303e-05	0.616008	0.117811	5.22879	1.7062e-07	1.13188e-06	839.957	822.198	844.336	720.962	1233.14	1163.82
BIDIR_15494	811.243	0.527954	0.12599	4.19044	2.78416e-05	0.000205203	1.20931	0.129382	9.34681	9.03348e-21	2.16307e-19	871.367	716.639	517.991	472.588	1136.39	1152.49
BIDIR_10744	1616.64	0.527544	0.111369	4.7369	2.17012e-06	2.21947e-05	0.444894	0.111309	3.99693	6.41696e-05	0.000281009	1500.58	1270.58	1517.83	1416.8	2099.99	1894.05
BIDIR_11789	2189.75	0.527541	0.102074	5.16821	2.36344e-07	3.16537e-06	0.249533	0.101674	2.45425	0.0141178	0.0357488	1825.82	1769.32	2356.7	2004.39	2643.01	2539.25
BIDIR_25946	2952.69	0.527017	0.120272	4.38189	1.17655e-05	9.7205e-05	0.731777	0.120589	6.06834	1.29238e-09	1.11947e-08	2956.57	2397.83	2510.01	2136.79	4152.6	3562.32
BIDIR_18484	396.946	0.52701	0.148202	3.55602	0.000376511	0.00195483	0.5527	0.148782	3.71484	0.000203331	0.00080944	358.679	337.014	347.153	336.32	530.182	472.331
BIDIR_11589	5549.32	0.526503	0.081933	6.42602	1.30992e-10	3.94602e-09	0.245661	0.081734	3.00561	0.00265046	0.00819943	4659.79	4448.97	5659.57	5407.21	6691.94	6428.43
BIDIR_27137	4002.08	0.526415	0.0943856	5.57728	2.4431e-08	4.2712e-07	0.299532	0.0942026	3.17966	0.00147447	0.00486328	3534.1	3116.41	4062.89	3720.78	4886.16	4692.14
BIDIR_19246	614.197	0.526364	0.146023	3.60467	0.000312547	0.00167088	0.906229	0.148176	6.11591	9.60094e-10	8.41523e-09	507.622	640.133	477.472	405.904	873.763	780.291
BIDIR_15208	289.655	0.526226	0.195006	2.69851	0.00696499	0.0233021	0.869615	0.198114	4.38946	1.13633e-05	5.68326e-05	273.569	264.382	244.211	180.724	447.248	327.798
BIDIR_26411	293.484	0.526126	0.170203	3.09116	0.00199373	0.00811275	1.04968	0.175449	5.98283	2.193e-09	1.83866e-08	310.045	251.792	188.36	201.985	417.629	391.09
BIDIR_844	1212.37	0.525206	0.144108	3.64453	0.000267881	0.00146027	0.738401	0.144774	5.10036	3.39002e-07	2.14878e-06	1245.24	957.778	1045.84	855.297	1744.56	1425.5
BIDIR_32014	710.89	0.52516	0.125528	4.18361	2.86916e-05	0.000210675	0.860519	0.127452	6.75171	1.46113e-11	1.56496e-10	673.79	645.943	530.037	516.077	1022.85	876.647
BIDIR_13230	194.838	0.525157	0.19364	2.71203	0.00668722	0.0225241	1.62539	0.209254	7.76756	8.00119e-15	1.1752e-13	202.644	199.497	104.036	84.08	299.153	279.62
BIDIR_34059	583.055	0.525015	0.1446	3.6308	0.000282543	0.00153195	0.717325	0.145864	4.91777	8.75374e-07	5.23042e-06	594.759	460.973	487.328	436.829	774.046	744.394
BIDIR_13649	287.496	0.524974	0.168855	3.10902	0.00187708	0.00771936	0.739586	0.171245	4.31887	1.56831e-05	7.63782e-05	274.582	247.918	242.021	208.75	388.01	363.695
BIDIR_368	9450	0.524971	0.0799496	6.56627	5.15907e-11	1.70064e-09	0.360225	0.0798912	4.50894	6.51526e-06	3.38756e-05	8144.24	7783.28	9017.21	8837.1	11848.6	11069.6
BIDIR_16938	1138.67	0.524907	0.107079	4.90204	9.48478e-07	1.07725e-05	1.46346	0.111142	13.1675	1.34981e-39	9.28659e-38	1178.37	1129.19	607.791	596.292	1747.53	1572.86
BIDIR_29466	1794.65	0.524701	0.0971218	5.4025	6.57176e-08	1.03329e-06	0.904578	0.0982315	9.20863	3.30306e-20	7.58096e-19	1729.56	1627.93	1297.72	1282.46	2518.61	2311.59
BIDIR_23576	6936.75	0.52383	0.109955	4.76403	1.89769e-06	1.98282e-05	0.383634	0.109911	3.49042	0.000482255	0.00177599	6213.05	5544.27	7173.03	5786.06	8952.87	7951.23
BIDIR_20706	676.335	0.523826	0.125812	4.16355	3.13343e-05	0.000227577	0.310568	0.12506	2.48335	0.0130153	0.0333121	559.296	568.469	699.781	608.855	822.424	799.185
BIDIR_126	1533.74	0.523796	0.115322	4.54201	5.57194e-06	5.0604e-05	0.383847	0.115129	3.33406	0.000855868	0.00297547	1448.9	1151.46	1438.99	1425.49	1892.66	1844.93
BIDIR_329	337.281	0.523198	0.17536	2.98356	0.00284918	0.0110255	0.708664	0.177107	4.00133	6.29875e-05	0.000276254	324.23	285.687	303.348	233.878	478.842	397.703
BIDIR_5060	1608.47	0.522519	0.110351	4.73505	2.19e-06	2.23575e-05	1.26225	0.112494	11.2205	3.2332e-29	1.31887e-27	1633.31	1545.62	1041.46	863.995	2382.36	2184.06
BIDIR_27824	2581.53	0.52213	0.109413	4.7721	1.82314e-06	1.91721e-05	0.423705	0.109352	3.87468	0.000106766	0.000448691	2387.14	2029.83	2524.25	2205.41	3327.21	3015.36
BIDIR_12874	3342.48	0.521982	0.0907868	5.74953	8.94914e-09	1.76052e-07	0.474195	0.0907989	5.22248	1.76547e-07	1.1685e-06	2936.3	2844.28	2854.97	3118.69	4306.62	3994.03
BIDIR_16508	3489.52	0.521834	0.0996412	5.23714	1.63088e-07	2.28611e-06	0.273069	0.0994177	2.74669	0.00602003	0.0169527	2783.31	2993.42	3681.79	3184.41	3960.07	4334.11
BIDIR_25185	1164.39	0.521605	0.104587	4.98727	6.12384e-07	7.32044e-06	0.852697	0.105981	8.04575	8.57168e-16	1.36947e-14	1119.61	1043	881.57	837.901	1576.72	1527.52
BIDIR_25419	3207.52	0.521337	0.0859982	6.06219	1.34284e-09	3.20324e-08	0.304167	0.0857617	3.54665	0.000390168	0.00146214	2635.38	2713.54	3136.42	3081.97	3950.2	3727.64
BIDIR_9248	1717.46	0.520987	0.125414	4.15413	3.26524e-05	0.00023523	0.454683	0.125395	3.62599	0.000287857	0.00111117	1615.07	1344.18	1704	1395.53	2267.84	1978.12
BIDIR_14025	4200.52	0.520764	0.087244	5.96906	2.38631e-09	5.3421e-08	1.18542	0.0881714	13.4445	3.31652e-41	2.48376e-39	4092.39	4128.42	2684.14	2503.07	6146.95	5648.14
BIDIR_20284	1706.9	0.520247	0.104908	4.95906	7.08345e-07	8.30862e-06	0.299046	0.104535	2.86073	0.00422661	0.012422	1450.93	1393.57	1763.14	1554.03	2137.51	1942.23
BIDIR_22050	677.179	0.519842	0.128926	4.0321	5.52805e-05	0.00037231	0.688292	0.130022	5.29364	1.19903e-07	8.14015e-07	610.97	611.08	586.984	501.581	921.154	831.303
BIDIR_12027	2881.66	0.519703	0.119607	4.34509	1.3922e-05	0.000112491	0.279822	0.119392	2.34373	0.0190921	0.046455	2499.61	2283.56	2953.53	2695.39	3884.05	2973.8
BIDIR_33766	615.849	0.518884	0.124751	4.15934	3.19163e-05	0.000230777	0.657541	0.125825	5.22584	1.73369e-07	1.14852e-06	543.085	562.658	505.945	498.681	821.436	763.287
BIDIR_12558	1108.83	0.518313	0.105853	4.89654	9.7538e-07	1.10305e-05	0.754332	0.106925	7.05476	1.72896e-12	2.05715e-11	1018.28	1009.1	866.239	855.297	1513.54	1390.54
BIDIR_17417	750.804	0.518222	0.134142	3.86323	0.0001119	0.000685785	0.680945	0.135069	5.04147	4.61964e-07	2.87682e-06	737.622	616.89	657.071	553.768	1008.04	931.437
BIDIR_4033	553.169	0.518213	0.13877	3.73435	0.000188204	0.00107481	1.26482	0.143724	8.80036	1.36382e-18	2.75815e-17	585.64	510.363	338.392	315.058	842.17	727.39
BIDIR_12543	313.06	0.517409	0.178826	2.89336	0.00381139	0.0140316	0.616176	0.179991	3.42337	0.000618507	0.00221756	314.097	244.045	285.826	235.811	423.553	375.031
BIDIR_16940	5087.02	0.516573	0.0798541	6.46896	9.868e-11	3.07352e-09	0.227237	0.0796237	2.85388	0.00431886	0.0126594	4150.14	4205.89	5120.77	5091.19	6089.69	5864.47
BIDIR_8205	1523.14	0.516391	0.110694	4.66502	3.08586e-06	3.01513e-05	0.604975	0.111057	5.44743	5.11019e-08	3.65478e-07	1431.68	1279.3	1348.09	1202.25	2048.65	1828.87
BIDIR_1772	472.622	0.515503	0.143187	3.60022	0.000317949	0.00169452	0.387176	0.142748	2.71231	0.00668163	0.018585	393.128	411.583	458.855	421.366	617.064	533.734
BIDIR_15280	1663.3	0.515454	0.115889	4.44782	8.6745e-06	7.46276e-05	0.313982	0.115584	2.71649	0.00659778	0.0183855	1435.73	1351.93	1774.09	1433.23	2083.21	1901.61
BIDIR_20898	474.722	0.515289	0.151952	3.39114	0.000696025	0.00332514	1.32947	0.157752	8.42759	3.52869e-17	6.37826e-16	498.503	451.289	293.492	247.408	747.389	610.252
BIDIR_7899	2145.29	0.51527	0.0946552	5.44365	5.21997e-08	8.39166e-07	0.538948	0.0948199	5.68392	1.31646e-08	1.01253e-07	1984.89	1786.75	1883.6	1826.57	2705.21	2684.73
BIDIR_13979	371.529	0.515126	0.156928	3.28256	0.00102871	0.00462414	0.773038	0.159247	4.85432	1.20798e-06	7.06222e-06	324.23	358.319	274.875	295.73	529.195	446.825
BIDIR_14102	2985.42	0.514938	0.0984716	5.2293	1.70149e-07	2.37634e-06	0.287118	0.0982359	2.92274	0.00346964	0.0104176	2613.09	2362.97	2849.5	2976.63	3781.37	3328.99
BIDIR_30338	1941.4	0.513901	0.0995715	5.16113	2.45466e-07	3.26817e-06	0.324211	0.0992913	3.26525	0.00109367	0.00371156	1738.68	1526.25	1814.61	1907.75	2322.14	2338.98
BIDIR_19922	245.266	0.513859	0.176757	2.90715	0.00364743	0.0135469	0.496092	0.177119	2.8009	0.00509606	0.0146783	208.723	218.865	224.499	208.75	317.912	292.845
BIDIR_20910	2229.58	0.513263	0.108534	4.72904	2.25589e-06	2.29186e-05	0.260154	0.108207	2.40424	0.0162063	0.0403133	1953.48	1743.18	2159.57	2245.03	2871.08	2405.11
BIDIR_8837	3091.77	0.512662	0.0927293	5.52859	3.22809e-08	5.46153e-07	0.226112	0.0924067	2.44692	0.0144083	0.0363946	2681.99	2405.58	3156.13	3049.11	3739.9	3517.92
BIDIR_16328	1910.78	0.512331	0.114377	4.4793	7.48874e-06	6.56376e-05	0.376436	0.114229	3.29545	0.000982647	0.0033738	1755.91	1496.23	1928.5	1645.84	2425.8	2212.4
BIDIR_17047	780.916	0.512136	0.142583	3.59186	0.000328331	0.00173975	0.694007	0.143496	4.83642	1.32199e-06	7.68655e-06	806.521	610.111	671.308	577.929	1048.52	971.113
BIDIR_35271	353.722	0.511717	0.154837	3.30487	0.000950201	0.00432487	1.16611	0.160826	7.25071	4.14592e-13	5.19967e-12	370.838	322.487	231.07	209.717	505.499	482.723
BIDIR_5063	2103.54	0.511701	0.091791	5.57464	2.48046e-08	4.33137e-07	0.684623	0.0922973	7.41758	1.19279e-13	1.56846e-12	1925.11	1884.57	1720.43	1659.37	2798.02	2633.72
BIDIR_30639	943.57	0.511648	0.118359	4.32286	1.54018e-05	0.000122593	1.38354	0.122416	11.3019	1.28339e-29	5.31045e-28	973.702	930.662	569.462	472.588	1400.98	1314.03
BIDIR_22208	753.885	0.511644	0.120601	4.24245	2.21089e-05	0.000167361	0.866873	0.122583	7.07174	1.53005e-12	1.83262e-11	656.565	753.439	549.75	552.802	996.189	1014.57
BIDIR_26542	3942.08	0.511562	0.0937397	5.45727	4.83521e-08	7.82882e-07	0.620411	0.0939291	6.6051	3.97241e-11	4.07413e-10	3428.73	3624.84	3491.24	3052.01	4893.07	5162.58
BIDIR_16460	629.221	0.511487	0.16057	3.18546	0.00144526	0.00617977	0.824971	0.162167	5.08716	3.63464e-07	2.29524e-06	647.446	521.016	544.274	397.206	895.484	769.9
BIDIR_27782	226.651	0.511453	0.186545	2.74171	0.00611208	0.0208815	1.16627	0.194296	6.00255	1.94246e-09	1.63912e-08	207.71	236.297	151.126	131.435	337.658	295.679
BIDIR_21970	647.07	0.511244	0.13311	3.84075	0.000122657	0.000741728	0.337884	0.132556	2.549	0.0108034	0.028256	572.468	520.047	663.642	569.231	814.525	742.505
BIDIR_30010	2161.93	0.511129	0.0921689	5.54557	2.92995e-08	5.0149e-07	0.855449	0.0930516	9.19327	3.81061e-20	8.68347e-19	2029.47	2007.56	1648.15	1532.77	2945.13	2808.48
BIDIR_204	653.149	0.51098	0.125795	4.06199	4.86561e-05	0.000332266	1.69101	0.133668	12.6508	1.10677e-36	6.63091e-35	722.424	644.975	296.777	306.36	1016.92	931.437
BIDIR_5061	1483.5	0.510928	0.115023	4.44198	8.91341e-06	7.63921e-05	0.798291	0.115898	6.88785	5.6643e-12	6.35311e-11	1386.08	1356.77	1247.34	1002.2	2024.96	1883.66
BIDIR_4596	1256.67	0.510823	0.119204	4.28528	1.82507e-05	0.000142602	1.2238	0.121632	10.0615	8.17159e-24	2.44281e-22	1290.84	1193.11	825.719	691.002	1896.61	1642.77
BIDIR_29074	367.696	0.510758	0.18193	2.80744	0.00499375	0.0176543	1.51042	0.189863	7.95533	1.78658e-15	2.78173e-14	406.3	347.667	213.548	164.294	619.039	455.327
BIDIR_31073	170.765	0.510738	0.204905	2.49256	0.0126825	0.0380966	0.476228	0.205153	2.32133	0.0202688	0.0488961	145.903	151.075	155.507	148.831	220.169	203.102
BIDIR_22162	1845.49	0.510678	0.105589	4.83648	1.32156e-06	1.44618e-05	0.87725	0.106546	8.23354	1.81762e-16	3.1003e-15	1828.86	1630.84	1429.13	1255.4	2546.25	2382.44
BIDIR_24944	1491.72	0.510416	0.104267	4.89529	9.81615e-07	1.10889e-05	1.45971	0.107491	13.5799	5.27215e-42	4.05392e-40	1519.83	1522.37	739.205	835.001	2269.81	2064.09
BIDIR_326	707.595	0.509823	0.139793	3.64698	0.000265344	0.00144778	0.43153	0.139701	3.08894	0.00200869	0.00641559	676.829	543.29	694.305	594.359	908.319	828.469
BIDIR_8298	1337.01	0.509438	0.123021	4.14105	3.45718e-05	0.000247118	1.11082	0.124868	8.89592	5.79381e-19	1.20826e-17	1373.92	1227.97	946.182	770.25	1983.49	1720.23
BIDIR_4322	6299.53	0.50932	0.0909706	5.59874	2.15918e-08	3.8365e-07	0.214389	0.0908039	2.36101	0.018225	0.0446245	5301.15	5053.27	6640.8	6063.43	7783.9	6954.61
BIDIR_34695	434.303	0.509178	0.145068	3.50992	0.000448237	0.00227377	0.934796	0.14845	6.29705	3.0337e-10	2.82981e-09	395.155	427.078	321.965	290.898	619.039	551.683
BIDIR_2957	1193.06	0.508991	0.124274	4.09572	4.20857e-05	0.000292984	0.504345	0.124419	4.05361	5.04338e-05	0.000225143	1152.03	937.441	1066.65	1029.26	1600.42	1372.59
BIDIR_10559	1538.66	0.508471	0.106213	4.78727	1.69067e-06	1.79396e-05	0.915744	0.107471	8.52081	1.58442e-17	2.94536e-16	1505.64	1400.35	1144.4	1047.62	2189.84	1944.12
BIDIR_14807	412.232	0.508265	0.176003	2.88781	0.0038793	0.0142477	0.902638	0.178746	5.04984	4.4218e-07	2.7612e-06	442.776	334.109	341.677	250.307	573.623	530.9
BIDIR_15908	396.405	0.508241	0.147131	3.45434	0.000551648	0.00272769	1.59193	0.157047	10.1367	3.79901e-24	1.16349e-22	401.234	420.299	201.502	186.522	620.026	548.849
BIDIR_50	685.077	0.507971	0.129004	3.93763	8.22902e-05	0.000527487	1.0427	0.13203	7.89744	2.84694e-15	4.37586e-14	638.327	681.775	496.089	416.534	978.417	899.319
BIDIR_4310	863.37	0.507532	0.111126	4.56717	4.94348e-06	4.55156e-05	1.10851	0.114262	9.70147	2.97172e-22	7.93506e-21	835.904	845.44	561.796	547.003	1161.07	1229.01
BIDIR_30374	677.24	0.507403	0.13518	3.75354	0.000174355	0.00100313	0.933253	0.137516	6.78649	1.14896e-11	1.24638e-10	711.279	572.342	501.564	454.225	937.938	886.094
BIDIR_20935	1823.62	0.507137	0.095051	5.33542	9.53256e-08	1.42629e-06	0.433107	0.0950091	4.55859	5.14984e-06	2.72141e-05	1554.28	1595.01	1713.86	1602.35	2284.62	2191.62
BIDIR_912	2076.37	0.507079	0.117169	4.32774	1.50646e-05	0.000120267	0.724864	0.117654	6.16098	7.2297e-10	6.43889e-09	2073.04	1723.81	1789.42	1476.72	2762.47	2632.77
BIDIR_29861	321.956	0.506971	0.177941	2.8491	0.00438428	0.0158331	0.577676	0.178865	3.22967	0.00123933	0.00415248	247.225	325.393	244.211	300.562	416.642	397.703
BIDIR_3062	175.871	0.506969	0.211798	2.39365	0.0166818	0.0478682	0.589722	0.213354	2.76405	0.00570884	0.0162036	175.287	138.486	140.175	155.596	235.965	209.715
BIDIR_1765	176.301	0.506932	0.21278	2.38242	0.0171991	0.0491013	0.719224	0.215829	3.33238	0.000861057	0.00299242	160.088	161.728	157.697	120.805	246.826	210.66
BIDIR_10816	2210.7	0.506902	0.103675	4.88935	1.01168e-06	1.14109e-05	0.528555	0.103817	5.09123	3.55752e-07	2.249e-06	1943.35	1950.42	1989.83	1846.86	2994.49	2539.25
BIDIR_12357	2239.47	0.506786	0.0985924	5.14021	2.74426e-07	3.60151e-06	0.485602	0.0986587	4.92204	8.56457e-07	5.12591e-06	2018.33	1892.31	2102.63	1867.16	2863.18	2693.23
BIDIR_11584	183.933	0.506675	0.198369	2.5542	0.0106432	0.0330411	0.844126	0.203047	4.15728	3.22054e-05	0.000148901	169.207	174.318	133.604	138.2	259.661	228.608
BIDIR_5192	1689.3	0.506398	0.124999	4.05123	5.09498e-05	0.000345919	0.7458	0.125603	5.93777	2.88924e-09	2.40141e-08	1683.97	1417.78	1401.75	1226.41	2427.78	1978.12
BIDIR_33055	237.667	0.506246	0.190263	2.66077	0.00779625	0.0255848	1.69717	0.204618	8.29436	1.09168e-16	1.9027e-15	216.829	281.813	107.322	111.14	381.099	327.798
BIDIR_31324	217.123	0.506167	0.181689	2.7859	0.00533799	0.0186556	1.07331	0.188819	5.68434	1.31317e-08	1.01027e-07	211.762	209.181	137.985	145.932	304.089	293.79
BIDIR_15537	257.746	0.50557	0.195452	2.58668	0.00969069	0.0305589	0.547114	0.196258	2.78772	0.00530803	0.0152086	259.384	196.591	245.307	198.12	349.505	297.569
BIDIR_17953	750.819	0.505299	0.121965	4.14297	3.4284e-05	0.000245419	1.58035	0.128263	12.3211	6.97026e-35	3.77497e-33	789.296	766.997	386.577	352.749	1174.89	1034.41
BIDIR_30906	2012.39	0.505001	0.0984585	5.12907	2.9117e-07	3.79918e-06	0.544849	0.0986613	5.52241	3.34375e-08	2.44184e-07	1857.23	1702.5	1779.57	1683.53	2634.12	2417.39
BIDIR_10338	2535.95	0.504784	0.110168	4.58194	4.60674e-06	4.27368e-05	0.380473	0.110069	3.45668	0.000546882	0.00198651	2286.83	2049.2	2519.87	2207.34	3321.29	2831.15
BIDIR_5099	3224.16	0.504664	0.0870367	5.79829	6.69958e-09	1.35239e-07	0.238266	0.086736	2.74702	0.00601392	0.0169403	2618.15	2723.23	3180.22	3244.33	3915.64	3663.4
BIDIR_15030	2164.96	0.504475	0.0897602	5.62025	1.90678e-08	3.43583e-07	1.35739	0.0920382	14.7481	3.16586e-49	3.13944e-47	2228.07	2142.17	1235.29	1184.85	3117.9	3081.49
BIDIR_5413	1079.24	0.504221	0.10652	4.73356	2.20613e-06	2.24909e-05	1.22231	0.109684	11.144	7.66206e-29	3.04345e-27	1069.96	1070.12	628.598	671.674	1463.18	1571.92
BIDIR_17729	735.695	0.504155	0.132317	3.81021	0.000138851	0.000823879	0.443596	0.132298	3.35299	0.000799431	0.00279957	645.42	629.48	723.873	606.922	971.506	836.971
BIDIR_10671	2256.95	0.504122	0.0945906	5.32952	9.84729e-08	1.46889e-06	1.00245	0.0957631	10.468	1.21114e-25	4.05471e-24	2204.76	2126.67	1574.78	1492.18	3219.6	2923.73
BIDIR_11793	3015.65	0.504107	0.0988806	5.09814	3.4301e-07	4.38596e-06	0.34349	0.0987388	3.47877	0.00050372	0.00184719	2644.5	2472.4	2922.87	2796.87	3901.82	3355.44
BIDIR_12776	727.328	0.503997	0.132261	3.81062	0.000138621	0.000822677	0.551775	0.132712	4.15768	3.21497e-05	0.000148691	622.116	666.28	675.688	572.131	980.392	847.362
BIDIR_34045	598.224	0.503808	0.125987	3.99889	6.36403e-05	0.000421461	1.36831	0.131883	10.3752	3.21704e-25	1.04538e-23	589.693	619.796	332.916	331.488	895.484	819.967
BIDIR_5753	1950.51	0.503754	0.113762	4.42813	9.50535e-06	8.06418e-05	0.330056	0.113548	2.90675	0.00365205	0.0108993	1651.54	1648.27	2042.4	1681.6	2501.83	2177.45
BIDIR_6027	446.711	0.503335	0.167746	3.00058	0.00269464	0.0105022	0.821637	0.16992	4.83543	1.32856e-06	7.72007e-06	472.159	360.256	374.531	293.797	625.95	553.572
BIDIR_19694	809.086	0.503326	0.116717	4.31236	1.6152e-05	0.000127871	1.06618	0.119694	8.90754	5.21754e-19	1.08966e-17	756.874	811.545	556.32	506.413	1085.05	1138.32
BIDIR_8513	767.725	0.503266	0.129106	3.89809	9.69546e-05	0.000606013	0.798701	0.130643	6.11363	9.7391e-10	8.53113e-09	785.244	640.133	588.079	573.097	1052.47	967.335
BIDIR_28235	1827.38	0.503248	0.105174	4.78492	1.71058e-06	1.81246e-05	0.553219	0.105405	5.24849	1.53347e-07	1.02462e-06	1584.67	1656.02	1489.36	1640.04	2456.41	2137.77
BIDIR_31240	2918	0.503131	0.0917555	5.48339	4.17261e-08	6.86961e-07	0.778259	0.0922919	8.43258	3.38122e-17	6.11939e-16	2803.57	2594.43	2176	2283.69	3968.96	3681.35
BIDIR_21269	1465.81	0.502898	0.0970331	5.18275	2.18643e-07	2.95118e-06	0.848998	0.0982695	8.63949	5.64631e-18	1.09344e-16	1353.66	1391.63	1054.6	1104.64	1930.18	1960.18
BIDIR_13687	10374.8	0.50264	0.08987	5.59297	2.23219e-08	3.94474e-07	0.374603	0.0898389	4.16971	3.04981e-05	0.000141531	9562.75	8174.52	9701.66	9680.8	12733.2	12395.9
BIDIR_32273	1466.31	0.502319	0.100379	5.00423	5.60865e-07	6.77073e-06	0.92106	0.101809	9.04696	1.47005e-19	3.20513e-18	1437.76	1342.24	1083.07	997.363	1969.67	1967.73
BIDIR_9095	828.754	0.50212	0.145675	3.44684	0.000567174	0.00279177	0.597191	0.146203	4.08468	4.41377e-05	0.000199421	846.037	637.227	751.251	637.848	1119.6	980.56
BIDIR_15273	1286.27	0.501397	0.129171	3.88165	0.000103748	0.000643681	0.341421	0.128918	2.64836	0.00808824	0.0219187	1145.95	1038.16	1352.47	1089.17	1684.34	1407.55
BIDIR_13094	1738.48	0.500524	0.096883	5.16627	2.38813e-07	3.19616e-06	0.807303	0.0978194	8.253	1.5447e-16	2.65527e-15	1603.92	1631.81	1365.61	1251.54	2344.85	2233.18
BIDIR_29326	817.149	0.500522	0.127126	3.93722	8.2431e-05	0.000528274	0.390331	0.126913	3.07558	0.00210096	0.00667544	769.032	634.322	784.105	730.626	1029.76	955.054
BIDIR_1003	1118	0.500348	0.105752	4.73134	2.23039e-06	2.26988e-05	0.26559	0.105142	2.52601	0.0115366	0.0299106	957.491	910.325	1122.5	1075.64	1351.62	1290.41
BIDIR_15507	282.262	0.500249	0.176612	2.83248	0.00461888	0.0165461	1.70265	0.189773	8.97201	2.91161e-19	6.18862e-18	310.045	284.719	110.607	146.898	450.21	391.09
BIDIR_4389	1184.41	0.500039	0.112857	4.43073	9.39164e-06	7.98154e-05	1.29009	0.115885	11.1325	8.72047e-29	3.44956e-27	1195.6	1178.58	731.539	642.681	1788.99	1569.08
BIDIR_12223	2218.82	0.499607	0.103917	4.80775	1.52637e-06	1.64036e-05	0.706288	0.104405	6.76488	1.3342e-11	1.43435e-10	2059.87	1997.87	1919.74	1598.49	2931.3	2805.65
BIDIR_13406	4248.32	0.499526	0.084684	5.89871	3.66355e-09	7.87141e-08	1.26136	0.0857721	14.7059	5.90616e-49	5.77719e-47	4346.7	4140.04	2515.49	2489.54	6211.12	5787
BIDIR_19978	2913.17	0.499079	0.0964071	5.17679	2.25739e-07	3.0345e-06	0.50822	0.0965043	5.2663	1.39204e-07	9.35989e-07	2610.05	2519.86	2670.99	2427.69	3831.72	3418.73
BIDIR_16606	295.867	0.499062	0.166562	2.99625	0.00273324	0.0106357	0.421231	0.166378	2.53177	0.0113489	0.0294931	274.582	237.265	280.35	259.972	358.391	364.64
BIDIR_15602	458.525	0.499054	0.157115	3.17637	0.00149133	0.00634349	0.532475	0.157631	3.37798	0.000730201	0.00257848	430.617	380.593	435.857	357.582	626.938	519.564
BIDIR_31964	1059.7	0.498943	0.116087	4.29802	1.72333e-05	0.000135517	1.4094	0.119947	11.7502	7.04469e-32	3.29417e-30	1142.91	1015.88	589.174	559.567	1626.09	1424.55
BIDIR_5596	3410.14	0.498735	0.0879445	5.67102	1.41949e-08	2.65215e-07	0.349307	0.0878187	3.9776	6.96154e-05	0.000303104	2803.57	3005.04	3330.26	3113.86	4131.86	4076.22
BIDIR_18618	752.286	0.498549	0.14466	3.44635	0.000568224	0.00279647	0.782865	0.146014	5.36157	8.24997e-08	5.74322e-07	740.662	654.659	649.405	497.715	1066.29	904.987
BIDIR_1842	449.79	0.497652	0.13827	3.59914	0.000319273	0.00169972	1.00202	0.142294	7.04188	1.89665e-12	2.24553e-11	437.71	428.046	309.919	300.562	636.811	585.691
BIDIR_24316	2703.38	0.497491	0.0894384	5.56238	2.66114e-08	4.59766e-07	0.439142	0.0894353	4.91017	9.09993e-07	5.42938e-06	2385.11	2312.61	2370.93	2519.5	3403.23	3228.86
BIDIR_14451	6079.19	0.497458	0.104532	4.75889	1.94663e-06	2.02531e-05	0.416152	0.104517	3.98168	6.84304e-05	0.000298306	5469.35	5042.62	6031.91	5091.19	7948.78	6891.31
BIDIR_30375	3936.84	0.497083	0.0824234	6.03085	1.63099e-09	3.82313e-08	0.284463	0.0822294	3.45938	0.000541417	0.0019699	3332.47	3283.95	3780.35	3886.04	4751.89	4586.34
BIDIR_7478	554.472	0.49705	0.127403	3.90141	9.56328e-05	0.000598643	0.881241	0.130128	6.77212	1.2691e-11	1.36703e-10	530.926	516.174	393.148	408.803	751.338	726.446
BIDIR_31658	1795.23	0.496833	0.0995124	4.99268	5.95477e-07	7.13577e-06	0.35629	0.0993208	3.58727	0.000334165	0.00127216	1600.88	1465.24	1654.72	1724.12	2250.06	2076.37
BIDIR_27139	2281.88	0.496471	0.116827	4.24964	2.14115e-05	0.000163175	0.460996	0.116859	3.94488	7.98395e-05	0.000343922	2164.23	1820.65	2212.14	1872.95	2987.58	2633.72
BIDIR_34178	7590.09	0.496137	0.100441	4.93958	7.82915e-07	9.07458e-06	0.361942	0.1004	3.605	0.000312156	0.00119598	6542.35	6439.1	7798.34	6450.97	9632.13	8677.67
BIDIR_7551	1494.3	0.496087	0.104598	4.74279	2.10799e-06	2.16861e-05	1.47835	0.107924	13.698	1.04304e-42	8.218e-41	1599.87	1473.95	833.385	723.861	2158.24	2176.5
BIDIR_15723	1014.53	0.496027	0.131441	3.77376	0.000160804	0.000935801	0.6219	0.132017	4.71075	2.46801e-06	1.37415e-05	1016.26	813.482	902.378	775.082	1358.53	1221.45
BIDIR_4966	592.96	0.495972	0.133628	3.71158	0.000205973	0.0011625	0.771178	0.135427	5.69442	1.23789e-08	9.55682e-08	572.468	526.826	448.999	459.058	836.246	714.165
BIDIR_13387	1908.91	0.495909	0.119811	4.13909	3.48686e-05	0.000248635	0.330918	0.119619	2.76643	0.00566732	0.0161032	1773.13	1470.08	1995.31	1641.98	2358.67	2214.29
BIDIR_25571	1362.16	0.495755	0.109723	4.51823	6.236e-06	5.59772e-05	0.580178	0.110118	5.26871	1.37388e-07	9.25508e-07	1286.79	1150.5	1192.58	1106.57	1811.7	1624.82
BIDIR_18980	810.095	0.493633	0.113947	4.33213	1.47671e-05	0.000118149	0.572664	0.114557	4.99892	5.76512e-07	3.53504e-06	725.464	723.418	695.4	676.506	990.265	1049.52
BIDIR_7636	972.103	0.493249	0.109964	4.48554	7.27305e-06	6.38998e-05	0.490703	0.110171	4.454	8.42836e-06	4.31133e-05	888.592	822.198	876.095	837.901	1222.28	1185.55
BIDIR_15252	2064.68	0.492841	0.0996777	4.94434	7.64013e-07	8.8941e-06	0.258847	0.0993307	2.60591	0.00916311	0.0244809	1714.36	1742.21	2156.29	1910.65	2527.5	2337.1
BIDIR_34153	1729.96	0.492734	0.11276	4.36974	1.24395e-05	0.000101885	0.86403	0.113723	7.59765	3.01548e-14	4.22608e-13	1704.23	1559.17	1374.37	1150.06	2425.8	2166.11
BIDIR_12054	2988.05	0.492534	0.117401	4.19532	2.72487e-05	0.000201288	0.283153	0.117226	2.41545	0.0157156	0.0392487	2616.13	2415.27	3024.72	2793	4000.55	3078.66
BIDIR_29728	864.937	0.492327	0.114482	4.30047	1.70435e-05	0.000134277	1.06865	0.117381	9.10411	8.69777e-20	1.9345e-18	870.354	816.387	538.798	591.459	1216.36	1156.27
BIDIR_18264	527.389	0.492228	0.151894	3.2406	0.00119277	0.00525783	0.600789	0.152756	3.93299	8.38948e-05	0.000359774	445.816	502.615	491.708	389.474	719.744	614.975
BIDIR_29647	1599.72	0.492131	0.119183	4.12922	3.63997e-05	0.000258022	0.510245	0.119345	4.27538	1.90813e-05	9.14873e-05	1537.05	1290.92	1464.17	1328.85	2150.35	1826.98
BIDIR_22969	1223.57	0.492093	0.11069	4.4457	8.76047e-06	7.52571e-05	0.652412	0.111366	5.85828	4.67673e-09	3.79175e-08	1075.02	1148.56	975.751	1013.79	1674.47	1453.84
BIDIR_10782	2106.96	0.492082	0.0956623	5.14395	2.69017e-07	3.54477e-06	0.275355	0.0953419	2.88808	0.00387599	0.0115067	1813.66	1728.65	2132.2	1985.06	2581.8	2400.39
BIDIR_32491	450.317	0.492047	0.1759	2.79732	0.00515285	0.0181251	0.532155	0.176405	3.01667	0.0025557	0.00794389	480.265	319.582	409.574	368.212	593.369	530.9
BIDIR_4672	3745.28	0.491988	0.0966195	5.09201	3.54285e-07	4.51049e-06	0.377233	0.0965542	3.90696	9.3466e-05	0.000397089	3400.36	3039.9	3673.03	3301.35	4693.64	4363.4
BIDIR_20539	664.624	0.491955	0.148161	3.3204	0.000898887	0.00413164	0.869357	0.150092	5.79215	6.94928e-09	5.51151e-08	710.266	545.226	533.323	433.93	905.357	859.643
BIDIR_5829	359.557	0.491758	0.147758	3.32813	0.000874323	0.00403833	1.06723	0.153119	6.96996	3.17042e-12	3.65577e-11	347.534	353.477	237.641	232.911	492.664	493.114
BIDIR_13693	10143.9	0.491676	0.0926889	5.30458	1.12932e-07	1.66596e-06	0.36145	0.0926572	3.90093	9.5822e-05	0.000406078	9447.24	7940.16	9556	9473.01	12400.5	12046.3
BIDIR_16654	1099.6	0.491601	0.127752	3.84809	0.000119042	0.000722693	0.574947	0.128168	4.48588	7.26129e-06	3.74902e-05	1088.2	881.272	1005.32	854.33	1435.54	1332.92
BIDIR_10946	249.11	0.490991	0.1895	2.59098	0.00957033	0.0302481	0.963632	0.194469	4.9552	7.22562e-07	4.37002e-06	252.291	225.644	188.36	156.563	375.175	296.624
BIDIR_20270	354.436	0.490489	0.176706	2.77573	0.0055078	0.0191579	0.534455	0.17737	3.01322	0.00258487	0.00802078	368.811	261.476	326.345	285.099	453.172	431.711
BIDIR_11227	1020.22	0.490264	0.118022	4.15401	3.267e-05	0.000235299	0.724601	0.119054	6.08634	1.1552e-09	1.00487e-08	954.451	925.82	856.383	743.19	1404.93	1236.56
BIDIR_23653	1131.32	0.489983	0.107653	4.55151	5.32611e-06	4.85968e-05	1.11183	0.110206	10.0887	6.20154e-24	1.86552e-22	1124.67	1098.2	676.783	766.384	1591.53	1530.35
BIDIR_29551	278.049	0.489949	0.188823	2.59475	0.00946599	0.0299888	1.00439	0.193688	5.18562	2.15302e-07	1.40369e-06	301.939	235.329	212.453	164.294	403.807	350.47
BIDIR_25870	597.423	0.4899	0.135358	3.6193	0.000295402	0.00159402	0.941068	0.138136	6.81263	9.58281e-12	1.04784e-10	592.732	550.069	451.189	385.608	852.043	752.896
BIDIR_32479	595.488	0.489753	0.141652	3.45743	0.00054535	0.00270246	0.85479	0.143832	5.94299	2.79872e-09	2.32887e-08	531.939	590.743	480.757	392.373	842.17	734.948
BIDIR_14299	2901.65	0.489709	0.0912395	5.36729	7.99276e-08	1.2246e-06	0.27908	0.0910051	3.06664	0.00216479	0.00685249	2370.93	2516.95	2948.06	2709.89	3502.95	3361.11
BIDIR_16564	392.795	0.489497	0.150086	3.26144	0.00110849	0.00493867	0.629908	0.151485	4.15822	3.20734e-05	0.000148362	376.917	335.077	321.965	323.756	471.931	527.122
BIDIR_10555	3435.99	0.489478	0.0947641	5.16522	2.40151e-07	3.20758e-06	0.762838	0.0952013	8.01289	1.12045e-15	1.77531e-14	3137.93	3241.34	2781.6	2498.24	4714.37	4242.48
BIDIR_6622	1485.11	0.489385	0.109676	4.46208	8.11677e-06	7.04902e-05	0.777539	0.110589	7.03086	2.05266e-12	2.4173e-11	1403.31	1361.61	1104.97	1158.76	2108.88	1773.13
BIDIR_602	264.498	0.489201	0.16663	2.93586	0.00332623	0.0125234	1.53472	0.17905	8.57147	1.02171e-17	1.92418e-16	269.516	279.876	136.89	129.503	380.112	391.09
BIDIR_12117	1876.46	0.489116	0.0952235	5.1365	2.79901e-07	3.66619e-06	0.235263	0.0947802	2.4822	0.0130574	0.0334078	1547.18	1583.38	1910.98	1822.7	2273.76	2120.77
BIDIR_15501	1464.82	0.488914	0.0983183	4.97277	6.60041e-07	7.82959e-06	0.861272	0.0996199	8.64558	5.35335e-18	1.03951e-16	1370.88	1396.48	1050.22	1087.24	2004.23	1879.88
BIDIR_23092	199.128	0.488889	0.193635	2.5248	0.0115763	0.0354028	0.599261	0.195434	3.06631	0.00216716	0.00685926	190.485	168.507	163.173	169.126	239.915	263.561
BIDIR_32978	898.697	0.488526	0.118373	4.12699	3.67539e-05	0.000260284	0.733863	0.119586	6.13671	8.42483e-10	7.43047e-09	845.023	815.419	754.537	647.513	1206.48	1123.2
BIDIR_10441	795.437	0.488416	0.115309	4.23571	2.27834e-05	0.000172023	0.661351	0.116364	5.68347	1.31989e-08	1.0149e-07	742.688	707.923	665.832	621.419	1005.07	1029.68
BIDIR_31771	1634.16	0.488258	0.123901	3.94069	8.12459e-05	0.00052159	0.744154	0.124565	5.97404	2.31451e-09	1.93659e-08	1652.56	1373.23	1391.9	1143.29	2244.14	1999.85
BIDIR_34127	1070.36	0.487754	0.126335	3.8608	0.000113017	0.000691115	0.395928	0.126228	3.13661	0.00170912	0.00555377	1020.31	831.882	975.751	997.363	1400	1196.89
BIDIR_19767	1593.79	0.487746	0.116919	4.17165	3.02404e-05	0.000220614	0.740181	0.117631	6.2924	3.12598e-10	2.914e-09	1624.19	1325.78	1297.72	1179.05	2171.08	1964.9
BIDIR_26835	1323.33	0.487531	0.124846	3.90507	9.42e-05	0.000591312	0.376779	0.124712	3.02119	0.00251784	0.00783807	1272.6	1008.14	1238.58	1223.51	1715.93	1481.23
BIDIR_15526	1181.68	0.487123	0.122295	3.98317	6.80026e-05	0.000446026	0.36513	0.122111	2.99016	0.00278835	0.00859458	1117.58	914.198	1141.11	1069.85	1512.55	1334.81
BIDIR_7943	451.124	0.486111	0.147685	3.29154	0.000996421	0.0044976	0.535635	0.148342	3.61081	0.000305237	0.00117181	366.785	436.762	394.243	382.709	595.344	530.9
BIDIR_17122	3099.85	0.485617	0.0990983	4.90036	9.56621e-07	1.08524e-05	0.363622	0.0990119	3.67251	0.000240184	0.000943607	2764.06	2567.31	3045.52	2757.24	3965.01	3499.98
BIDIR_16967	2465.22	0.485561	0.0940354	5.1636	2.4225e-07	3.23267e-06	1.14042	0.0954583	11.9468	6.75017e-33	3.3297e-31	2538.11	2334.89	1606.54	1489.28	3502.95	3319.54
BIDIR_17626	1805.02	0.485428	0.105059	4.62054	3.82739e-06	3.63447e-05	0.778127	0.105853	7.35098	1.96757e-13	2.53624e-12	1611.02	1755.76	1366.71	1382	2532.43	2182.17
BIDIR_28747	1732.27	0.485371	0.131202	3.69942	0.000216089	0.0012126	0.763114	0.131836	5.78834	7.10858e-09	5.63017e-08	1769.08	1453.61	1489.36	1170.36	2416.92	2094.32
BIDIR_6272	809.489	0.48535	0.112764	4.30411	1.67657e-05	0.00013223	0.965617	0.115374	8.36948	5.78732e-17	1.02799e-15	770.045	788.303	547.559	569.231	1106.77	1075.03
BIDIR_15216	531.735	0.48534	0.137972	3.51766	0.00043537	0.00221847	0.34177	0.137488	2.48582	0.0129252	0.0330991	482.292	428.046	535.513	470.655	623.976	649.928
BIDIR_13837	416.618	0.485318	0.144639	3.35537	0.000792596	0.00371281	1.44144	0.152853	9.43024	4.0917e-21	1.00009e-19	441.763	415.457	237.641	204.885	618.052	581.912
BIDIR_29634	3620.7	0.485267	0.083466	5.81394	6.10197e-09	1.24114e-07	0.54545	0.0836269	6.52242	6.9181e-11	6.92002e-10	3266.61	3200.66	3176.94	3026.88	4558.38	4494.71
BIDIR_13564	572.158	0.485169	0.142943	3.39415	0.000688415	0.00329307	0.529568	0.143452	3.69159	0.000222858	0.000880593	544.098	474.531	543.179	445.527	746.401	679.212
BIDIR_20287	277.095	0.485149	0.165524	2.93099	0.00337889	0.0126858	1.25917	0.173988	7.2371	4.58395e-13	5.72656e-12	269.516	287.624	154.412	171.059	386.036	393.924
BIDIR_22834	765.649	0.484726	0.118639	4.0857	4.39435e-05	0.000304402	1.00958	0.121506	8.30893	9.6568e-17	1.69129e-15	735.596	748.597	546.464	486.118	1067.27	1009.84
BIDIR_10751	1486.94	0.484478	0.109686	4.41694	1.00108e-05	8.40797e-05	0.744664	0.110519	6.73788	1.60717e-11	1.71372e-10	1454.98	1303.51	1209.01	1094.97	2039.77	1819.42
BIDIR_10375	1516.19	0.484354	0.105965	4.57088	4.85681e-06	4.47879e-05	0.650438	0.10655	6.10452	1.03107e-09	9.00441e-09	1299.96	1464.27	1298.81	1166.49	1906.48	1961.12
BIDIR_26770	241.321	0.48395	0.186651	2.59281	0.00951965	0.0301133	1.32138	0.19608	6.73899	1.59489e-11	1.70126e-10	278.635	211.118	133.604	140.133	339.632	344.802
BIDIR_4606	243.591	0.483723	0.193427	2.5008	0.0123912	0.0373505	0.727547	0.196138	3.70936	0.000207783	0.000825675	250.265	200.465	196.026	184.589	352.467	277.731
BIDIR_379	1157.58	0.483703	0.111423	4.34114	1.41747e-05	0.000114156	1.23321	0.114366	10.7829	4.14398e-27	1.48594e-25	1201.68	1118.54	721.683	659.11	1717.91	1526.57
BIDIR_11767	3095.51	0.483696	0.116548	4.15018	3.32215e-05	0.000238862	0.389815	0.116506	3.34587	0.000820242	0.00286303	2885.64	2473.37	3136.42	2584.25	4009.44	3483.92
BIDIR_20071	4981.24	0.483653	0.0948078	5.1014	3.37149e-07	4.32419e-06	0.457197	0.0948342	4.82101	1.42833e-06	8.25479e-06	4557.45	4189.43	4734.2	4175.97	6361.19	5869.19
BIDIR_10408	1341.21	0.483544	0.122038	3.96224	7.42495e-05	0.000481941	0.854189	0.12318	6.93449	4.07692e-12	4.64885e-11	1351.63	1185.36	1055.69	907.484	1922.28	1624.82
BIDIR_26417	7043.94	0.483487	0.0826227	5.85175	4.86433e-09	1.01255e-07	0.231231	0.0824883	2.8032	0.00505987	0.0145876	6029.66	5745.7	7006.57	7018.26	8570.78	7892.66
BIDIR_15788	1726.42	0.483289	0.12796	3.77687	0.00015881	0.000926583	0.368574	0.127853	2.88279	0.00394165	0.0116751	1590.75	1384.86	1794.9	1428.39	2258.95	1900.66
BIDIR_1877	3476.68	0.483221	0.100505	4.80794	1.52492e-06	1.6394e-05	0.299215	0.100358	2.98149	0.00286852	0.00881428	3161.24	2741.63	3505.47	3200.84	4313.53	3937.35
BIDIR_3697	544.803	0.483078	0.133032	3.6313	0.000281994	0.00152954	1.2819	0.138609	9.2483	2.28093e-20	5.28828e-19	580.574	519.079	334.011	298.629	755.287	781.236
BIDIR_10092	1434.37	0.482986	0.0962922	5.01583	5.28039e-07	6.4034e-06	1.00088	0.0981557	10.1969	2.04685e-24	6.37048e-23	1391.15	1388.73	958.229	982.866	1943.01	1942.23
BIDIR_24922	922.649	0.482817	0.113571	4.25124	2.12593e-05	0.000162057	0.552673	0.114071	4.845	1.26613e-06	7.38568e-06	838.944	813.482	778.629	795.378	1219.32	1090.14
BIDIR_26730	267.283	0.482545	0.175006	2.75731	0.00582795	0.0200577	1.54136	0.186911	8.24649	1.6311e-16	2.79875e-15	294.846	262.445	140.175	127.57	421.578	357.082
BIDIR_35295	1889.97	0.482144	0.105425	4.57335	4.79991e-06	4.43049e-05	0.333637	0.105238	3.17032	0.00152272	0.00500632	1541.1	1693.79	1733.57	1851.69	2414.94	2104.71
BIDIR_14850	895.471	0.482099	0.123752	3.89569	9.79202e-05	0.000611527	0.77354	0.125102	6.18327	6.27885e-10	5.64096e-09	883.526	788.303	684.449	681.338	1268.68	1066.52
BIDIR_4882	3675.24	0.482043	0.101631	4.74305	2.10523e-06	2.16653e-05	0.250461	0.101444	2.46896	0.0135505	0.0345006	3023.44	3151.27	3809.92	3441.48	4671.92	3953.41
BIDIR_15760	347.022	0.481949	0.151681	3.17738	0.00148611	0.00632588	1.29216	0.159442	8.10425	5.30707e-16	8.65202e-15	368.811	333.14	197.121	202.952	492.664	487.446
BIDIR_14446	7474.75	0.481911	0.0925511	5.20697	1.91948e-07	2.64184e-06	0.288459	0.0924716	3.11943	0.00181199	0.00585364	6491.68	6176.65	7595.74	6891.66	9409.99	8282.8
BIDIR_35169	503.211	0.481905	0.145148	3.32009	0.00089989	0.00413381	0.422788	0.145131	2.91315	0.00357802	0.0107072	474.186	403.836	494.994	420.4	626.938	598.916
BIDIR_32470	1327.05	0.481903	0.113637	4.24072	2.22801e-05	0.00016857	0.273606	0.113232	2.41634	0.0156775	0.0391809	1201.68	1040.09	1331.66	1258.3	1660.64	1469.9
BIDIR_11438	1906.1	0.481657	0.0979647	4.91664	8.8042e-07	1.00657e-05	1.30394	0.100224	13.0103	1.06924e-38	7.06876e-37	1918.02	1942.67	1137.83	1046.65	2826.65	2564.76
BIDIR_5943	2876.02	0.48147	0.104272	4.61744	3.88505e-06	3.68328e-05	0.419736	0.104265	4.02566	5.68146e-05	0.000251211	2723.53	2293.24	2652.38	2583.29	3695.48	3308.21
BIDIR_214	586.432	0.481172	0.154188	3.12069	0.00180428	0.00746177	1.1754	0.158047	7.43703	1.02978e-13	1.36346e-12	669.737	497.773	386.577	335.354	865.865	763.287
BIDIR_23116	509.153	0.480992	0.131333	3.66238	0.000249881	0.00137465	1.25141	0.137124	9.12606	7.10392e-20	1.59356e-18	523.833	500.679	298.967	301.528	736.528	693.382
BIDIR_706	451.617	0.480903	0.152567	3.15207	0.00162117	0.00682072	1.10103	0.157042	7.01101	2.36601e-12	2.77156e-11	494.45	395.12	305.538	273.502	651.62	589.47
BIDIR_25301	488.297	0.480735	0.151934	3.1641	0.00155566	0.00657334	0.703848	0.153534	4.58431	4.55479e-06	2.43244e-05	484.318	416.425	410.669	361.447	690.125	566.798
BIDIR_3106	526.508	0.480647	0.152651	3.14867	0.00164015	0.00688676	0.507683	0.153078	3.31649	0.000911559	0.00315042	532.952	402.867	458.855	459.058	695.061	610.252
BIDIR_13856	282.421	0.480533	0.169377	2.83706	0.00455306	0.0163542	0.466682	0.169736	2.74946	0.00596935	0.0168366	240.133	257.603	234.355	267.703	359.378	335.355
BIDIR_14996	1819.06	0.480516	0.105585	4.55097	5.33996e-06	4.86778e-05	0.312344	0.105351	2.9648	0.00302879	0.00925827	1650.53	1451.68	1671.15	1813.04	2263.89	2064.09
BIDIR_8613	2156.1	0.480463	0.104771	4.58586	4.52122e-06	4.20347e-05	0.839654	0.105574	7.95323	1.81714e-15	2.82624e-14	2109.52	1964.95	1658.01	1519.24	3059.65	2625.22
BIDIR_12502	2581.95	0.479931	0.0928571	5.16849	2.35993e-07	3.16211e-06	0.372119	0.0927701	4.01119	6.04138e-05	0.000265817	2348.64	2113.12	2441.02	2366.8	3162.33	3059.76
BIDIR_27754	3600.59	0.479746	0.0858601	5.58753	2.30317e-08	4.05797e-07	0.970194	0.0866524	11.1964	4.24659e-29	1.71522e-27	3393.27	3560.92	2533.01	2418.03	4975.02	4723.31
BIDIR_32854	1386	0.479283	0.102985	4.65391	3.25692e-06	3.16175e-05	1.15282	0.105351	10.9426	7.2104e-28	2.69996e-26	1365.82	1386.79	850.907	874.625	2026.93	1810.92
BIDIR_32504	4540.36	0.479278	0.113176	4.23479	2.28765e-05	0.000172638	0.664451	0.113376	5.86059	4.61217e-09	3.74257e-08	4464.24	3857.26	3943.52	3376.73	6320.72	5279.72
BIDIR_14449	674.476	0.478757	0.123918	3.8635	0.000111774	0.000685224	0.455623	0.124079	3.67204	0.000240626	0.000945086	601.851	584.932	607.791	598.224	873.763	780.291
BIDIR_11788	1974.91	0.478523	0.0918008	5.21262	1.86188e-07	2.57464e-06	0.365971	0.0916749	3.99205	6.55037e-05	0.000286459	1699.17	1711.22	1834.32	1852.66	2437.65	2314.42
BIDIR_2456	1079.44	0.478409	0.135731	3.52468	0.000424002	0.00216995	0.395238	0.135657	2.91351	0.00357395	0.0106962	1051.72	824.134	1094.02	893.954	1352.61	1260.18
BIDIR_8887	1162.49	0.478361	0.107241	4.46063	8.17191e-06	7.08433e-05	0.414043	0.107214	3.86183	0.000112539	0.000471024	1034.5	993.61	1101.69	1019.59	1467.13	1358.42
BIDIR_2619	285.407	0.478274	0.173988	2.74889	0.0059798	0.020499	0.867421	0.177887	4.87625	1.0812e-06	6.36631e-06	297.886	245.013	189.456	224.213	375.175	380.699
BIDIR_2820	279.054	0.47804	0.198997	2.40225	0.0162945	0.0469476	1.45201	0.208142	6.97605	3.03584e-12	3.50904e-11	348.547	228.55	157.697	136.268	422.566	380.699
BIDIR_33600	183.415	0.47794	0.198143	2.41209	0.0158614	0.0459317	1.04455	0.205813	5.07525	3.86989e-07	2.43577e-06	180.353	178.191	131.414	111.14	254.724	244.668
BIDIR_11763	3105.54	0.477821	0.109422	4.36676	1.26106e-05	0.000103085	0.425894	0.109428	3.892	9.9422e-05	0.00041985	2805.6	2627.35	3115.61	2518.53	3966.98	3599.16
BIDIR_14832	852.242	0.477175	0.122295	3.90183	9.54686e-05	0.000597742	0.514428	0.122666	4.19374	2.74396e-05	0.00012831	824.759	694.365	753.442	726.761	1092.94	1021.18
BIDIR_11457	367.676	0.477023	0.162079	2.94316	0.00324885	0.0122952	0.743407	0.164389	4.52225	6.11852e-06	3.19747e-05	360.705	323.456	316.489	253.206	502.537	449.659
BIDIR_5929	1353.45	0.476899	0.0999287	4.77239	1.82051e-06	1.91512e-05	0.264282	0.0994642	2.65706	0.00788256	0.0214361	1151.02	1135.97	1364.52	1286.33	1604.37	1578.53
BIDIR_8507	327.301	0.476717	0.156114	3.05366	0.00226071	0.00904254	1.0245	0.161393	6.34788	2.18306e-10	2.06583e-09	337.401	301.182	222.309	214.549	446.261	442.102
BIDIR_601	286.755	0.476413	0.165723	2.87475	0.00404348	0.0147719	1.40076	0.175675	7.97358	1.54138e-15	2.41301e-14	278.635	310.866	150.031	160.429	429.477	391.09
BIDIR_5993	3299.73	0.476254	0.109687	4.34193	1.41235e-05	0.000113899	0.609632	0.109908	5.54676	2.91004e-08	2.1365e-07	3137.93	2855.9	3012.67	2453.78	4385.6	3952.47
BIDIR_13404	2388.98	0.476115	0.0890099	5.34901	8.84368e-08	1.33615e-06	0.240483	0.0886725	2.71203	0.00668719	0.0185987	2032.51	1984.31	2384.07	2345.54	2860.22	2727.24
BIDIR_19469	2515.42	0.476025	0.0986704	4.8244	1.40425e-06	1.52587e-05	0.642229	0.0990491	6.48395	8.93512e-11	8.84835e-10	2413.48	2184.78	2147.53	1951.24	3327.21	3068.26
BIDIR_19986	760.442	0.475994	0.125808	3.7835	0.00015464	0.000904636	1.15576	0.12936	8.93449	4.09071e-19	8.61837e-18	828.812	684.68	481.852	462.923	1064.31	1040.07
BIDIR_25051	535.132	0.475992	0.144057	3.3042	0.000952473	0.00433386	0.793284	0.146142	5.42818	5.69331e-08	4.03869e-07	467.093	538.447	362.484	443.595	724.681	674.489
BIDIR_20889	304.091	0.475864	0.180095	2.64229	0.00823474	0.0267547	1.60053	0.191079	8.37629	5.46214e-17	9.72633e-16	357.666	282.782	145.651	147.865	497.601	392.98
BIDIR_9099	1485.35	0.475838	0.10434	4.56045	5.10437e-06	4.67917e-05	0.521928	0.104614	4.98909	6.06646e-07	3.7119e-06	1340.49	1312.22	1316.33	1253.47	1962.76	1726.84
BIDIR_4692	4166.52	0.475744	0.100484	4.73454	2.19554e-06	2.24062e-05	0.49915	0.100563	4.96356	6.92115e-07	4.19647e-06	3953.57	3454.39	3899.72	3390.26	5284.05	5017.1
BIDIR_20293	1103.56	0.475467	0.130742	3.63667	0.000276186	0.00150247	1.30764	0.133702	9.78026	1.36864e-22	3.74852e-21	1195.6	1046.87	716.208	545.07	1623.13	1494.46
BIDIR_6761	634.899	0.47538	0.127967	3.71486	0.000203315	0.00114882	0.721119	0.129547	5.56648	2.59929e-08	1.92013e-07	559.296	618.827	474.186	518.977	788.855	849.252
BIDIR_4203	301.907	0.475352	0.161315	2.94672	0.00321159	0.0121823	0.576106	0.162652	3.54197	0.000397157	0.00148581	285.727	259.539	255.163	253.206	376.163	381.644
BIDIR_493	1380.57	0.474692	0.114014	4.16345	3.13469e-05	0.000227612	0.628048	0.114574	5.48158	4.21549e-08	3.05055e-07	1327.32	1191.17	1191.49	1073.71	1874.89	1624.82
BIDIR_8831	2622.85	0.474602	0.089503	5.30264	1.14142e-07	1.68006e-06	0.338742	0.0893662	3.79049	0.000150352	0.000612614	2214.89	2296.15	2511.11	2446.05	3240.33	3028.59
BIDIR_11426	1943.38	0.474528	0.0960285	4.94153	7.75103e-07	9.00307e-06	1.29933	0.098291	13.2192	6.79609e-40	4.76688e-38	1958.55	1988.19	1156.45	1072.74	2857.26	2627.11
BIDIR_17944	3324.11	0.474445	0.114172	4.15554	3.24525e-05	0.000234173	0.501014	0.114263	4.38475	1.16117e-05	5.79837e-05	3244.32	2671.9	3115.61	2693.46	4371.78	3847.61
BIDIR_535	575.241	0.474412	0.130998	3.62153	0.000292861	0.00158234	0.961542	0.134191	7.16545	7.75304e-13	9.48774e-12	580.574	531.668	416.145	377.877	802.677	742.505
BIDIR_20529	4793.65	0.47431	0.0918097	5.16623	2.3886e-07	3.19616e-06	0.412569	0.091805	4.49397	6.99089e-06	3.61785e-05	4269.7	4108.08	4511.89	4232.99	6191.38	5447.87
BIDIR_12091	936.559	0.474299	0.111738	4.24474	2.18848e-05	0.00016605	0.380216	0.11159	3.40725	0.000656221	0.00233936	832.865	793.145	848.717	886.223	1087.02	1171.38
BIDIR_33046	5595.52	0.474241	0.0790102	6.00227	1.94575e-09	4.47522e-08	0.536236	0.0791217	6.77736	1.22391e-11	1.32022e-10	5118.78	4911.88	4795.52	4812.86	6984.18	6949.88
BIDIR_7165	480.176	0.474093	0.13846	3.42405	0.000616956	0.00300259	0.449327	0.138651	3.2407	0.00119237	0.00401384	447.842	398.025	439.143	421.366	601.268	573.41
BIDIR_34639	2101.99	0.474091	0.0960561	4.93557	7.99182e-07	9.24126e-06	0.550073	0.0963288	5.71037	1.1273e-08	8.73353e-08	1888.64	1889.41	1894.56	1691.26	2679.54	2568.54
BIDIR_481	596.16	0.474089	0.12511	3.78936	0.000151033	0.000886136	0.347594	0.124727	2.78685	0.00532234	0.0152435	507.622	520.047	557.415	564.399	701.973	725.501
BIDIR_13691	10437.5	0.474075	0.0881836	5.376	7.61583e-08	1.17358e-06	0.384252	0.088169	4.35813	1.31179e-05	6.4741e-05	9721.82	8413.73	9672.09	9627.64	12803.3	12386.4
BIDIR_15729	597.149	0.473733	0.130628	3.62658	0.0002872	0.00155376	0.414612	0.130611	3.17439	0.00150151	0.0049445	504.582	539.416	581.508	507.379	720.731	729.28
BIDIR_583	4160.53	0.473586	0.0900264	5.26053	1.43643e-07	2.04272e-06	0.24846	0.0898464	2.76539	0.00568556	0.0161471	3535.12	3481.51	4345.43	3858.02	4983.91	4759.21
BIDIR_8964	1388.48	0.473489	0.107079	4.42184	9.78618e-06	8.26094e-05	0.487076	0.107273	4.54053	5.61141e-06	2.94691e-05	1187.49	1277.36	1263.77	1179.05	1809.73	1613.48
BIDIR_12549	1337.38	0.473463	0.105234	4.49916	6.82231e-06	6.05006e-05	0.762358	0.106287	7.17267	7.35511e-13	9.01229e-12	1288.81	1213.44	1009.7	1037.95	1834.41	1639.93
BIDIR_7560	862.537	0.473373	0.125393	3.77512	0.000159928	0.000931807	1.71955	0.131774	13.0492	6.42085e-39	4.28424e-37	947.358	893.861	433.667	344.052	1334.83	1221.45
BIDIR_22976	229.859	0.473315	0.182541	2.59292	0.0095164	0.0301127	0.670996	0.185083	3.62537	0.000288543	0.00111351	219.868	203.37	176.314	192.321	277.432	309.849
BIDIR_16984	283.943	0.473102	0.181342	2.6089	0.00908338	0.0289924	1.53016	0.192149	7.96343	1.67333e-15	2.60963e-14	333.349	260.508	153.317	132.402	445.274	378.81
BIDIR_11745	7792.46	0.472958	0.112921	4.18838	2.8095e-05	0.000206967	0.329495	0.112882	2.91894	0.0035122	0.0105322	6945.61	6441.03	8012.98	6774.72	10320.3	8260.13
BIDIR_8039	756.751	0.472691	0.126572	3.73457	0.000188034	0.00107405	0.644296	0.127572	5.05044	4.4079e-07	2.75331e-06	757.887	628.511	629.693	601.124	983.354	939.939
BIDIR_32556	2204.91	0.472249	0.0920334	5.13127	2.8779e-07	3.75841e-06	1.09138	0.0935569	11.6654	1.91554e-31	8.64789e-30	2210.84	2143.14	1444.46	1390.7	3130.74	2909.56
BIDIR_13075	1487.67	0.471931	0.102274	4.61438	3.94267e-06	3.72587e-05	0.824353	0.10344	7.96941	1.59433e-15	2.49048e-14	1446.87	1368.39	1167.4	1038.92	1971.64	1932.78
BIDIR_20899	1981.84	0.471766	0.0960992	4.90915	9.14703e-07	1.04252e-05	0.440256	0.0961527	4.57871	4.67842e-06	2.49059e-05	1726.52	1761.58	1766.43	1798.54	2545.27	2292.7
BIDIR_10376	237.097	0.471396	0.17595	2.67915	0.007381	0.024413	0.634993	0.178151	3.56436	0.000364748	0.00137638	217.842	215.96	196.026	191.355	298.166	303.237
BIDIR_13645	1437.19	0.471347	0.110469	4.2668	1.98301e-05	0.000152588	1.03254	0.112226	9.2005	3.56299e-20	8.15392e-19	1458.02	1355.8	1015.17	892.988	2071.36	1829.81
BIDIR_29571	758.783	0.471347	0.134877	3.49464	0.000474705	0.00238906	0.871067	0.136825	6.36629	1.93655e-10	1.84714e-09	793.349	654.659	555.225	542.171	1090.97	916.323
BIDIR_13661	2312.21	0.471187	0.0950721	4.9561	7.19205e-07	8.42256e-06	0.754987	0.0957365	7.88609	3.11794e-15	4.77199e-14	2057.84	2267.1	1713.86	1838.16	3052.74	2943.57
BIDIR_34210	2637.46	0.471101	0.105202	4.47807	7.53204e-06	6.59188e-05	0.483261	0.105304	4.58921	4.44926e-06	2.37962e-05	2389.17	2295.18	2518.77	2128.09	3431.87	3061.65
BIDIR_19888	611.513	0.47102	0.134812	3.49391	0.000475998	0.00239475	1.10897	0.138654	7.99815	1.26305e-15	1.99685e-14	592.732	618.827	359.199	418.467	902.395	777.457
BIDIR_13756	1548.16	0.470867	0.11276	4.17583	2.96907e-05	0.000217143	0.563618	0.113116	4.98265	6.27187e-07	3.83025e-06	1507.67	1287.04	1394.09	1227.37	2004.23	1868.54
BIDIR_12196	4819.7	0.470767	0.0988289	4.76346	1.903e-06	1.98696e-05	0.480009	0.0988859	4.85417	1.20895e-06	7.06643e-06	4252.47	4303.71	4650.97	3853.18	6091.66	5766.22
BIDIR_8941	5026.74	0.470554	0.100233	4.69458	2.67156e-06	2.6644e-05	0.273164	0.100122	2.72833	0.00636563	0.0178285	4575.69	3962.82	5158.01	4633.1	6209.15	5621.69
BIDIR_13639	934.925	0.470523	0.128669	3.65686	0.000255326	0.00139989	0.482481	0.128902	3.743	0.000181834	0.000729723	925.068	736.007	870.619	777.015	1172.92	1127.93
BIDIR_10358	482.603	0.470381	0.137765	3.41437	0.000639304	0.00309443	0.856762	0.140655	6.09124	1.12037e-09	9.75174e-09	481.278	437.731	370.15	333.421	647.671	625.367
BIDIR_11815	584.929	0.469882	0.126608	3.71131	0.000206192	0.00116351	0.75978	0.128604	5.90789	3.46514e-09	2.84879e-08	553.217	542.321	467.616	429.098	770.096	747.228
BIDIR_8550	348.529	0.469769	0.156134	3.00876	0.00262313	0.010267	0.829948	0.159435	5.20555	1.93425e-07	1.27056e-06	311.058	349.603	262.828	252.24	482.791	432.656
BIDIR_8818	2683.18	0.469139	0.109799	4.27269	1.93125e-05	0.000149585	0.709218	0.110229	6.43406	1.24243e-10	1.21077e-09	2747.85	2235.14	2158.48	2060.44	3635.25	3261.92
BIDIR_27280	1192.76	0.469109	0.106047	4.4236	9.70706e-06	8.20922e-05	0.58039	0.106599	5.44463	5.19138e-08	3.70824e-07	1092.25	1070.12	956.039	1044.72	1548.09	1445.33
BIDIR_5162	1628.84	0.468951	0.106144	4.41805	9.95965e-06	8.37985e-05	0.418132	0.106158	3.93878	8.18962e-05	0.000351938	1380	1477.83	1379.85	1579.16	2055.57	1900.66
BIDIR_7461	700.063	0.468887	0.118578	3.95425	7.67748e-05	0.000496467	0.499025	0.119005	4.19332	2.749e-05	0.000128525	629.208	619.796	603.41	619.486	847.106	881.37
BIDIR_23623	6305.13	0.467396	0.111116	4.2064	2.59469e-05	0.000192616	0.40043	0.11111	3.60391	0.00031346	0.00120033	5782.43	5245.99	6395.49	5158.84	8164.01	7084.03
BIDIR_19631	1656.96	0.467384	0.099641	4.69068	2.72298e-06	2.70282e-05	0.847261	0.100792	8.40603	4.24112e-17	7.61336e-16	1585.69	1568.86	1272.53	1152.96	2257.96	2103.76
BIDIR_15572	2571.53	0.467249	0.101651	4.59659	4.2946e-06	4.0107e-05	0.591314	0.10194	5.8006	6.60774e-09	5.25513e-08	2147.01	2527.6	2202.28	2088.47	3334.12	3129.67
BIDIR_13056	1842.13	0.466965	0.110262	4.23506	2.28491e-05	0.000172475	0.355668	0.110153	3.22886	0.00124284	0.00416131	1741.72	1450.71	1814.61	1634.24	2163.18	2248.3
BIDIR_13668	1121.58	0.46684	0.107336	4.34935	1.3654e-05	0.00011066	0.791118	0.108696	7.27825	3.38183e-13	4.27306e-12	1099.34	1016.85	812.578	876.558	1431.59	1492.57
BIDIR_28314	2451.88	0.466751	0.0872384	5.35029	8.78148e-08	1.32744e-06	0.609435	0.0876284	6.95477	3.53131e-12	4.05079e-11	2244.28	2230.3	2002.97	2049.81	3131.73	3052.21
BIDIR_27784	1888.13	0.466567	0.102169	4.5666	4.95696e-06	4.56111e-05	0.591519	0.102562	5.76741	8.04972e-09	6.34404e-08	1745.77	1687.97	1647.06	1502.81	2517.62	2227.51
BIDIR_22073	3933.59	0.466567	0.0958813	4.86609	1.1383e-06	1.26736e-05	0.263449	0.0957259	2.75212	0.00592108	0.0167153	3550.31	3129.97	4038.8	3652.17	4724.25	4506.04
BIDIR_3941	198.71	0.466523	0.188254	2.47815	0.0132064	0.0394512	1.22966	0.198397	6.19798	5.71922e-10	5.15591e-09	204.67	196.591	121.558	115.006	282.369	272.063
BIDIR_7531	1096.29	0.465751	0.106063	4.39125	1.12703e-05	9.33502e-05	1.06389	0.108611	9.79548	1.17742e-22	3.24642e-21	1047.67	1114.66	729.349	699.7	1450.35	1536.02
BIDIR_15880	1743.21	0.465713	0.10252	4.54267	5.55457e-06	5.04619e-05	0.2611	0.102188	2.5551	0.0106157	0.0278368	1578.59	1381.95	1687.58	1723.16	2109.87	1978.12
BIDIR_11582	1988.23	0.465422	0.106382	4.37501	1.21429e-05	9.9874e-05	0.388949	0.106344	3.65747	0.000254714	0.000994713	1789.34	1683.13	1893.46	1768.58	2596.61	2198.23
BIDIR_12140	672.893	0.465417	0.143172	3.25075	0.00115099	0.00509968	1.32579	0.14774	8.97383	2.86389e-19	6.0917e-18	740.662	636.259	417.24	342.119	1037.66	863.422
BIDIR_14439	284.068	0.465347	0.164949	2.82117	0.00478495	0.0170247	0.555011	0.166233	3.33875	0.000841552	0.00292782	263.437	249.855	249.687	232.911	350.493	358.027
BIDIR_16401	611.074	0.465321	0.12571	3.70154	0.000214292	0.00120321	0.485323	0.126116	3.84823	0.000118974	0.000494714	532.952	555.879	536.608	537.339	781.944	721.722
BIDIR_9240	888.534	0.465189	0.139971	3.32346	0.000889072	0.00409422	0.76443	0.141199	5.41385	6.16838e-08	4.35527e-07	942.292	727.291	727.159	630.117	1232.15	1072.19
BIDIR_8352	841.684	0.465136	0.125052	3.71954	0.000199583	0.001131	0.95819	0.127368	7.52299	5.35359e-14	7.307e-13	847.05	786.366	635.169	526.708	1178.84	1075.97
BIDIR_613	531.365	0.465123	0.16469	2.82423	0.00473944	0.0168975	0.768286	0.166453	4.61563	3.91911e-06	2.11614e-05	488.371	510.363	429.286	380.776	813.538	565.853
BIDIR_17183	591.115	0.464381	0.140607	3.30268	0.000957667	0.00435345	1.14952	0.144715	7.94333	1.96825e-15	3.05138e-14	631.235	550.069	405.194	330.521	855.992	773.679
BIDIR_2892	2706.81	0.464249	0.10283	4.5147	6.34066e-06	5.66742e-05	0.513054	0.102987	4.98174	6.30162e-07	3.84679e-06	2213.88	2638.97	2299.75	2391.93	3469.38	3226.97
BIDIR_11769	2091.79	0.463676	0.102677	4.51586	6.30608e-06	5.64891e-05	0.39781	0.10266	3.87504	0.000106608	0.000448092	1756.92	1905.87	2058.82	1777.28	2575.87	2475.96
BIDIR_13403	5444.73	0.46348	0.0875674	5.29283	1.20435e-07	1.76072e-06	0.251034	0.0874368	2.87103	0.00409135	0.01208	4515.91	4718.19	5580.72	5120.18	6611.97	6121.41
BIDIR_8832	919.892	0.46344	0.115544	4.01094	6.04786e-05	0.000402428	0.718154	0.116788	6.14924	7.78573e-10	6.89778e-09	913.922	801.861	742.49	695.835	1198.59	1166.66
BIDIR_35272	650.341	0.463129	0.127515	3.63194	0.000281296	0.00152716	0.952913	0.130426	7.30617	2.7487e-13	3.50542e-12	672.776	589.774	465.425	433.93	898.446	841.694
BIDIR_16640	1337.74	0.462979	0.100511	4.60625	4.09989e-06	3.85091e-05	0.527217	0.100881	5.22612	1.73108e-07	1.14743e-06	1213.83	1193.11	1131.26	1170.36	1711	1606.87
BIDIR_14148	1194.2	0.462923	0.101039	4.58164	4.6134e-06	4.27716e-05	0.893181	0.102804	8.68818	3.68276e-18	7.22434e-17	1136.83	1159.21	858.573	845.632	1604.37	1560.58
BIDIR_27752	1382.15	0.462864	0.0984659	4.70076	2.59193e-06	2.59644e-05	0.972888	0.100317	9.69812	3.07104e-22	8.16994e-21	1349.61	1342.24	965.895	924.88	1894.63	1815.64
BIDIR_7372	1193.45	0.462624	0.10451	4.4266	9.57303e-06	8.10754e-05	1.03562	0.106781	9.69855	3.05821e-22	8.14333e-21	1170.27	1177.61	747.966	829.203	1644.85	1590.81
BIDIR_1061	466.052	0.462612	0.149992	3.08424	0.0020407	0.00827943	1.6046	0.158738	10.1085	5.06663e-24	1.53537e-22	551.19	436.762	221.214	226.146	715.795	645.205
BIDIR_22891	374.02	0.462597	0.151614	3.05116	0.00227963	0.00910209	0.448776	0.151916	2.9541	0.00313578	0.00953887	354.626	307.961	337.297	331.488	464.032	448.715
BIDIR_11389	1763.34	0.462155	0.0951001	4.85967	1.17584e-06	1.30372e-05	1.23217	0.0974192	12.6481	1.14592e-36	6.8512e-35	1786.3	1782.88	1072.12	1021.52	2543.29	2373.94
BIDIR_8739	2034.21	0.462102	0.0965249	4.78739	1.68967e-06	1.79354e-05	0.468095	0.0966553	4.84294	1.27935e-06	7.45614e-06	1838.99	1779.01	1810.23	1792.74	2630.18	2354.1
BIDIR_17184	504.512	0.46208	0.14344	3.22142	0.00127556	0.00556181	0.726842	0.145325	5.0015	5.68846e-07	3.49623e-06	495.463	447.415	416.145	369.179	699.011	599.861
BIDIR_30367	1339.87	0.462071	0.101768	4.54044	5.61369e-06	5.09045e-05	0.878329	0.103283	8.5041	1.83017e-17	3.38687e-16	1306.04	1264.77	1006.41	921.014	1736.67	1804.31
BIDIR_22938	278.505	0.462047	0.169084	2.73264	0.00628288	0.0213641	0.905951	0.173719	5.21503	1.83787e-07	1.21224e-06	264.45	272.129	212.453	182.657	386.036	353.304
BIDIR_4010	1762.85	0.461966	0.0995418	4.64093	3.46844e-06	3.34444e-05	0.238583	0.0991617	2.406	0.0161284	0.0401659	1458.02	1525.28	1782.85	1700.93	2160.22	1949.78
BIDIR_13101	2122.44	0.461908	0.0913272	5.05773	4.24281e-07	5.29069e-06	0.29468	0.0910975	3.23477	0.0012174	0.00408804	1766.04	1871.98	2023.78	2061.41	2537.37	2474.07
BIDIR_13393	1560.29	0.461891	0.102436	4.50908	6.51109e-06	5.80386e-05	0.939551	0.103916	9.04149	1.5455e-19	3.35944e-18	1495.51	1528.18	1155.35	1017.66	2144.42	2020.63
BIDIR_33997	2650.35	0.461881	0.1049	4.40304	1.06745e-05	8.89669e-05	0.812183	0.105535	7.69584	1.40573e-14	2.02433e-13	2606	2423.01	2116.86	1829.47	3685.6	3241.14
BIDIR_15511	3844.85	0.461741	0.120785	3.82283	0.00013193	0.000788223	0.36332	0.120749	3.00889	0.00262207	0.00812383	3771.2	2919.82	3872.34	3291.68	4829.89	4384.18
BIDIR_8870	3738.56	0.461592	0.0996622	4.63157	3.62906e-06	3.47196e-05	0.235263	0.0994806	2.36492	0.0180341	0.0442512	3216.97	3106.73	3907.38	3491.74	4673.89	4034.65
BIDIR_10279	645.356	0.461504	0.12289	3.75542	0.000173049	0.000996982	1.12482	0.12703	8.85477	8.38537e-19	1.72741e-17	666.697	620.764	389.862	422.333	881.662	890.817
BIDIR_18581	867.095	0.461398	0.120989	3.81355	0.000136983	0.00081378	0.580688	0.121685	4.77204	1.82367e-06	1.03851e-05	804.495	772.808	789.58	663.942	1114.67	1057.08
BIDIR_11876	1523.68	0.46089	0.0980661	4.69979	2.60428e-06	2.60614e-05	0.23418	0.0976107	2.39912	0.0164345	0.0408242	1282.73	1294.79	1523.31	1493.15	1835.4	1712.67
BIDIR_34118	1105.63	0.460638	0.10882	4.23304	2.30553e-05	0.000173763	0.468114	0.109036	4.29319	1.76128e-05	8.49419e-05	961.543	1006.2	965.895	991.564	1426.65	1281.91
BIDIR_3197	537.991	0.459596	0.156076	2.94469	0.00323277	0.0122478	0.646531	0.157294	4.11035	3.95063e-05	0.000179908	555.243	436.762	490.613	381.743	688.15	675.434
BIDIR_11534	751.436	0.45957	0.138452	3.31935	0.00090228	0.00414141	0.559473	0.139075	4.02282	5.75061e-05	0.000253878	624.142	737.944	697.591	575.03	999.151	874.758
BIDIR_9844	307.139	0.459504	0.170155	2.7005	0.00692345	0.0231842	1.76719	0.183962	9.60625	7.52411e-22	1.94935e-20	365.772	297.308	144.556	123.704	478.842	432.656
BIDIR_29509	876.646	0.459298	0.113247	4.05571	4.9982e-05	0.000340293	0.287831	0.11278	2.55214	0.0107064	0.0280362	777.138	725.355	843.241	848.532	1063.33	1002.29
BIDIR_23048	460.048	0.458989	0.144295	3.1809	0.00146818	0.00626046	0.900985	0.147575	6.10527	1.02626e-09	8.96514e-09	440.75	446.447	327.44	325.689	665.442	554.517
BIDIR_12919	1716.67	0.458614	0.109811	4.17639	2.96171e-05	0.000216659	1.21158	0.111828	10.8343	2.36731e-27	8.6067e-26	1793.4	1677.32	1035.98	1023.46	2609.44	2160.44
BIDIR_35562	209.984	0.458345	0.189454	2.4193	0.0155504	0.0451582	0.542603	0.190906	2.84225	0.00447962	0.013072	200.617	179.16	188.36	170.093	267.559	254.114
BIDIR_15366	1744.24	0.458242	0.101682	4.50662	6.5867e-06	5.86592e-05	0.319773	0.101496	3.1506	0.00162934	0.00532158	1531.98	1479.76	1700.72	1614.92	2197.74	1940.34
BIDIR_13567	209.586	0.457778	0.186145	2.45925	0.0139226	0.0412134	1.75412	0.204262	8.5876	8.88061e-18	1.6824e-16	241.146	211.118	96.3704	87.9458	312.975	307.96
BIDIR_18601	2339.99	0.457777	0.109129	4.19482	2.73086e-05	0.00020168	0.927711	0.110043	8.43048	3.44262e-17	6.2266e-16	2376	2159.6	1665.68	1609.12	3421.99	2807.54
BIDIR_10366	344.776	0.45766	0.156699	2.92063	0.00349325	0.0130568	0.615503	0.158349	3.887	0.000101493	0.000427966	337.401	295.371	285.826	281.233	453.172	415.652
BIDIR_35552	4349.85	0.457615	0.110885	4.12694	3.67624e-05	0.000260284	0.420327	0.110901	3.7901	0.000150589	0.000613404	4152.17	3525.09	4234.82	3644.43	5647.37	4895.24
BIDIR_5846	3848.03	0.457615	0.0943383	4.85078	1.22977e-06	1.35686e-05	0.569838	0.0945321	6.02799	1.66014e-09	1.41584e-08	3557.41	3441.8	3420.06	3056.84	5055.98	4556.11
BIDIR_2923	334.588	0.457554	0.179521	2.54875	0.010811	0.033463	0.505975	0.180237	2.80727	0.00499631	0.0144203	341.454	259.539	318.68	262.871	444.286	380.699
BIDIR_14081	3751.61	0.457478	0.0874471	5.23149	1.6815e-07	2.35066e-06	0.203508	0.087208	2.33359	0.0196172	0.0475556	3309.17	3004.07	3804.44	3723.68	4375.73	4292.55
BIDIR_12627	1284.67	0.457358	0.104386	4.38143	1.17904e-05	9.73015e-05	0.753065	0.105508	7.13754	9.50177e-13	1.15736e-11	1200.66	1217.32	970.275	999.296	1749.5	1570.97
BIDIR_3571	1572.41	0.457141	0.0991396	4.61108	4.00583e-06	3.77705e-05	0.557604	0.0995569	5.60085	2.133e-08	1.59286e-07	1469.17	1384.86	1364.52	1297.92	2022.98	1894.99
BIDIR_31023	242.52	0.45665	0.176474	2.58764	0.00966373	0.0304902	0.539206	0.177806	3.03255	0.002425	0.00758104	216.829	221.771	212.453	201.985	313.962	288.122
BIDIR_34460	355.51	0.455936	0.151252	3.01441	0.00257477	0.0101128	0.387301	0.151154	2.56229	0.0103986	0.0273423	307.005	316.677	316.489	337.286	431.451	424.154
BIDIR_13793	1893.15	0.455689	0.122886	3.70822	0.00020872	0.00117619	0.61339	0.123272	4.9759	6.4946e-07	3.96038e-06	1931.19	1544.65	1704	1412.93	2457.4	2308.76
BIDIR_5744	346.989	0.455493	0.168918	2.69652	0.00700674	0.0233991	0.743362	0.171417	4.33657	1.44724e-05	7.08905e-05	339.428	312.803	303.348	231.945	476.867	417.541
BIDIR_13903	3434.49	0.45534	0.098833	4.60717	4.0819e-06	3.83655e-05	0.422345	0.0988614	4.27209	1.93645e-05	9.27214e-05	3100.45	2970.18	3309.45	2903.18	4403.37	3920.35
BIDIR_28550	694.231	0.455071	0.121231	3.75375	0.000174208	0.00100248	1.11594	0.125113	8.91944	4.68668e-19	9.83792e-18	725.464	661.438	452.284	425.232	969.532	931.437
BIDIR_16925	576.361	0.454455	0.146011	3.11246	0.00185533	0.00764276	0.634393	0.147188	4.3101	1.63178e-05	7.92415e-05	557.27	505.521	505.945	432.964	804.652	651.817
BIDIR_15552	1934.89	0.454056	0.101395	4.47809	7.53152e-06	6.59188e-05	0.577102	0.101776	5.67032	1.42529e-08	1.08954e-07	1709.3	1820.65	1707.29	1535.67	2531.45	2304.98
BIDIR_147	450.579	0.453974	0.142445	3.18702	0.00143748	0.00615274	1.76931	0.15376	11.507	1.21686e-30	5.28615e-29	510.662	464.847	191.646	200.052	711.846	624.422
BIDIR_17232	2706.35	0.453906	0.0996374	4.55558	5.22422e-06	4.77859e-05	0.700319	0.100115	6.99516	2.64953e-12	3.08608e-11	2647.54	2406.55	2223.09	2038.22	3657.96	3264.75
BIDIR_34003	2962.93	0.453723	0.100158	4.53005	5.89693e-06	5.3161e-05	0.500234	0.100302	4.98729	6.12315e-07	3.74419e-06	2696.17	2629.29	2812.26	2346.51	3622.42	3670.96
BIDIR_26204	2544.45	0.453688	0.0897293	5.05619	4.27717e-07	5.32759e-06	0.447652	0.0898196	4.9839	6.2314e-07	3.80796e-06	2215.91	2308.74	2341.36	2203.48	3154.43	3042.76
BIDIR_31281	932.834	0.453573	0.112854	4.01909	5.84225e-05	0.000390872	0.359882	0.11271	3.19298	0.00140811	0.00466525	857.182	771.839	865.144	872.693	1089	1141.15
BIDIR_30542	340.615	0.4531	0.163877	2.76488	0.00569436	0.0196833	0.450829	0.164269	2.74446	0.0060611	0.017057	330.309	276.003	327.44	280.267	421.578	408.094
BIDIR_15555	1181.47	0.453037	0.112018	4.04431	5.24786e-05	0.000355395	0.37731	0.111959	3.37008	0.000751463	0.00264738	1114.54	956.809	1096.21	1086.28	1467.13	1367.87
BIDIR_23680	3509	0.452432	0.098181	4.60814	4.06282e-06	3.82343e-05	0.50369	0.0983101	5.12348	2.99946e-07	1.916e-06	3276.75	3038.94	3190.08	2906.08	4601.82	4040.32
BIDIR_20782	331.761	0.452103	0.157727	2.86637	0.00415209	0.0151042	0.541919	0.158875	3.41098	0.0006473	0.00231071	318.15	283.75	290.206	275.435	398.87	424.154
BIDIR_6437	231.598	0.452054	0.186448	2.42456	0.015327	0.0446081	2.09863	0.209145	10.0344	1.07666e-23	3.18874e-22	289.78	227.581	79.9437	85.0464	342.594	364.64
BIDIR_35528	3235.85	0.451554	0.0925522	4.87891	1.06671e-06	1.19436e-05	0.563749	0.0927865	6.07577	1.23392e-09	1.07044e-08	3078.15	2818.13	2831.98	2623.88	4161.48	3901.46
BIDIR_8111	365.268	0.451415	0.152765	2.95497	0.00312699	0.0119164	1.03884	0.157923	6.57815	4.76323e-11	4.84888e-10	371.851	350.572	255.163	226.146	519.321	468.553
BIDIR_14276	4369.29	0.451297	0.0868761	5.19472	2.05029e-07	2.79568e-06	0.25229	0.0867265	2.90903	0.00362551	0.0108347	3560.45	3896.96	4270.96	4290.01	5243.57	4953.81
BIDIR_20631	3100.95	0.451185	0.0961139	4.69428	2.67552e-06	2.66743e-05	0.415135	0.096142	4.31794	1.57494e-05	7.66235e-05	2870.45	2613.79	2937.11	2686.69	3911.7	3585.94
BIDIR_2804	610.012	0.451142	0.147282	3.06311	0.00219047	0.00879994	0.932093	0.149919	6.21732	5.05724e-10	4.59368e-09	593.745	592.68	466.521	384.642	908.319	714.165
BIDIR_33394	598.088	0.450983	0.141054	3.19723	0.00138752	0.00597024	1.34177	0.146442	9.1625	5.07072e-20	1.14822e-18	648.459	585.901	370.15	296.696	900.421	786.904
BIDIR_30780	974.191	0.450906	0.127403	3.5392	0.000401334	0.00206691	0.621152	0.128167	4.84641	1.25716e-06	7.3378e-06	984.847	810.576	842.146	753.821	1301.27	1152.49
BIDIR_4419	961.517	0.450876	0.112571	4.00525	6.19531e-05	0.00041168	0.597557	0.113352	5.2717	1.35165e-07	9.11176e-07	848.063	916.135	758.917	834.035	1230.18	1181.77
BIDIR_956	2468.89	0.45072	0.0984602	4.57768	4.70152e-06	4.34924e-05	0.489078	0.0986206	4.95918	7.07904e-07	4.28588e-06	2268.59	2165.41	2305.22	2014.05	3128.76	2931.29
BIDIR_15224	1107.07	0.450623	0.110404	4.08158	4.4731e-05	0.000309055	0.790424	0.111797	7.07019	1.54725e-12	1.85245e-11	1117.58	986.831	832.29	830.169	1487.87	1387.71
BIDIR_5098	969.505	0.450414	0.112603	4.00003	6.33339e-05	0.000419716	0.259356	0.112109	2.31343	0.020699	0.0497835	832.865	825.103	970.275	922.947	1193.65	1072.19
BIDIR_4901	1574.8	0.45036	0.131533	3.42392	0.000617247	0.00300351	0.476837	0.131698	3.62068	0.000293825	0.00113253	1602.91	1219.25	1475.12	1295.99	2064.45	1791.08
BIDIR_34008	1049.44	0.450161	0.120886	3.72386	0.000196199	0.00111441	1.03748	0.123172	8.42302	3.66917e-17	6.61969e-16	1079.08	997.484	731.539	651.378	1539.21	1297.97
BIDIR_7534	1779.68	0.450006	0.104186	4.31926	1.56552e-05	0.000124306	1.79987	0.108322	16.616	5.33662e-62	8.67065e-60	2013.26	1857.45	811.483	708.398	2760.5	2526.97
BIDIR_31541	3513.26	0.449511	0.107863	4.16743	3.0805e-05	0.00022412	0.67791	0.108181	6.26641	3.6946e-10	3.41857e-09	3465.2	3082.51	3041.14	2549.46	4724.25	4216.97
BIDIR_8506	751.281	0.449433	0.117114	3.83756	0.000124263	0.000750354	0.789601	0.119045	6.6328	3.29373e-11	3.40111e-10	720.398	707.923	584.793	544.104	1000.14	950.331
BIDIR_2545	2337.22	0.449288	0.108971	4.12301	3.73948e-05	0.000264274	0.509749	0.10916	4.66973	3.01592e-06	1.65772e-05	2329.39	1889.41	2044.59	2000.52	2991.53	2767.86
BIDIR_33001	2621.76	0.449227	0.0936808	4.79529	1.62439e-06	1.73159e-05	0.779289	0.0943578	8.25887	1.47057e-16	2.53238e-15	2370.93	2605.08	2051.16	1908.71	3471.36	3323.32
BIDIR_9518	1518.67	0.449207	0.0989856	4.5381	5.67635e-06	5.13775e-05	0.457046	0.09916	4.60918	4.04253e-06	2.17754e-05	1295.91	1415.85	1350.28	1347.21	1830.46	1872.32
BIDIR_10680	369.934	0.449089	0.161941	2.77316	0.00555148	0.0192802	1.15624	0.167788	6.89108	5.53708e-12	6.21528e-11	411.366	334.109	234.355	222.28	548.941	468.553
BIDIR_13696	10476.4	0.448975	0.0853442	5.26076	1.43462e-07	2.04149e-06	0.373772	0.0853359	4.38	1.18679e-05	5.90785e-05	9775.52	8612.25	9719.18	9651.81	12707.6	12392.1
BIDIR_11306	447.636	0.448719	0.136991	3.27553	0.00105465	0.00472774	0.71656	0.139223	5.14685	2.649e-07	1.70692e-06	413.393	427.078	348.248	349.85	578.56	568.687
BIDIR_8596	1172.12	0.448655	0.129789	3.45682	0.0005466	0.00270682	0.368981	0.129727	2.84429	0.00445104	0.0130005	1096.3	958.746	1214.49	958.705	1481.94	1322.53
BIDIR_13502	3075	0.448623	0.0850032	5.27772	1.30799e-07	1.88874e-06	0.492786	0.0851615	5.78649	7.18722e-09	5.68768e-08	2724.54	2808.45	2641.43	2724.39	3730.03	3821.16
BIDIR_12520	287.553	0.448617	0.171173	2.62085	0.0087712	0.0281643	0.927532	0.175928	5.27222	1.3478e-07	9.09009e-07	265.463	294.403	180.695	220.348	397.883	366.529
BIDIR_16057	285.218	0.447961	0.175177	2.5572	0.0105519	0.0327993	0.669291	0.177507	3.7705	0.00016292	0.000659711	298.899	232.423	234.355	221.314	366.289	358.027
BIDIR_5632	1405.49	0.447276	0.0980212	4.56305	5.04146e-06	4.62727e-05	0.536741	0.0984578	5.45149	4.99509e-08	3.57691e-07	1299.96	1253.15	1178.35	1220.61	1744.56	1736.29
BIDIR_20853	1338.18	0.447158	0.10516	4.25217	2.11713e-05	0.000161639	0.424065	0.105256	4.02889	5.6041e-05	0.000248248	1260.44	1115.63	1216.68	1197.42	1654.72	1584.2
BIDIR_22521	924.884	0.447053	0.129386	3.45518	0.00054992	0.00272097	0.479215	0.129689	3.6951	0.000219805	0.000869961	925.068	736.007	836.671	787.646	1192.66	1071.25
BIDIR_15182	2410.82	0.446977	0.110527	4.04406	5.25341e-05	0.000355689	0.384265	0.110518	3.47696	0.000507132	0.00185761	2161.19	2083.09	2397.21	2037.25	3129.75	2656.39
BIDIR_20030	1074.15	0.44694	0.131929	3.38773	0.000704741	0.00335804	0.686717	0.132813	5.17055	2.33411e-07	1.51249e-06	1098.33	909.356	893.617	806.975	1507.61	1229.01
BIDIR_29215	333.185	0.446805	0.167225	2.67188	0.00754272	0.0248834	0.665339	0.169292	3.93013	8.48993e-05	0.000363648	273.569	346.698	249.687	283.166	427.502	418.486
BIDIR_8110	1550.78	0.446539	0.0965864	4.62321	3.77844e-06	3.59613e-05	0.942824	0.0982165	9.59944	8.03767e-22	2.07866e-20	1552.25	1476.86	1097.31	1050.52	2090.12	2037.64
BIDIR_20925	329.139	0.446478	0.154949	2.88146	0.00395842	0.0145075	1.41287	0.164624	8.5824	9.29111e-18	1.7567e-16	359.692	327.33	180.695	171.059	478.842	457.217
BIDIR_5845	332.299	0.446083	0.162155	2.75097	0.00594188	0.0203901	0.555111	0.163419	3.39685	0.000681656	0.00242312	325.243	280.845	293.492	268.669	435.401	390.146
BIDIR_5718	2659.45	0.445993	0.0908251	4.91045	9.08661e-07	1.03604e-05	0.335505	0.0907352	3.69763	0.00021762	0.000861669	2390.18	2245.79	2586.67	2418.99	3215.65	3099.44
BIDIR_5687	6553.67	0.44562	0.0773328	5.76237	8.29392e-09	1.64818e-07	0.262522	0.0772333	3.39908	0.000676121	0.00240464	5659.83	5583.97	6395.49	6369.79	7742.43	7570.53
BIDIR_20992	1098.83	0.445589	0.104092	4.28073	1.86278e-05	0.000145124	0.404165	0.104144	3.88084	0.000104098	0.000438244	976.742	967.462	1017.37	983.833	1305.21	1342.37
BIDIR_2002	3833.2	0.445015	0.0833552	5.33878	9.35757e-08	1.40297e-06	0.351932	0.0833092	4.22441	2.39564e-05	0.000113089	3366.92	3342.05	3664.27	3492.7	4643.29	4489.98
BIDIR_2841	320.674	0.444866	0.162407	2.73921	0.00615877	0.0210221	0.944181	0.167085	5.65089	1.59616e-08	1.21019e-07	324.23	303.119	199.312	243.542	434.413	419.43
BIDIR_14844	1999.74	0.444791	0.107905	4.12208	3.75467e-05	0.00026522	0.376427	0.107882	3.48923	0.000484413	0.00178279	1877.49	1641.49	1900.03	1789.84	2562.05	2227.51
BIDIR_10350	276.808	0.444667	0.168594	2.6375	0.00835193	0.0270457	0.822121	0.172582	4.76366	1.9011e-06	1.07855e-05	279.648	250.824	211.358	197.153	375.175	346.691
BIDIR_8530	1124.21	0.444433	0.114254	3.88986	0.000100304	0.000624653	0.343083	0.114113	3.00652	0.00264258	0.00818044	963.57	1001.36	976.846	1129.76	1275.6	1398.1
BIDIR_5251	1822.29	0.44412	0.113785	3.90316	9.49452e-05	0.000594719	0.411777	0.113832	3.61741	0.000297569	0.00114528	1639.39	1592.1	1702.91	1602.35	2440.61	1956.4
BIDIR_3931	702.318	0.443791	0.123513	3.59308	0.000326793	0.0017341	0.97204	0.126495	7.6844	1.53717e-14	2.20699e-13	725.464	654.659	476.377	480.319	985.329	891.762
BIDIR_23594	3421.8	0.443695	0.113087	3.92349	8.72742e-05	0.000554833	0.272901	0.112969	2.41572	0.0157043	0.0392273	2936.3	2952.74	3709.17	2922.51	4249.35	3760.7
BIDIR_8355	1283.7	0.44332	0.110426	4.01462	5.95413e-05	0.000397	0.296288	0.11017	2.68937	0.00715875	0.0197459	1080.09	1140.81	1319.62	1141.36	1558.95	1461.39
BIDIR_25746	3480.52	0.443283	0.0890304	4.979	6.39125e-07	7.60605e-06	0.206111	0.0887993	2.32109	0.020282	0.0489133	2976.83	2924.66	3662.08	3295.55	3981.79	4042.21
BIDIR_24779	1739.1	0.442849	0.100497	4.40658	1.05018e-05	8.77768e-05	0.554686	0.100896	5.49761	3.8498e-08	2.79154e-07	1572.51	1603.72	1525.5	1414.86	2273.76	2044.25
BIDIR_26461	2530.74	0.442688	0.105981	4.17706	2.95302e-05	0.000216112	0.859985	0.106752	8.05589	7.89055e-16	1.26345e-14	2526.96	2358.13	1981.07	1678.7	3510.85	3128.72
BIDIR_2073	517.169	0.44261	0.136847	3.23434	0.00121925	0.00535687	0.344712	0.136608	2.52336	0.0116238	0.0301042	439.736	464.847	494.994	473.554	654.582	575.3
BIDIR_34195	4842.98	0.442473	0.10465	4.2281	2.35669e-05	0.000177347	0.412042	0.104672	3.93652	8.26702e-05	0.000354941	4424.72	4171.03	4785.67	3995.25	6222.97	5458.26
BIDIR_25153	1979.05	0.442176	0.108812	4.06366	4.83083e-05	0.000330045	0.414283	0.108866	3.80543	0.000141558	0.00057908	1896.74	1618.25	1916.46	1668.07	2372.49	2402.28
BIDIR_29052	707.715	0.442079	0.136998	3.22689	0.00125142	0.00547445	1.02819	0.139972	7.34568	2.04719e-13	2.63297e-12	702.16	701.144	514.706	421.366	1041.6	865.311
BIDIR_12350	559.221	0.442008	0.131915	3.35069	0.000806095	0.00376644	0.428769	0.132151	3.24455	0.00117638	0.00396464	491.411	504.552	535.513	470.655	688.15	665.043
BIDIR_5054	3174.9	0.441627	0.101894	4.3342	1.46294e-05	0.000117335	1.08164	0.102878	10.5138	7.46004e-26	2.53289e-24	3274.72	3074.77	2230.76	1845.89	4405.35	4217.92
BIDIR_14877	4116.17	0.44109	0.0886326	4.97661	6.47077e-07	7.69134e-06	0.228805	0.0884631	2.58644	0.0096972	0.0257333	3605.03	3418.56	4250.16	3887.98	4897.02	4638.29
BIDIR_29263	1046.26	0.440963	0.120217	3.66805	0.000244405	0.00134882	0.388444	0.120229	3.23086	0.00123419	0.00413767	969.649	879.335	1039.27	879.458	1310.15	1199.72
BIDIR_22112	4840.75	0.440823	0.101284	4.35236	1.3468e-05	0.000109303	0.305645	0.10122	3.01963	0.00253086	0.00787603	4120.76	4283.37	5092.3	4140.22	5733.27	5674.59
BIDIR_19933	321.504	0.440423	0.181336	2.42877	0.0151503	0.0441844	0.626271	0.183068	3.42097	0.000623989	0.00223554	344.494	251.792	263.924	259.972	442.312	366.529
BIDIR_17890	2743.32	0.440168	0.0979715	4.49282	7.02859e-06	6.21798e-05	0.381475	0.0979683	3.89386	9.86603e-05	0.000416878	2574.59	2269.03	2618.43	2426.72	3391.39	3179.73
BIDIR_10586	876.567	0.439759	0.11078	3.96967	7.19729e-05	0.000468925	0.286245	0.110378	2.59332	0.00950552	0.025283	762.953	753.439	829.005	857.23	1033.71	1023.07
BIDIR_20292	2216.66	0.439487	0.0990036	4.4391	9.03372e-06	7.72548e-05	0.378078	0.0989946	3.81918	0.000133898	0.000550564	1933.22	1978.5	2101.53	1981.2	2828.62	2476.91
BIDIR_20907	4503.44	0.439318	0.100332	4.37863	1.19425e-05	9.84738e-05	0.615477	0.100548	6.12123	9.28546e-10	8.15363e-09	4098.47	4237.85	3889.86	3489.8	6122.27	5182.42
BIDIR_16033	445.161	0.439034	0.14131	3.10689	0.00189064	0.00776623	0.84638	0.144487	5.85782	4.68989e-09	3.80028e-08	410.353	448.383	332.916	315.058	556.839	607.418
BIDIR_32830	454.209	0.438942	0.148631	2.95323	0.00314464	0.0119685	1.29288	0.154998	8.34125	7.35088e-17	1.3001e-15	437.71	498.742	268.304	250.307	691.112	579.078
BIDIR_22655	1596.61	0.438912	0.106645	4.11561	3.86153e-05	0.000271787	0.511827	0.106958	4.78531	1.70725e-06	9.75118e-06	1482.34	1414.88	1400.66	1353.98	2118.75	1809.03
BIDIR_12205	2791.58	0.438911	0.105063	4.17761	2.94584e-05	0.000215659	0.487314	0.10521	4.63184	3.62434e-06	1.96658e-05	2510.75	2529.54	2661.14	2215.07	3592.8	3240.19
BIDIR_6757	760.685	0.438388	0.130486	3.35965	0.000780409	0.00366332	0.330407	0.130276	2.5362	0.0112063	0.02917	719.384	610.111	766.583	666.841	933.989	867.2
BIDIR_20833	1788.95	0.438365	0.112602	3.89307	9.89852e-05	0.000617391	0.36948	0.112577	3.28203	0.00103063	0.00351879	1449.91	1702.5	1745.62	1562.73	2257.96	2014.97
BIDIR_14406	3041.43	0.438181	0.103124	4.24906	2.14669e-05	0.000163513	0.680029	0.103526	6.56865	5.07736e-11	5.15043e-10	3044.72	2657.37	2355.6	2465.38	4135.81	3589.72
BIDIR_22078	3886.91	0.438022	0.0817659	5.35702	8.46041e-08	1.28885e-06	0.696079	0.0821852	8.46964	2.46163e-17	4.51764e-16	3586.79	3721.68	3049.91	3061.67	4930.59	4970.82
BIDIR_11275	1053.91	0.437963	0.12201	3.58957	0.000331218	0.00175188	0.393211	0.122046	3.22182	0.00127381	0.00425362	962.557	904.514	1026.13	900.719	1372.35	1157.21
BIDIR_13545	913.229	0.437833	0.118566	3.69274	0.000221855	0.00123974	0.791754	0.120191	6.58747	4.47394e-11	4.56085e-10	943.306	803.797	683.354	683.271	1142.31	1223.34
BIDIR_21067	1459.58	0.437506	0.118894	3.6798	0.000233413	0.00129717	0.464325	0.11909	3.89894	9.66144e-05	0.000409075	1418.5	1206.66	1364.52	1212.88	1906.48	1648.44
BIDIR_15186	673.643	0.437124	0.127709	3.42281	0.000619777	0.00301232	0.508735	0.128318	3.96463	7.35092e-05	0.000318658	571.455	650.785	614.362	549.903	838.22	817.133
BIDIR_911	2820.04	0.437045	0.0959554	4.55466	5.247e-06	4.79644e-05	0.225151	0.0957276	2.352	0.0186729	0.0455698	2486.44	2331.01	2950.25	2630.64	3366.7	3155.17
BIDIR_15230	635.624	0.437037	0.149551	2.92234	0.00347417	0.013002	0.696843	0.150956	4.61619	3.90842e-06	2.11076e-05	647.446	548.132	572.747	427.165	832.297	785.959
BIDIR_14176	2410.81	0.436668	0.0913607	4.77961	1.75638e-06	1.85497e-05	0.214425	0.0910622	2.35471	0.0185371	0.0452667	2099.39	2010.46	2305.22	2487.61	2755.56	2806.59
BIDIR_3331	401.949	0.436554	0.149214	2.9257	0.0034368	0.0128717	1.5994	0.159495	10.0279	1.14979e-23	3.39832e-22	455.948	405.772	175.219	208.75	597.318	568.687
BIDIR_3707	1037.63	0.436396	0.132565	3.29195	0.000994945	0.00449232	0.473044	0.132841	3.56097	0.000369486	0.00139298	1046.65	824.134	947.278	876.558	1365.44	1165.71
BIDIR_25210	504.427	0.436166	0.139953	3.11651	0.00183008	0.00755548	0.518318	0.140757	3.68236	0.000231086	0.000910975	475.199	442.573	435.857	431.031	670.379	571.521
BIDIR_15525	1750.44	0.436051	0.0938462	4.64645	3.37699e-06	3.26806e-05	0.869742	0.0951454	9.14119	6.17694e-20	1.39104e-18	1681.94	1713.15	1288.95	1225.44	2257.96	2335.21
BIDIR_32012	324.65	0.436042	0.172514	2.52758	0.0114851	0.0351715	0.810714	0.175815	4.61117	4.00413e-06	2.158e-05	290.793	332.172	275.97	205.851	426.515	416.596
BIDIR_13237	559.024	0.436015	0.144384	3.01983	0.00252921	0.00995248	0.894366	0.147166	6.07725	1.22265e-09	1.06098e-08	576.521	512.3	392.052	400.105	819.462	653.707
BIDIR_11839	903.108	0.435856	0.120111	3.62877	0.000284775	0.00154177	0.685181	0.121299	5.64872	1.61651e-08	1.224e-07	888.592	807.671	761.107	666.841	1199.57	1094.86
BIDIR_5069	4292.38	0.435443	0.0914499	4.76154	1.92119e-06	2.00168e-05	0.423965	0.0914968	4.63366	3.5926e-06	1.95009e-05	3912.03	3751.7	4122.03	3604.81	5244.55	5119.13
BIDIR_10674	4016.14	0.434993	0.0877607	4.95658	7.17444e-07	8.40528e-06	0.338763	0.0877156	3.86206	0.000112433	0.000470649	3530.05	3513.47	3934.76	3596.11	4905.91	4616.57
BIDIR_22965	2029.32	0.43482	0.10153	4.28269	1.84649e-05	0.000143973	0.433475	0.101639	4.26486	2.00025e-05	9.55536e-05	1853.17	1778.04	1944.93	1691.26	2538.36	2370.16
BIDIR_13879	1525.28	0.434571	0.116107	3.74285	0.000181944	0.00104393	1.12623	0.118049	9.54034	1.42371e-21	3.59151e-20	1588.73	1491.38	1043.65	864.961	2227.36	1935.61
BIDIR_3934	774.539	0.434544	0.11815	3.67791	0.000235154	0.00130537	1.28258	0.122811	10.4435	1.56985e-25	5.23125e-24	772.072	826.071	465.425	423.299	1113.68	1046.69
BIDIR_27105	4881.78	0.43413	0.0914984	4.74467	2.08844e-06	2.15227e-05	0.273282	0.0914055	2.98978	0.00279178	0.00860147	4366.97	4076.12	5011.26	4429.18	5826.08	5581.07
BIDIR_21188	1456.49	0.433888	0.117862	3.68132	0.000232026	0.00128996	0.640406	0.118504	5.40408	6.51437e-08	4.5928e-07	1507.67	1208.6	1224.34	1129.76	1890.69	1777.86
BIDIR_22085	2044.79	0.433505	0.102947	4.21094	2.54315e-05	0.000189388	0.437054	0.103063	4.24063	2.22891e-05	0.000105722	1973.75	1690.88	1898.94	1756.98	2473.19	2475.02
BIDIR_12425	805.732	0.433365	0.126936	3.41406	0.000640027	0.00309742	0.450993	0.127229	3.54473	0.000393021	0.00147168	666.697	781.524	662.547	767.351	981.379	974.892
BIDIR_7430	1482.07	0.433144	0.103005	4.20507	2.61002e-05	0.000193583	1.28082	0.105816	12.1042	1.00291e-33	5.13199e-32	1472.21	1587.26	902.378	799.243	2085.18	2046.14
BIDIR_16978	3302.79	0.432841	0.0908401	4.76487	1.88975e-06	1.97734e-05	0.380134	0.0908453	4.18441	2.85913e-05	0.000133241	2902.87	2947.9	2929.44	3138.02	4138.77	3759.76
BIDIR_5804	5506.64	0.432691	0.0816683	5.29815	1.16982e-07	1.71451e-06	0.234685	0.0815435	2.87804	0.00400158	0.0118429	4641.55	4806.32	5590.58	5248.72	6424.38	6328.3
BIDIR_8499	893.71	0.432377	0.141755	3.05018	0.00228707	0.00912064	0.393576	0.141811	2.77536	0.00551405	0.0157283	923.041	665.312	847.622	783.78	1093.93	1048.58
BIDIR_13692	10591.6	0.432084	0.0866172	4.98843	6.08733e-07	7.2857e-06	0.359916	0.0866105	4.15557	3.24477e-05	0.000149924	9976.14	8712.97	9745.46	9901.15	12752	12462
BIDIR_34305	1228.09	0.431954	0.119129	3.62594	0.000287907	0.00155672	0.349793	0.119058	2.93801	0.00330326	0.00998058	1153.04	1009.1	1227.63	1062.11	1542.17	1374.48
BIDIR_6496	762.763	0.431739	0.118886	3.63154	0.00028173	0.00152867	0.911821	0.121471	7.50651	6.07237e-14	8.245e-13	785.244	707.923	516.896	552.802	1020.87	992.84
BIDIR_15564	1329.55	0.431491	0.115872	3.72386	0.0001962	0.00111441	0.517411	0.116252	4.45078	8.55586e-06	4.37266e-05	1264.5	1159.21	1245.15	1039.89	1707.05	1561.53
BIDIR_20566	4704.52	0.431117	0.0953839	4.51981	6.18962e-06	5.56289e-05	0.941524	0.0959448	9.81318	9.88071e-23	2.73747e-21	4481.46	4771.46	3449.62	3048.14	6568.53	5907.92
BIDIR_30396	511.042	0.43109	0.147744	2.91782	0.00352489	0.013155	0.89446	0.150745	5.93361	2.96342e-09	2.45951e-08	494.45	502.615	409.574	315.058	706.909	637.647
BIDIR_3344	2006.55	0.431034	0.104721	4.11604	3.85433e-05	0.000271346	0.60892	0.105186	5.789	7.08076e-09	5.61269e-08	1998.07	1726.71	1733.57	1559.83	2564.03	2457.07
BIDIR_7139	839.111	0.430989	0.142234	3.03014	0.00244442	0.00965637	0.52306	0.142746	3.66427	0.000248045	0.000971042	850.09	681.775	788.485	649.446	1111.7	953.165
BIDIR_27635	866.749	0.430944	0.115375	3.73515	0.000187607	0.00107202	0.515598	0.115953	4.4466	8.72388e-06	4.44825e-05	773.085	806.703	766.583	723.861	1116.64	1013.62
BIDIR_6125	286.891	0.430851	0.167153	2.57758	0.00994945	0.0312387	0.838282	0.171304	4.89353	9.90426e-07	5.86509e-06	265.463	289.561	192.741	225.18	377.15	371.252
BIDIR_14605	710.76	0.430725	0.15316	2.81225	0.00491963	0.0174321	0.494377	0.153612	3.21834	0.00128933	0.00430146	731.543	558.784	694.305	541.205	909.306	829.414
BIDIR_21615	2843.93	0.430618	0.0887767	4.85058	1.23104e-06	1.35775e-05	0.24491	0.0885734	2.76505	0.00569145	0.0161606	2460.09	2435.6	2867.02	2702.16	3396.32	3202.41
BIDIR_26870	1878.55	0.430436	0.102133	4.21447	2.50362e-05	0.000186686	0.50118	0.102405	4.89411	9.87532e-07	5.84953e-06	1800.49	1615.34	1655.82	1596.55	2422.84	2180.28
BIDIR_35548	1168.35	0.430334	0.1114	3.86297	0.000112017	0.000686288	0.584355	0.11207	5.21419	1.84621e-07	1.2169e-06	1126.7	1033.32	904.568	1035.05	1485.89	1424.55
BIDIR_15794	2590.84	0.429819	0.0961674	4.46949	7.84068e-06	6.83755e-05	0.240822	0.0959562	2.50971	0.012083	0.0311981	2327.36	2130.55	2612.95	2469.25	3143.57	2861.38
BIDIR_15922	2613.81	0.429787	0.10229	4.20167	2.64951e-05	0.000196264	0.885975	0.10313	8.59086	8.63179e-18	1.63958e-16	2612.07	2485.96	1969.02	1748.28	3670.79	3196.74
BIDIR_31372	1771.79	0.429721	0.105332	4.07967	4.50999e-05	0.000311354	0.269727	0.105111	2.56612	0.0102845	0.0270793	1525.91	1542.71	1678.82	1749.25	2236.24	1897.83
BIDIR_20930	962.269	0.429631	0.117553	3.65479	0.000257393	0.0014099	1.37052	0.121811	11.2512	2.28542e-29	9.38915e-28	1041.59	972.304	475.281	572.131	1382.22	1330.09
BIDIR_13686	10155.7	0.429469	0.0869106	4.94151	7.75212e-07	9.00307e-06	0.377929	0.086913	4.34836	1.37161e-05	6.74152e-05	9616.45	8395.32	9345.74	9320.32	12316.6	11939.6
BIDIR_3093	767.209	0.429435	0.117485	3.65522	0.00025696	0.00140806	1.01489	0.120657	8.41131	4.05446e-17	7.28284e-16	804.495	723.418	514.706	503.514	1019.88	1037.24
BIDIR_24007	766.083	0.429435	0.120124	3.57491	0.000350342	0.0018365	0.65589	0.12141	5.40227	6.58045e-08	4.63597e-07	732.556	703.081	624.218	603.057	1024.82	908.765
BIDIR_27783	437.549	0.429327	0.152025	2.82406	0.00474196	0.0169024	0.812321	0.154856	5.24564	1.55742e-07	1.03965e-06	465.067	378.656	298.967	346.951	572.636	563.019
BIDIR_25423	436.645	0.429247	0.148023	2.89987	0.00373318	0.0138077	0.71641	0.150265	4.76764	1.86397e-06	1.05916e-05	419.472	407.709	363.579	315.058	597.318	516.73
BIDIR_22303	556.616	0.429232	0.126583	3.39092	0.000696582	0.00332708	1.01686	0.130643	7.78346	7.05661e-15	1.04336e-13	546.124	562.658	364.674	373.045	758.249	734.948
BIDIR_5062	1495.3	0.42914	0.103713	4.13778	3.50686e-05	0.000249516	0.619174	0.104375	5.93218	2.98938e-09	2.48034e-08	1452.95	1330.62	1260.48	1180.02	1952.89	1794.86
BIDIR_10677	1421.44	0.429059	0.102218	4.19747	2.69913e-05	0.000199738	0.894839	0.103789	8.62171	6.59638e-18	1.26804e-16	1350.62	1426.5	1042.55	969.336	1940.05	1799.58
BIDIR_2177	1805.61	0.429031	0.0988082	4.34206	1.41154e-05	0.000113865	0.8916	0.100081	8.90881	5.15823e-19	1.07805e-17	1852.16	1674.42	1310.86	1248.64	2442.59	2304.98
BIDIR_4863	1143.18	0.428718	0.11165	3.83984	0.000123113	0.00074433	0.425613	0.111819	3.80627	0.000141079	0.000577367	1054.76	993.61	1066.65	986.732	1462.2	1295.13
BIDIR_7177	1631.79	0.428218	0.119393	3.58662	0.000334994	0.0017674	1.14601	0.12123	9.45318	3.28695e-21	8.08606e-20	1786.3	1528.18	1118.12	898.786	2287.58	2171.78
BIDIR_8367	388.263	0.428216	0.170166	2.51646	0.0118542	0.036061	1.37978	0.177529	7.77213	7.71784e-15	1.13529e-13	470.133	343.793	217.929	202.952	588.433	506.339
BIDIR_28911	1828.38	0.428004	0.0978348	4.37476	1.21564e-05	9.99564e-05	0.313309	0.0977043	3.2067	0.00134265	0.0044602	1541.1	1658.92	1674.44	1789.84	2213.53	2092.43
BIDIR_15181	2250.57	0.427985	0.093791	4.56317	5.03861e-06	4.6261e-05	0.38958	0.0938256	4.15217	3.29339e-05	0.000152025	1958.55	2045.33	2055.54	2056.58	2821.71	2565.7
BIDIR_10348	1864.12	0.427974	0.0959976	4.45818	8.26594e-06	7.15528e-05	0.366305	0.0959857	3.81625	0.000135498	0.000556505	1658.64	1641.49	1735.76	1708.66	2325.1	2115.1
BIDIR_1033	1201.78	0.427769	0.109127	3.91993	8.85735e-05	0.000561635	0.63821	0.109977	5.80312	6.5093e-09	5.18544e-08	1105.42	1140.81	1009.7	932.612	1600.42	1421.72
BIDIR_24946	974.578	0.427753	0.110694	3.8643	0.000111407	0.000683401	1.56506	0.116286	13.4588	2.73419e-41	2.05838e-39	1004.1	1084.64	450.094	498.681	1390.12	1419.83
BIDIR_10507	3636.39	0.427523	0.0988214	4.32622	1.51691e-05	0.000120939	0.73615	0.0992549	7.41676	1.20021e-13	1.5775e-12	3537.14	3383.7	2929.44	2659.63	5001.68	4306.72
BIDIR_21103	301.106	0.427512	0.161623	2.64512	0.00816627	0.026594	0.960565	0.166934	5.75414	8.70817e-09	6.8386e-08	290.793	304.087	211.358	200.052	420.591	379.754
BIDIR_4309	1610.69	0.427432	0.108947	3.92332	8.73381e-05	0.000555119	0.327551	0.108847	3.00927	0.00261879	0.00811454	1454.98	1373.23	1653.63	1379.11	1902.53	1900.66
BIDIR_26745	852.609	0.427309	0.115172	3.71018	0.00020711	0.00116779	0.899281	0.117518	7.65227	1.97462e-14	2.8001e-13	823.746	844.471	639.549	564.399	1135.4	1108.09
BIDIR_32585	1757.75	0.42705	0.117532	3.63349	0.000279613	0.00151859	0.359889	0.117511	3.0626	0.0021942	0.0069349	1750.84	1358.71	1664.58	1592.69	2110.85	2068.81
BIDIR_15524	677.575	0.427039	0.122185	3.49502	0.000474027	0.00238606	0.825067	0.124543	6.62478	3.47774e-11	3.58084e-10	681.895	628.511	478.567	515.111	864.878	896.485
BIDIR_2944	508.785	0.426593	0.144249	2.95733	0.00310312	0.0118381	0.895065	0.147362	6.07393	1.24813e-09	1.08244e-08	530.926	464.847	334.011	384.642	714.808	623.477
BIDIR_11412	221.013	0.42645	0.179223	2.37944	0.017339	0.049419	1.29332	0.190114	6.80286	1.02561e-11	1.1151e-10	228.987	229.518	123.748	127.57	313.962	302.292
BIDIR_15185	349.431	0.426443	0.149133	2.85949	0.00424325	0.0153881	1.56151	0.160526	9.72742	2.30367e-22	6.17994e-21	380.97	368.004	171.934	169.126	514.385	492.169
BIDIR_11656	645.519	0.426421	0.121904	3.49801	0.000468745	0.00236271	0.648498	0.123379	5.25613	1.47116e-07	9.85045e-07	601.851	608.174	500.469	536.372	820.449	805.797
BIDIR_15303	309.672	0.426033	0.176306	2.41644	0.0156733	0.045458	1.04443	0.181834	5.74385	9.25483e-09	7.24219e-08	288.767	331.203	231.07	173.959	389.985	443.047
BIDIR_13306	1002.28	0.425913	0.106581	3.99615	6.43802e-05	0.000426169	0.545417	0.107258	5.0851	3.67435e-07	2.31828e-06	935.2	907.419	835.575	860.129	1254.86	1220.5
BIDIR_31936	1603.88	0.425701	0.122762	3.46769	0.000524948	0.00261016	0.719021	0.123517	5.82126	5.84065e-09	4.67871e-08	1697.14	1349.02	1302.1	1183.89	2182.93	1908.22
BIDIR_19840	2751.69	0.425614	0.0919516	4.62868	3.68009e-06	3.51049e-05	0.270934	0.0917971	2.95144	0.00316291	0.00960601	2448.95	2328.11	2602	2714.72	3351.89	3064.49
BIDIR_19680	5882.04	0.425565	0.0948118	4.48852	7.17207e-06	6.31448e-05	0.496954	0.0949062	5.23626	1.63861e-07	1.08953e-06	5668.95	5042.62	5141.58	5052.53	7661.47	6725.05
BIDIR_19691	884.581	0.425471	0.110938	3.83523	0.000125447	0.000755953	0.756271	0.112614	6.71561	1.87287e-11	1.9816e-10	837.931	853.187	678.974	665.875	1171.93	1099.59
BIDIR_27192	717.267	0.42529	0.124219	3.4237	0.000617741	0.00300442	0.349518	0.12413	2.81573	0.00486662	0.0140842	661.631	605.269	689.925	645.58	893.509	807.687
BIDIR_27215	598.377	0.425216	0.127393	3.33783	0.000844362	0.00391967	0.688083	0.12915	5.32778	9.94196e-08	6.81877e-07	552.204	578.153	455.569	486.118	790.83	727.39
BIDIR_19858	2406.02	0.424698	0.092249	4.60382	4.14812e-06	3.88875e-05	0.60476	0.0926927	6.52435	6.8297e-11	6.83398e-10	2336.48	2140.23	1956.98	1993.76	3076.44	2932.23
BIDIR_12527	2431.56	0.424585	0.0895752	4.73998	2.13736e-06	2.19114e-05	0.342016	0.0895271	3.82025	0.000133316	0.000548561	2082.16	2207.05	2297.56	2245.03	2927.35	2830.21
BIDIR_15882	1713.27	0.424443	0.108641	3.90685	9.35082e-05	0.000587849	0.693879	0.10938	6.34373	2.2427e-10	2.12086e-09	1720.44	1520.44	1413.8	1275.7	2296.47	2052.75
BIDIR_11816	2163.24	0.423947	0.105608	4.01433	5.96153e-05	0.000397313	0.905849	0.106644	8.49416	1.99377e-17	3.68488e-16	2233.13	2011.43	1639.39	1401.33	2947.1	2747.08
BIDIR_32450	1251.74	0.423855	0.105554	4.01551	5.93166e-05	0.000396042	0.880034	0.107243	8.20597	2.28735e-16	3.86031e-15	1265.51	1180.52	904.568	878.491	1718.89	1562.47
BIDIR_6332	750.924	0.423833	0.118353	3.58109	0.000342161	0.00179907	0.429909	0.118636	3.62376	0.000290349	0.00112033	678.856	671.122	674.593	669.741	947.811	863.422
BIDIR_12055	9381.2	0.423524	0.0992522	4.26715	1.97988e-05	0.000152574	0.408322	0.0992704	4.11323	3.90154e-05	0.000177786	8854.51	7938.23	9218.71	7753.72	11621.5	10900.5
BIDIR_27130	529.218	0.423197	0.139272	3.03864	0.00237649	0.00944262	0.645277	0.140847	4.5814	4.61883e-06	2.46252e-05	533.966	459.036	423.811	427.165	706.909	624.422
BIDIR_11760	916.914	0.423121	0.125776	3.36407	0.000768013	0.00361264	0.399565	0.125891	3.17389	0.00150409	0.00495189	847.05	791.208	907.853	758.653	1167.98	1028.74
BIDIR_11573	764.684	0.422877	0.117095	3.6114	0.000304545	0.00163466	0.865704	0.119508	7.24392	4.35884e-13	5.45718e-12	739.649	751.502	565.081	532.507	1038.64	960.722
BIDIR_31636	1400.86	0.422686	0.110042	3.84112	0.000122472	0.000740759	0.361452	0.11003	3.28504	0.00101968	0.00348638	1285.77	1197.95	1349.19	1242.84	1781.09	1548.3
BIDIR_12353	1145.99	0.422666	0.105907	3.99091	6.58193e-05	0.000434032	0.96303	0.108079	8.91044	5.08302e-19	1.06388e-17	1137.84	1133.06	756.727	804.076	1587.58	1456.67
BIDIR_31319	2423.02	0.422411	0.123965	3.4075	0.000655621	0.00316194	0.450322	0.12408	3.62929	0.000284202	0.00109839	2488.46	1889.41	2237.33	2056.58	3127.78	2738.58
BIDIR_12247	1896.58	0.422304	0.0988928	4.27032	1.95194e-05	0.000151028	0.371732	0.0989054	3.75846	0.000170959	0.00068964	1743.75	1626.96	1836.51	1655.51	2303.38	2213.34
BIDIR_2584	2376.14	0.422275	0.11636	3.62905	0.000284468	0.0015404	0.29919	0.116264	2.57338	0.0100712	0.0265899	2113.57	2043.39	2477.16	2051.75	3046.82	2524.14
BIDIR_1458	1383.92	0.422079	0.111859	3.77332	0.000161092	0.000937101	0.488808	0.112184	4.35719	1.31742e-05	6.49966e-05	1353.66	1166.96	1188.2	1217.71	1788.99	1587.98
BIDIR_30073	550.255	0.422076	0.130385	3.23716	0.00120725	0.00531207	0.540714	0.131385	4.1155	3.86337e-05	0.00017613	508.635	503.584	488.423	444.561	695.061	661.264
BIDIR_23705	336.263	0.422042	0.16809	2.51081	0.0120453	0.0365177	0.58043	0.169658	3.42118	0.000623492	0.00223404	349.56	274.066	289.111	269.636	440.337	394.869
BIDIR_9663	665.464	0.421804	0.132798	3.17629	0.00149173	0.00634426	0.860717	0.135223	6.36517	1.95079e-10	1.85887e-09	659.605	638.196	439.143	517.044	933.002	805.797
BIDIR_19110	837.459	0.421543	0.115018	3.66502	0.000247322	0.00136389	0.543338	0.115778	4.69293	2.69315e-06	1.49056e-05	770.045	771.839	720.588	696.801	1082.08	983.394
BIDIR_4454	2011.47	0.421259	0.0964948	4.36561	1.26766e-05	0.000103539	0.581358	0.0969573	5.99602	2.02217e-09	1.70189e-08	1862.29	1869.07	1721.53	1618.78	2622.28	2374.88
BIDIR_13726	375.032	0.421173	0.157584	2.67268	0.0075247	0.0248379	0.443636	0.158122	2.80565	0.00502145	0.0144846	352.6	324.424	355.914	311.193	418.617	487.446
BIDIR_12397	395.516	0.421165	0.156944	2.68353	0.0072849	0.0241499	1.63289	0.167388	9.75512	1.75396e-22	4.74511e-21	415.419	440.636	198.216	172.026	633.849	512.952
BIDIR_19824	5434.69	0.421162	0.0815255	5.16602	2.39126e-07	3.19816e-06	0.543423	0.0816922	6.65208	2.88972e-11	3.00552e-10	4910.05	5098.79	4705.72	4491.03	6838.06	6564.46
BIDIR_15722	446.749	0.421137	0.144172	2.92106	0.00348837	0.0130444	0.903352	0.14781	6.11158	9.86467e-10	8.63586e-09	429.604	447.415	343.867	285.099	597.318	577.189
BIDIR_32238	247.613	0.421079	0.175021	2.40587	0.0161339	0.0465565	0.82111	0.179522	4.57386	4.7881e-06	2.54334e-05	247.225	232.423	193.836	170.093	321.861	320.241
BIDIR_17726	1333.83	0.420411	0.0982697	4.27813	1.88467e-05	0.000146519	0.818567	0.0997605	8.20532	2.29983e-16	3.8791e-15	1272.6	1311.26	987.797	973.202	1721.86	1736.29
BIDIR_9749	622.083	0.419943	0.149484	2.80929	0.00496507	0.0175739	0.545984	0.150291	3.63284	0.00028032	0.00108455	648.459	498.742	528.942	521.876	839.208	695.272
BIDIR_405	461.185	0.41984	0.145778	2.88	0.00397672	0.0145582	0.781719	0.148428	5.26666	1.38928e-07	9.34354e-07	456.961	430.952	354.818	336.32	648.658	539.402
BIDIR_33016	993.174	0.419588	0.123262	3.40403	0.000663984	0.00319353	0.320956	0.123124	2.60678	0.00913992	0.0244235	951.411	797.018	1002.03	870.76	1154.16	1183.66
BIDIR_33948	864.654	0.419412	0.123522	3.39545	0.00068517	0.00328075	0.319623	0.123359	2.591	0.00956963	0.0254323	821.719	700.175	864.049	767.351	1002.11	1032.52
BIDIR_5015	3886.69	0.419202	0.0928234	4.51613	6.29809e-06	5.64483e-05	0.433299	0.0929031	4.66398	3.10146e-06	1.70018e-05	3341.59	3666.48	3394.87	3544.89	4928.62	4443.69
BIDIR_22096	1549.65	0.419075	0.104532	4.00905	6.09644e-05	0.000405477	0.846775	0.105827	8.00151	1.22901e-15	1.94518e-14	1513.75	1503.97	1191.49	1053.42	2113.82	1921.44
BIDIR_30902	2794.3	0.418266	0.0922887	4.53215	5.83864e-06	5.2684e-05	0.482719	0.0924805	5.21968	1.79228e-07	1.18489e-06	2680.97	2411.39	2401.6	2467.31	3480.24	3324.27
BIDIR_15251	1198.61	0.41795	0.12579	3.32259	0.00089186	0.00410384	0.305696	0.125643	2.43306	0.0149717	0.0376261	1175.33	929.693	1149.87	1124.93	1499.71	1312.14
BIDIR_35277	735.168	0.417886	0.133837	3.12235	0.00179413	0.00742738	0.979623	0.136621	7.17034	7.48107e-13	9.16272e-12	798.415	665.312	522.372	469.688	1044.57	910.655
BIDIR_11448	1990.85	0.417678	0.112268	3.72035	0.000198945	0.00112794	0.630415	0.112772	5.59018	2.26836e-08	1.68824e-07	1988.95	1745.11	1746.71	1476.72	2619.32	2368.27
BIDIR_26838	531.338	0.417499	0.137206	3.04286	0.00234344	0.00932357	0.652005	0.138869	4.6951	2.66476e-06	1.47627e-05	499.516	501.647	389.862	460.024	640.76	696.216
BIDIR_14030	5256.04	0.417132	0.084174	4.95559	7.211e-07	8.44137e-06	1.23263	0.0851053	14.4836	1.53744e-47	1.4544e-45	5456.18	5404.81	3190.08	2982.42	7508.44	6994.28
BIDIR_92	1118.31	0.41696	0.11527	3.61723	0.000297772	0.00160445	0.423859	0.115469	3.67076	0.000241827	0.000949157	1029.43	984.894	1084.17	921.981	1399.01	1290.41
BIDIR_23398	560.063	0.416923	0.140288	2.97191	0.00295954	0.0113835	0.371902	0.140344	2.64992	0.00805098	0.0218322	541.058	457.099	531.133	498.681	709.871	622.533
BIDIR_3165	548.837	0.416769	0.128671	3.23903	0.00119937	0.00528293	0.785858	0.131235	5.98818	2.12207e-09	1.78284e-08	541.058	518.11	417.24	403.004	687.163	726.446
BIDIR_29835	4651.99	0.416592	0.0981266	4.24545	2.18154e-05	0.000165652	0.283591	0.0980601	2.89202	0.0038278	0.0113766	4079.21	4054.82	4546.93	4373.13	5925.79	4932.08
BIDIR_31476	3537.63	0.415886	0.0870307	4.77861	1.76511e-06	1.86285e-05	0.800744	0.0876479	9.13593	6.48484e-20	1.4581e-18	3531.06	3315.91	2693.99	2550.43	4669.94	4464.48
BIDIR_30440	2356.37	0.415675	0.0950757	4.37205	1.23087e-05	0.000100983	0.29939	0.0949692	3.1525	0.00161879	0.00529135	2059.87	2076.32	2293.18	2190.91	2913.53	2604.44
BIDIR_12059	2965.49	0.41557	0.113776	3.65253	0.000259674	0.00142135	0.29049	0.113695	2.55499	0.0106191	0.0278431	2628.29	2567.31	2897.68	2768.84	3910.71	3020.09
BIDIR_9347	1982.29	0.415394	0.097053	4.28007	1.86834e-05	0.000145518	0.751504	0.0979219	7.67453	1.66028e-14	2.37189e-13	1834.94	1969.79	1484.98	1528.9	2655.85	2419.28
BIDIR_16981	3316.34	0.415356	0.113225	3.66841	0.000244068	0.00134721	0.331468	0.113196	2.92826	0.00340868	0.0102592	3212.91	2650.59	3332.45	2882.88	4139.76	3679.46
BIDIR_11761	3311.18	0.415335	0.0977868	4.24736	2.16308e-05	0.00016459	0.475671	0.0979343	4.85705	1.1915e-06	6.97157e-06	3258.51	2775.52	2976.53	2810.4	4078.55	3967.58
BIDIR_32980	1380.11	0.415245	0.104689	3.96647	7.29462e-05	0.000474635	1.25291	0.107601	11.6441	2.45877e-31	1.1083e-29	1449.91	1411.97	827.91	774.116	2019.04	1797.69
BIDIR_11795	387.476	0.415018	0.146264	2.83746	0.00454737	0.0163377	1.16463	0.15275	7.62438	2.45202e-14	3.44987e-13	394.142	399.962	223.404	248.374	546.966	512.007
BIDIR_11568	1799.49	0.414924	0.108169	3.8359	0.000125105	0.000754153	0.679501	0.108863	6.2418	4.32554e-10	3.96285e-09	1786.3	1624.06	1491.55	1348.18	2431.73	2115.1
BIDIR_1909	3827.01	0.414715	0.0858477	4.83082	1.35974e-06	1.48302e-05	0.430745	0.0859374	5.01231	5.37803e-07	3.32034e-06	3370.97	3540.58	3510.95	3325.51	4720.3	4493.76
BIDIR_2306	2869.44	0.414586	0.0874821	4.7391	2.14673e-06	2.19998e-05	0.259493	0.0873262	2.97154	0.00296311	0.00907681	2547.23	2448.19	2837.45	2725.35	3400.27	3258.14
BIDIR_5204	894.831	0.414494	0.109952	3.76979	0.000163388	0.000948207	0.456304	0.110356	4.13486	3.55176e-05	0.000162957	808.548	816.387	783.01	795.378	1061.35	1104.31
BIDIR_7187	677.998	0.414492	0.134605	3.07931	0.00207478	0.00840876	1.06636	0.138101	7.72155	1.14925e-14	1.66606e-13	733.57	636.259	467.616	404.937	974.468	851.141
BIDIR_6428	257.367	0.414156	0.173832	2.3825	0.0171954	0.0490957	1.31338	0.183877	7.14271	9.15052e-13	1.11599e-11	278.635	259.539	157.697	131.435	347.531	369.363
BIDIR_30003	839.536	0.414132	0.12166	3.40402	0.000664018	0.00319353	0.781411	0.12343	6.33081	2.43871e-10	2.29791e-09	869.341	751.502	664.737	592.426	1087.02	1072.19
BIDIR_12994	1080.81	0.414068	0.136448	3.03462	0.0024084	0.0095426	0.790367	0.137707	5.73948	9.49661e-09	7.42735e-08	1188.5	901.609	841.051	769.284	1498.73	1285.69
BIDIR_13081	1411.55	0.413705	0.0999048	4.14099	3.45813e-05	0.000247126	0.619161	0.100677	6.14998	7.74941e-10	6.86984e-09	1374.94	1272.52	1136.73	1158.76	1791.96	1734.4
BIDIR_2497	1803.43	0.413702	0.109141	3.79054	0.000150319	0.000883006	0.291413	0.109008	2.67333	0.00751025	0.0205602	1620.13	1542.71	1884.7	1559.83	2165.16	2048.03
BIDIR_12600	486.234	0.413457	0.158338	2.61122	0.00902188	0.028818	0.917151	0.161519	5.67827	1.3606e-08	1.04314e-07	552.204	408.678	335.106	342.119	683.214	596.082
BIDIR_12411	389.888	0.41329	0.15139	2.72997	0.00633408	0.0215098	0.924038	0.155576	5.93945	2.85985e-09	2.37835e-08	410.353	361.225	249.687	290.898	510.436	516.73
BIDIR_21488	2806.8	0.413208	0.107619	3.83954	0.000123266	0.000744797	0.295642	0.107539	2.74916	0.00597478	0.0168503	2696.17	2233.2	2759.7	2588.12	3457.54	3106.05
BIDIR_30293	745.41	0.412931	0.132323	3.12062	0.00180472	0.00746254	0.707654	0.133824	5.28793	1.23706e-07	8.38254e-07	702.16	718.576	652.691	507.379	950.773	940.884
BIDIR_22146	2482.51	0.412919	0.0929689	4.44147	8.93446e-06	7.65055e-05	0.385983	0.0930205	4.14944	3.33293e-05	0.000153702	2152.07	2293.24	2361.08	2169.65	3013.25	2905.78
BIDIR_729	926.926	0.41291	0.118809	3.47542	0.000510054	0.00254602	0.614272	0.119781	5.12831	2.92355e-07	1.87042e-06	866.301	870.619	799.437	712.264	1234.13	1078.8
BIDIR_10336	1685.62	0.412805	0.096559	4.27516	1.91004e-05	0.000148255	0.668393	0.097363	6.86496	6.65086e-12	7.39619e-11	1629.25	1562.08	1379.85	1294.06	2173.05	2075.42
BIDIR_34191	3560.93	0.412754	0.105307	3.91954	8.87193e-05	0.000562284	0.680861	0.105672	6.44315	1.17021e-10	1.14491e-09	3635.42	3122.22	2954.63	2657.7	4780.52	4215.08
BIDIR_10099	2776.77	0.412707	0.108418	3.80663	0.000140876	0.000833701	0.267097	0.108301	2.46625	0.0136535	0.034717	2676.92	2170.25	2771.75	2590.05	3337.08	3114.55
BIDIR_16091	2081.51	0.412662	0.0989064	4.17224	3.01616e-05	0.000220094	0.403931	0.0990001	4.08011	4.50144e-05	0.000202935	1855.2	1886.5	2007.35	1758.92	2556.13	2424.95
BIDIR_13719	1523.41	0.412572	0.097681	4.22366	2.40363e-05	0.000180509	0.385771	0.0977608	3.94607	7.9445e-05	0.00034233	1365.82	1362.58	1440.08	1340.45	1799.85	1831.7
BIDIR_30838	3317.4	0.412526	0.10971	3.76016	0.000169805	0.000980009	0.308307	0.109658	2.81154	0.00493043	0.0142502	2999.12	2844.28	3457.29	2825.86	4144.7	3633.17
BIDIR_6724	4258.59	0.412282	0.0895219	4.60537	4.1173e-06	3.86479e-05	0.271205	0.089434	3.03246	0.00242569	0.00758238	3721.55	3719.74	4348.72	3858.98	4847.66	5054.89
BIDIR_26566	2559.81	0.412282	0.0950986	4.33531	1.45555e-05	0.000116838	0.401985	0.0951753	4.22363	2.40398e-05	0.000113445	2295.95	2304.86	2390.64	2244.07	3237.37	2885.94
BIDIR_17901	2501.18	0.412218	0.101245	4.07149	4.6713e-05	0.000320787	0.380835	0.101285	3.76003	0.000169893	0.000685966	2336.48	2139.26	2446.49	2129.06	3076.44	2879.33
BIDIR_28387	2711.49	0.412163	0.0866351	4.75746	1.9604e-06	2.03675e-05	0.348324	0.0866226	4.02117	5.79098e-05	0.000255503	2460.09	2359.1	2534.1	2503.07	3242.3	3170.29
BIDIR_6038	1529.31	0.411384	0.111258	3.69758	0.000217666	0.00121982	0.421406	0.111416	3.78228	0.000155399	0.000631212	1444.85	1316.1	1475.12	1267.97	1923.27	1748.57
BIDIR_21625	1834.31	0.411345	0.0933741	4.40535	1.05615e-05	8.81755e-05	0.760956	0.0943837	8.06237	7.48313e-16	1.20089e-14	1788.33	1745.11	1392.99	1380.07	2419.88	2279.47
BIDIR_32940	8815.08	0.411291	0.0786782	5.22751	1.71812e-07	2.39729e-06	0.674988	0.0788729	8.55792	1.14922e-17	2.15661e-16	8373.23	8348.84	7212.45	6717.7	11154.6	11083.7
BIDIR_25834	7261.49	0.411254	0.09119	4.50986	6.48709e-06	5.78423e-05	0.380379	0.0912058	4.17056	3.03859e-05	0.000141055	6686.22	6313.2	7078.85	6203.56	8941.02	8346.09
BIDIR_15728	1778.51	0.411111	0.0988149	4.16041	3.17677e-05	0.000229985	0.954099	0.100322	9.51039	1.89943e-21	4.75818e-20	1690.05	1847.77	1195.87	1232.21	2445.55	2259.63
BIDIR_19235	2121.12	0.410328	0.112269	3.65487	0.000257312	0.00140972	0.409849	0.112364	3.64751	0.000264791	0.00102973	1939.3	1882.63	2105.91	1719.29	2693.36	2386.22
BIDIR_21347	604.113	0.410225	0.123787	3.31396	0.000919857	0.004205	0.799923	0.12633	6.33199	2.42025e-10	2.28127e-09	601.851	570.406	451.189	443.595	784.906	772.734
BIDIR_25606	3269.72	0.409962	0.0851253	4.81599	1.46474e-06	1.58212e-05	0.23559	0.0849578	2.77302	0.00555389	0.0158263	2774.19	2900.45	3157.23	3246.26	3824.81	3715.36
BIDIR_8058	1228.14	0.40989	0.106578	3.84593	0.000120098	0.00072865	0.521807	0.107104	4.87194	1.10508e-06	6.50159e-06	1164.19	1100.14	1102.78	993.497	1541.18	1467.06
BIDIR_11439	838.178	0.409826	0.114735	3.57192	0.000354368	0.00185496	0.959458	0.117507	8.16509	3.21205e-16	5.34561e-15	841.984	828.008	549.75	590.493	1155.14	1063.69
BIDIR_1461	1387.2	0.409647	0.100801	4.06391	4.82577e-05	0.000329853	0.551086	0.101383	5.43568	5.45887e-08	3.88676e-07	1260.44	1312.22	1164.11	1168.42	1777.15	1640.88
BIDIR_26756	1486.01	0.409467	0.0986817	4.14937	3.33384e-05	0.000239643	1.0104	0.10068	10.0358	1.0614e-23	3.14678e-22	1491.46	1493.32	938.517	1028.29	2006.2	1958.29
BIDIR_6060	1396.25	0.409154	0.128242	3.19049	0.0014203	0.00608931	1.06546	0.130046	8.19293	2.54938e-16	4.27992e-15	1577.58	1250.24	974.656	820.505	1978.56	1775.97
BIDIR_22533	1888.89	0.409071	0.13213	3.09597	0.0019617	0.00800265	0.352517	0.13213	2.66795	0.00763159	0.0208423	1928.15	1437.15	1890.17	1610.08	2351.76	2116.04
BIDIR_10896	2628.29	0.408745	0.0992374	4.11886	3.80749e-05	0.00026847	0.317499	0.0991843	3.2011	0.00136902	0.00454361	2253.4	2393.96	2548.34	2403.53	3302.53	2868
BIDIR_7773	4602.73	0.408661	0.0807303	5.06205	4.14763e-07	5.19e-06	0.273526	0.0806464	3.39167	0.000694689	0.00246579	4084.28	3977.34	4464.8	4388.59	5430.17	5271.22
BIDIR_11443	2079.24	0.408625	0.0909716	4.49178	7.06294e-06	6.24084e-05	0.483074	0.0912537	5.29375	1.19832e-07	8.13723e-07	1883.57	1923.3	1771.9	1843	2574.89	2478.79
BIDIR_2799	761.677	0.408491	0.11553	3.53579	0.000406562	0.00209053	1.25247	0.120306	10.4107	2.21604e-25	7.29999e-24	814.627	769.902	436.952	445.527	1077.15	1025.9
BIDIR_29620	880.008	0.408386	0.147007	2.77801	0.00546931	0.0190511	0.440362	0.147284	2.98988	0.00279084	0.00859947	882.512	714.702	876.095	687.137	1154.16	965.445
BIDIR_13721	602.863	0.408265	0.126488	3.2277	0.0012479	0.00546067	0.383121	0.12665	3.02503	0.00248605	0.00774917	546.124	535.542	527.847	572.131	735.541	699.995
BIDIR_10915	1077.62	0.40825	0.105315	3.87645	0.00010599	0.000655017	0.61501	0.106277	5.78687	7.17085e-09	5.67628e-08	1001.06	1023.63	853.097	900.719	1369.39	1317.8
BIDIR_29609	1135.57	0.408194	0.141522	2.88432	0.00392261	0.0143906	0.590938	0.142139	4.15745	3.21814e-05	0.000148814	1208.77	915.167	981.226	890.088	1557.96	1260.18
BIDIR_32744	2100.27	0.408177	0.111502	3.66071	0.000251516	0.00138183	0.447768	0.111669	4.00978	6.07762e-05	0.000267085	2123.7	1695.72	1815.71	1899.05	2587.72	2479.74
BIDIR_3262	267.021	0.408117	0.166718	2.44795	0.0143674	0.0422702	1.66614	0.181763	9.16651	4.88568e-20	1.10719e-18	302.952	280.845	117.178	126.603	391.959	382.588
BIDIR_27134	2910.61	0.407876	0.116455	3.50243	0.000461043	0.00232989	0.634134	0.116804	5.42902	5.66642e-08	4.02259e-07	2625.25	2862.68	2622.81	2071.07	3880.1	3401.73
BIDIR_5726	1854.87	0.407768	0.10844	3.76031	0.000169701	0.000979619	0.82299	0.109452	7.51921	5.51077e-14	7.51083e-13	1833.92	1782.88	1465.27	1248.64	2550.2	2248.3
BIDIR_13638	2269.29	0.407689	0.100073	4.07391	4.62308e-05	0.00031815	0.832388	0.100989	8.24235	1.68863e-16	2.89402e-15	2327.36	2105.37	1707.29	1595.59	3097.17	2782.98
BIDIR_23678	2511.56	0.407318	0.115753	3.51885	0.000433416	0.00221004	0.27427	0.115649	2.37158	0.0177122	0.043558	2388.15	2014.34	2566.96	2261.46	3159.37	2679.06
BIDIR_26236	3640.78	0.406986	0.0888167	4.58231	4.59863e-06	4.2675e-05	0.510122	0.0890192	5.73047	1.00153e-08	7.80755e-08	3383.13	3323.65	3205.41	3039.44	4658.1	4234.92
BIDIR_12057	8304.67	0.406575	0.10127	4.01476	5.95061e-05	0.000396946	0.389542	0.101289	3.84584	0.000120139	0.000499129	7896	7033.71	8237.48	6871.37	10207.7	9581.71
BIDIR_27195	875.389	0.406173	0.112464	3.61157	0.000304352	0.00163451	0.561295	0.113347	4.95199	7.34592e-07	4.43904e-06	825.772	803.797	744.681	719.029	1039.63	1119.43
BIDIR_5076	1440.63	0.406003	0.104821	3.87329	0.000107378	0.000662284	0.506246	0.105246	4.81015	1.50818e-06	8.69359e-06	1340.49	1312.22	1316.33	1159.72	1813.68	1701.34
BIDIR_8504	6472.84	0.405818	0.0972623	4.17241	3.01401e-05	0.000220046	0.374633	0.0972787	3.85113	0.000117573	0.000489943	5853.36	5750.54	6334.17	5525.12	8211.4	7162.43
BIDIR_34122	660.434	0.405365	0.131948	3.07217	0.00212508	0.00857476	0.33877	0.131899	2.5684	0.0102169	0.0269255	594.759	580.09	669.117	562.466	816.5	739.671
BIDIR_11903	1364.35	0.405294	0.112055	3.61693	0.000298119	0.00160575	0.779188	0.113257	6.87981	5.99333e-12	6.70125e-11	1331.37	1312.22	1067.74	973.202	1896.61	1604.98
BIDIR_15733	284.374	0.404605	0.166859	2.42483	0.0153157	0.0445826	1.34166	0.176757	7.59041	3.18889e-14	4.46055e-13	315.111	284.719	143.461	169.126	400.845	392.98
BIDIR_19693	1206.03	0.404579	0.110434	3.66353	0.000248765	0.00137005	0.921049	0.112317	8.20041	2.39561e-16	4.03355e-15	1168.24	1226.03	767.678	904.585	1603.38	1566.25
BIDIR_18969	2896.96	0.404573	0.0857509	4.718	2.38169e-06	2.40552e-05	0.278836	0.0856402	3.2559	0.00113034	0.00382428	2592.82	2497.58	2748.75	2804.6	3405.21	3332.77
BIDIR_5730	760.91	0.404396	0.12381	3.26628	0.00108972	0.00486565	1.00712	0.126918	7.9352	2.1016e-15	3.25284e-14	802.468	728.26	543.179	465.823	1036.67	989.062
BIDIR_13062	402.691	0.404384	0.155134	2.60667	0.00914279	0.0291503	1.26485	0.161997	7.80785	5.81697e-15	8.6901e-14	428.591	411.583	263.924	200.052	571.649	540.347
BIDIR_4	9091.7	0.404373	0.111666	3.62127	0.000293165	0.0015834	0.306521	0.11165	2.74537	0.00604425	0.0170145	8245.56	7827.82	9280.03	7922.85	11857.5	9416.4
BIDIR_5621	941.291	0.404301	0.116675	3.46517	0.000529887	0.00263205	0.325355	0.116593	2.79053	0.00526222	0.0151059	791.323	879.335	892.522	872.693	1168.97	1042.91
BIDIR_31266	3152.73	0.404257	0.0943709	4.2837	1.83809e-05	0.000143429	0.311105	0.0943219	3.29833	0.000972609	0.00334333	2933.26	2646.72	3015.96	2936.04	3870.23	3514.15
BIDIR_9580	1565.83	0.404009	0.103094	3.91882	8.89835e-05	0.000563747	0.473911	0.103413	4.58271	4.58999e-06	2.44941e-05	1494.5	1373.23	1438.99	1294.06	1935.11	1859.1
BIDIR_3807	1653.88	0.403877	0.0973911	4.14695	3.36926e-05	0.000241794	0.30034	0.0972744	3.08756	0.0020181	0.00644277	1447.89	1472.98	1525.5	1612.02	1997.31	1867.6
BIDIR_809	325.817	0.403834	0.15761	2.56223	0.0104002	0.0324202	1.17656	0.164984	7.13139	9.9357e-13	1.20714e-11	350.573	321.519	210.263	183.623	437.375	451.549
BIDIR_2639	2018.83	0.403746	0.0971642	4.15529	3.24871e-05	0.000234269	0.269109	0.097006	2.77415	0.00553468	0.0157794	1832.91	1708.31	1924.12	1962.83	2455.42	2229.4
BIDIR_25455	584.333	0.403547	0.123402	3.27018	0.00107479	0.0048041	1.40907	0.130498	10.7976	3.53204e-27	1.27606e-25	623.129	619.796	308.823	310.226	816.5	827.525
BIDIR_12478	2890.22	0.40317	0.0989105	4.07611	4.57947e-05	0.000315736	0.238715	0.0987614	2.41709	0.0156452	0.0391172	2565.47	2470.47	3007.2	2638.37	3498.02	3161.79
BIDIR_23701	2106.22	0.40308	0.099986	4.03137	5.54525e-05	0.000373297	0.393951	0.100077	3.93649	8.26814e-05	0.000354941	2030.49	1766.42	1898.94	1921.28	2586.73	2433.45
BIDIR_17869	4100.17	0.402958	0.0936266	4.30388	1.67833e-05	0.000132333	1.13835	0.0945789	12.036	2.29826e-33	1.1575e-31	4428.77	3988	2559.29	2496.31	5873.47	5255.16
BIDIR_11883	309.724	0.402539	0.162464	2.47771	0.0132229	0.0394806	0.589293	0.164452	3.58338	0.000339183	0.00128922	293.833	286.655	274.875	235.811	374.188	392.98
BIDIR_3924	336.239	0.40233	0.155605	2.58558	0.00972167	0.0306302	0.79127	0.159219	4.9697	6.70563e-07	4.08387e-06	305.992	347.667	254.068	245.475	434.413	429.822
BIDIR_33051	2396.32	0.40227	0.0909956	4.42076	9.83562e-06	8.29466e-05	1.48854	0.0936153	15.9006	6.27243e-57	8.63075e-55	2540.14	2607.98	1248.44	1177.12	3517.76	3286.48
BIDIR_7505	1610.3	0.402252	0.112045	3.5901	0.000330545	0.00174997	0.61089	0.112655	5.42265	5.8722e-08	4.1595e-07	1489.43	1541.74	1356.85	1267	2197.74	1809.03
BIDIR_15233	685.695	0.402206	0.134697	2.98601	0.00282641	0.0109474	0.487292	0.13532	3.60104	0.000316944	0.0012127	608.944	650.785	663.642	525.742	844.144	820.912
BIDIR_5101	634.754	0.401906	0.148246	2.71108	0.00670647	0.0225708	1.27267	0.152893	8.32388	8.5127e-17	1.49547e-15	719.384	608.174	405.194	321.823	955.709	798.24
BIDIR_2201	298.003	0.401905	0.164779	2.43905	0.0147259	0.0431222	1.05381	0.171202	6.15539	7.48912e-10	6.65551e-09	285.727	318.614	201.502	183.623	379.124	419.43
BIDIR_9727	579.157	0.401567	0.131642	3.05044	0.00228504	0.00911503	1.20809	0.13687	8.82653	1.07969e-18	2.19743e-17	620.089	581.058	352.628	334.387	847.106	739.671
BIDIR_9881	934.225	0.401545	0.112748	3.56142	0.00036885	0.00191947	0.498112	0.11334	4.39486	1.10846e-05	5.55736e-05	833.878	887.082	844.336	766.384	1156.13	1117.54
BIDIR_31847	905.466	0.401293	0.114037	3.51897	0.000433229	0.00220948	0.397089	0.11424	3.47593	0.000509085	0.0018631	784.23	850.282	818.054	821.471	1032.72	1126.04
BIDIR_741	745.52	0.40119	0.123601	3.24584	0.00117104	0.00517367	0.8988	0.126215	7.12119	1.07002e-12	1.29838e-11	791.323	685.649	528.942	517.044	1014.95	935.216
BIDIR_20280	1064.38	0.401013	0.108571	3.69357	0.000221131	0.0012364	0.464395	0.108991	4.26086	2.03637e-05	9.715e-05	935.2	1012.98	943.992	921.014	1330.88	1242.23
BIDIR_31264	1015.64	0.40093	0.112171	3.57427	0.000351205	0.00184004	0.724492	0.113579	6.37878	1.7851e-10	1.70892e-09	964.583	988.768	773.154	787.646	1374.33	1205.39
BIDIR_26117	897.617	0.400894	0.116501	3.44111	0.000579333	0.00284209	1.08541	0.119699	9.06785	1.21383e-19	2.6708e-18	954.451	876.43	528.942	608.855	1216.36	1200.67
BIDIR_15681	3505.53	0.40078	0.111351	3.59927	0.000319118	0.0016992	0.33119	0.111337	2.97465	0.00293322	0.00899866	3451.02	2791.02	3483.57	3067.47	4282.92	3957.19
BIDIR_22223	1070.57	0.400491	0.119381	3.35473	0.000794434	0.00371964	0.706048	0.120574	5.8557	4.74993e-09	3.84568e-08	1084.14	968.431	882.666	778.948	1442.45	1266.79
BIDIR_4886	971.799	0.400491	0.122678	3.26456	0.00109635	0.00489153	0.447639	0.12303	3.63845	0.000274284	0.00106377	972.689	800.892	900.187	816.639	1191.67	1148.71
BIDIR_4396	1351.47	0.400014	0.130689	3.06081	0.0022074	0.00885948	0.585017	0.131255	4.4571	8.30743e-06	4.25325e-05	1405.33	1129.19	1215.58	1014.76	1789.98	1553.97
BIDIR_5463	3100.3	0.399959	0.0997107	4.01119	6.04132e-05	0.000402175	0.235231	0.0995726	2.36241	0.0181566	0.044495	2893.75	2513.08	3191.18	2870.32	3638.21	3495.25
BIDIR_16910	1862.4	0.399954	0.107205	3.73072	0.00019093	0.00108798	0.41083	0.107342	3.82732	0.000129548	0.00053459	1817.71	1556.27	1755.48	1593.65	2297.45	2153.83
BIDIR_21492	4131.37	0.399532	0.0906324	4.40827	1.042e-05	8.71426e-05	0.407074	0.0907016	4.48805	7.18765e-06	3.71233e-05	3685.07	3794.31	3965.42	3477.24	4945.4	4920.75
BIDIR_29514	645.349	0.399374	0.133943	2.98167	0.0028668	0.0110792	0.72557	0.13581	5.34256	9.1644e-08	6.31862e-07	677.843	564.595	525.657	465.823	834.271	803.908
BIDIR_16420	674.537	0.399194	0.120234	3.32014	0.000899735	0.00413381	1.05121	0.124134	8.46838	2.4884e-17	4.56095e-16	661.631	707.923	423.811	447.46	901.408	904.987
BIDIR_3251	549.73	0.399092	0.130474	3.05879	0.00222233	0.00891148	0.630081	0.132134	4.76852	1.85584e-06	1.05558e-05	525.86	514.237	466.521	420.4	671.366	699.995
BIDIR_8306	2119.66	0.399067	0.106226	3.75678	0.000172113	0.00099237	0.389067	0.106309	3.65978	0.000252434	0.000986345	2031.5	1792.57	2042.4	1809.17	2640.05	2402.28
BIDIR_23271	1199.52	0.398959	0.107611	3.70742	0.000209381	0.00117911	0.431088	0.107888	3.9957	6.45023e-05	0.000282337	1080.09	1103.04	1052.41	1082.41	1527.36	1351.81
BIDIR_31261	393.788	0.39882	0.153933	2.59087	0.00957343	0.0302541	0.400266	0.154313	2.59385	0.00949076	0.0252552	343.481	368.972	326.345	384.642	444.286	495.003
BIDIR_34046	2205.69	0.398747	0.0983812	4.05308	5.05485e-05	0.000343751	0.277631	0.0982631	2.82538	0.00472244	0.013718	1972.73	1912.65	2153	2073.01	2730.88	2391.89
BIDIR_18259	799.737	0.398508	0.125377	3.17849	0.00148046	0.00630455	0.991015	0.128244	7.72758	1.0961e-14	1.59441e-13	848.063	761.186	568.367	499.648	1124.54	996.619
BIDIR_20208	1226.05	0.398345	0.113659	3.50475	0.000457042	0.00231245	0.608293	0.114451	5.31486	1.06737e-07	7.29284e-07	1244.23	1067.21	1056.79	942.276	1536.24	1509.57
BIDIR_16658	2416.53	0.398193	0.0964044	4.13044	3.62062e-05	0.000256987	0.438055	0.096572	4.53605	5.73175e-06	3.00682e-05	2218.95	2186.72	2280.04	2007.29	2981.66	2824.54
BIDIR_19333	3458.86	0.398002	0.0926249	4.29692	1.73188e-05	0.000136081	0.62722	0.0929968	6.74453	1.53518e-11	1.64122e-10	3287.89	3256.83	2861.54	2722.45	4586.02	4038.43
BIDIR_1577	1934.02	0.397836	0.094207	4.223	2.4107e-05	0.000180947	0.385575	0.0943043	4.08862	4.33949e-05	0.000196435	1812.65	1676.35	1775.19	1743.45	2334.97	2261.52
BIDIR_12028	6262.54	0.397472	0.10794	3.68233	0.000231112	0.00128613	0.35658	0.10795	3.3032	0.000955897	0.00329218	5997.23	5232.43	6345.12	5209.09	7738.48	7052.85
BIDIR_5749	3444.08	0.39717	0.104964	3.78387	0.000154406	0.000903983	0.347364	0.104971	3.30913	0.000935869	0.00322668	3297.01	2867.52	3402.53	2979.52	4274.04	3843.83
BIDIR_10936	1453.69	0.397134	0.123219	3.22299	0.00126861	0.00553644	0.604545	0.123831	4.88203	1.04997e-06	6.19257e-06	1499.56	1240.56	1269.24	1104.64	1935.11	1673
BIDIR_23025	1367.76	0.396974	0.112852	3.51767	0.000435359	0.00221847	0.321007	0.112801	2.84578	0.0044303	0.0129491	1315.16	1119.51	1338.23	1228.34	1664.59	1540.74
BIDIR_24683	1206.17	0.396842	0.107447	3.69338	0.000221297	0.00123686	0.2599	0.1072	2.42443	0.0153324	0.0384161	1114.54	1004.26	1141.11	1187.75	1438.5	1350.87
BIDIR_29093	2984.7	0.396465	0.0966449	4.10228	4.09099e-05	0.00028595	0.702159	0.097175	7.22572	4.98454e-13	6.20812e-12	3014.32	2715.48	2441.02	2195.74	3880.1	3661.51
BIDIR_15988	1832.28	0.396381	0.0931389	4.2558	2.08299e-05	0.000159488	0.70007	0.0940265	7.44545	9.66136e-14	1.28274e-12	1736.65	1779.98	1384.23	1464.15	2292.52	2336.15
BIDIR_16454	783.488	0.396001	0.120799	3.27818	0.00104479	0.00468996	0.370304	0.120928	3.06219	0.00219722	0.00694368	747.755	662.407	745.776	690.036	910.294	944.663
BIDIR_13210	2443.3	0.395459	0.0954644	4.14248	3.43571e-05	0.000245882	0.485763	0.0957209	5.07478	3.87936e-07	2.44119e-06	2111.55	2392.02	2158.48	2073.01	2992.52	2932.23
BIDIR_23695	3533.27	0.395398	0.118507	3.33648	0.00084846	0.00393558	0.303803	0.118474	2.56429	0.0103386	0.0272021	3408.46	2861.71	3706.98	2975.66	4350.06	3896.73
BIDIR_23029	6103.32	0.395236	0.0872469	4.53009	5.89585e-06	5.3161e-05	0.282156	0.0872049	3.23555	0.00121407	0.00407876	5229.22	5551.04	6052.72	5608.23	7377.13	6801.57
BIDIR_14701	2263.63	0.395138	0.0949417	4.1619	3.15605e-05	0.000228789	0.242651	0.0947652	2.56055	0.0104507	0.0274543	2016.3	1947.51	2162.86	2242.13	2741.74	2471.24
BIDIR_17547	467.948	0.394922	0.137706	2.86786	0.00413261	0.0150426	0.731994	0.140274	5.2183	1.8057e-07	1.19238e-06	462.027	441.604	376.721	339.219	606.204	581.912
BIDIR_12024	2965.67	0.394707	0.0861961	4.57917	4.66824e-06	4.3239e-05	0.647415	0.0867013	7.46718	8.19306e-14	1.09487e-12	2857.27	2784.24	2437.73	2298.19	3719.17	3697.41
BIDIR_23396	689.833	0.394465	0.13898	2.83829	0.00453566	0.0163056	0.821352	0.141143	5.81929	5.90983e-09	4.72622e-08	759.913	593.648	515.801	490.95	937.938	840.75
BIDIR_20434	433.562	0.394437	0.145147	2.7175	0.00657781	0.0222295	0.816967	0.148396	5.50532	3.68492e-08	2.67468e-07	422.512	427.078	344.962	289.931	575.598	541.292
BIDIR_20518	876.269	0.394391	0.115649	3.41026	0.000649019	0.00313371	0.278226	0.115413	2.41069	0.0159225	0.0397206	800.442	746.66	857.478	819.538	1063.33	970.169
BIDIR_29249	480.367	0.394324	0.137969	2.85807	0.00426223	0.0154455	0.319848	0.137857	2.32015	0.0203327	0.0490215	429.604	426.109	478.567	423.299	557.826	566.798
BIDIR_22269	1661.28	0.393737	0.104318	3.77437	0.00016041	0.00093406	0.282074	0.104192	2.70726	0.00678417	0.0188338	1463.09	1472.98	1677.72	1496.04	2030.88	1826.98
BIDIR_429	862.332	0.393732	0.113149	3.47977	0.000501841	0.002511	0.939481	0.115848	8.10957	5.07999e-16	8.31475e-15	842.997	882.24	581.508	600.157	1178.84	1088.25
BIDIR_3950	562.902	0.393513	0.126861	3.10193	0.00192263	0.00787032	1.20882	0.132482	9.12445	7.21005e-20	1.61234e-18	567.402	604.301	340.582	325.689	778.982	760.453
BIDIR_21677	1257.75	0.393504	0.103942	3.78579	0.00015322	0.000898072	0.345926	0.103969	3.32721	0.000877194	0.00304225	1171.28	1083.67	1140.02	1189.68	1516.5	1445.33
BIDIR_14261	2883.63	0.393114	0.100007	3.93088	8.46362e-05	0.000540423	0.564775	0.100333	5.629	1.81253e-08	1.36381e-07	2553.31	2851.06	2439.92	2359.07	3789.27	3309.15
BIDIR_20565	519.409	0.39305	0.139897	2.80956	0.00496091	0.0175614	0.80588	0.142652	5.64929	1.6111e-08	1.22023e-07	553.217	463.878	401.909	362.414	661.493	673.544
BIDIR_28862	485.206	0.392678	0.148265	2.64849	0.00808512	0.0263766	1.39599	0.155372	8.9848	2.59217e-19	5.53831e-18	572.468	462.91	280.35	236.777	685.188	673.544
BIDIR_19677	445.246	0.391875	0.156046	2.51127	0.0120298	0.0364752	0.385431	0.156333	2.46545	0.0136842	0.0347853	401.234	403.836	442.428	367.246	582.509	474.221
BIDIR_24721	2148.51	0.39174	0.0895969	4.37224	1.22976e-05	0.00010092	0.397152	0.089726	4.42628	9.58722e-06	4.85403e-05	1920.05	1976.57	1921.93	1959.93	2582.79	2529.81
BIDIR_12025	2973.13	0.391716	0.0862483	4.54172	5.57973e-06	5.06591e-05	0.64885	0.0867592	7.47875	7.50315e-14	1.00971e-12	2867.41	2797.8	2442.11	2299.15	3733.98	3698.35
BIDIR_21075	1136.64	0.391543	0.110743	3.53559	0.000406869	0.00209175	0.810545	0.112361	7.21378	5.44203e-13	6.74287e-12	1146.96	1081.74	857.478	809.874	1554.02	1369.76
BIDIR_33052	1061.06	0.391447	0.111361	3.5151	0.000439581	0.00223721	0.768485	0.11292	6.80558	1.00641e-11	1.09589e-10	1021.32	1043.97	846.527	745.123	1402.96	1306.47
BIDIR_20873	1008.29	0.390572	0.117954	3.31123	0.000928859	0.00423955	1.36171	0.122109	11.1516	7.03584e-29	2.80633e-27	1118.59	1026.54	498.279	594.359	1458.25	1353.7
BIDIR_15425	549.923	0.390181	0.139991	2.78719	0.00531678	0.0185881	1.28915	0.145831	8.84004	9.56864e-19	1.95576e-17	631.235	527.795	324.155	297.663	801.69	716.999
BIDIR_5081	1797.9	0.389978	0.11419	3.41517	0.000637427	0.00308729	0.284241	0.114095	2.49127	0.0127289	0.0326515	1714.36	1471.05	1802.57	1625.55	2239.2	1934.67
BIDIR_25267	1994.87	0.389968	0.101564	3.83962	0.000123224	0.000744694	0.250785	0.101403	2.47316	0.0133926	0.034153	1689.03	1818.71	1984.35	1879.72	2443.58	2153.83
BIDIR_11248	2919.45	0.389795	0.0954147	4.08528	4.40245e-05	0.000304892	0.265106	0.0953179	2.78128	0.00541443	0.0154687	2647.54	2503.39	2927.25	2689.59	3549.35	3199.57
BIDIR_15776	754.954	0.389709	0.11544	3.37586	0.000735862	0.00348501	0.283904	0.115213	2.46416	0.0137333	0.0349013	662.644	674.996	719.493	719.995	880.674	871.924
BIDIR_28582	311.458	0.389607	0.163268	2.38631	0.0170186	0.0486854	0.807209	0.167231	4.82691	1.38665e-06	8.02846e-06	332.335	278.908	222.309	234.844	398.87	401.482
BIDIR_29721	897.39	0.38927	0.123234	3.15879	0.00158426	0.00668456	0.854154	0.125268	6.81863	9.19138e-12	1.00696e-10	978.768	796.05	652.691	633.016	1179.83	1143.99
BIDIR_12992	2323.37	0.388643	0.115059	3.37777	0.000730765	0.00346518	0.91951	0.116025	7.92513	2.27911e-15	3.51813e-14	2567.49	2077.28	1685.39	1529.87	3223.54	2856.66
BIDIR_23057	941.081	0.388395	0.110927	3.50134	0.000462917	0.00233815	0.858416	0.1131	7.58986	3.20247e-14	4.47723e-13	885.552	977.146	672.403	672.64	1238.08	1200.67
BIDIR_12894	1269.59	0.388127	0.112806	3.44068	0.000580264	0.00284561	0.281212	0.112666	2.49599	0.0125606	0.0322517	1141.9	1107.88	1226.53	1196.45	1602.39	1342.37
BIDIR_32053	1146.46	0.38802	0.117646	3.29819	0.000973086	0.00441194	0.334694	0.117655	2.8447	0.00444529	0.012985	1033.48	1021.69	1133.45	1000.26	1453.31	1236.56
BIDIR_30921	751.402	0.387996	0.12604	3.07835	0.00208148	0.00842786	0.588392	0.127158	4.62727	3.70515e-06	2.0074e-05	751.807	666.28	655.976	578.896	965.583	889.872
BIDIR_13728	4266.03	0.38731	0.0855491	4.52735	5.97293e-06	5.37801e-05	0.867012	0.086188	10.0595	8.33868e-24	2.49017e-22	4316.31	4144.88	3074	2994.02	5758.94	5308.06
BIDIR_16920	1874.4	0.387219	0.100549	3.85105	0.000117611	0.000715185	0.342387	0.100573	3.40435	0.000663217	0.00236196	1743.75	1624.06	1739.05	1734.75	2335.96	2068.81
BIDIR_32478	1806.24	0.386999	0.111218	3.47963	0.000502099	0.00251138	0.633768	0.111847	5.66639	1.45841e-08	1.11308e-07	1818.73	1621.15	1488.27	1411	2445.55	2052.75
BIDIR_15520	967.595	0.386508	0.110937	3.48403	0.000493926	0.00247519	0.328423	0.11093	2.96064	0.00307004	0.00936051	836.918	896.767	893.617	911.35	1174.89	1092.03
BIDIR_10867	3202.18	0.386363	0.0974121	3.96628	7.30038e-05	0.000474904	0.440573	0.0975559	4.5161	6.29875e-06	3.2833e-05	3154.15	2721.29	2870.31	2788.17	3980.81	3698.35
BIDIR_19979	604.256	0.386312	0.124874	3.09361	0.00197736	0.00805393	0.767209	0.127324	6.02562	1.68458e-09	1.43456e-08	605.904	573.311	451.189	454.225	747.389	793.517
BIDIR_22457	1803.7	0.386236	0.101084	3.82093	0.000132949	0.00079286	0.30584	0.101032	3.02716	0.00246866	0.00769996	1625.2	1592.1	1586.83	1813.04	2151.33	2053.7
BIDIR_32028	961.637	0.385553	0.114572	3.36516	0.000764992	0.00360074	1.37738	0.119155	11.5595	6.60727e-31	2.90538e-29	1098.33	955.841	513.611	518.977	1383.21	1299.86
BIDIR_27766	6567.6	0.385292	0.0811839	4.74591	2.07573e-06	2.14142e-05	0.457064	0.0812817	5.6232	1.8745e-08	1.40822e-07	5818.91	6277.37	5735.14	5774.46	7792.78	8006.96
BIDIR_89	1295.55	0.384968	0.111818	3.4428	0.000575718	0.00282672	0.594535	0.112577	5.28116	1.28368e-07	8.68001e-07	1335.42	1116.6	1066.65	1053.42	1634.97	1566.25
BIDIR_4878	338.902	0.384926	0.154028	2.49907	0.012452	0.0375183	0.79324	0.157801	5.02685	4.98593e-07	3.09421e-06	332.335	332.172	258.448	242.576	453.172	414.707
BIDIR_9714	6707.8	0.38457	0.0886434	4.33839	1.43529e-05	0.000115464	0.342898	0.0886536	3.86784	0.000109805	0.000460786	6220.14	5848.35	6469.96	5953.25	8246.94	7508.18
BIDIR_33606	1601.56	0.384523	0.097924	3.92675	8.61021e-05	0.000548213	0.636038	0.09874	6.44154	1.18265e-10	1.15603e-09	1516.79	1537.87	1314.14	1252.5	2071.36	1916.72
BIDIR_27414	2303.77	0.384444	0.101525	3.78667	0.000152677	0.000895064	0.251646	0.101397	2.4818	0.013072	0.0334394	2139.92	1923.3	2376.41	2079.77	2622.28	2680.95
BIDIR_15637	1565.65	0.384239	0.10731	3.58065	0.000342744	0.00180181	0.504165	0.107738	4.67956	2.87494e-06	1.58447e-05	1354.67	1557.24	1352.47	1327.88	1998.3	1803.36
BIDIR_27080	1588.56	0.38411	0.108688	3.53406	0.000409225	0.00210276	0.519757	0.109143	4.76218	1.9151e-06	1.08564e-05	1432.69	1531.09	1394.09	1304.69	2088.15	1780.69
BIDIR_5712	3530.73	0.384087	0.08531	4.50225	6.72379e-06	5.9663e-05	0.205051	0.0851504	2.40811	0.0160353	0.0399708	3185.56	2977.92	3538.33	3439.55	4028.2	4014.82
BIDIR_12335	2669.04	0.38393	0.10865	3.53363	0.000409898	0.00210585	0.437735	0.108804	4.02314	5.74263e-05	0.000253603	2614.1	2285.5	2545.06	2176.42	3360.78	3032.37
BIDIR_1921	2575.48	0.383758	0.0886099	4.33087	1.48523e-05	0.000118733	0.472579	0.0888684	5.31774	1.05065e-07	7.19052e-07	2343.57	2418.17	2247.18	2230.54	3201.82	3011.58
BIDIR_34141	2410.91	0.383307	0.0965204	3.97125	7.14951e-05	0.000466122	0.755814	0.097304	7.76756	8.00142e-15	1.1752e-13	2347.63	2353.29	1905.51	1727.02	3220.58	2911.45
BIDIR_23078	1182.1	0.382926	0.106559	3.59357	0.000326183	0.0017318	0.829573	0.108272	7.66194	1.83141e-14	2.60732e-13	1145.95	1189.23	813.673	898.786	1473.06	1571.92
BIDIR_22132	4466.03	0.382678	0.0899289	4.25534	2.08733e-05	0.000159736	0.599342	0.0902109	6.64379	3.05725e-11	3.17517e-10	4218.02	4249.47	3882.2	3406.69	5610.84	5428.98
BIDIR_21918	546.081	0.382547	0.143058	2.67407	0.0074936	0.024747	0.4831	0.143872	3.35785	0.000785514	0.00275519	530.926	481.31	496.089	448.427	722.706	597.027
BIDIR_11809	2230.26	0.382429	0.0992369	3.8537	0.000116347	0.000708526	0.292817	0.0991776	2.95245	0.00315261	0.00957976	2108.51	1865.2	2165.05	2063.34	2687.44	2492.02
BIDIR_9285	2508.52	0.382098	0.102932	3.71213	0.000205524	0.00116041	0.301322	0.102895	2.92844	0.00340672	0.0102555	2344.59	2134.42	2332.6	2403.53	2687.44	3148.56
BIDIR_8347	3561.54	0.38199	0.0998886	3.82416	0.00013122	0.000784302	0.490703	0.100078	4.9032	9.42859e-07	5.61033e-06	3532.08	3082.51	3271.12	2864.52	4350.06	4268.93
BIDIR_22840	1176.34	0.381144	0.112991	3.37323	0.000742911	0.00351087	0.692535	0.114151	6.06683	1.30461e-09	1.12938e-08	1224.98	1045.91	953.848	876.558	1464.17	1492.57
BIDIR_18302	426.317	0.380905	0.148686	2.56181	0.0104129	0.0324445	0.495501	0.149778	3.30824	0.000938836	0.00323574	422.512	370.909	338.392	393.34	508.461	524.288
BIDIR_18237	7062.02	0.380846	0.0817747	4.65725	3.20457e-06	3.1197e-05	0.193286	0.081686	2.36621	0.0179714	0.0441314	6180.63	6133.07	7199.31	6824.98	8298.28	7735.84
BIDIR_15826	2754.56	0.380576	0.085924	4.42922	9.45767e-06	8.02604e-05	0.334958	0.0859423	3.89747	9.72021e-05	0.000411321	2515.82	2441.41	2585.57	2531.1	3248.23	3205.24
BIDIR_22231	651.28	0.380351	0.128646	2.95657	0.00311082	0.011866	1.01854	0.132323	7.69737	1.389e-14	2.00225e-13	645.42	681.775	410.669	441.662	927.078	801.074
BIDIR_18366	2245.81	0.379948	0.0941107	4.03725	5.40815e-05	0.000364988	0.245301	0.0939648	2.61057	0.00903923	0.0241859	2001.1	1963.01	2179.29	2172.55	2714.1	2444.79
BIDIR_19117	2907.6	0.379867	0.0951366	3.99286	6.52818e-05	0.000430971	0.270447	0.0950611	2.84499	0.00444134	0.0129761	2634.37	2526.64	2913.02	2655.77	3526.65	3189.18
BIDIR_9507	4372.81	0.379357	0.0977208	3.88205	0.000103581	0.000643054	0.756216	0.0981528	7.70447	1.31388e-14	1.89681e-13	4490.58	4052.88	3471.53	3109.03	5858.66	5254.21
BIDIR_10654	608.736	0.379299	0.150561	2.51924	0.011761	0.0358481	0.570723	0.151672	3.76287	0.000167974	0.000678932	639.34	510.363	566.176	441.662	753.312	741.56
BIDIR_4205	4336.16	0.379269	0.087467	4.33615	1.45003e-05	0.00011649	0.356315	0.0875025	4.07205	4.66008e-05	0.000209333	3973.84	3869.85	4194.3	3776.84	5178.41	5023.72
BIDIR_2290	1925.45	0.379172	0.0925852	4.09538	4.21474e-05	0.000293344	0.897615	0.093989	9.55021	1.29433e-21	3.27951e-20	1899.78	1952.36	1377.66	1312.42	2559.09	2451.4
BIDIR_14255	470.254	0.378857	0.15872	2.38696	0.0169885	0.0486136	1.04024	0.163012	6.38134	1.75542e-10	1.68218e-09	504.582	457.099	349.343	259.972	673.341	577.189
BIDIR_6883	1566.32	0.378691	0.114121	3.31833	0.000905572	0.00415522	0.399093	0.114294	3.49182	0.000479749	0.00176744	1342.51	1516.56	1492.65	1327.88	1993.37	1724.95
BIDIR_14384	897.651	0.378518	0.119799	3.1596	0.00157985	0.00666884	0.353248	0.119914	2.94584	0.00322079	0.00976011	864.275	759.25	833.385	818.572	1116.64	993.785
BIDIR_12869	2849.22	0.378268	0.0956851	3.95326	7.70929e-05	0.000497757	0.283248	0.0956293	2.96194	0.00305712	0.00932802	2609.04	2466.59	2860.45	2562.02	3426.93	3170.29
BIDIR_3733	784.044	0.378023	0.117911	3.20601	0.00134588	0.00582262	0.50086	0.118697	4.21963	2.44698e-05	0.000115323	753.834	707.923	695.4	647.513	981.379	918.212
BIDIR_18780	3335.32	0.377504	0.0928145	4.06729	4.75632e-05	0.000325788	0.433449	0.0929613	4.66268	3.12124e-06	1.71038e-05	3188.6	2947.9	3040.05	2863.55	4173.33	3798.49
BIDIR_15082	730.015	0.376612	0.13641	2.76088	0.00576458	0.0198769	0.975955	0.139315	7.00537	2.46342e-12	2.8798e-11	780.178	700.175	514.706	462.923	1065.3	856.809
BIDIR_15640	623.012	0.376191	0.135085	2.78485	0.00535533	0.0187072	1.22705	0.140087	8.75918	1.96677e-18	3.93053e-17	678.856	631.417	380.006	346.951	929.052	771.789
BIDIR_22153	3883.12	0.375926	0.085518	4.39587	1.10331e-05	9.17221e-05	0.230843	0.0854132	2.70266	0.00687871	0.0190723	3379.08	3466.01	3875.62	3694.69	4586.02	4297.27
BIDIR_11787	2675.71	0.375818	0.0974383	3.85698	0.000114797	0.00070069	0.239464	0.0973178	2.46064	0.0138691	0.0352028	2460.09	2266.13	2713.7	2481.81	3210.71	2921.84
BIDIR_12473	473.814	0.375817	0.137494	2.73333	0.00626967	0.0213355	1.40971	0.145544	9.68578	3.46554e-22	9.18544e-21	544.098	476.468	252.972	245.475	665.442	658.43
BIDIR_34203	4337.52	0.375491	0.0924058	4.06351	4.83411e-05	0.000330192	0.571161	0.0926653	6.1637	7.10646e-10	6.33698e-09	4297.06	3911.49	3691.64	3476.27	5587.15	5061.5
BIDIR_28184	871.217	0.375283	0.112202	3.3447	0.00082372	0.00383467	0.505136	0.112975	4.47121	7.77797e-06	4.00212e-05	788.283	839.629	724.968	762.519	1063.33	1048.58
BIDIR_20194	994.99	0.375003	0.115752	3.23969	0.00119658	0.00527224	1.3572	0.120077	11.3027	1.27242e-29	5.27266e-28	1045.64	1083.67	559.606	518.977	1483.92	1278.13
BIDIR_18867	2035.72	0.374747	0.113522	3.3011	0.000963081	0.004374	0.293441	0.11348	2.58584	0.00971413	0.0257711	1823.79	1816.78	2018.3	1834.3	2618.33	2102.82
BIDIR_26283	1258.39	0.374428	0.105618	3.54513	0.000392417	0.00202667	1.06759	0.108152	9.8712	5.5499e-23	1.57245e-21	1341.5	1249.28	763.298	837.901	1729.76	1628.6
BIDIR_25393	2058.28	0.373921	0.0985679	3.79353	0.000148519	0.000872956	0.343219	0.0986186	3.48027	0.000500905	0.00183808	1803.53	1918.46	2006.26	1797.57	2481.09	2342.76
BIDIR_5617	604.254	0.373734	0.130856	2.85606	0.00428933	0.0155342	1.12288	0.135467	8.28895	1.14249e-16	1.98885e-15	662.644	591.711	369.055	376.91	861.916	763.287
BIDIR_22850	646.095	0.373585	0.138348	2.70032	0.0069272	0.0231915	0.867648	0.141005	6.15332	7.58769e-10	6.73894e-09	726.477	563.627	465.425	450.36	843.157	827.525
BIDIR_28616	1298.89	0.373579	0.136109	2.74471	0.00605646	0.0207276	0.334143	0.136147	2.45427	0.014117	0.0357488	1354.67	990.705	1248.44	1161.66	1615.23	1422.66
BIDIR_12895	2431.87	0.373512	0.0926086	4.03323	5.50147e-05	0.00037086	0.45031	0.0928479	4.84998	1.23476e-06	7.21439e-06	2320.27	2178	2184.76	2080.74	3014.24	2813.21
BIDIR_2747	1004.64	0.373351	0.116061	3.21684	0.00129612	0.00563694	0.7124	0.117486	6.06371	1.33019e-09	1.15048e-08	1024.36	928.725	829.005	716.13	1286.46	1243.18
BIDIR_21898	659.499	0.372802	0.120723	3.08808	0.00201451	0.00818824	0.777706	0.123173	6.31391	2.72063e-10	2.5502e-09	653.525	644.006	471.996	507.379	842.17	837.916
BIDIR_21965	3646.99	0.37272	0.0908692	4.10172	4.10095e-05	0.000286578	0.247777	0.0907881	2.72918	0.00634915	0.0177893	3244.32	3219.06	3669.74	3379.63	4384.61	3984.59
BIDIR_34154	1467.55	0.372645	0.100198	3.71909	0.000199943	0.00113238	0.280342	0.100101	2.80058	0.00510101	0.0146871	1253.35	1366.46	1391.9	1401.33	1661.63	1730.62
BIDIR_25666	4795.59	0.372479	0.0974476	3.82235	0.000132184	0.000789424	0.428194	0.0975447	4.38972	1.13496e-05	5.67838e-05	4433.84	4400.55	4608.26	3893.77	5951.46	5485.66
BIDIR_25033	1521.73	0.372316	0.0968957	3.84244	0.000121819	0.000737115	0.683191	0.0979369	6.97583	3.04066e-12	3.51319e-11	1507.67	1437.15	1186.01	1187.75	1947.95	1863.82
BIDIR_13782	2914.69	0.372297	0.099576	3.73883	0.00018488	0.00105933	0.916196	0.100483	9.11796	7.65549e-20	1.70929e-18	3009.26	2858.81	1947.12	2076.87	4091.38	3504.7
BIDIR_25960	6427.23	0.371834	0.0846365	4.39331	1.11637e-05	9.26239e-05	0.288329	0.084617	3.40746	0.000655698	0.00233807	5899.97	5599.47	5977.16	6206.46	7765.14	7115.2
BIDIR_30649	1331.55	0.371681	0.11638	3.19369	0.00140467	0.00603164	1.10728	0.118703	9.3281	1.07784e-20	2.5617e-19	1437.76	1322.88	774.249	882.357	1931.17	1640.88
BIDIR_22152	547.668	0.371632	0.140189	2.65094	0.00802675	0.0262181	1.09095	0.144734	7.53766	4.78483e-14	6.57754e-13	523.833	608.174	376.721	312.159	742.452	722.667
BIDIR_15769	1507.81	0.371566	0.101433	3.66315	0.000249129	0.00137154	0.850352	0.102941	8.26056	1.44991e-16	2.50128e-15	1507.67	1496.23	1111.55	1044.72	2042.73	1843.98
BIDIR_774	1211.67	0.37133	0.121894	3.04633	0.00231656	0.00922321	0.565812	0.122592	4.6154	3.92332e-06	2.11802e-05	1277.67	1017.82	1032.7	973.202	1543.15	1425.5
BIDIR_34050	5384.66	0.371241	0.0911929	4.07094	4.68247e-05	0.000321404	0.235716	0.0911298	2.58659	0.0096931	0.0257248	4768.2	4755.96	5556.63	4907.57	6414.51	5905.09
BIDIR_31883	816.392	0.37102	0.117062	3.16942	0.00152743	0.00647268	0.427374	0.117535	3.63614	0.000276759	0.00107221	720.398	784.429	699.781	747.056	1000.14	946.552
BIDIR_23509	1121.05	0.370991	0.130341	2.84631	0.00442295	0.0159518	0.698614	0.131445	5.31488	1.06725e-07	7.29284e-07	1222.95	953.904	904.568	830.169	1499.71	1314.97
BIDIR_11039	2234.17	0.370859	0.120273	3.08348	0.00204598	0.00829892	0.378738	0.120369	3.14647	0.00165252	0.00538996	2116.61	1960.1	2308.51	1748.28	2697.31	2574.21
BIDIR_29584	5628.49	0.370834	0.0799519	4.63821	3.5144e-06	3.37629e-05	0.191196	0.079845	2.39459	0.016639	0.0412717	4955.65	4902.2	5704.47	5461.33	6474.73	6272.56
BIDIR_14309	7175.46	0.370485	0.0803923	4.60847	4.05652e-06	3.81872e-05	0.367509	0.0804296	4.56932	4.8931e-06	2.59432e-05	6577.81	6488.49	6719.65	6374.62	8677.41	8214.79
BIDIR_21338	1157.9	0.370355	0.123213	3.00582	0.00264868	0.0103515	0.505212	0.123758	4.08225	4.46025e-05	0.000201394	1140.88	1027.5	1065.55	910.384	1515.51	1287.58
BIDIR_5711	4008.1	0.370332	0.0896518	4.13077	3.61543e-05	0.00025668	0.293561	0.0896297	3.27526	0.00105563	0.00359664	3439.87	3743.95	3846.06	3731.41	4840.75	4446.53
BIDIR_29618	4184.95	0.370258	0.0989713	3.74107	0.000183239	0.00105054	0.495086	0.0991497	4.99332	5.93512e-07	3.63308e-06	4023.49	3799.15	3754.07	3421.19	5448.93	4662.85
BIDIR_14283	1712.44	0.370226	0.113452	3.26329	0.00110129	0.00490981	0.345063	0.113516	3.03977	0.00236762	0.00741944	1663.7	1440.06	1704	1455.45	2086.17	1925.22
BIDIR_27360	4007.22	0.37021	0.0954742	3.8776	0.000105494	0.000652582	0.336312	0.0954979	3.52167	0.000428835	0.00159416	3612.12	3637.43	3794.59	3628	5054.99	4316.16
BIDIR_1175	985.888	0.370207	0.114754	3.22608	0.001255	0.00548683	0.563206	0.115657	4.8696	1.11823e-06	6.57361e-06	932.16	935.504	788.485	844.666	1289.42	1125.09
BIDIR_31214	2130.64	0.370048	0.0937897	3.94551	7.96311e-05	0.000512151	0.290545	0.093744	3.09935	0.00193946	0.0062235	1869.39	1947.51	2009.54	2023.72	2573.9	2359.77
BIDIR_29192	479.911	0.369848	0.143636	2.5749	0.0100269	0.0314571	0.334638	0.143756	2.32782	0.0199214	0.0481834	397.181	470.657	439.143	450.36	587.445	534.679
BIDIR_19332	547.367	0.3698	0.146905	2.51727	0.0118269	0.0360003	0.56002	0.148161	3.77981	0.000156946	0.000636864	545.111	490.994	509.23	400.105	703.947	634.813
BIDIR_2650	594.232	0.369773	0.13297	2.78087	0.00542128	0.0189063	0.497805	0.133915	3.71732	0.000201351	0.000802411	595.772	516.174	515.801	501.581	682.227	753.841
BIDIR_2510	802.526	0.369707	0.116096	3.18451	0.00145001	0.00619737	0.275305	0.115933	2.37469	0.0175636	0.0432553	698.107	735.039	747.966	781.847	955.709	896.485
BIDIR_13781	517.585	0.369475	0.129406	2.85516	0.00430151	0.0155706	0.88313	0.133067	6.63674	3.20701e-11	3.31753e-10	518.767	519.079	363.579	363.38	661.493	679.212
BIDIR_15424	1466.63	0.369219	0.10118	3.64913	0.000263128	0.0014373	1.00558	0.103252	9.73905	2.05473e-22	5.52758e-21	1581.63	1416.81	979.036	950.007	1927.22	1945.06
BIDIR_9167	708.038	0.369143	0.147083	2.50975	0.0120815	0.0366124	1.00479	0.150035	6.69707	2.12634e-11	2.24072e-10	820.706	626.575	505.945	426.199	990.265	878.536
BIDIR_14501	1878.21	0.368959	0.1155	3.19444	0.00140101	0.00601948	0.523313	0.115898	4.51531	6.32247e-06	3.29507e-05	1872.43	1659.89	1741.24	1434.19	2400.13	2161.39
BIDIR_9534	2305.36	0.36863	0.0907832	4.06056	4.89561e-05	0.000334082	0.828215	0.0918424	9.01779	1.91927e-19	4.12823e-18	2347.63	2235.14	1671.15	1661.31	3051.75	2865.16
BIDIR_10370	1894.96	0.368622	0.108573	3.39515	0.000685904	0.00328373	0.658091	0.109275	6.02237	1.71886e-09	1.46203e-08	1966.66	1689.91	1583.54	1409.07	2452.46	2268.14
BIDIR_14112	715.157	0.368493	0.118684	3.10482	0.00190394	0.00781123	0.664377	0.120407	5.51775	3.43369e-08	2.50498e-07	691.014	690.491	573.842	551.835	924.116	859.643
BIDIR_21246	1609.48	0.368474	0.0986209	3.73626	0.000186774	0.00106831	0.76101	0.0998192	7.62389	2.46148e-14	3.46148e-13	1548.2	1615.34	1147.68	1261.2	2072.35	2012.13
BIDIR_20933	1060.72	0.368453	0.114276	3.22425	0.00126305	0.00551546	1.34972	0.118374	11.4022	4.07598e-30	1.72125e-28	1179.39	1096.26	526.752	624.318	1502.68	1434.94
BIDIR_2416	737.715	0.368347	0.121177	3.03975	0.00236771	0.00941028	0.449863	0.121797	3.69355	0.000221149	0.000874559	663.658	704.049	636.264	656.211	931.027	835.082
BIDIR_32986	4905.69	0.367825	0.0910909	4.038	5.39077e-05	0.000364108	0.721424	0.0914788	7.88624	3.11424e-15	4.76887e-14	4955.65	4622.32	3857.01	3639.6	6531.01	5828.57
BIDIR_35517	989.891	0.367743	0.121309	3.03146	0.00243375	0.00962847	0.667161	0.122544	5.44425	5.20239e-08	3.71426e-07	938.239	975.21	842.146	714.197	1317.06	1152.49
BIDIR_30908	2399.09	0.367718	0.112479	3.26922	0.00107844	0.00481818	0.495387	0.112757	4.39342	1.1158e-05	5.59026e-05	2422.6	2067.6	2201.19	1909.68	3080.39	2713.07
BIDIR_35433	2227.45	0.367129	0.113587	3.23213	0.0012287	0.00539273	0.306849	0.113582	2.70157	0.00690124	0.0191292	2169.3	1840.99	2259.23	1923.21	2711.13	2460.85
BIDIR_19938	1360.65	0.36677	0.11044	3.32099	0.000896973	0.00412479	1.34533	0.113744	11.8277	2.80773e-32	1.34575e-30	1556.3	1362.58	755.632	725.794	1991.39	1772.19
BIDIR_12946	2287.27	0.366636	0.0971687	3.77319	0.000161174	0.000937391	0.259553	0.0970791	2.67363	0.00750354	0.0205511	1994.01	2082.13	2250.47	2140.66	2784.19	2472.18
BIDIR_25609	3152.14	0.366545	0.104224	3.51689	0.000436629	0.00222373	0.302589	0.104215	2.9035	0.00369018	0.0110074	3107.54	2564.4	3076.19	2852.92	3741.88	3569.88
BIDIR_31588	3590.83	0.366272	0.0969342	3.77856	0.000157737	0.000920831	0.48901	0.0971437	5.03388	4.80646e-07	2.98605e-06	3290.93	3425.34	3297.4	2873.22	4533.7	4124.4
BIDIR_19024	998.728	0.36613	0.132513	2.76297	0.00572783	0.0197749	0.994453	0.134809	7.37677	1.62171e-13	2.10362e-12	1053.75	986.831	726.064	595.325	1454.3	1176.11
BIDIR_5354	1509.9	0.366084	0.0983104	3.72376	0.00019628	0.00111443	0.734547	0.0995166	7.38115	1.56934e-13	2.04213e-12	1450.93	1505.91	1173.97	1117.2	1961.77	1849.65
BIDIR_4691	1613.69	0.365862	0.100682	3.63385	0.000279227	0.00151677	0.466204	0.101072	4.6126	3.9767e-06	2.14483e-05	1468.15	1536.9	1433.51	1370.41	2035.82	1837.37
BIDIR_33993	1207.91	0.365771	0.109206	3.34935	0.000810006	0.0037823	1.13834	0.112074	10.157	3.0832e-24	9.50338e-23	1211.81	1309.32	775.344	701.633	1700.14	1549.25
BIDIR_5417	1134.8	0.36575	0.108319	3.37659	0.000733896	0.00347722	0.759157	0.109867	6.90981	4.85316e-12	5.48398e-11	1046.65	1185.36	864.049	835.968	1449.36	1427.39
BIDIR_10838	513.097	0.365267	0.148462	2.46034	0.0138807	0.0411143	0.743456	0.150865	4.92797	8.30896e-07	4.98122e-06	567.402	439.667	400.813	374.011	670.379	626.311
BIDIR_77	617.782	0.364607	0.138364	2.63512	0.00841071	0.027212	0.59644	0.139751	4.26787	1.97348e-05	9.43217e-05	642.38	538.447	523.467	482.252	813.538	706.608
BIDIR_10432	1385.44	0.364599	0.114864	3.17419	0.00150253	0.00638376	0.88389	0.116434	7.59136	3.16564e-14	4.4322e-13	1467.14	1317.07	1046.93	896.853	1894.63	1690
BIDIR_19312	2242.52	0.364482	0.122925	2.96507	0.00302615	0.0115987	1.01121	0.124066	8.15059	3.62144e-16	6.00954e-15	2642.47	1956.23	1488.27	1448.69	3044.84	2874.61
BIDIR_29316	2039.96	0.364264	0.0939138	3.8787	0.000105015	0.000650305	0.370579	0.0940445	3.94046	8.1325e-05	0.00034985	1873.44	1854.54	1940.55	1772.45	2425.8	2372.99
BIDIR_28104	1378.31	0.364128	0.100549	3.62141	0.000292997	0.00158279	1.03357	0.102884	10.046	9.56807e-24	2.85138e-22	1460.05	1376.14	897.997	885.256	1886.74	1763.69
BIDIR_9929	1198.6	0.363685	0.101356	3.58818	0.000332998	0.00175876	0.490078	0.101965	4.80632	1.53737e-06	8.8512e-06	1129.74	1115.63	1042.55	1014.76	1425.67	1463.28
BIDIR_15518	834.443	0.363624	0.13639	2.66606	0.00767457	0.0252458	0.855403	0.138466	6.17771	6.50385e-10	5.83399e-09	902.777	766.997	666.927	521.876	1113.68	1034.41
BIDIR_28800	1037.68	0.363477	0.122746	2.9612	0.0030644	0.0117193	0.701317	0.124044	5.65379	1.5695e-08	1.19154e-07	1120.62	902.577	815.863	784.747	1349.64	1252.62
BIDIR_17893	3892.99	0.363141	0.0954142	3.80594	0.000141267	0.000835679	0.957572	0.096189	9.9551	2.39576e-23	6.96636e-22	4158.24	3763.32	2771.75	2476.01	5281.08	4907.52
BIDIR_33163	2643.64	0.363075	0.0955462	3.79999	0.000144699	0.000852379	0.301267	0.095538	3.15337	0.00161394	0.0052779	2321.28	2441.41	2603.1	2369.7	3198.86	2927.51
BIDIR_15658	679.102	0.362942	0.130956	2.77148	0.00558028	0.0193528	0.70915	0.132852	5.33791	9.40253e-08	6.47078e-07	650.486	674.996	570.557	473.554	894.497	810.521
BIDIR_2582	1156.41	0.362831	0.122484	2.96227	0.00305381	0.0116864	0.509296	0.123067	4.13836	3.49797e-05	0.00016072	1194.58	981.02	1009.7	955.806	1491.82	1305.52
BIDIR_34142	1995.18	0.362795	0.109996	3.29826	0.000972843	0.00441151	0.344833	0.110066	3.13298	0.00173044	0.0056167	1748.81	1879.72	1951.5	1724.12	2522.56	2144.38
BIDIR_27839	513.801	0.362618	0.146668	2.47237	0.0134222	0.0399739	0.377197	0.147042	2.56522	0.0103109	0.027144	504.582	436.762	447.903	483.218	661.493	548.849
BIDIR_4622	4161.57	0.362518	0.0820495	4.41829	9.94859e-06	8.37489e-05	0.812141	0.0826854	9.82206	9.04743e-23	2.51387e-21	4241.33	4032.55	3049.91	3008.52	5364.02	5273.11
BIDIR_8609	2501.31	0.362202	0.100832	3.59212	0.000328003	0.00173863	0.337525	0.100883	3.34572	0.000820699	0.00286428	2233.13	2310.68	2328.22	2294.32	3164.31	2677.17
BIDIR_33991	675.471	0.361957	0.125655	2.88055	0.00396978	0.0145418	0.746227	0.127839	5.83723	5.30746e-09	4.27182e-08	678.856	649.817	468.711	547.97	863.89	843.584
BIDIR_4224	1460.24	0.361377	0.103589	3.48856	0.000485624	0.00243858	1.18556	0.106276	11.1555	6.72908e-29	2.69519e-27	1500.58	1573.7	891.427	845.632	2089.13	1860.99
BIDIR_2596	728.301	0.360627	0.119169	3.02619	0.00247658	0.00976635	0.44018	0.119797	3.6744	0.000238412	0.000937285	678.856	674.028	617.647	662.009	897.459	839.805
BIDIR_24931	634.817	0.360432	0.12977	2.77746	0.00547854	0.0190765	0.403614	0.130252	3.09871	0.00194365	0.00623555	634.274	536.511	559.606	575.996	755.287	747.228
BIDIR_18437	372.385	0.360354	0.146738	2.45577	0.0140585	0.0415237	0.701156	0.149762	4.6818	2.84363e-06	1.56841e-05	366.785	360.256	288.016	286.065	456.134	477.055
BIDIR_3869	603.736	0.360318	0.127767	2.82011	0.00480077	0.0170709	0.499812	0.128794	3.8807	0.000104155	0.000438423	595.772	539.416	509.23	520.909	753.312	703.774
BIDIR_16411	894.006	0.36001	0.119024	3.02469	0.00248891	0.00980838	1.43113	0.124188	11.5239	9.9981e-31	4.36306e-29	982.821	960.683	507.04	419.434	1206.48	1287.58
BIDIR_16096	703.793	0.360004	0.123677	2.91084	0.00360454	0.0134045	0.450101	0.124353	3.61955	0.000295121	0.00113692	646.433	663.375	652.691	578.896	871.789	809.576
BIDIR_4688	1205.07	0.359472	0.117216	3.06674	0.00216407	0.00870696	0.427956	0.117572	3.63996	0.000272677	0.00105807	1205.73	1028.47	1061.17	1068.88	1532.29	1333.86
BIDIR_4703	1439.9	0.358325	0.117546	3.04837	0.00230084	0.00916934	0.891597	0.119061	7.48859	6.96152e-14	9.39903e-13	1542.12	1363.55	1083.07	925.847	1990.4	1734.4
BIDIR_18521	2991.42	0.35832	0.0909714	3.93882	8.18844e-05	0.00052523	0.222909	0.0908578	2.45338	0.014152	0.0358229	2636.39	2672.87	2977.63	2854.85	3576.01	3230.75
BIDIR_1822	647.413	0.358296	0.124133	2.88638	0.00389702	0.0143092	0.759535	0.126532	6.0027	1.94061e-09	1.63804e-08	623.129	654.659	511.42	457.125	811.563	826.58
BIDIR_7294	1572.71	0.358012	0.0940465	3.80675	0.000140803	0.000833606	1.67535	0.0988783	16.9435	2.14925e-64	3.83901e-62	1744.76	1772.23	711.827	699.7	2270.8	2236.96
BIDIR_16992	1282.95	0.357898	0.104292	3.43169	0.000599824	0.00292976	0.793471	0.105855	7.49581	6.58922e-14	8.92151e-13	1204.72	1343.21	923.185	960.638	1646.82	1619.15
BIDIR_28781	1000.14	0.357725	0.110885	3.22608	0.00125498	0.00548683	1.33649	0.115326	11.5888	4.69503e-31	2.08043e-29	1101.37	1050.75	516.896	574.064	1428.63	1329.14
BIDIR_8365	3206.92	0.357626	0.112546	3.1776	0.00148501	0.00632209	0.289749	0.112534	2.57477	0.0100307	0.0265045	3141.99	2637.04	3210.89	2847.12	3985.74	3418.73
BIDIR_30000	3165.68	0.357403	0.0892381	4.00505	6.20052e-05	0.000411746	0.351739	0.0893099	3.93842	8.20213e-05	0.000352423	2965.69	2816.2	2948.06	2856.79	3855.42	3551.93
BIDIR_22793	523.583	0.356837	0.137048	2.60374	0.00922123	0.029359	0.513988	0.138253	3.71772	0.000201028	0.000801382	493.437	494.868	478.567	408.803	655.569	610.252
BIDIR_23099	1473.27	0.356505	0.122961	2.89933	0.00373957	0.0138244	0.948359	0.124535	7.61517	2.63347e-14	3.69737e-13	1554.28	1447.8	1127.97	865.927	2007.19	1836.42
BIDIR_4182	928.061	0.356461	0.123186	2.89368	0.0038075	0.0140208	0.451743	0.12372	3.65133	0.000260884	0.00101646	880.486	850.282	878.285	743.19	1179.83	1036.29
BIDIR_13712	1125.52	0.356272	0.105627	3.37294	0.000743694	0.003514	0.9302	0.107937	8.61802	6.81208e-18	1.30776e-16	1098.33	1189.23	756.727	779.915	1498.73	1430.22
BIDIR_19857	5853.37	0.356116	0.0819395	4.34609	1.38587e-05	0.000112072	0.346868	0.0819789	4.23119	2.32458e-05	0.000109951	5427.81	5258.58	5435.07	5320.24	7081.93	6596.58
BIDIR_3703	3072.05	0.355688	0.0843968	4.21447	2.50368e-05	0.000186686	0.428708	0.0845977	5.06761	4.0285e-07	2.52785e-06	2853.22	2853	2686.33	2737.92	3709.3	3592.55
BIDIR_6915	626.669	0.355665	0.134499	2.64437	0.00818427	0.0266379	0.478581	0.135357	3.53569	0.000406709	0.00151938	587.666	587.837	554.13	525.742	826.373	678.268
BIDIR_15137	2911.57	0.355245	0.103634	3.4279	0.000608277	0.00296379	0.278888	0.103608	2.69177	0.00710748	0.019629	2784.32	2455.94	2936.01	2590.05	3515.79	3187.29
BIDIR_11812	749.163	0.35516	0.124707	2.84794	0.00440027	0.0158868	1.0659	0.128381	8.3026	1.01854e-16	1.7817e-15	806.521	748.597	489.518	460.99	1069.25	920.101
BIDIR_22956	11204.4	0.354554	0.0965106	3.67373	0.000239032	0.00132339	0.371506	0.0965379	3.84829	0.000118946	0.000494714	11100.8	9477.06	10789.1	9549.36	13298	13011.8
BIDIR_8480	566.326	0.354512	0.140649	2.52055	0.0117172	0.0357443	0.66297	0.142549	4.65081	3.30629e-06	1.80388e-05	535.992	564.595	473.091	416.534	770.096	637.647
BIDIR_21716	788.234	0.354333	0.132671	2.67077	0.00756766	0.0249573	1.28114	0.137096	9.34484	9.20263e-21	2.20174e-19	903.79	782.492	462.14	425.232	1181.8	973.947
BIDIR_7443	2171.67	0.353996	0.110501	3.20355	0.00135743	0.00585879	0.86787	0.111531	7.78145	7.16985e-15	1.05902e-13	2346.61	2027.89	1647.06	1417.76	2935.25	2655.45
BIDIR_10485	4269.72	0.353663	0.0892168	3.96409	7.36766e-05	0.000478539	0.2256	0.0891434	2.53075	0.0113818	0.0295706	3906.97	3693.59	4128.6	4176.94	5121.14	4591.06
BIDIR_6030	824.088	0.353641	0.112716	3.13746	0.00170421	0.00710999	1.14009	0.11683	9.75854	1.69579e-22	4.6057e-21	896.698	833.819	501.564	501.581	1101.83	1109.03
BIDIR_32409	1033.98	0.353634	0.114532	3.08766	0.00201742	0.00819892	0.370391	0.114777	3.22704	0.00125077	0.004183	1025.38	874.493	923.185	953.873	1228.21	1198.78
BIDIR_32514	1573.22	0.353531	0.101601	3.47961	0.000502141	0.00251138	0.990713	0.10352	9.57025	1.06646e-21	2.72131e-20	1672.82	1559.17	1035.98	1041.82	2175.03	1954.51
BIDIR_2109	4077.25	0.353357	0.0813877	4.34165	1.41416e-05	0.000113983	0.193315	0.081266	2.37879	0.0173695	0.0428362	3619.21	3587.07	3961.04	4089.96	4626.5	4579.72
BIDIR_11034	2669.53	0.353158	0.097535	3.62084	0.000293653	0.00158545	0.592678	0.0980036	6.04751	1.47105e-09	1.26395e-08	2563.44	2562.47	2277.85	2065.28	3472.35	3075.82
BIDIR_2657	665.083	0.352068	0.138667	2.53895	0.0111186	0.034249	0.435968	0.139277	3.13022	0.00174677	0.00566395	668.724	570.406	638.454	531.54	831.309	750.062
BIDIR_19968	3790.47	0.35186	0.100733	3.49299	0.000477646	0.00240057	0.32238	0.100762	3.19944	0.00137696	0.00456733	3289.92	3607.4	3806.63	3235.63	4547.52	4255.71
BIDIR_7378	505.996	0.351654	0.136391	2.57828	0.00992948	0.0311846	0.743428	0.139115	5.34397	9.09315e-08	6.27853e-07	521.807	477.436	387.672	374.011	672.353	602.695
BIDIR_12345	1765.31	0.351294	0.0928188	3.78473	0.000153878	0.000901207	0.608284	0.0936068	6.49829	8.12402e-11	8.07851e-10	1683.97	1718.96	1409.42	1438.06	2203.66	2137.77
BIDIR_6598	592.009	0.351284	0.131915	2.66296	0.00774556	0.0254412	0.869271	0.135072	6.43559	1.22993e-10	1.19899e-09	599.825	594.616	398.623	434.897	817.487	706.608
BIDIR_32899	1537.54	0.350726	0.105796	3.31511	0.000916056	0.00419089	0.303915	0.105819	2.87201	0.00407866	0.012045	1472.21	1317.07	1361.23	1518.27	1810.71	1745.74
BIDIR_30254	1465.99	0.350665	0.112147	3.12684	0.00176693	0.00733106	0.35764	0.1123	3.18468	0.00144913	0.00479066	1454.98	1234.75	1379.85	1296.96	1799.85	1629.54
BIDIR_14056	4905.59	0.350491	0.101672	3.44727	0.000566281	0.00278877	0.46526	0.101811	4.56983	4.88122e-06	2.58897e-05	4837.1	4364.72	4537.08	3962.39	6244.69	5487.55
BIDIR_13045	636.668	0.350007	0.129853	2.6954	0.00703033	0.0234619	0.50447	0.130884	3.85432	0.000116053	0.000484391	571.455	632.385	515.801	565.366	807.614	727.39
BIDIR_15546	2793.2	0.349837	0.101306	3.45328	0.000553814	0.00273517	0.326723	0.101353	3.22362	0.00126579	0.00422981	2480.36	2611.86	2801.31	2375.5	3354.86	3135.34
BIDIR_13634	465.849	0.34952	0.144308	2.42203	0.0154339	0.0448599	1.01679	0.149055	6.82154	9.00714e-12	9.87147e-11	466.08	496.805	274.875	330.521	583.496	643.315
BIDIR_13771	2834.21	0.34933	0.0929623	3.75776	0.000171441	0.000988881	0.731233	0.0936641	7.80698	5.85762e-15	8.74629e-14	2923.13	2668.03	2225.28	2066.24	3649.07	3473.52
BIDIR_27703	1253.39	0.348717	0.110074	3.16802	0.00153481	0.00650113	0.499572	0.110683	4.51355	6.37526e-06	3.31836e-05	1230.05	1138.87	1144.4	990.598	1533.28	1483.12
BIDIR_22148	2511.77	0.348364	0.0867482	4.01581	5.9243e-05	0.00039582	0.739015	0.0876135	8.43495	3.31356e-17	6.00799e-16	2469.21	2494.68	1919.74	1867.16	3193.93	3125.89
BIDIR_30385	2056.26	0.348045	0.0914588	3.80549	0.000141525	0.000836905	0.662484	0.0922789	7.17916	7.0143e-13	8.60936e-12	2005.16	2004.65	1568.21	1655.51	2603.52	2500.52
BIDIR_29760	504.007	0.347932	0.139447	2.49508	0.0125928	0.037888	0.625336	0.141402	4.42241	9.76056e-06	4.93572e-05	471.146	504.552	438.047	368.212	630.887	611.197
BIDIR_24956	2241.15	0.34786	0.0881036	3.9483	7.87065e-05	0.000506838	0.860539	0.0893458	9.63155	5.88332e-22	1.53254e-20	2267.58	2254.51	1584.64	1584.96	2917.48	2837.77
BIDIR_32838	3988.61	0.347762	0.0943065	3.68757	0.000226409	0.00126231	0.232822	0.0942459	2.47037	0.0134974	0.0343746	3520.93	3610.31	4112.17	3612.54	4732.14	4343.56
BIDIR_7553	3203.77	0.347527	0.0884077	3.93096	8.46077e-05	0.000540423	0.406633	0.0885713	4.59102	4.4108e-06	2.36256e-05	2922.12	3024.41	2984.2	2725.35	3801.12	3765.43
BIDIR_25513	589.889	0.347399	0.128308	2.70753	0.00677858	0.0227796	0.319514	0.128455	2.48736	0.0128694	0.0329825	551.19	523.921	573.842	522.842	670.379	697.161
BIDIR_28979	1524.61	0.346609	0.12308	2.81613	0.00486067	0.0172481	1.13276	0.125135	9.05238	1.39891e-19	3.05931e-18	1761.99	1445.87	1010.79	850.464	2154.3	1924.28
BIDIR_26435	4263.49	0.345987	0.0906574	3.81643	0.000135399	0.000805836	0.276973	0.0906449	3.05558	0.00224627	0.00708236	3970.8	3734.27	4055.22	4027.14	5188.28	4605.23
BIDIR_23442	4202.12	0.345933	0.0856623	4.03833	5.3833e-05	0.000363729	0.695299	0.0861351	8.07219	6.90484e-16	1.11306e-14	4234.24	4016.08	3318.21	3158.32	5405.48	5080.4
BIDIR_12509	1334.73	0.345862	0.117279	2.94906	0.00318743	0.012111	0.582467	0.118047	4.93418	8.04863e-07	4.83725e-06	1426.61	1140.81	1114.83	1064.05	1643.86	1618.21
BIDIR_27776	2068.08	0.345593	0.0991506	3.48554	0.000491146	0.00246294	0.251556	0.0990788	2.53895	0.0111186	0.0289706	1885.6	1831.3	2120.15	1848.79	2325.1	2397.55
BIDIR_4511	1541.03	0.345494	0.121036	2.85447	0.00431093	0.0156027	0.816131	0.122246	6.67613	2.45329e-11	2.57019e-10	1681.94	1408.1	1156.45	1073.71	2143.44	1782.58
BIDIR_23407	1576.77	0.345467	0.105023	3.28943	0.0010039	0.00452579	0.6587	0.105951	6.21702	5.06676e-10	4.60088e-09	1635.33	1441.02	1286.76	1189.68	1896.61	2011.19
BIDIR_11434	1638.37	0.345416	0.0957343	3.60807	0.000308478	0.00165183	1.2133	0.0984655	12.3221	6.88566e-35	3.73619e-33	1689.03	1798.38	969.18	942.276	2252.04	2179.34
BIDIR_33992	1938.84	0.345147	0.0940675	3.66915	0.000243361	0.00134407	0.866456	0.0954337	9.07914	1.09432e-19	2.41895e-18	2037.58	1883.6	1341.52	1389.74	2523.55	2457.07
BIDIR_32840	3719.31	0.345018	0.0824092	4.18665	2.83107e-05	0.000208243	0.396048	0.0825496	4.79769	1.60502e-06	9.20751e-06	3472.3	3425.34	3267.83	3389.29	4403.37	4357.73
BIDIR_32507	674.704	0.344983	0.127456	2.70668	0.00679607	0.0228123	1.08742	0.131623	8.26162	1.43709e-16	2.48216e-15	731.543	679.838	439.143	404.937	957.684	835.082
BIDIR_19981	949.892	0.344892	0.109263	3.15652	0.00159664	0.00673108	0.524998	0.110188	4.76458	1.89244e-06	1.07428e-05	917.975	889.988	777.534	817.606	1175.88	1120.37
BIDIR_9945	1231.61	0.344536	0.108524	3.17475	0.00149968	0.00637348	0.334761	0.108662	3.08076	0.00206471	0.0065828	1056.79	1197.95	1178.35	1093.04	1427.64	1435.89
BIDIR_30915	927.003	0.344531	0.1199	2.87349	0.00405968	0.0148212	0.544598	0.12084	4.50678	6.58203e-06	3.41856e-05	936.213	834.787	823.529	719.029	1163.04	1085.42
BIDIR_35527	3127.05	0.343965	0.112656	3.05324	0.00226388	0.00905396	0.421133	0.112809	3.73317	0.000189087	0.000756296	3224.06	2607.98	2899.87	2628.71	3921.57	3480.14
BIDIR_16103	1314.23	0.343762	0.100773	3.41124	0.000646676	0.00312394	0.479061	0.101357	4.72646	2.28465e-06	1.27899e-05	1195.6	1284.14	1141.11	1117.2	1567.84	1579.48
BIDIR_8876	5386.21	0.343742	0.0916368	3.75113	0.00017604	0.00101203	0.271142	0.0916242	2.95928	0.00308357	0.00939976	5113.71	4618.45	5274.09	4960.72	6469.8	5880.53
BIDIR_17887	1854.76	0.343382	0.111562	3.07795	0.00208431	0.00843809	1.01588	0.113132	8.9796	2.71752e-19	5.80182e-18	2106.48	1736.4	1203.54	1207.08	2572.91	2302.14
BIDIR_17263	974.601	0.343277	0.111602	3.07591	0.00209861	0.00848546	0.325813	0.111743	2.91575	0.00354839	0.0106274	858.195	923.883	902.378	901.686	1179.83	1081.64
BIDIR_4287	1305.85	0.342998	0.140008	2.44984	0.0142918	0.0420809	0.523373	0.140536	3.72413	0.000195994	0.000782831	1391.15	1095.3	1221.06	974.168	1710.01	1443.44
BIDIR_24120	2021.16	0.34276	0.0971422	3.52844	0.000418024	0.00214347	0.46779	0.0975151	4.7971	1.60977e-06	9.23291e-06	2011.24	1796.44	1736.86	1754.08	2476.16	2352.21
[truncated: 427 more rows]
