# Supplementary material for: Deconvolution of multiplexed transcriptional responses to wood smoke particles defines rapid aryl hydrocarbon receptor signaling dynamics
Source: J Biol Chem. 2021 Sep 11;297(4):101147. doi: 10.1016/j.jbc.2021.101147 (PMC8517214; doi:10.1016/j.jbc.2021.101147)
Supplement: Supplemental Table S12 [file mmc12.xlsx]

## Sheet: coordinates_all bidirs
Supplemental Table S12. Genomic coordinates (hg38) for all PRO-seq-identified bidirectional transcripts.
Enhancer ID	Chromosome	Start	End
BIDIR_1	chr1	11156	11292
BIDIR_2	chr1	28933	29383
BIDIR_3	chr1	29519	29682
BIDIR_4	chr1	198601	200638
BIDIR_5	chr1	205116	205631
BIDIR_6	chr1	259716	260934
BIDIR_7	chr1	261214	261318
BIDIR_8	chr1	349516	349620
BIDIR_9	chr1	375375	376302
BIDIR_10	chr1	376689	377634
BIDIR_11	chr1	393608	399920
BIDIR_12	chr1	605079	605636
BIDIR_13	chr1	623561	624429
BIDIR_14	chr1	629090	629182
BIDIR_15	chr1	795623	795764
BIDIR_16	chr1	805503	805598
BIDIR_17	chr1	817432	818036
BIDIR_18	chr1	904578	904747
BIDIR_19	chr1	925505	925594
BIDIR_20	chr1	941136	947244
BIDIR_21	chr1	960560	960713
BIDIR_22	chr1	965754	967151
BIDIR_23	chr1	1000449	1000844
BIDIR_24	chr1	1012932	1014027
BIDIR_25	chr1	1018957	1021706
BIDIR_26	chr1	1065029	1067696
BIDIR_27	chr1	1094432	1094556
BIDIR_28	chr1	1157255	1158569
BIDIR_29	chr1	1199868	1202464
BIDIR_30	chr1	1206344	1206607
BIDIR_31	chr1	1272288	1274956
BIDIR_32	chr1	1345197	1345841
BIDIR_33	chr1	1349723	1349933
BIDIR_34	chr1	1371116	1377786
BIDIR_35	chr1	1398211	1402361
BIDIR_36	chr1	1405248	1409524
BIDIR_37	chr1	1417857	1418388
BIDIR_38	chr1	1418564	1418645
BIDIR_39	chr1	1427561	1427692
BIDIR_40	chr1	1427790	1427889
BIDIR_41	chr1	1430376	1430518
BIDIR_42	chr1	1435049	1436146
BIDIR_43	chr1	1455973	1456629
BIDIR_44	chr1	1459091	1459231
BIDIR_45	chr1	1459510	1459712
BIDIR_46	chr1	1461873	1462730
BIDIR_47	chr1	1470984	1472667
BIDIR_48	chr1	1510155	1513893
BIDIR_49	chr1	1574056	1578364
BIDIR_50	chr1	1598633	1606586
BIDIR_51	chr1	1611646	1617392
BIDIR_52	chr1	1691758	1694102
BIDIR_53	chr1	1697776	1699702
BIDIR_54	chr1	1723882	1725025
BIDIR_55	chr1	1744810	1747591
BIDIR_56	chr1	1889985	1890225
BIDIR_57	chr1	1891555	1891704
BIDIR_58	chr1	1904927	1911463
BIDIR_59	chr1	1918800	1920294
BIDIR_60	chr1	2012927	2013009
BIDIR_61	chr1	2042676	2042823
BIDIR_62	chr1	2044293	2045432
BIDIR_63	chr1	2049606	2050250
BIDIR_64	chr1	2050779	2051012
BIDIR_65	chr1	2212570	2213263
BIDIR_66	chr1	2226285	2228848
BIDIR_67	chr1	2231593	2232173
BIDIR_68	chr1	2312954	2316091
BIDIR_69	chr1	2321733	2322901
BIDIR_70	chr1	2330370	2331580
BIDIR_71	chr1	2391018	2391594
BIDIR_72	chr1	2410471	2414768
BIDIR_73	chr1	2451447	2453093
BIDIR_74	chr1	2525475	2527690
BIDIR_75	chr1	2533391	2534081
BIDIR_76	chr1	2534580	2535367
BIDIR_77	chr1	2545666	2548031
BIDIR_78	chr1	2583456	2587585
BIDIR_79	chr1	3254814	3254905
BIDIR_80	chr1	3313283	3313699
BIDIR_81	chr1	3452149	3455419
BIDIR_82	chr1	3539742	3540792
BIDIR_83	chr1	3546193	3550333
BIDIR_84	chr1	3552801	3556404
BIDIR_85	chr1	3612905	3613300
BIDIR_86	chr1	3613430	3614055
BIDIR_87	chr1	3651704	3652986
BIDIR_88	chr1	3795925	3797148
BIDIR_89	chr1	3856942	3857717
BIDIR_90	chr1	3884583	3890282
BIDIR_91	chr1	3899831	3900538
BIDIR_92	chr1	3900792	3901467
BIDIR_93	chr1	4040534	4040664
BIDIR_94	chr1	4041500	4041584
BIDIR_95	chr1	4104067	4104162
BIDIR_96	chr1	4108603	4108913
BIDIR_97	chr1	4349873	4349963
BIDIR_98	chr1	4379379	4379994
BIDIR_99	chr1	4428468	4429493
BIDIR_100	chr1	4650726	4650957
BIDIR_101	chr1	4704459	4704607
BIDIR_102	chr1	4705036	4705137
BIDIR_103	chr1	4862564	4862819
BIDIR_104	chr1	4864764	4864863
BIDIR_105	chr1	5073629	5073799
BIDIR_106	chr1	5824678	5824828
BIDIR_107	chr1	5991916	5993088
BIDIR_108	chr1	6025704	6026455
BIDIR_109	chr1	6191526	6191604
BIDIR_110	chr1	6199118	6200420
BIDIR_111	chr1	6205530	6206542
BIDIR_112	chr1	6234518	6235242
BIDIR_113	chr1	6235608	6236332
BIDIR_114	chr1	6260433	6260802
BIDIR_115	chr1	6304808	6305997
BIDIR_116	chr1	6354037	6354742
BIDIR_117	chr1	6385142	6385270
BIDIR_118	chr1	6385492	6386455
BIDIR_119	chr1	6391863	6395355
BIDIR_120	chr1	6553517	6554816
BIDIR_121	chr1	6600533	6601438
BIDIR_122	chr1	6602045	6604272
BIDIR_123	chr1	6612583	6613952
BIDIR_124	chr1	6701108	6702156
BIDIR_125	chr1	6713223	6715889
BIDIR_126	chr1	6784154	6785283
BIDIR_127	chr1	7117451	7118301
BIDIR_128	chr1	7121381	7122119
BIDIR_129	chr1	7136050	7136406
BIDIR_130	chr1	7137101	7137206
BIDIR_131	chr1	7265998	7266385
BIDIR_132	chr1	7267289	7267718
BIDIR_133	chr1	7291600	7291871
BIDIR_134	chr1	7298793	7300226
BIDIR_135	chr1	7300323	7302638
BIDIR_136	chr1	7354245	7354409
BIDIR_137	chr1	7355066	7355286
BIDIR_138	chr1	7374110	7374362
BIDIR_139	chr1	7379233	7380081
BIDIR_140	chr1	7380201	7380356
BIDIR_141	chr1	7470853	7471880
BIDIR_142	chr1	7509075	7510510
BIDIR_143	chr1	7548884	7550542
BIDIR_144	chr1	7551951	7552980
BIDIR_145	chr1	7608874	7608961
BIDIR_146	chr1	7645053	7645790
BIDIR_147	chr1	7679927	7681267
BIDIR_148	chr1	7702971	7705985
BIDIR_149	chr1	7767245	7772870
BIDIR_150	chr1	7826934	7827561
BIDIR_151	chr1	7847315	7848535
BIDIR_152	chr1	7893541	7895145
BIDIR_153	chr1	7942278	7942686
BIDIR_154	chr1	7942856	7943071
BIDIR_155	chr1	7953651	7954684
BIDIR_156	chr1	7961028	7961971
BIDIR_157	chr1	8039945	8040899
BIDIR_158	chr1	8047337	8048834
BIDIR_159	chr1	8057844	8062353
BIDIR_160	chr1	8078097	8079063
BIDIR_161	chr1	8082747	8082963
BIDIR_162	chr1	8083159	8084007
BIDIR_163	chr1	8094642	8098334
BIDIR_164	chr1	8120675	8122418
BIDIR_165	chr1	8133056	8134979
BIDIR_166	chr1	8136193	8139569
BIDIR_167	chr1	8154559	8156224
BIDIR_168	chr1	8169515	8170159
BIDIR_169	chr1	8181993	8182453
BIDIR_170	chr1	8193619	8193704
BIDIR_171	chr1	8194023	8195504
BIDIR_172	chr1	8197173	8198638
BIDIR_173	chr1	8201007	8206155
BIDIR_174	chr1	8210893	8212702
BIDIR_175	chr1	8216574	8218763
BIDIR_176	chr1	8237875	8238926
BIDIR_177	chr1	8327893	8327992
BIDIR_178	chr1	8342093	8342178
BIDIR_179	chr1	8343371	8344084
BIDIR_180	chr1	8422930	8425004
BIDIR_181	chr1	8426365	8430190
BIDIR_182	chr1	8626440	8627489
BIDIR_183	chr1	8701563	8702056
BIDIR_184	chr1	8702491	8702597
BIDIR_185	chr1	8702950	8703619
BIDIR_186	chr1	8712402	8712516
BIDIR_187	chr1	8816991	8818549
BIDIR_188	chr1	8877606	8880029
BIDIR_189	chr1	8889353	8891020
BIDIR_190	chr1	8894121	8894335
BIDIR_191	chr1	8898837	8899161
BIDIR_192	chr1	8899353	8900497
BIDIR_193	chr1	8902749	8904638
BIDIR_194	chr1	8942258	8942364
BIDIR_195	chr1	8977523	8977662
BIDIR_196	chr1	8984907	8985014
BIDIR_197	chr1	8985881	8986671
BIDIR_198	chr1	9127316	9128789
BIDIR_199	chr1	9163279	9163387
BIDIR_200	chr1	9163496	9163957
BIDIR_201	chr1	9181588	9184127
BIDIR_202	chr1	9233995	9235842
BIDIR_203	chr1	9280174	9281076
BIDIR_204	chr1	9291885	9293861
BIDIR_205	chr1	9321190	9321532
BIDIR_206	chr1	9412918	9413083
BIDIR_207	chr1	9413254	9413687
BIDIR_208	chr1	9438449	9438962
BIDIR_209	chr1	9492516	9492613
BIDIR_210	chr1	9506844	9506938
BIDIR_211	chr1	9538758	9540335
BIDIR_212	chr1	9588091	9589170
BIDIR_213	chr1	9589460	9589678
BIDIR_214	chr1	9651297	9652457
BIDIR_215	chr1	9687010	9688142
BIDIR_216	chr1	9688675	9690057
BIDIR_217	chr1	9823002	9827016
BIDIR_218	chr1	9835137	9835351
BIDIR_219	chr1	9835695	9836387
BIDIR_220	chr1	9909434	9911192
BIDIR_221	chr1	9919103	9919287
BIDIR_222	chr1	9942707	9943918
BIDIR_223	chr1	9997117	9997501
BIDIR_224	chr1	10031751	10032145
BIDIR_225	chr1	10032727	10033665
BIDIR_226	chr1	10209811	10210612
BIDIR_227	chr1	10211174	10212015
BIDIR_228	chr1	10398477	10399491
BIDIR_229	chr1	10430381	10431178
BIDIR_230	chr1	10465464	10465945
BIDIR_231	chr1	10474661	10475417
BIDIR_232	chr1	10510320	10511343
BIDIR_233	chr1	10527808	10529164
BIDIR_234	chr1	10693827	10694150
BIDIR_235	chr1	10726588	10726811
BIDIR_236	chr1	10745158	10745407
BIDIR_237	chr1	10796328	10796432
BIDIR_238	chr1	10821903	10821989
BIDIR_239	chr1	10824639	10825435
BIDIR_240	chr1	10830657	10831554
BIDIR_241	chr1	10866570	10867062
BIDIR_242	chr1	10899962	10901871
BIDIR_243	chr1	10921458	10921555
BIDIR_244	chr1	10926071	10926177
BIDIR_245	chr1	10979812	10980007
BIDIR_246	chr1	11012757	11012872
BIDIR_247	chr1	11063986	11064360
BIDIR_248	chr1	11099297	11100284
BIDIR_249	chr1	11197751	11197948
BIDIR_250	chr1	11273047	11274153
BIDIR_251	chr1	11315395	11315491
BIDIR_252	chr1	11330092	11330503
BIDIR_253	chr1	11653054	11657911
BIDIR_254	chr1	11660323	11660455
BIDIR_255	chr1	11680513	11681937
BIDIR_256	chr1	11719316	11720114
BIDIR_257	chr1	11736194	11737122
BIDIR_258	chr1	11803195	11804057
BIDIR_259	chr1	11805214	11806817
BIDIR_260	chr1	11859193	11860997
BIDIR_261	chr1	11924864	11927049
BIDIR_262	chr1	11934124	11935081
BIDIR_263	chr1	12018884	12020063
BIDIR_264	chr1	12042877	12043186
BIDIR_265	chr1	12067497	12067595
BIDIR_266	chr1	12067704	12069217
BIDIR_267	chr1	12075141	12076952
BIDIR_268	chr1	12080491	12083273
BIDIR_269	chr1	12118261	12119046
BIDIR_270	chr1	12143333	12144170
BIDIR_271	chr1	12153109	12153633
BIDIR_272	chr1	12174114	12174213
BIDIR_273	chr1	12177629	12178623
BIDIR_274	chr1	12178887	12179023
BIDIR_275	chr1	12184085	12185020
BIDIR_276	chr1	12230293	12231682
BIDIR_277	chr1	12454151	12458569
BIDIR_278	chr1	12477199	12479585
BIDIR_279	chr1	12480109	12481377
BIDIR_280	chr1	12486036	12486859
BIDIR_281	chr1	12515461	12520467
BIDIR_282	chr1	12527716	12529074
BIDIR_283	chr1	12539523	12542212
BIDIR_284	chr1	12548503	12551122
BIDIR_285	chr1	12555384	12557845
BIDIR_286	chr1	12577671	12577755
BIDIR_287	chr1	12593948	12594101
BIDIR_288	chr1	12617458	12620663
BIDIR_289	chr1	12636071	12637294
BIDIR_290	chr1	12798292	12799561
BIDIR_291	chr1	12810519	12811531
BIDIR_292	chr1	12903205	12903400
BIDIR_293	chr1	13298439	13298533
BIDIR_294	chr1	13299013	13299245
BIDIR_295	chr1	13328088	13328425
BIDIR_296	chr1	13439668	13439922
BIDIR_297	chr1	13441633	13441785
BIDIR_298	chr1	13584463	13584631
BIDIR_299	chr1	13593152	13594452
BIDIR_300	chr1	13657458	13657644
BIDIR_301	chr1	13657809	13658095
BIDIR_302	chr1	13659324	13659419
BIDIR_303	chr1	13698702	13699543
BIDIR_304	chr1	13699634	13700955
BIDIR_305	chr1	13748632	13749920
BIDIR_306	chr1	14355755	14355835
BIDIR_307	chr1	14383137	14383222
BIDIR_308	chr1	14418687	14420210
BIDIR_309	chr1	14486812	14487487
BIDIR_310	chr1	14910690	14911700
BIDIR_311	chr1	14923572	14924443
BIDIR_312	chr1	14924703	14925318
BIDIR_313	chr1	14934073	14934152
BIDIR_314	chr1	14934274	14934377
BIDIR_315	chr1	14946006	14948002
BIDIR_316	chr1	14995556	14997461
BIDIR_317	chr1	15135622	15135711
BIDIR_318	chr1	15153084	15154137
BIDIR_319	chr1	15170982	15173347
BIDIR_320	chr1	15189351	15190083
BIDIR_321	chr1	15247073	15248004
BIDIR_322	chr1	15337637	15337998
BIDIR_323	chr1	15346713	15346801
BIDIR_324	chr1	15355161	15357568
BIDIR_325	chr1	15379584	15379826
BIDIR_326	chr1	15409337	15410453
BIDIR_327	chr1	15448534	15448614
BIDIR_328	chr1	15526487	15527351
BIDIR_329	chr1	15584455	15585236
BIDIR_330	chr1	15602880	15604471
BIDIR_331	chr1	15616626	15618989
BIDIR_332	chr1	15679794	15680871
BIDIR_333	chr1	15683375	15685649
BIDIR_334	chr1	15703295	15704169
BIDIR_335	chr1	15749251	15749949
BIDIR_336	chr1	15759542	15761875
BIDIR_337	chr1	15834388	15836554
BIDIR_338	chr1	15846430	15850081
BIDIR_339	chr1	15886069	15886543
BIDIR_340	chr1	15923808	15925737
BIDIR_341	chr1	15974822	15976724
BIDIR_342	chr1	16011234	16011312
BIDIR_343	chr1	16012686	16013607
BIDIR_344	chr1	16015681	16016649
BIDIR_345	chr1	16018453	16018567
BIDIR_346	chr1	16027705	16027854
BIDIR_347	chr1	16048441	16049156
BIDIR_348	chr1	16055936	16056381
BIDIR_349	chr1	16138958	16139421
BIDIR_350	chr1	16151502	16154388
BIDIR_351	chr1	16155430	16156324
BIDIR_352	chr1	16171818	16176899
BIDIR_353	chr1	16177955	16180561
BIDIR_354	chr1	16181255	16184846
BIDIR_355	chr1	16188329	16189889
BIDIR_356	chr1	16206327	16207207
BIDIR_357	chr1	16216828	16217844
BIDIR_358	chr1	16236553	16237816
BIDIR_359	chr1	16352031	16352987
BIDIR_360	chr1	16366482	16368526
BIDIR_361	chr1	16440277	16440551
BIDIR_362	chr1	16466367	16466536
BIDIR_363	chr1	16498112	16500542
BIDIR_364	chr1	16534412	16535335
BIDIR_365	chr1	16547581	16548861
BIDIR_366	chr1	16563321	16563438
BIDIR_367	chr1	16612337	16613777
BIDIR_368	chr1	16644186	16645126
BIDIR_369	chr1	16739695	16740894
BIDIR_370	chr1	16757314	16757516
BIDIR_371	chr1	16759801	16759975
BIDIR_372	chr1	16764241	16764490
BIDIR_373	chr1	16852556	16852697
BIDIR_374	chr1	16852863	16852956
BIDIR_375	chr1	16859799	16859909
BIDIR_376	chr1	16872469	16873522
BIDIR_377	chr1	16888940	16889811
BIDIR_378	chr1	16905036	16905758
BIDIR_379	chr1	16913295	16915089
BIDIR_380	chr1	16960597	16961165
BIDIR_381	chr1	16968861	16975280
BIDIR_382	chr1	16983803	16986419
BIDIR_383	chr1	17011539	17012692
BIDIR_384	chr1	17121589	17122922
BIDIR_385	chr1	17127540	17129777
BIDIR_386	chr1	17162613	17163662
BIDIR_387	chr1	17167471	17169167
BIDIR_388	chr1	17186118	17187016
BIDIR_389	chr1	17188755	17192642
BIDIR_390	chr1	17197378	17203278
BIDIR_391	chr1	17207084	17208827
BIDIR_392	chr1	17209141	17209468
BIDIR_393	chr1	17210606	17214810
BIDIR_394	chr1	17225574	17227275
BIDIR_395	chr1	17232274	17234566
BIDIR_396	chr1	17250114	17251986
BIDIR_397	chr1	17275794	17277703
BIDIR_398	chr1	17286508	17287219
BIDIR_399	chr1	17304436	17304772
BIDIR_400	chr1	17335691	17335844
BIDIR_401	chr1	17348221	17348706
BIDIR_402	chr1	17369651	17369859
BIDIR_403	chr1	17436948	17440349
BIDIR_404	chr1	17460033	17460729
BIDIR_405	chr1	17539764	17540432
BIDIR_406	chr1	17560994	17562187
BIDIR_407	chr1	17569455	17570052
BIDIR_408	chr1	17765229	17766665
BIDIR_409	chr1	17768021	17769602
BIDIR_410	chr1	17797731	17798424
BIDIR_411	chr1	17798849	17799182
BIDIR_412	chr1	17802323	17802410
BIDIR_413	chr1	17873498	17875892
BIDIR_414	chr1	17878431	17879674
BIDIR_415	chr1	18947686	18949956
BIDIR_416	chr1	18956286	18957544
BIDIR_417	chr1	18997229	18999778
BIDIR_418	chr1	19009272	19011709
BIDIR_419	chr1	19029276	19030112
BIDIR_420	chr1	19033482	19035425
BIDIR_421	chr1	19210344	19210442
BIDIR_422	chr1	19288881	19289347
BIDIR_423	chr1	19311864	19312809
BIDIR_424	chr1	19440940	19441025
BIDIR_425	chr1	19441707	19441822
BIDIR_426	chr1	19484979	19486777
BIDIR_427	chr1	19596515	19597588
BIDIR_428	chr1	19642472	19647028
BIDIR_429	chr1	19799381	19800730
BIDIR_430	chr1	19882175	19883128
BIDIR_431	chr1	19918618	19920926
BIDIR_432	chr1	20211027	20213489
BIDIR_433	chr1	20281114	20281213
BIDIR_434	chr1	20282060	20282774
BIDIR_435	chr1	20367129	20367217
BIDIR_436	chr1	20380146	20381284
BIDIR_437	chr1	20411174	20411340
BIDIR_438	chr1	20426733	20426910
BIDIR_439	chr1	20485273	20487499
BIDIR_440	chr1	20493099	20493182
BIDIR_441	chr1	20507630	20508487
BIDIR_442	chr1	20589749	20590806
BIDIR_443	chr1	20590922	20591052
BIDIR_444	chr1	20602742	20606078
BIDIR_445	chr1	20612559	20614793
BIDIR_446	chr1	20633198	20634982
BIDIR_447	chr1	20635702	20635792
BIDIR_448	chr1	20661163	20662319
BIDIR_449	chr1	20696451	20697575
BIDIR_450	chr1	20701292	20701383
BIDIR_451	chr1	20718017	20718304
BIDIR_452	chr1	20786124	20788079
BIDIR_453	chr1	21175670	21176360
BIDIR_454	chr1	21176565	21177453
BIDIR_455	chr1	21289235	21291327
BIDIR_456	chr1	21333823	21334917
BIDIR_457	chr1	21345691	21346040
BIDIR_458	chr1	21387198	21387622
BIDIR_459	chr1	21439727	21440894
BIDIR_460	chr1	21502429	21502580
BIDIR_461	chr1	21503117	21503256
BIDIR_462	chr1	21551913	21551993
BIDIR_463	chr1	21552197	21552284
BIDIR_464	chr1	21782104	21783878
BIDIR_465	chr1	21916201	21916279
BIDIR_466	chr1	21938718	21940723
BIDIR_467	chr1	21956615	21957672
BIDIR_468	chr1	22024800	22026250
BIDIR_469	chr1	22040146	22040298
BIDIR_470	chr1	22052424	22054204
BIDIR_471	chr1	22451744	22452372
BIDIR_472	chr1	22710193	22711445
BIDIR_473	chr1	22739159	22740681
BIDIR_474	chr1	22746517	22747998
BIDIR_475	chr1	22749811	22751667
BIDIR_476	chr1	23010841	23011325
BIDIR_477	chr1	23018797	23020042
BIDIR_478	chr1	23083882	23084044
BIDIR_479	chr1	23084219	23084362
BIDIR_480	chr1	23167417	23169919
BIDIR_481	chr1	23177344	23178297
BIDIR_482	chr1	23196487	23197836
BIDIR_483	chr1	23216306	23218122
BIDIR_484	chr1	23224623	23225734
BIDIR_485	chr1	23343211	23345330
BIDIR_486	chr1	23367847	23370150
BIDIR_487	chr1	23383708	23384100
BIDIR_488	chr1	23384750	23385636
BIDIR_489	chr1	23393417	23394500
BIDIR_490	chr1	23402539	23404588
BIDIR_491	chr1	23424493	23424916
BIDIR_492	chr1	23479194	23479444
BIDIR_493	chr1	23483042	23484813
BIDIR_494	chr1	23527460	23531815
BIDIR_495	chr1	23554273	23555720
BIDIR_496	chr1	23556474	23560697
BIDIR_497	chr1	23567410	23569384
BIDIR_498	chr1	23576623	23578096
BIDIR_499	chr1	23586074	23587306
BIDIR_500	chr1	23634949	23635574
BIDIR_501	chr1	23635935	23636035
BIDIR_502	chr1	23636617	23636890
BIDIR_503	chr1	23691543	23692961
BIDIR_504	chr1	23742367	23745903
BIDIR_505	chr1	23758806	23764499
BIDIR_506	chr1	23799026	23801504
BIDIR_507	chr1	23825129	23825453
BIDIR_508	chr1	23838123	23838250
BIDIR_509	chr1	23852687	23852927
BIDIR_510	chr1	23864895	23866517
BIDIR_511	chr1	23935347	23935888
BIDIR_512	chr1	23951782	23951870
BIDIR_513	chr1	23959154	23960128
BIDIR_514	chr1	23979761	23981228
BIDIR_515	chr1	24018582	24018935
BIDIR_516	chr1	24019072	24019295
BIDIR_517	chr1	24021144	24024390
BIDIR_518	chr1	24046644	24046760
BIDIR_519	chr1	24142732	24143239
BIDIR_520	chr1	24149998	24151163
BIDIR_521	chr1	24186689	24188093
BIDIR_522	chr1	24294367	24295367
BIDIR_523	chr1	24321817	24322642
BIDIR_524	chr1	24365306	24365784
BIDIR_525	chr1	24375475	24375656
BIDIR_526	chr1	24410703	24414484
BIDIR_527	chr1	24499828	24499913
BIDIR_528	chr1	24500244	24500412
BIDIR_529	chr1	24502081	24503526
BIDIR_530	chr1	24642079	24643917
BIDIR_531	chr1	24704685	24708236
BIDIR_532	chr1	24719566	24721069
BIDIR_533	chr1	24722090	24723052
BIDIR_534	chr1	24744972	24747391
BIDIR_535	chr1	24928863	24931027
BIDIR_536	chr1	24946611	24946821
BIDIR_537	chr1	24954871	24954975
BIDIR_538	chr1	25018059	25018559
BIDIR_539	chr1	25022044	25023540
BIDIR_540	chr1	25026549	25028343
BIDIR_541	chr1	25031465	25032781
BIDIR_542	chr1	25082037	25082291
BIDIR_543	chr1	25232226	25233078
BIDIR_544	chr1	25239630	25240359
BIDIR_545	chr1	25246882	25248112
BIDIR_546	chr1	25266333	25268227
BIDIR_547	chr1	25319793	25321293
BIDIR_548	chr1	25337783	25338502
BIDIR_549	chr1	25395822	25395987
BIDIR_550	chr1	25400465	25400566
BIDIR_551	chr1	25402877	25403293
BIDIR_552	chr1	25429835	25431388
BIDIR_553	chr1	25506599	25507488
BIDIR_554	chr1	25508075	25508348
BIDIR_555	chr1	25543291	25544207
BIDIR_556	chr1	25566430	25570309
BIDIR_557	chr1	25616062	25616415
BIDIR_558	chr1	25616684	25617338
BIDIR_559	chr1	25695428	25696406
BIDIR_560	chr1	25799522	25801797
BIDIR_561	chr1	25819524	25820415
BIDIR_562	chr1	25859245	25860001
BIDIR_563	chr1	25874443	25876263
BIDIR_564	chr1	25905314	25907178
BIDIR_565	chr1	25912403	25912672
BIDIR_566	chr1	25922473	25923726
BIDIR_567	chr1	25996810	25998769
BIDIR_568	chr1	26019343	26019496
BIDIR_569	chr1	26034507	26038594
BIDIR_570	chr1	26110511	26112565
BIDIR_571	chr1	26161380	26162293
BIDIR_572	chr1	26163956	26164355
BIDIR_573	chr1	26177077	26177859
BIDIR_574	chr1	26225568	26225707
BIDIR_575	chr1	26233502	26235211
BIDIR_576	chr1	26305784	26307440
BIDIR_577	chr1	26336108	26337119
BIDIR_578	chr1	26348753	26350016
BIDIR_579	chr1	26350949	26351759
BIDIR_580	chr1	26378165	26378687
BIDIR_581	chr1	26431485	26433043
BIDIR_582	chr1	26469823	26474171
BIDIR_583	chr1	26498241	26502395
BIDIR_584	chr1	26529393	26532298
BIDIR_585	chr1	26595466	26596273
BIDIR_586	chr1	26619943	26621752
BIDIR_587	chr1	26627450	26627535
BIDIR_588	chr1	26629696	26630361
BIDIR_589	chr1	26692275	26693591
BIDIR_590	chr1	26694052	26697941
BIDIR_591	chr1	26770911	26773636
BIDIR_592	chr1	26789020	26789422
BIDIR_593	chr1	26826159	26827335
BIDIR_594	chr1	26848975	26849536
BIDIR_595	chr1	26849733	26850737
BIDIR_596	chr1	26864354	26865784
BIDIR_597	chr1	26889759	26890794
BIDIR_598	chr1	26899842	26900904
BIDIR_599	chr1	26921068	26922188
BIDIR_600	chr1	26959726	26960219
BIDIR_601	chr1	27031185	27032118
BIDIR_602	chr1	27233764	27234890
BIDIR_603	chr1	27235151	27235603
BIDIR_604	chr1	27298685	27300310
BIDIR_605	chr1	27321814	27322694
BIDIR_606	chr1	27364949	27367175
BIDIR_607	chr1	27488792	27491035
BIDIR_608	chr1	27599559	27599672
BIDIR_609	chr1	27600669	27605061
BIDIR_610	chr1	27633820	27635660
BIDIR_611	chr1	27658901	27660403
BIDIR_612	chr1	27671814	27672558
BIDIR_613	chr1	27726325	27726713
BIDIR_614	chr1	27830115	27831257
BIDIR_615	chr1	27914661	27915183
BIDIR_616	chr1	27934475	27934562
BIDIR_617	chr1	27954179	27955447
BIDIR_618	chr1	27959314	27960398
BIDIR_619	chr1	28087754	28088960
BIDIR_620	chr1	28235829	28236528
BIDIR_621	chr1	28246592	28248324
BIDIR_622	chr1	28326058	28329907
BIDIR_623	chr1	28369287	28371130
BIDIR_624	chr1	28437526	28438179
BIDIR_625	chr1	28505579	28506628
BIDIR_626	chr1	28553009	28554307
BIDIR_627	chr1	28576700	28579769
BIDIR_628	chr1	28581287	28582399
BIDIR_629	chr1	28642398	28644004
BIDIR_630	chr1	28668136	28670553
BIDIR_631	chr1	28736268	28737407
BIDIR_632	chr1	28886719	28887542
BIDIR_633	chr1	28887918	28888329
BIDIR_634	chr1	28913825	28915304
BIDIR_635	chr1	29108991	29109082
BIDIR_636	chr1	29119421	29125567
BIDIR_637	chr1	29181239	29182572
BIDIR_638	chr1	29236655	29236836
BIDIR_639	chr1	29259788	29259962
BIDIR_640	chr1	29688091	29688284
BIDIR_641	chr1	29688449	29688842
BIDIR_642	chr1	29708885	29710249
BIDIR_643	chr1	29973053	29973931
BIDIR_644	chr1	30083617	30084652
BIDIR_645	chr1	30717378	30720062
BIDIR_646	chr1	30816107	30817245
BIDIR_647	chr1	30823930	30824935
BIDIR_648	chr1	30847410	30847678
BIDIR_649	chr1	30908619	30909257
BIDIR_650	chr1	30909594	30910604
BIDIR_651	chr1	31065036	31066197
BIDIR_652	chr1	31100995	31101854
BIDIR_653	chr1	31102550	31103070
BIDIR_654	chr1	31154683	31156093
BIDIR_655	chr1	31170619	31171354
BIDIR_656	chr1	31171513	31171886
BIDIR_657	chr1	31176035	31176350
BIDIR_658	chr1	31238704	31240806
BIDIR_659	chr1	31244199	31244805
BIDIR_660	chr1	31296456	31297431
BIDIR_661	chr1	31394595	31395209
BIDIR_662	chr1	31413493	31413796
BIDIR_663	chr1	31549286	31549727
BIDIR_664	chr1	31576065	31579448
BIDIR_665	chr1	31644381	31644903
BIDIR_666	chr1	31666286	31667243
BIDIR_667	chr1	31689308	31690735
BIDIR_668	chr1	31700266	31702355
BIDIR_669	chr1	31704930	31709638
BIDIR_670	chr1	31711775	31713448
BIDIR_671	chr1	31713949	31716172
BIDIR_672	chr1	31759514	31762372
BIDIR_673	chr1	31763945	31764655
BIDIR_674	chr1	31798068	31799388
BIDIR_675	chr1	31937761	31939035
BIDIR_676	chr1	31944326	31945001
BIDIR_677	chr1	31954272	31955418
BIDIR_678	chr1	32012281	32015290
BIDIR_679	chr1	32072389	32073227
BIDIR_680	chr1	32107530	32109396
BIDIR_681	chr1	32179117	32181230
BIDIR_682	chr1	32200639	32200945
BIDIR_683	chr1	32205350	32206122
BIDIR_684	chr1	32221735	32222791
BIDIR_685	chr1	32291411	32292784
BIDIR_686	chr1	32348188	32352139
BIDIR_687	chr1	32394016	32395250
BIDIR_688	chr1	32447446	32448703
BIDIR_689	chr1	32495907	32496282
BIDIR_690	chr1	32498868	32501341
BIDIR_691	chr1	32520439	32521074
BIDIR_692	chr1	32538873	32541303
BIDIR_693	chr1	32611909	32612710
BIDIR_694	chr1	32621050	32621180
BIDIR_695	chr1	32650196	32651218
BIDIR_696	chr1	32651423	32651761
BIDIR_697	chr1	32701378	32704302
BIDIR_698	chr1	32711241	32711447
BIDIR_699	chr1	32711542	32712681
BIDIR_700	chr1	32716450	32717295
BIDIR_701	chr1	32724979	32725082
BIDIR_702	chr1	32739886	32744456
BIDIR_703	chr1	32753316	32755179
BIDIR_704	chr1	32759627	32760775
BIDIR_705	chr1	32816693	32818882
BIDIR_706	chr1	32900830	32902008
BIDIR_707	chr1	32964118	32965596
BIDIR_708	chr1	32972779	32973358
BIDIR_709	chr1	32981242	32981630
BIDIR_710	chr1	32983709	32996520
BIDIR_711	chr1	33049943	33050822
BIDIR_712	chr1	33051003	33051170
BIDIR_713	chr1	33098760	33100196
BIDIR_714	chr1	33126515	33128039
BIDIR_715	chr1	33181246	33182789
BIDIR_716	chr1	33220604	33220869
BIDIR_717	chr1	33254818	33258166
BIDIR_718	chr1	33306169	33307382
BIDIR_719	chr1	33308257	33309877
BIDIR_720	chr1	33309993	33310414
BIDIR_721	chr1	33347949	33352114
BIDIR_722	chr1	33387027	33387213
BIDIR_723	chr1	33430420	33430705
BIDIR_724	chr1	33430833	33431069
BIDIR_725	chr1	33472176	33473341
BIDIR_726	chr1	34092653	34092985
BIDIR_727	chr1	34781174	34782503
BIDIR_728	chr1	34783226	34784090
BIDIR_729	chr1	34865929	34866614
BIDIR_730	chr1	34885124	34885791
BIDIR_731	chr1	34983992	34985889
BIDIR_732	chr1	35031192	35032282
BIDIR_733	chr1	35079081	35079751
BIDIR_734	chr1	35268243	35269197
BIDIR_735	chr1	35456526	35456606
BIDIR_736	chr1	35556803	35557585
BIDIR_737	chr1	35640708	35642462
BIDIR_738	chr1	35718435	35719200
BIDIR_739	chr1	35723056	35723739
BIDIR_740	chr1	35769197	35770129
BIDIR_741	chr1	35807489	35809023
BIDIR_742	chr1	35930204	35931607
BIDIR_743	chr1	36088512	36089643
BIDIR_744	chr1	36111767	36111854
BIDIR_745	chr1	36133834	36133957
BIDIR_746	chr1	36149031	36151573
BIDIR_747	chr1	36155650	36156671
BIDIR_748	chr1	36160787	36161473
BIDIR_749	chr1	36187728	36188897
BIDIR_750	chr1	36197269	36197375
BIDIR_751	chr1	36203205	36204390
BIDIR_752	chr1	36223515	36225063
BIDIR_753	chr1	36306756	36307306
BIDIR_754	chr1	36321741	36325783
BIDIR_755	chr1	36385248	36387235
BIDIR_756	chr1	36397490	36398020
BIDIR_757	chr1	36450425	36450940
BIDIR_758	chr1	36463158	36464802
BIDIR_759	chr1	37080035	37080204
BIDIR_760	chr1	37080369	37080889
BIDIR_761	chr1	37471310	37472350
BIDIR_762	chr1	37513904	37515534
BIDIR_763	chr1	37553883	37554532
BIDIR_764	chr1	37556399	37557156
BIDIR_765	chr1	37793695	37794870
BIDIR_766	chr1	37859214	37861036
BIDIR_767	chr1	37895655	37896284
BIDIR_768	chr1	37917139	37917220
BIDIR_769	chr1	37930911	37934562
BIDIR_770	chr1	37934906	37934998
BIDIR_771	chr1	37950468	37950575
BIDIR_772	chr1	37989525	37990295
BIDIR_773	chr1	37995860	37996482
BIDIR_774	chr1	38004305	38006045
BIDIR_775	chr1	38012445	38013484
BIDIR_776	chr1	38046920	38047602
BIDIR_777	chr1	38053519	38057572
BIDIR_778	chr1	38064566	38064973
BIDIR_779	chr1	38129721	38129952
BIDIR_780	chr1	38130140	38130484
BIDIR_781	chr1	38138369	38140419
BIDIR_782	chr1	38221809	38221960
BIDIR_783	chr1	38235878	38236410
BIDIR_784	chr1	38872193	38874502
BIDIR_785	chr1	38885924	38886115
BIDIR_786	chr1	38893741	38893879
BIDIR_787	chr1	38913743	38913944
BIDIR_788	chr1	38941350	38942178
BIDIR_789	chr1	39025801	39027319
BIDIR_790	chr1	39075157	39076605
BIDIR_791	chr1	39081435	39081782
BIDIR_792	chr1	39104296	39106876
BIDIR_793	chr1	39132212	39133150
BIDIR_794	chr1	39178077	39180142
BIDIR_795	chr1	39204160	39205402
BIDIR_796	chr1	39267881	39269129
BIDIR_797	chr1	39398459	39399264
BIDIR_798	chr1	39399566	39399661
BIDIR_799	chr1	39512967	39516802
BIDIR_800	chr1	39574472	39577502
BIDIR_801	chr1	39642492	39643744
BIDIR_802	chr1	39738596	39739940
BIDIR_803	chr1	39788642	39789330
BIDIR_804	chr1	39791134	39792274
BIDIR_805	chr1	39793047	39793146
BIDIR_806	chr1	39816784	39817308
BIDIR_807	chr1	39883053	39883676
BIDIR_808	chr1	39900904	39901310
BIDIR_809	chr1	39901448	39902545
BIDIR_810	chr1	39934249	39935243
BIDIR_811	chr1	39955479	39956794
BIDIR_812	chr1	39977249	39977440
BIDIR_813	chr1	40039381	40041255
BIDIR_814	chr1	40069450	40073480
BIDIR_815	chr1	40096961	40097706
BIDIR_816	chr1	40161308	40161786
BIDIR_817	chr1	40257305	40258620
BIDIR_818	chr1	40290506	40290617
BIDIR_819	chr1	40302892	40303026
BIDIR_820	chr1	40314927	40317302
BIDIR_821	chr1	40373968	40374996
BIDIR_822	chr1	40449638	40450880
BIDIR_823	chr1	40471306	40471527
BIDIR_824	chr1	40471886	40472253
BIDIR_825	chr1	40477262	40481658
BIDIR_826	chr1	40508556	40509112
BIDIR_827	chr1	40530884	40532230
BIDIR_828	chr1	40665680	40666042
BIDIR_829	chr1	40691375	40693142
BIDIR_830	chr1	40702962	40703137
BIDIR_831	chr1	40708172	40710132
BIDIR_832	chr1	40801979	40802570
BIDIR_833	chr1	40861533	40861658
BIDIR_834	chr1	40872173	40872945
BIDIR_835	chr1	40876234	40878480
BIDIR_836	chr1	40944981	40945233
BIDIR_837	chr1	40966897	40968763
BIDIR_838	chr1	40978864	40980935
BIDIR_839	chr1	41110048	41110198
BIDIR_840	chr1	41241202	41242899
BIDIR_841	chr1	41359311	41359648
BIDIR_842	chr1	41360018	41362470
BIDIR_843	chr1	41375571	41376047
BIDIR_844	chr1	41381467	41383181
BIDIR_845	chr1	41418316	41419507
BIDIR_846	chr1	41481969	41482116
BIDIR_847	chr1	41483275	41483440
BIDIR_848	chr1	41485440	41485967
BIDIR_849	chr1	41495222	41502113
BIDIR_850	chr1	41514355	41516917
BIDIR_851	chr1	41549093	41549808
BIDIR_852	chr1	41627554	41627659
BIDIR_853	chr1	41661388	41663790
BIDIR_854	chr1	41738635	41739644
BIDIR_855	chr1	41771428	41771999
BIDIR_856	chr1	41861672	41863534
BIDIR_857	chr1	41890773	41891945
BIDIR_858	chr1	41900241	41902931
BIDIR_859	chr1	41917932	41918086
BIDIR_860	chr1	41954519	41956447
BIDIR_861	chr1	42252988	42253089
BIDIR_862	chr1	42334763	42335905
BIDIR_863	chr1	42380246	42380622
BIDIR_864	chr1	42455953	42456991
BIDIR_865	chr1	42462747	42463560
BIDIR_866	chr1	42500503	42500635
BIDIR_867	chr1	42520471	42520566
BIDIR_868	chr1	42520826	42521257
BIDIR_869	chr1	42657908	42658970
BIDIR_870	chr1	42681532	42682936
BIDIR_871	chr1	42737840	42737960
BIDIR_872	chr1	42766897	42767703
BIDIR_873	chr1	42816589	42817867
BIDIR_874	chr1	42845844	42847030
BIDIR_875	chr1	42924122	42924920
BIDIR_876	chr1	42959021	42959362
BIDIR_877	chr1	42962329	42962801
BIDIR_878	chr1	42966018	42968507
BIDIR_879	chr1	43067879	43068856
BIDIR_880	chr1	43119873	43121929
BIDIR_881	chr1	43146769	43148360
BIDIR_882	chr1	43205896	43208049
BIDIR_883	chr1	43330207	43330289
BIDIR_884	chr1	43341964	43342110
BIDIR_885	chr1	43343025	43343111
BIDIR_886	chr1	43344829	43344989
BIDIR_887	chr1	43348543	43349613
BIDIR_888	chr1	43358346	43358941
BIDIR_889	chr1	43367551	43368662
BIDIR_890	chr1	43389612	43390282
BIDIR_891	chr1	43453691	43454807
BIDIR_892	chr1	43467021	43467107
BIDIR_893	chr1	43468368	43468696
BIDIR_894	chr1	43494007	43494371
BIDIR_895	chr1	43522798	43523766
BIDIR_896	chr1	43529775	43532559
BIDIR_897	chr1	43581871	43582509
BIDIR_898	chr1	43649442	43650949
BIDIR_899	chr1	43706676	43708133
BIDIR_900	chr1	43773991	43774934
BIDIR_901	chr1	43821815	43822571
BIDIR_902	chr1	43833921	43836879
BIDIR_903	chr1	43850691	43856036
BIDIR_904	chr1	43857980	43859228
BIDIR_905	chr1	43879136	43879596
BIDIR_906	chr1	43884501	43885928
BIDIR_907	chr1	43887763	43887972
BIDIR_908	chr1	43921245	43923120
BIDIR_909	chr1	43932319	43934573
BIDIR_910	chr1	43946167	43946755
BIDIR_911	chr1	43974437	43975296
BIDIR_912	chr1	44029646	44032669
BIDIR_913	chr1	44047984	44048665
BIDIR_914	chr1	44049304	44050328
BIDIR_915	chr1	44213267	44213861
BIDIR_916	chr1	44221364	44221508
BIDIR_917	chr1	44328372	44328563
BIDIR_918	chr1	44390072	44391417
BIDIR_919	chr1	44405207	44406688
BIDIR_920	chr1	44408246	44409317
BIDIR_921	chr1	44485052	44486065
BIDIR_922	chr1	44553441	44554067
BIDIR_923	chr1	44617130	44617888
BIDIR_924	chr1	44631439	44632894
BIDIR_925	chr1	44673877	44674744
BIDIR_926	chr1	44710309	44710552
BIDIR_927	chr1	44739887	44740441
BIDIR_928	chr1	44774963	44779843
BIDIR_929	chr1	44793467	44793576
BIDIR_930	chr1	44799719	44800705
BIDIR_931	chr1	44806500	44808979
BIDIR_932	chr1	44819365	44820126
BIDIR_933	chr1	44923994	44924101
BIDIR_934	chr1	45010996	45013087
BIDIR_935	chr1	45077513	45077682
BIDIR_936	chr1	45114830	45114913
BIDIR_937	chr1	45182267	45182373
BIDIR_938	chr1	45182639	45182728
BIDIR_939	chr1	45206053	45206544
BIDIR_940	chr1	45247705	45248467
BIDIR_941	chr1	45303452	45304423
BIDIR_942	chr1	45322360	45322564
BIDIR_943	chr1	45337500	45345540
BIDIR_944	chr1	45499823	45502589
BIDIR_945	chr1	45507966	45511151
BIDIR_946	chr1	45521901	45522289
BIDIR_947	chr1	45550711	45551173
BIDIR_948	chr1	45583807	45584944
BIDIR_949	chr1	45685984	45688610
BIDIR_950	chr1	45706941	45707041
BIDIR_951	chr1	45707154	45707393
BIDIR_952	chr1	45708142	45708229
BIDIR_953	chr1	45750069	45751199
BIDIR_954	chr1	45802899	45803867
BIDIR_955	chr1	46131385	46135307
BIDIR_956	chr1	46197781	46198923
BIDIR_957	chr1	46203297	46203591
BIDIR_958	chr1	46247011	46248508
BIDIR_959	chr1	46274392	46283403
BIDIR_960	chr1	46339264	46341197
BIDIR_961	chr1	46532982	46533748
BIDIR_962	chr1	46616525	46617403
BIDIR_963	chr1	46667845	46668991
BIDIR_964	chr1	46718642	46719445
BIDIR_965	chr1	46857631	46857983
BIDIR_966	chr1	47107698	47108381
BIDIR_967	chr1	47115079	47115187
BIDIR_968	chr1	47179203	47180106
BIDIR_969	chr1	47190135	47190435
BIDIR_970	chr1	47274856	47274937
BIDIR_971	chr1	47313441	47315565
BIDIR_972	chr1	47333234	47335008
BIDIR_973	chr1	47408630	47410370
BIDIR_974	chr1	47416569	47416817
BIDIR_975	chr1	47435958	47438235
BIDIR_976	chr1	48150379	48150469
BIDIR_977	chr1	48150803	48150884
BIDIR_978	chr1	48151042	48151135
BIDIR_979	chr1	48191796	48192476
BIDIR_980	chr1	48381779	48381903
BIDIR_981	chr1	48383036	48384235
BIDIR_982	chr1	48471860	48472286
BIDIR_983	chr1	49258214	49258873
BIDIR_984	chr1	49562347	49562486
BIDIR_985	chr1	49562627	49562736
BIDIR_986	chr1	49565544	49565666
BIDIR_987	chr1	49878048	49878138
BIDIR_988	chr1	49879366	49880105
BIDIR_989	chr1	49919534	49919634
BIDIR_990	chr1	50381198	50381279
BIDIR_991	chr1	50381418	50381668
BIDIR_992	chr1	50422888	50424344
BIDIR_993	chr1	50959674	50961019
BIDIR_994	chr1	50967860	50970614
BIDIR_995	chr1	50980993	50981382
BIDIR_996	chr1	50981524	50982227
BIDIR_997	chr1	50984603	50985618
BIDIR_998	chr1	51204970	51205054
BIDIR_999	chr1	51235738	51237240
BIDIR_1000	chr1	51250649	51250892
BIDIR_1001	chr1	51314267	51314848
BIDIR_1002	chr1	51492913	51493209
BIDIR_1003	chr1	51517909	51519117
BIDIR_1004	chr1	51558313	51559172
BIDIR_1005	chr1	51616819	51617836
BIDIR_1006	chr1	51636888	51637003
BIDIR_1007	chr1	51647957	51648633
BIDIR_1008	chr1	51702447	51702859
BIDIR_1009	chr1	51729075	51730225
BIDIR_1010	chr1	51784699	51795498
BIDIR_1011	chr1	51896882	51898861
BIDIR_1012	chr1	51990440	51990748
BIDIR_1013	chr1	52006448	52006703
BIDIR_1014	chr1	52006993	52007156
BIDIR_1015	chr1	52033191	52033874
BIDIR_1016	chr1	52054739	52056188
BIDIR_1017	chr1	52141670	52142847
BIDIR_1018	chr1	52181286	52181762
BIDIR_1019	chr1	52390214	52391474
BIDIR_1020	chr1	52403625	52405173
BIDIR_1021	chr1	52416315	52416435
BIDIR_1022	chr1	52432481	52433659
BIDIR_1023	chr1	52438331	52438583
BIDIR_1024	chr1	52438721	52438982
BIDIR_1025	chr1	52439098	52439194
BIDIR_1026	chr1	52552750	52554238
BIDIR_1027	chr1	52601928	52602732
BIDIR_1028	chr1	52632815	52633521
BIDIR_1029	chr1	52697724	52698878
BIDIR_1030	chr1	52702781	52703663
BIDIR_1031	chr1	52772367	52772495
BIDIR_1032	chr1	52842677	52843709
BIDIR_1033	chr1	52920678	52921845
BIDIR_1034	chr1	52927137	52928174
BIDIR_1035	chr1	52993182	52993300
BIDIR_1036	chr1	53014061	53015819
BIDIR_1037	chr1	53062307	53062555
BIDIR_1038	chr1	53090595	53090695
BIDIR_1039	chr1	53126070	53126515
BIDIR_1040	chr1	53135214	53136262
BIDIR_1041	chr1	53145552	53146885
BIDIR_1042	chr1	53185674	53185783
BIDIR_1043	chr1	53219861	53220985
BIDIR_1044	chr1	53238409	53239004
BIDIR_1045	chr1	53325451	53327967
BIDIR_1046	chr1	53541726	53542864
BIDIR_1047	chr1	53739615	53740185
BIDIR_1048	chr1	53836740	53838726
BIDIR_1049	chr1	53889782	53890327
BIDIR_1050	chr1	53944913	53945227
BIDIR_1051	chr1	53946066	53946528
BIDIR_1052	chr1	53947286	53947806
BIDIR_1053	chr1	53956897	53957513
BIDIR_1054	chr1	53981536	53983513
BIDIR_1055	chr1	54052280	54054024
BIDIR_1056	chr1	54121399	54122080
BIDIR_1057	chr1	54200064	54200486
BIDIR_1058	chr1	54218934	54226269
BIDIR_1059	chr1	54406808	54408341
BIDIR_1060	chr1	54487897	54489712
BIDIR_1061	chr1	54541904	54542991
BIDIR_1062	chr1	54715357	54716419
BIDIR_1063	chr1	54749861	54749960
BIDIR_1064	chr1	54886290	54887988
BIDIR_1065	chr1	54965564	54966304
BIDIR_1066	chr1	55039359	55039856
BIDIR_1067	chr1	55214947	55215893
BIDIR_1068	chr1	55310832	55311506
BIDIR_1069	chr1	55428270	55431557
BIDIR_1070	chr1	55589693	55590502
BIDIR_1071	chr1	55632206	55633226
BIDIR_1072	chr1	55699633	55701416
BIDIR_1073	chr1	55718513	55721003
BIDIR_1074	chr1	55724788	55724888
BIDIR_1075	chr1	55828803	55828891
BIDIR_1076	chr1	56577976	56579841
BIDIR_1077	chr1	56644491	56645128
BIDIR_1078	chr1	56645365	56645976
BIDIR_1079	chr1	58378855	58379078
BIDIR_1080	chr1	58494024	58494129
BIDIR_1081	chr1	58545866	58548521
BIDIR_1082	chr1	58573158	58578618
BIDIR_1083	chr1	58583859	58585880
BIDIR_1084	chr1	58617766	58619098
BIDIR_1085	chr1	58699543	58700160
BIDIR_1086	chr1	58726886	58727975
BIDIR_1087	chr1	58762767	58763910
BIDIR_1088	chr1	58764106	58765107
BIDIR_1089	chr1	58783069	58784927
BIDIR_1090	chr1	58814203	58817016
BIDIR_1091	chr1	58822986	58824364
BIDIR_1092	chr1	58848275	58849724
BIDIR_1093	chr1	58881059	58882086
BIDIR_1094	chr1	58882581	58884177
BIDIR_1095	chr1	58902975	58904708
BIDIR_1096	chr1	58929106	58930331
BIDIR_1097	chr1	58932171	58932381
BIDIR_1098	chr1	58932584	58933662
BIDIR_1099	chr1	59020031	59020838
BIDIR_1100	chr1	59042976	59043100
BIDIR_1101	chr1	59061976	59062432
BIDIR_1102	chr1	59079104	59080616
BIDIR_1103	chr1	59083749	59084916
BIDIR_1104	chr1	59127674	59129480
BIDIR_1105	chr1	59136031	59137758
BIDIR_1106	chr1	59139567	59139648
BIDIR_1107	chr1	59139899	59140370
BIDIR_1108	chr1	59146573	59147681
BIDIR_1109	chr1	59150636	59152177
BIDIR_1110	chr1	59187761	59187862
BIDIR_1111	chr1	59220142	59220467
BIDIR_1112	chr1	59296055	59297657
BIDIR_1113	chr1	59367331	59367927
BIDIR_1114	chr1	59368020	59368214
BIDIR_1115	chr1	59426916	59427017
BIDIR_1116	chr1	59427139	59427278
BIDIR_1117	chr1	59535355	59535530
BIDIR_1118	chr1	59633074	59633226
BIDIR_1119	chr1	59653349	59653451
BIDIR_1120	chr1	59678287	59679285
BIDIR_1121	chr1	59705706	59706459
BIDIR_1122	chr1	59759051	59759636
BIDIR_1123	chr1	61050713	61051217
BIDIR_1124	chr1	61056930	61057401
BIDIR_1125	chr1	61057620	61057923
BIDIR_1126	chr1	61076582	61077679
BIDIR_1127	chr1	61183802	61184713
BIDIR_1128	chr1	61724808	61725640
BIDIR_1129	chr1	61740359	61744565
BIDIR_1130	chr1	61838392	61838556
BIDIR_1131	chr1	62078353	62078454
BIDIR_1132	chr1	62237012	62238574
BIDIR_1133	chr1	62285915	62286006
BIDIR_1134	chr1	62286116	62287460
BIDIR_1135	chr1	62294490	62294738
BIDIR_1136	chr1	62295480	62297036
BIDIR_1137	chr1	62318435	62318559
BIDIR_1138	chr1	62324961	62325969
BIDIR_1139	chr1	62326202	62326336
BIDIR_1140	chr1	62424108	62425291
BIDIR_1141	chr1	62435484	62437340
BIDIR_1142	chr1	62453517	62457142
BIDIR_1143	chr1	62679776	62680024
BIDIR_1144	chr1	62687538	62688746
BIDIR_1145	chr1	62691786	62694822
BIDIR_1146	chr1	62783555	62784590
BIDIR_1147	chr1	63316925	63317358
BIDIR_1148	chr1	63317489	63317946
BIDIR_1149	chr1	63366869	63369055
BIDIR_1150	chr1	63382701	63382825
BIDIR_1151	chr1	63383302	63383518
BIDIR_1152	chr1	63394920	63395024
BIDIR_1153	chr1	63522830	63523970
BIDIR_1154	chr1	63593214	63594671
BIDIR_1155	chr1	63661779	63662984
BIDIR_1156	chr1	63730891	63730984
BIDIR_1157	chr1	63731201	63732481
BIDIR_1158	chr1	63746323	63746565
BIDIR_1159	chr1	63773865	63774364
BIDIR_1160	chr1	63774688	63775164
BIDIR_1161	chr1	63919496	63921512
BIDIR_1162	chr1	63946871	63947252
BIDIR_1163	chr1	63999194	63999438
BIDIR_1164	chr1	63999594	64000811
BIDIR_1165	chr1	64006109	64007111
BIDIR_1166	chr1	64019517	64020384
BIDIR_1167	chr1	64038943	64044636
BIDIR_1168	chr1	64082125	64083020
BIDIR_1169	chr1	64132147	64134278
BIDIR_1170	chr1	64223295	64224297
BIDIR_1171	chr1	64598004	64598389
BIDIR_1172	chr1	64744390	64745675
BIDIR_1173	chr1	64915577	64919080
BIDIR_1174	chr1	64965510	64967125
BIDIR_1175	chr1	65002443	65003445
BIDIR_1176	chr1	65066214	65067240
BIDIR_1177	chr1	65067756	65068304
BIDIR_1178	chr1	65147527	65149145
BIDIR_1179	chr1	65248042	65248535
BIDIR_1180	chr1	65254031	65255089
BIDIR_1181	chr1	65255234	65257291
BIDIR_1182	chr1	65309541	65310276
BIDIR_1183	chr1	65419763	65421353
BIDIR_1184	chr1	65510439	65510540
BIDIR_1185	chr1	65792518	65793548
BIDIR_1186	chr1	66271506	66272360
BIDIR_1187	chr1	66294355	66294480
BIDIR_1188	chr1	66295051	66295155
BIDIR_1189	chr1	66301170	66301520
BIDIR_1190	chr1	66331777	66332701
BIDIR_1191	chr1	66464630	66465655
BIDIR_1192	chr1	66533020	66534372
BIDIR_1193	chr1	66562494	66565523
BIDIR_1194	chr1	66924023	66925765
BIDIR_1195	chr1	66929699	66930888
BIDIR_1196	chr1	67019663	67020497
BIDIR_1197	chr1	67334460	67334603
BIDIR_1198	chr1	67430451	67431130
BIDIR_1199	chr1	67559039	67559799
BIDIR_1200	chr1	67560236	67560315
BIDIR_1201	chr1	67561836	67562080
BIDIR_1202	chr1	67569896	67571090
BIDIR_1203	chr1	67629184	67629941
BIDIR_1204	chr1	67684140	67689117
BIDIR_1205	chr1	67713851	67713958
BIDIR_1206	chr1	67735994	67736641
BIDIR_1207	chr1	67791955	67792061
BIDIR_1208	chr1	67831653	67834133
BIDIR_1209	chr1	67839685	67841541
BIDIR_1210	chr1	67850390	67850833
BIDIR_1211	chr1	67890801	67890893
BIDIR_1212	chr1	67951733	67952324
BIDIR_1213	chr1	67969788	67971014
BIDIR_1214	chr1	67986989	67988501
BIDIR_1215	chr1	67988886	67988976
BIDIR_1216	chr1	68042518	68042600
BIDIR_1217	chr1	68044047	68044132
BIDIR_1218	chr1	68046731	68047412
BIDIR_1219	chr1	68049990	68050839
BIDIR_1220	chr1	68059847	68060004
BIDIR_1221	chr1	68105076	68105169
BIDIR_1222	chr1	68173377	68174742
BIDIR_1223	chr1	68230650	68232794
BIDIR_1224	chr1	68496017	68497526
BIDIR_1225	chr1	68682541	68682629
BIDIR_1226	chr1	68683990	68684093
BIDIR_1227	chr1	68739701	68739791
BIDIR_1228	chr1	68739962	68740114
BIDIR_1229	chr1	68878373	68878658
BIDIR_1230	chr1	68927885	68928016
BIDIR_1231	chr1	69117108	69117734
BIDIR_1232	chr1	69446584	69446794
BIDIR_1233	chr1	69858113	69858201
BIDIR_1234	chr1	69883242	69883341
BIDIR_1235	chr1	69883864	69884494
BIDIR_1236	chr1	69888497	69888585
BIDIR_1237	chr1	69996311	69996403
BIDIR_1238	chr1	69997890	69998023
BIDIR_1239	chr1	70205157	70206128
BIDIR_1240	chr1	70220794	70221982
BIDIR_1241	chr1	70309554	70309647
BIDIR_1242	chr1	70353673	70354349
BIDIR_1243	chr1	70354798	70355049
BIDIR_1244	chr1	70410858	70411144
BIDIR_1245	chr1	70424671	70424819
BIDIR_1246	chr1	70430599	70430685
BIDIR_1247	chr1	70445582	70447348
BIDIR_1248	chr1	70449827	70450108
BIDIR_1249	chr1	70486870	70487502
BIDIR_1250	chr1	70503121	70504137
BIDIR_1251	chr1	70736275	70736741
BIDIR_1252	chr1	70814785	70815004
BIDIR_1253	chr1	70816556	70816942
BIDIR_1254	chr1	71110808	71110988
BIDIR_1255	chr1	71216323	71216423
BIDIR_1256	chr1	71217612	71217716
BIDIR_1257	chr1	71218499	71220706
BIDIR_1258	chr1	71430799	71430891
BIDIR_1259	chr1	71513893	71514443
BIDIR_1260	chr1	71889740	71889844
BIDIR_1261	chr1	72280840	72281033
BIDIR_1262	chr1	72282542	72284462
BIDIR_1263	chr1	72366084	72366168
BIDIR_1264	chr1	72366264	72366493
BIDIR_1265	chr1	72390277	72390369
BIDIR_1266	chr1	72868536	72868633
BIDIR_1267	chr1	72898887	72898968
BIDIR_1268	chr1	72900563	72900669
BIDIR_1269	chr1	72984026	72984119
BIDIR_1270	chr1	72987868	72989950
BIDIR_1271	chr1	73130024	73130135
BIDIR_1272	chr1	73329883	73330002
BIDIR_1273	chr1	73330376	73330463
BIDIR_1274	chr1	74240812	74242331
BIDIR_1275	chr1	74351532	74351623
BIDIR_1276	chr1	74352288	74352522
BIDIR_1277	chr1	74732883	74734186
BIDIR_1278	chr1	74899966	74900058
BIDIR_1279	chr1	74901273	74901385
BIDIR_1280	chr1	74922125	74922382
BIDIR_1281	chr1	74987793	74987909
BIDIR_1282	chr1	74989959	74990056
BIDIR_1283	chr1	75477713	75477808
BIDIR_1284	chr1	75666868	75666979
BIDIR_1285	chr1	75682224	75683742
BIDIR_1286	chr1	75724098	75725096
BIDIR_1287	chr1	75757348	75757621
BIDIR_1288	chr1	75758983	75759400
BIDIR_1289	chr1	75821043	75821196
BIDIR_1290	chr1	75822077	75822199
BIDIR_1291	chr1	75831578	75832028
BIDIR_1292	chr1	76155658	76155794
BIDIR_1293	chr1	76458248	76458352
BIDIR_1294	chr1	76459274	76459370
BIDIR_1295	chr1	76700212	76700304
BIDIR_1296	chr1	76700459	76700582
BIDIR_1297	chr1	76700844	76700934
BIDIR_1298	chr1	77039024	77040696
BIDIR_1299	chr1	77081229	77082028
BIDIR_1300	chr1	77094391	77094472
BIDIR_1301	chr1	77098323	77098633
BIDIR_1302	chr1	77129105	77129569
BIDIR_1303	chr1	77147409	77147656
BIDIR_1304	chr1	77219060	77219502
BIDIR_1305	chr1	77281768	77282851
BIDIR_1306	chr1	77347231	77347994
BIDIR_1307	chr1	77348247	77348533
BIDIR_1308	chr1	77370442	77371226
BIDIR_1309	chr1	77402725	77402810
BIDIR_1310	chr1	77402994	77403079
BIDIR_1311	chr1	77403939	77404045
BIDIR_1312	chr1	77437690	77438274
BIDIR_1313	chr1	77461097	77461313
BIDIR_1314	chr1	77513593	77515653
BIDIR_1315	chr1	77536548	77537788
BIDIR_1316	chr1	77538998	77541331
BIDIR_1317	chr1	77682105	77686496
BIDIR_1318	chr1	77758734	77759938
BIDIR_1319	chr1	77779057	77780162
BIDIR_1320	chr1	77810105	77811036
BIDIR_1321	chr1	77811673	77811902
BIDIR_1322	chr1	77834202	77834482
BIDIR_1323	chr1	77868194	77868451
BIDIR_1324	chr1	77868988	77869108
BIDIR_1325	chr1	77897622	77897715
BIDIR_1326	chr1	77897948	77898067
BIDIR_1327	chr1	77898961	77899077
BIDIR_1328	chr1	77915475	77915587
BIDIR_1329	chr1	77944025	77944408
BIDIR_1330	chr1	77978030	77979874
BIDIR_1331	chr1	78004019	78005371
BIDIR_1332	chr1	78005496	78005922
BIDIR_1333	chr1	78041547	78043393
BIDIR_1334	chr1	78046006	78046755
BIDIR_1335	chr1	78092035	78092118
BIDIR_1336	chr1	78095331	78096555
BIDIR_1337	chr1	78096851	78097248
BIDIR_1338	chr1	78100766	78103145
BIDIR_1339	chr1	78172194	78172294
BIDIR_1340	chr1	78206233	78206317
BIDIR_1341	chr1	78254389	78254529
BIDIR_1342	chr1	78278650	78278751
BIDIR_1343	chr1	78278956	78279050
BIDIR_1344	chr1	78339245	78340890
BIDIR_1345	chr1	78480159	78480363
BIDIR_1346	chr1	78491311	78492069
BIDIR_1347	chr1	78620053	78620155
BIDIR_1348	chr1	78715388	78715748
BIDIR_1349	chr1	78873153	78873242
BIDIR_1350	chr1	79669117	79669199
BIDIR_1351	chr1	79697460	79697542
BIDIR_1352	chr1	79698195	79698282
BIDIR_1353	chr1	80132952	80133057
BIDIR_1354	chr1	80387450	80387541
BIDIR_1355	chr1	80701744	80701889
BIDIR_1356	chr1	80702249	80702518
BIDIR_1357	chr1	80734415	80735340
BIDIR_1358	chr1	80946278	80946398
BIDIR_1359	chr1	80946672	80946761
BIDIR_1360	chr1	81174457	81175450
BIDIR_1361	chr1	81177844	81177957
BIDIR_1362	chr1	81701778	81701910
BIDIR_1363	chr1	81702610	81704591
BIDIR_1364	chr1	81705850	81707857
BIDIR_1365	chr1	81800132	81801988
BIDIR_1366	chr1	81802732	81804079
BIDIR_1367	chr1	82132537	82132799
BIDIR_1368	chr1	82134328	82134457
BIDIR_1369	chr1	82136596	82136692
BIDIR_1370	chr1	82251527	82251619
BIDIR_1371	chr1	82389940	82390115
BIDIR_1372	chr1	83151098	83151820
BIDIR_1373	chr1	83167595	83168128
BIDIR_1374	chr1	83881514	83881713
BIDIR_1375	chr1	83998671	83999901
BIDIR_1376	chr1	84077276	84078471
BIDIR_1377	chr1	84174036	84174301
BIDIR_1378	chr1	84230528	84230621
BIDIR_1379	chr1	84247063	84248130
BIDIR_1380	chr1	84253243	84254338
BIDIR_1381	chr1	84298885	84299386
BIDIR_1382	chr1	84412466	84413028
BIDIR_1383	chr1	84479051	84479789
BIDIR_1384	chr1	84486405	84487188
BIDIR_1385	chr1	84505686	84506880
BIDIR_1386	chr1	84524453	84524619
BIDIR_1387	chr1	84527676	84527823
BIDIR_1388	chr1	84532378	84532465
BIDIR_1389	chr1	84534643	84536527
BIDIR_1390	chr1	84572926	84574507
BIDIR_1391	chr1	84603717	84603876
BIDIR_1392	chr1	84604009	84604333
BIDIR_1393	chr1	84604530	84604857
BIDIR_1394	chr1	84619023	84619720
BIDIR_1395	chr1	84620663	84621096
BIDIR_1396	chr1	84690045	84691037
BIDIR_1397	chr1	84879367	84879460
BIDIR_1398	chr1	84944235	84944326
BIDIR_1399	chr1	84945010	84945394
BIDIR_1400	chr1	84996735	84997202
BIDIR_1401	chr1	84997341	84997612
BIDIR_1402	chr1	85047788	85048916
BIDIR_1403	chr1	85061921	85062178
BIDIR_1404	chr1	85064755	85064842
BIDIR_1405	chr1	85200395	85202064
BIDIR_1406	chr1	85275960	85276919
BIDIR_1407	chr1	85278618	85279660
BIDIR_1408	chr1	85285211	85285297
BIDIR_1409	chr1	85297052	85299013
BIDIR_1410	chr1	85575908	85577576
BIDIR_1411	chr1	85578753	85582815
BIDIR_1412	chr1	85606779	85608518
BIDIR_1413	chr1	85611292	85613487
BIDIR_1414	chr1	85628597	85629817
BIDIR_1415	chr1	85708140	85708800
BIDIR_1416	chr1	85751920	85752008
BIDIR_1417	chr1	85825220	85825334
BIDIR_1418	chr1	85832736	85832819
BIDIR_1419	chr1	85833236	85833492
BIDIR_1420	chr1	85873182	85873351
BIDIR_1421	chr1	86111057	86111169
BIDIR_1422	chr1	86133742	86133854
BIDIR_1423	chr1	86200426	86200517
BIDIR_1424	chr1	86207400	86207892
BIDIR_1425	chr1	86243579	86243678
BIDIR_1426	chr1	86332231	86332490
BIDIR_1427	chr1	86395543	86396868
BIDIR_1428	chr1	86611171	86611266
BIDIR_1429	chr1	86625344	86626177
BIDIR_1430	chr1	86704042	86705528
BIDIR_1431	chr1	86773569	86775046
BIDIR_1432	chr1	86899104	86899215
BIDIR_1433	chr1	86914487	86915293
BIDIR_1434	chr1	87151971	87152387
BIDIR_1435	chr1	87175698	87175792
BIDIR_1436	chr1	87225545	87227020
BIDIR_1437	chr1	87328144	87329045
BIDIR_1438	chr1	87333831	87336967
BIDIR_1439	chr1	87684078	87684736
BIDIR_1440	chr1	87724514	87724624
BIDIR_1441	chr1	87724844	87724938
BIDIR_1442	chr1	87951486	87952582
BIDIR_1443	chr1	87955790	87956455
BIDIR_1444	chr1	88213051	88213142
BIDIR_1445	chr1	88342321	88342408
BIDIR_1446	chr1	88683440	88685646
BIDIR_1447	chr1	88891224	88891992
BIDIR_1448	chr1	88992018	88992912
BIDIR_1449	chr1	89022441	89022918
BIDIR_1450	chr1	89064702	89066150
BIDIR_1451	chr1	89091961	89092082
BIDIR_1452	chr1	89125793	89126076
BIDIR_1453	chr1	89328061	89328157
BIDIR_1454	chr1	89418396	89418494
BIDIR_1455	chr1	89493638	89493723
BIDIR_1456	chr1	89524323	89524963
BIDIR_1457	chr1	89573016	89573107
BIDIR_1458	chr1	89632684	89633804
BIDIR_1459	chr1	89722090	89722185
BIDIR_1460	chr1	89819863	89823135
BIDIR_1461	chr1	89842979	89844300
BIDIR_1462	chr1	89890056	89891006
BIDIR_1463	chr1	89893707	89894511
BIDIR_1464	chr1	89942453	89944175
BIDIR_1465	chr1	89952227	89954849
BIDIR_1466	chr1	89974201	89976198
BIDIR_1467	chr1	89994077	89996276
BIDIR_1468	chr1	90057711	90057866
BIDIR_1469	chr1	90096696	90096937
BIDIR_1470	chr1	90097926	90098055
BIDIR_1471	chr1	90170194	90170323
BIDIR_1472	chr1	90219605	90219714
BIDIR_1473	chr1	90252213	90252673
BIDIR_1474	chr1	91021034	91022722
BIDIR_1475	chr1	91180790	91180921
BIDIR_1476	chr1	91368230	91370236
BIDIR_1477	chr1	91404412	91404520
BIDIR_1478	chr1	91500540	91501377
BIDIR_1479	chr1	91557029	91557193
BIDIR_1480	chr1	91557418	91557570
BIDIR_1481	chr1	91569725	91570564
BIDIR_1482	chr1	91582266	91583068
BIDIR_1483	chr1	91608794	91610212
BIDIR_1484	chr1	91610965	91611084
BIDIR_1485	chr1	91611226	91612130
BIDIR_1486	chr1	91850926	91852194
BIDIR_1487	chr1	91884771	91886963
BIDIR_1488	chr1	92030152	92030285
BIDIR_1489	chr1	92080127	92080894
BIDIR_1490	chr1	92175275	92175381
BIDIR_1491	chr1	92298532	92298936
BIDIR_1492	chr1	92423457	92423539
BIDIR_1493	chr1	92784321	92785764
BIDIR_1494	chr1	92951244	92951733
BIDIR_1495	chr1	92959568	92959676
BIDIR_1496	chr1	92960898	92962462
BIDIR_1497	chr1	93078808	93079527
BIDIR_1498	chr1	93146491	93146740
BIDIR_1499	chr1	93179824	93181165
BIDIR_1500	chr1	93253285	93253729
BIDIR_1501	chr1	93287038	93287173
BIDIR_1502	chr1	93289140	93289226
BIDIR_1503	chr1	93345624	93346271
BIDIR_1504	chr1	93442161	93442276
BIDIR_1505	chr1	93442424	93442529
BIDIR_1506	chr1	93447421	93449314
BIDIR_1507	chr1	93515502	93515872
BIDIR_1508	chr1	93680357	93682366
BIDIR_1509	chr1	93691458	93691781
BIDIR_1510	chr1	93700723	93703335
BIDIR_1511	chr1	93708231	93708429
BIDIR_1512	chr1	93735029	93739756
BIDIR_1513	chr1	93774340	93774435
BIDIR_1514	chr1	93774882	93775810
BIDIR_1515	chr1	93776146	93776231
BIDIR_1516	chr1	93779034	93781209
BIDIR_1517	chr1	93796292	93796371
BIDIR_1518	chr1	93804496	93804982
BIDIR_1519	chr1	93809917	93810157
BIDIR_1520	chr1	93813266	93813354
BIDIR_1521	chr1	93845996	93847427
BIDIR_1522	chr1	93847962	93848054
BIDIR_1523	chr1	93878811	93879711
BIDIR_1524	chr1	93908511	93909906
BIDIR_1525	chr1	93992087	93992175
BIDIR_1526	chr1	94044266	94044502
BIDIR_1527	chr1	94045017	94046311
BIDIR_1528	chr1	94061770	94062622
BIDIR_1529	chr1	94130488	94130786
BIDIR_1530	chr1	94237069	94238298
BIDIR_1531	chr1	94245514	94248259
BIDIR_1532	chr1	94248674	94248951
BIDIR_1533	chr1	94258331	94260248
BIDIR_1534	chr1	94264418	94266479
BIDIR_1535	chr1	94270617	94271789
BIDIR_1536	chr1	94295615	94297229
BIDIR_1537	chr1	94326963	94327523
BIDIR_1538	chr1	94329883	94330042
BIDIR_1539	chr1	94334549	94334653
BIDIR_1540	chr1	94417589	94418812
BIDIR_1541	chr1	94483833	94483914
BIDIR_1542	chr1	94510534	94510663
BIDIR_1543	chr1	94510806	94511406
BIDIR_1544	chr1	94537435	94545685
BIDIR_1545	chr1	94579354	94580620
BIDIR_1546	chr1	94599365	94599774
BIDIR_1547	chr1	94621833	94623999
BIDIR_1548	chr1	94631198	94637719
BIDIR_1549	chr1	94644321	94649339
BIDIR_1550	chr1	94653223	94655114
BIDIR_1551	chr1	94657520	94657614
BIDIR_1552	chr1	94657843	94658222
BIDIR_1553	chr1	94698061	94699719
BIDIR_1554	chr1	94712790	94714929
BIDIR_1555	chr1	94728225	94728537
BIDIR_1556	chr1	94734958	94736213
BIDIR_1557	chr1	94739613	94740033
BIDIR_1558	chr1	94756922	94757171
BIDIR_1559	chr1	94792194	94792949
BIDIR_1560	chr1	94793659	94793759
BIDIR_1561	chr1	94801467	94802703
BIDIR_1562	chr1	94819851	94820864
BIDIR_1563	chr1	94847170	94847256
BIDIR_1564	chr1	94849600	94849707
BIDIR_1565	chr1	94854436	94855819
BIDIR_1566	chr1	94863540	94865164
BIDIR_1567	chr1	94925264	94927756
BIDIR_1568	chr1	94966677	94969713
BIDIR_1569	chr1	94970070	94972996
BIDIR_1570	chr1	95072558	95073480
BIDIR_1571	chr1	95086786	95087349
BIDIR_1572	chr1	95116772	95118488
BIDIR_1573	chr1	95188254	95188343
BIDIR_1574	chr1	95215245	95216822
BIDIR_1575	chr1	95228704	95228881
BIDIR_1576	chr1	95229057	95229378
BIDIR_1577	chr1	95233909	95234571
BIDIR_1578	chr1	95297110	95297208
BIDIR_1579	chr1	95297683	95298104
BIDIR_1580	chr1	95457994	95458088
BIDIR_1581	chr1	95458621	95458715
BIDIR_1582	chr1	96052045	96052132
BIDIR_1583	chr1	96057211	96057306
BIDIR_1584	chr1	96133813	96133899
BIDIR_1585	chr1	96134160	96134269
BIDIR_1586	chr1	96224198	96224285
BIDIR_1587	chr1	96224704	96224813
BIDIR_1588	chr1	96232688	96232821
BIDIR_1589	chr1	96246971	96247063
BIDIR_1590	chr1	96361445	96363908
BIDIR_1591	chr1	96371013	96371366
BIDIR_1592	chr1	96416128	96417438
BIDIR_1593	chr1	96469341	96469434
BIDIR_1594	chr1	96679372	96679490
BIDIR_1595	chr1	96721322	96722408
BIDIR_1596	chr1	96865852	96866161
BIDIR_1597	chr1	96966993	96967082
BIDIR_1598	chr1	97093861	97094179
BIDIR_1599	chr1	97094321	97095167
BIDIR_1600	chr1	97096068	97096854
BIDIR_1601	chr1	97143993	97144080
BIDIR_1602	chr1	97144348	97144488
BIDIR_1603	chr1	97279339	97279576
BIDIR_1604	chr1	97286266	97286412
BIDIR_1605	chr1	97287148	97287875
BIDIR_1606	chr1	97288137	97289664
BIDIR_1607	chr1	97487370	97487611
BIDIR_1608	chr1	97643808	97643900
BIDIR_1609	chr1	97850451	97850596
BIDIR_1610	chr1	97920468	97920784
BIDIR_1611	chr1	97921029	97921501
BIDIR_1612	chr1	97938437	97938515
BIDIR_1613	chr1	97999712	98000282
BIDIR_1614	chr1	98044937	98045724
BIDIR_1615	chr1	98053808	98054509
BIDIR_1616	chr1	98214186	98214451
BIDIR_1617	chr1	98264441	98264520
BIDIR_1618	chr1	98323075	98324702
BIDIR_1619	chr1	98388179	98388842
BIDIR_1620	chr1	98512150	98512233
BIDIR_1621	chr1	98513060	98513198
BIDIR_1622	chr1	98661159	98662576
BIDIR_1623	chr1	98859514	98859605
BIDIR_1624	chr1	99077950	99078254
BIDIR_1625	chr1	99078904	99078986
BIDIR_1626	chr1	99200624	99200753
BIDIR_1627	chr1	99457252	99457909
BIDIR_1628	chr1	99509939	99510102
BIDIR_1629	chr1	99510351	99510441
BIDIR_1630	chr1	99511087	99511183
BIDIR_1631	chr1	99645092	99646940
BIDIR_1632	chr1	99684586	99686021
BIDIR_1633	chr1	99823024	99823124
BIDIR_1634	chr1	99823387	99823476
BIDIR_1635	chr1	99849650	99850505
BIDIR_1636	chr1	99969438	99970639
BIDIR_1637	chr1	100037181	100038843
BIDIR_1638	chr1	100082881	100083070
BIDIR_1639	chr1	100083234	100083368
BIDIR_1640	chr1	100098280	100098439
BIDIR_1641	chr1	100132537	100133543
BIDIR_1642	chr1	100249477	100249961
BIDIR_1643	chr1	100266393	100266878
BIDIR_1644	chr1	100339898	100339984
BIDIR_1645	chr1	100351279	100352847
BIDIR_1646	chr1	100536222	100540291
BIDIR_1647	chr1	100621821	100623588
BIDIR_1648	chr1	100626562	100628126
BIDIR_1649	chr1	100629804	100630129
BIDIR_1650	chr1	100630782	100631298
BIDIR_1651	chr1	100736302	100736405
BIDIR_1652	chr1	100739633	100739764
BIDIR_1653	chr1	100741987	100742071
BIDIR_1654	chr1	100894602	100896516
BIDIR_1655	chr1	100985988	100986505
BIDIR_1656	chr1	100998230	100998313
BIDIR_1657	chr1	101025784	101026179
BIDIR_1658	chr1	101130011	101132092
BIDIR_1659	chr1	101200460	101201186
BIDIR_1660	chr1	101235882	101237270
BIDIR_1661	chr1	101628182	101628278
BIDIR_1662	chr1	101628850	101629018
BIDIR_1663	chr1	101669221	101669312
BIDIR_1664	chr1	101677276	101677398
BIDIR_1665	chr1	101888967	101889243
BIDIR_1666	chr1	101950658	101950741
BIDIR_1667	chr1	102312179	102312275
BIDIR_1668	chr1	102343095	102343190
BIDIR_1669	chr1	102967453	102967536
BIDIR_1670	chr1	103106663	103107572
BIDIR_1671	chr1	103107948	103108542
BIDIR_1672	chr1	103264612	103267086
BIDIR_1673	chr1	103525559	103526464
BIDIR_1674	chr1	103678048	103678314
BIDIR_1675	chr1	103884352	103885253
BIDIR_1676	chr1	104220397	104220548
BIDIR_1677	chr1	104374633	104374735
BIDIR_1678	chr1	104375913	104376073
BIDIR_1679	chr1	104935429	104935525
BIDIR_1680	chr1	104937092	104937175
BIDIR_1681	chr1	104937728	104937823
BIDIR_1682	chr1	105106709	105106801
BIDIR_1683	chr1	105485496	105485677
BIDIR_1684	chr1	105580360	105580445
BIDIR_1685	chr1	105823131	105823221
BIDIR_1686	chr1	105943615	105943867
BIDIR_1687	chr1	106164073	106164208
BIDIR_1688	chr1	106165540	106165636
BIDIR_1689	chr1	106240220	106240378
BIDIR_1690	chr1	107013713	107013796
BIDIR_1691	chr1	107056827	107057931
BIDIR_1692	chr1	107261555	107261658
BIDIR_1693	chr1	107261766	107261858
BIDIR_1694	chr1	108160216	108160859
BIDIR_1695	chr1	108199081	108200925
BIDIR_1696	chr1	108270172	108270292
BIDIR_1697	chr1	108411802	108411891
BIDIR_1698	chr1	108488456	108488547
BIDIR_1699	chr1	108489543	108491377
BIDIR_1700	chr1	108502086	108503267
BIDIR_1701	chr1	108559557	108560561
BIDIR_1702	chr1	108590526	108590733
BIDIR_1703	chr1	108590855	108590939
BIDIR_1704	chr1	108640916	108641083
BIDIR_1705	chr1	108661107	108661575
BIDIR_1706	chr1	108675201	108675353
BIDIR_1707	chr1	108675489	108675571
BIDIR_1708	chr1	108691507	108692961
BIDIR_1709	chr1	108747290	108747391
BIDIR_1710	chr1	108816017	108817354
BIDIR_1711	chr1	108829539	108829970
BIDIR_1712	chr1	108830140	108831177
BIDIR_1713	chr1	108876808	108877607
BIDIR_1714	chr1	108906740	108906920
BIDIR_1715	chr1	108953245	108953421
BIDIR_1716	chr1	108953740	108953827
BIDIR_1717	chr1	108962945	108963887
BIDIR_1718	chr1	108992368	108992456
BIDIR_1719	chr1	108992568	108992730
BIDIR_1720	chr1	109040983	109041890
BIDIR_1721	chr1	109075600	109076313
BIDIR_1722	chr1	109089969	109091559
BIDIR_1723	chr1	109113554	109113660
BIDIR_1724	chr1	109197924	109198898
BIDIR_1725	chr1	109213579	109214449
BIDIR_1726	chr1	109282423	109284209
BIDIR_1727	chr1	109370909	109371945
BIDIR_1728	chr1	109376017	109376312
BIDIR_1729	chr1	109397623	109398701
BIDIR_1730	chr1	109466228	109466815
BIDIR_1731	chr1	109482170	109486032
BIDIR_1732	chr1	109493772	109494430
BIDIR_1733	chr1	109509322	109509526
BIDIR_1734	chr1	109509700	109510089
BIDIR_1735	chr1	109545423	109547896
BIDIR_1736	chr1	109548001	109548905
BIDIR_1737	chr1	109619680	109621536
BIDIR_1738	chr1	109641814	109642543
BIDIR_1739	chr1	109643238	109644000
BIDIR_1740	chr1	109655667	109656396
BIDIR_1741	chr1	109686991	109688185
BIDIR_1742	chr1	109718983	109719190
BIDIR_1743	chr1	109739808	109740509
BIDIR_1744	chr1	109791481	109793565
BIDIR_1745	chr1	109808374	109808477
BIDIR_1746	chr1	109821062	109822365
BIDIR_1747	chr1	109823713	109824541
BIDIR_1748	chr1	109871964	109873189
BIDIR_1749	chr1	109876999	109877906
BIDIR_1750	chr1	109910171	109911629
BIDIR_1751	chr1	109930755	109931831
BIDIR_1752	chr1	109959293	109960830
BIDIR_1753	chr1	109975117	109977161
BIDIR_1754	chr1	109977967	109982337
BIDIR_1755	chr1	109984618	109985362
BIDIR_1756	chr1	110034334	110035291
BIDIR_1757	chr1	110084318	110085020
BIDIR_1758	chr1	110188007	110188896
BIDIR_1759	chr1	110210031	110210643
BIDIR_1760	chr1	110338014	110341135
BIDIR_1761	chr1	110407238	110407973
BIDIR_1762	chr1	110458963	110459095
BIDIR_1763	chr1	110962883	110964141
BIDIR_1764	chr1	111139517	111140778
BIDIR_1765	chr1	111203567	111204375
BIDIR_1766	chr1	111301428	111301518
BIDIR_1767	chr1	111340464	111340647
BIDIR_1768	chr1	111346140	111346590
BIDIR_1769	chr1	111394469	111394556
BIDIR_1770	chr1	111396599	111396685
BIDIR_1771	chr1	111448524	111448921
BIDIR_1772	chr1	111507599	111508396
BIDIR_1773	chr1	111515635	111516368
BIDIR_1774	chr1	111542093	111542682
BIDIR_1775	chr1	111543096	111543408
BIDIR_1776	chr1	111553245	111555528
BIDIR_1777	chr1	111563490	111563630
BIDIR_1778	chr1	111592517	111592851
BIDIR_1779	chr1	111593124	111594286
BIDIR_1780	chr1	111604755	111605111
BIDIR_1781	chr1	111609672	111609761
BIDIR_1782	chr1	111619794	111620525
BIDIR_1783	chr1	111738292	111740222
BIDIR_1784	chr1	111755091	111756217
BIDIR_1785	chr1	111776152	111776336
BIDIR_1786	chr1	111777185	111777618
BIDIR_1787	chr1	112214245	112214337
BIDIR_1788	chr1	112390431	112391944
BIDIR_1789	chr1	112393745	112394792
BIDIR_1790	chr1	112395418	112396710
BIDIR_1791	chr1	112501770	112502311
BIDIR_1792	chr1	112508540	112509164
BIDIR_1793	chr1	112544198	112544703
BIDIR_1794	chr1	112618857	112620247
BIDIR_1795	chr1	112707231	112707694
BIDIR_1796	chr1	112743888	112744494
BIDIR_1797	chr1	112849445	112850297
BIDIR_1798	chr1	112854475	112855108
BIDIR_1799	chr1	112887736	112887850
BIDIR_1800	chr1	112897885	112898183
BIDIR_1801	chr1	112898289	112898556
BIDIR_1802	chr1	112955752	112957219
BIDIR_1803	chr1	113060900	113061188
BIDIR_1804	chr1	113063614	113064347
BIDIR_1805	chr1	113072795	113073591
BIDIR_1806	chr1	113389424	113391869
BIDIR_1807	chr1	113396327	113397066
BIDIR_1808	chr1	113533447	113534809
BIDIR_1809	chr1	113713706	113715328
BIDIR_1810	chr1	113759045	113760121
BIDIR_1811	chr1	113811977	113812102
BIDIR_1812	chr1	113860507	113861548
BIDIR_1813	chr1	113904414	113905817
BIDIR_1814	chr1	113929142	113929730
BIDIR_1815	chr1	114027395	114027478
BIDIR_1816	chr1	114113690	114114087
BIDIR_1817	chr1	114169981	114170149
BIDIR_1818	chr1	114240322	114240418
BIDIR_1819	chr1	114243490	114243621
BIDIR_1820	chr1	114509987	114512524
BIDIR_1821	chr1	114581204	114582481
BIDIR_1822	chr1	114669653	114670625
BIDIR_1823	chr1	114716392	114717223
BIDIR_1824	chr1	114757206	114758480
BIDIR_1825	chr1	114780171	114780412
BIDIR_1826	chr1	115014349	115015877
BIDIR_1827	chr1	115016927	115017855
BIDIR_1828	chr1	115019489	115019582
BIDIR_1829	chr1	115055943	115057028
BIDIR_1830	chr1	115062407	115063300
BIDIR_1831	chr1	115089120	115090117
BIDIR_1832	chr1	115134466	115136146
BIDIR_1833	chr1	115167829	115169805
BIDIR_1834	chr1	115178630	115180597
BIDIR_1835	chr1	115189040	115189256
BIDIR_1836	chr1	115189943	115190037
BIDIR_1837	chr1	115190137	115190781
BIDIR_1838	chr1	115384438	115384523
BIDIR_1839	chr1	115495950	115498008
BIDIR_1840	chr1	115545212	115546510
BIDIR_1841	chr1	115642293	115642440
BIDIR_1842	chr1	115642536	115642979
BIDIR_1843	chr1	115670877	115672164
BIDIR_1844	chr1	115771573	115771848
BIDIR_1845	chr1	115926241	115926335
BIDIR_1846	chr1	115927202	115927284
BIDIR_1847	chr1	115975962	115976921
BIDIR_1848	chr1	116107264	116107352
BIDIR_1849	chr1	116109668	116110650
BIDIR_1850	chr1	116372667	116374662
BIDIR_1851	chr1	116418160	116418839
BIDIR_1852	chr1	116432147	116432295
BIDIR_1853	chr1	116433258	116433933
BIDIR_1854	chr1	116509185	116509640
BIDIR_1855	chr1	116556637	116557147
BIDIR_1856	chr1	116570394	116571567
BIDIR_1857	chr1	116588725	116588866
BIDIR_1858	chr1	116590538	116590995
BIDIR_1859	chr1	116641517	116643992
BIDIR_1860	chr1	116666944	116668241
BIDIR_1861	chr1	116688029	116688288
BIDIR_1862	chr1	116819760	116821080
BIDIR_1863	chr1	116909488	116911180
BIDIR_1864	chr1	116971642	116971768
BIDIR_1865	chr1	116989026	116992853
BIDIR_1866	chr1	117007147	117007671
BIDIR_1867	chr1	117008215	117008371
BIDIR_1868	chr1	117035607	117035694
BIDIR_1869	chr1	117036058	117036964
BIDIR_1870	chr1	117051443	117052298
BIDIR_1871	chr1	117059327	117060705
BIDIR_1872	chr1	117093014	117094479
BIDIR_1873	chr1	117121430	117122366
BIDIR_1874	chr1	117146711	117147036
BIDIR_1875	chr1	117147620	117147794
BIDIR_1876	chr1	117171784	117171949
BIDIR_1877	chr1	117366293	117367937
BIDIR_1878	chr1	117428987	117429141
BIDIR_1879	chr1	117430629	117430717
BIDIR_1880	chr1	117430818	117430908
BIDIR_1881	chr1	117595310	117595400
BIDIR_1882	chr1	117605321	117605570
BIDIR_1883	chr1	117778780	117778858
BIDIR_1884	chr1	117821380	117822133
BIDIR_1885	chr1	117929196	117930207
BIDIR_1886	chr1	118284191	118284645
BIDIR_1887	chr1	118350555	118350637
BIDIR_1888	chr1	118353732	118353830
BIDIR_1889	chr1	118408175	118408265
BIDIR_1890	chr1	119139942	119140956
BIDIR_1891	chr1	119279064	119280304
BIDIR_1892	chr1	119400278	119400448
BIDIR_1893	chr1	119506530	119506871
BIDIR_1894	chr1	119595439	119595780
BIDIR_1895	chr1	119635762	119636832
BIDIR_1896	chr1	119647723	119648795
BIDIR_1897	chr1	119712133	119713002
BIDIR_1898	chr1	120068450	120070273
BIDIR_1899	chr1	120111861	120112828
BIDIR_1900	chr1	120131592	120132069
BIDIR_1901	chr1	120136636	120137030
BIDIR_1902	chr1	120141718	120146138
BIDIR_1903	chr1	120176145	120176510
BIDIR_1904	chr1	120180254	120180803
BIDIR_1905	chr1	120181553	120182795
BIDIR_1906	chr1	120196810	120198081
BIDIR_1907	chr1	120232656	120233310
BIDIR_1908	chr1	120257492	120257680
BIDIR_1909	chr1	120340483	120342967
BIDIR_1910	chr1	120354677	120355634
BIDIR_1911	chr1	120388999	120389541
BIDIR_1912	chr1	120394154	120394268
BIDIR_1913	chr1	120394484	120394579
BIDIR_1914	chr1	120414745	120415875
BIDIR_1915	chr1	120475802	120475884
BIDIR_1916	chr1	120514810	120515060
BIDIR_1917	chr1	120557742	120559404
BIDIR_1918	chr1	120568060	120568191
BIDIR_1919	chr1	120665052	120665706
BIDIR_1920	chr1	120683253	120683355
BIDIR_1921	chr1	120700763	120701418
BIDIR_1922	chr1	120723303	120725284
BIDIR_1923	chr1	120843868	120844923
BIDIR_1924	chr1	120912880	120914222
BIDIR_1925	chr1	120925760	120925932
BIDIR_1926	chr1	120939608	120939770
BIDIR_1927	chr1	120942237	120943230
BIDIR_1928	chr1	120951700	120951807
BIDIR_1929	chr1	120952214	120952876
BIDIR_1930	chr1	120959338	120959421
BIDIR_1931	chr1	120966427	120966594
BIDIR_1932	chr1	120969867	120973917
BIDIR_1933	chr1	121007465	121007701
BIDIR_1934	chr1	121008414	121008497
BIDIR_1935	chr1	121008969	121009140
BIDIR_1936	chr1	121014900	121015730
BIDIR_1937	chr1	121020526	121021929
BIDIR_1938	chr1	121097006	121098197
BIDIR_1939	chr1	121156952	121158439
BIDIR_1940	chr1	121183661	121187883
BIDIR_1941	chr1	121314324	121314434
BIDIR_1942	chr1	121314680	121314781
BIDIR_1943	chr1	121343041	121343809
BIDIR_1944	chr1	121347682	121348706
BIDIR_1945	chr1	121355830	121356292
BIDIR_1946	chr1	121384502	121385890
BIDIR_1947	chr1	121402112	121402197
BIDIR_1948	chr1	121402878	121402985
BIDIR_1949	chr1	121518755	121519948
BIDIR_1950	chr1	121537550	121537643
BIDIR_1951	chr1	121538024	121538108
BIDIR_1952	chr1	121735962	121736055
BIDIR_1953	chr1	143326623	143326901
BIDIR_1954	chr1	143327545	143327879
BIDIR_1955	chr1	143328074	143328169
BIDIR_1956	chr1	143328310	143328407
BIDIR_1957	chr1	143363413	143363507
BIDIR_1958	chr1	143363632	143363745
BIDIR_1959	chr1	143421116	143423099
BIDIR_1960	chr1	143424122	143425162
BIDIR_1961	chr1	143498879	143499907
BIDIR_1962	chr1	143563608	143563911
BIDIR_1963	chr1	143702205	143702795
BIDIR_1964	chr1	143720214	143720788
BIDIR_1965	chr1	143721492	143721582
BIDIR_1966	chr1	143884254	143885606
BIDIR_1967	chr1	143944606	143946104
BIDIR_1968	chr1	143971014	143976249
BIDIR_1969	chr1	144064499	144066551
BIDIR_1970	chr1	144074907	144078327
BIDIR_1971	chr1	144123316	144123434
BIDIR_1972	chr1	144152161	144152257
BIDIR_1973	chr1	144153035	144153550
BIDIR_1974	chr1	144188593	144189835
BIDIR_1975	chr1	144246583	144248756
BIDIR_1976	chr1	144249636	144250793
BIDIR_1977	chr1	144323821	144323918
BIDIR_1978	chr1	144324192	144325412
BIDIR_1979	chr1	144418570	144419783
BIDIR_1980	chr1	144460552	144462227
BIDIR_1981	chr1	144484973	144485409
BIDIR_1982	chr1	144489706	144490836
BIDIR_1983	chr1	144519249	144520235
BIDIR_1984	chr1	144520701	144520796
BIDIR_1985	chr1	144523308	144524353
BIDIR_1986	chr1	144551382	144552518
BIDIR_1987	chr1	144567217	144567986
BIDIR_1988	chr1	144641089	144641477
BIDIR_1989	chr1	144641649	144642126
BIDIR_1990	chr1	144642427	144642615
BIDIR_1991	chr1	144715508	144716747
BIDIR_1992	chr1	144717524	144719712
BIDIR_1993	chr1	144805793	144805910
BIDIR_1994	chr1	144812193	144814520
BIDIR_1995	chr1	144842631	144842766
BIDIR_1996	chr1	144936692	144936872
BIDIR_1997	chr1	144990449	144990631
BIDIR_1998	chr1	145092594	145097178
[truncated: 33,627 more rows]
