# Supplementary material for: Deconvolution of multiplexed transcriptional responses to wood smoke particles defines rapid aryl hydrocarbon receptor signaling dynamics
Source: J Biol Chem. 2021 Sep 11;297(4):101147. doi: 10.1016/j.jbc.2021.101147 (PMC8517214; doi:10.1016/j.jbc.2021.101147)
Supplement: Supplemental Table S13 [file mmc13.xls]

## Sheet: TFEA_bidirs
Comparison	Vehicle vs WSP 30 min			Vehicle vs WSP 120 min			WSP 30 min vs WSP 120 min
	Motif	E score (corrected for GC content)	Corrected Adjusted p value	Motif	E score (corrected for GC content)	Corrected Adjusted p value	Motif	E score (corrected for GC content)	Corrected Adjusted p value
Enriched Motifs	ZNF22_M10344_1	0.0879604	1e-60	ZNF613_ZNF613	0.241198	0	ZNF384_M10409_1	0.177236	0
	BORCS8-MEF2B_M06400_1	0.0968673	1e-28	ZNF384_M10409_1	0.264132	0	ZNF22_M10344_1	0.222419	0
	ZNF384_M10409_1	0.0716986	1e-25	ZNF22_M10344_1	0.332161	0	ZNF613_ZNF613	0.162366	1e-279
	ZNF613_ZNF613	0.0667704	1e-22	ZNF235_ZNF235	0.139721	1e-304	ZNF235_ZNF235	0.106816	1e-217
	SRF_M06142_1	0.294142	1e-19	ZNF287_ZNF287	0.117827	1e-205	ZNF287_ZNF287	0.0921359	1e-156
	ELK1_M08656_1	0.221096	1e-14	BORCS8-MEF2B_M06400_1	0.224883	1e-158	ZNF487_ZNF487	0.0892091	1e-109
	ZNF200_M10359_1	0.159404	1e-13	ZNF182_ZNF182	0.121268	1e-138	PRDM6_M10436_1	0.0735281	1e-91
	ETV6_M05701_1	0.218259	1e-13	PRDM6_M10436_1	0.094772	1e-131	ZNF182_ZNF182	0.0920608	1e-88
	ZNF235_ZNF235	0.0257083	1e-11	ZNF487_ZNF487	0.106035	1e-121	ZNF225_ZNF225	0.0758247	1e-76
	ELK1_M08659_1	0.206758	1e-09	ZNF225_ZNF225	0.0802243	1e-73	ZNF93_ZNF93	0.14207	1e-66
	ERG_M08653_1	0.214896	1e-08	ZNF93_ZNF93	0.129573	1e-53	BORCS8-MEF2B_M06400_1	0.12244	1e-61
	BORCS8-MEF2B_M08910_1	0.16897	1e-07	DNMT1_M00879_1	0.181884	1e-53	DNMT1_M00879_1	0.181323	1e-41
	BORCS8-MEF2B_M08914_1	0.180924	1e-07	ZNF44_ZNF44	0.150546	1e-46	ZNF44_ZNF44	0.131232	1e-39
	ELK1_M09521_1	0.183067	1e-07	ZNF283_ZNF283	0.101615	1e-38	ZNF566_ZNF566	0.123724	1e-38
	ELK1_M05658_1	0.185612	1e-07	ZNF566_ZNF566	0.113334	1e-32	ZNF267_ZNF267	0.104765	1e-36
	ELK1_M08655_1	0.189374	1e-07	ZNF267_ZNF267	0.100061	1e-31	MEF2D_M05892_1	0.0943174	1e-33
	ELK4_M05660_1	0.190072	1e-07	ZNF548_ZNF548	0.0868344	1e-28	ZNF792_ZNF792	0.0982475	1e-33
	ERF_M05673_1	0.195486	1e-07	HKR1_HKR1	0.087458	1e-28	ZNF879_ZNF879	0.053863	1e-27
	ELK1_M10260_1	0.210335	1e-07	ZNF682_ZNF682	0.101757	1e-22	ZNF304_ZNF304	0.077983	1e-27
	ETV5_M05699_1	0.195377	1e-06	ZFHX3_M06847_1	0.171529	1e-22	ZNF283_ZNF283	0.0896183	1e-27
				ZNF383_ZNF383	0.0664128	1e-21	ZNF311_ZNF311	0.0980604	1e-27
				FOXC2_M05719_1	0.104994	1e-21	FOXC2_M05719_1	0.101329	1e-25
				ZNF776_ZNF776	0.121496	1e-21	ZNF141_ZNF141	0.127834	1e-24
				HMG20B_M02159_1	0.139631	1e-21	ZNF548_ZNF548	0.0754584	1e-23
				ZIM2_ZIM2	0.0768541	1e-19	ZNF611_ZNF611	0.0988161	1e-23
				ZFX_M06848_1	0.0862385	1e-19	HKR1_HKR1	0.0728736	1e-22
				FOXL1_M05736_1	0.0872314	1e-19	ZNF682_ZNF682	0.0963051	1e-21
				ZNF611_ZNF611	0.0928089	1e-18	ZNF383_ZNF383	0.0640837	1e-20
				ZNF322_M10383_1	0.116292	1e-18	EGR3_M05644_1	0.146859	1e-20
				ZIC1_M09327_1	0.150313	1e-18	EGR1_M05640_1	0.164304	1e-20
				ALX1_M08464_1	0.204857	1e-18	ZFP64_M10434_1	0.0980437	1e-19
				ZNF311_ZNF311	0.0765648	1e-17	ZNF341_M10427_1	0.0518018	1e-18
				ZNF765_ZNF765	0.0914369	1e-17	ZFX_M06848_1	0.0806325	1e-18
				ZNF141_ZNF141	0.110895	1e-17	FOXL1_M05736_1	0.0827057	1e-18
				ZNF792_ZNF792	0.073593	1e-16	ZNF100_ZNF100	0.0897366	1e-18
				ZNF394_M10376_1	0.0838363	1e-16	ZIC1_M09327_1	0.145248	1e-18
				MEF2A_M05890_1	0.138237	1e-16	ZNF320_M10320_1	0.0836569	1e-17
				ZNF320_M10320_1	0.0801141	1e-15	ZNF570_ZNF570	0.0569868	1e-16
				ZNF320_ZNF320	0.0771763	1e-13	ZNF320_ZNF320	0.0831879	1e-16
				ZNF12_ZNF12	0.10726	1e-13	ZNF23_M09339_1	0.115143	1e-16
				ZNF484_ZNF484	0.0594982	1e-12	KLF1_M00616_1	0.074747	1e-14
				ZNF891_ZNF891	0.109492	1e-12	FOXJ2_M05730_1	0.0854947	1e-14
				FOXD1_M09581_1	0.11636	1e-12	ZNF555_ZNF555	0.107967	1e-14
				ZNF492_ZNF492	0.0386422	1e-11	ZNF492_ZNF492	0.0395034	1e-13
				KLF1_M00616_1	0.0706287	1e-11	ZNF79_ZNF79	0.0583631	1e-13
				FOXR1_M08703_1	0.0816719	1e-11	HMG20B_M02159_1	0.0959308	1e-13
				FOXC1_M05716_1	0.113851	1e-11	ZFHX3_M06847_1	0.122318	1e-13
				ZNF513_M10396_1	0.0797938	1e-10	EGR2_M05643_1	0.154908	1e-13
				MEF2D_M05892_1	0.122642	1e-10	HINFP_M05789_1	0.171182	1e-13
				HINFP_M05789_1	0.145156	1e-10	ZNF417_ZNF417	0.17721	1e-13
				ZNF879_ZNF879	0.0349139	1e-09	FOXI1_M08681_1	0.11903	1e-12
				ZFP64_M10434_1	0.069737	1e-09	FOXP1_M01031_1	0.154732	1e-12
				ZNF3_ZNF3	0.0760973	1e-08	ALX1_M08464_1	0.159987	1e-12
				ZNF329_M10387_1	0.097872	1e-08	PURA_M06743_1	0.0516297	1e-11
				EGR3_M05644_1	0.101772	1e-08	ZSCAN22_M10335_1	0.0652573	1e-11
				POU3F3_M06012_1	0.105416	1e-08	CTCF_M05451_1	0.0890324	1e-11
				EGR1_M05640_1	0.105729	1e-08	ZNF12_ZNF12	0.096931	1e-11
				EGR2_M05643_1	0.118965	1e-08	EGR1_M08604_1	0.112037	1e-11
				ZNF19_ZNF19	0.119068	1e-08	ZNF98_M10322_1	0.0317732	1e-10
				ZNF454_M10047_1	0.135947	1e-08	ZNF529_ZNF529	0.0418367	1e-10
				ZNF587_ZNF587	0.139567	1e-08	ZNF776_ZNF776	0.0847964	1e-10
				ZNF304_ZNF304	0.0421515	1e-07	FOXD3_M08675_1	0.0880732	1e-10
				ZNF79_ZNF79	0.0467697	1e-07	FOXD1_M09581_1	0.0907666	1e-10
				ZSCAN22_M10335_1	0.0545677	1e-07	ZNF394_M10376_1	0.0608297	1e-09
				ZNF100_ZNF100	0.0602466	1e-07	SP1_M06128_1	0.0622834	1e-09
				FOXJ2_M05730_1	0.0687084	1e-07	FOXR1_M08703_1	0.0702234	1e-09
				DMRT2_M00898_1	0.113382	1e-07	FOXJ1_M01034_1	0.0792521	1e-09
				PHOX2A_M05989_1	0.127236	1e-07	MBD2_M06638_1	0.112801	1e-09
				NR2C1_M09872_1	0.197092	1e-07	KLF10_M08863_1	0.0520445	1e-08
				ZNF570_ZNF570	0.0379206	1e-06	ZIM2_ZIM2	0.053354	1e-08
				ARID3A_M00142_1	0.0768009	1e-06	KLF15_M08876_1	0.0546311	1e-08
				ZNF23_M09339_1	0.0775311	1e-06	ZNF765_ZNF765	0.0615768	1e-08
				MBD2_M06638_1	0.0909119	1e-06	ZNF513_M10396_1	0.0679069	1e-08
				PHOX2B_M05991_1	0.117267	1e-06	ZNF322_M10383_1	0.0782556	1e-08
				ZNF417_ZNF417	0.130881	1e-06	FOXC1_M05716_1	0.0810118	1e-08
							FOXD1_M09582_1	0.0922519	1e-08
							FOXA1_M09573_1	0.10185	1e-08
							FOXQ1_M08701_1	0.105073	1e-08
							ARGFX_M09430_1	0.113981	1e-08
							FOXK1_M01020_1	0.124049	1e-08
							PRDM9_PRDM9	0.0360809	1e-07
							KLF10_M08865_1	0.0433602	1e-07
							ZNF28_ZNF28	0.0637611	1e-07
							SP4_M06130_1	0.0720914	1e-07
							ZNF454_M10047_1	0.131963	1e-07
							KLF15_M08874_1	0.0511387	1e-06
							ZNF300_ZNF300	0.0611838	1e-06
							ZNF213_M10324_1	0.0699356	1e-06
							ZNF891_ZNF891	0.0752213	1e-06
							ZNF329_M10387_1	0.0798375	1e-06
							ARID3A_M00140_1	0.0875711	1e-06
							NR0B1_M06682_1	0.0891135	1e-06
							FOXA1_M09569_1	0.0904021	1e-06
							PHOX2A_M05989_1	0.104422	1e-06
							TCF4_M06176_1	0.126898	1e-06
							ZNF501_M09375_1	0.233317	1e-06
Depleted Motifs	ZNF281_M10446_1	-0.0805961	1e-30	ZNF571_ZNF571	-0.151246	1e-174	ZNF571_ZNF571	-0.0955085	1e-88
	ZNF444_M09371_1	-0.0753882	1e-29	ZNF281_M10446_1	-0.145517	1e-104	ZNF770_M10379_1	-0.094347	1e-72
	MAZ_M10356_1	-0.0840572	1e-27	ZNF519_ZNF519	-0.109141	1e-80	ZNF496_ZNF496	-0.0687485	1e-30
	ZNF467_M10385_1	-0.0648298	1e-24	ZNF770_M10379_1	-0.109941	1e-77	ZNF519_ZNF519	-0.0597156	1e-27
	ZIK1_ZIK1	-0.125107	1e-22	MAZ_M10356_1	-0.13528	1e-68	SRF_M06142_1	-0.304504	1e-25
	BCL11A_M08508_1	-0.222816	1e-21	ZNF148_M09349_1	-0.123386	1e-67	BORCS8-MEF2B_M08910_1	-0.243775	1e-20
	ZNF148_M09349_1	-0.0713063	1e-21	ZNF444_M09371_1	-0.117515	1e-66	KLF1_M08867_1	-0.0986768	1e-18
	ZNF177_M09337_1	-0.216912	1e-19	ZNF467_M10385_1	-0.108535	1e-63	ZNF181_ZNF181	-0.0453397	1e-16
	ALX3_M05560_1	-0.16741	1e-19	ZNF177_M09337_1	-0.344304	1e-44	BORCS8-MEF2B_M08914_1	-0.218321	1e-14
	ZNF180_ZNF180	-0.0564397	1e-19	ZNF8_ZNF8	-0.311791	1e-44	ZNF443_ZNF443	-0.0438662	1e-14
	LCOR_M02074_1	-0.170956	1e-18	BCL11A_M08508_1	-0.333391	1e-43	BORCS8-MEF2B_M08916_1	-0.207674	1e-13
	PBX1_M01230_1	-0.193218	1e-16	ZNF496_ZNF496	-0.0903509	1e-43	ZNF121_M10357_1	-0.0424942	1e-10
	ZNF8_ZNF8	-0.190572	1e-16	ZIK1_ZIK1	-0.168887	1e-42	TEAD3_M06181_1	-0.120269	1e-08
	AIRE_M06440_1	-0.154805	1e-16	SCRT2_M06080_1	-0.268955	1e-41	ZNF281_M10446_1	-0.0437431	1e-08
	GSX2_M05778_1	-0.153868	1e-16	ZNF146_M10372_1	-0.238632	1e-39	NFE2_M05934_1	-0.137117	1e-07
	ZNF136_ZNF136	-0.121609	1e-16	ZNF197_ZNF197	-0.120368	1e-34	KLF1_M08888_1	-0.0639594	1e-07
	ZNF146_M10372_1	-0.144212	1e-15	ZNF7_ZNF7	-0.192882	1e-32	NFE2_M08957_1	-0.150601	1e-06
	ZNF184_M10424_1	-0.109753	1e-15	ZNF219_M06854_1	-0.118289	1e-30	KLF1_M08881_1	-0.0605466	1e-06
	SCRT2_M06080_1	-0.164695	1e-14	AIRE_M06440_1	-0.202904	1e-28	KLF1_M08884_1	-0.0580945	1e-06
	ZNF248_ZNF248	-0.153152	1e-14	THRA_M10017_1	-0.226919	1e-27
	MIXL1_M05906_1	-0.160337	1e-13	LCOR_M02074_1	-0.180842	1e-27
	ZNF84_ZNF84	-0.0602573	1e-12	ZNF460_ZNF460	-0.0753361	1e-27
	PPARA_M09922_1	-0.140833	1e-11	PPARA_M09922_1	-0.224606	1e-26
	NR1I3_M08995_1	-0.137161	1e-11	ZNF736_ZNF736	-0.152969	1e-26
	ZNF736_ZNF736	-0.101111	1e-11	ZNF136_ZNF136	-0.143642	1e-25
	ZNF571_ZNF571	-0.0385688	1e-11	ZNF248_ZNF248	-0.195261	1e-24
	HOXD13_M05837_1	-0.17258	1e-10	KLF1_M08867_1	-0.124787	1e-24
	THRA_M10017_1	-0.138927	1e-10	ZNF84_ZNF84	-0.0832528	1e-24
	ARGFX_M09429_1	-0.137362	1e-10	ZNF443_ZNF443	-0.0629802	1e-23
	ZNF7_ZNF7	-0.110358	1e-10	IRX1_M08847_1	-0.202721	1e-22
	STAT4_M06797_1	-0.0962978	1e-10	ZNF184_M10424_1	-0.139206	1e-22
	ZNF740_M09391_1	-0.0815523	1e-10	ZNF180_ZNF180	-0.0582991	1e-22
	SP2_M10360_1	-0.0666689	1e-10	PBX1_M01230_1	-0.220611	1e-21
	ZNF250_M10340_1	-0.153095	1e-09	ZNF382_M10422_1	-0.185421	1e-19
	HOXC13_M05829_1	-0.151666	1e-09	SPI1_M09193_1	-0.142705	1e-18
	CDX1_M05587_1	-0.100377	1e-08	ZNF418_M10408_1	-0.119417	1e-17
	ZNF620_ZNF620	-0.0857921	1e-08	ZNF740_M09391_1	-0.106389	1e-17
	ZNF41_M10352_1	-0.0648926	1e-08	FOXP1_M08697_1	-0.168581	1e-16
	ZNF197_ZNF197	-0.0638205	1e-08	NR1I3_M08995_1	-0.167983	1e-16
	IRX1_M08847_1	-0.11944	1e-07	ZNF620_ZNF620	-0.127151	1e-16
	ZNF324_ZNF324A	-0.0932748	1e-07	ZNF41_M10352_1	-0.0974059	1e-16
	SPI1_M09193_1	-0.0891707	1e-07	ALX3_M05560_1	-0.139967	1e-15
	SPIC_M06140_1	-0.0797902	1e-07	SP2_M10360_1	-0.0756746	1e-15
	PATZ1_M04345_1	-0.0687977	1e-07	HOXD13_M05837_1	-0.194493	1e-13
	ZNF468_ZNF468	-0.0449395	1e-07	HOXC13_M05829_1	-0.187098	1e-13
	HLF_M05791_1	-0.154272	1e-06	MIXL1_M05906_1	-0.166696	1e-13
	FOXP1_M01031_1	-0.115467	1e-06	ZBTB3_M00638_1	-0.155292	1e-13
	FOXK1_M01020_1	-0.115232	1e-06	SPIC_M06140_1	-0.11475	1e-13
	ARGFX_M09430_1	-0.0979861	1e-06	ZNF324_ZNF324A	-0.11962	1e-12
	NR2E3_M01990_1	-0.0970032	1e-06	STAT4_M06797_1	-0.10434	1e-12
	MNX1_M05910_1	-0.093834	1e-06	ZNF33B_ZNF33B	-0.0978539	1e-12
	ZNF550_ZNF550	-0.091258	1e-06	ZSCAN31_M09357_1	-0.177566	1e-11
	ZNF384_M09363_1	-0.0655648	1e-06	ZNF558_ZNF558	-0.091735	1e-11
	ZNF219_M06854_1	-0.0525893	1e-06	KLF1_M08881_1	-0.0795455	1e-11
				GSX2_M05778_1	-0.126047	1e-10
				KLF1_M08884_1	-0.0820166	1e-10
				ZNF250_M10340_1	-0.148734	1e-09
				HOXA10_M09614_1	-0.104688	1e-09
				KLF1_M08888_1	-0.0774304	1e-09
				ZNF716_ZNF716	-0.0767588	1e-09
				PBX1_M06714_1	-0.120084	1e-08
				ZNF382_ZNF382	-0.117697	1e-08
				NR2E3_M01990_1	-0.117389	1e-08
				ZNF550_ZNF550	-0.112856	1e-08
				ZBTB26_M09298_1	-0.0978704	1e-08
				RREB1_M02642_1	-0.0531568	1e-08
				TFAP2B_M06446_1	-0.0507033	1e-08
				ZNF154_ZNF154	-0.130701	1e-07
				ZNF468_ZNF468	-0.0471321	1e-07
				ZNF121_M10357_1	-0.0382538	1e-07
				RUNX3_M06067_1	-0.126967	1e-06
				ZNF680_M10401_1	-0.0894997	1e-06
				SPI1_M06138_1	-0.0867156	1e-06
				ZNF586_M10439_1	-0.0733784	1e-06
