# Supplementary material for: Deconvolution of multiplexed transcriptional responses to wood smoke particles defines rapid aryl hydrocarbon receptor signaling dynamics
Source: J Biol Chem. 2021 Sep 11;297(4):101147. doi: 10.1016/j.jbc.2021.101147 (PMC8517214; doi:10.1016/j.jbc.2021.101147)
Supplement: Supporting File S1 [file mmc14.zip]

Archive with 22 entries (19 files):
- JBC_101147_Supporting File S1/.DS_Store
- JBC_101147_Supporting File S1/PRO-seq_multiqc_report/
- JBC_101147_Supporting File S1/PRO-seq_multiqc_report/multiqc_data/
- JBC_101147_Supporting File S1/PRO-seq_multiqc_report/multiqc_data/multiqc.log
- JBC_101147_Supporting File S1/PRO-seq_multiqc_report/multiqc_data/multiqc_data.json
- JBC_101147_Supporting File S1/PRO-seq_multiqc_report/multiqc_data/multiqc_fastqc.txt
- JBC_101147_Supporting File S1/PRO-seq_multiqc_report/multiqc_data/multiqc_general_stats.txt
- JBC_101147_Supporting File S1/PRO-seq_multiqc_report/multiqc_data/multiqc_hisat2.txt
- JBC_101147_Supporting File S1/PRO-seq_multiqc_report/multiqc_data/multiqc_picard_dups.txt
- JBC_101147_Supporting File S1/PRO-seq_multiqc_report/multiqc_data/multiqc_picard_gcbias.txt
- JBC_101147_Supporting File S1/PRO-seq_multiqc_report/multiqc_data/multiqc_rseqc_infer_experiment.txt
- JBC_101147_Supporting File S1/PRO-seq_multiqc_report/multiqc_data/multiqc_rseqc_read_distribution.txt
- JBC_101147_Supporting File S1/PRO-seq_multiqc_report/multiqc_data/multiqc_samtools_flagstat.txt
- JBC_101147_Supporting File S1/PRO-seq_multiqc_report/multiqc_data/multiqc_sources.txt
- JBC_101147_Supporting File S1/PRO-seq_multiqc_report/multiqc_report.html
- JBC_101147_Supporting File S1/PRO-seq_Nextflow_pipeline_report/
- JBC_101147_Supporting File S1/PRO-seq_Nextflow_pipeline_report/nascent_pipeline_dag.svg
- JBC_101147_Supporting File S1/PRO-seq_Nextflow_pipeline_report/nascent_pipeline_report.html
- JBC_101147_Supporting File S1/PRO-seq_Nextflow_pipeline_report/nascent_pipeline_timeline.html
- JBC_101147_Supporting File S1/PRO-seq_Nextflow_pipeline_report/nascent_pipeline_trace.txt
- JBC_101147_Supporting File S1/PRO-seq_Nextflow_pipeline_report/pipeline_report.html
- JBC_101147_Supporting File S1/PRO-seq_Nextflow_pipeline_report/pipeline_report.txt
