# Supplementary material for: Deconvolution of multiplexed transcriptional responses to wood smoke particles defines rapid aryl hydrocarbon receptor signaling dynamics
Source: J Biol Chem. 2021 Sep 11;297(4):101147. doi: 10.1016/j.jbc.2021.101147 (PMC8517214; doi:10.1016/j.jbc.2021.101147)
Supplement: Supporting File S1 [file mmc14.zip › JBC_101147_Supporting File S1/PRO-seq_multiqc_report/multiqc_data/multiqc_data.json]

{
    "report_data_sources": {
        "Preseq": {
            "all_sections": {
                "B2BPROseq_120WSP1.lc_extrap": "/scratch/Shares/dowell/sasse/Woodsmoke_PRO_ATAC/PRO-seq/temp/a2/751a761ebf3f9fd0037ef0935905c0/qc/preseq/B2BPROseq_120WSP1.lc_extrap.txt",
                "B2BPROseq_V1.c_curve": "/scratch/Shares/dowell/sasse/Woodsmoke_PRO_ATAC/PRO-seq/temp/a2/751a761ebf3f9fd0037ef0935905c0/qc/preseq/B2BPROseq_V1.c_curve.txt",
                "B2BPROseq_30WSP1.lc_extrap": "/scratch/Shares/dowell/sasse/Woodsmoke_PRO_ATAC/PRO-seq/temp/a2/751a761ebf3f9fd0037ef0935905c0/qc/preseq/B2BPROseq_30WSP1.lc_extrap.txt",
                "B2BPROseq_V1.lc_extrap": "/scratch/Shares/dowell/sasse/Woodsmoke_PRO_ATAC/PRO-seq/temp/a2/751a761ebf3f9fd0037ef0935905c0/qc/preseq/B2BPROseq_V1.lc_extrap.txt",
                "B2BPROseq_120WSP2.lc_extrap": "/scratch/Shares/dowell/sasse/Woodsmoke_PRO_ATAC/PRO-seq/temp/a2/751a761ebf3f9fd0037ef0935905c0/qc/preseq/B2BPROseq_120WSP2.lc_extrap.txt",
                "B2BPROseq_120WSP1.c_curve": "/scratch/Shares/dowell/sasse/Woodsmoke_PRO_ATAC/PRO-seq/temp/a2/751a761ebf3f9fd0037ef0935905c0/qc/preseq/B2BPROseq_120WSP1.c_curve.txt",
                "B2BPROseq_V2.c_curve": "/scratch/Shares/dowell/sasse/Woodsmoke_PRO_ATAC/PRO-seq/temp/a2/751a761ebf3f9fd0037ef0935905c0/qc/preseq/B2BPROseq_V2.c_curve.txt",
                "B2BPROseq_30WSP2.c_curve": "/scratch/Shares/dowell/sasse/Woodsmoke_PRO_ATAC/PRO-seq/temp/a2/751a761ebf3f9fd0037ef0935905c0/qc/preseq/B2BPROseq_30WSP2.c_curve.txt",
                "B2BPROseq_V2.lc_extrap": "/scratch/Shares/dowell/sasse/Woodsmoke_PRO_ATAC/PRO-seq/temp/a2/751a761ebf3f9fd0037ef0935905c0/qc/preseq/B2BPROseq_V2.lc_extrap.txt",
                "B2BPROseq_30WSP1.c_curve": "/scratch/Shares/dowell/sasse/Woodsmoke_PRO_ATAC/PRO-seq/temp/a2/751a761ebf3f9fd0037ef0935905c0/qc/preseq/B2BPROseq_30WSP1.c_curve.txt",
                "B2BPROseq_30WSP2.lc_extrap": "/scratch/Shares/dowell/sasse/Woodsmoke_PRO_ATAC/PRO-seq/temp/a2/751a761ebf3f9fd0037ef0935905c0/qc/preseq/B2BPROseq_30WSP2.lc_extrap.txt",
                "B2BPROseq_120WSP2.c_curve": "/scratch/Shares/dowell/sasse/Woodsmoke_PRO_ATAC/PRO-seq/temp/a2/751a761ebf3f9fd0037ef0935905c0/qc/preseq/B2BPROseq_120WSP2.c_curve.txt"
            }
        },
        "RSeQC": {
            "read_distribution": {
                "B2BPROseq_V2.read_dist": "/scratch/Shares/dowell/sasse/Woodsmoke_PRO_ATAC/PRO-seq/temp/a2/751a761ebf3f9fd0037ef0935905c0/qc/rseqc/B2BPROseq_V2.read_dist.txt",
                "B2BPROseq_120WSP1.read_dist": "/scratch/Shares/dowell/sasse/Woodsmoke_PRO_ATAC/PRO-seq/temp/a2/751a761ebf3f9fd0037ef0935905c0/qc/rseqc/B2BPROseq_120WSP1.read_dist.txt",
                "B2BPROseq_120WSP2.read_dist": "/scratch/Shares/dowell/sasse/Woodsmoke_PRO_ATAC/PRO-seq/temp/a2/751a761ebf3f9fd0037ef0935905c0/qc/rseqc/B2BPROseq_120WSP2.read_dist.txt",
                "B2BPROseq_30WSP1.read_dist": "/scratch/Shares/dowell/sasse/Woodsmoke_PRO_ATAC/PRO-seq/temp/a2/751a761ebf3f9fd0037ef0935905c0/qc/rseqc/B2BPROseq_30WSP1.read_dist.txt",
                "B2BPROseq_V1.read_dist": "/scratch/Shares/dowell/sasse/Woodsmoke_PRO_ATAC/PRO-seq/temp/a2/751a761ebf3f9fd0037ef0935905c0/qc/rseqc/B2BPROseq_V1.read_dist.txt",
                "B2BPROseq_30WSP2.read_dist": "/scratch/Shares/dowell/sasse/Woodsmoke_PRO_ATAC/PRO-seq/temp/a2/751a761ebf3f9fd0037ef0935905c0/qc/rseqc/B2BPROseq_30WSP2.read_dist.txt"
            },
            "read_duplication": {
                "B2BPROseq_V1.read_duplication": "/scratch/Shares/dowell/sasse/Woodsmoke_PRO_ATAC/PRO-seq/temp/a2/751a761ebf3f9fd0037ef0935905c0/qc/rseqc/B2BPROseq_V1.read_duplication.pos.DupRate.xls",
                "B2BPROseq_30WSP1.read_duplication": "/scratch/Shares/dowell/sasse/Woodsmoke_PRO_ATAC/PRO-seq/temp/a2/751a761ebf3f9fd0037ef0935905c0/qc/rseqc/B2BPROseq_30WSP1.read_duplication.pos.DupRate.xls",
                "B2BPROseq_120WSP2.read_duplication": "/scratch/Shares/dowell/sasse/Woodsmoke_PRO_ATAC/PRO-seq/temp/a2/751a761ebf3f9fd0037ef0935905c0/qc/rseqc/B2BPROseq_120WSP2.read_duplication.pos.DupRate.xls",
                "B2BPROseq_30WSP2.read_duplication": "/scratch/Shares/dowell/sasse/Woodsmoke_PRO_ATAC/PRO-seq/temp/a2/751a761ebf3f9fd0037ef0935905c0/qc/rseqc/B2BPROseq_30WSP2.read_duplication.pos.DupRate.xls",
                "B2BPROseq_V2.read_duplication": "/scratch/Shares/dowell/sasse/Woodsmoke_PRO_ATAC/PRO-seq/temp/a2/751a761ebf3f9fd0037ef0935905c0/qc/rseqc/B2BPROseq_V2.read_duplication.pos.DupRate.xls",
                "B2BPROseq_120WSP1.read_duplication": "/scratch/Shares/dowell/sasse/Woodsmoke_PRO_ATAC/PRO-seq/temp/a2/751a761ebf3f9fd0037ef0935905c0/qc/rseqc/B2BPROseq_120WSP1.read_duplication.pos.DupRate.xls"
            },
            "infer_experiment": {
                "B2BPROseq_30WSP2.infer_experiment": "/scratch/Shares/dowell/sasse/Woodsmoke_PRO_ATAC/PRO-seq/temp/a2/751a761ebf3f9fd0037ef0935905c0/qc/rseqc/B2BPROseq_30WSP2.infer_experiment.txt",
                "B2BPROseq_30WSP1.infer_experiment": "/scratch/Shares/dowell/sasse/Woodsmoke_PRO_ATAC/PRO-seq/temp/a2/751a761ebf3f9fd0037ef0935905c0/qc/rseqc/B2BPROseq_30WSP1.infer_experiment.txt",
                "B2BPROseq_V1.infer_experiment": "/scratch/Shares/dowell/sasse/Woodsmoke_PRO_ATAC/PRO-seq/temp/a2/751a761ebf3f9fd0037ef0935905c0/qc/rseqc/B2BPROseq_V1.infer_experiment.txt",
                "B2BPROseq_120WSP1.infer_experiment": "/scratch/Shares/dowell/sasse/Woodsmoke_PRO_ATAC/PRO-seq/temp/a2/751a761ebf3f9fd0037ef0935905c0/qc/rseqc/B2BPROseq_120WSP1.infer_experiment.txt",
                "B2BPROseq_120WSP2.infer_experiment": "/scratch/Shares/dowell/sasse/Woodsmoke_PRO_ATAC/PRO-seq/temp/a2/751a761ebf3f9fd0037ef0935905c0/qc/rseqc/B2BPROseq_120WSP2.infer_experiment.txt",
                "B2BPROseq_V2.infer_experiment": "/scratch/Shares/dowell/sasse/Woodsmoke_PRO_ATAC/PRO-seq/temp/a2/751a761ebf3f9fd0037ef0935905c0/qc/rseqc/B2BPROseq_V2.infer_experiment.txt"
            }
        },
        "Picard": {
            "GcBiasSummaryMetrics": {
                "B2BPROseq_30WSP1": "/scratch/Shares/dowell/sasse/Woodsmoke_PRO_ATAC/PRO-seq/temp/a2/751a761ebf3f9fd0037ef0935905c0/qc/picard/B2BPROseq_30WSP1.summary_metrics.txt",
                "B2BPROseq_V2": "/scratch/Shares/dowell/sasse/Woodsmoke_PRO_ATAC/PRO-seq/temp/a2/751a761ebf3f9fd0037ef0935905c0/qc/picard/B2BPROseq_V2.summary_metrics.txt",
                "B2BPROseq_30WSP2": "/scratch/Shares/dowell/sasse/Woodsmoke_PRO_ATAC/PRO-seq/temp/a2/751a761ebf3f9fd0037ef0935905c0/qc/picard/B2BPROseq_30WSP2.summary_metrics.txt",
                "B2BPROseq_120WSP2": "/scratch/Shares/dowell/sasse/Woodsmoke_PRO_ATAC/PRO-seq/temp/a2/751a761ebf3f9fd0037ef0935905c0/qc/picard/B2BPROseq_120WSP2.summary_metrics.txt",
                "B2BPROseq_V1": "/scratch/Shares/dowell/sasse/Woodsmoke_PRO_ATAC/PRO-seq/temp/a2/751a761ebf3f9fd0037ef0935905c0/qc/picard/B2BPROseq_V1.summary_metrics.txt",
                "B2BPROseq_120WSP1": "/scratch/Shares/dowell/sasse/Woodsmoke_PRO_ATAC/PRO-seq/temp/a2/751a761ebf3f9fd0037ef0935905c0/qc/picard/B2BPROseq_120WSP1.summary_metrics.txt"
            },
            "GcBiasDetailMetrics": {
                "B2BPROseq_V2": "/scratch/Shares/dowell/sasse/Woodsmoke_PRO_ATAC/PRO-seq/temp/a2/751a761ebf3f9fd0037ef0935905c0/qc/picard/B2BPROseq_V2.gc_bias_metrics.txt",
                "B2BPROseq_V1": "/scratch/Shares/dowell/sasse/Woodsmoke_PRO_ATAC/PRO-seq/temp/a2/751a761ebf3f9fd0037ef0935905c0/qc/picard/B2BPROseq_V1.gc_bias_metrics.txt",
                "B2BPROseq_120WSP1": "/scratch/Shares/dowell/sasse/Woodsmoke_PRO_ATAC/PRO-seq/temp/a2/751a761ebf3f9fd0037ef0935905c0/qc/picard/B2BPROseq_120WSP1.gc_bias_metrics.txt",
                "B2BPROseq_30WSP1": "/scratch/Shares/dowell/sasse/Woodsmoke_PRO_ATAC/PRO-seq/temp/a2/751a761ebf3f9fd0037ef0935905c0/qc/picard/B2BPROseq_30WSP1.gc_bias_metrics.txt",
                "B2BPROseq_30WSP2": "/scratch/Shares/dowell/sasse/Woodsmoke_PRO_ATAC/PRO-seq/temp/a2/751a761ebf3f9fd0037ef0935905c0/qc/picard/B2BPROseq_30WSP2.gc_bias_metrics.txt",
                "B2BPROseq_120WSP2": "/scratch/Shares/dowell/sasse/Woodsmoke_PRO_ATAC/PRO-seq/temp/a2/751a761ebf3f9fd0037ef0935905c0/qc/picard/B2BPROseq_120WSP2.gc_bias_metrics.txt"
            },
            "DuplicationMetrics": {
                "B2BPROseq_V2": "/scratch/Shares/dowell/sasse/Woodsmoke_PRO_ATAC/PRO-seq/temp/a2/751a761ebf3f9fd0037ef0935905c0/qc/picard/B2BPROseq_V2.marked_dup_metrics.txt",
                "B2BPROseq_120WSP2": "/scratch/Shares/dowell/sasse/Woodsmoke_PRO_ATAC/PRO-seq/temp/a2/751a761ebf3f9fd0037ef0935905c0/qc/picard/B2BPROseq_120WSP2.marked_dup_metrics.txt",
                "B2BPROseq_120WSP1": "/scratch/Shares/dowell/sasse/Woodsmoke_PRO_ATAC/PRO-seq/temp/a2/751a761ebf3f9fd0037ef0935905c0/qc/picard/B2BPROseq_120WSP1.marked_dup_metrics.txt",
                "B2BPROseq_30WSP2": "/scratch/Shares/dowell/sasse/Woodsmoke_PRO_ATAC/PRO-seq/temp/a2/751a761ebf3f9fd0037ef0935905c0/qc/picard/B2BPROseq_30WSP2.marked_dup_metrics.txt",
                "B2BPROseq_30WSP1": "/scratch/Shares/dowell/sasse/Woodsmoke_PRO_ATAC/PRO-seq/temp/a2/751a761ebf3f9fd0037ef0935905c0/qc/picard/B2BPROseq_30WSP1.marked_dup_metrics.txt",
                "B2BPROseq_V1": "/scratch/Shares/dowell/sasse/Woodsmoke_PRO_ATAC/PRO-seq/temp/a2/751a761ebf3f9fd0037ef0935905c0/qc/picard/B2BPROseq_V1.marked_dup_metrics.txt"
            }
        },
        "Samtools": {
            "flagstat": {
                "B2BPROseq_V2": "/scratch/Shares/dowell/sasse/Woodsmoke_PRO_ATAC/PRO-seq/temp/a2/751a761ebf3f9fd0037ef0935905c0/qc/mapstats/B2BPROseq_V2.flagstat",
                "B2BPROseq_V1": "/scratch/Shares/dowell/sasse/Woodsmoke_PRO_ATAC/PRO-seq/temp/a2/751a761ebf3f9fd0037ef0935905c0/qc/mapstats/B2BPROseq_V1.flagstat",
                "B2BPROseq_120WSP1": "/scratch/Shares/dowell/sasse/Woodsmoke_PRO_ATAC/PRO-seq/temp/a2/751a761ebf3f9fd0037ef0935905c0/qc/mapstats/B2BPROseq_120WSP1.flagstat",
                "B2BPROseq_30WSP1": "/scratch/Shares/dowell/sasse/Woodsmoke_PRO_ATAC/PRO-seq/temp/a2/751a761ebf3f9fd0037ef0935905c0/qc/mapstats/B2BPROseq_30WSP1.flagstat",
                "B2BPROseq_30WSP2": "/scratch/Shares/dowell/sasse/Woodsmoke_PRO_ATAC/PRO-seq/temp/a2/751a761ebf3f9fd0037ef0935905c0/qc/mapstats/B2BPROseq_30WSP2.flagstat",
                "B2BPROseq_120WSP2": "/scratch/Shares/dowell/sasse/Woodsmoke_PRO_ATAC/PRO-seq/temp/a2/751a761ebf3f9fd0037ef0935905c0/qc/mapstats/B2BPROseq_120WSP2.flagstat"
            }
        },
        "BBTools": {
            "all_sections": {
                "B2BPROseq_V1.trimstats": "/scratch/Shares/dowell/sasse/Woodsmoke_PRO_ATAC/PRO-seq/temp/a2/751a761ebf3f9fd0037ef0935905c0/qc/trimstats/B2BPROseq_V1.trimstats.txt",
                "B2BPROseq_120WSP1.trimstats": "/scratch/Shares/dowell/sasse/Woodsmoke_PRO_ATAC/PRO-seq/temp/a2/751a761ebf3f9fd0037ef0935905c0/qc/trimstats/B2BPROseq_120WSP1.trimstats.txt",
                "B2BPROseq_30WSP2.trimstats": "/scratch/Shares/dowell/sasse/Woodsmoke_PRO_ATAC/PRO-seq/temp/a2/751a761ebf3f9fd0037ef0935905c0/qc/trimstats/B2BPROseq_30WSP2.trimstats.txt",
                "B2BPROseq_120WSP2.trimstats": "/scratch/Shares/dowell/sasse/Woodsmoke_PRO_ATAC/PRO-seq/temp/a2/751a761ebf3f9fd0037ef0935905c0/qc/trimstats/B2BPROseq_120WSP2.trimstats.txt",
                "B2BPROseq_V2.trimstats": "/scratch/Shares/dowell/sasse/Woodsmoke_PRO_ATAC/PRO-seq/temp/a2/751a761ebf3f9fd0037ef0935905c0/qc/trimstats/B2BPROseq_V2.trimstats.txt",
                "B2BPROseq_30WSP1.trimstats": "/scratch/Shares/dowell/sasse/Woodsmoke_PRO_ATAC/PRO-seq/temp/a2/751a761ebf3f9fd0037ef0935905c0/qc/trimstats/B2BPROseq_30WSP1.trimstats.txt"
            }
        },
        "HISAT2": {
            "all_sections": {
                "B2BPROseq_120WSP1.hisat2_mapstats": "/scratch/Shares/dowell/sasse/Woodsmoke_PRO_ATAC/PRO-seq/temp/a2/751a761ebf3f9fd0037ef0935905c0/qc/hisat2_mapstats/B2BPROseq_120WSP1.hisat2_mapstats.txt",
                "B2BPROseq_V2.hisat2_mapstats": "/scratch/Shares/dowell/sasse/Woodsmoke_PRO_ATAC/PRO-seq/temp/a2/751a761ebf3f9fd0037ef0935905c0/qc/hisat2_mapstats/B2BPROseq_V2.hisat2_mapstats.txt",
                "B2BPROseq_V1.hisat2_mapstats": "/scratch/Shares/dowell/sasse/Woodsmoke_PRO_ATAC/PRO-seq/temp/a2/751a761ebf3f9fd0037ef0935905c0/qc/hisat2_mapstats/B2BPROseq_V1.hisat2_mapstats.txt",
                "B2BPROseq_120WSP2.hisat2_mapstats": "/scratch/Shares/dowell/sasse/Woodsmoke_PRO_ATAC/PRO-seq/temp/a2/751a761ebf3f9fd0037ef0935905c0/qc/hisat2_mapstats/B2BPROseq_120WSP2.hisat2_mapstats.txt",
                "B2BPROseq_30WSP2.hisat2_mapstats": "/scratch/Shares/dowell/sasse/Woodsmoke_PRO_ATAC/PRO-seq/temp/a2/751a761ebf3f9fd0037ef0935905c0/qc/hisat2_mapstats/B2BPROseq_30WSP2.hisat2_mapstats.txt",
                "B2BPROseq_30WSP1.hisat2_mapstats": "/scratch/Shares/dowell/sasse/Woodsmoke_PRO_ATAC/PRO-seq/temp/a2/751a761ebf3f9fd0037ef0935905c0/qc/hisat2_mapstats/B2BPROseq_30WSP1.hisat2_mapstats.txt"
            }
        },
        "FastQC": {
            "all_sections": {
                "B2BPROseq_120WSP2": "/scratch/Shares/dowell/sasse/Woodsmoke_PRO_ATAC/PRO-seq/temp/a2/751a761ebf3f9fd0037ef0935905c0/qc/fastqc/B2BPROseq_120WSP2_fastqc.zip",
                "B2BPROseq_V2": "/scratch/Shares/dowell/sasse/Woodsmoke_PRO_ATAC/PRO-seq/temp/a2/751a761ebf3f9fd0037ef0935905c0/qc/fastqc/B2BPROseq_V2_fastqc.zip",
                "B2BPROseq_120WSP2.flip.trim": "/scratch/Shares/dowell/sasse/Woodsmoke_PRO_ATAC/PRO-seq/temp/a2/751a761ebf3f9fd0037ef0935905c0/qc/fastqc/B2BPROseq_120WSP2.flip.trim_fastqc.zip",
                "B2BPROseq_120WSP1": "/scratch/Shares/dowell/sasse/Woodsmoke_PRO_ATAC/PRO-seq/temp/a2/751a761ebf3f9fd0037ef0935905c0/qc/fastqc/B2BPROseq_120WSP1_fastqc.zip",
                "B2BPROseq_V1": "/scratch/Shares/dowell/sasse/Woodsmoke_PRO_ATAC/PRO-seq/temp/a2/751a761ebf3f9fd0037ef0935905c0/qc/fastqc/B2BPROseq_V1_fastqc.zip",
                "B2BPROseq_30WSP1.flip.trim": "/scratch/Shares/dowell/sasse/Woodsmoke_PRO_ATAC/PRO-seq/temp/a2/751a761ebf3f9fd0037ef0935905c0/qc/fastqc/B2BPROseq_30WSP1.flip.trim_fastqc.zip",
                "B2BPROseq_V1.flip.trim": "/scratch/Shares/dowell/sasse/Woodsmoke_PRO_ATAC/PRO-seq/temp/a2/751a761ebf3f9fd0037ef0935905c0/qc/fastqc/B2BPROseq_V1.flip.trim_fastqc.zip",
                "B2BPROseq_30WSP2": "/scratch/Shares/dowell/sasse/Woodsmoke_PRO_ATAC/PRO-seq/temp/a2/751a761ebf3f9fd0037ef0935905c0/qc/fastqc/B2BPROseq_30WSP2_fastqc.zip",
                "B2BPROseq_120WSP1.flip.trim": "/scratch/Shares/dowell/sasse/Woodsmoke_PRO_ATAC/PRO-seq/temp/a2/751a761ebf3f9fd0037ef0935905c0/qc/fastqc/B2BPROseq_120WSP1.flip.trim_fastqc.zip",
                "B2BPROseq_30WSP1": "/scratch/Shares/dowell/sasse/Woodsmoke_PRO_ATAC/PRO-seq/temp/a2/751a761ebf3f9fd0037ef0935905c0/qc/fastqc/B2BPROseq_30WSP1_fastqc.zip",
                "B2BPROseq_30WSP2.flip.trim": "/scratch/Shares/dowell/sasse/Woodsmoke_PRO_ATAC/PRO-seq/temp/a2/751a761ebf3f9fd0037ef0935905c0/qc/fastqc/B2BPROseq_30WSP2.flip.trim_fastqc.zip",
                "B2BPROseq_V2.flip.trim": "/scratch/Shares/dowell/sasse/Woodsmoke_PRO_ATAC/PRO-seq/temp/a2/751a761ebf3f9fd0037ef0935905c0/qc/fastqc/B2BPROseq_V2.flip.trim_fastqc.zip"
            }
        }
    },
    "report_general_stats_data": [
        {
            "B2BPROseq_V2": {
                "LIBRARY": "Unknown Library",
                "UNPAIRED_READS_EXAMINED": 126271828.0,
                "READ_PAIRS_EXAMINED": 0.0,
                "SECONDARY_OR_SUPPLEMENTARY_RDS": 86016293.0,
                "UNMAPPED_READS": 8619728.0,
                "UNPAIRED_READ_DUPLICATES": 70165600.0,
                "READ_PAIR_DUPLICATES": 0.0,
                "READ_PAIR_OPTICAL_DUPLICATES": 0.0,
                "PERCENT_DUPLICATION": 0.555671,
                "ESTIMATED_LIBRARY_SIZE": ""
            },
            "B2BPROseq_120WSP2": {
                "LIBRARY": "Unknown Library",
                "UNPAIRED_READS_EXAMINED": 127974044.0,
                "READ_PAIRS_EXAMINED": 0.0,
                "SECONDARY_OR_SUPPLEMENTARY_RDS": 163254602.0,
                "UNMAPPED_READS": 10872987.0,
                "UNPAIRED_READ_DUPLICATES": 88989120.0,
                "READ_PAIR_DUPLICATES": 0.0,
                "READ_PAIR_OPTICAL_DUPLICATES": 0.0,
                "PERCENT_DUPLICATION": 0.695369,
                "ESTIMATED_LIBRARY_SIZE": ""
            },
            "B2BPROseq_120WSP1": {
                "LIBRARY": "Unknown Library",
                "UNPAIRED_READS_EXAMINED": 128651336.0,
                "READ_PAIRS_EXAMINED": 0.0,
                "SECONDARY_OR_SUPPLEMENTARY_RDS": 179501020.0,
                "UNMAPPED_READS": 13326371.0,
                "UNPAIRED_READ_DUPLICATES": 93378419.0,
                "READ_PAIR_DUPLICATES": 0.0,
                "READ_PAIR_OPTICAL_DUPLICATES": 0.0,
                "PERCENT_DUPLICATION": 0.725825,
                "ESTIMATED_LIBRARY_SIZE": ""
            },
            "B2BPROseq_30WSP2": {
                "LIBRARY": "Unknown Library",
                "UNPAIRED_READS_EXAMINED": 130018625.0,
                "READ_PAIRS_EXAMINED": 0.0,
                "SECONDARY_OR_SUPPLEMENTARY_RDS": 121346747.0,
                "UNMAPPED_READS": 9346880.0,
                "UNPAIRED_READ_DUPLICATES": 83665552.0,
                "READ_PAIR_DUPLICATES": 0.0,
                "READ_PAIR_OPTICAL_DUPLICATES": 0.0,
                "PERCENT_DUPLICATION": 0.643489,
                "ESTIMATED_LIBRARY_SIZE": ""
            },
            "B2BPROseq_30WSP1": {
                "LIBRARY": "Unknown Library",
                "UNPAIRED_READS_EXAMINED": 122185159.0,
                "READ_PAIRS_EXAMINED": 0.0,
                "SECONDARY_OR_SUPPLEMENTARY_RDS": 133166572.0,
                "UNMAPPED_READS": 12583420.0,
                "UNPAIRED_READ_DUPLICATES": 82328547.0,
                "READ_PAIR_DUPLICATES": 0.0,
                "READ_PAIR_OPTICAL_DUPLICATES": 0.0,
                "PERCENT_DUPLICATION": 0.673802,
                "ESTIMATED_LIBRARY_SIZE": ""
            },
            "B2BPROseq_V1": {
                "LIBRARY": "Unknown Library",
                "UNPAIRED_READS_EXAMINED": 118859032.0,
                "READ_PAIRS_EXAMINED": 0.0,
                "SECONDARY_OR_SUPPLEMENTARY_RDS": 97761234.0,
                "UNMAPPED_READS": 8636741.0,
                "UNPAIRED_READ_DUPLICATES": 66551472.0,
                "READ_PAIR_DUPLICATES": 0.0,
                "READ_PAIR_OPTICAL_DUPLICATES": 0.0,
                "PERCENT_DUPLICATION": 0.559919,
                "ESTIMATED_LIBRARY_SIZE": ""
            }
        },
        {
            "B2BPROseq_V2": {
                "total_passed": 220907849,
                "total_failed": 0,
                "secondary_passed": 86016293,
                "secondary_failed": 0,
                "supplementary_passed": 0,
                "supplementary_failed": 0,
                "duplicates_passed": 0,
                "duplicates_failed": 0,
                "mapped_passed": 212288121,
                "mapped_failed": 0,
                "mapped_passed_pct": 96.1,
                "mapped_failed_pct": NaN,
                "paired in sequencing_passed": 0,
                "paired in sequencing_failed": 0,
                "read1_passed": 0,
                "read1_failed": 0,
                "read2_passed": 0,
                "read2_failed": 0,
                "properly paired_passed": 0,
                "properly paired_failed": 0,
                "properly paired_passed_pct": NaN,
                "properly paired_failed_pct": NaN,
                "with itself and mate mapped_passed": 0,
                "with itself and mate mapped_failed": 0,
                "singletons_passed": 0,
                "singletons_failed": 0,
                "singletons_passed_pct": NaN,
                "singletons_failed_pct": NaN,
                "with mate mapped to a different chr_passed": 0,
                "with mate mapped to a different chr_failed": 0,
                "with mate mapped to a different chr (mapQ >= 5)_passed": 0,
                "with mate mapped to a different chr (mapQ >= 5)_failed": 0,
                "flagstat_total": 220907849
            },
            "B2BPROseq_V1": {
                "total_passed": 225257007,
                "total_failed": 0,
                "secondary_passed": 97761234,
                "secondary_failed": 0,
                "supplementary_passed": 0,
                "supplementary_failed": 0,
                "duplicates_passed": 0,
                "duplicates_failed": 0,
                "mapped_passed": 216620266,
                "mapped_failed": 0,
                "mapped_passed_pct": 96.17,
                "mapped_failed_pct": NaN,
                "paired in sequencing_passed": 0,
                "paired in sequencing_failed": 0,
                "read1_passed": 0,
                "read1_failed": 0,
                "read2_passed": 0,
                "read2_failed": 0,
                "properly paired_passed": 0,
                "properly paired_failed": 0,
                "properly paired_passed_pct": NaN,
                "properly paired_failed_pct": NaN,
                "with itself and mate mapped_passed": 0,
                "with itself and mate mapped_failed": 0,
                "singletons_passed": 0,
                "singletons_failed": 0,
                "singletons_passed_pct": NaN,
                "singletons_failed_pct": NaN,
                "with mate mapped to a different chr_passed": 0,
                "with mate mapped to a different chr_failed": 0,
                "with mate mapped to a different chr (mapQ >= 5)_passed": 0,
                "with mate mapped to a different chr (mapQ >= 5)_failed": 0,
                "flagstat_total": 225257007
            },
            "B2BPROseq_120WSP1": {
                "total_passed": 321478727,
                "total_failed": 0,
                "secondary_passed": 179501020,
                "secondary_failed": 0,
                "supplementary_passed": 0,
                "supplementary_failed": 0,
                "duplicates_passed": 0,
                "duplicates_failed": 0,
                "mapped_passed": 308152356,
                "mapped_failed": 0,
                "mapped_passed_pct": 95.85,
                "mapped_failed_pct": NaN,
                "paired in sequencing_passed": 0,
                "paired in sequencing_failed": 0,
                "read1_passed": 0,
                "read1_failed": 0,
                "read2_passed": 0,
                "read2_failed": 0,
                "properly paired_passed": 0,
                "properly paired_failed": 0,
                "properly paired_passed_pct": NaN,
                "properly paired_failed_pct": NaN,
                "with itself and mate mapped_passed": 0,
                "with itself and mate mapped_failed": 0,
                "singletons_passed": 0,
                "singletons_failed": 0,
                "singletons_passed_pct": NaN,
                "singletons_failed_pct": NaN,
                "with mate mapped to a different chr_passed": 0,
                "with mate mapped to a different chr_failed": 0,
                "with mate mapped to a different chr (mapQ >= 5)_passed": 0,
                "with mate mapped to a different chr (mapQ >= 5)_failed": 0,
                "flagstat_total": 321478727
            },
            "B2BPROseq_30WSP1": {
                "total_passed": 267935151,
                "total_failed": 0,
                "secondary_passed": 133166572,
                "secondary_failed": 0,
                "supplementary_passed": 0,
                "supplementary_failed": 0,
                "duplicates_passed": 0,
                "duplicates_failed": 0,
                "mapped_passed": 255351731,
                "mapped_failed": 0,
                "mapped_passed_pct": 95.3,
                "mapped_failed_pct": NaN,
                "paired in sequencing_passed": 0,
                "paired in sequencing_failed": 0,
                "read1_passed": 0,
                "read1_failed": 0,
                "read2_passed": 0,
                "read2_failed": 0,
                "properly paired_passed": 0,
                "properly paired_failed": 0,
                "properly paired_passed_pct": NaN,
                "properly paired_failed_pct": NaN,
                "with itself and mate mapped_passed": 0,
                "with itself and mate mapped_failed": 0,
                "singletons_passed": 0,
                "singletons_failed": 0,
                "singletons_passed_pct": NaN,
                "singletons_failed_pct": NaN,
                "with mate mapped to a different chr_passed": 0,
                "with mate mapped to a different chr_failed": 0,
                "with mate mapped to a different chr (mapQ >= 5)_passed": 0,
                "with mate mapped to a different chr (mapQ >= 5)_failed": 0,
                "flagstat_total": 267935151
            },
            "B2BPROseq_30WSP2": {
                "total_passed": 260712252,
                "total_failed": 0,
                "secondary_passed": 121346747,
                "secondary_failed": 0,
                "supplementary_passed": 0,
                "supplementary_failed": 0,
                "duplicates_passed": 0,
                "duplicates_failed": 0,
                "mapped_passed": 251365372,
                "mapped_failed": 0,
                "mapped_passed_pct": 96.41,
                "mapped_failed_pct": NaN,
                "paired in sequencing_passed": 0,
                "paired in sequencing_failed": 0,
                "read1_passed": 0,
                "read1_failed": 0,
                "read2_passed": 0,
                "read2_failed": 0,
                "properly paired_passed": 0,
                "properly paired_failed": 0,
                "properly paired_passed_pct": NaN,
                "properly paired_failed_pct": NaN,
                "with itself and mate mapped_passed": 0,
                "with itself and mate mapped_failed": 0,
                "singletons_passed": 0,
                "singletons_failed": 0,
                "singletons_passed_pct": NaN,
                "singletons_failed_pct": NaN,
                "with mate mapped to a different chr_passed": 0,
                "with mate mapped to a different chr_failed": 0,
                "with mate mapped to a different chr (mapQ >= 5)_passed": 0,
                "with mate mapped to a different chr (mapQ >= 5)_failed": 0,
                "flagstat_total": 260712252
            },
            "B2BPROseq_120WSP2": {
                "total_passed": 302101633,
                "total_failed": 0,
                "secondary_passed": 163254602,
                "secondary_failed": 0,
                "supplementary_passed": 0,
                "supplementary_failed": 0,
                "duplicates_passed": 0,
                "duplicates_failed": 0,
                "mapped_passed": 291228646,
                "mapped_failed": 0,
                "mapped_passed_pct": 96.4,
                "mapped_failed_pct": NaN,
                "paired in sequencing_passed": 0,
                "paired in sequencing_failed": 0,
                "read1_passed": 0,
                "read1_failed": 0,
                "read2_passed": 0,
                "read2_failed": 0,
                "properly paired_passed": 0,
                "properly paired_failed": 0,
                "properly paired_passed_pct": NaN,
                "properly paired_failed_pct": NaN,
                "with itself and mate mapped_passed": 0,
                "with itself and mate mapped_failed": 0,
                "singletons_passed": 0,
                "singletons_failed": 0,
                "singletons_passed_pct": NaN,
                "singletons_failed_pct": NaN,
                "with mate mapped to a different chr_passed": 0,
                "with mate mapped to a different chr_failed": 0,
                "with mate mapped to a different chr (mapQ >= 5)_passed": 0,
                "with mate mapped to a different chr (mapQ >= 5)_failed": 0,
                "flagstat_total": 302101633
            }
        },
        {
            "B2BPROseq_120WSP1.hisat2_mapstats": {
                "unpaired_total": 141977707,
                "unpaired_aligned_none": 13326371,
                "unpaired_aligned_one": 81098978,
                "unpaired_aligned_multi": 47552358,
                "overall_alignment_rate": 90.61
            },
            "B2BPROseq_V2.hisat2_mapstats": {
                "unpaired_total": 134891556,
                "unpaired_aligned_none": 8619728,
                "unpaired_aligned_one": 102312658,
                "unpaired_aligned_multi": 23959170,
                "overall_alignment_rate": 93.61
            },
            "B2BPROseq_V1.hisat2_mapstats": {
                "unpaired_total": 127495773,
                "unpaired_aligned_none": 8636741,
                "unpaired_aligned_one": 92040051,
                "unpaired_aligned_multi": 26818981,
                "overall_alignment_rate": 93.23
            },
            "B2BPROseq_120WSP2.hisat2_mapstats": {
                "unpaired_total": 138847031,
                "unpaired_aligned_none": 10872987,
                "unpaired_aligned_one": 84609068,
                "unpaired_aligned_multi": 43364976,
                "overall_alignment_rate": 92.17
            },
            "B2BPROseq_30WSP2.hisat2_mapstats": {
                "unpaired_total": 139365505,
                "unpaired_aligned_none": 9346880,
                "unpaired_aligned_one": 97303120,
                "unpaired_aligned_multi": 32715505,
                "overall_alignment_rate": 93.29
            },
            "B2BPROseq_30WSP1.hisat2_mapstats": {
                "unpaired_total": 134768579,
                "unpaired_aligned_none": 12583420,
                "unpaired_aligned_one": 86541974,
                "unpaired_aligned_multi": 35643185,
                "overall_alignment_rate": 90.66
            }
        },
        {
            "B2BPROseq_120WSP2": {
                "percent_gc": 58.0,
                "avg_sequence_length": 76.0,
                "total_sequences": 146592823.0,
                "percent_duplicates": 63.22713557837824,
                "percent_fails": 18.181818181818183
            },
            "B2BPROseq_V2": {
                "percent_gc": 51.0,
                "avg_sequence_length": 76.0,
                "total_sequences": 141791782.0,
                "percent_duplicates": 50.79493885368064,
                "percent_fails": 18.181818181818183
            },
            "B2BPROseq_120WSP2.flip.trim": {
                "percent_gc": 59.0,
                "avg_sequence_length": 75.75808996592805,
                "total_sequences": 138847031.0,
                "percent_duplicates": 61.088987964916605,
                "percent_fails": 18.181818181818183
            },
            "B2BPROseq_120WSP1": {
                "percent_gc": 59.0,
                "avg_sequence_length": 76.0,
                "total_sequences": 151997214.0,
                "percent_duplicates": 65.03705477255417,
                "percent_fails": 27.27272727272727
            },
            "B2BPROseq_V1": {
                "percent_gc": 53.0,
                "avg_sequence_length": 76.0,
                "total_sequences": 132961788.0,
                "percent_duplicates": 51.2991139591221,
                "percent_fails": 18.181818181818183
            },
            "B2BPROseq_30WSP1.flip.trim": {
                "percent_gc": 57.0,
                "avg_sequence_length": 75.75786669087013,
                "total_sequences": 134768579.0,
                "percent_duplicates": 57.96803319755135,
                "percent_fails": 18.181818181818183
            },
            "B2BPROseq_V1.flip.trim": {
                "percent_gc": 54.0,
                "avg_sequence_length": 75.80998981040729,
                "total_sequences": 127495773.0,
                "percent_duplicates": 48.83559539188056,
                "percent_fails": 9.090909090909092
            },
            "B2BPROseq_30WSP2": {
                "percent_gc": 56.0,
                "avg_sequence_length": 76.0,
                "total_sequences": 145855705.0,
                "percent_duplicates": 58.34044113292456,
                "percent_fails": 18.181818181818183
            },
            "B2BPROseq_120WSP1.flip.trim": {
                "percent_gc": 60.0,
                "avg_sequence_length": 75.68168808360879,
                "total_sequences": 141977707.0,
                "percent_duplicates": 62.9457110219977,
                "percent_fails": 18.181818181818183
            },
            "B2BPROseq_30WSP1": {
                "percent_gc": 57.0,
                "avg_sequence_length": 76.0,
                "total_sequences": 148896747.0,
                "percent_duplicates": 60.07447271183074,
                "percent_fails": 27.27272727272727
            },
            "B2BPROseq_30WSP2.flip.trim": {
                "percent_gc": 56.0,
                "avg_sequence_length": 75.7467173099972,
                "total_sequences": 139365505.0,
                "percent_duplicates": 56.239735845404645,
                "percent_fails": 18.181818181818183
            },
            "B2BPROseq_V2.flip.trim": {
                "percent_gc": 52.0,
                "avg_sequence_length": 75.7605934503417,
                "total_sequences": 134891556.0,
                "percent_duplicates": 48.398071264335286,
                "percent_fails": 9.090909090909092
            }
        }
    ],
    "report_general_stats_headers": [
        {
            "PERCENT_DUPLICATION": {
                "title": "% Dups",
                "description": "MarkDuplicates - Percent Duplication",
                "max": 100,
                "min": 0,
                "suffix": "%",
                "scale": "OrRd",
                "modify": 100.0,
                "namespace": "Picard",
                "rid": "mqc-generalstats-picard-PERCENT_DUPLICATION",
                "format": "{:,.1f}",
                "colour": "55,126,184",
                "hidden": null,
                "ceiling": null,
                "floor": null,
                "minRange": null,
                "shared_key": null,
                "placement": 1000.0,
                "dmax": 100.0,
                "dmin": 0.0
            }
        },
        {
            "mapped_passed": {
                "title": "M Reads Mapped",
                "description": "Reads Mapped in the bam file (millions)",
                "min": 0,
                "modify": 1e-06,
                "shared_key": "read_count",
                "placement": 100.0,
                "namespace": "Samtools Flagstat",
                "rid": "mqc-generalstats-samtools_flagstat-mapped_passed",
                "scale": "GnBu",
                "format": "{:,.1f}",
                "colour": "77,175,74",
                "hidden": null,
                "max": null,
                "ceiling": null,
                "floor": null,
                "minRange": null,
                "dmax": 308.152356,
                "dmin": 0.0
            }
        },
        {
            "overall_alignment_rate": {
                "title": "% Aligned",
                "description": "overall alignment rate",
                "max": 100,
                "min": 0,
                "suffix": "%",
                "scale": "YlGn",
                "namespace": "HISAT2",
                "rid": "mqc-generalstats-hisat2-overall_alignment_rate",
                "format": "{:,.1f}",
                "colour": "152,78,163",
                "hidden": null,
                "ceiling": null,
                "floor": null,
                "minRange": null,
                "shared_key": null,
                "modify": null,
                "placement": 1000.0,
                "dmax": 100.0,
                "dmin": 0.0
            }
        },
        {
            "percent_duplicates": {
                "title": "% Dups",
                "description": "% Duplicate Reads",
                "max": 100,
                "min": 0,
                "suffix": "%",
                "scale": "RdYlGn-rev",
                "namespace": "FastQC",
                "rid": "mqc-generalstats-fastqc-percent_duplicates",
                "format": "{:,.1f}",
                "colour": "255,127,0",
                "hidden": null,
                "ceiling": null,
                "floor": null,
                "minRange": null,
                "shared_key": null,
                "modify": null,
                "placement": 1000.0,
                "dmax": 100.0,
                "dmin": 0.0
            },
            "percent_gc": {
                "title": "% GC",
                "description": "Average % GC Content",
                "max": 100,
                "min": 0,
                "suffix": "%",
                "scale": "Set1",
                "format": "{:,.0f}",
                "namespace": "FastQC",
                "rid": "mqc-generalstats-fastqc-percent_gc",
                "colour": "255,127,0",
                "hidden": null,
                "ceiling": null,
                "floor": null,
                "minRange": null,
                "shared_key": null,
                "modify": null,
                "placement": 1000.0,
                "dmax": 100.0,
                "dmin": 0.0
            },
            "avg_sequence_length": {
                "title": "Length",
                "description": "Average Sequence Length (bp)",
                "min": 0,
                "suffix": " bp",
                "scale": "RdYlGn",
                "format": "{:,.0f}",
                "hidden": true,
                "namespace": "FastQC",
                "rid": "mqc-generalstats-fastqc-avg_sequence_length",
                "colour": "255,127,0",
                "max": null,
                "ceiling": null,
                "floor": null,
                "minRange": null,
                "shared_key": null,
                "modify": null,
                "placement": 1000.0,
                "dmax": 76.0,
                "dmin": 0.0
            },
            "percent_fails": {
                "title": "% Failed",
                "description": "Percentage of modules failed in FastQC report (includes those not plotted here)",
                "max": 100,
                "min": 0,
                "suffix": "%",
                "scale": "Reds",
                "format": "{:,.0f}",
                "hidden": true,
                "namespace": "FastQC",
                "rid": "mqc-generalstats-fastqc-percent_fails",
                "colour": "255,127,0",
                "ceiling": null,
                "floor": null,
                "minRange": null,
                "shared_key": null,
                "modify": null,
                "placement": 1000.0,
                "dmax": 100.0,
                "dmin": 0.0
            },
            "total_sequences": {
                "title": "M Seqs",
                "description": "Total Sequences (millions)",
                "min": 0,
                "scale": "Blues",
                "modify": 1e-06,
                "shared_key": "read_count",
                "namespace": "FastQC",
                "rid": "mqc-generalstats-fastqc-total_sequences",
                "format": "{:,.1f}",
                "colour": "255,127,0",
                "hidden": null,
                "max": null,
                "ceiling": null,
                "floor": null,
                "minRange": null,
                "placement": 1000.0,
                "dmax": 308.152356,
                "dmin": 0.0
            }
        }
    ],
    "report_multiqc_command": "/Users/magr0763/.local/bin/multiqc . -f --config multiqc_config.yaml",
    "report_plot_data": {
        "preseq_plot": {
            "plot_type": "xy_line",
            "datasets": [
                [
                    {
                        "name": "B2BPROseq_120WSP1.c_curve",
                        "data": [
                            [
                                0.0,
                                0.0
                            ],
                            [
                                1.0,
                                0.6780809999999999
                            ],
                            [
                                2.0,
                                1.26773
                            ],
                            [
                                3.0,
                                1.8252
                            ],
                            [
                                4.0,
                                2.35976
                            ],
                            [
                                5.0,
                                2.8758999999999997
                            ],
                            [
                                6.0,
                                3.3764399999999997
                            ],
                            [
                                7.0,
                                3.86332
                            ],
                            [
                                8.0,
                                4.338
                            ],
                            [
                                9.0,
                                4.80161
                            ],
                            [
                                10.0,
                                5.25507
                            ],
                            [
                                11.0,
                                5.69917
                            ],
                            [
                                12.0,
                                6.13453
                            ],
                            [
                                13.0,
                                6.5617399999999995
                            ],
                            [
                                14.0,
                                6.981249999999999
                            ],
                            [
                                15.0,
                                7.39351
                            ],
                            [
                                16.0,
                                7.79888
                            ],
                            [
                                17.0,
                                8.197709999999999
                            ],
                            [
                                18.0,
                                8.5903
                            ],
                            [
                                19.0,
                                8.97692
                            ],
                            [
                                20.0,
                                9.35783
                            ],
                            [
                                21.0,
                                9.73327
                            ],
                            [
                                22.0,
                                10.103399999999999
                            ],
                            [
                                23.0,
                                10.468499999999999
                            ],
                            [
                                24.0,
                                10.8287
                            ],
                            [
                                25.0,
                                11.184099999999999
                            ],
                            [
                                26.0,
                                11.535
                            ],
                            [
                                27.0,
                                11.881499999999999
                            ],
                            [
                                28.0,
                                12.2236
                            ],
                            [
                                29.0,
                                12.561599999999999
                            ],
                            [
                                30.0,
                                12.8956
                            ],
                            [
                                31.0,
                                13.2257
                            ],
                            [
                                32.0,
                                13.5519
                            ],
                            [
                                33.0,
                                13.8744
                            ],
                            [
                                34.0,
                                14.193299999999999
                            ],
                            [
                                35.0,
                                14.5086
                            ],
                            [
                                36.0,
                                14.820599999999999
                            ],
                            [
                                37.0,
                                15.129199999999999
                            ],
                            [
                                38.0,
                                15.4345
                            ],
                            [
                                39.0,
                                15.7366
                            ],
                            [
                                40.0,
                                16.0356
                            ],
                            [
                                41.0,
                                16.3315
                            ],
                            [
                                42.0,
                                16.624399999999998
                            ],
                            [
                                43.0,
                                16.9144
                            ],
                            [
                                44.0,
                                17.2016
                            ],
                            [
                                45.0,
                                17.4859
                            ],
                            [
                                46.0,
                                17.7675
                            ],
                            [
                                47.0,
                                18.0464
                            ],
                            [
                                48.0,
                                18.322599999999998
                            ],
                            [
                                49.0,
                                18.5963
                            ],
                            [
                                50.0,
                                18.8674
                            ],
                            [
                                51.0,
                                19.136
                            ],
                            [
                                52.0,
                                19.4022
                            ],
                            [
                                53.0,
                                19.666
                            ],
                            [
                                54.0,
                                19.9274
                            ],
                            [
                                55.0,
                                20.1865
                            ],
                            [
                                56.0,
                                20.4433
                            ],
                            [
                                57.0,
                                20.697799999999997
                            ],
                            [
                                58.0,
                                20.9502
                            ],
                            [
                                59.0,
                                21.2004
                            ],
                            [
                                60.0,
                                21.4484
                            ],
                            [
                                61.0,
                                21.694399999999998
                            ],
                            [
                                62.0,
                                21.938299999999998
                            ],
                            [
                                63.0,
                                22.1801
                            ],
                            [
                                64.0,
                                22.419999999999998
                            ],
                            [
                                65.0,
                                22.657799999999998
                            ],
                            [
                                66.0,
                                22.8938
                            ],
                            [
                                67.0,
                                23.1278
                            ],
                            [
                                68.0,
                                23.36
                            ],
                            [
                                69.0,
                                23.5902
                            ],
                            [
                                70.0,
                                23.8187
                            ],
                            [
                                71.0,
                                24.045399999999997
                            ],
                            [
                                72.0,
                                24.2702
                            ],
                            [
                                73.0,
                                24.493399999999998
                            ],
                            [
                                74.0,
                                24.7148
                            ],
                            [
                                75.0,
                                24.9345
                            ],
                            [
                                76.0,
                                25.1525
                            ],
                            [
                                77.0,
                                25.3688
                            ],
                            [
                                78.0,
                                25.583499999999997
                            ],
                            [
                                79.0,
                                25.796599999999998
                            ],
                            [
                                80.0,
                                26.0081
                            ],
                            [
                                81.0,
                                26.2181
                            ],
                            [
                                82.0,
                                26.426399999999997
                            ],
                            [
                                83.0,
                                26.6333
                            ],
                            [
                                84.0,
                                26.8386
                            ],
                            [
                                85.0,
                                27.0425
                            ],
                            [
                                86.0,
                                27.244799999999998
                            ],
                            [
                                87.0,
                                27.4457
                            ],
                            [
                                88.0,
                                27.6452
                            ],
                            [
                                89.0,
                                27.8432
                            ],
                            [
                                90.0,
                                28.0399
                            ],
                            [
                                91.0,
                                28.2351
                            ],
                            [
                                92.0,
                                28.429
                            ],
                            [
                                93.0,
                                28.621499999999997
                            ],
                            [
                                94.0,
                                28.8127
                            ],
                            [
                                95.0,
                                29.002499999999998
                            ],
                            [
                                96.0,
                                29.1911
                            ],
                            [
                                97.0,
                                29.3783
                            ],
                            [
                                98.0,
                                29.5643
                            ],
                            [
                                99.0,
                                29.749
                            ],
                            [
                                100.0,
                                29.932399999999998
                            ],
                            [
                                101.0,
                                30.1146
                            ],
                            [
                                102.0,
                                30.2956
                            ],
                            [
                                103.0,
                                30.475399999999997
                            ],
                            [
                                104.0,
                                30.654
                            ],
                            [
                                105.0,
                                30.8313
                            ],
                            [
                                106.0,
                                31.0076
                            ],
                            [
                                107.0,
                                31.182599999999997
                            ],
                            [
                                108.0,
                                31.356499999999997
                            ],
                            [
                                109.0,
                                31.5293
                            ],
                            [
                                110.0,
                                31.700999999999997
                            ],
                            [
                                111.0,
                                31.871499999999997
                            ],
                            [
                                112.0,
                                32.0409
                            ],
                            [
                                113.0,
                                32.2093
                            ],
                            [
                                114.0,
                                32.376599999999996
                            ],
                            [
                                115.0,
                                32.5428
                            ],
                            [
                                116.0,
                                32.707899999999995
                            ],
                            [
                                117.0,
                                32.872
                            ],
                            [
                                118.0,
                                33.0351
                            ],
                            [
                                119.0,
                                33.1971
                            ],
                            [
                                120.0,
                                33.3582
                            ],
                            [
                                121.0,
                                33.5182
                            ],
                            [
                                122.0,
                                33.6772
                            ],
                            [
                                123.0,
                                33.8353
                            ],
                            [
                                124.0,
                                33.9923
                            ],
                            [
                                125.0,
                                34.148399999999995
                            ],
                            [
                                126.0,
                                34.303599999999996
                            ],
                            [
                                127.0,
                                34.4578
                            ],
                            [
                                128.0,
                                34.611
                            ]
                        ]
                    },
                    {
                        "name": "B2BPROseq_120WSP1.lc_extrap",
                        "data": [
                            [
                                0.0,
                                0.0
                            ],
                            [
                                1.0,
                                0.677682
                            ],
                            [
                                2.0,
                                1.2669759999999999
                            ],
                            [
                                3.0,
                                1.8240729999999998
                            ],
                            [
                                4.0,
                                2.3582734999999997
                            ],
                            [
                                5.0,
                                2.8741269999999997
                            ],
                            [
                                6.0,
                                3.3743695
                            ],
                            [
                                7.0,
                                3.860973
                            ],
                            [
                                8.0,
                                4.335381
                            ],
                            [
                                9.0,
                                4.7986815
                            ],
                            [
                                10.0,
                                5.2518614999999995
                            ],
                            [
                                11.0,
                                5.695662
                            ],
                            [
                                12.0,
                                6.13075
                            ],
                            [
                                13.0,
                                6.557668
                            ],
                            [
                                14.0,
                                6.9769185
                            ],
                            [
                                15.0,
                                7.388904999999999
                            ],
                            [
                                16.0,
                                7.794010999999999
                            ],
                            [
                                17.0,
                                8.192582999999999
                            ],
                            [
                                18.0,
                                8.5849265
                            ],
                            [
                                19.0,
                                8.9712965
                            ],
                            [
                                20.0,
                                9.351967
                            ],
                            [
                                21.0,
                                9.727163
                            ],
                            [
                                22.0,
                                10.0970915
                            ],
                            [
                                23.0,
                                10.461938499999999
                            ],
                            [
                                24.0,
                                10.821905
                            ],
                            [
                                25.0,
                                11.1771355
                            ],
                            [
                                26.0,
                                11.5278035
                            ],
                            [
                                27.0,
                                11.8740765
                            ],
                            [
                                28.0,
                                12.216061
                            ],
                            [
                                29.0,
                                12.553894
                            ],
                            [
                                30.0,
                                12.887691499999999
                            ],
                            [
                                31.0,
                                13.2175725
                            ],
                            [
                                32.0,
                                13.543636
                            ],
                            [
                                33.0,
                                13.865992499999999
                            ],
                            [
                                34.0,
                                14.184736
                            ],
                            [
                                35.0,
                                14.499958
                            ],
                            [
                                36.0,
                                14.811741999999999
                            ],
                            [
                                37.0,
                                15.1201735
                            ],
                            [
                                38.0,
                                15.4253355
                            ],
                            [
                                39.0,
                                15.727302
                            ],
                            [
                                40.0,
                                16.0261455
                            ],
                            [
                                41.0,
                                16.321939999999998
                            ],
                            [
                                42.0,
                                16.6147435
                            ],
                            [
                                43.0,
                                16.9046295
                            ],
                            [
                                44.0,
                                17.1916455
                            ],
                            [
                                45.0,
                                17.4758615
                            ],
                            [
                                46.0,
                                17.757334999999998
                            ],
                            [
                                47.0,
                                18.036109
                            ],
                            [
                                48.0,
                                18.312251
                            ],
                            [
                                49.0,
                                18.5858015
                            ],
                            [
                                50.0,
                                18.8568095
                            ],
                            [
                                51.0,
                                19.1253255
                            ],
                            [
                                52.0,
                                19.3913925
                            ],
                            [
                                53.0,
                                19.6550565
                            ],
                            [
                                54.0,
                                19.916366
                            ],
                            [
                                55.0,
                                20.1753485
                            ],
                            [
                                56.0,
                                20.4320575
                            ],
                            [
                                57.0,
                                20.686522
                            ],
                            [
                                58.0,
                                20.938783
                            ],
                            [
                                59.0,
                                21.188875
                            ],
                            [
                                60.0,
                                21.436840999999998
                            ],
                            [
                                61.0,
                                21.6827045
                            ],
                            [
                                62.0,
                                21.926505499999998
                            ],
                            [
                                63.0,
                                22.1682755
                            ],
                            [
                                64.0,
                                22.408043
                            ],
                            [
                                65.0,
                                22.6458405
                            ],
                            [
                                66.0,
                                22.8817025
                            ],
                            [
                                67.0,
                                23.115650499999997
                            ],
                            [
                                68.0,
                                23.3477145
                            ],
                            [
                                69.0,
                                23.577924
                            ],
                            [
                                70.0,
                                23.8063075
                            ],
                            [
                                71.0,
                                24.032885999999998
                            ],
                            [
                                72.0,
                                24.257690999999998
                            ],
                            [
                                73.0,
                                24.480741
                            ],
                            [
                                74.0,
                                24.702067
                            ],
                            [
                                75.0,
                                24.921689
                            ],
                            [
                                76.0,
                                25.1396245
                            ],
                            [
                                77.0,
                                25.355908
                            ],
                            [
                                78.0,
                                25.570553999999998
                            ],
                            [
                                79.0,
                                25.783586
                            ],
                            [
                                80.0,
                                25.9950275
                            ],
                            [
                                81.0,
                                26.2048915
                            ],
                            [
                                82.0,
                                26.413206
                            ],
                            [
                                83.0,
                                26.619987499999997
                            ],
                            [
                                84.0,
                                26.825256
                            ],
                            [
                                85.0,
                                27.0290315
                            ],
                            [
                                86.0,
                                27.2313275
                            ],
                            [
                                87.0,
                                27.43217
                            ],
                            [
                                88.0,
                                27.631572499999997
                            ],
                            [
                                89.0,
                                27.829552
                            ],
                            [
                                90.0,
                                28.026125
                            ],
                            [
                                91.0,
                                28.2213125
                            ],
                            [
                                92.0,
                                28.415124
                            ],
                            [
                                93.0,
                                28.607584
                            ],
                            [
                                94.0,
                                28.7987
                            ],
                            [
                                95.0,
                                28.988494
                            ],
                            [
                                96.0,
                                29.17698
                            ],
                            [
                                97.0,
                                29.364167499999997
                            ],
                            [
                                98.0,
                                29.5500765
                            ],
                            [
                                99.0,
                                29.734720499999998
                            ],
                            [
                                100.0,
                                29.918112999999998
                            ],
                            [
                                101.0,
                                30.1002685
                            ],
                            [
                                102.0,
                                30.2811985
                            ],
                            [
                                103.0,
                                30.460918
                            ],
                            [
                                104.0,
                                30.639442499999998
                            ],
                            [
                                105.0,
                                30.8167805
                            ],
                            [
                                106.0,
                                30.992946999999997
                            ],
                            [
                                107.0,
                                31.1679535
                            ],
                            [
                                108.0,
                                31.341813499999997
                            ],
                            [
                                109.0,
                                31.514539499999998
                            ],
                            [
                                110.0,
                                31.686141
                            ],
                            [
                                111.0,
                                31.856630499999998
                            ],
                            [
                                112.0,
                                32.0260205
                            ],
                            [
                                113.0,
                                32.1943215
                            ],
                            [
                                114.0,
                                32.361543499999996
                            ],
                            [
                                115.0,
                                32.527702
                            ],
                            [
                                116.0,
                                32.692800999999996
                            ],
                            [
                                117.0,
                                32.8568565
                            ],
                            [
                                118.0,
                                33.019875
                            ],
                            [
                                119.0,
                                33.181870499999995
                            ],
                            [
                                120.0,
                                33.34285
                            ],
                            [
                                121.0,
                                33.5028265
                            ],
                            [
                                122.0,
                                33.661806
                            ],
                            [
                                123.0,
                                33.8198
                            ],
                            [
                                124.0,
                                33.9768185
                            ],
                            [
                                125.0,
                                34.1328695
                            ],
                            [
                                126.0,
                                34.287965
                            ],
                            [
                                127.0,
                                34.442111499999996
                            ],
                            [
                                128.0,
                                34.595318
                            ],
                            [
                                129.0,
                                34.74759279999999
                            ],
                            [
                                130.0,
                                34.898947299999996
                            ],
                            [
                                131.0,
                                35.0493884
                            ],
                            [
                                132.0,
                                35.198936700000004
                            ],
                            [
                                133.0,
                                35.3475939
                            ],
                            [
                                134.0,
                                35.4953631
                            ],
                            [
                                135.0,
                                35.642252299999996
                            ],
                            [
                                136.0,
                                35.7882695
                            ],
                            [
                                137.0,
                                35.9334225
                            ],
                            [
                                138.0,
                                36.0777191
                            ],
                            [
                                139.0,
                                36.221167
                            ],
                            [
                                140.0,
                                36.3637736
                            ],
                            [
                                141.0,
                                36.5055465
                            ],
                            [
                                142.0,
                                36.646493
                            ],
                            [
                                143.0,
                                36.7866204
                            ],
                            [
                                144.0,
                                36.925935700000004
                            ],
                            [
                                145.0,
                                37.0644462
                            ],
                            [
                                146.0,
                                37.2021586
                            ],
                            [
                                147.0,
                                37.339079999999996
                            ],
                            [
                                148.0,
                                37.4752171
                            ],
                            [
                                149.0,
                                37.6105765
                            ],
                            [
                                150.0,
                                37.7451651
                            ],
                            [
                                151.0,
                                37.8789891
                            ],
                            [
                                152.0,
                                38.0120552
                            ],
                            [
                                153.0,
                                38.1443697
                            ],
                            [
                                154.0,
                                38.2759388
                            ],
                            [
                                155.0,
                                38.406768799999995
                            ],
                            [
                                156.0,
                                38.536865899999995
                            ],
                            [
                                157.0,
                                38.666236
                            ],
                            [
                                158.0,
                                38.7948852
                            ],
                            [
                                159.0,
                                38.922819399999995
                            ],
                            [
                                160.0,
                                39.0500444
                            ],
                            [
                                161.0,
                                39.176566
                            ],
                            [
                                162.0,
                                39.302389899999994
                            ],
                            [
                                163.0,
                                39.4275217
                            ],
                            [
                                164.0,
                                39.5519671
                            ],
                            [
                                165.0,
                                39.6757314
                            ],
                            [
                                166.0,
                                39.798820299999996
                            ],
                            [
                                167.0,
                                39.9212389
                            ],
                            [
                                168.0,
                                40.0429927
                            ],
                            [
                                169.0,
                                40.16408679999999
                            ],
                            [
                                170.0,
                                40.2845266
                            ],
                            [
                                171.0,
                                40.404317
                            ],
                            [
                                172.0,
                                40.5234632
                            ],
                            [
                                173.0,
                                40.6419703
                            ],
                            [
                                174.0,
                                40.7598431
                            ],
                            [
                                175.0,
                                40.8770865
                            ],
                            [
                                176.0,
                                40.9937055
                            ],
                            [
                                177.0,
                                41.1097047
                            ],
                            [
                                178.0,
                                41.225089
                            ],
                            [
                                179.0,
                                41.339863
                            ],
                            [
                                180.0,
                                41.4540314
                            ],
                            [
                                181.0,
                                41.56759879999999
                            ],
                            [
                                182.0,
                                41.6805696
                            ],
                            [
                                183.0,
                                41.79294839999999
                            ],
                            [
                                184.0,
                                41.9047396
                            ],
                            [
                                185.0,
                                42.0159476
                            ],
                            [
                                186.0,
                                42.126576799999995
                            ],
                            [
                                187.0,
                                42.23663139999999
                            ],
                            [
                                188.0,
                                42.3461157
                            ],
                            [
                                189.0,
                                42.4550339
                            ],
                            [
                                190.0,
                                42.5633902
                            ],
                            [
                                191.0,
                                42.6711886
                            ],
                            [
                                192.0,
                                42.7784334
                            ],
                            [
                                193.0,
                                42.8851284
                            ],
                            [
                                194.0,
                                42.9912776
                            ],
                            [
                                195.0,
                                43.0968851
                            ],
                            [
                                196.0,
                                43.201954799999996
                            ],
                            [
                                197.0,
                                43.306490399999994
                            ],
                            [
                                198.0,
                                43.410495899999994
                            ],
                            [
                                199.0,
                                43.513974999999995
                            ],
                            [
                                200.0,
                                43.6169315
                            ],
                            [
                                201.0,
                                43.7193691
                            ],
                            [
                                202.0,
                                43.8212915
                            ],
                            [
                                203.0,
                                43.9227022
                            ],
                            [
                                204.0,
                                44.023604999999996
                            ],
                            [
                                205.0,
                                44.1240116
                            ],
                            [
                                206.0,
                                44.2239394
                            ],
                            [
                                207.0,
                                44.323369799999995
                            ],
                            [
                                208.0,
                                44.422306299999995
                            ],
                            [
                                209.0,
                                44.5207523
                            ],
                            [
                                210.0,
                                44.6187112
                            ],
                            [
                                211.0,
                                44.7161863
                            ],
                            [
                                212.0,
                                44.8131809
                            ],
                            [
                                213.0,
                                44.909698299999995
                            ],
                            [
                                214.0,
                                45.0057417
                            ],
                            [
                                215.0,
                                45.1013144
                            ],
                            [
                                216.0,
                                45.1964195
                            ],
                            [
                                217.0,
                                45.2910601
                            ],
                            [
                                218.0,
                                45.385239399999996
                            ],
                            [
                                219.0,
                                45.4789604
                            ],
                            [
                                220.0,
                                45.5722262
                            ],
                            [
                                221.0,
                                45.665039799999995
                            ],
                            [
                                222.0,
                                45.7574042
                            ],
                            [
                                223.0,
                                45.8493224
                            ],
                            [
                                224.0,
                                45.9407972
                            ],
                            [
                                225.0,
                                46.0318316
                            ],
                            [
                                226.0,
                                46.122428299999996
                            ],
                            [
                                227.0,
                                46.212590299999995
                            ],
                            [
                                228.0,
                                46.3023204
                            ],
                            [
                                229.0,
                                46.3916213
                            ],
                            [
                                230.0,
                                46.4804927
                            ],
                            [
                                231.0,
                                46.568917799999994
                            ],
                            [
                                232.0,
                                46.6569223
                            ],
                            [
                                233.0,
                                46.744508700000004
                            ],
                            [
                                234.0,
                                46.8316799
                            ],
                            [
                                235.0,
                                46.9184385
                            ],
                            [
                                236.0,
                                47.004787
                            ],
                            [
                                237.0,
                                47.0907282
                            ],
                            [
                                238.0,
                                47.176289499999996
                            ],
                            [
                                239.0,
                                47.2615052
                            ],
                            [
                                240.0,
                                47.346324499999994
                            ],
                            [
                                241.0,
                                47.4307501
                            ],
                            [
                                242.0,
                                47.5147847
                            ],
                            [
                                243.0,
                                47.5984311
                            ],
                            [
                                244.0,
                                47.681691799999996
                            ],
                            [
                                245.0,
                                47.7645695
                            ],
                            [
                                246.0,
                                47.84699989999999
                            ],
                            [
                                247.0,
                                47.92900829999999
                            ],
                            [
                                248.0,
                                48.0106383
                            ],
                            [
                                249.0,
                                48.0918926
                            ],
                            [
                                250.0,
                                48.1727741
                            ],
                            [
                                251.0,
                                48.253285399999996
                            ],
                            [
                                252.0,
                                48.3334295
                            ],
                            [
                                253.0,
                                48.4132095
                            ],
                            [
                                254.0,
                                48.49262829999999
                            ],
                            [
                                255.0,
                                48.571689
                            ],
                            [
                                256.0,
                                48.6503947
                            ],
                            [
                                257.0,
                                48.728748599999996
                            ],
                            [
                                258.0,
                                48.8067536
                            ],
                            [
                                259.0,
                                48.884412499999996
                            ],
                            [
                                260.0,
                                48.96172779999999
                            ],
                            [
                                261.0,
                                49.0387019
                            ],
                            [
                                262.0,
                                49.115336799999994
                            ],
                            [
                                263.0,
                                49.191729099999996
                            ],
                            [
                                264.0,
                                49.2679207
                            ],
                            [
                                265.0,
                                49.3438465
                            ],
                            [
                                266.0,
                                49.4192601
                            ],
                            [
                                267.0,
                                49.4941651
                            ],
                            [
                                268.0,
                                49.5687352
                            ],
                            [
                                269.0,
                                49.642971499999994
                            ],
                            [
                                270.0,
                                49.716875200000004
                            ],
                            [
                                271.0,
                                49.7904479
                            ],
                            [
                                272.0,
                                49.863776200000004
                            ],
                            [
                                273.0,
                                49.9368175
                            ],
                            [
                                274.0,
                                50.00953689999999
                            ],
                            [
                                275.0,
                                50.0820674
                            ],
                            [
                                276.0,
                                50.1544124
                            ],
                            [
                                277.0,
                                50.2264206
                            ],
                            [
                                278.0,
                                50.2980908
                            ],
                            [
                                279.0,
                                50.36942379999999
                            ],
                            [
                                280.0,
                                50.440421799999996
                            ],
                            [
                                281.0,
                                50.5110881
                            ],
                            [
                                282.0,
                                50.5814263
                            ],
                            [
                                283.0,
                                50.6514406
                            ],
                            [
                                284.0,
                                50.721135
                            ],
                            [
                                285.0,
                                50.7905356
                            ],
                            [
                                286.0,
                                50.859688399999996
                            ],
                            [
                                287.0,
                                50.9285371
                            ],
                            [
                                288.0,
                                50.9970849
                            ],
                            [
                                289.0,
                                51.065256399999996
                            ],
                            [
                                290.0,
                                51.1329956
                            ],
                            [
                                291.0,
                                51.200447999999994
                            ],
                            [
                                292.0,
                                51.267615299999996
                            ],
                            [
                                293.0,
                                51.3344992
                            ],
                            [
                                294.0,
                                51.4011017
                            ],
                            [
                                295.0,
                                51.4674244
                            ],
                            [
                                296.0,
                                51.5334691
                            ],
                            [
                                297.0,
                                51.5992375
                            ],
                            [
                                298.0,
                                51.66473129999999
                            ],
                            [
                                299.0,
                                51.730216899999995
                            ],
                            [
                                300.0,
                                51.795473
                            ],
                            [
                                301.0,
                                51.860493299999995
                            ],
                            [
                                302.0,
                                51.9255051
                            ],
                            [
                                303.0,
                                51.9902607
                            ],
                            [
                                304.0,
                                52.054761
                            ],
                            [
                                305.0,
                                52.119006399999996
                            ],
                            [
                                306.0,
                                52.1828971
                            ],
                            [
                                307.0,
                                52.246265799999996
                            ],
                            [
                                308.0,
                                52.3093747
                            ],
                            [
                                309.0,
                                52.3722251
                            ],
                            [
                                310.0,
                                52.435001799999995
                            ],
                            [
                                311.0,
                                52.497229999999995
                            ],
                            [
                                312.0,
                                52.559358599999996
                            ],
                            [
                                313.0,
                                52.6215521
                            ],
                            [
                                314.0,
                                52.6833516
                            ],
                            [
                                315.0,
                                52.7445632
                            ],
                            [
                                316.0,
                                52.80552289999999
                            ],
                            [
                                317.0,
                                52.866842899999995
                            ],
                            [
                                318.0,
                                52.9284998
                            ],
                            [
                                319.0,
                                52.989197299999994
                            ],
                            [
                                320.0,
                                53.049302999999995
                            ],
                            [
                                321.0,
                                53.109165299999994
                            ],
                            [
                                322.0,
                                53.1687852
                            ],
                            [
                                323.0,
                                53.2281639
                            ],
                            [
                                324.0,
                                53.2873026
                            ],
                            [
                                325.0,
                                53.3461509
                            ],
                            [
                                326.0,
                                53.404436
                            ],
                            [
                                327.0,
                                53.4624837
                            ],
                            [
                                328.0,
                                53.5202952
                            ],
                            [
                                329.0,
                                53.5778718
                            ],
                            [
                                330.0,
                                53.635181499999995
                            ],
                            [
                                331.0,
                                53.6928966
                            ],
                            [
                                332.0,
                                53.7504225
                            ],
                            [
                                333.0,
                                53.8077177
                            ],
                            [
                                334.0,
                                53.8647832
                            ],
                            [
                                335.0,
                                53.9216202
                            ],
                            [
                                336.0,
                                53.978229999999996
                            ],
                            [
                                337.0,
                                54.0341337
                            ],
                            [
                                338.0,
                                54.0897365
                            ],
                            [
                                339.0,
                                54.145123899999994
                            ],
                            [
                                340.0,
                                54.200297299999995
                            ],
                            [
                                341.0,
                                54.255258
                            ],
                            [
                                342.0,
                                54.3100072
                            ],
                            [
                                343.0,
                                54.36454629999999
                            ],
                            [
                                344.0,
                                54.418876499999996
                            ],
                            [
                                345.0,
                                54.4731416
                            ],
                            [
                                346.0,
                                54.5274312
                            ],
                            [
                                347.0,
                                54.5815137
                            ],
                            [
                                348.0,
                                54.63539
                            ],
                            [
                                349.0,
                                54.68906129999999
                            ],
                            [
                                350.0,
                                54.7425286
                            ],
                            [
                                351.0,
                                54.795792999999996
                            ],
                            [
                                352.0,
                                54.8488556
                            ],
                            [
                                353.0,
                                54.901717399999995
                            ],
                            [
                                354.0,
                                54.95437939999999
                            ],
                            [
                                355.0,
                                55.006842799999994
                            ],
                            [
                                356.0,
                                55.0591085
                            ],
                            [
                                357.0,
                                55.1111776
                            ],
                            [
                                358.0,
                                55.163050999999996
                            ],
                            [
                                359.0,
                                55.214729899999995
                            ],
                            [
                                360.0,
                                55.2662151
                            ],
                            [
                                361.0,
                                55.3175077
                            ],
                            [
                                362.0,
                                55.36855
                            ],
                            [
                                363.0,
                                55.419256499999996
                            ],
                            [
                                364.0,
                                55.4697695
                            ],
                            [
                                365.0,
                                55.5200901
                            ],
                            [
                                366.0,
                                55.5702194
                            ],
                            [
                                367.0,
                                55.62015829999999
                            ],
                            [
                                368.0,
                                55.669908
                            ],
                            [
                                369.0,
                                55.71946929999999
                            ],
                            [
                                370.0,
                                55.76884329999999
                            ],
                            [
                                371.0,
                                55.818031
                            ],
                            [
                                372.0,
                                55.8670335
                            ],
                            [
                                373.0,
                                55.915851599999996
                            ],
                            [
                                374.0,
                                55.9644864
                            ],
                            [
                                375.0,
                                56.01293879999999
                            ],
                            [
                                376.0,
                                56.06120979999999
                            ],
                            [
                                377.0,
                                56.109300399999995
                            ],
                            [
                                378.0,
                                56.157087
                            ],
                            [
                                379.0,
                                56.204507899999996
                            ],
                            [
                                380.0,
                                56.251795200000004
                            ],
                            [
                                381.0,
                                56.2998116
                            ],
                            [
                                382.0,
                                56.3470795
                            ],
                            [
                                383.0,
                                56.3941071
                            ],
                            [
                                384.0,
                                56.4409607
                            ],
                            [
                                385.0,
                                56.487615399999996
                            ],
                            [
                                386.0,
                                56.533536899999994
                            ],
                            [
                                387.0,
                                56.5792836
                            ],
                            [
                                388.0,
                                56.6248565
                            ],
                            [
                                389.0,
                                56.6706116
                            ],
                            [
                                390.0,
                                56.716542499999996
                            ],
                            [
                                391.0,
                                56.76207539999999
                            ],
                            [
                                392.0,
                                56.8074396
                            ],
                            [
                                393.0,
                                56.852635899999996
                            ],
                            [
                                394.0,
                                56.897669
                            ],
                            [
                                395.0,
                                56.942636799999995
                            ],
                            [
                                396.0,
                                56.9874399
                            ],
                            [
                                397.0,
                                57.0320792
                            ],
                            [
                                398.0,
                                57.0765555
                            ],
                            [
                                399.0,
                                57.1208697
                            ],
                            [
                                400.0,
                                57.1650224
                            ],
                            [
                                401.0,
                                57.209174899999994
                            ],
                            [
                                402.0,
                                57.2530966
                            ],
                            [
                                403.0,
                                57.2966327
                            ],
                            [
                                404.0,
                                57.340035799999995
                            ],
                            [
                                405.0,
                                57.3833937
                            ],
                            [
                                406.0,
                                57.426595
                            ],
                            [
                                407.0,
                                57.4696405
                            ],
                            [
                                408.0,
                                57.512530899999994
                            ],
                            [
                                409.0,
                                57.555122
                            ],
                            [
                                410.0,
                                57.5975209
                            ],
                            [
                                411.0,
                                57.640214799999995
                            ],
                            [
                                412.0,
                                57.6824221
                            ],
                            [
                                413.0,
                                57.7244805
                            ],
                            [
                                414.0,
                                57.766390799999996
                            ],
                            [
                                415.0,
                                57.808121
                            ],
                            [
                                416.0,
                                57.8495227
                            ],
                            [
                                417.0,
                                57.8906057
                            ],
                            [
                                418.0,
                                57.9315393
                            ],
                            [
                                419.0,
                                57.9723243
                            ],
                            [
                                420.0,
                                58.0131467
                            ],
                            [
                                421.0,
                                58.053894299999996
                            ],
                            [
                                422.0,
                                58.0944964
                            ],
                            [
                                423.0,
                                58.13495379999999
                            ],
                            [
                                424.0,
                                58.1752671
                            ],
                            [
                                425.0,
                                58.215437200000004
                            ],
                            [
                                426.0,
                                58.255464599999996
                            ],
                            [
                                427.0,
                                58.2953501
                            ],
                            [
                                428.0,
                                58.335094299999994
                            ],
                            [
                                429.0,
                                58.374697999999995
                            ],
                            [
                                430.0,
                                58.4141617
                            ],
                            [
                                431.0,
                                58.4534861
                            ],
                            [
                                432.0,
                                58.492672
                            ],
                            [
                                433.0,
                                58.5317199
                            ],
                            [
                                434.0,
                                58.5706305
                            ],
                            [
                                435.0,
                                58.6094045
                            ],
                            [
                                436.0,
                                58.648042499999995
                            ],
                            [
                                437.0,
                                58.6865452
                            ],
                            [
                                438.0,
                                58.7249132
                            ],
                            [
                                439.0,
                                58.7631471
                            ],
                            [
                                440.0,
                                58.801247499999995
                            ],
                            [
                                441.0,
                                58.839188299999996
                            ],
                            [
                                442.0,
                                58.8772942
                            ],
                            [
                                443.0,
                                58.9152936
                            ],
                            [
                                444.0,
                                58.9531651
                            ],
                            [
                                445.0,
                                58.9909095
                            ],
                            [
                                446.0,
                                59.0285272
                            ],
                            [
                                447.0,
                                59.066018899999996
                            ],
                            [
                                448.0,
                                59.1033852
                            ],
                            [
                                449.0,
                                59.1406267
                            ],
                            [
                                450.0,
                                59.177743899999996
                            ],
                            [
                                451.0,
                                59.2147375
                            ],
                            [
                                452.0,
                                59.2516081
                            ],
                            [
                                453.0,
                                59.2882465
                            ],
                            [
                                454.0,
                                59.324467399999996
                            ],
                            [
                                455.0,
                                59.3605651
                            ],
                            [
                                456.0,
                                59.396694499999995
                            ],
                            [
                                457.0,
                                59.432984999999995
                            ],
                            [
                                458.0,
                                59.468636399999994
                            ],
                            [
                                459.0,
                                59.5041173
                            ],
                            [
                                460.0,
                                59.539477999999995
                            ],
                            [
                                461.0,
                                59.574719099999996
                            ],
                            [
                                462.0,
                                59.6098511
                            ],
                            [
                                463.0,
                                59.6449847
                            ],
                            [
                                464.0,
                                59.6800002
                            ],
                            [
                                465.0,
                                59.714898399999996
                            ],
                            [
                                466.0,
                                59.7496796
                            ],
                            [
                                467.0,
                                59.784344499999996
                            ],
                            [
                                468.0,
                                59.818893499999994
                            ],
                            [
                                469.0,
                                59.8533273
                            ],
                            [
                                470.0,
                                59.88764629999999
                            ],
                            [
                                471.0,
                                59.9218512
                            ],
                            [
                                472.0,
                                59.9559423
                            ],
                            [
                                473.0,
                                59.989920299999994
                            ],
                            [
                                474.0,
                                60.0237857
                            ],
                            [
                                475.0,
                                60.0575389
                            ],
                            [
                                476.0,
                                60.0911806
                            ],
                            [
                                477.0,
                                60.12491179999999
                            ],
                            [
                                478.0,
                                60.1588109
                            ],
                            [
                                479.0,
                                60.1925965
                            ],
                            [
                                480.0,
                                60.2262729
                            ],
                            [
                                481.0,
                                60.2598406
                            ],
                            [
                                482.0,
                                60.293299999999995
                            ],
                            [
                                483.0,
                                60.3266517
                            ],
                            [
                                484.0,
                                60.3598961
                            ],
                            [
                                485.0,
                                60.393033700000004
                            ],
                            [
                                486.0,
                                60.426065099999995
                            ],
                            [
                                487.0,
                                60.4589906
                            ],
                            [
                                488.0,
                                60.491810799999996
                            ],
                            [
                                489.0,
                                60.524526099999996
                            ],
                            [
                                490.0,
                                60.5570599
                            ],
                            [
                                491.0,
                                60.589488499999995
                            ],
                            [
                                492.0,
                                60.62192579999999
                            ],
                            [
                                493.0,
                                60.653987799999996
                            ],
                            [
                                494.0,
                                60.68579929999999
                            ],
                            [
                                495.0,
                                60.717508499999994
                            ],
                            [
                                496.0,
                                60.749116
                            ],
                            [
                                497.0,
                                60.7806221
                            ],
                            [
                                498.0,
                                60.8120274
                            ],
                            [
                                499.0,
                                60.8433322
                            ],
                            [
                                500.0,
                                60.8745371
                            ],
                            [
                                501.0,
                                60.9056424
                            ],
                            [
                                502.0,
                                60.9366487
                            ],
                            [
                                503.0,
                                60.967614899999994
                            ],
                            [
                                504.0,
                                60.9986489
                            ],
                            [
                                505.0,
                                61.0297927
                            ],
                            [
                                506.0,
                                61.060784299999995
                            ],
                            [
                                507.0,
                                61.091597799999995
                            ],
                            [
                                508.0,
                                61.122319
                            ],
                            [
                                509.0,
                                61.1527816
                            ],
                            [
                                510.0,
                                61.18302489999999
                            ],
                            [
                                511.0,
                                61.2131748
                            ],
                            [
                                512.0,
                                61.2432317
                            ],
                            [
                                513.0,
                                61.2731959
                            ],
                            [
                                514.0,
                                61.303067899999995
                            ],
                            [
                                515.0,
                                61.3328482
                            ],
                            [
                                516.0,
                                61.3625371
                            ],
                            [
                                517.0,
                                61.3921351
                            ],
                            [
                                518.0,
                                61.4216426
                            ],
                            [
                                519.0,
                                61.45106
                            ],
                            [
                                520.0,
                                61.480528899999996
                            ],
                            [
                                521.0,
                                61.5100529
                            ],
                            [
                                522.0,
                                61.5397518
                            ],
                            [
                                523.0,
                                61.5693622
                            ],
                            [
                                524.0,
                                61.5988842
                            ],
                            [
                                525.0,
                                61.6283184
                            ],
                            [
                                526.0,
                                61.657678499999996
                            ],
                            [
                                527.0,
                                61.6868802
                            ],
                            [
                                528.0,
                                61.7160977
                            ],
                            [
                                529.0,
                                61.74518429999999
                            ],
                            [
                                530.0,
                                61.774184999999996
                            ],
                            [
                                531.0,
                                61.8031
                            ],
                            [
                                532.0,
                                61.8315247
                            ],
                            [
                                533.0,
                                61.8598504
                            ],
                            [
                                534.0,
                                61.8880911
                            ],
                            [
                                535.0,
                                61.9162471
                            ],
                            [
                                536.0,
                                61.9443187
                            ],
                            [
                                537.0,
                                61.972306499999995
                            ],
                            [
                                538.0,
                                62.00008879999999
                            ],
                            [
                                539.0,
                                62.0276709
                            ],
                            [
                                540.0,
                                62.0551695
                            ],
                            [
                                541.0,
                                62.082584999999995
                            ],
                            [
                                542.0,
                                62.1099177
                            ],
                            [
                                543.0,
                                62.137167899999994
                            ],
                            [
                                544.0,
                                62.1643361
                            ],
                            [
                                545.0,
                                62.191422499999994
                            ],
                            [
                                546.0,
                                62.2184275
                            ],
                            [
                                547.0,
                                62.2453514
                            ],
                            [
                                548.0,
                                62.2721947
                            ],
                            [
                                549.0,
                                62.2989577
                            ],
                            [
                                550.0,
                                62.3256406
                            ],
                            [
                                551.0,
                                62.352048499999995
                            ],
                            [
                                552.0,
                                62.3785292
                            ],
                            [
                                553.0,
                                62.405009
                            ],
                            [
                                554.0,
                                62.431393799999995
                            ],
                            [
                                555.0,
                                62.4576985
                            ],
                            [
                                556.0,
                                62.483923499999996
                            ],
                            [
                                557.0,
                                62.5102839
                            ],
                            [
                                558.0,
                                62.5363866
                            ],
                            [
                                559.0,
                                62.5622521
                            ],
                            [
                                560.0,
                                62.588181399999996
                            ],
                            [
                                561.0,
                                62.61423679999999
                            ],
                            [
                                562.0,
                                62.640284799999996
                            ],
                            [
                                563.0,
                                62.666255
                            ],
                            [
                                564.0,
                                62.6921475
                            ],
                            [
                                565.0,
                                62.717962899999996
                            ],
                            [
                                566.0,
                                62.74370129999999
                            ],
                            [
                                567.0,
                                62.7693631
                            ],
                            [
                                568.0,
                                62.7949485
                            ],
                            [
                                569.0,
                                62.820457999999995
                            ],
                            [
                                570.0,
                                62.8458918
                            ],
                            [
                                571.0,
                                62.871227499999996
                            ],
                            [
                                572.0,
                                62.896263999999995
                            ],
                            [
                                573.0,
                                62.9212266
                            ],
                            [
                                574.0,
                                62.9461156
                            ],
                            [
                                575.0,
                                62.9709312
                            ],
                            [
                                576.0,
                                62.99567379999999
                            ],
                            [
                                577.0,
                                63.0203437
                            ],
                            [
                                578.0,
                                63.0449412
                            ],
                            [
                                579.0,
                                63.0694665
                            ],
                            [
                                580.0,
                                63.09392
                            ],
                            [
                                581.0,
                                63.118302
                            ],
                            [
                                582.0,
                                63.1426127
                            ],
                            [
                                583.0,
                                63.166852399999996
                            ],
                            [
                                584.0,
                                63.1910214
                            ],
                            [
                                585.0,
                                63.2151201
                            ],
                            [
                                586.0,
                                63.2391486
                            ],
                            [
                                587.0,
                                63.263107299999994
                            ],
                            [
                                588.0,
                                63.286996499999994
                            ],
                            [
                                589.0,
                                63.31081639999999
                            ],
                            [
                                590.0,
                                63.3345674
                            ],
                            [
                                591.0,
                                63.3582496
                            ],
                            [
                                592.0,
                                63.38186339999999
                            ],
                            [
                                593.0,
                                63.4054091
                            ],
                            [
                                594.0,
                                63.428886899999995
                            ],
                            [
                                595.0,
                                63.452296999999994
                            ],
                            [
                                596.0,
                                63.4756399
                            ],
                            [
                                597.0,
                                63.4989156
                            ],
                            [
                                598.0,
                                63.5221246
                            ],
                            [
                                599.0,
                                63.545266999999996
                            ],
                            [
                                600.0,
                                63.5683432
                            ],
                            [
                                601.0,
                                63.591353399999996
                            ],
                            [
                                602.0,
                                63.614297799999996
                            ],
                            [
                                603.0,
                                63.63717679999999
                            ],
                            [
                                604.0,
                                63.6599905
                            ],
                            [
                                605.0,
                                63.682739299999994
                            ],
                            [
                                606.0,
                                63.705423399999994
                            ],
                            [
                                607.0,
                                63.7280431
                            ],
                            [
                                608.0,
                                63.7505986
                            ],
                            [
                                609.0,
                                63.7730901
                            ],
                            [
                                610.0,
                                63.79551789999999
                            ],
                            [
                                611.0,
                                63.817882399999995
                            ],
                            [
                                612.0,
                                63.840183599999996
                            ],
                            [
                                613.0,
                                63.862421899999994
                            ],
                            [
                                614.0,
                                63.8845976
                            ],
                            [
                                615.0,
                                63.90671079999999
                            ],
                            [
                                616.0,
                                63.9287815
                            ],
                            [
                                617.0,
                                63.951007499999996
                            ],
                            [
                                618.0,
                                63.973172
                            ],
                            [
                                619.0,
                                63.9952752
                            ],
                            [
                                620.0,
                                64.01731749999999
                            ],
                            [
                                621.0,
                                64.03929889999999
                            ],
                            [
                                622.0,
                                64.0612199
                            ],
                            [
                                623.0,
                                64.0830805
                            ],
                            [
                                624.0,
                                64.10488099999999
                            ],
                            [
                                625.0,
                                64.1266217
                            ],
                            [
                                626.0,
                                64.14830289999999
                            ],
                            [
                                627.0,
                                64.1699246
                            ],
                            [
                                628.0,
                                64.1914872
                            ],
                            [
                                629.0,
                                64.2129909
                            ],
                            [
                                630.0,
                                64.2344358
                            ],
                            [
                                631.0,
                                64.2558224
                            ],
                            [
                                632.0,
                                64.2771506
                            ],
                            [
                                633.0,
                                64.2984209
                            ],
                            [
                                634.0,
                                64.31963329999999
                            ],
                            [
                                635.0,
                                64.3407882
                            ],
                            [
                                636.0,
                                64.3618858
                            ],
                            [
                                637.0,
                                64.38292609999999
                            ],
                            [
                                638.0,
                                64.40390959999999
                            ],
                            [
                                639.0,
                                64.42483639999999
                            ],
                            [
                                640.0,
                                64.4457067
                            ],
                            [
                                641.0,
                                64.4665207
                            ],
                            [
                                642.0,
                                64.4872787
                            ],
                            [
                                643.0,
                                64.5079808
                            ],
                            [
                                644.0,
                                64.5286273
                            ],
                            [
                                645.0,
                                64.54921829999999
                            ],
                            [
                                646.0,
                                64.5697542
                            ],
                            [
                                647.0,
                                64.59023499999999
                            ],
                            [
                                648.0,
                                64.6106611
                            ],
                            [
                                649.0,
                                64.6310325
                            ],
                            [
                                650.0,
                                64.6513295
                            ],
                            [
                                651.0,
                                64.6712139
                            ],
                            [
                                652.0,
                                64.6910431
                            ],
                            [
                                653.0,
                                64.7108172
                            ],
                            [
                                654.0,
                                64.73053639999999
                            ],
                            [
                                655.0,
                                64.7502009
                            ],
                            [
                                656.0,
                                64.7698109
                            ],
                            [
                                657.0,
                                64.7893667
                            ],
                            [
                                658.0,
                                64.8088683
                            ],
                            [
                                659.0,
                                64.8283162
                            ],
                            [
                                660.0,
                                64.84771029999999
                            ],
                            [
                                661.0,
                                64.8670509
                            ],
                            [
                                662.0,
                                64.88633829999999
                            ],
                            [
                                663.0,
                                64.90557249999999
                            ],
                            [
                                664.0,
                                64.9247539
                            ],
                            [
                                665.0,
                                64.9438825
                            ],
                            [
                                666.0,
                                64.9629587
                            ],
                            [
                                667.0,
                                64.9819825
                            ],
                            [
                                668.0,
                                65.0012229
                            ],
                            [
                                669.0,
                                65.0205244
                            ],
                            [
                                670.0,
                                65.03977529999999
                            ],
                            [
                                671.0,
                                65.0589757
                            ],
                            [
                                672.0,
                                65.0781258
                            ],
                            [
                                673.0,
                                65.09722579999999
                            ],
                            [
                                674.0,
                                65.11627589999999
                            ],
                            [
                                675.0,
                                65.1352762
                            ],
                            [
                                676.0,
                                65.15422699999999
                            ],
                            [
                                677.0,
                                65.1731284
                            ],
                            [
                                678.0,
                                65.1919807
                            ],
                            [
                                679.0,
                                65.2107839
                            ],
                            [
                                680.0,
                                65.2295382
                            ],
                            [
                                681.0,
                                65.248244
                            ],
                            [
                                682.0,
                                65.2669012
                            ],
                            [
                                683.0,
                                65.2855101
                            ],
                            [
                                684.0,
                                65.3040709
                            ],
                            [
                                685.0,
                                65.3225837
                            ],
                            [
                                686.0,
                                65.3410488
                            ],
                            [
                                687.0,
                                65.3594662
                            ],
                            [
                                688.0,
                                65.3778362
                            ],
                            [
                                689.0,
                                65.39615889999999
                            ],
                            [
                                690.0,
                                65.41443459999999
                            ],
                            [
                                691.0,
                                65.43266329999999
                            ],
                            [
                                692.0,
                                65.4508452
                            ],
                            [
                                693.0,
                                65.4689805
                            ],
                            [
                                694.0,
                                65.4870694
                            ],
                            [
                                695.0,
                                65.5051121
                            ],
                            [
                                696.0,
                                65.5231086
                            ],
                            [
                                697.0,
                                65.54102
                            ],
                            [
                                698.0,
                                65.5586415
                            ],
                            [
                                699.0,
                                65.5762163
                            ],
                            [
                                700.0,
                                65.5939876
                            ],
                            [
                                701.0,
                                65.6117437
                            ],
                            [
                                702.0,
                                65.629455
                            ],
                            [
                                703.0,
                                65.6471213
                            ],
                            [
                                704.0,
                                65.664743
                            ],
                            [
                                705.0,
                                65.6823202
                            ],
                            [
                                706.0,
                                65.6998531
                            ],
                            [
                                707.0,
                                65.7173417
                            ],
                            [
                                708.0,
                                65.7347863
                            ],
                            [
                                709.0,
                                65.75218699999999
                            ],
                            [
                                710.0,
                                65.769544
                            ],
                            [
                                711.0,
                                65.7868575
                            ],
                            [
                                712.0,
                                65.80412749999999
                            ],
                            [
                                713.0,
                                65.8213542
                            ],
                            [
                                714.0,
                                65.8385378
                            ],
                            [
                                715.0,
                                65.8556785
                            ],
                            [
                                716.0,
                                65.87277639999999
                            ],
                            [
                                717.0,
                                65.8903213
                            ],
                            [
                                718.0,
                                65.9080235
                            ],
                            [
                                719.0,
                                65.9256871
                            ],
                            [
                                720.0,
                                65.9433121
                            ],
                            [
                                721.0,
                                65.96089889999999
                            ],
                            [
                                722.0,
                                65.9784474
                            ],
                            [
                                723.0,
                                65.9959579
                            ],
                            [
                                724.0,
                                66.01343039999999
                            ],
                            [
                                725.0,
                                66.0308651
                            ],
                            [
                                726.0,
                                66.0482622
                            ],
                            [
                                727.0,
                                66.0656219
                            ],
                            [
                                728.0,
                                66.08294409999999
                            ],
                            [
                                729.0,
                                66.10022909999999
                            ],
                            [
                                730.0,
                                66.117477
                            ],
                            [
                                731.0,
                                66.134446
                            ],
                            [
                                732.0,
                                66.151196
                            ],
                            [
                                733.0,
                                66.1679067
                            ],
                            [
                                734.0,
                                66.184578
                            ],
                            [
                                735.0,
                                66.2012103
                            ],
                            [
                                736.0,
                                66.2178036
                            ],
                            [
                                737.0,
                                66.234358
                            ],
                            [
                                738.0,
                                66.2508737
                            ],
                            [
                                739.0,
                                66.26735079999999
                            ],
                            [
                                740.0,
                                66.2837895
                            ],
                            [
                                741.0,
                                66.30018989999999
                            ],
                            [
                                742.0,
                                66.3165521
                            ],
                            [
                                743.0,
                                66.3328763
                            ],
                            [
                                744.0,
                                66.34916249999999
                            ],
                            [
                                745.0,
                                66.365411
                            ],
                            [
                                746.0,
                                66.38162179999999
                            ],
                            [
                                747.0,
                                66.397795
                            ],
                            [
                                748.0,
                                66.4139309
                            ],
                            [
                                749.0,
                                66.4300295
                            ],
                            [
                                750.0,
                                66.446091
                            ],
                            [
                                751.0,
                                66.4621154
                            ],
                            [
                                752.0,
                                66.47810299999999
                            ],
                            [
                                753.0,
                                66.4938638
                            ],
                            [
                                754.0,
                                66.50956
                            ],
                            [
                                755.0,
                                66.5252192
                            ],
                            [
                                756.0,
                                66.5408417
                            ],
                            [
                                757.0,
                                66.55642759999999
                            ],
                            [
                                758.0,
                                66.571977
                            ],
                            [
                                759.0,
                                66.58749
                            ],
                            [
                                760.0,
                                66.6029667
                            ],
                            [
                                761.0,
                                66.61840729999999
                            ],
                            [
                                762.0,
                                66.6338119
                            ],
                            [
                                763.0,
                                66.6491807
                            ],
                            [
                                764.0,
                                66.66451359999999
                            ],
                            [
                                765.0,
                                66.67981089999999
                            ],
                            [
                                766.0,
                                66.6950727
                            ],
                            [
                                767.0,
                                66.7102991
                            ],
                            [
                                768.0,
                                66.7254902
                            ],
                            [
                                769.0,
                                66.7406462
                            ],
                            [
                                770.0,
                                66.75576699999999
                            ],
                            [
                                771.0,
                                66.770853
                            ],
                            [
                                772.0,
                                66.7859042
                            ],
                            [
                                773.0,
                                66.8009206
                            ],
                            [
                                774.0,
                                66.81590249999999
                            ],
                            [
                                775.0,
                                66.83084989999999
                            ],
                            [
                                776.0,
                                66.84576299999999
                            ],
                            [
                                777.0,
                                66.8606418
                            ],
                            [
                                778.0,
                                66.8754865
                            ],
                            [
                                779.0,
                                66.88990489999999
                            ],
                            [
                                780.0,
                                66.90419829999999
                            ],
                            [
                                781.0,
                                66.918457
                            ],
                            [
                                782.0,
                                66.9326812
                            ],
                            [
                                783.0,
                                66.9470094
                            ],
                            [
                                784.0,
                                66.9614101
                            ],
                            [
                                785.0,
                                66.97577779999999
                            ],
                            [
                                786.0,
                                66.9901125
                            ],
                            [
                                787.0,
                                67.0044143
                            ],
                            [
                                788.0,
                                67.01868329999999
                            ],
                            [
                                789.0,
                                67.0329197
                            ],
                            [
                                790.0,
                                67.0471235
                            ],
                            [
                                791.0,
                                67.0612949
                            ],
                            [
                                792.0,
                                67.0755634
                            ],
                            [
                                793.0,
                                67.0899097
                            ],
                            [
                                794.0,
                                67.1042245
                            ],
                            [
                                795.0,
                                67.1185079
                            ],
                            [
                                796.0,
                                67.1327599
                            ],
                            [
                                797.0,
                                67.1469808
                            ],
                            [
                                798.0,
                                67.16117059999999
                            ],
                            [
                                799.0,
                                67.17532929999999
                            ],
                            [
                                800.0,
                                67.1894572
                            ],
                            [
                                801.0,
                                67.2035543
                            ],
                            [
                                802.0,
                                67.2176207
                            ],
                            [
                                803.0,
                                67.2316565
                            ],
                            [
                                804.0,
                                67.2456618
                            ],
                            [
                                805.0,
                                67.2596367
                            ],
                            [
                                806.0,
                                67.2735814
                            ],
                            [
                                807.0,
                                67.28749579999999
                            ],
                            [
                                808.0,
                                67.3013802
                            ],
                            [
                                809.0,
                                67.3152346
                            ],
                            [
                                810.0,
                                67.3290264
                            ],
                            [
                                811.0,
                                67.3425867
                            ],
                            [
                                812.0,
                                67.3561158
                            ],
                            [
                                813.0,
                                67.3696138
                            ],
                            [
                                814.0,
                                67.3830809
                            ],
                            [
                                815.0,
                                67.3965172
                            ],
                            [
                                816.0,
                                67.40992259999999
                            ],
                            [
                                817.0,
                                67.4232975
                            ],
                            [
                                818.0,
                                67.4366417
                            ],
                            [
                                819.0,
                                67.4499555
                            ],
                            [
                                820.0,
                                67.46323890000001
                            ],
                            [
                                821.0,
                                67.4764857
                            ],
                            [
                                822.0,
                                67.4896591
                            ],
                            [
                                823.0,
                                67.5028025
                            ],
                            [
                                824.0,
                                67.5160552
                            ],
                            [
                                825.0,
                                67.5294682
                            ],
                            [
                                826.0,
                                67.542852
                            ],
                            [
                                827.0,
                                67.5562068
                            ],
                            [
                                828.0,
                                67.56953259999999
                            ],
                            [
                                829.0,
                                67.5828296
                            ],
                            [
                                830.0,
                                67.5960979
                            ],
                            [
                                831.0,
                                67.6093375
                            ],
                            [
                                832.0,
                                67.6225485
                            ],
                            [
                                833.0,
                                67.63573109999999
                            ],
                            [
                                834.0,
                                67.6488852
                            ],
                            [
                                835.0,
                                67.66201109999999
                            ],
                            [
                                836.0,
                                67.6751087
                            ],
                            [
                                837.0,
                                67.68817829999999
                            ],
                            [
                                838.0,
                                67.70121979999999
                            ],
                            [
                                839.0,
                                67.71423329999999
                            ],
                            [
                                840.0,
                                67.72721899999999
                            ],
                            [
                                841.0,
                                67.740177
                            ],
                            [
                                842.0,
                                67.7531072
                            ],
                            [
                                843.0,
                                67.7660099
                            ],
                            [
                                844.0,
                                67.778885
                            ],
                            [
                                845.0,
                                67.7917327
                            ],
                            [
                                846.0,
                                67.80455309999999
                            ],
                            [
                                847.0,
                                67.8173463
                            ],
                            [
                                848.0,
                                67.8301122
                            ],
                            [
                                849.0,
                                67.8426562
                            ],
                            [
                                850.0,
                                67.8550471
                            ],
                            [
                                851.0,
                                67.86741009999999
                            ],
                            [
                                852.0,
                                67.8797454
                            ],
                            [
                                853.0,
                                67.89205279999999
                            ],
                            [
                                854.0,
                                67.9043327
                            ],
                            [
                                855.0,
                                67.9165849
                            ],
                            [
                                856.0,
                                67.9288097
                            ],
                            [
                                857.0,
                                67.9410071
                            ],
                            [
                                858.0,
                                67.9531772
                            ],
                            [
                                859.0,
                                67.96531999999999
                            ],
                            [
                                860.0,
                                67.9774357
                            ],
                            [
                                861.0,
                                67.98952440000001
                            ],
                            [
                                862.0,
                                68.0015861
                            ],
                            [
                                863.0,
                                68.0136209
                            ],
                            [
                                864.0,
                                68.02562879999999
                            ],
                            [
                                865.0,
                                68.0376101
                            ],
                            [
                                866.0,
                                68.0495647
                            ],
                            [
                                867.0,
                                68.0614927
                            ],
                            [
                                868.0,
                                68.07339429999999
                            ],
                            [
                                869.0,
                                68.0852694
                            ],
                            [
                                870.0,
                                68.09711829999999
                            ],
                            [
                                871.0,
                                68.10894090000001
                            ],
                            [
                                872.0,
                                68.12073729999999
                            ],
                            [
                                873.0,
                                68.1325077
                            ],
                            [
                                874.0,
                                68.144252
                            ],
                            [
                                875.0,
                                68.1559704
                            ],
                            [
                                876.0,
                                68.16766299999999
                            ],
                            [
                                877.0,
                                68.17932979999999
                            ],
                            [
                                878.0,
                                68.1909709
                            ],
                            [
                                879.0,
                                68.2025865
                            ],
                            [
                                880.0,
                                68.2141765
                            ],
                            [
                                881.0,
                                68.225741
                            ],
                            [
                                882.0,
                                68.23728009999999
                            ],
                            [
                                883.0,
                                68.248794
                            ],
                            [
                                884.0,
                                68.2602826
                            ],
                            [
                                885.0,
                                68.27174609999999
                            ],
                            [
                                886.0,
                                68.28318449999999
                            ],
                            [
                                887.0,
                                68.2945979
                            ],
                            [
                                888.0,
                                68.30598640000001
                            ],
                            [
                                889.0,
                                68.31734999999999
                            ],
                            [
                                890.0,
                                68.3286889
                            ],
                            [
                                891.0,
                                68.34000309999999
                            ],
                            [
                                892.0,
                                68.3512926
                            ],
                            [
                                893.0,
                                68.36255759999999
                            ],
                            [
                                894.0,
                                68.3737982
                            ],
                            [
                                895.0,
                                68.3850143
                            ],
                            [
                                896.0,
                                68.39620609999999
                            ],
                            [
                                897.0,
                                68.40737359999999
                            ],
                            [
                                898.0,
                                68.4185169
                            ],
                            [
                                899.0,
                                68.4296362
                            ],
                            [
                                900.0,
                                68.4407314
                            ],
                            [
                                901.0,
                                68.4518026
                            ],
                            [
                                902.0,
                                68.46284990000001
                            ],
                            [
                                903.0,
                                68.4738734
                            ],
                            [
                                904.0,
                                68.48487309999999
                            ],
                            [
                                905.0,
                                68.4958492
                            ],
                            [
                                906.0,
                                68.5074626
                            ],
                            [
                                907.0,
                                68.51905609999999
                            ],
                            [
                                908.0,
                                68.5306277
                            ],
                            [
                                909.0,
                                68.5421774
                            ],
                            [
                                910.0,
                                68.55370549999999
                            ],
                            [
                                911.0,
                                68.56521190000001
                            ],
                            [
                                912.0,
                                68.57669659999999
                            ],
                            [
                                913.0,
                                68.587727
                            ],
                            [
                                914.0,
                                68.5985124
                            ],
                            [
                                915.0,
                                68.60927509999999
                            ],
                            [
                                916.0,
                                68.6200149
                            ],
                            [
                                917.0,
                                68.63073209999999
                            ],
                            [
                                918.0,
                                68.6414265
                            ],
                            [
                                919.0,
                                68.6520984
                            ],
                            [
                                920.0,
                                68.66274779999999
                            ],
                            [
                                921.0,
                                68.6733747
                            ],
                            [
                                922.0,
                                68.6839792
                            ],
                            [
                                923.0,
                                68.6945614
                            ],
                            [
                                924.0,
                                68.7051214
                            ],
                            [
                                925.0,
                                68.7156591
                            ],
                            [
                                926.0,
                                68.7261748
                            ],
                            [
                                927.0,
                                68.73666829999999
                            ],
                            [
                                928.0,
                                68.74713990000001
                            ],
                            [
                                929.0,
                                68.7575895
                            ],
                            [
                                930.0,
                                68.7680173
                            ],
                            [
                                931.0,
                                68.7784233
                            ],
                            [
                                932.0,
                                68.78880749999999
                            ],
                            [
                                933.0,
                                68.79917
                            ],
                            [
                                934.0,
                                68.809511
                            ],
                            [
                                935.0,
                                68.81983029999999
                            ],
                            [
                                936.0,
                                68.8301282
                            ],
                            [
                                937.0,
                                68.8404047
                            ],
                            [
                                938.0,
                                68.8506597
                            ],
                            [
                                939.0,
                                68.8608935
                            ],
                            [
                                940.0,
                                68.871106
                            ],
                            [
                                941.0,
                                68.88129740000001
                            ],
                            [
                                942.0,
                                68.89146759999998
                            ],
                            [
                                943.0,
                                68.9016168
                            ],
                            [
                                944.0,
                                68.911745
                            ],
                            [
                                945.0,
                                68.9218522
                            ],
                            [
                                946.0,
                                68.9319385
                            ],
                            [
                                947.0,
                                68.94200409999999
                            ],
                            [
                                948.0,
                                68.95204890000001
                            ],
                            [
                                949.0,
                                68.96207290000001
                            ],
                            [
                                950.0,
                                68.9720764
                            ],
                            [
                                951.0,
                                68.9820592
                            ],
                            [
                                952.0,
                                68.99202159999999
                            ],
                            [
                                953.0,
                                69.00196340000001
                            ],
                            [
                                954.0,
                                69.0118849
                            ],
                            [
                                955.0,
                                69.02178599999999
                            ],
                            [
                                956.0,
                                69.0316668
                            ],
                            [
                                957.0,
                                69.0415274
                            ],
                            [
                                958.0,
                                69.0513679
                            ],
                            [
                                959.0,
                                69.0611882
                            ],
                            [
                                960.0,
                                69.0709884
                            ],
                            [
                                961.0,
                                69.0807687
                            ],
                            [
                                962.0,
                                69.090529
                            ],
                            [
                                963.0,
                                69.1002694
                            ],
                            [
                                964.0,
                                69.10999
                            ],
                            [
                                965.0,
                                69.1196908
                            ],
                            [
                                966.0,
                                69.12937190000001
                            ],
                            [
                                967.0,
                                69.1390334
                            ],
                            [
                                968.0,
                                69.1486752
                            ],
                            [
                                969.0,
                                69.1582975
                            ],
                            [
                                970.0,
                                69.1679003
                            ],
                            [
                                971.0,
                                69.17748359999999
                            ],
                            [
                                972.0,
                                69.18704749999999
                            ],
                            [
                                973.0,
                                69.1965922
                            ],
                            [
                                974.0,
                                69.20611749999999
                            ],
                            [
                                975.0,
                                69.21562359999999
                            ],
                            [
                                976.0,
                                69.2251106
                            ],
                            [
                                977.0,
                                69.2345784
                            ],
                            [
                                978.0,
                                69.2440272
                            ],
                            [
                                979.0,
                                69.2534569
                            ],
                            [
                                980.0,
                                69.2628678
                            ],
                            [
                                981.0,
                                69.2722597
                            ],
                            [
                                982.0,
                                69.2816327
                            ],
                            [
                                983.0,
                                69.290987
                            ],
                            [
                                984.0,
                                69.3003225
                            ],
                            [
                                985.0,
                                69.3096393
                            ],
                            [
                                986.0,
                                69.31893749999999
                            ],
                            [
                                987.0,
                                69.32821709999999
                            ],
                            [
                                988.0,
                                69.3374782
                            ],
                            [
                                989.0,
                                69.3467208
                            ],
                            [
                                990.0,
                                69.3559449
                            ],
                            [
                                991.0,
                                69.3651507
                            ],
                            [
                                992.0,
                                69.37433809999999
                            ],
                            [
                                993.0,
                                69.38350729999999
                            ],
                            [
                                994.0,
                                69.3926582
                            ],
                            [
                                995.0,
                                69.40179090000001
                            ],
                            [
                                996.0,
                                69.41090559999999
                            ],
                            [
                                997.0,
                                69.42000209999999
                            ],
                            [
                                998.0,
                                69.42908059999999
                            ],
                            [
                                999.0,
                                69.4381412
                            ],
                            [
                                1000.0,
                                69.44718379999999
                            ],
                            [
                                1001.0,
                                69.4563221
                            ],
                            [
                                1002.0,
                                69.4658498
                            ],
                            [
                                1003.0,
                                69.47536059999999
                            ],
                            [
                                1004.0,
                                69.48485459999999
                            ],
                            [
                                1005.0,
                                69.4943319
                            ],
                            [
                                1006.0,
                                69.50379240000001
                            ],
                            [
                                1007.0,
                                69.5132362
                            ],
                            [
                                1008.0,
                                69.5226635
                            ],
                            [
                                1009.0,
                                69.53207409999999
                            ],
                            [
                                1010.0,
                                69.54146829999999
                            ],
                            [
                                1011.0,
                                69.5508459
                            ],
                            [
                                1012.0,
                                69.56020709999999
                            ],
                            [
                                1013.0,
                                69.56955190000001
                            ],
                            [
                                1014.0,
                                69.5788803
                            ],
                            [
                                1015.0,
                                69.5881924
                            ],
                            [
                                1016.0,
                                69.5974882
                            ],
                            [
                                1017.0,
                                69.6067678
                            ],
                            [
                                1018.0,
                                69.61603129999999
                            ],
                            [
                                1019.0,
                                69.6252785
                            ],
                            [
                                1020.0,
                                69.6345097
                            ],
                            [
                                1021.0,
                                69.64372490000001
                            ],
                            [
                                1022.0,
                                69.652924
                            ],
                            [
                                1023.0,
                                69.66210709999999
                            ],
                            [
                                1024.0,
                                69.6712743
                            ],
                            [
                                1025.0,
                                69.6804257
                            ],
                            [
                                1026.0,
                                69.6895612
                            ],
                            [
                                1027.0,
                                69.6986809
                            ],
                            [
                                1028.0,
                                69.7077848
                            ],
                            [
                                1029.0,
                                69.71687299999999
                            ],
                            [
                                1030.0,
                                69.72594559999999
                            ],
                            [
                                1031.0,
                                69.7350025
                            ],
                            [
                                1032.0,
                                69.7440438
                            ],
                            [
                                1033.0,
                                69.75306959999999
                            ],
                            [
                                1034.0,
                                69.7620798
                            ],
                            [
                                1035.0,
                                69.77107459999999
                            ],
                            [
                                1036.0,
                                69.7800539
                            ],
                            [
                                1037.0,
                                69.7890179
                            ],
                            [
                                1038.0,
                                69.7979665
                            ],
                            [
                                1039.0,
                                69.8068998
                            ],
                            [
                                1040.0,
                                69.8158179
                            ],
                            [
                                1041.0,
                                69.8247207
                            ],
                            [
                                1042.0,
                                69.8336083
                            ],
                            [
                                1043.0,
                                69.84248079999999
                            ],
                            [
                                1044.0,
                                69.85133809999999
                            ],
                            [
                                1045.0,
                                69.8601804
                            ],
                            [
                                1046.0,
                                69.8690077
                            ],
                            [
                                1047.0,
                                69.8778199
                            ],
                            [
                                1048.0,
                                69.8866172
                            ],
                            [
                                1049.0,
                                69.89539959999999
                            ],
                            [
                                1050.0,
                                69.9041672
                            ],
                            [
                                1051.0,
                                69.9129199
                            ],
                            [
                                1052.0,
                                69.9216577
                            ],
                            [
                                1053.0,
                                69.9303809
                            ],
                            [
                                1054.0,
                                69.93908929999999
                            ],
                            [
                                1055.0,
                                69.947783
                            ],
                            [
                                1056.0,
                                69.9565602
                            ],
                            [
                                1057.0,
                                69.9654731
                            ],
                            [
                                1058.0,
                                69.97406240000001
                            ],
                            [
                                1059.0,
                                69.9825406
                            ],
                            [
                                1060.0,
                                69.991004
                            ],
                            [
                                1061.0,
                                69.9994527
                            ],
                            [
                                1062.0,
                                70.00788659999999
                            ],
                            [
                                1063.0,
                                70.0163059
                            ],
                            [
                                1064.0,
                                70.0247105
                            ],
                            [
                                1065.0,
                                70.0331005
                            ],
                            [
                                1066.0,
                                70.04147590000001
                            ],
                            [
                                1067.0,
                                70.0498368
                            ],
                            [
                                1068.0,
                                70.0581832
                            ],
                            [
                                1069.0,
                                70.0665152
                            ],
                            [
                                1070.0,
                                70.0748327
                            ],
                            [
                                1071.0,
                                70.0831358
                            ],
                            [
                                1072.0,
                                70.0914246
                            ],
                            [
                                1073.0,
                                70.0996991
                            ],
                            [
                                1074.0,
                                70.1079594
                            ],
                            [
                                1075.0,
                                70.1162054
                            ],
                            [
                                1076.0,
                                70.1244371
                            ],
                            [
                                1077.0,
                                70.1326548
                            ],
                            [
                                1078.0,
                                70.14085829999999
                            ],
                            [
                                1079.0,
                                70.1490477
                            ],
                            [
                                1080.0,
                                70.1572231
                            ],
                            [
                                1081.0,
                                70.16538440000001
                            ],
                            [
                                1082.0,
                                70.17353179999999
                            ],
                            [
                                1083.0,
                                70.1816652
                            ],
                            [
                                1084.0,
                                70.1897847
                            ],
                            [
                                1085.0,
                                70.1978903
                            ],
                            [
                                1086.0,
                                70.20598209999999
                            ],
                            [
                                1087.0,
                                70.2140601
                            ],
                            [
                                1088.0,
                                70.22212429999999
                            ],
                            [
                                1089.0,
                                70.2301748
                            ],
                            [
                                1090.0,
                                70.23821149999999
                            ],
                            [
                                1091.0,
                                70.2462346
                            ],
                            [
                                1092.0,
                                70.25428109999999
                            ],
                            [
                                1093.0,
                                70.2623202
                            ],
                            [
                                1094.0,
                                70.27034590000001
                            ],
                            [
                                1095.0,
                                70.2783582
                            ],
                            [
                                1096.0,
                                70.28635709999999
                            ],
                            [
                                1097.0,
                                70.2943427
                            ],
                            [
                                1098.0,
                                70.302315
                            ],
                            [
                                1099.0,
                                70.31027399999999
                            ],
                            [
                                1100.0,
                                70.3182198
                            ],
                            [
                                1101.0,
                                70.3261524
                            ],
                            [
                                1102.0,
                                70.3340719
                            ],
                            [
                                1103.0,
                                70.3419782
                            ],
                            [
                                1104.0,
                                70.3498714
                            ],
                            [
                                1105.0,
                                70.35775159999999
                            ],
                            [
                                1106.0,
                                70.3656187
                            ],
                            [
                                1107.0,
                                70.37347279999999
                            ],
                            [
                                1108.0,
                                70.381314
                            ],
                            [
                                1109.0,
                                70.3891422
                            ],
                            [
                                1110.0,
                                70.3969576
                            ],
                            [
                                1111.0,
                                70.40476
                            ],
                            [
                                1112.0,
                                70.41254959999999
                            ],
                            [
                                1113.0,
                                70.42032640000001
                            ],
                            [
                                1114.0,
                                70.4280905
                            ],
                            [
                                1115.0,
                                70.43584179999999
                            ],
                            [
                                1116.0,
                                70.4435804
                            ],
                            [
                                1117.0,
                                70.4513063
                            ],
                            [
                                1118.0,
                                70.4590195
                            ],
                            [
                                1119.0,
                                70.4667202
                            ],
                            [
                                1120.0,
                                70.4744082
                            ],
                            [
                                1121.0,
                                70.4820837
                            ],
                            [
                                1122.0,
                                70.4897467
                            ],
                            [
                                1123.0,
                                70.4973972
                            ],
                            [
                                1124.0,
                                70.5050352
                            ],
                            [
                                1125.0,
                                70.51266079999999
                            ],
                            [
                                1126.0,
                                70.520274
                            ],
                            [
                                1127.0,
                                70.52787479999999
                            ],
                            [
                                1128.0,
                                70.5354632
                            ],
                            [
                                1129.0,
                                70.5430394
                            ],
                            [
                                1130.0,
                                70.55060329999999
                            ],
                            [
                                1131.0,
                                70.5581549
                            ],
                            [
                                1132.0,
                                70.56569429999999
                            ],
                            [
                                1133.0,
                                70.5732215
                            ],
                            [
                                1134.0,
                                70.5807366
                            ],
                            [
                                1135.0,
                                70.5882395
                            ],
                            [
                                1136.0,
                                70.5957303
                            ],
                            [
                                1137.0,
                                70.60320909999999
                            ],
                            [
                                1138.0,
                                70.6106758
                            ],
                            [
                                1139.0,
                                70.61813049999999
                            ],
                            [
                                1140.0,
                                70.6255732
                            ],
                            [
                                1141.0,
                                70.633004
                            ],
                            [
                                1142.0,
                                70.6404228
                            ],
                            [
                                1143.0,
                                70.6478297
                            ],
                            [
                                1144.0,
                                70.6552248
                            ],
                            [
                                1145.0,
                                70.66260799999999
                            ],
                            [
                                1146.0,
                                70.6699794
                            ],
                            [
                                1147.0,
                                70.6773391
                            ],
                            [
                                1148.0,
                                70.6846869
                            ],
                            [
                                1149.0,
                                70.69202309999999
                            ],
                            [
                                1150.0,
                                70.6993475
                            ],
                            [
                                1151.0,
                                70.7066603
                            ],
                            [
                                1152.0,
                                70.7139614
                            ],
                            [
                                1153.0,
                                70.721251
                            ],
                            [
                                1154.0,
                                70.7285289
                            ],
                            [
                                1155.0,
                                70.73579529999999
                            ],
                            [
                                1156.0,
                                70.7428977
                            ],
                            [
                                1157.0,
                                70.7499625
                            ],
                            [
                                1158.0,
                                70.75701559999999
                            ],
                            [
                                1159.0,
                                70.76405709999999
                            ],
                            [
                                1160.0,
                                70.771087
                            ],
                            [
                                1161.0,
                                70.77810529999999
                            ],
                            [
                                1162.0,
                                70.78511209999999
                            ],
                            [
                                1163.0,
                                70.7921073
                            ],
                            [
                                1164.0,
                                70.79909099999999
                            ],
                            [
                                1165.0,
                                70.80606329999999
                            ],
                            [
                                1166.0,
                                70.8130242
                            ],
                            [
                                1167.0,
                                70.8199736
                            ],
                            [
                                1168.0,
                                70.82691159999999
                            ],
                            [
                                1169.0,
                                70.8338383
                            ],
                            [
                                1170.0,
                                70.84075359999999
                            ],
                            [
                                1171.0,
                                70.8476577
                            ],
                            [
                                1172.0,
                                70.85455040000001
                            ],
                            [
                                1173.0,
                                70.861432
                            ],
                            [
                                1174.0,
                                70.8683023
                            ],
                            [
                                1175.0,
                                70.8751614
                            ],
                            [
                                1176.0,
                                70.88200929999999
                            ],
                            [
                                1177.0,
                                70.8888461
                            ],
                            [
                                1178.0,
                                70.8956717
                            ],
                            [
                                1179.0,
                                70.90248629999999
                            ],
                            [
                                1180.0,
                                70.9092898
                            ],
                            [
                                1181.0,
                                70.9160823
                            ],
                            [
                                1182.0,
                                70.92286379999999
                            ],
                            [
                                1183.0,
                                70.92963429999999
                            ],
                            [
                                1184.0,
                                70.93639379999999
                            ],
                            [
                                1185.0,
                                70.9431424
                            ],
                            [
                                1186.0,
                                70.94988009999999
                            ],
                            [
                                1187.0,
                                70.9566069
                            ],
                            [
                                1188.0,
                                70.9633228
                            ],
                            [
                                1189.0,
                                70.9700279
                            ],
                            [
                                1190.0,
                                70.9767222
                            ],
                            [
                                1191.0,
                                70.9834058
                            ],
                            [
                                1192.0,
                                70.9900785
                            ],
                            [
                                1193.0,
                                70.9967406
                            ],
                            [
                                1194.0,
                                71.0033919
                            ],
                            [
                                1195.0,
                                71.01003259999999
                            ],
                            [
                                1196.0,
                                71.01666259999999
                            ],
                            [
                                1197.0,
                                71.023282
                            ],
                            [
                                1198.0,
                                71.02989079999999
                            ],
                            [
                                1199.0,
                                71.036489
                            ],
                            [
                                1200.0,
                                71.0430767
                            ],
                            [
                                1201.0,
                                71.04965379999999
                            ],
                            [
                                1202.0,
                                71.0562204
                            ],
                            [
                                1203.0,
                                71.0627765
                            ],
                            [
                                1204.0,
                                71.0693222
                            ],
                            [
                                1205.0,
                                71.0758575
                            ],
                            [
                                1206.0,
                                71.08238229999999
                            ],
                            [
                                1207.0,
                                71.0888968
                            ],
                            [
                                1208.0,
                                71.0954009
                            ],
                            [
                                1209.0,
                                71.1018947
                            ],
                            [
                                1210.0,
                                71.1083781
                            ],
                            [
                                1211.0,
                                71.1148513
                            ],
                            [
                                1212.0,
                                71.1213142
                            ],
                            [
                                1213.0,
                                71.1277669
                            ],
                            [
                                1214.0,
                                71.1342094
                            ],
                            [
                                1215.0,
                                71.1406416
                            ],
                            [
                                1216.0,
                                71.1470637
                            ],
                            [
                                1217.0,
                                71.1534757
                            ],
                            [
                                1218.0,
                                71.1598775
                            ],
                            [
                                1219.0,
                                71.1662693
                            ],
                            [
                                1220.0,
                                71.1729064
                            ],
                            [
                                1221.0,
                                71.1795709
                            ],
                            [
                                1222.0,
                                71.18622549999999
                            ],
                            [
                                1223.0,
                                71.1928703
                            ],
                            [
                                1224.0,
                                71.1995052
                            ],
                            [
                                1225.0,
                                71.2061304
                            ],
                            [
                                1226.0,
                                71.2127458
                            ],
                            [
                                1227.0,
                                71.21935140000001
                            ],
                            [
                                1228.0,
                                71.22594729999999
                            ],
                            [
                                1229.0,
                                71.2325335
                            ],
                            [
                                1230.0,
                                71.23911
                            ],
                            [
                                1231.0,
                                71.2456769
                            ],
                            [
                                1232.0,
                                71.252234
                            ],
                            [
                                1233.0,
                                71.25878159999999
                            ],
                            [
                                1234.0,
                                71.26531959999998
                            ],
                            [
                                1235.0,
                                71.27184799999999
                            ],
                            [
                                1236.0,
                                71.2783668
                            ],
                            [
                                1237.0,
                                71.28487609999999
                            ],
                            [
                                1238.0,
                                71.2913758
                            ],
                            [
                                1239.0,
                                71.2978661
                            ],
                            [
                                1240.0,
                                71.3043469
                            ],
                            [
                                1241.0,
                                71.3107596
                            ],
                            [
                                1242.0,
                                71.3168475
                            ],
                            [
                                1243.0,
                                71.3229258
                            ],
                            [
                                1244.0,
                                71.3289945
                            ],
                            [
                                1245.0,
                                71.3350535
                            ],
                            [
                                1246.0,
                                71.34110299999999
                            ],
                            [
                                1247.0,
                                71.34714290000001
                            ],
                            [
                                1248.0,
                                71.3531733
                            ],
                            [
                                1249.0,
                                71.3591942
                            ],
                            [
                                1250.0,
                                71.3652056
                            ],
                            [
                                1251.0,
                                71.3712075
                            ],
                            [
                                1252.0,
                                71.3772
                            ],
                            [
                                1253.0,
                                71.383183
                            ],
                            [
                                1254.0,
                                71.38915659999999
                            ],
                            [
                                1255.0,
                                71.39512090000001
                            ],
                            [
                                1256.0,
                                71.40107569999999
                            ],
                            [
                                1257.0,
                                71.4070213
                            ],
                            [
                                1258.0,
                                71.41295749999999
                            ],
                            [
                                1259.0,
                                71.4188844
                            ],
                            [
                                1260.0,
                                71.424802
                            ],
                            [
                                1261.0,
                                71.43071040000001
                            ],
                            [
                                1262.0,
                                71.4366095
                            ],
                            [
                                1263.0,
                                71.4424994
                            ],
                            [
                                1264.0,
                                71.4483802
                            ],
                            [
                                1265.0,
                                71.4542517
                            ],
                            [
                                1266.0,
                                71.46011409999998
                            ],
                            [
                                1267.0,
                                71.46596729999999
                            ],
                            [
                                1268.0,
                                71.4718115
                            ],
                            [
                                1269.0,
                                71.47764649999999
                            ],
                            [
                                1270.0,
                                71.48347249999999
                            ],
                            [
                                1271.0,
                                71.4892894
                            ],
                            [
                                1272.0,
                                71.4950973
                            ],
                            [
                                1273.0,
                                71.5008962
                            ],
                            [
                                1274.0,
                                71.5066861
                            ],
                            [
                                1275.0,
                                71.512467
                            ],
                            [
                                1276.0,
                                71.51836409999999
                            ],
                            [
                                1277.0,
                                71.524464
                            ],
                            [
                                1278.0,
                                71.5305554
                            ],
                            [
                                1279.0,
                                71.53663809999999
                            ],
                            [
                                1280.0,
                                71.54271229999999
                            ],
                            [
                                1281.0,
                                71.548778
                            ],
                            [
                                1282.0,
                                71.55483509999999
                            ],
                            [
                                1283.0,
                                71.5608838
                            ],
                            [
                                1284.0,
                                71.566924
                            ],
                            [
                                1285.0,
                                71.5729557
                            ],
                            [
                                1286.0,
                                71.57897899999999
                            ],
                            [
                                1287.0,
                                71.5849939
                            ],
                            [
                                1288.0,
                                71.5910004
                            ],
                            [
                                1289.0,
                                71.5969985
                            ],
                            [
                                1290.0,
                                71.6029882
                            ],
                            [
                                1291.0,
                                71.6089696
                            ],
                            [
                                1292.0,
                                71.61494259999999
                            ],
                            [
                                1293.0,
                                71.62090740000001
                            ],
                            [
                                1294.0,
                                71.6268638
                            ],
                            [
                                1295.0,
                                71.632812
                            ],
                            [
                                1296.0,
                                71.6387519
                            ],
                            [
                                1297.0,
                                71.6446836
                            ],
                            [
                                1298.0,
                                71.650607
                            ],
                            [
                                1299.0,
                                71.6565222
                            ],
                            [
                                1300.0,
                                71.6624293
                            ],
                            [
                                1301.0,
                                71.6683282
                            ],
                            [
                                1302.0,
                                71.6742189
                            ],
                            [
                                1303.0,
                                71.68010149999999
                            ],
                            [
                                1304.0,
                                71.685976
                            ],
                            [
                                1305.0,
                                71.69184229999999
                            ],
                            [
                                1306.0,
                                71.69770059999999
                            ],
                            [
                                1307.0,
                                71.7035509
                            ],
                            [
                                1308.0,
                                71.70939299999999
                            ],
                            [
                                1309.0,
                                71.7152272
                            ],
                            [
                                1310.0,
                                71.7210533
                            ],
                            [
                                1311.0,
                                71.72687140000001
                            ],
                            [
                                1312.0,
                                71.73268159999999
                            ],
                            [
                                1313.0,
                                71.7384838
                            ],
                            [
                                1314.0,
                                71.744278
                            ],
                            [
                                1315.0,
                                71.75006429999999
                            ],
                            [
                                1316.0,
                                71.7558427
                            ],
                            [
                                1317.0,
                                71.7616132
                            ],
                            [
                                1318.0,
                                71.7673758
                            ],
                            [
                                1319.0,
                                71.7731305
                            ],
                            [
                                1320.0,
                                71.7788774
                            ],
                            [
                                1321.0,
                                71.7846165
                            ],
                            [
                                1322.0,
                                71.79034779999999
                            ],
                            [
                                1323.0,
                                71.7960712
                            ],
                            [
                                1324.0,
                                71.8017869
                            ],
                            [
                                1325.0,
                                71.8074948
                            ],
                            [
                                1326.0,
                                71.813195
                            ],
                            [
                                1327.0,
                                71.81888740000001
                            ],
                            [
                                1328.0,
                                71.8245721
                            ],
                            [
                                1329.0,
                                71.83024909999999
                            ],
                            [
                                1330.0,
                                71.8359184
                            ],
                            [
                                1331.0,
                                71.84158009999999
                            ],
                            [
                                1332.0,
                                71.8472341
                            ],
                            [
                                1333.0,
                                71.8527809
                            ],
                            [
                                1334.0,
                                71.85831540000001
                            ],
                            [
                                1335.0,
                                71.8638424
                            ],
                            [
                                1336.0,
                                71.8693617
                            ],
                            [
                                1337.0,
                                71.87487349999999
                            ],
                            [
                                1338.0,
                                71.8803777
                            ],
                            [
                                1339.0,
                                71.8858744
                            ],
                            [
                                1340.0,
                                71.89136359999999
                            ],
                            [
                                1341.0,
                                71.8968453
                            ],
                            [
                                1342.0,
                                71.90231949999999
                            ],
                            [
                                1343.0,
                                71.90773759999999
                            ],
                            [
                                1344.0,
                                71.91312509999999
                            ],
                            [
                                1345.0,
                                71.91850509999999
                            ],
                            [
                                1346.0,
                                71.9238776
                            ],
                            [
                                1347.0,
                                71.9292428
                            ],
                            [
                                1348.0,
                                71.934507
                            ],
                            [
                                1349.0,
                                71.9397226
                            ],
                            [
                                1350.0,
                                71.9449307
                            ],
                            [
                                1351.0,
                                71.9501312
                            ],
                            [
                                1352.0,
                                71.95532419999999
                            ],
                            [
                                1353.0,
                                71.9605097
                            ],
                            [
                                1354.0,
                                71.9656877
                            ],
                            [
                                1355.0,
                                71.9708582
                            ],
                            [
                                1356.0,
                                71.9760213
                            ],
                            [
                                1357.0,
                                71.98117690000001
                            ],
                            [
                                1358.0,
                                71.9863252
                            ],
                            [
                                1359.0,
                                71.991466
                            ],
                            [
                                1360.0,
                                71.99659940000001
                            ],
                            [
                                1361.0,
                                72.0017254
                            ],
                            [
                                1362.0,
                                72.006844
                            ],
                            [
                                1363.0,
                                72.0119554
                            ],
                            [
                                1364.0,
                                72.0170593
                            ],
                            [
                                1365.0,
                                72.022156
                            ],
                            [
                                1366.0,
                                72.0272454
                            ],
                            [
                                1367.0,
                                72.0323274
                            ],
                            [
                                1368.0,
                                72.0374022
                            ],
                            [
                                1369.0,
                                72.04246979999999
                            ],
                            [
                                1370.0,
                                72.04753009999999
                            ],
                            [
                                1371.0,
                                72.0525832
                            ],
                            [
                                1372.0,
                                72.05762909999999
                            ],
                            [
                                1373.0,
                                72.0626677
                            ],
                            [
                                1374.0,
                                72.06769919999999
                            ],
                            [
                                1375.0,
                                72.07272359999999
                            ],
                            [
                                1376.0,
                                72.0777408
                            ],
                            [
                                1377.0,
                                72.0827508
                            ],
                            [
                                1378.0,
                                72.08775379999999
                            ],
                            [
                                1379.0,
                                72.09274959999999
                            ],
                            [
                                1380.0,
                                72.09773829999999
                            ],
                            [
                                1381.0,
                                72.10271999999999
                            ],
                            [
                                1382.0,
                                72.10769459999999
                            ],
                            [
                                1383.0,
                                72.1126621
                            ],
                            [
                                1384.0,
                                72.1176227
                            ],
                            [
                                1385.0,
                                72.1225762
                            ],
                            [
                                1386.0,
                                72.1275227
                            ],
                            [
                                1387.0,
                                72.1324622
                            ],
                            [
                                1388.0,
                                72.1373948
                            ],
                            [
                                1389.0,
                                72.1423203
                            ],
                            [
                                1390.0,
                                72.147239
                            ],
                            [
                                1391.0,
                                72.15215069999999
                            ],
                            [
                                1392.0,
                                72.1570555
                            ],
                            [
                                1393.0,
                                72.1619534
                            ],
                            [
                                1394.0,
                                72.1668444
                            ],
                            [
                                1395.0,
                                72.1717286
                            ],
                            [
                                1396.0,
                                72.17660579999999
                            ],
                            [
                                1397.0,
                                72.1814763
                            ],
                            [
                                1398.0,
                                72.18633990000001
                            ],
                            [
                                1399.0,
                                72.1911967
                            ],
                            [
                                1400.0,
                                72.1960467
                            ],
                            [
                                1401.0,
                                72.2008899
                            ],
                            [
                                1402.0,
                                72.2057263
                            ],
                            [
                                1403.0,
                                72.210556
                            ],
                            [
                                1404.0,
                                72.2153789
                            ],
                            [
                                1405.0,
                                72.22019509999998
                            ],
                            [
                                1406.0,
                                72.2250045
                            ],
                            [
                                1407.0,
                                72.22980729999999
                            ],
                            [
                                1408.0,
                                72.2346034
                            ],
                            [
                                1409.0,
                                72.23939279999999
                            ],
                            [
                                1410.0,
                                72.2441755
                            ],
                            [
                                1411.0,
                                72.24895159999998
                            ],
                            [
                                1412.0,
                                72.25372109999999
                            ],
                            [
                                1413.0,
                                72.2584839
                            ],
                            [
                                1414.0,
                                72.26324009999999
                            ],
                            [
                                1415.0,
                                72.2679897
                            ],
                            [
                                1416.0,
                                72.2727328
                            ],
                            [
                                1417.0,
                                72.2774692
                            ],
                            [
                                1418.0,
                                72.2821992
                            ],
                            [
                                1419.0,
                                72.2869225
                            ],
                            [
                                1420.0,
                                72.29163940000001
                            ],
                            [
                                1421.0,
                                72.2963497
                            ],
                            [
                                1422.0,
                                72.3010535
                            ],
                            [
                                1423.0,
                                72.3057509
                            ],
                            [
                                1424.0,
                                72.3104417
                            ],
                            [
                                1425.0,
                                72.31512609999999
                            ],
                            [
                                1426.0,
                                72.31980409999998
                            ],
                            [
                                1427.0,
                                72.32447559999999
                            ],
                            [
                                1428.0,
                                72.3291407
                            ],
                            [
                                1429.0,
                                72.3337994
                            ],
                            [
                                1430.0,
                                72.33845159999998
                            ],
                            [
                                1431.0,
                                72.3430975
                            ],
                            [
                                1432.0,
                                72.34773709999999
                            ],
                            [
                                1433.0,
                                72.3523702
                            ],
                            [
                                1434.0,
                                72.35699699999999
                            ],
                            [
                                1435.0,
                                72.3616175
                            ],
                            [
                                1436.0,
                                72.3662317
                            ],
                            [
                                1437.0,
                                72.3708396
                            ],
                            [
                                1438.0,
                                72.37544109999999
                            ],
                            [
                                1439.0,
                                72.38003640000001
                            ],
                            [
                                1440.0,
                                72.3846254
                            ],
                            [
                                1441.0,
                                72.3892082
                            ],
                            [
                                1442.0,
                                72.3937847
                            ],
                            [
                                1443.0,
                                72.3983549
                            ],
                            [
                                1444.0,
                                72.402919
                            ],
                            [
                                1445.0,
                                72.4074768
                            ],
                            [
                                1446.0,
                                72.41202849999999
                            ],
                            [
                                1447.0,
                                72.416574
                            ],
                            [
                                1448.0,
                                72.42111329999999
                            ],
                            [
                                1449.0,
                                72.4256464
                            ],
                            [
                                1450.0,
                                72.4301734
                            ],
                            [
                                1451.0,
                                72.43469429999999
                            ],
                            [
                                1452.0,
                                72.43920899999999
                            ],
                            [
                                1453.0,
                                72.4437177
                            ],
                            [
                                1454.0,
                                72.4482202
                            ],
                            [
                                1455.0,
                                72.45271659999999
                            ],
                            [
                                1456.0,
                                72.457207
                            ],
                            [
                                1457.0,
                                72.4616914
                            ],
                            [
                                1458.0,
                                72.4663181
                            ],
                            [
                                1459.0,
                                72.47097009999999
                            ],
                            [
                                1460.0,
                                72.4756161
                            ],
                            [
                                1461.0,
                                72.48025609999999
                            ],
                            [
                                1462.0,
                                72.48489009999999
                            ],
                            [
                                1463.0,
                                72.4895182
                            ],
                            [
                                1464.0,
                                72.4941402
                            ],
                            [
                                1465.0,
                                72.4987563
                            ],
                            [
                                1466.0,
                                72.5033664
                            ],
                            [
                                1467.0,
                                72.5079706
                            ],
                            [
                                1468.0,
                                72.5125689
                            ],
                            [
                                1469.0,
                                72.5171612
                            ],
                            [
                                1470.0,
                                72.5217477
                            ],
                            [
                                1471.0,
                                72.52632829999999
                            ],
                            [
                                1472.0,
                                72.5309029
                            ],
                            [
                                1473.0,
                                72.5354717
                            ],
                            [
                                1474.0,
                                72.5400347
                            ],
                            [
                                1475.0,
                                72.54459179999999
                            ],
                            [
                                1476.0,
                                72.5491431
                            ],
                            [
                                1477.0,
                                72.55368849999999
                            ],
                            [
                                1478.0,
                                72.5582281
                            ],
                            [
                                1479.0,
                                72.56276199999999
                            ],
                            [
                                1480.0,
                                72.56729
                            ],
                            [
                                1481.0,
                                72.57181229999999
                            ],
                            [
                                1482.0,
                                72.5763288
                            ],
                            [
                                1483.0,
                                72.5808395
                            ],
                            [
                                1484.0,
                                72.58534449999999
                            ],
                            [
                                1485.0,
                                72.5898437
                            ],
                            [
                                1486.0,
                                72.5943372
                            ],
                            [
                                1487.0,
                                72.59882499999999
                            ],
                            [
                                1488.0,
                                72.6033071
                            ],
                            [
                                1489.0,
                                72.60778359999999
                            ],
                            [
                                1490.0,
                                72.61225429999999
                            ],
                            [
                                1491.0,
                                72.6167193
                            ],
                            [
                                1492.0,
                                72.6211787
                            ],
                            [
                                1493.0,
                                72.6256325
                            ],
                            [
                                1494.0,
                                72.63008059999999
                            ],
                            [
                                1495.0,
                                72.6345231
                            ],
                            [
                                1496.0,
                                72.6389599
                            ],
                            [
                                1497.0,
                                72.6433912
                            ],
                            [
                                1498.0,
                                72.64781690000001
                            ],
                            [
                                1499.0,
                                72.6522369
                            ],
                            [
                                1500.0,
                                72.6566514
                            ],
                            [
                                1501.0,
                                72.6610604
                            ],
                            [
                                1502.0,
                                72.6654638
                            ],
                            [
                                1503.0,
                                72.66986159999999
                            ],
                            [
                                1504.0,
                                72.6742539
                            ],
                            [
                                1505.0,
                                72.6786407
                            ],
                            [
                                1506.0,
                                72.683022
                            ],
                            [
                                1507.0,
                                72.6873977
                            ],
                            [
                                1508.0,
                                72.691768
                            ],
                            [
                                1509.0,
                                72.69613279999999
                            ],
                            [
                                1510.0,
                                72.70049209999999
                            ],
                            [
                                1511.0,
                                72.704846
                            ],
                            [
                                1512.0,
                                72.7091944
                            ],
                            [
                                1513.0,
                                72.7135374
                            ],
                            [
                                1514.0,
                                72.7178749
                            ],
                            [
                                1515.0,
                                72.72220709999999
                            ],
                            [
                                1516.0,
                                72.7265338
                            ],
                            [
                                1517.0,
                                72.73085509999999
                            ],
                            [
                                1518.0,
                                72.735171
                            ],
                            [
                                1519.0,
                                72.73948159999999
                            ],
                            [
                                1520.0,
                                72.7437867
                            ],
                            [
                                1521.0,
                                72.7480866
                            ],
                            [
                                1522.0,
                                72.752381
                            ],
                            [
                                1523.0,
                                72.7566702
                            ],
                            [
                                1524.0,
                                72.760954
                            ],
                            [
                                1525.0,
                                72.7652324
                            ],
                            [
                                1526.0,
                                72.76950559999999
                            ],
                            [
                                1527.0,
                                72.77377349999999
                            ],
                            [
                                1528.0,
                                72.7780361
                            ],
                            [
                                1529.0,
                                72.7822934
                            ],
                            [
                                1530.0,
                                72.78654540000001
                            ],
                            [
                                1531.0,
                                72.7907922
                            ],
                            [
                                1532.0,
                                72.7950337
                            ],
                            [
                                1533.0,
                                72.79926999999999
                            ],
                            [
                                1534.0,
                                72.803501
                            ],
                            [
                                1535.0,
                                72.8077269
                            ],
                            [
                                1536.0,
                                72.8119475
                            ],
                            [
                                1537.0,
                                72.81616290000001
                            ],
                            [
                                1538.0,
                                72.8203731
                            ],
                            [
                                1539.0,
                                72.8245782
                            ],
                            [
                                1540.0,
                                72.828778
                            ],
                            [
                                1541.0,
                                72.8329727
                            ],
                            [
                                1542.0,
                                72.83716229999999
                            ],
                            [
                                1543.0,
                                72.8413467
                            ],
                            [
                                1544.0,
                                72.8455259
                            ],
                            [
                                1545.0,
                                72.84970009999999
                            ],
                            [
                                1546.0,
                                72.8538691
                            ],
                            [
                                1547.0,
                                72.85803299999999
                            ],
                            [
                                1548.0,
                                72.86219179999999
                            ],
                            [
                                1549.0,
                                72.86634559999999
                            ],
                            [
                                1550.0,
                                72.8704942
                            ],
                            [
                                1551.0,
                                72.87463779999999
                            ],
                            [
                                1552.0,
                                72.8787763
                            ],
                            [
                                1553.0,
                                72.8829098
                            ],
                            [
                                1554.0,
                                72.8870382
                            ],
                            [
                                1555.0,
                                72.89116159999999
                            ],
                            [
                                1556.0,
                                72.89528
                            ],
                            [
                                1557.0,
                                72.8993933
                            ],
                            [
                                1558.0,
                                72.9035017
                            ],
                            [
                                1559.0,
                                72.907605
                            ],
                            [
                                1560.0,
                                72.91170340000001
                            ],
                            [
                                1561.0,
                                72.9157968
                            ],
                            [
                                1562.0,
                                72.9198852
                            ],
                            [
                                1563.0,
                                72.9239686
                            ],
                            [
                                1564.0,
                                72.92804709999999
                            ],
                            [
                                1565.0,
                                72.9321207
                            ],
                            [
                                1566.0,
                                72.9361893
                            ],
                            [
                                1567.0,
                                72.94025309999999
                            ],
                            [
                                1568.0,
                                72.9443118
                            ],
                            [
                                1569.0,
                                72.9483657
                            ],
                            [
                                1570.0,
                                72.9524147
                            ],
                            [
                                1571.0,
                                72.9564588
                            ],
                            [
                                1572.0,
                                72.960498
                            ],
                            [
                                1573.0,
                                72.9645324
                            ],
                            [
                                1574.0,
                                72.9685619
                            ],
                            [
                                1575.0,
                                72.97258649999999
                            ],
                            [
                                1576.0,
                                72.9766063
                            ],
                            [
                                1577.0,
                                72.9806213
                            ],
                            [
                                1578.0,
                                72.9846314
                            ],
                            [
                                1579.0,
                                72.9886367
                            ],
                            [
                                1580.0,
                                72.9926372
                            ],
                            [
                                1581.0,
                                72.99663290000001
                            ],
                            [
                                1582.0,
                                73.0006238
                            ],
                            [
                                1583.0,
                                73.0046099
                            ],
                            [
                                1584.0,
                                73.00859129999999
                            ],
                            [
                                1585.0,
                                73.01256790000001
                            ],
                            [
                                1586.0,
                                73.0165397
                            ],
                            [
                                1587.0,
                                73.02050679999999
                            ],
                            [
                                1588.0,
                                73.02446909999999
                            ],
                            [
                                1589.0,
                                73.0284267
                            ],
                            [
                                1590.0,
                                73.03237959999998
                            ],
                            [
                                1591.0,
                                73.0363277
                            ],
                            [
                                1592.0,
                                73.0402712
                            ],
                            [
                                1593.0,
                                73.0442099
                            ],
                            [
                                1594.0,
                                73.048144
                            ],
                            [
                                1595.0,
                                73.0520734
                            ],
                            [
                                1596.0,
                                73.0559981
                            ],
                            [
                                1597.0,
                                73.05991809999999
                            ],
                            [
                                1598.0,
                                73.0638335
                            ],
                            [
                                1599.0,
                                73.06774429999999
                            ],
                            [
                                1600.0,
                                73.0716504
                            ],
                            [
                                1601.0,
                                73.0755518
                            ],
                            [
                                1602.0,
                                73.0794487
                            ],
                            [
                                1603.0,
                                73.0833409
                            ],
                            [
                                1604.0,
                                73.0872285
                            ],
                            [
                                1605.0,
                                73.0911115
                            ],
                            [
                                1606.0,
                                73.09499
                            ],
                            [
                                1607.0,
                                73.09886379999999
                            ],
                            [
                                1608.0,
                                73.1027331
                            ],
                            [
                                1609.0,
                                73.10659779999999
                            ],
                            [
                                1610.0,
                                73.1104579
                            ],
                            [
                                1611.0,
                                73.1143135
                            ],
                            [
                                1612.0,
                                73.11816459999999
                            ],
                            [
                                1613.0,
                                73.1220111
                            ],
                            [
                                1614.0,
                                73.12585309999999
                            ],
                            [
                                1615.0,
                                73.1296905
                            ],
                            [
                                1616.0,
                                73.1335235
                            ],
                            [
                                1617.0,
                                73.13735199999999
                            ],
                            [
                                1618.0,
                                73.14117590000001
                            ],
                            [
                                1619.0,
                                73.1449954
                            ],
                            [
                                1620.0,
                                73.1488104
                            ],
                            [
                                1621.0,
                                73.1526209
                            ],
                            [
                                1622.0,
                                73.156427
                            ],
                            [
                                1623.0,
                                73.1602286
                            ],
                            [
                                1624.0,
                                73.1640257
                            ],
                            [
                                1625.0,
                                73.1678185
                            ],
                            [
                                1626.0,
                                73.1716067
                            ],
                            [
                                1627.0,
                                73.17539059999999
                            ],
                            [
                                1628.0,
                                73.1791701
                            ],
                            [
                                1629.0,
                                73.1829451
                            ],
                            [
                                1630.0,
                                73.1867157
                            ],
                            [
                                1631.0,
                                73.190482
                            ],
                            [
                                1632.0,
                                73.1942438
                            ],
                            [
                                1633.0,
                                73.19800129999999
                            ],
                            [
                                1634.0,
                                73.2017544
                            ],
                            [
                                1635.0,
                                73.2055032
                            ],
                            [
                                1636.0,
                                73.2092476
                            ],
                            [
                                1637.0,
                                73.21298759999999
                            ],
                            [
                                1638.0,
                                73.2167233
                            ],
                            [
                                1639.0,
                                73.2204547
                            ],
                            [
                                1640.0,
                                73.2241817
                            ],
                            [
                                1641.0,
                                73.2279045
                            ],
                            [
                                1642.0,
                                73.2316229
                            ],
                            [
                                1643.0,
                                73.235337
                            ],
                            [
                                1644.0,
                                73.2390468
                            ],
                            [
                                1645.0,
                                73.24275229999999
                            ],
                            [
                                1646.0,
                                73.2464536
                            ],
                            [
                                1647.0,
                                73.2501506
                            ],
                            [
                                1648.0,
                                73.2538433
                            ],
                            [
                                1649.0,
                                73.2575317
                            ],
                            [
                                1650.0,
                                73.26121599999999
                            ],
                            [
                                1651.0,
                                73.2648959
                            ],
                            [
                                1652.0,
                                73.26857159999999
                            ],
                            [
                                1653.0,
                                73.2722431
                            ],
                            [
                                1654.0,
                                73.2759104
                            ],
                            [
                                1655.0,
                                73.2795735
                            ],
                            [
                                1656.0,
                                73.2832323
                            ],
                            [
                                1657.0,
                                73.286887
                            ],
                            [
                                1658.0,
                                73.2905375
                            ],
                            [
                                1659.0,
                                73.2941837
                            ],
                            [
                                1660.0,
                                73.2978258
                            ],
                            [
                                1661.0,
                                73.3014638
                            ],
                            [
                                1662.0,
                                73.3050975
                            ],
                            [
                                1663.0,
                                73.30872709999998
                            ],
                            [
                                1664.0,
                                73.3123526
                            ],
                            [
                                1665.0,
                                73.3159739
                            ],
                            [
                                1666.0,
                                73.3195911
                            ],
                            [
                                1667.0,
                                73.3232042
                            ],
                            [
                                1668.0,
                                73.3268131
                            ],
                            [
                                1669.0,
                                73.3304179
                            ],
                            [
                                1670.0,
                                73.3340186
                            ],
                            [
                                1671.0,
                                73.3376153
                            ],
                            [
                                1672.0,
                                73.34120779999999
                            ],
                            [
                                1673.0,
                                73.3447962
                            ],
                            [
                                1674.0,
                                73.34838059999998
                            ],
                            [
                                1675.0,
                                73.35196090000001
                            ],
                            [
                                1676.0,
                                73.35553709999999
                            ],
                            [
                                1677.0,
                                73.3591092
                            ],
                            [
                                1678.0,
                                73.36267729999999
                            ],
                            [
                                1679.0,
                                73.3662414
                            ],
                            [
                                1680.0,
                                73.3698014
                            ],
                            [
                                1681.0,
                                73.3733574
                            ],
                            [
                                1682.0,
                                73.3769094
                            ],
                            [
                                1683.0,
                                73.3804574
                            ],
                            [
                                1684.0,
                                73.3840013
                            ],
                            [
                                1685.0,
                                73.3875413
                            ],
                            [
                                1686.0,
                                73.3910772
                            ],
                            [
                                1687.0,
                                73.3946092
                            ],
                            [
                                1688.0,
                                73.39813709999999
                            ],
                            [
                                1689.0,
                                73.40166109999998
                            ],
                            [
                                1690.0,
                                73.4051812
                            ],
                            [
                                1691.0,
                                73.4086972
                            ],
                            [
                                1692.0,
                                73.4122093
                            ],
                            [
                                1693.0,
                                73.4157175
                            ],
                            [
                                1694.0,
                                73.4192217
                            ],
                            [
                                1695.0,
                                73.422722
                            ],
                            [
                                1696.0,
                                73.4262184
                            ],
                            [
                                1697.0,
                                73.4297108
                            ],
                            [
                                1698.0,
                                73.4331993
                            ],
                            [
                                1699.0,
                                73.4366839
                            ],
                            [
                                1700.0,
                                73.44016459999999
                            ],
                            [
                                1701.0,
                                73.4436414
                            ],
                            [
                                1702.0,
                                73.4469056
                            ],
                            [
                                1703.0,
                                73.45015629999999
                            ],
                            [
                                1704.0,
                                73.45340309999999
                            ],
                            [
                                1705.0,
                                73.45664599999999
                            ],
                            [
                                1706.0,
                                73.459885
                            ],
                            [
                                1707.0,
                                73.4631202
                            ],
                            [
                                1708.0,
                                73.4663515
                            ],
                            [
                                1709.0,
                                73.469579
                            ],
                            [
                                1710.0,
                                73.4728026
                            ],
                            [
                                1711.0,
                                73.4760224
                            ],
                            [
                                1712.0,
                                73.47923829999999
                            ],
                            [
                                1713.0,
                                73.4824505
                            ],
                            [
                                1714.0,
                                73.4856588
                            ],
                            [
                                1715.0,
                                73.48886329999999
                            ],
                            [
                                1716.0,
                                73.492064
                            ],
                            [
                                1717.0,
                                73.4952609
                            ],
                            [
                                1718.0,
                                73.498454
                            ],
                            [
                                1719.0,
                                73.5016433
                            ],
                            [
                                1720.0,
                                73.5048288
                            ],
                            [
                                1721.0,
                                73.50801059999999
                            ],
                            [
                                1722.0,
                                73.5111886
                            ],
                            [
                                1723.0,
                                73.5143628
                            ],
                            [
                                1724.0,
                                73.5175333
                            ],
                            [
                                1725.0,
                                73.52069999999999
                            ],
                            [
                                1726.0,
                                73.52386299999999
                            ],
                            [
                                1727.0,
                                73.5270223
                            ],
                            [
                                1728.0,
                                73.53017779999999
                            ],
                            [
                                1729.0,
                                73.5333297
                            ],
                            [
                                1730.0,
                                73.5364778
                            ],
                            [
                                1731.0,
                                73.5396222
                            ],
                            [
                                1732.0,
                                73.5427629
                            ],
                            [
                                1733.0,
                                73.54589990000001
                            ],
                            [
                                1734.0,
                                73.5490332
                            ],
                            [
                                1735.0,
                                73.55216279999999
                            ],
                            [
                                1736.0,
                                73.5552888
                            ],
                            [
                                1737.0,
                                73.55841099999999
                            ],
                            [
                                1738.0,
                                73.5615297
                            ],
                            [
                                1739.0,
                                73.5646446
                            ],
                            [
                                1740.0,
                                73.56775590000001
                            ],
                            [
                                1741.0,
                                73.5708636
                            ],
                            [
                                1742.0,
                                73.57396759999999
                            ],
                            [
                                1743.0,
                                73.577068
                            ],
                            [
                                1744.0,
                                73.58016479999999
                            ],
                            [
                                1745.0,
                                73.5832579
                            ],
                            [
                                1746.0,
                                73.58634740000001
                            ],
                            [
                                1747.0,
                                73.5894334
                            ],
                            [
                                1748.0,
                                73.59251569999999
                            ],
                            [
                                1749.0,
                                73.5955944
                            ],
                            [
                                1750.0,
                                73.5986696
                            ],
                            [
                                1751.0,
                                73.60174109999998
                            ],
                            [
                                1752.0,
                                73.6048091
                            ],
                            [
                                1753.0,
                                73.6078735
                            ],
                            [
                                1754.0,
                                73.6109343
                            ]
                        ]
                    },
                    {
                        "name": "B2BPROseq_120WSP2.c_curve",
                        "data": [
                            [
                                0.0,
                                0.0
                            ],
                            [
                                1.0,
                                0.708471
                            ],
                            [
                                2.0,
                                1.33066
                            ],
                            [
                                3.0,
                                1.9204899999999998
                            ],
                            [
                                4.0,
                                2.4872199999999998
                            ],
                            [
                                5.0,
                                3.03533
                            ],
                            [
                                6.0,
                                3.5676099999999997
                            ],
                            [
                                7.0,
                                4.0860199999999995
                            ],
                            [
                                8.0,
                                4.59209
                            ],
                            [
                                9.0,
                                5.08693
                            ],
                            [
                                10.0,
                                5.57149
                            ],
                            [
                                11.0,
                                6.04658
                            ],
                            [
                                12.0,
                                6.51282
                            ],
                            [
                                13.0,
                                6.97077
                            ],
                            [
                                14.0,
                                7.42096
                            ],
                            [
                                15.0,
                                7.86381
                            ],
                            [
                                16.0,
                                8.2997
                            ],
                            [
                                17.0,
                                8.728959999999999
                            ],
                            [
                                18.0,
                                9.1519
                            ],
                            [
                                19.0,
                                9.56883
                            ],
                            [
                                20.0,
                                9.97998
                            ],
                            [
                                21.0,
                                10.3856
                            ],
                            [
                                22.0,
                                10.7859
                            ],
                            [
                                23.0,
                                11.181
                            ],
                            [
                                24.0,
                                11.5712
                            ],
                            [
                                25.0,
                                11.9566
                            ],
                            [
                                26.0,
                                12.337499999999999
                            ],
                            [
                                27.0,
                                12.713799999999999
                            ],
                            [
                                28.0,
                                13.085799999999999
                            ],
                            [
                                29.0,
                                13.4536
                            ],
                            [
                                30.0,
                                13.8173
                            ],
                            [
                                31.0,
                                14.1771
                            ],
                            [
                                32.0,
                                14.533
                            ],
                            [
                                33.0,
                                14.8852
                            ],
                            [
                                34.0,
                                15.233699999999999
                            ],
                            [
                                35.0,
                                15.5786
                            ],
                            [
                                36.0,
                                15.9201
                            ],
                            [
                                37.0,
                                16.2582
                            ],
                            [
                                38.0,
                                16.593
                            ],
                            [
                                39.0,
                                16.924599999999998
                            ],
                            [
                                40.0,
                                17.253
                            ],
                            [
                                41.0,
                                17.5783
                            ],
                            [
                                42.0,
                                17.9006
                            ],
                            [
                                43.0,
                                18.2199
                            ],
                            [
                                44.0,
                                18.5363
                            ],
                            [
                                45.0,
                                18.849899999999998
                            ],
                            [
                                46.0,
                                19.1608
                            ],
                            [
                                47.0,
                                19.468899999999998
                            ],
                            [
                                48.0,
                                19.7743
                            ],
                            [
                                49.0,
                                20.077099999999998
                            ],
                            [
                                50.0,
                                20.377399999999998
                            ],
                            [
                                51.0,
                                20.6751
                            ],
                            [
                                52.0,
                                20.970299999999998
                            ],
                            [
                                53.0,
                                21.263099999999998
                            ],
                            [
                                54.0,
                                21.5536
                            ],
                            [
                                55.0,
                                21.8416
                            ],
                            [
                                56.0,
                                22.127399999999998
                            ],
                            [
                                57.0,
                                22.410899999999998
                            ],
                            [
                                58.0,
                                22.6921
                            ],
                            [
                                59.0,
                                22.9712
                            ],
                            [
                                60.0,
                                23.248099999999997
                            ],
                            [
                                61.0,
                                23.5229
                            ],
                            [
                                62.0,
                                23.7955
                            ],
                            [
                                63.0,
                                24.0661
                            ],
                            [
                                64.0,
                                24.334699999999998
                            ],
                            [
                                65.0,
                                24.6013
                            ],
                            [
                                66.0,
                                24.8659
                            ],
                            [
                                67.0,
                                25.1286
                            ],
                            [
                                68.0,
                                25.3893
                            ],
                            [
                                69.0,
                                25.6482
                            ],
                            [
                                70.0,
                                25.905199999999997
                            ],
                            [
                                71.0,
                                26.1604
                            ],
                            [
                                72.0,
                                26.4138
                            ],
                            [
                                73.0,
                                26.665399999999998
                            ],
                            [
                                74.0,
                                26.9152
                            ],
                            [
                                75.0,
                                27.1633
                            ],
                            [
                                76.0,
                                27.409699999999997
                            ],
                            [
                                77.0,
                                27.6544
                            ],
                            [
                                78.0,
                                27.897399999999998
                            ],
                            [
                                79.0,
                                28.1388
                            ],
                            [
                                80.0,
                                28.3786
                            ],
                            [
                                81.0,
                                28.616699999999998
                            ],
                            [
                                82.0,
                                28.853299999999997
                            ],
                            [
                                83.0,
                                29.0883
                            ],
                            [
                                84.0,
                                29.3217
                            ],
                            [
                                85.0,
                                29.5537
                            ],
                            [
                                86.0,
                                29.7841
                            ],
                            [
                                87.0,
                                30.012999999999998
                            ],
                            [
                                88.0,
                                30.240499999999997
                            ],
                            [
                                89.0,
                                30.4665
                            ],
                            [
                                90.0,
                                30.6911
                            ],
                            [
                                91.0,
                                30.914199999999997
                            ],
                            [
                                92.0,
                                31.136
                            ],
                            [
                                93.0,
                                31.356299999999997
                            ],
                            [
                                94.0,
                                31.5753
                            ],
                            [
                                95.0,
                                31.7929
                            ],
                            [
                                96.0,
                                32.0092
                            ],
                            [
                                97.0,
                                32.2241
                            ],
                            [
                                98.0,
                                32.437799999999996
                            ],
                            [
                                99.0,
                                32.6501
                            ],
                            [
                                100.0,
                                32.8612
                            ],
                            [
                                101.0,
                                33.0709
                            ],
                            [
                                102.0,
                                33.279399999999995
                            ],
                            [
                                103.0,
                                33.4867
                            ],
                            [
                                104.0,
                                33.6928
                            ],
                            [
                                105.0,
                                33.8976
                            ],
                            [
                                106.0,
                                34.1012
                            ],
                            [
                                107.0,
                                34.303599999999996
                            ],
                            [
                                108.0,
                                34.504799999999996
                            ],
                            [
                                109.0,
                                34.704899999999995
                            ],
                            [
                                110.0,
                                34.9038
                            ],
                            [
                                111.0,
                                35.1015
                            ],
                            [
                                112.0,
                                35.2982
                            ],
                            [
                                113.0,
                                35.4936
                            ],
                            [
                                114.0,
                                35.687999999999995
                            ],
                            [
                                115.0,
                                35.881299999999996
                            ],
                            [
                                116.0,
                                36.073499999999996
                            ],
                            [
                                117.0,
                                36.2646
                            ],
                            [
                                118.0,
                                36.4546
                            ],
                            [
                                119.0,
                                36.6436
                            ],
                            [
                                120.0,
                                36.8315
                            ],
                            [
                                121.0,
                                37.018299999999996
                            ],
                            [
                                122.0,
                                37.2042
                            ],
                            [
                                123.0,
                                37.388999999999996
                            ],
                            [
                                124.0,
                                37.5728
                            ],
                            [
                                125.0,
                                37.7556
                            ],
                            [
                                126.0,
                                37.9374
                            ],
                            [
                                127.0,
                                38.1182
                            ]
                        ]
                    },
                    {
                        "name": "B2BPROseq_120WSP2.lc_extrap",
                        "data": [
                            [
                                0.0,
                                0.0
                            ],
                            [
                                1.0,
                                0.7084515
                            ],
                            [
                                2.0,
                                1.3305725
                            ],
                            [
                                3.0,
                                1.920377
                            ],
                            [
                                4.0,
                                2.4871095
                            ],
                            [
                                5.0,
                                3.0351909999999998
                            ],
                            [
                                6.0,
                                3.5674555
                            ],
                            [
                                7.0,
                                4.0858745
                            ],
                            [
                                8.0,
                                4.591907
                            ],
                            [
                                9.0,
                                5.0867235
                            ],
                            [
                                10.0,
                                5.571276999999999
                            ],
                            [
                                11.0,
                                6.0463365
                            ],
                            [
                                12.0,
                                6.5125614999999994
                            ],
                            [
                                13.0,
                                6.970509
                            ],
                            [
                                14.0,
                                7.420684499999999
                            ],
                            [
                                15.0,
                                7.8635019999999995
                            ],
                            [
                                16.0,
                                8.2993735
                            ],
                            [
                                17.0,
                                8.7286235
                            ],
                            [
                                18.0,
                                9.151549
                            ],
                            [
                                19.0,
                                9.568472
                            ],
                            [
                                20.0,
                                9.979595
                            ],
                            [
                                21.0,
                                10.3851885
                            ],
                            [
                                22.0,
                                10.785461
                            ],
                            [
                                23.0,
                                11.180596999999999
                            ],
                            [
                                24.0,
                                11.5707845
                            ],
                            [
                                25.0,
                                11.956197
                            ],
                            [
                                26.0,
                                12.336984
                            ],
                            [
                                27.0,
                                12.713296999999999
                            ],
                            [
                                28.0,
                                13.085286
                            ],
                            [
                                29.0,
                                13.453075
                            ],
                            [
                                30.0,
                                13.8167815
                            ],
                            [
                                31.0,
                                14.176516999999999
                            ],
                            [
                                32.0,
                                14.532418
                            ],
                            [
                                33.0,
                                14.884559
                            ],
                            [
                                34.0,
                                15.233051
                            ],
                            [
                                35.0,
                                15.577978
                            ],
                            [
                                36.0,
                                15.919435
                            ],
                            [
                                37.0,
                                16.257513499999998
                            ],
                            [
                                38.0,
                                16.592278999999998
                            ],
                            [
                                39.0,
                                16.92382
                            ],
                            [
                                40.0,
                                17.252197
                            ],
                            [
                                41.0,
                                17.577489
                            ],
                            [
                                42.0,
                                17.899769499999998
                            ],
                            [
                                43.0,
                                18.219088499999998
                            ],
                            [
                                44.0,
                                18.53551
                            ],
                            [
                                45.0,
                                18.849102
                            ],
                            [
                                46.0,
                                19.159913
                            ],
                            [
                                47.0,
                                19.468006499999998
                            ],
                            [
                                48.0,
                                19.7734295
                            ],
                            [
                                49.0,
                                20.0762255
                            ],
                            [
                                50.0,
                                20.3764575
                            ],
                            [
                                51.0,
                                20.674166
                            ],
                            [
                                52.0,
                                20.9693915
                            ],
                            [
                                53.0,
                                21.262189
                            ],
                            [
                                54.0,
                                21.552592
                            ],
                            [
                                55.0,
                                21.8406505
                            ],
                            [
                                56.0,
                                22.1263965
                            ],
                            [
                                57.0,
                                22.409874499999997
                            ],
                            [
                                58.0,
                                22.691119
                            ],
                            [
                                59.0,
                                22.970169499999997
                            ],
                            [
                                60.0,
                                23.247052999999998
                            ],
                            [
                                61.0,
                                23.5218115
                            ],
                            [
                                62.0,
                                23.794475499999997
                            ],
                            [
                                63.0,
                                24.065077499999997
                            ],
                            [
                                64.0,
                                24.333652999999998
                            ],
                            [
                                65.0,
                                24.600229
                            ],
                            [
                                66.0,
                                24.8648295
                            ],
                            [
                                67.0,
                                25.127494499999997
                            ],
                            [
                                68.0,
                                25.388243
                            ],
                            [
                                69.0,
                                25.647109999999998
                            ],
                            [
                                70.0,
                                25.904118
                            ],
                            [
                                71.0,
                                26.159291
                            ],
                            [
                                72.0,
                                26.412656499999997
                            ],
                            [
                                73.0,
                                26.6642405
                            ],
                            [
                                74.0,
                                26.9140695
                            ],
                            [
                                75.0,
                                27.162160999999998
                            ],
                            [
                                76.0,
                                27.408541
                            ],
                            [
                                77.0,
                                27.653233999999998
                            ],
                            [
                                78.0,
                                27.896258999999997
                            ],
                            [
                                79.0,
                                28.1376395
                            ],
                            [
                                80.0,
                                28.377392999999998
                            ],
                            [
                                81.0,
                                28.615546
                            ],
                            [
                                82.0,
                                28.852111999999998
                            ],
                            [
                                83.0,
                                29.087113499999997
                            ],
                            [
                                84.0,
                                29.320570999999997
                            ],
                            [
                                85.0,
                                29.5524995
                            ],
                            [
                                86.0,
                                29.7829245
                            ],
                            [
                                87.0,
                                30.011855999999998
                            ],
                            [
                                88.0,
                                30.2393185
                            ],
                            [
                                89.0,
                                30.465321499999998
                            ],
                            [
                                90.0,
                                30.689888
                            ],
                            [
                                91.0,
                                30.913033499999997
                            ],
                            [
                                92.0,
                                31.134774999999998
                            ],
                            [
                                93.0,
                                31.355123
                            ],
                            [
                                94.0,
                                31.574101
                            ],
                            [
                                95.0,
                                31.791718499999998
                            ],
                            [
                                96.0,
                                32.007994
                            ],
                            [
                                97.0,
                                32.2229405
                            ],
                            [
                                98.0,
                                32.436572
                            ],
                            [
                                99.0,
                                32.648904
                            ],
                            [
                                100.0,
                                32.8599495
                            ],
                            [
                                101.0,
                                33.0697245
                            ],
                            [
                                102.0,
                                33.278238
                            ],
                            [
                                103.0,
                                33.485507999999996
                            ],
                            [
                                104.0,
                                33.6915455
                            ],
                            [
                                105.0,
                                33.8963605
                            ],
                            [
                                106.0,
                                34.099971
                            ],
                            [
                                107.0,
                                34.3023835
                            ],
                            [
                                108.0,
                                34.5036165
                            ],
                            [
                                109.0,
                                34.703677
                            ],
                            [
                                110.0,
                                34.902578
                            ],
                            [
                                111.0,
                                35.100331499999996
                            ],
                            [
                                112.0,
                                35.2969475
                            ],
                            [
                                113.0,
                                35.492439999999995
                            ],
                            [
                                114.0,
                                35.686817
                            ],
                            [
                                115.0,
                                35.8800905
                            ],
                            [
                                116.0,
                                36.072271
                            ],
                            [
                                117.0,
                                36.2633685
                            ],
                            [
                                118.0,
                                36.453395
                            ],
                            [
                                119.0,
                                36.6423585
                            ],
                            [
                                120.0,
                                36.83027
                            ],
                            [
                                121.0,
                                37.0171385
                            ],
                            [
                                122.0,
                                37.202976
                            ],
                            [
                                123.0,
                                37.387789
                            ],
                            [
                                124.0,
                                37.571588
                            ],
                            [
                                125.0,
                                37.754383
                            ],
                            [
                                126.0,
                                37.936181999999995
                            ],
                            [
                                127.0,
                                38.116994999999996
                            ],
                            [
                                128.0,
                                38.2968295
                            ],
                            [
                                129.0,
                                38.4756959
                            ],
                            [
                                130.0,
                                38.6536019
                            ],
                            [
                                131.0,
                                38.8305561
                            ],
                            [
                                132.0,
                                39.0065667
                            ],
                            [
                                133.0,
                                39.181641899999995
                            ],
                            [
                                134.0,
                                39.3557899
                            ],
                            [
                                135.0,
                                39.5290187
                            ],
                            [
                                136.0,
                                39.7013361
                            ],
                            [
                                137.0,
                                39.872749899999995
                            ],
                            [
                                138.0,
                                40.0432679
                            ],
                            [
                                139.0,
                                40.2128976
                            ],
                            [
                                140.0,
                                40.381646399999994
                            ],
                            [
                                141.0,
                                40.5495217
                            ],
                            [
                                142.0,
                                40.716530899999995
                            ],
                            [
                                143.0,
                                40.882681
                            ],
                            [
                                144.0,
                                41.0479791
                            ],
                            [
                                145.0,
                                41.2124324
                            ],
                            [
                                146.0,
                                41.3760476
                            ],
                            [
                                147.0,
                                41.5388315
                            ],
                            [
                                148.0,
                                41.700790999999995
                            ],
                            [
                                149.0,
                                41.8619326
                            ],
                            [
                                150.0,
                                42.022262899999994
                            ],
                            [
                                151.0,
                                42.181788299999994
                            ],
                            [
                                152.0,
                                42.340515399999994
                            ],
                            [
                                153.0,
                                42.498450299999995
                            ],
                            [
                                154.0,
                                42.65559929999999
                            ],
                            [
                                155.0,
                                42.8119687
                            ],
                            [
                                156.0,
                                42.96756439999999
                            ],
                            [
                                157.0,
                                43.1223925
                            ],
                            [
                                158.0,
                                43.276458999999996
                            ],
                            [
                                159.0,
                                43.4297696
                            ],
                            [
                                160.0,
                                43.582330299999995
                            ],
                            [
                                161.0,
                                43.734146700000004
                            ],
                            [
                                162.0,
                                43.8852245
                            ],
                            [
                                163.0,
                                44.03556929999999
                            ],
                            [
                                164.0,
                                44.1851866
                            ],
                            [
                                165.0,
                                44.334081999999995
                            ],
                            [
                                166.0,
                                44.48226079999999
                            ],
                            [
                                167.0,
                                44.6297283
                            ],
                            [
                                168.0,
                                44.776489899999994
                            ],
                            [
                                169.0,
                                44.9225507
                            ],
                            [
                                170.0,
                                45.067916
                            ],
                            [
                                171.0,
                                45.212590799999994
                            ],
                            [
                                172.0,
                                45.3565803
                            ],
                            [
                                173.0,
                                45.49988929999999
                            ],
                            [
                                174.0,
                                45.642522799999995
                            ],
                            [
                                175.0,
                                45.7844857
                            ],
                            [
                                176.0,
                                45.925782899999994
                            ],
                            [
                                177.0,
                                46.0664191
                            ],
                            [
                                178.0,
                                46.206399
                            ],
                            [
                                179.0,
                                46.345727399999994
                            ],
                            [
                                180.0,
                                46.4844088
                            ],
                            [
                                181.0,
                                46.622447799999996
                            ],
                            [
                                182.0,
                                46.759848999999996
                            ],
                            [
                                183.0,
                                46.8966167
                            ],
                            [
                                184.0,
                                47.0327556
                            ],
                            [
                                185.0,
                                47.1682699
                            ],
                            [
                                186.0,
                                47.303163899999994
                            ],
                            [
                                187.0,
                                47.437442
                            ],
                            [
                                188.0,
                                47.5711085
                            ],
                            [
                                189.0,
                                47.704167399999996
                            ],
                            [
                                190.0,
                                47.8366231
                            ],
                            [
                                191.0,
                                47.9684795
                            ],
                            [
                                192.0,
                                48.09974079999999
                            ],
                            [
                                193.0,
                                48.2304111
                            ],
                            [
                                194.0,
                                48.3604942
                            ],
                            [
                                195.0,
                                48.4899942
                            ],
                            [
                                196.0,
                                48.618915
                            ],
                            [
                                197.0,
                                48.747260399999995
                            ],
                            [
                                198.0,
                                48.875034299999996
                            ],
                            [
                                199.0,
                                49.0022405
                            ],
                            [
                                200.0,
                                49.12888279999999
                            ],
                            [
                                201.0,
                                49.254964799999996
                            ],
                            [
                                202.0,
                                49.380490200000004
                            ],
                            [
                                203.0,
                                49.5054628
                            ],
                            [
                                204.0,
                                49.629886
                            ],
                            [
                                205.0,
                                49.7537636
                            ],
                            [
                                206.0,
                                49.877099
                            ],
                            [
                                207.0,
                                49.9998958
                            ],
                            [
                                208.0,
                                50.1221574
                            ],
                            [
                                209.0,
                                50.2438872
                            ],
                            [
                                210.0,
                                50.365088799999995
                            ],
                            [
                                211.0,
                                50.4857654
                            ],
                            [
                                212.0,
                                50.605920399999995
                            ],
                            [
                                213.0,
                                50.7255572
                            ],
                            [
                                214.0,
                                50.8446789
                            ],
                            [
                                215.0,
                                50.963288999999996
                            ],
                            [
                                216.0,
                                51.0813905
                            ],
                            [
                                217.0,
                                51.1989867
                            ],
                            [
                                218.0,
                                51.3160807
                            ],
                            [
                                219.0,
                                51.4326757
                            ],
                            [
                                220.0,
                                51.5487748
                            ],
                            [
                                221.0,
                                51.6643811
                            ],
                            [
                                222.0,
                                51.7794976
                            ],
                            [
                                223.0,
                                51.894127299999994
                            ],
                            [
                                224.0,
                                52.00827329999999
                            ],
                            [
                                225.0,
                                52.1219384
                            ],
                            [
                                226.0,
                                52.2351257
                            ],
                            [
                                227.0,
                                52.3478381
                            ],
                            [
                                228.0,
                                52.46007839999999
                            ],
                            [
                                229.0,
                                52.5718495
                            ],
                            [
                                230.0,
                                52.68315429999999
                            ],
                            [
                                231.0,
                                52.7939956
                            ],
                            [
                                232.0,
                                52.9043761
                            ],
                            [
                                233.0,
                                53.0142987
                            ],
                            [
                                234.0,
                                53.123765999999996
                            ],
                            [
                                235.0,
                                53.23278079999999
                            ],
                            [
                                236.0,
                                53.34134579999999
                            ],
                            [
                                237.0,
                                53.4494637
                            ],
                            [
                                238.0,
                                53.5571371
                            ],
                            [
                                239.0,
                                53.6643687
                            ],
                            [
                                240.0,
                                53.771161
                            ],
                            [
                                241.0,
                                53.8775166
                            ],
                            [
                                242.0,
                                53.9834381
                            ],
                            [
                                243.0,
                                54.0889281
                            ],
                            [
                                244.0,
                                54.193989099999996
                            ],
                            [
                                245.0,
                                54.2986235
                            ],
                            [
                                246.0,
                                54.4028339
                            ],
                            [
                                247.0,
                                54.5066227
                            ],
                            [
                                248.0,
                                54.609992399999996
                            ],
                            [
                                249.0,
                                54.712945399999995
                            ],
                            [
                                250.0,
                                54.815484
                            ],
                            [
                                251.0,
                                54.9176107
                            ],
                            [
                                252.0,
                                55.01932789999999
                            ],
                            [
                                253.0,
                                55.1206378
                            ],
                            [
                                254.0,
                                55.221542899999996
                            ],
                            [
                                255.0,
                                55.32204539999999
                            ],
                            [
                                256.0,
                                55.4221476
                            ],
                            [
                                257.0,
                                55.521851899999994
                            ],
                            [
                                258.0,
                                55.621160399999994
                            ],
                            [
                                259.0,
                                55.7200754
                            ],
                            [
                                260.0,
                                55.8185991
                            ],
                            [
                                261.0,
                                55.916733799999996
                            ],
                            [
                                262.0,
                                56.014481599999996
                            ],
                            [
                                263.0,
                                56.1118447
                            ],
                            [
                                264.0,
                                56.2088252
                            ],
                            [
                                265.0,
                                56.3054254
                            ],
                            [
                                266.0,
                                56.40164729999999
                            ],
                            [
                                267.0,
                                56.497505499999995
                            ],
                            [
                                268.0,
                                56.593061999999996
                            ],
                            [
                                269.0,
                                56.688248099999996
                            ],
                            [
                                270.0,
                                56.783065799999996
                            ],
                            [
                                271.0,
                                56.8775171
                            ],
                            [
                                272.0,
                                56.9716042
                            ],
                            [
                                273.0,
                                57.065329
                            ],
                            [
                                274.0,
                                57.1586533
                            ],
                            [
                                275.0,
                                57.2516097
                            ],
                            [
                                276.0,
                                57.34421029999999
                            ],
                            [
                                277.0,
                                57.436457
                            ],
                            [
                                278.0,
                                57.5283517
                            ],
                            [
                                279.0,
                                57.6198962
                            ],
                            [
                                280.0,
                                57.7112255
                            ],
                            [
                                281.0,
                                57.80224079999999
                            ],
                            [
                                282.0,
                                57.8929073
                            ],
                            [
                                283.0,
                                57.9832266
                            ],
                            [
                                284.0,
                                58.0732007
                            ],
                            [
                                285.0,
                                58.1628316
                            ],
                            [
                                286.0,
                                58.25212129999999
                            ],
                            [
                                287.0,
                                58.341071799999995
                            ],
                            [
                                288.0,
                                58.429685299999996
                            ],
                            [
                                289.0,
                                58.5179638
                            ],
                            [
                                290.0,
                                58.605909499999996
                            ],
                            [
                                291.0,
                                58.6934974
                            ],
                            [
                                292.0,
                                58.780632499999996
                            ],
                            [
                                293.0,
                                58.867441899999996
                            ],
                            [
                                294.0,
                                58.9539273
                            ],
                            [
                                295.0,
                                59.0400906
                            ],
                            [
                                296.0,
                                59.1259332
                            ],
                            [
                                297.0,
                                59.211456999999996
                            ],
                            [
                                298.0,
                                59.2966636
                            ],
                            [
                                299.0,
                                59.3815547
                            ],
                            [
                                300.0,
                                59.46613189999999
                            ],
                            [
                                301.0,
                                59.550396899999996
                            ],
                            [
                                302.0,
                                59.6343512
                            ],
                            [
                                303.0,
                                59.7180351
                            ],
                            [
                                304.0,
                                59.8014714
                            ],
                            [
                                305.0,
                                59.8854925
                            ],
                            [
                                306.0,
                                59.969189799999995
                            ],
                            [
                                307.0,
                                60.052561
                            ],
                            [
                                308.0,
                                60.13560389999999
                            ],
                            [
                                309.0,
                                60.2180531
                            ],
                            [
                                310.0,
                                60.2997977
                            ],
                            [
                                311.0,
                                60.3812478
                            ],
                            [
                                312.0,
                                60.462405
                            ],
                            [
                                313.0,
                                60.543270799999995
                            ],
                            [
                                314.0,
                                60.6238469
                            ],
                            [
                                315.0,
                                60.7041347
                            ],
                            [
                                316.0,
                                60.784135799999994
                            ],
                            [
                                317.0,
                                60.8638517
                            ],
                            [
                                318.0,
                                60.943283799999996
                            ],
                            [
                                319.0,
                                61.0224336
                            ],
                            [
                                320.0,
                                61.1013026
                            ],
                            [
                                321.0,
                                61.17989239999999
                            ],
                            [
                                322.0,
                                61.2581431
                            ],
                            [
                                323.0,
                                61.3359792
                            ],
                            [
                                324.0,
                                61.41353829999999
                            ],
                            [
                                325.0,
                                61.490821999999994
                            ],
                            [
                                326.0,
                                61.5678316
                            ],
                            [
                                327.0,
                                61.6445685
                            ],
                            [
                                328.0,
                                61.721033999999996
                            ],
                            [
                                329.0,
                                61.7972295
                            ],
                            [
                                330.0,
                                61.8732991
                            ],
                            [
                                331.0,
                                61.949015599999996
                            ],
                            [
                                332.0,
                                62.0247232
                            ],
                            [
                                333.0,
                                62.100490799999996
                            ],
                            [
                                334.0,
                                62.17601379999999
                            ],
                            [
                                335.0,
                                62.25129329999999
                            ],
                            [
                                336.0,
                                62.326330399999996
                            ],
                            [
                                337.0,
                                62.4011262
                            ],
                            [
                                338.0,
                                62.4749541
                            ],
                            [
                                339.0,
                                62.5484009
                            ],
                            [
                                340.0,
                                62.621591099999996
                            ],
                            [
                                341.0,
                                62.6945261
                            ],
                            [
                                342.0,
                                62.7672071
                            ],
                            [
                                343.0,
                                62.839635200000004
                            ],
                            [
                                344.0,
                                62.9118119
                            ],
                            [
                                345.0,
                                62.9837382
                            ],
                            [
                                346.0,
                                63.055415399999994
                            ],
                            [
                                347.0,
                                63.1268842
                            ],
                            [
                                348.0,
                                63.198277999999995
                            ],
                            [
                                349.0,
                                63.2694285
                            ],
                            [
                                350.0,
                                63.3403367
                            ],
                            [
                                351.0,
                                63.411004
                            ],
                            [
                                352.0,
                                63.4814314
                            ],
                            [
                                353.0,
                                63.5516202
                            ],
                            [
                                354.0,
                                63.621571599999996
                            ],
                            [
                                355.0,
                                63.691407299999995
                            ],
                            [
                                356.0,
                                63.7612435
                            ],
                            [
                                357.0,
                                63.83051679999999
                            ],
                            [
                                358.0,
                                63.89950379999999
                            ],
                            [
                                359.0,
                                63.9681326
                            ],
                            [
                                360.0,
                                64.036529
                            ],
                            [
                                361.0,
                                64.1046942
                            ],
                            [
                                362.0,
                                64.1726291
                            ],
                            [
                                363.0,
                                64.2403349
                            ],
                            [
                                364.0,
                                64.3078127
                            ],
                            [
                                365.0,
                                64.3750635
                            ],
                            [
                                366.0,
                                64.44257189999999
                            ],
                            [
                                367.0,
                                64.5098589
                            ],
                            [
                                368.0,
                                64.57692399999999
                            ],
                            [
                                369.0,
                                64.6439233
                            ],
                            [
                                370.0,
                                64.7110737
                            ],
                            [
                                371.0,
                                64.7780085
                            ],
                            [
                                372.0,
                                64.8447286
                            ],
                            [
                                373.0,
                                64.9112351
                            ],
                            [
                                374.0,
                                64.97742939999999
                            ],
                            [
                                375.0,
                                65.0432641
                            ],
                            [
                                376.0,
                                65.1087053
                            ],
                            [
                                377.0,
                                65.17361079999999
                            ],
                            [
                                378.0,
                                65.2383035
                            ],
                            [
                                379.0,
                                65.3027845
                            ],
                            [
                                380.0,
                                65.36705479999999
                            ],
                            [
                                381.0,
                                65.4311152
                            ],
                            [
                                382.0,
                                65.4949669
                            ],
                            [
                                383.0,
                                65.5586106
                            ],
                            [
                                384.0,
                                65.6220475
                            ],
                            [
                                385.0,
                                65.6852783
                            ],
                            [
                                386.0,
                                65.7483042
                            ],
                            [
                                387.0,
                                65.811126
                            ],
                            [
                                388.0,
                                65.8737446
                            ],
                            [
                                389.0,
                                65.936161
                            ],
                            [
                                390.0,
                                65.9983761
                            ],
                            [
                                391.0,
                                66.0603908
                            ],
                            [
                                392.0,
                                66.12220599999999
                            ],
                            [
                                393.0,
                                66.1838226
                            ],
                            [
                                394.0,
                                66.2452416
                            ],
                            [
                                395.0,
                                66.3064637
                            ],
                            [
                                396.0,
                                66.36749
                            ],
                            [
                                397.0,
                                66.4283212
                            ],
                            [
                                398.0,
                                66.4889583
                            ],
                            [
                                399.0,
                                66.5494191
                            ],
                            [
                                400.0,
                                66.60954389999999
                            ],
                            [
                                401.0,
                                66.6694541
                            ],
                            [
                                402.0,
                                66.7291752
                            ],
                            [
                                403.0,
                                66.7887082
                            ],
                            [
                                404.0,
                                66.8480537
                            ],
                            [
                                405.0,
                                66.9072128
                            ],
                            [
                                406.0,
                                66.9661862
                            ],
                            [
                                407.0,
                                67.0249747
                            ],
                            [
                                408.0,
                                67.0835793
                            ],
                            [
                                409.0,
                                67.14206859999999
                            ],
                            [
                                410.0,
                                67.201061
                            ],
                            [
                                411.0,
                                67.25987599999999
                            ],
                            [
                                412.0,
                                67.31851449999999
                            ],
                            [
                                413.0,
                                67.3769772
                            ],
                            [
                                414.0,
                                67.43501409999999
                            ],
                            [
                                415.0,
                                67.4923969
                            ],
                            [
                                416.0,
                                67.54948359999999
                            ],
                            [
                                417.0,
                                67.606071
                            ],
                            [
                                418.0,
                                67.66247909999998
                            ],
                            [
                                419.0,
                                67.7187087
                            ],
                            [
                                420.0,
                                67.7748584
                            ],
                            [
                                421.0,
                                67.8310913
                            ],
                            [
                                422.0,
                                67.88714959999999
                            ],
                            [
                                423.0,
                                67.943034
                            ],
                            [
                                424.0,
                                67.9987453
                            ],
                            [
                                425.0,
                                68.0538892
                            ],
                            [
                                426.0,
                                68.1088501
                            ],
                            [
                                427.0,
                                68.16363879999999
                            ],
                            [
                                428.0,
                                68.218256
                            ],
                            [
                                429.0,
                                68.2727024
                            ],
                            [
                                430.0,
                                68.3269789
                            ],
                            [
                                431.0,
                                68.38108609999999
                            ],
                            [
                                432.0,
                                68.4350247
                            ],
                            [
                                433.0,
                                68.48879559999999
                            ],
                            [
                                434.0,
                                68.5423993
                            ],
                            [
                                435.0,
                                68.59583659999998
                            ],
                            [
                                436.0,
                                68.6491083
                            ],
                            [
                                437.0,
                                68.702215
                            ],
                            [
                                438.0,
                                68.7551575
                            ],
                            [
                                439.0,
                                68.8079363
                            ],
                            [
                                440.0,
                                68.8607598
                            ],
                            [
                                441.0,
                                68.9134393
                            ],
                            [
                                442.0,
                                68.9659575
                            ],
                            [
                                443.0,
                                69.0183152
                            ],
                            [
                                444.0,
                                69.07051299999999
                            ],
                            [
                                445.0,
                                69.1225515
                            ],
                            [
                                446.0,
                                69.1746827
                            ],
                            [
                                447.0,
                                69.2267672
                            ],
                            [
                                448.0,
                                69.27869679999999
                            ],
                            [
                                449.0,
                                69.330472
                            ],
                            [
                                450.0,
                                69.38209359999999
                            ],
                            [
                                451.0,
                                69.43356229999999
                            ],
                            [
                                452.0,
                                69.4847829
                            ],
                            [
                                453.0,
                                69.53537490000001
                            ],
                            [
                                454.0,
                                69.58581290000001
                            ],
                            [
                                455.0,
                                69.63609749999999
                            ],
                            [
                                456.0,
                                69.6865284
                            ],
                            [
                                457.0,
                                69.737068
                            ],
                            [
                                458.0,
                                69.7874584
                            ],
                            [
                                459.0,
                                69.8378232
                            ],
                            [
                                460.0,
                                69.8882898
                            ],
                            [
                                461.0,
                                69.9386567
                            ],
                            [
                                462.0,
                                69.9888789
                            ],
                            [
                                463.0,
                                70.0389568
                            ],
                            [
                                464.0,
[truncated: 2,266,666 more chars]
