# Supplementary material for: Deconvolution of multiplexed transcriptional responses to wood smoke particles defines rapid aryl hydrocarbon receptor signaling dynamics
Source: J Biol Chem. 2021 Sep 11;297(4):101147. doi: 10.1016/j.jbc.2021.101147 (PMC8517214; doi:10.1016/j.jbc.2021.101147)
Supplement: Supporting File S1 [file mmc14.zip › JBC_101147_Supporting File S1/PRO-seq_multiqc_report/multiqc_data/multiqc_fastqc.txt]

Sample	Filename	File type	Encoding	Total Sequences	Sequences flagged as poor quality	Sequence length	%GC	total_deduplicated_percentage	avg_sequence_length	basic_statistics	per_base_sequence_quality	per_tile_sequence_quality	per_sequence_quality_scores	per_base_sequence_content	per_sequence_gc_content	per_base_n_content	sequence_length_distribution	sequence_duplication_levels	overrepresented_sequences	adapter_content
B2BPROseq_120WSP1	B2BPROseq_120WSP1.fastq.gz	Conventional base calls	Sanger / Illumina 1.9	151997214.0	0.0	76.0	59.0	34.96294522744582	76.0	pass	pass	pass	pass	fail	warn	pass	pass	fail	warn	fail
B2BPROseq_120WSP1.flip.trim	B2BPROseq_120WSP1.flip.trim.fastq.gz	Conventional base calls	Sanger / Illumina 1.9	141977707.0	0.0	25-76	60.0	37.0542889780023	75.68168808360879	pass	pass	pass	pass	fail	warn	pass	warn	fail	warn	pass
B2BPROseq_120WSP2	B2BPROseq_120WSP2.fastq.gz	Conventional base calls	Sanger / Illumina 1.9	146592823.0	0.0	76.0	58.0	36.77286442162176	76.0	pass	pass	pass	pass	fail	pass	pass	pass	fail	warn	warn
B2BPROseq_120WSP2.flip.trim	B2BPROseq_120WSP2.flip.trim.fastq.gz	Conventional base calls	Sanger / Illumina 1.9	138847031.0	0.0	25-76	59.0	38.911012035083395	75.75808996592805	pass	pass	pass	pass	fail	pass	pass	warn	fail	warn	pass
B2BPROseq_30WSP1	B2BPROseq_30WSP1.fastq.gz	Conventional base calls	Sanger / Illumina 1.9	148896747.0	0.0	76.0	57.0	39.92552728816926	76.0	pass	pass	pass	pass	fail	pass	pass	pass	fail	warn	fail
B2BPROseq_30WSP1.flip.trim	B2BPROseq_30WSP1.flip.trim.fastq.gz	Conventional base calls	Sanger / Illumina 1.9	134768579.0	0.0	25-76	57.0	42.03196680244865	75.75786669087013	pass	pass	pass	pass	fail	pass	pass	warn	fail	warn	pass
B2BPROseq_30WSP2	B2BPROseq_30WSP2.fastq.gz	Conventional base calls	Sanger / Illumina 1.9	145855705.0	0.0	76.0	56.0	41.65955886707544	76.0	pass	pass	pass	pass	fail	pass	pass	pass	fail	warn	warn
B2BPROseq_30WSP2.flip.trim	B2BPROseq_30WSP2.flip.trim.fastq.gz	Conventional base calls	Sanger / Illumina 1.9	139365505.0	0.0	25-76	56.0	43.760264154595355	75.7467173099972	pass	pass	pass	pass	fail	pass	pass	warn	fail	warn	pass
B2BPROseq_V1	B2BPROseq_V1.fastq.gz	Conventional base calls	Sanger / Illumina 1.9	132961788.0	0.0	76.0	53.0	48.7008860408779	76.0	pass	pass	pass	pass	fail	pass	pass	pass	fail	warn	warn
B2BPROseq_V1.flip.trim	B2BPROseq_V1.flip.trim.fastq.gz	Conventional base calls	Sanger / Illumina 1.9	127495773.0	0.0	25-76	54.0	51.16440460811944	75.80998981040729	pass	pass	pass	pass	fail	pass	pass	warn	warn	warn	pass
B2BPROseq_V2	B2BPROseq_V2.fastq.gz	Conventional base calls	Sanger / Illumina 1.9	141791782.0	0.0	76.0	51.0	49.20506114631936	76.0	pass	pass	pass	pass	fail	pass	pass	pass	fail	warn	warn
B2BPROseq_V2.flip.trim	B2BPROseq_V2.flip.trim.fastq.gz	Conventional base calls	Sanger / Illumina 1.9	134891556.0	0.0	25-76	52.0	51.601928735664714	75.7605934503417	pass	pass	pass	pass	fail	pass	pass	warn	warn	warn	pass
