# Supplementary material for: Deconvolution of multiplexed transcriptional responses to wood smoke particles defines rapid aryl hydrocarbon receptor signaling dynamics
Source: J Biol Chem. 2021 Sep 11;297(4):101147. doi: 10.1016/j.jbc.2021.101147 (PMC8517214; doi:10.1016/j.jbc.2021.101147)
Supplement: Supporting File S1 [file mmc14.zip › JBC_101147_Supporting File S1/PRO-seq_multiqc_report/multiqc_data/multiqc_general_stats.txt]

Sample	Samtools Flagstat_mqc-generalstats-samtools_flagstat-mapped_passed	Picard_mqc-generalstats-picard-PERCENT_DUPLICATION	FastQC_mqc-generalstats-fastqc-percent_duplicates	FastQC_mqc-generalstats-fastqc-percent_gc	FastQC_mqc-generalstats-fastqc-avg_sequence_length	FastQC_mqc-generalstats-fastqc-percent_fails	FastQC_mqc-generalstats-fastqc-total_sequences	HISAT2_mqc-generalstats-hisat2-overall_alignment_rate
B2BPROseq_120WSP1	308152356	0.725825	65.03705477255417	59.0	76.0	27.27272727272727	151997214.0
B2BPROseq_120WSP1.flip.trim			62.9457110219977	60.0	75.68168808360879	18.181818181818183	141977707.0
B2BPROseq_120WSP1.hisat2_mapstats								90.61
B2BPROseq_120WSP2	291228646	0.695369	63.22713557837824	58.0	76.0	18.181818181818183	146592823.0
B2BPROseq_120WSP2.flip.trim			61.088987964916605	59.0	75.75808996592805	18.181818181818183	138847031.0
B2BPROseq_120WSP2.hisat2_mapstats								92.17
B2BPROseq_30WSP1	255351731	0.673802	60.07447271183074	57.0	76.0	27.27272727272727	148896747.0
B2BPROseq_30WSP1.flip.trim			57.96803319755135	57.0	75.75786669087013	18.181818181818183	134768579.0
B2BPROseq_30WSP1.hisat2_mapstats								90.66
B2BPROseq_30WSP2	251365372	0.643489	58.34044113292456	56.0	76.0	18.181818181818183	145855705.0
B2BPROseq_30WSP2.flip.trim			56.239735845404645	56.0	75.7467173099972	18.181818181818183	139365505.0
B2BPROseq_30WSP2.hisat2_mapstats								93.29
B2BPROseq_V1	216620266	0.559919	51.2991139591221	53.0	76.0	18.181818181818183	132961788.0
B2BPROseq_V1.flip.trim			48.83559539188056	54.0	75.80998981040729	9.090909090909092	127495773.0
B2BPROseq_V1.hisat2_mapstats								93.23
B2BPROseq_V2	212288121	0.555671	50.79493885368064	51.0	76.0	18.181818181818183	141791782.0
B2BPROseq_V2.flip.trim			48.398071264335286	52.0	75.7605934503417	9.090909090909092	134891556.0
B2BPROseq_V2.hisat2_mapstats								93.61
