# Supplementary material for: Deconvolution of multiplexed transcriptional responses to wood smoke particles defines rapid aryl hydrocarbon receptor signaling dynamics
Source: J Biol Chem. 2021 Sep 11;297(4):101147. doi: 10.1016/j.jbc.2021.101147 (PMC8517214; doi:10.1016/j.jbc.2021.101147)
Supplement: Supporting File S1 [file mmc14.zip › JBC_101147_Supporting File S1/PRO-seq_multiqc_report/multiqc_data/multiqc_hisat2.txt]

Sample	unpaired_total	unpaired_aligned_none	unpaired_aligned_one	unpaired_aligned_multi	overall_alignment_rate
B2BPROseq_120WSP1.hisat2_mapstats	141977707	13326371	81098978	47552358	90.61
B2BPROseq_120WSP2.hisat2_mapstats	138847031	10872987	84609068	43364976	92.17
B2BPROseq_30WSP1.hisat2_mapstats	134768579	12583420	86541974	35643185	90.66
B2BPROseq_30WSP2.hisat2_mapstats	139365505	9346880	97303120	32715505	93.29
B2BPROseq_V1.hisat2_mapstats	127495773	8636741	92040051	26818981	93.23
B2BPROseq_V2.hisat2_mapstats	134891556	8619728	102312658	23959170	93.61
