# Supplementary material for: Deconvolution of multiplexed transcriptional responses to wood smoke particles defines rapid aryl hydrocarbon receptor signaling dynamics
Source: J Biol Chem. 2021 Sep 11;297(4):101147. doi: 10.1016/j.jbc.2021.101147 (PMC8517214; doi:10.1016/j.jbc.2021.101147)
Supplement: Supporting File S1 [file mmc14.zip › JBC_101147_Supporting File S1/PRO-seq_multiqc_report/multiqc_data/multiqc_picard_dups.txt]

Sample	LIBRARY	UNPAIRED_READS_EXAMINED	READ_PAIRS_EXAMINED	SECONDARY_OR_SUPPLEMENTARY_RDS	UNMAPPED_READS	UNPAIRED_READ_DUPLICATES	READ_PAIR_DUPLICATES	READ_PAIR_OPTICAL_DUPLICATES	PERCENT_DUPLICATION	ESTIMATED_LIBRARY_SIZE
B2BPROseq_120WSP1	Unknown Library	128651336.0	0.0	179501020.0	13326371.0	93378419.0	0.0	0.0	0.725825
B2BPROseq_120WSP2	Unknown Library	127974044.0	0.0	163254602.0	10872987.0	88989120.0	0.0	0.0	0.695369
B2BPROseq_30WSP1	Unknown Library	122185159.0	0.0	133166572.0	12583420.0	82328547.0	0.0	0.0	0.673802
B2BPROseq_30WSP2	Unknown Library	130018625.0	0.0	121346747.0	9346880.0	83665552.0	0.0	0.0	0.643489
B2BPROseq_V1	Unknown Library	118859032.0	0.0	97761234.0	8636741.0	66551472.0	0.0	0.0	0.559919
B2BPROseq_V2	Unknown Library	126271828.0	0.0	86016293.0	8619728.0	70165600.0	0.0	0.0	0.555671
