# Supplementary material for: Deconvolution of multiplexed transcriptional responses to wood smoke particles defines rapid aryl hydrocarbon receptor signaling dynamics
Source: J Biol Chem. 2021 Sep 11;297(4):101147. doi: 10.1016/j.jbc.2021.101147 (PMC8517214; doi:10.1016/j.jbc.2021.101147)
Supplement: Supporting File S1 [file mmc14.zip › JBC_101147_Supporting File S1/PRO-seq_multiqc_report/multiqc_data/multiqc_picard_gcbias.txt]

Sample	ACCUMULATION_LEVEL	READS_USED	WINDOW_SIZE	TOTAL_CLUSTERS	ALIGNED_READS	AT_DROPOUT	GC_DROPOUT	GC_NC_0_19	GC_NC_20_39	GC_NC_40_59	GC_NC_60_79	GC_NC_80_100	SAMPLE	LIBRARY	READ_GROUP
B2BPROseq_120WSP1	All Reads	ALL	100.0	321478727.0	308152356.0	65.698911	1.2e-05	0.082327	0.047552	0.82754	11.164044	77.641679
B2BPROseq_120WSP2	All Reads	ALL	100.0	302101633.0	291228646.0	64.016851	1.2e-05	0.084408	0.05534	0.885027	10.670084	69.717741
B2BPROseq_30WSP1	All Reads	ALL	100.0	267935151.0	255351731.0	61.155749	1.2e-05	0.080138	0.084785	0.928082	10.061405	63.55168
B2BPROseq_30WSP2	All Reads	ALL	100.0	260712252.0	251365372.0	58.185164	1.2e-05	0.081234	0.115986	0.984545	9.335131	55.649807
B2BPROseq_V1	All Reads	ALL	100.0	225257007.0	216620266.0	52.595149	1.2e-05	0.11206	0.189948	0.996279	8.370454	59.479707
B2BPROseq_V2	All Reads	ALL	100.0	220907849.0	212288121.0	47.921429	1.2e-05	0.11468	0.249896	1.048405	7.531391	44.58871
