# Supplementary material for: Deconvolution of multiplexed transcriptional responses to wood smoke particles defines rapid aryl hydrocarbon receptor signaling dynamics
Source: J Biol Chem. 2021 Sep 11;297(4):101147. doi: 10.1016/j.jbc.2021.101147 (PMC8517214; doi:10.1016/j.jbc.2021.101147)
Supplement: Supporting File S1 [file mmc14.zip › JBC_101147_Supporting File S1/PRO-seq_multiqc_report/multiqc_data/multiqc_rseqc_infer_experiment.txt]

Sample	se_sense	se_antisense	failed
B2BPROseq_120WSP1.infer_experiment	0.7922	0.2046	0.0032
B2BPROseq_120WSP2.infer_experiment	0.7943	0.2026	0.0031
B2BPROseq_30WSP1.infer_experiment	0.8453	0.1527	0.0019
B2BPROseq_30WSP2.infer_experiment	0.8469	0.1511	0.002
B2BPROseq_V1.infer_experiment	0.8148	0.1776	0.0075
B2BPROseq_V2.infer_experiment	0.8048	0.1868	0.0084
