# Supplementary material for: Deconvolution of multiplexed transcriptional responses to wood smoke particles defines rapid aryl hydrocarbon receptor signaling dynamics
Source: J Biol Chem. 2021 Sep 11;297(4):101147. doi: 10.1016/j.jbc.2021.101147 (PMC8517214; doi:10.1016/j.jbc.2021.101147)
Supplement: Supporting File S1 [file mmc14.zip › JBC_101147_Supporting File S1/PRO-seq_multiqc_report/multiqc_data/multiqc_rseqc_read_distribution.txt]

Sample	total_reads	total_tags	total_assigned_tags	cds_exons_total_bases	cds_exons_tag_count	cds_exons_tags_kb	5_utr_exons_total_bases	5_utr_exons_tag_count	5_utr_exons_tags_kb	3_utr_exons_total_bases	3_utr_exons_tag_count	3_utr_exons_tags_kb	introns_total_bases	introns_tag_count	introns_tags_kb	tss_up_1kb_total_bases	tss_up_1kb_tag_count	tss_up_1kb_tags_kb	tss_up_5kb_total_bases	tss_up_5kb_tag_count	tss_up_5kb_tags_kb	tss_up_10kb_total_bases	tss_up_10kb_tag_count	tss_up_10kb_tags_kb	tes_down_1kb_total_bases	tes_down_1kb_tag_count	tes_down_1kb_tags_kb	tes_down_5kb_total_bases	tes_down_5kb_tag_count	tes_down_5kb_tags_kb	tes_down_10kb_total_bases	tes_down_10kb_tag_count	tes_down_10kb_tags_kb	other_intergenic_tag_count	cds_exons_tag_pct	5_utr_exons_tag_pct	3_utr_exons_tag_pct	introns_tag_pct	tss_up_1kb_tag_pct	tss_up_5kb_tag_pct	tss_up_10kb_tag_pct	tes_down_1kb_tag_pct	tes_down_5kb_tag_pct	tes_down_10kb_tag_pct	other_intergenic_tag_pct
B2BPROseq_120WSP1.read_dist	128651336	129755974	118863070	38499087	8278068	8278068.0	15936999	40172224	40172224.0	44223425	4238987	4238987.0	1344309357	47798281	47798281.0	21187215	4155310	4155310.0	95986367	5694287	5694287.0	176004635	6470174	6470174.0	22427490	3069060	3069060.0	97337365	10349957	10349957.0	173705276	11905336	11905336.0	10892904	6.379720135274851	30.95982617339838	3.266891588359546	36.83705614972302	3.202403613416674	4.388458445851596	4.986417041576829	2.365255259846456	7.976478215947114	9.17517369951691	8.394915212150464
B2BPROseq_120WSP2.read_dist	127974044	129037371	117964921	38499087	8453471	8453471.0	15936999	36998738	36998738.0	44223425	4480967	4480967.0	1344309357	49761900	49761900.0	21187215	4193384	4193384.0	95986367	5689571	5689571.0	176004635	6474320	6474320.0	22427490	2886632	2886632.0	97337365	10186317	10186317.0	173705276	11795525	11795525.0	11072450	6.551180432837554	28.672885779732756	3.472611821888405	38.563944394062396	3.2497438280883757	4.409242807651436	5.017399184302972	2.2370511562886692	7.894082869992756	9.141169653867173	8.580808733308741
B2BPROseq_30WSP1.read_dist	122185159	123213560	112343140	38499087	7761358	7761358.0	15936999	31174105	31174105.0	44223425	4549170	4549170.0	1344309357	52072951	52072951.0	21187215	3521940	3521940.0	95986367	4906544	4906544.0	176004635	5854229	5854229.0	22427490	2917049	2917049.0	97337365	9459712	9459712.0	173705276	10931327	10931327.0	10870420	6.299110260266809	25.300871917019524	3.6921017459441963	42.26235407856083	2.858402922535474	3.982146120930196	4.751286303228314	2.3674740020497747	7.677492639608823	8.871853877121966	8.822421817858359
B2BPROseq_30WSP2.read_dist	130018625	131117067	119310919	38499087	8241762	8241762.0	15936999	29174472	29174472.0	44223425	5129817	5129817.0	1344309357	58839099	58839099.0	21187215	4030465	4030465.0	95986367	5503381	5503381.0	176004635	6484199	6484199.0	22427490	2943297	2943297.0	97337365	9803431	9803431.0	173705276	11441570	11441570.0	11806148	6.285804120374353	22.250705165636447	3.9123945626392023	44.87524038346587	3.07394383676993	4.197303315212199	4.945350859625315	2.244785570134817	7.476853490018962	8.726224786587089	9.004280121671728
B2BPROseq_V1.read_dist	118859032	119882171	108216517	38499087	6907875	6907875.0	15936999	23667766	23667766.0	44223425	4878012	4878012.0	1344309357	55454616	55454616.0	21187215	4154407	4154407.0	95986367	5680560	5680560.0	176004635	6855529	6855529.0	22427490	2743338	2743338.0	97337365	8793437	8793437.0	173705276	10452719	10452719.0	11665654	5.762220472300256	19.74252368185758	4.069005390301115	46.25760072363054	3.465408546863904	4.738452726218981	5.718555931056671	2.2883619616798563	7.335066529617652	8.719160583102887	9.730933217750954
B2BPROseq_V2.read_dist	126271828	127413576	114900824	38499087	7153294	7153294.0	15936999	21389350	21389350.0	44223425	5519499	5519499.0	1344309357	62704036	62704036.0	21187215	4489849	4489849.0	95986367	6084479	6084479.0	176004635	7271086	7271086.0	22427490	2921202	2921202.0	97337365	9081943	9081943.0	173705276	10863559	10863559.0	12512752	5.614232191395366	16.787339835748742	4.3319551756399965	49.212994382953354	3.523838778373193	4.775377311441286	5.706680738636518	2.292692891689972	7.1279241075535005	8.52621780272457	9.820579872901455
