# Supplementary material for: Deconvolution of multiplexed transcriptional responses to wood smoke particles defines rapid aryl hydrocarbon receptor signaling dynamics
Source: J Biol Chem. 2021 Sep 11;297(4):101147. doi: 10.1016/j.jbc.2021.101147 (PMC8517214; doi:10.1016/j.jbc.2021.101147)
Supplement: Supporting File S1 [file mmc14.zip › JBC_101147_Supporting File S1/PRO-seq_multiqc_report/multiqc_data/multiqc_samtools_flagstat.txt]

Sample	total_passed	total_failed	secondary_passed	secondary_failed	supplementary_passed	supplementary_failed	duplicates_passed	duplicates_failed	mapped_passed	mapped_failed	mapped_passed_pct	mapped_failed_pct	paired in sequencing_passed	paired in sequencing_failed	read1_passed	read1_failed	read2_passed	read2_failed	properly paired_passed	properly paired_failed	properly paired_passed_pct	properly paired_failed_pct	with itself and mate mapped_passed	with itself and mate mapped_failed	singletons_passed	singletons_failed	singletons_passed_pct	singletons_failed_pct	with mate mapped to a different chr_passed	with mate mapped to a different chr_failed	with mate mapped to a different chr (mapQ >= 5)_passed	with mate mapped to a different chr (mapQ >= 5)_failed	flagstat_total
B2BPROseq_120WSP1	321478727	0	179501020	0	0	0	0	0	308152356	0	95.85	nan	0	0	0	0	0	0	0	0	nan	nan	0	0	0	0	nan	nan	0	0	0	0	321478727
B2BPROseq_120WSP2	302101633	0	163254602	0	0	0	0	0	291228646	0	96.4	nan	0	0	0	0	0	0	0	0	nan	nan	0	0	0	0	nan	nan	0	0	0	0	302101633
B2BPROseq_30WSP1	267935151	0	133166572	0	0	0	0	0	255351731	0	95.3	nan	0	0	0	0	0	0	0	0	nan	nan	0	0	0	0	nan	nan	0	0	0	0	267935151
B2BPROseq_30WSP2	260712252	0	121346747	0	0	0	0	0	251365372	0	96.41	nan	0	0	0	0	0	0	0	0	nan	nan	0	0	0	0	nan	nan	0	0	0	0	260712252
B2BPROseq_V1	225257007	0	97761234	0	0	0	0	0	216620266	0	96.17	nan	0	0	0	0	0	0	0	0	nan	nan	0	0	0	0	nan	nan	0	0	0	0	225257007
B2BPROseq_V2	220907849	0	86016293	0	0	0	0	0	212288121	0	96.1	nan	0	0	0	0	0	0	0	0	nan	nan	0	0	0	0	nan	nan	0	0	0	0	220907849
