# Supplementary material for: Deconvolution of multiplexed transcriptional responses to wood smoke particles defines rapid aryl hydrocarbon receptor signaling dynamics
Source: J Biol Chem. 2021 Sep 11;297(4):101147. doi: 10.1016/j.jbc.2021.101147 (PMC8517214; doi:10.1016/j.jbc.2021.101147)
Supplement: Supporting File S1 [file mmc14.zip › JBC_101147_Supporting File S1/PRO-seq_multiqc_report/multiqc_data/multiqc_sources.txt]

Module	Section	Sample Name	Source
Preseq	all_sections	B2BPROseq_120WSP1.lc_extrap	/scratch/Shares/dowell/sasse/Woodsmoke_PRO_ATAC/PRO-seq/temp/a2/751a761ebf3f9fd0037ef0935905c0/qc/preseq/B2BPROseq_120WSP1.lc_extrap.txt
Preseq	all_sections	B2BPROseq_V1.c_curve	/scratch/Shares/dowell/sasse/Woodsmoke_PRO_ATAC/PRO-seq/temp/a2/751a761ebf3f9fd0037ef0935905c0/qc/preseq/B2BPROseq_V1.c_curve.txt
Preseq	all_sections	B2BPROseq_30WSP1.lc_extrap	/scratch/Shares/dowell/sasse/Woodsmoke_PRO_ATAC/PRO-seq/temp/a2/751a761ebf3f9fd0037ef0935905c0/qc/preseq/B2BPROseq_30WSP1.lc_extrap.txt
Preseq	all_sections	B2BPROseq_V1.lc_extrap	/scratch/Shares/dowell/sasse/Woodsmoke_PRO_ATAC/PRO-seq/temp/a2/751a761ebf3f9fd0037ef0935905c0/qc/preseq/B2BPROseq_V1.lc_extrap.txt
Preseq	all_sections	B2BPROseq_120WSP2.lc_extrap	/scratch/Shares/dowell/sasse/Woodsmoke_PRO_ATAC/PRO-seq/temp/a2/751a761ebf3f9fd0037ef0935905c0/qc/preseq/B2BPROseq_120WSP2.lc_extrap.txt
Preseq	all_sections	B2BPROseq_120WSP1.c_curve	/scratch/Shares/dowell/sasse/Woodsmoke_PRO_ATAC/PRO-seq/temp/a2/751a761ebf3f9fd0037ef0935905c0/qc/preseq/B2BPROseq_120WSP1.c_curve.txt
Preseq	all_sections	B2BPROseq_V2.c_curve	/scratch/Shares/dowell/sasse/Woodsmoke_PRO_ATAC/PRO-seq/temp/a2/751a761ebf3f9fd0037ef0935905c0/qc/preseq/B2BPROseq_V2.c_curve.txt
Preseq	all_sections	B2BPROseq_30WSP2.c_curve	/scratch/Shares/dowell/sasse/Woodsmoke_PRO_ATAC/PRO-seq/temp/a2/751a761ebf3f9fd0037ef0935905c0/qc/preseq/B2BPROseq_30WSP2.c_curve.txt
Preseq	all_sections	B2BPROseq_V2.lc_extrap	/scratch/Shares/dowell/sasse/Woodsmoke_PRO_ATAC/PRO-seq/temp/a2/751a761ebf3f9fd0037ef0935905c0/qc/preseq/B2BPROseq_V2.lc_extrap.txt
Preseq	all_sections	B2BPROseq_30WSP1.c_curve	/scratch/Shares/dowell/sasse/Woodsmoke_PRO_ATAC/PRO-seq/temp/a2/751a761ebf3f9fd0037ef0935905c0/qc/preseq/B2BPROseq_30WSP1.c_curve.txt
Preseq	all_sections	B2BPROseq_30WSP2.lc_extrap	/scratch/Shares/dowell/sasse/Woodsmoke_PRO_ATAC/PRO-seq/temp/a2/751a761ebf3f9fd0037ef0935905c0/qc/preseq/B2BPROseq_30WSP2.lc_extrap.txt
Preseq	all_sections	B2BPROseq_120WSP2.c_curve	/scratch/Shares/dowell/sasse/Woodsmoke_PRO_ATAC/PRO-seq/temp/a2/751a761ebf3f9fd0037ef0935905c0/qc/preseq/B2BPROseq_120WSP2.c_curve.txt
RSeQC	read_distribution	B2BPROseq_V2.read_dist	/scratch/Shares/dowell/sasse/Woodsmoke_PRO_ATAC/PRO-seq/temp/a2/751a761ebf3f9fd0037ef0935905c0/qc/rseqc/B2BPROseq_V2.read_dist.txt
RSeQC	read_distribution	B2BPROseq_120WSP1.read_dist	/scratch/Shares/dowell/sasse/Woodsmoke_PRO_ATAC/PRO-seq/temp/a2/751a761ebf3f9fd0037ef0935905c0/qc/rseqc/B2BPROseq_120WSP1.read_dist.txt
RSeQC	read_distribution	B2BPROseq_120WSP2.read_dist	/scratch/Shares/dowell/sasse/Woodsmoke_PRO_ATAC/PRO-seq/temp/a2/751a761ebf3f9fd0037ef0935905c0/qc/rseqc/B2BPROseq_120WSP2.read_dist.txt
RSeQC	read_distribution	B2BPROseq_30WSP1.read_dist	/scratch/Shares/dowell/sasse/Woodsmoke_PRO_ATAC/PRO-seq/temp/a2/751a761ebf3f9fd0037ef0935905c0/qc/rseqc/B2BPROseq_30WSP1.read_dist.txt
RSeQC	read_distribution	B2BPROseq_V1.read_dist	/scratch/Shares/dowell/sasse/Woodsmoke_PRO_ATAC/PRO-seq/temp/a2/751a761ebf3f9fd0037ef0935905c0/qc/rseqc/B2BPROseq_V1.read_dist.txt
RSeQC	read_distribution	B2BPROseq_30WSP2.read_dist	/scratch/Shares/dowell/sasse/Woodsmoke_PRO_ATAC/PRO-seq/temp/a2/751a761ebf3f9fd0037ef0935905c0/qc/rseqc/B2BPROseq_30WSP2.read_dist.txt
RSeQC	read_duplication	B2BPROseq_V1.read_duplication	/scratch/Shares/dowell/sasse/Woodsmoke_PRO_ATAC/PRO-seq/temp/a2/751a761ebf3f9fd0037ef0935905c0/qc/rseqc/B2BPROseq_V1.read_duplication.pos.DupRate.xls
RSeQC	read_duplication	B2BPROseq_30WSP1.read_duplication	/scratch/Shares/dowell/sasse/Woodsmoke_PRO_ATAC/PRO-seq/temp/a2/751a761ebf3f9fd0037ef0935905c0/qc/rseqc/B2BPROseq_30WSP1.read_duplication.pos.DupRate.xls
RSeQC	read_duplication	B2BPROseq_120WSP2.read_duplication	/scratch/Shares/dowell/sasse/Woodsmoke_PRO_ATAC/PRO-seq/temp/a2/751a761ebf3f9fd0037ef0935905c0/qc/rseqc/B2BPROseq_120WSP2.read_duplication.pos.DupRate.xls
RSeQC	read_duplication	B2BPROseq_30WSP2.read_duplication	/scratch/Shares/dowell/sasse/Woodsmoke_PRO_ATAC/PRO-seq/temp/a2/751a761ebf3f9fd0037ef0935905c0/qc/rseqc/B2BPROseq_30WSP2.read_duplication.pos.DupRate.xls
RSeQC	read_duplication	B2BPROseq_V2.read_duplication	/scratch/Shares/dowell/sasse/Woodsmoke_PRO_ATAC/PRO-seq/temp/a2/751a761ebf3f9fd0037ef0935905c0/qc/rseqc/B2BPROseq_V2.read_duplication.pos.DupRate.xls
RSeQC	read_duplication	B2BPROseq_120WSP1.read_duplication	/scratch/Shares/dowell/sasse/Woodsmoke_PRO_ATAC/PRO-seq/temp/a2/751a761ebf3f9fd0037ef0935905c0/qc/rseqc/B2BPROseq_120WSP1.read_duplication.pos.DupRate.xls
RSeQC	infer_experiment	B2BPROseq_30WSP2.infer_experiment	/scratch/Shares/dowell/sasse/Woodsmoke_PRO_ATAC/PRO-seq/temp/a2/751a761ebf3f9fd0037ef0935905c0/qc/rseqc/B2BPROseq_30WSP2.infer_experiment.txt
RSeQC	infer_experiment	B2BPROseq_30WSP1.infer_experiment	/scratch/Shares/dowell/sasse/Woodsmoke_PRO_ATAC/PRO-seq/temp/a2/751a761ebf3f9fd0037ef0935905c0/qc/rseqc/B2BPROseq_30WSP1.infer_experiment.txt
RSeQC	infer_experiment	B2BPROseq_V1.infer_experiment	/scratch/Shares/dowell/sasse/Woodsmoke_PRO_ATAC/PRO-seq/temp/a2/751a761ebf3f9fd0037ef0935905c0/qc/rseqc/B2BPROseq_V1.infer_experiment.txt
RSeQC	infer_experiment	B2BPROseq_120WSP1.infer_experiment	/scratch/Shares/dowell/sasse/Woodsmoke_PRO_ATAC/PRO-seq/temp/a2/751a761ebf3f9fd0037ef0935905c0/qc/rseqc/B2BPROseq_120WSP1.infer_experiment.txt
RSeQC	infer_experiment	B2BPROseq_120WSP2.infer_experiment	/scratch/Shares/dowell/sasse/Woodsmoke_PRO_ATAC/PRO-seq/temp/a2/751a761ebf3f9fd0037ef0935905c0/qc/rseqc/B2BPROseq_120WSP2.infer_experiment.txt
RSeQC	infer_experiment	B2BPROseq_V2.infer_experiment	/scratch/Shares/dowell/sasse/Woodsmoke_PRO_ATAC/PRO-seq/temp/a2/751a761ebf3f9fd0037ef0935905c0/qc/rseqc/B2BPROseq_V2.infer_experiment.txt
Picard	GcBiasSummaryMetrics	B2BPROseq_30WSP1	/scratch/Shares/dowell/sasse/Woodsmoke_PRO_ATAC/PRO-seq/temp/a2/751a761ebf3f9fd0037ef0935905c0/qc/picard/B2BPROseq_30WSP1.summary_metrics.txt
Picard	GcBiasSummaryMetrics	B2BPROseq_V2	/scratch/Shares/dowell/sasse/Woodsmoke_PRO_ATAC/PRO-seq/temp/a2/751a761ebf3f9fd0037ef0935905c0/qc/picard/B2BPROseq_V2.summary_metrics.txt
Picard	GcBiasSummaryMetrics	B2BPROseq_30WSP2	/scratch/Shares/dowell/sasse/Woodsmoke_PRO_ATAC/PRO-seq/temp/a2/751a761ebf3f9fd0037ef0935905c0/qc/picard/B2BPROseq_30WSP2.summary_metrics.txt
Picard	GcBiasSummaryMetrics	B2BPROseq_120WSP2	/scratch/Shares/dowell/sasse/Woodsmoke_PRO_ATAC/PRO-seq/temp/a2/751a761ebf3f9fd0037ef0935905c0/qc/picard/B2BPROseq_120WSP2.summary_metrics.txt
Picard	GcBiasSummaryMetrics	B2BPROseq_V1	/scratch/Shares/dowell/sasse/Woodsmoke_PRO_ATAC/PRO-seq/temp/a2/751a761ebf3f9fd0037ef0935905c0/qc/picard/B2BPROseq_V1.summary_metrics.txt
Picard	GcBiasSummaryMetrics	B2BPROseq_120WSP1	/scratch/Shares/dowell/sasse/Woodsmoke_PRO_ATAC/PRO-seq/temp/a2/751a761ebf3f9fd0037ef0935905c0/qc/picard/B2BPROseq_120WSP1.summary_metrics.txt
Picard	GcBiasDetailMetrics	B2BPROseq_V2	/scratch/Shares/dowell/sasse/Woodsmoke_PRO_ATAC/PRO-seq/temp/a2/751a761ebf3f9fd0037ef0935905c0/qc/picard/B2BPROseq_V2.gc_bias_metrics.txt
Picard	GcBiasDetailMetrics	B2BPROseq_V1	/scratch/Shares/dowell/sasse/Woodsmoke_PRO_ATAC/PRO-seq/temp/a2/751a761ebf3f9fd0037ef0935905c0/qc/picard/B2BPROseq_V1.gc_bias_metrics.txt
Picard	GcBiasDetailMetrics	B2BPROseq_120WSP1	/scratch/Shares/dowell/sasse/Woodsmoke_PRO_ATAC/PRO-seq/temp/a2/751a761ebf3f9fd0037ef0935905c0/qc/picard/B2BPROseq_120WSP1.gc_bias_metrics.txt
Picard	GcBiasDetailMetrics	B2BPROseq_30WSP1	/scratch/Shares/dowell/sasse/Woodsmoke_PRO_ATAC/PRO-seq/temp/a2/751a761ebf3f9fd0037ef0935905c0/qc/picard/B2BPROseq_30WSP1.gc_bias_metrics.txt
Picard	GcBiasDetailMetrics	B2BPROseq_30WSP2	/scratch/Shares/dowell/sasse/Woodsmoke_PRO_ATAC/PRO-seq/temp/a2/751a761ebf3f9fd0037ef0935905c0/qc/picard/B2BPROseq_30WSP2.gc_bias_metrics.txt
Picard	GcBiasDetailMetrics	B2BPROseq_120WSP2	/scratch/Shares/dowell/sasse/Woodsmoke_PRO_ATAC/PRO-seq/temp/a2/751a761ebf3f9fd0037ef0935905c0/qc/picard/B2BPROseq_120WSP2.gc_bias_metrics.txt
Picard	DuplicationMetrics	B2BPROseq_V2	/scratch/Shares/dowell/sasse/Woodsmoke_PRO_ATAC/PRO-seq/temp/a2/751a761ebf3f9fd0037ef0935905c0/qc/picard/B2BPROseq_V2.marked_dup_metrics.txt
Picard	DuplicationMetrics	B2BPROseq_120WSP2	/scratch/Shares/dowell/sasse/Woodsmoke_PRO_ATAC/PRO-seq/temp/a2/751a761ebf3f9fd0037ef0935905c0/qc/picard/B2BPROseq_120WSP2.marked_dup_metrics.txt
Picard	DuplicationMetrics	B2BPROseq_120WSP1	/scratch/Shares/dowell/sasse/Woodsmoke_PRO_ATAC/PRO-seq/temp/a2/751a761ebf3f9fd0037ef0935905c0/qc/picard/B2BPROseq_120WSP1.marked_dup_metrics.txt
Picard	DuplicationMetrics	B2BPROseq_30WSP2	/scratch/Shares/dowell/sasse/Woodsmoke_PRO_ATAC/PRO-seq/temp/a2/751a761ebf3f9fd0037ef0935905c0/qc/picard/B2BPROseq_30WSP2.marked_dup_metrics.txt
Picard	DuplicationMetrics	B2BPROseq_30WSP1	/scratch/Shares/dowell/sasse/Woodsmoke_PRO_ATAC/PRO-seq/temp/a2/751a761ebf3f9fd0037ef0935905c0/qc/picard/B2BPROseq_30WSP1.marked_dup_metrics.txt
Picard	DuplicationMetrics	B2BPROseq_V1	/scratch/Shares/dowell/sasse/Woodsmoke_PRO_ATAC/PRO-seq/temp/a2/751a761ebf3f9fd0037ef0935905c0/qc/picard/B2BPROseq_V1.marked_dup_metrics.txt
Samtools	flagstat	B2BPROseq_V2	/scratch/Shares/dowell/sasse/Woodsmoke_PRO_ATAC/PRO-seq/temp/a2/751a761ebf3f9fd0037ef0935905c0/qc/mapstats/B2BPROseq_V2.flagstat
Samtools	flagstat	B2BPROseq_V1	/scratch/Shares/dowell/sasse/Woodsmoke_PRO_ATAC/PRO-seq/temp/a2/751a761ebf3f9fd0037ef0935905c0/qc/mapstats/B2BPROseq_V1.flagstat
Samtools	flagstat	B2BPROseq_120WSP1	/scratch/Shares/dowell/sasse/Woodsmoke_PRO_ATAC/PRO-seq/temp/a2/751a761ebf3f9fd0037ef0935905c0/qc/mapstats/B2BPROseq_120WSP1.flagstat
Samtools	flagstat	B2BPROseq_30WSP1	/scratch/Shares/dowell/sasse/Woodsmoke_PRO_ATAC/PRO-seq/temp/a2/751a761ebf3f9fd0037ef0935905c0/qc/mapstats/B2BPROseq_30WSP1.flagstat
Samtools	flagstat	B2BPROseq_30WSP2	/scratch/Shares/dowell/sasse/Woodsmoke_PRO_ATAC/PRO-seq/temp/a2/751a761ebf3f9fd0037ef0935905c0/qc/mapstats/B2BPROseq_30WSP2.flagstat
Samtools	flagstat	B2BPROseq_120WSP2	/scratch/Shares/dowell/sasse/Woodsmoke_PRO_ATAC/PRO-seq/temp/a2/751a761ebf3f9fd0037ef0935905c0/qc/mapstats/B2BPROseq_120WSP2.flagstat
BBTools	all_sections	B2BPROseq_V1.trimstats	/scratch/Shares/dowell/sasse/Woodsmoke_PRO_ATAC/PRO-seq/temp/a2/751a761ebf3f9fd0037ef0935905c0/qc/trimstats/B2BPROseq_V1.trimstats.txt
BBTools	all_sections	B2BPROseq_120WSP1.trimstats	/scratch/Shares/dowell/sasse/Woodsmoke_PRO_ATAC/PRO-seq/temp/a2/751a761ebf3f9fd0037ef0935905c0/qc/trimstats/B2BPROseq_120WSP1.trimstats.txt
BBTools	all_sections	B2BPROseq_30WSP2.trimstats	/scratch/Shares/dowell/sasse/Woodsmoke_PRO_ATAC/PRO-seq/temp/a2/751a761ebf3f9fd0037ef0935905c0/qc/trimstats/B2BPROseq_30WSP2.trimstats.txt
BBTools	all_sections	B2BPROseq_120WSP2.trimstats	/scratch/Shares/dowell/sasse/Woodsmoke_PRO_ATAC/PRO-seq/temp/a2/751a761ebf3f9fd0037ef0935905c0/qc/trimstats/B2BPROseq_120WSP2.trimstats.txt
BBTools	all_sections	B2BPROseq_V2.trimstats	/scratch/Shares/dowell/sasse/Woodsmoke_PRO_ATAC/PRO-seq/temp/a2/751a761ebf3f9fd0037ef0935905c0/qc/trimstats/B2BPROseq_V2.trimstats.txt
BBTools	all_sections	B2BPROseq_30WSP1.trimstats	/scratch/Shares/dowell/sasse/Woodsmoke_PRO_ATAC/PRO-seq/temp/a2/751a761ebf3f9fd0037ef0935905c0/qc/trimstats/B2BPROseq_30WSP1.trimstats.txt
HISAT2	all_sections	B2BPROseq_120WSP1.hisat2_mapstats	/scratch/Shares/dowell/sasse/Woodsmoke_PRO_ATAC/PRO-seq/temp/a2/751a761ebf3f9fd0037ef0935905c0/qc/hisat2_mapstats/B2BPROseq_120WSP1.hisat2_mapstats.txt
HISAT2	all_sections	B2BPROseq_V2.hisat2_mapstats	/scratch/Shares/dowell/sasse/Woodsmoke_PRO_ATAC/PRO-seq/temp/a2/751a761ebf3f9fd0037ef0935905c0/qc/hisat2_mapstats/B2BPROseq_V2.hisat2_mapstats.txt
HISAT2	all_sections	B2BPROseq_V1.hisat2_mapstats	/scratch/Shares/dowell/sasse/Woodsmoke_PRO_ATAC/PRO-seq/temp/a2/751a761ebf3f9fd0037ef0935905c0/qc/hisat2_mapstats/B2BPROseq_V1.hisat2_mapstats.txt
HISAT2	all_sections	B2BPROseq_120WSP2.hisat2_mapstats	/scratch/Shares/dowell/sasse/Woodsmoke_PRO_ATAC/PRO-seq/temp/a2/751a761ebf3f9fd0037ef0935905c0/qc/hisat2_mapstats/B2BPROseq_120WSP2.hisat2_mapstats.txt
HISAT2	all_sections	B2BPROseq_30WSP2.hisat2_mapstats	/scratch/Shares/dowell/sasse/Woodsmoke_PRO_ATAC/PRO-seq/temp/a2/751a761ebf3f9fd0037ef0935905c0/qc/hisat2_mapstats/B2BPROseq_30WSP2.hisat2_mapstats.txt
HISAT2	all_sections	B2BPROseq_30WSP1.hisat2_mapstats	/scratch/Shares/dowell/sasse/Woodsmoke_PRO_ATAC/PRO-seq/temp/a2/751a761ebf3f9fd0037ef0935905c0/qc/hisat2_mapstats/B2BPROseq_30WSP1.hisat2_mapstats.txt
FastQC	all_sections	B2BPROseq_120WSP2	/scratch/Shares/dowell/sasse/Woodsmoke_PRO_ATAC/PRO-seq/temp/a2/751a761ebf3f9fd0037ef0935905c0/qc/fastqc/B2BPROseq_120WSP2_fastqc.zip
FastQC	all_sections	B2BPROseq_V2	/scratch/Shares/dowell/sasse/Woodsmoke_PRO_ATAC/PRO-seq/temp/a2/751a761ebf3f9fd0037ef0935905c0/qc/fastqc/B2BPROseq_V2_fastqc.zip
FastQC	all_sections	B2BPROseq_120WSP2.flip.trim	/scratch/Shares/dowell/sasse/Woodsmoke_PRO_ATAC/PRO-seq/temp/a2/751a761ebf3f9fd0037ef0935905c0/qc/fastqc/B2BPROseq_120WSP2.flip.trim_fastqc.zip
FastQC	all_sections	B2BPROseq_120WSP1	/scratch/Shares/dowell/sasse/Woodsmoke_PRO_ATAC/PRO-seq/temp/a2/751a761ebf3f9fd0037ef0935905c0/qc/fastqc/B2BPROseq_120WSP1_fastqc.zip
FastQC	all_sections	B2BPROseq_V1	/scratch/Shares/dowell/sasse/Woodsmoke_PRO_ATAC/PRO-seq/temp/a2/751a761ebf3f9fd0037ef0935905c0/qc/fastqc/B2BPROseq_V1_fastqc.zip
FastQC	all_sections	B2BPROseq_30WSP1.flip.trim	/scratch/Shares/dowell/sasse/Woodsmoke_PRO_ATAC/PRO-seq/temp/a2/751a761ebf3f9fd0037ef0935905c0/qc/fastqc/B2BPROseq_30WSP1.flip.trim_fastqc.zip
FastQC	all_sections	B2BPROseq_V1.flip.trim	/scratch/Shares/dowell/sasse/Woodsmoke_PRO_ATAC/PRO-seq/temp/a2/751a761ebf3f9fd0037ef0935905c0/qc/fastqc/B2BPROseq_V1.flip.trim_fastqc.zip
FastQC	all_sections	B2BPROseq_30WSP2	/scratch/Shares/dowell/sasse/Woodsmoke_PRO_ATAC/PRO-seq/temp/a2/751a761ebf3f9fd0037ef0935905c0/qc/fastqc/B2BPROseq_30WSP2_fastqc.zip
FastQC	all_sections	B2BPROseq_120WSP1.flip.trim	/scratch/Shares/dowell/sasse/Woodsmoke_PRO_ATAC/PRO-seq/temp/a2/751a761ebf3f9fd0037ef0935905c0/qc/fastqc/B2BPROseq_120WSP1.flip.trim_fastqc.zip
FastQC	all_sections	B2BPROseq_30WSP1	/scratch/Shares/dowell/sasse/Woodsmoke_PRO_ATAC/PRO-seq/temp/a2/751a761ebf3f9fd0037ef0935905c0/qc/fastqc/B2BPROseq_30WSP1_fastqc.zip
FastQC	all_sections	B2BPROseq_30WSP2.flip.trim	/scratch/Shares/dowell/sasse/Woodsmoke_PRO_ATAC/PRO-seq/temp/a2/751a761ebf3f9fd0037ef0935905c0/qc/fastqc/B2BPROseq_30WSP2.flip.trim_fastqc.zip
FastQC	all_sections	B2BPROseq_V2.flip.trim	/scratch/Shares/dowell/sasse/Woodsmoke_PRO_ATAC/PRO-seq/temp/a2/751a761ebf3f9fd0037ef0935905c0/qc/fastqc/B2BPROseq_V2.flip.trim_fastqc.zip
