# Supplementary material for: Deconvolution of multiplexed transcriptional responses to wood smoke particles defines rapid aryl hydrocarbon receptor signaling dynamics
Source: J Biol Chem. 2021 Sep 11;297(4):101147. doi: 10.1016/j.jbc.2021.101147 (PMC8517214; doi:10.1016/j.jbc.2021.101147)
Supplement: Supporting File S1 [file mmc14.zip › JBC_101147_Supporting File S1/PRO-seq_Nextflow_pipeline_report/nascent_pipeline_trace.txt]

task_id	hash	native_id	name	status	exit	submit	duration	realtime	%cpu	peak_rss	peak_vmem	rchar	wchar
1	81/4b0f93	3919130	get_software_versions	COMPLETED	0	2020-01-15 16:20:06.709	19.4s	15.8s	111.2%	100.8 MB	3.1 GB	54.3 MB	77.1 KB
12	7c/aa93d8	3919142	bbduk_hisat2 (B2BPROseq_V1)	COMPLETED	0	2020-01-15 16:20:07.690	24m 54s	24m 48s	2671.5%	13.6 GB	50.7 GB	147.6 GB	181.2 GB
9	f1/e9e002	3919140	bbduk_hisat2 (B2BPROseq_30WSP1)	COMPLETED	0	2020-01-15 16:20:07.610	25m 14s	25m 7s	2522.1%	13.7 GB	50.6 GB	162.8 GB	206.5 GB
13	27/94330c	3919138	bbduk_hisat2 (B2BPROseq_120WSP2)	COMPLETED	0	2020-01-15 16:20:07.298	25m 59s	25m 54s	2659.7%	13.6 GB	50.7 GB	162.9 GB	216.1 GB
10	f9/611797	3919139	bbduk_hisat2 (B2BPROseq_30WSP2)	COMPLETED	0	2020-01-15 16:20:07.563	26m 9s	26m 1s	2682.4%	13.6 GB	50.7 GB	162.3 GB	203.5 GB
11	9d/7bd7b8	3919141	bbduk_hisat2 (B2BPROseq_120WSP1)	COMPLETED	0	2020-01-15 16:20:07.648	28m 14s	28m 2s	2544.3%	13.6 GB	50.6 GB	168.4 GB	226.3 GB
8	bd/5fa867	3919143	bbduk_hisat2 (B2BPROseq_V2)	COMPLETED	0	2020-01-15 16:20:07.727	28m 54s	28m 49s	2741.9%	13.6 GB	50.6 GB	157.1 GB	187.7 GB
2	21/a7c9c4	3919135	fastQC (B2BPROseq_V2)	COMPLETED	0	2020-01-15 16:20:06.977	32m 25s	32m 20s	82.1%	299.2 MB	3.6 GB	6.5 GB	2.8 MB
4	8e/7b425d	3919136	fastQC (B2BPROseq_30WSP2)	COMPLETED	0	2020-01-15 16:20:07.106	32m 25s	32m 22s	83.9%	323.9 MB	3.6 GB	6.7 GB	2.8 MB
6	e9/c43ce3	3919131	fastQC (B2BPROseq_V1)	COMPLETED	0	2020-01-15 16:20:06.825	33m 30s	33m 26s	77.8%	322.8 MB	3.6 GB	6.1 GB	2.8 MB
5	a6/87d630	3919137	fastQC (B2BPROseq_120WSP1)	COMPLETED	0	2020-01-15 16:20:07.255	34m 50s	34m 47s	82.5%	320.2 MB	3.6 GB	6.9 GB	2.8 MB
7	8f/b57005	3919133	fastQC (B2BPROseq_120WSP2)	COMPLETED	0	2020-01-15 16:20:06.881	37m 30s	37m 28s	77.6%	316.3 MB	3.6 GB	6.7 GB	2.8 MB
3	4d/bb0e2d	3919134	fastQC (B2BPROseq_30WSP1)	COMPLETED	0	2020-01-15 16:20:06.934	37m 55s	37m 51s	77.3%	320.7 MB	3.6 GB	6.8 GB	2.8 MB
15	d2/a657f0	3929282	fastQC_trim (B2BPROseq_V1)	COMPLETED	0	2020-01-15 16:45:01.924	22m 40s	22m 36s	89.8%	294 MB	3.6 GB	5.9 GB	1 MB
20	f3/ddd8f4	3929291	fastQC_trim (B2BPROseq_30WSP2)	COMPLETED	0	2020-01-15 16:46:16.821	21m 30s	21m 28s	96.6%	306.8 MB	3.6 GB	6.4 GB	1 MB
16	c8/fd1d66	3929286	fastQC_trim (B2BPROseq_30WSP1)	COMPLETED	0	2020-01-15 16:45:21.705	22m 35s	22m 33s	91.3%	309 MB	3.6 GB	6.2 GB	1.1 MB
19	ad/77499a	3929289	fastQC_trim (B2BPROseq_120WSP2)	COMPLETED	0	2020-01-15 16:46:06.613	23m 20s	23m 18s	91.1%	306.7 MB	3.6 GB	6.3 GB	1.1 MB
24	54/57970e	3930304	fastQC_trim (B2BPROseq_V2)	COMPLETED	0	2020-01-15 16:49:02.006	21m 5s	21m 4s	96.0%	293.6 MB	3.6 GB	6.2 GB	1 MB
22	4f/519d1c	3930302	fastQC_trim (B2BPROseq_120WSP1)	COMPLETED	0	2020-01-15 16:48:31.854	23m 30s	23m 28s	95.0%	314.2 MB	3.6 GB	6.5 GB	1.1 MB
25	8d/5f7fe5	3930305	samtools (B2BPROseq_V2)	COMPLETED	0	2020-01-15 16:49:02.167	38m 55s	38m 24s	434.2%	13.8 GB	16.3 GB	135.2 GB	40.2 GB
17	7f/9c6252	3929287	samtools (B2BPROseq_30WSP1)	COMPLETED	0	2020-01-15 16:45:21.763	50m 31s	50m 18s	412.4%	13.8 GB	16.3 GB	157.1 GB	45.7 GB
21	64/b423a9	3929292	samtools (B2BPROseq_30WSP2)	COMPLETED	0	2020-01-15 16:46:16.934	56m 21s	56m 16s	367.0%	13.9 GB	16.3 GB	154.6 GB	45.6 GB
23	9a/09c010	3930303	samtools (B2BPROseq_120WSP1)	COMPLETED	0	2020-01-15 16:48:32.091	54m 11s	53m 36s	421.8%	13.8 GB	16.3 GB	183.1 GB	52.4 GB
27	81/6a11bb	3935467	pileup (B2BPROseq_V2)	COMPLETED	0	2020-01-15 17:27:58.207	15m 4s	14m 59s	141.6%	18.4 GB	46.9 GB	69.2 GB	62.2 GB
14	6d/b6dd79	3929283	samtools (B2BPROseq_V1)	COMPLETED	0	2020-01-15 16:45:02.213	59m 25s	59m 24s	317.1%	13.9 GB	16.3 GB	135.8 GB	39.5 GB
18	21/e90831	3929288	samtools (B2BPROseq_120WSP2)	COMPLETED	0	2020-01-15 16:46:06.574	1h 4m 51s	1h 4m 46s	364.0%	13.8 GB	16.3 GB	175.1 GB	51.2 GB
54	96/4c9f59	3942229	pileup (B2BPROseq_V1)	COMPLETED	0	2020-01-15 17:44:28.660	9m 4s	8m 50s	207.2%	19.5 GB	46.9 GB	70.6 GB	63.6 GB
37	69/188016	3938498	pileup (B2BPROseq_30WSP1)	COMPLETED	0	2020-01-15 17:35:53.660	17m 44s	17m 42s	132.4%	16.7 GB	46.9 GB	83.8 GB	75.8 GB
42	fb/809bd2	3940907	pileup (B2BPROseq_30WSP2)	COMPLETED	0	2020-01-15 17:42:38.221	11m 59s	11m 53s	183.7%	19.4 GB	46.9 GB	81.6 GB	73.8 GB
47	09/95ce91	3940914	pileup (B2BPROseq_120WSP1)	COMPLETED	0	2020-01-15 17:42:43.159	14m 30s	14m 27s	184.0%	19.4 GB	46.9 GB	100.6 GB	91.4 GB
61	b7/e08bfa	3947946	pileup (B2BPROseq_120WSP2)	COMPLETED	0	2020-01-15 17:50:58.123	13m 30s	13m 27s	179.2%	19.4 GB	46.9 GB	94.6 GB	85.9 GB
51	98/f11de4	3940912	bedgraphs (B2BPROseq_120WSP1)	COMPLETED	0	2020-01-15 17:42:43.078	49m 30s	49m 26s	99.7%	20.9 GB	23.7 GB	28 GB	12.6 GB
71	9f/b680c5	3957687	normalized_bigwigs (B2BPROseq_120WSP1)	COMPLETED	0	2020-01-15 18:32:13.859	2m 49s	2m 44s	95.1%	116.4 MB	257.9 MB	7.1 GB	407.6 MB
69	af/cc94ce	3957679	igvtools (B2BPROseq_120WSP1)	COMPLETED	0	2020-01-15 18:32:13.716	5m 19s	5m 14s	102.6%	497.6 MB	7.7 GB	2.4 GB	239.8 MB
59	e2/07d21f	3942124	bedgraphs (B2BPROseq_V1)	COMPLETED	0	2020-01-15 17:44:28.025	55m 51s	55m 39s	98.4%	31 GB	36.7 GB	28.1 GB	18.8 GB
31	45/b70e70	3935468	rseqc (B2BPROseq_V2)	COMPLETED	0	2020-01-15 17:27:58.256	1h 13m 45s	1h 13m 44s	99.3%	18.2 GB	21.2 GB	14.2 GB	130.6 KB
32	7b/bf086a	3935466	bedgraphs (B2BPROseq_V2)	COMPLETED	0	2020-01-15 17:27:58.172	1h 13m 51s	1h 13m 47s	93.3%	33.6 GB	39 GB	29.2 GB	20.2 GB
55	a8/3a1ff3	3942227	rseqc (B2BPROseq_V1)	COMPLETED	0	2020-01-15 17:44:28.571	57m 55s	57m 41s	99.3%	17.2 GB	20.2 GB	14.2 GB	129.2 KB
35	dc/e33086	3938496	bedgraphs (B2BPROseq_30WSP1)	COMPLETED	0	2020-01-15 17:35:53.567	1h 7m 35s	1h 7m 32s	92.0%	23.4 GB	27 GB	26.6 GB	14.2 GB
73	ca/e77e9f	3961069	normalized_bigwigs (B2BPROseq_V1)	COMPLETED	0	2020-01-15 18:40:19.112	4m 15s	4m 12s	91.9%	143.5 MB	285 MB	10.5 GB	527.2 MB
38	4a/af55f7	3938500	rseqc (B2BPROseq_30WSP1)	COMPLETED	0	2020-01-15 17:35:53.742	1h 9m 20s	1h 9m 16s	98.3%	14.1 GB	17 GB	16.1 GB	126 KB
68	30/66f5eb	3957683	FStitch (B2BPROseq_120WSP1)	COMPLETED	0	2020-01-15 18:32:13.798	13m 55s	13m 49s	98.4%	396.6 MB	524.5 MB	6.5 GB	71.2 MB
41	59/19cdee	3940906	bedgraphs (B2BPROseq_30WSP2)	COMPLETED	0	2020-01-15 17:42:38.149	1h 3m 36s	1h 3m 32s	96.6%	27.1 GB	30.6 GB	28 GB	16.4 GB
74	3a/0c656c	3961068	igvtools (B2BPROseq_V1)	COMPLETED	0	2020-01-15 18:40:19.046	6m 50s	6m 46s	109.1%	518.3 MB	7.7 GB	3.5 GB	334.3 MB
79	4a/9c669b	3961073	normalized_bigwigs (B2BPROseq_V2)	COMPLETED	0	2020-01-15 18:41:48.840	5m 45s	5m 43s	80.1%	145.5 MB	287 MB	11.3 GB	562.3 MB
82	fa/f021ce	3961077	normalized_bigwigs (B2BPROseq_30WSP1)	COMPLETED	0	2020-01-15 18:43:29.051	4m 5s	4m 1s	80.8%	129.5 MB	271.1 MB	7.9 GB	441.3 MB
76	88/ee9e8b	3961074	igvtools (B2BPROseq_V2)	COMPLETED	0	2020-01-15 18:41:48.875	7m 20s	7m 17s	110.5%	577.3 MB	7.7 GB	3.8 GB	362.8 MB
81	12/76f781	3961076	igvtools (B2BPROseq_30WSP1)	COMPLETED	0	2020-01-15 18:43:28.923	5m 50s	5m 44s	101.3%	489.9 MB	7.6 GB	2.7 GB	264.2 MB
87	d5/6edf60	3961087	normalized_bigwigs (B2BPROseq_30WSP2)	COMPLETED	0	2020-01-15 18:46:14.058	3m 35s	3m 32s	94.3%	136.9 MB	278.4 MB	9.2 GB	489.7 MB
57	54/79482f	3942123	multicov (B2BPROseq_V1)	COMPLETED	0	2020-01-15 17:44:27.933	1h 6m 26s	1h 6m 14s	94.9%	59.1 MB	189.7 MB	82.9 GB	13 MB
44	15/242833	3940910	rseqc (B2BPROseq_30WSP2)	COMPLETED	0	2020-01-15 17:42:38.498	1h 8m 25s	1h 8m 22s	99.8%	16.5 GB	19.4 GB	15.8 GB	127.8 KB
26	cb/9e174b	3935470	preseq (B2BPROseq_V2)	COMPLETED	0	2020-01-15 17:27:58.331	1h 23m 30s	1h 23m 25s	93.0%	15.2 MB	162.9 MB	14 GB	479.3 KB
64	ab/8ab67d	3947943	bedgraphs (B2BPROseq_120WSP2)	COMPLETED	0	2020-01-15 17:50:57.955	1h 51s	1h 49s	98.4%	23 GB	26.6 GB	28 GB	13.9 GB
88	2a/157d7a	3961088	igvtools (B2BPROseq_30WSP2)	COMPLETED	0	2020-01-15 18:46:14.117	6m 50s	6m 47s	109.3%	641.5 MB	7.7 GB	3.1 GB	302.4 MB
60	7f/0f602e	3942228	preseq (B2BPROseq_V1)	COMPLETED	0	2020-01-15 17:44:28.602	1h 9m 35s	1h 9m 24s	99.5%	15.4 MB	163.2 MB	14 GB	479.1 KB
50	4f/800bf1	3940913	rseqc (B2BPROseq_120WSP1)	COMPLETED	0	2020-01-15 17:42:43.120	1h 11m 51s	1h 11m 45s	97.9%	11 GB	13.8 GB	18.6 GB	123.8 KB
91	98/4f451f	3961116	normalized_bigwigs (B2BPROseq_120WSP2)	COMPLETED	0	2020-01-15 18:51:48.955	3m 5s	3m 2s	94.3%	124.2 MB	265.7 MB	7.8 GB	433.1 MB
29	55/9b5f64	3935465	multicov (B2BPROseq_V2)	COMPLETED	0	2020-01-15 17:27:57.910	1h 28m 31s	1h 28m 28s	78.6%	54 MB	184.5 MB	79.4 GB	13 MB
90	98/1583f3	3961115	igvtools (B2BPROseq_120WSP2)	COMPLETED	0	2020-01-15 18:51:48.909	5m	4m 55s	110.6%	485.2 MB	7.7 GB	2.6 GB	260.4 MB
80	80/076b8f	3961078	FStitch (B2BPROseq_30WSP1)	COMPLETED	0	2020-01-15 18:43:29.112	14m 35s	14m 30s	98.8%	572.4 MB	706.2 MB	7.3 GB	35.5 MB
40	c7/0af98e	3940909	preseq (B2BPROseq_30WSP2)	COMPLETED	0	2020-01-15 17:42:38.428	1h 16m 50s	1h 16m 47s	99.6%	15.4 MB	163 MB	15.6 GB	478.4 KB
77	55/9aa5c5	3961075	FStitch (B2BPROseq_V2)	COMPLETED	0	2020-01-15 18:41:48.939	17m 40s	17m 35s	99.0%	690 MB	816.6 MB	9.6 GB	49.3 MB
72	76/f8b78f	3961070	FStitch (B2BPROseq_V1)	COMPLETED	0	2020-01-15 18:40:19.144	19m 30s	19m 28s	98.6%	337.8 MB	466.2 MB	9.1 GB	50.9 MB
52	cf/27fb4e	3940911	multicov (B2BPROseq_120WSP1)	COMPLETED	0	2020-01-15 17:42:43.039	1h 17m 56s	1h 17m 54s	96.7%	57 MB	187.2 MB	97.6 GB	13 MB
33	87/8f4188	3938499	preseq (B2BPROseq_30WSP1)	COMPLETED	0	2020-01-15 17:35:53.693	1h 26m 40s	1h 26m 38s	98.1%	15.4 MB	162.9 MB	15.9 GB	463.9 KB
85	35/82dfb0	3961089	FStitch (B2BPROseq_30WSP2)	COMPLETED	0	2020-01-15 18:46:14.170	16m 30s	16m 26s	99.2%	487.3 MB	3 GB	8.3 GB	41.4 MB
56	8e/f76e39	3942226	picard (B2BPROseq_V1)	COMPLETED	0	2020-01-15 17:44:28.301	1h 19m 40s	1h 19m 29s	397.3%	21.1 GB	30.7 GB	28.7 GB	9.8 GB
66	e8/9ce31d	3947945	rseqc (B2BPROseq_120WSP2)	COMPLETED	0	2020-01-15 17:50:58.090	1h 13m 31s	1h 13m 25s	99.4%	14.1 GB	17 GB	17.7 GB	123.9 KB
89	54/50fd22	3961114	FStitch (B2BPROseq_120WSP2)	COMPLETED	0	2020-01-15 18:51:48.860	16m 5s	16m 3s	99.2%	393.7 MB	3 GB	7.2 GB	70.2 MB
30	1c/e6f1e0	3935469	picard (B2BPROseq_V2)	COMPLETED	0	2020-01-15 17:27:58.294	1h 43m 41s	1h 43m 37s	257.3%	20.9 GB	30.8 GB	28.9 GB	9.9 GB
39	bf/4c2aed	3938497	multicov (B2BPROseq_30WSP1)	COMPLETED	0	2020-01-15 17:35:53.607	1h 39m 15s	1h 39m 10s	85.4%	55.8 MB	186 MB	96.9 GB	13 MB
45	d0/b45c11	3940905	multicov (B2BPROseq_30WSP2)	COMPLETED	0	2020-01-15 17:42:37.929	1h 36m 1s	1h 35m 59s	84.7%	56 MB	186.2 MB	90.1 GB	13 MB
65	8a/03f154	3947947	preseq (B2BPROseq_120WSP2)	COMPLETED	0	2020-01-15 17:50:58.161	1h 34m 21s	1h 34m 18s	98.8%	15.5 MB	163.1 MB	17.5 GB	457.8 KB
49	ea/393b04	3940916	preseq (B2BPROseq_120WSP1)	COMPLETED	0	2020-01-15 17:42:43.246	1h 42m 41s	1h 42m 37s	96.5%	15.7 MB	163.2 MB	18.4 GB	451 KB
34	31/a9afe4	3938501	picard (B2BPROseq_30WSP1)	COMPLETED	0	2020-01-15 17:35:53.795	1h 50m 40s	1h 50m 35s	252.7%	20.9 GB	30.7 GB	31.5 GB	10.8 GB
48	8b/b75c49	3940915	picard (B2BPROseq_120WSP1)	COMPLETED	0	2020-01-15 17:42:43.208	1h 46m 51s	1h 46m 49s	400.7%	21 GB	30.7 GB	35.3 GB	12.3 GB
63	79/3cf84e	3947944	multicov (B2BPROseq_120WSP2)	COMPLETED	0	2020-01-15 17:50:58.054	1h 47m 1s	1h 46m 56s	86.0%	56.5 MB	186.6 MB	96.4 GB	13 MB
98	53/d89e80	3961377	merge_multicov	COMPLETED	0	2020-01-15 19:37:59.400	14.6s	9s	134.2%	362.9 MB	5.9 GB	128.8 MB	30.2 MB
62	e4/7b6a7a	3947948	picard (B2BPROseq_120WSP2)	COMPLETED	0	2020-01-15 17:50:58.196	1h 48m 16s	1h 48m 13s	368.5%	20.8 GB	30.8 GB	34 GB	11.8 GB
43	c7/83c877	3940908	picard (B2BPROseq_30WSP2)	COMPLETED	0	2020-01-15 17:42:38.398	2h 18m 6s	2h 18m 1s	216.7%	20.9 GB	30.8 GB	31.3 GB	10.8 GB
100	a2/751a76	3961406	multiQC	COMPLETED	0	2020-01-15 20:00:45.721	1m 8s	1m 4s	29.0%	176.2 MB	3 GB	59.2 MB	7.5 MB
99	a4/945dbf	3961405	nqc	COMPLETED	0	2020-01-15 20:00:45.500	2m 14s	2m 6s	318.8%	37.2 GB	83 GB	13.4 GB	42.3 MB
93	28/f3a016	3961203	tfit (B2BPROseq_V1)	COMPLETED	0	2020-01-15 18:58:04.014	6h 9m 47s	6h 9m 43s	314.1%	7.7 GB	8.5 GB	2.4 GB	11.3 MB
101	f2/a1597c	3961410	DAStk (B2BPROseq_V1)	COMPLETED	0	2020-01-16 01:07:51.194	6m 49s	6m 43s	669.9%	5.9 GB	54.8 GB	95.8 GB	16.8 MB
96	be/75ea1c	3961224	tfit (B2BPROseq_30WSP2)	COMPLETED	0	2020-01-15 19:02:44.154	8h 52m 52s	8h 52m 50s	367.5%	10.1 GB	10.9 GB	2.1 GB	14.3 MB
102	b2/299020	3961413	DAStk (B2BPROseq_30WSP2)	COMPLETED	0	2020-01-16 03:55:36.950	7m 4s	7m 2s	621.4%	5.9 GB	54.8 GB	102.1 GB	19.3 MB
84	61/c10c58	3961086	tfit (B2BPROseq_120WSP1)	COMPLETED	0	2020-01-15 18:46:09.364	9h 58m 37s	9h 58m 35s	399.2%	11.2 GB	11.7 GB	1.6 GB	19.7 MB
103	d6/220c0f	3961414	DAStk (B2BPROseq_120WSP1)	COMPLETED	0	2020-01-16 04:44:47.304	6m 44s	6m 43s	679.8%	5.9 GB	54.8 GB	111.1 GB	22.6 MB
97	77/02cddc	3961241	tfit (B2BPROseq_120WSP2)	COMPLETED	0	2020-01-15 19:07:54.102	10h 59m 28s	10h 59m 27s	403.1%	12.1 GB	12.4 GB	1.8 GB	20.4 MB
104	64/2df3e8	3961417	DAStk (B2BPROseq_120WSP2)	COMPLETED	0	2020-01-16 06:07:22.231	7m	6m 55s	659.1%	5.9 GB	54.8 GB	111.2 GB	22.5 MB
95	13/027f6f	3961212	tfit (B2BPROseq_30WSP1)	COMPLETED	0	2020-01-15 18:59:49.062	13h 33m 28s	13h 33m 23s	409.1%	13.5 GB	14.3 GB	1.8 GB	21.4 MB
105	a6/fc3c08	3961563	DAStk (B2BPROseq_30WSP1)	COMPLETED	0	2020-01-16 08:33:18.035	7m 40s	7m 34s	621.5%	5.9 GB	54.9 GB	111.9 GB	22.3 MB
94	08/35e2d5	3961211	tfit (B2BPROseq_V2)	COMPLETED	0	2020-01-15 18:59:29.022	16h 37m 44s	16h 37m 38s	402.8%	16.1 GB	16.9 GB	2.6 GB	21.5 MB
106	7d/dbd887	3961635	DAStk (B2BPROseq_V2)	COMPLETED	0	2020-01-16 11:37:13.399	14m 55s	14m 51s	872.8%	5.9 GB	54.8 GB	109.5 GB	21 MB
