# Supplementary material for: Deconvolution of multiplexed transcriptional responses to wood smoke particles defines rapid aryl hydrocarbon receptor signaling dynamics
Source: J Biol Chem. 2021 Sep 11;297(4):101147. doi: 10.1016/j.jbc.2021.101147 (PMC8517214; doi:10.1016/j.jbc.2021.101147)
Supplement: Supporting File S1 [file mmc14.zip › JBC_101147_Supporting File S1/PRO-seq_Nextflow_pipeline_report/pipeline_report.txt]

========================================
 NascentFlow v1.3
========================================
Run Name: angry_mendel

## NascentFlow execution completed successfully! ##


## NascentFlow execution completed successfully! ##


The workflow was completed at Thu Jan 16 11:52:08 MST 2020 (duration: 19h 32m 4s)

The command used to launch the workflow was as follows:

  nextflow run /Users/magr0763/Nascent-Flow/main.nf -profile hg38 --fastqs '/scratch/Shares/dowell/sasse/Woodsmoke_PRO_ATAC/PRO-seq/fastq/*fastq.gz' --workdir /scratch/Shares/dowell/sasse/Woodsmoke_PRO_ATAC/PRO-seq/temp --email margaret.gruca@colorado.edu --outdir /scratch/Shares/dowell/sasse/Woodsmoke_PRO_ATAC/PRO-seq --genome_id hg38 --singleEnd --forwardStranded --flip --nqc --counts --tfit --dastk --fstitch


Pipeline Configuration:
-----------------------
 - Pipeline Name: NascentFlow
 - Help Message: false
 - Pipeline Version: 1.3
 - Run Name: angry_mendel
 - Reads: data/*_{1,2}.fastq.gz
 - Fastqs: /scratch/Shares/dowell/sasse/Woodsmoke_PRO_ATAC/PRO-seq/fastq/*fastq.gz
 - Genome Ref: /scratch/Shares/dowell/genomes/hg38/hg38.fa
 - Thread fqdump: NO
 - Data Type: Single-End
 - Strandedness: Forward
 - Save All fastq: NO
 - Save BAM: NO
 - Save fastq: NO
 - Save Trimmed: NO
 - Reverse Comp: YES
 - Reverse Comp R2: NO
 - Run Multicov: YES
 - Skip Trimming: YES
 - Nascent QC: YES
 - Run FastQC: YES
 - Run preseq: YES
 - Run pileup: YES
 - Run RSeQC: YES
 - Run MultiQC: YES
 - Skip All QC: NO
 - Max Memory: 20 GB
 - Max CPUs: 1
 - Max Time: 3d 4h
 - Output dir: /scratch/Shares/dowell/sasse/Woodsmoke_PRO_ATAC/PRO-seq
 - FStitch: YES
 - Prelim Tfit: NO
 - Tfit: YES
 - DAStk: YES
 - dREG: NO
 - FStitch dir: /scratch/Shares/dowell/FStitch/src/FStitch
 - FStitch train: /scratch/Shares/dowell/FStitch/train/hg38_train.bed
 - Tfit dir: /scratch/Shares/dowell/Tfit/src/Tfit
 - Working dir: /scratch/Shares/dowell/sasse/Woodsmoke_PRO_ATAC/PRO-seq/temp
 - Container Engine: null
 - Current home: /Users/magr0763
 - Current user: magr0763
 - Current path: /scratch/Shares/dowell/sasse/Woodsmoke_PRO_ATAC/PRO-seq
 - Script dir: /Users/magr0763/Nascent-Flow
 - Config Profile: hg38
 - E-mail Address: margaret.gruca@colorado.edu
 - Date Started: Wed Jan 15 16:20:04 MST 2020
 - Date Completed: Thu Jan 16 11:52:08 MST 2020
 - Pipeline script file path: /Users/magr0763/Nascent-Flow/main.nf
 - Pipeline script hash ID: a4d2e0a077e713b40403830d0e5b17a0
 - Nextflow Version: 19.04.1
 - Nextflow Build: 5072
 - Nextflow Compile Timestamp: 03-05-2019 12:29 UTC

--
NascentFlow
https://github.com/Dowell-Lab/Nascent-Flow
